# Supplementary material for: Multiomic spatial landscape of innate immune cells at human central nervous system borders
Source: Nat Med. 2023 Dec 20;30(1):186–98. doi: 10.1038/s41591-023-02673-1 (PMC10803260; doi:10.1038/s41591-023-02673-1)
Supplement: Supplementary file 2 — Supplementary Table 1. Cell metadata of the control CD45+ dataset. Supplementary Table 2. Results of the one-sided hypergeometric testing of the cluster-wise compartment contributions. Supplementary Table 3. Top 20 cluster marker genes of the control CD45+ dataset. Significance was calculated using two-sided unpaired Wilcoxon rank-sum tests followed by Bonferroni correction for multiple testing. Supplementary Table 4. Top 100 genes per latent factor identified by MOFA2 analysis. Supplementary Table 5. Genes contained in the species comparison between human and mouse cells in Extended Data Fig. 3c. Statistical testing was performed by two-sided hypergeometric tests followed by adjustment for multiple testing using the Benjamini–Hochberg method. Supplementary Table 6. Results of the one-sided hypergeometric testing of the cluster-wise cell type contributions of cells from the CD45+CD206+Lin− gate of CNS border regions analyzed using mCEL-Seq2. Statistical testing was performed by two-sided hypergeometric tests followed by adjustment for multiple testing using the Benjamini–Hochberg method. Supplementary Table 7. Cluster marker genes of cells from the CD45+CD206+Lin− gate of CNS border regions analyzed using mCEL-Seq2. Significance was calculated using two-sided unpaired Wilcoxon rank-sum tests followed by Bonferroni correction for multiple testing. Supplementary Table 8. Cluster marker profiles for CITE-seq data of control cells from Fig. 2e. Significance was calculated using two-sided unpaired Wilcoxon rank-sum tests followed by Bonferroni correction for multiple testing. Supplementary Table 9. Mass cytometry antibody panel. Supplementary Table 10. ISS gene panel. Supplementary Table 11. Nanostring CosMx gene panel. Supplementary Table 12. Top 20 cluster marker genes of the fetal single-nucleus sequencing dataset. Significance was calculated using two-sided unpaired Wilcoxon rank-sum tests followed by Bonferroni correction for multiple testing. Supplementary Table 13 [file 41591_2023_2673_MOESM2_ESM.xlsx]

## Sheet: Suppl. Table 1
Supplementary Table 1
	orig.ident	nCount_RNA	nFeature_RNA	sample	Batch	percent.mt	compartment	diagnosis	nCount_ADT	nFeature_ADT	nCount_SCT	nFeature_SCT	seurat_clusters	general_homing_UCell	lymphocyte_homing_UCell	myeloid_homing_UCell	monocytes_UCell	macrophages_UCell	microglia_UCell	tcell_UCell	nk_UCell	myeloid_UCell	oligodendrocyte_UCell	bcells_UCell	apc_UCell	pDC_UCell	cDC1_UCell	cDC2_UCell	MigDCs_UCell	Endothelial_Cells_UCell	astrocyte_UCell	DAM_UCell	s.features_UCell	g2m.features_UCell	celltype_cor
AAACCCAAGGCTCAAG-1	SeuratProject	10275	3542	FR127_CP	Exp2	1.96593673965937	CP	Ctrl	68	39	2708	1563	2	0.156083333333333	0	0.0153333333333333	0.536933333333333	0.285733333333333	0	0.0295	0	0.213083333333333	0	0	328	0.0906	0	0	0.207444444444444	0	0	0.0294912280701755	0.0166511627906977	0.0354876543209877	Class. Mono
AAACCCATCGTTAGTG-1	SeuratProject	5637	2468	FR127_CP	Exp2	3.12222813553308	CP	Ctrl	83	52	3324	2064	2	0.431416666666667	0.0847222222222223	0.104296296296296	0.6812	101	0	0.209833333333333	0	183	0.125583333333333	0	0.490133333333333	0	0	0	0	0	0	0.108859649122807	0	0	Class. Mono
AAAGAACCAACGGTAG-1	SeuratProject	1028	660	FR127_CP	Exp2	8.07392996108949	CP	Ctrl	146	59	2138	702	22	0	0	0	0	0.449733333333333	0.249777777777778	0	0	0.187833333333333	0	0	0.300266666666667	0	0.1508	0	0	0	0	124	0.0313798449612404	0	Kolmer cells
AAAGAACGTCAGCGTC-1	SeuratProject	6027	2575	FR127_CP	Exp2	4.03185664509706	CP	Ctrl	203	68	3341	2107	26	0.4695	0	0	0	0.4844	0	0	0	0.19625	0.226416666666667	0	0.290333333333333	0.192666666666667	0	0	0	0	0	0.0268070175438596	0.0231937984496124	0.0456234567901235	CAMs
AAAGGGCAGCTCGGCT-1	SeuratProject	3896	2008	FR127_CP	Exp2	4.74845995893224	CP	Ctrl	141	56	3289	2007	2	0.1675	0.0187777777777778	0.0994814814814815	0.5776	0	0	0.211083333333333	0	0.519916666666667	0	0	0.351533333333333	0.1694	0.0218666666666667	0	0.280777777777778	0	0	0.14659649122807	0.0294883720930232	0.0357037037037037	Class. Mono
AAAGTGAAGATAGTCA-1	SeuratProject	3295	1804	FR127_CP	Exp2	5.37177541729894	CP	Ctrl	64	33	3175	1801	26	0.0486666666666666	0	0	0	0.4596	0.233666666666667	0	0	0.0486666666666666	0.0486666666666666	0	0.0776	0.192066666666667	0.0394666666666666	0	0	0	0	0.0980350877192983	0	0.0247283950617284	CAMs
AACAAAGTCCGTCACT-1	SeuratProject	1040	658	FR127_CP	Exp2	2.21153846153846	CP	Ctrl	50	36	2180	679	11	0.372166666666667	0	0	0	0	0	0.806333333333333	0	0	0	0	0	0	0	0	0	0	0	0	0	0.0451604938271605	CD4 TEM
AACAACCAGAGTATAC-1	SeuratProject	8709	3407	FR127_CP	Exp2	3.46767711562751	CP	Ctrl	74	38	2975	1873	2	0.0516666666666666	0.144388888888889	0.0814444444444444	0.643266666666667	0.0418666666666667	0	0.0516666666666666	0	0.4	0.17825	0	0.365533333333333	0	0	0	0	0	0	0.150438596491228	0.0234263565891473	0.0383024691358025	Class. Mono
AACAAGAGTAGTCGTT-1	SeuratProject	4052	1908	FR127_CP	Exp2	3.33168805528134	CP	Ctrl	81	45	3254	1906	2	209	0.114444444444444	0	528	0.0308	0	0.0378333333333334	0	0.476583333333333	0.0378333333333334	0	0.383333333333333	0	0	0	0.226222222222222	0	0	0.113456140350877	0	0.0465679012345679	Class. Mono
AACAAGATCCTCTCTT-1	SeuratProject	7665	2905	FR127_CP	Exp2	3.90084801043705	CP	Ctrl	142	66	3070	1819	2	0.331666666666667	146	0.037074074074074	0.4518	0.282466666666667	0.103888888888889	0.0784166666666667	0	0.400583333333333	0	0	0.282466666666667	0.0632666666666667	0	0	0.103888888888889	0	0	0.16219298245614	0	0	Class. Mono
AACACACAGGTTGTTC-1	SeuratProject	6466	2615	FR127_CP	Exp2	3.74265388184349	CP	Ctrl	68	48	3133	1894	2	0.319166666666667	0	0	0.7092	0	0	0	0	0.390583333333333	0	0	0.0848666666666666	0	0	0	0	0	0	0.0631578947368421	0	0.0254012345679012	Class. Mono
AACACACCAACACGAG-1	SeuratProject	3538	1827	FR127_CP	Exp2	3.73092142453363	CP	Ctrl	105	45	3242	1819	26	0.377833333333333	0.0295555555555556	0.122814814814815	0.0348000000000001	0.543466666666667	0	0	0	0.0846666666666667	0.0428333333333333	0	0.223733333333333	0.184133333333333	0	0	0	0	0	0.146929824561403	0.0217829457364341	0.0238641975308642	CAMs
AACAGGGCAGAAACCG-1	SeuratProject	3985	1981	FR127_CP	Exp2	4.31618569636136	CP	Ctrl	97	51	3286	1979	2	0.177083333333333	0	0	0.225266666666667	0.0184666666666666	0	0	0	0.223833333333333	0	0	0	0	0.0184666666666666	0	0.206888888888889	0	0	0	0.0343643410852713	0.0192530864197531	Class. Mono
AACAGGGCAGGTGACA-1	SeuratProject	2619	1389	FR127_CP	Exp2	2.55822833142421	CP	Ctrl	123	45	2678	1389	2	0	0	0.0485555555555556	0.7454	0	0	0	0	0.549916666666667	0.10425	0	0.360533333333333	0	0	0	0.138333333333333	0	0	0.100456140350877	0	0.0406111111111112	Class. Mono
AACGGGATCGACGCGT-1	SeuratProject	6958	2878	FR127_CP	Exp2	2.96062086806554	CP	Ctrl	141	53	3132	1979	2	0.195666666666667	0	0	0.521733333333333	0.1764	0	0	0	0.553583333333333	0	0	0.434733333333333	0	0	0	0	0	0	0.0469824561403509	0	0.0246296296296297	Class. Mono
AAGAACAGTAGCGATG-1	SeuratProject	822	627	FR127_CP	Exp2	10.5839416058394	CP	Ctrl	208	63	2085	712	26	0	0.128611111111111	0	0	0	0	0	0	0	0	0	306	0.153666666666667	0.153666666666667	0	0	0	0	0.166350877192982	0	0	CAMs
AAGACAACAACGCATT-1	SeuratProject	5180	2457	FR127_CP	Exp2	1.13899613899614	CP	Ctrl	53	36	3428	2255	26	0.33625	0	0	0	0.515133333333333	284	0	0	0.18525	0	0	0.533666666666667	182	0.148733333333333	0	0.246333333333333	0	0	0.121859649122807	0.0254186046511627	0	CAMs
AAGATAGGTCCAGGTC-1	SeuratProject	8684	3116	FR127_CP	Exp2	4.44495624136343	CP	Ctrl	96	45	2999	1767	2	0.32725	0.141222222222222	0	438	0.0455333333333333	0	172	0	481	0	0	0.1688	0.184733333333333	0	0	0	0	0	0.0636666666666666	0.0294186046511627	0.0541111111111111	Class. Mono
AAGCATCAGTCATCCA-1	SeuratProject	1200	800	FR127_CP	Exp2	15.75	CP	Ctrl	114	48	2328	803	2	0.171583333333333	0	0	0.324533333333333	0	0	0.171583333333333	0	405	0	0	0	0	0	0	0	0	0	0.0778245614035088	0.0457364341085271	0	Class. Mono
AAGCCATAGAACCCGA-1	SeuratProject	1493	518	FR127_CP	Exp2	1.80843938379102	CP	Ctrl	44	33	2431	518	10	0	0	0.177037037037037	0	0.158266666666667	0	0.4725	0	0	0	0	0.3152	0	0	0	0	0	0	0.0472982456140351	0.0322480620155039	0	Treg
AAGCGTTAGATGGGCT-1	SeuratProject	1130	820	FR127_CP	Exp2	1.32743362831858	CP	Ctrl	52	31	2278	839	26	0.169666666666667	0	0	0.136266666666667	0.465733333333333	0	0	0	0.169666666666667	0.401833333333333	0	0.187066666666667	0	0	0	0	0.136266666666667	0	0.287912280701754	0.0296899224806202	0	CAMs
AAGTCGTTCCTGGTCT-1	SeuratProject	5454	2264	FR127_CP	Exp2	4.14374770810414	CP	Ctrl	86	48	3359	1941	2	0.141166666666667	0.128111111111111	0	0.617733333333333	0.416933333333333	0	0	0	431	0.190666666666667	0	0.292733333333333	0	0	0	0.253555555555556	0	0	0.115368421052632	0.0400775193798449	0.0280493827160494	Class. Mono
AAGTTCGCAGCTATTG-1	SeuratProject	3500	1706	FR127_CP	Exp2	5	CP	Ctrl	84	40	3215	1703	22	0.19125	0.0467777777777778	0.0928888888888889	0.0554666666666667	0.392066666666667	0	0	0.0554666666666667	0.76175	0.19125	0	0.454666666666667	0	0	0	0.0908888888888889	0	0	0.269175438596491	0.0202945736434108	0.037716049382716	Kolmer cells
AATGAAGTCAGCTGTA-1	SeuratProject	4606	1995	FR127_CP	Exp2	3.32175423360834	CP	Ctrl	69	42	3381	1961	2	366	0.0207777777777778	0.0774074074074074	0.5382	0.0472	0	0.169166666666667	0	0.437166666666667	0	0	0.415533333333333	0.1588	0	0.0242666666666667	0	0	0	0.115929824561404	0.0376434108527132	0.0261604938271605	Class. Mono
AATGACCGTAACACGG-1	SeuratProject	3162	1246	FR127_CP	Exp2	4.55407969639469	CP	Ctrl	46	27	3023	1241	11	237	159	0.0551111111111111	0.0957333333333333	0	0	0.474583333333333	0	0	119	0	0.0957333333333333	0.2768	0	0	158	0	0	0.0308421052631579	0	0.0526296296296296	CD4 TCM
AATGACCGTTCGAAGG-1	SeuratProject	6205	2726	FR127_CP	Exp2	3.2232070910556	CP	Ctrl	127	52	3289	2096	2	0.296416666666667	0	0	0.381266666666667	0	0	0.207166666666667	0	0.400083333333333	0	0	0.387866666666667	0	0	0	0.275555555555556	0	0	0.160298245614035	0.0247596899224806	0.0348024691358024	Class. Mono
AATGCCAAGCCAAGTG-1	SeuratProject	5831	2736	FR127_CP	Exp2	2.58960727148002	CP	Ctrl	162	57	3434	2321	26	0.618916666666667	0	0.0495185185185185	0	0.0856666666666667	0	0	0	0.106416666666667	0.224166666666667	0	0.320066666666667	0.141533333333333	0.1864	0	0	0	0	0.0797894736842105	0.0238062015503876	0	CAMs
ACAAAGACAAGTAGTA-1	SeuratProject	7817	3064	FR127_CP	Exp2	4.84840731738519	CP	Ctrl	60	37	3021	1824	2	0.270833333333333	0	0	0.566533333333333	0.0659999999999999	0	0.19	0	0.577833333333333	0.0818333333333333	0	0.449733333333333	0.152533333333333	0	0	0.299555555555556	0	0	0.110421052631579	0	0.029641975308642	Class. Mono
ACAAGCTTCATTCGTT-1	SeuratProject	7794	3002	FR127_CP	Exp2	4.87554529124968	CP	Ctrl	84	50	3063	1804	2	0	0.137722222222222	0.0383703703703704	0.552533333333333	0.174333333333333	0	0.0813333333333334	0	0.535666666666667	0.205083333333333	0	0.354533333333333	0	0	0	0	0	0	0.135771929824561	0.0214728682170543	0.0295679012345679	Class. Mono
ACACGCGGTCCACATA-1	SeuratProject	7090	2933	FR127_CP	Exp2	4.25952045133991	CP	Ctrl	118	46	3188	1927	2	0.199833333333333	0.150833333333333	0.0457037037037037	0.510733333333333	0.173466666666667	0	0	0	0.401083333333333	0	0	0.4506	0	0	0	0	0	0	0.122789473684211	0.0294341085271318	0.0320123456790123	Class. Mono
ACACTGATCATAGCAC-1	SeuratProject	4882	2306	FR127_CP	Exp2	3.91233101188038	CP	Ctrl	88	53	3420	2223	2	0.341166666666667	158	0	0.3952	0.116466666666667	0.192555555555556	0.144916666666667	0	0.43275	0	0	0.456533333333333	0	0	0	0.192555555555556	0	0	0.0968947368421053	0	0	Class. Mono
ACAGAAAAGGCGTCCT-1	SeuratProject	4767	2187	FR127_CP	Exp2	4.67799454583596	CP	Ctrl	132	58	3408	2133	2	0.379916666666667	0.1015	0.0911111111111111	0.5164	0.1222	0	0.15075	0	0.3005	0.00366666666666671	0	0.280333333333333	0.160533333333333	0	0	0.00244444444444447	0	0	0.0380877192982456	0.0281782945736434	0.0178641975308642	Class. Mono
ACAGAAAGTACGGGAT-1	SeuratProject	7383	2851	FR127_CP	Exp2	4.3613707165109	CP	Ctrl	133	58	3108	1833	2	0.5315	0	0.041962962962963	0.688866666666667	0.0720666666666666	0	0	0	0.516166666666667	0.155666666666667	0	0.125066666666667	0.151133333333333	0	0	0	0	0	0.126210526315789	0	0.024216049382716	Class. Mono
ACAGGGATCCAAGCAT-1	SeuratProject	7679	2960	FR127_CP	Exp2	3.73746581586144	CP	Ctrl	161	54	3112	1803	2	0.0924166666666667	0.0626111111111111	0	0.589533333333333	0.1476	0	0.24375	0	0.39125	0.0924166666666667	0	0.415933333333333	0.154266666666667	0	0	0.213222222222222	0	0	0.151122807017544	0.0310077519379846	0.0244382716049383	Class. Mono
ACATCGAGTAACGCGA-1	SeuratProject	6343	2644	FR127_CP	Exp2	4.13053760050449	CP	Ctrl	114	57	3237	1998	2	0.109333333333333	0	0	0.6186	0	0	0	0	0.451333333333333	0.109333333333333	0	0.296866666666667	0.161266666666667	0	0	0	0	0	0.100912280701754	0	0.0302222222222223	Class. Mono
ACATCGAGTATCGGTT-1	SeuratProject	1418	825	FR127_CP	Exp2	10.296191819464	CP	Ctrl	237	71	2412	821	22	0.169583333333333	0	0.0775925925925925	0.1362	0	0.225444444444444	0	0	0.169583333333333	0	0	0.396666666666667	0.1362	0.1362	0	0.310444444444444	0	0	0.320385964912281	0.0453643410852713	0.0348765432098765	Kolmer cells
ACATGCAAGGTTATAG-1	SeuratProject	3006	1380	FR127_CP	Exp2	6.45375914836993	CP	Ctrl	105	45	2956	1376	22	0.31975	0.0725	0.141703703703704	0.0863333333333334	0.0863333333333334	0	0	0	0.231833333333333	0	0	0.481866666666667	0.0863333333333334	0.1666	0	0	0	0	0.307964912280702	0.0332170542635659	0.0570185185185185	Kolmer cells
ACCATTTCATAGCTGT-1	SeuratProject	5520	2473	FR127_CP	Exp2	3.09782608695652	CP	Ctrl	83	38	3362	2131	2	0.236416666666667	0.123611111111111	0	0.569066666666667	0.1	0	0.183916666666667	0	0.537916666666667	0.183916666666667	0	0.396066666666667	0.147666666666667	0	0	0	0	0	0.130982456140351	0.0254728682170543	0.0494876543209877	Class. Mono
ACCATTTTCGGTGAAG-1	SeuratProject	4605	2177	FR127_CP	Exp2	5.16829533116178	CP	Ctrl	63	36	3367	2139	2	0.00616666666666665	0.00338888888888889	0.0931111111111111	0.632066666666667	0.00339999999999996	0	0.15375	0	0.437833333333333	0.00358333333333338	0	0.477466666666667	0.00546666666666662	0	0	0	0	0	0.0894561403508772	0.0142403100775194	0.0404876543209877	Class. Mono
ACCATTTTCTCTCTAA-1	SeuratProject	4252	2180	FR127_CP	Exp2	0.258701787394167	CP	Ctrl	54	38	3383	2174	26	0.161666666666667	0.149833333333333	0.00562962962962965	0	0.5888	0	0	0	0.601416666666667	155	0	0.393333333333333	4	0	0	0.270555555555556	4	0	0.0412280701754386	0.0289457364341086	0.0412222222222223	CAMs
ACCCTCACAGGTAGTG-1	SeuratProject	8352	3281	FR127_CP	Exp2	3.63984674329502	CP	Ctrl	236	70	3197	2059	26	0.0415833333333333	0.0287222222222222	0.0207037037037037	0	0.884466666666667	0.0547777777777778	0	0	0.607416666666667	0	0	0.180066666666667	0.190733333333333	0	0	0.285555555555556	0	0	0.108473684210526	0	0.0206728395061728	CAMs
ACCTACCCACAACGCC-1	SeuratProject	2145	1322	FR127_CP	Exp2	2.33100233100233	CP	Ctrl	79	44	2438	1320	26	0.212833333333333	0	0.052037037037037	0	0.6238	0	0	0	0.323916666666667	0.112083333333333	0	0.456933333333333	0.0901999999999999	0	0	0.148777777777778	0	0	0.0293859649122807	0	0	CAMs
ACCTGTCTCTCTCAAT-1	SeuratProject	6154	2661	FR127_CP	Exp2	3.23366915827104	CP	Ctrl	93	42	3250	2014	2	0.459333333333333	0	0	0.536666666666667	0	0.155444444444444	0	0	617	0	0	0.4092	0.142533333333333	0	0	0	0	0	0.0557719298245614	0	0.0348641975308642	Class. Mono
ACGGAAGCAATCACGT-1	SeuratProject	2515	1557	FR127_CP	Exp2	6.36182902584493	CP	Ctrl	102	51	2566	1549	26	0	0	0.040037037037037	0	0.135866666666667	0	0	0	0.285833333333333	0	0	0.296466666666667	0.0686	0	0	0	0	0	0.0414035087719298	0	0	CAMs
ACGGGTCGTCTGCATA-1	SeuratProject	4458	2019	FR127_CP	Exp2	4.23956931359354	CP	Ctrl	0	0	3317	2010	7	0.177333333333333	0	0.0201481481481481	0.5984	0.0170666666666667	0	0.237833333333333	0	0.177333333333333	0	0	0.301933333333333	0.208266666666667	0.0170666666666667	0	0.209555555555556	0	0	0.014280701754386	0	0.0339197530864197	Class. Mono
ACGGGTCTCGTTCTCG-1	SeuratProject	4128	2019	FR127_CP	Exp2	5.81395348837209	CP	Ctrl	139	58	3274	2014	2	0.164666666666667	0.110777777777778	0	0.580933333333333	0.150733333333333	0	0	0	0.55175	0	0	0.2096	0.0198	0	0	0.0314444444444445	0	0	0.0894912280701754	0	0.0227962962962963	Class. Mono
ACGGTCGAGGTTTGAA-1	SeuratProject	993	704	FR127_CP	Exp2	3.92749244712991	CP	Ctrl	62	33	2136	761	33	0	0	0	0	0	0.239666666666667	0	0	0	0.18025	0	0.475066666666667	0.144733333333333	0	0	0	0	0	0	0.0306744186046511	0	B naive
ACGGTTAGTGGCGTAA-1	SeuratProject	1406	898	FR127_CP	Exp2	2.63157894736842	CP	Ctrl	130	43	2383	897	11	0.2295	0	0	0	0	0	0	0.504866666666667	0	0.16075	0	0	0.184133333333333	0	0	0	0	0	0.0732631578947368	0	0.0413333333333333	NK
ACGTAACAGGATTTAG-1	SeuratProject	1359	802	FR127_CP	Exp2	2.35467255334805	CP	Ctrl	86	42	2380	799	21	0	0	0	0	0	0	0.662416666666667	185	0	0.230583333333333	0	0.270933333333333	0	0	0	0	0	0	0.0414736842105263	0.0823798449612403	0.0675925925925925	CD8 TEM
ACGTAACGTCGGATTT-1	SeuratProject	3772	1914	FR127_CP	Exp2	1.4050901378579	CP	Ctrl	52	34	3294	1903	25	0	0	14	0.0217333333333334	0	0.0346666666666666	0.1555	0	0.0265	0.2235	0	0.193266666666667	0.124933333333333	0.0217333333333334	0	0.304777777777778	0	0	0.0486491228070175	0.0211162790697674	0.0347777777777778	B intermediate
ACGTCCTAGTGGGAAA-1	SeuratProject	4233	1922	FR127_CP	Exp2	3.26009922041106	CP	Ctrl	251	71	3343	1917	22	0.17925	0.0291111111111111	0.020962962962963	0	0.143933333333333	545	0	0	0.477166666666667	0.212666666666667	0	0.4056	0	0.0342666666666667	0	0.238333333333333	0.143933333333333	0	0.340964912280702	0.0216589147286822	0.0430679012345679	Kolmer cells
ACTACGACACTTGGCG-1	SeuratProject	3950	1655	FR127_CP	Exp2	3.46835443037975	CP	Ctrl	187	55	3279	1654	22	0.137166666666667	0.0470555555555555	0.0329259259259259	0	0.1734	0	0	0	0.66575	0.0690833333333334	0	0.394666666666667	0.0558	0.236733333333333	0	247	0	0	0.335982456140351	0.0203333333333333	0.0378395061728395	Kolmer cells
ACTATGGCACTACCCT-1	SeuratProject	6161	2705	FR127_CP	Exp2	4.41486771627982	CP	Ctrl	58	34	3263	2087	2	0.113083333333333	0.0763888888888888	0.0937037037037037	0.468466666666667	0.180666666666667	0	0.220666666666667	0	0.22925	0	0	0.4272	0	0	0	0	0	0	0.138649122807018	0	0	Class. Mono
ACTATTCAGCGACTTT-1	SeuratProject	1633	534	FR127_CP	Exp2	1.65339865278628	CP	Ctrl	46	27	2444	533	11	0	0	0	0.311866666666667	0	0	0.389166666666667	0	0	0	0	0.1862	0.190666666666667	0	0	0.259444444444444	0	0	0.0546491228070175	0	0	CD4 Naive
ACTATTCTCTTGGCTC-1	SeuratProject	2195	1110	FR127_CP	Exp2	3.05239179954442	CP	Ctrl	71	41	2472	1104	33	218	0	0	0.1082	0	0	218	0	0	0	0	0.3064	0.321933333333333	0.174933333333333	0.1082	0.178777777777778	0	0	0.0341228070175439	0.0388527131782945	0.0436358024691358	B naive
ACTCCCAGTAGTCTTG-1	SeuratProject	3332	1809	FR127_CP	Exp2	2.55102040816327	CP	Ctrl	64	46	3171	1806	13	0.0481666666666667	0.0645555555555556	0	0	0	0.570888888888889	0	0	0	0	0	0.3308	0.1724	0	0	0.306555555555556	0	0	0.240508771929825	0.0183875968992248	0	MG
ACTTCCGTCCGGCAGT-1	SeuratProject	4774	2401	FR127_CP	Exp2	2.07373271889401	CP	Ctrl	102	50	3468	2334	26	0	0	0	0	0.653533333333333	0	0	0	0.46425	0.137833333333333	0	0.310666666666667	0	0	0	0	0	0	0.17	0.0447519379844962	0.0278024691358024	CAMs
ACTTCGCAGAAGTCTA-1	SeuratProject	4983	2324	FR127_CP	Exp2	2.84968894240417	CP	Ctrl	54	36	3454	2198	2	219	0.101444444444444	0	0.696533333333333	0.121066666666667	0	0	0	0.439083333333333	0	0	0.513066666666667	0	0	0	0	0	0	0.0982280701754386	0	0	Class. Mono
ACTTCGCTCAAGTCTG-1	SeuratProject	3327	1710	FR127_CP	Exp2	2.85542530808536	CP	Ctrl	79	39	3154	1708	2	0.218416666666667	0	0	0.570133333333333	0.0496666666666666	0	0.218416666666667	0	0.677916666666667	0	0	0.2342	0.175266666666667	0	0	0.0812222222222222	0	0.0614166666666667	0.115456140350877	0	0.0471975308641975	Class. Mono
ACTTTGTGTTGCTGAT-1	SeuratProject	3269	1417	FR127_CP	Exp2	12.0832058733558	CP	Ctrl	100	43	3097	1416	26	0.55875	0.147111111111111	0.0438888888888889	0	0.175866666666667	0	0	0	0	0	0	0.461733333333333	0.175866666666667	0.154133333333333	0	0.306666666666667	0	0	0.19821052631579	0.0312558139534884	0.024537037037037	CAMs
AGAAATGAGACCTTTG-1	SeuratProject	2185	1234	FR127_CP	Exp2	3.84439359267735	CP	Ctrl	112	56	2447	1230	11	0.35725	0	0.056962962962963	0.1728	0	0	0.123166666666667	0.467533333333333	0.123166666666667	0.243666666666667	0	0.0990666666666666	0.0990666666666666	0	0	0.163555555555556	0	0	0.108877192982456	0.0253643410852713	0.0267160493827161	NK
AGAAGCGAGATTGAGT-1	SeuratProject	5273	2426	FR127_CP	Exp2	5.36696377773563	CP	Ctrl	78	42	3431	2192	2	0.134666666666667	0.128166666666667	0	0.517333333333333	0	0	0	0	0.36675	0	0	0.180866666666667	0	0	0	0	0	0	0.0548596491228071	0.0565193798449612	0	Class. Mono
AGAAGTAAGCTTCGTA-1	SeuratProject	2541	1453	FR127_CP	Exp2	5.90318772136954	CP	Ctrl	86	50	2623	1453	2	0.440083333333333	0.1585	0	387	0.327466666666667	0	0	0	0.488833333333333	0	0	0.359533333333333	0	0	0	0	0	0	0.118614035087719	0.0320465116279069	0.0320370370370371	Class. Mono
AGACACTTCCCTTGTG-1	SeuratProject	2155	1177	FR127_CP	Exp2	3.66589327146172	CP	Ctrl	133	56	2441	1173	11	0.130583333333333	0.0880555555555556	0.175444444444444	0	105	0	0	0.468733333333333	0.47725	0.130583333333333	0	0.1914	0	0	175	0.173444444444444	0	0	0.124684210526316	0	0.072141975308642	NK
AGAGAGCTCGACCCAG-1	SeuratProject	6373	2582	FR127_CP	Exp2	4.01694649301742	CP	Ctrl	97	43	3235	1895	2	0	0.138722222222222	0.0571111111111111	0.572466666666667	0.144266666666667	0	0	0	0.44475	0.179666666666667	0	0.341333333333333	0	0	0	0	0	0	0.145333333333333	0.0253953488372093	0	Class. Mono
AGATCCAAGAGGGTAA-1	SeuratProject	5696	2426	FR127_CP	Exp2	4.02036516853933	CP	Ctrl	61	33	3313	2020	2	0.125333333333333	0.0845555555555556	0.0579259259259259	0.639733333333333	0	0	0	0	0.696083333333333	0.182583333333333	0	0.246066666666667	0.177333333333333	0	0	0	0	0	0.0497017543859649	0	0.0268765432098765	Class. Mono
AGATGCTCACTCCTGT-1	SeuratProject	2670	1285	FR127_CP	Exp2	3.63295880149813	CP	Ctrl	170	67	2706	1283	22	0.3245	0.230388888888889	0.0536666666666666	0	0.260133333333333	0	0	0	0.466916666666667	0	0	0.3984	0	0	0	0.153666666666667	0	0	0.252684210526316	0	0.0261666666666667	Kolmer cells
AGCGCCAAGCAACAAT-1	SeuratProject	5375	2384	FR127_CP	Exp2	3.75813953488372	CP	Ctrl	132	51	3365	2121	2	0.356666666666667	0.123944444444444	0.0588888888888889	0.510866666666667	0.203733333333333	0	0.23625	0	0.4055	0.2085	0	0.148066666666667	0.102533333333333	0	0	0	0	0	0.144421052631579	0	0.0424074074074074	Class. Mono
AGCGCTGGTGACAGCA-1	SeuratProject	2307	1428	FR127_CP	Exp2	5.8951018638925	CP	Ctrl	107	50	2457	1424	26	0	0	0	0	0.443066666666667	0.273888888888889	0	0	0.0993333333333334	0	0	0.362066666666667	0.165266666666667	0	0	0	0	0	0.0905438596491228	0.0231472868217054	0.0474135802469136	CAMs
AGGAAATCAAGTGCTT-1	SeuratProject	4354	2114	FR127_CP	Exp2	3.62884703720717	CP	Ctrl	232	58	3422	2104	22	0.17525	0.0162777777777777	0.106444444444444	0	0.205666666666667	0.0298888888888889	0	0	0.2345	0.22475	0	0.4056	0.0188666666666667	0.0188666666666667	0	299	0.0188666666666667	0	0.272719298245614	0.0180775193798449	0.0628827160493827	Kolmer cells
AGGCTGCCATAGAGGC-1	SeuratProject	6367	2710	FR127_CP	Exp2	3.8636720590545	CP	Ctrl	99	47	3231	2035	2	0.1045	0.0706666666666667	0	0.5758	0	0	0	0	0.441833333333333	0.169666666666667	0	0.471266666666667	0	0	0	0.138666666666667	0	0	0.105561403508772	0	0	Class. Mono
AGGGCCTCAGAACGCA-1	SeuratProject	1493	721	FR127_CP	Exp2	2.14333556597455	CP	Ctrl	119	51	2367	717	11	0	0	0	0	0	0	0.4735	0.1928	0	0	0	0	0	0	0.1928	0	0	0	0.043140350877193	0.0304108527131783	0	CD8 TEM
AGGGCTCGTCACGTGC-1	SeuratProject	2115	1310	FR127_CP	Exp2	2.26950354609929	CP	Ctrl	92	42	2434	1307	11	0.339333333333333	0	0.0502222222222222	0	0.0869333333333333	0	0	0	0	242	0	0	0	0	164	0	0	0	0.0285263157894737	0.023953488372093	0	CD8 TEM
AGGGCTCGTCTTGAGT-1	SeuratProject	2883	1695	FR127_CP	Exp2	4.47450572320499	CP	Ctrl	97	48	2878	1690	26	0.0640833333333334	0	0.10162962962963	0.2006	0.102266666666667	0.0847777777777777	0	0	0.127166666666667	0.2365	0	0.2006	0.0518	0	0	0	0	0	0.171035087719298	0	0.0410308641975309	CAMs
AGGGTCCGTGGAAATT-1	SeuratProject	2755	1213	FR127_CP	Exp2	4.60980036297641	CP	Ctrl	443	85	2771	1211	22	0.1225	0.0826666666666667	0	0	0.167866666666667	0.278222222222222	0	0	243	0.1225	0	0.493666666666667	0	0.0985333333333334	0	0	0	0	0.324964912280702	0.0253023255813953	0.0266666666666666	Kolmer cells
AGGTTACTCCGTGTAA-1	SeuratProject	2616	1319	FR127_CP	Exp2	2.44648318042813	CP	Ctrl	171	61	2678	1318	22	0.113083333333333	0.0763888888888888	0.0524814814814815	91	91	0	0	0	0.447916666666667	0	0	0.3902	91	0.166933333333333	0	0.276666666666667	0	0	0.273666666666667	0.0244263565891473	0.0425740740740741	Kolmer cells
AGGTTGTAGTAGACAT-1	SeuratProject	4690	2310	FR127_CP	Exp2	3.56076759061834	CP	Ctrl	73	39	3386	2266	2	0	0	0.0642222222222222	0.5028	0.112133333333333	0	0.195416666666667	0	0.81375	0	0	0.309266666666667	0.222933333333333	0	0	0	0	0	0.0760877192982456	0.0268837209302326	0.0320679012345679	Class. Mono
AGGTTGTCAACCGACC-1	SeuratProject	5080	2176	FR127_CP	Exp2	3.68110236220472	CP	Ctrl	268	61	3482	2003	22	0.1715	0	0.00940740740740742	0.0134666666666666	0.149866666666667	0.248222222222222	0	0	0.237083333333333	0.243833333333333	0	0.407866666666667	0.0134666666666666	0.1792	0	228	0	0	0.252298245614035	0.0154108527131783	0.0359135802469136	Kolmer cells
AGTACCACATGAAGCG-1	SeuratProject	8587	3201	FR127_CP	Exp2	3.65669034587167	CP	Ctrl	120	50	3002	1830	2	0.187833333333333	0.0377777777777778	0.0508148148148149	0.552066666666667	0.107466666666667	0	0.133666666666667	0	396	0	0	0.294333333333333	274	0	0	291	0	0	0.109456140350877	0	0.0256913580246914	Class. Mono
AGTAGCTAGTCACGAG-1	SeuratProject	7546	2969	FR127_CP	Exp2	4.92976411343758	CP	Ctrl	92	43	3076	1848	2	0.317083333333333	0.148111111111111	0.0731851851851851	0.581533333333333	0	0	0	0	0.614583333333333	0.159666666666667	0	0.155466666666667	0.0703333333333334	0	0	0	0	0	0.135175438596491	0	0.0304444444444445	Class. Mono
AGTAGCTCACATGAAA-1	SeuratProject	4824	2280	FR127_CP	Exp2	4.1044776119403	CP	Ctrl	54	35	3385	2201	2	0.352333333333333	0.158111111111111	0.0632962962962963	541	0.110466666666667	0	0.215916666666667	0	0.430833333333333	0.19125	0	0.537133333333333	0	0	0	0	0	0	0.108684210526316	0.0266899224806202	0.0277716049382716	Class. Mono
AGTCAACGTCGTACTA-1	SeuratProject	3435	1919	FR127_CP	Exp2	0.844250363901019	CP	Ctrl	77	48	3232	1918	21	0.208333333333333	0.139888888888889	0	0.0297333333333333	0	0	0.208333333333333	0.242866666666667	0	0.0365	0	0	0	0	0	48	0	0	0	0.0173023255813953	0.0202962962962963	CD8 TEM
AGTGATCCAGAGCTAG-1	SeuratProject	6962	2788	FR127_CP	Exp2	4.45274346452169	CP	Ctrl	106	48	3138	1917	2	0.30475	0	0	0.623866666666667	0	0	0.233333333333333	0	0.875666666666667	0.194583333333333	0	0.183266666666667	0.1562	0	0	0	0	0	0.106298245614035	0	0.0314197530864198	Class. Mono
AGTGTTGTCCATCTGC-1	SeuratProject	3787	2078	FR127_CP	Exp2	2.98389226300502	CP	Ctrl	135	47	3317	2076	26	0.0515	0.0128888888888888	0.0101481481481481	0	0.779733333333333	0.0231111111111111	0	0	0.491666666666667	0	0	343	0.195266666666667	0	0.0148	0	0	0	0.0979298245614035	0.0155658914728682	0.0321234567901234	CAMs
AGTTAGCCAACTCCCT-1	SeuratProject	2577	1460	FR127_CP	Exp2	7.06247574699263	CP	Ctrl	72	48	2622	1460	2	181	0	0	0.418866666666667	0.0733333333333334	0	0	0	0.196333333333333	0	0	0.194666666666667	0.0733333333333334	0	0	0	0	0	0.0660701754385965	0.0223720930232558	0.0243333333333333	Class. Mono
AGTTCCCCAGACCAGA-1	SeuratProject	4456	1986	FR127_CP	Exp2	3.14183123877917	CP	Ctrl	34	25	3354	1975	6	0.394833333333333	0	0.351407407407407	0.0155333333333333	171	0.283444444444444	0	0	0.14875	0.229333333333333	0	0.210866666666667	184	0.119533333333333	0	0.0243333333333333	0	0	0.17880701754386	0.0206046511627906	0.0202962962962963	MG
AGTTCCCGTCCTCATC-1	SeuratProject	4639	2201	FR127_CP	Exp2	4.2466048717396	CP	Ctrl	178	59	3366	2158	2	0.220666666666667	0.101833333333333	0	0.633066666666667	0	0	0.15125	0	0.601083333333333	0.15125	0	0.5036	0	0	0	0	0	0	0.0860877192982457	0	0.0399259259259259	Class. Mono
AGTTCCCTCGCCAGAC-1	SeuratProject	5402	2444	FR127_CP	Exp2	3.64679748241392	CP	Ctrl	95	51	3399	2136	2	0	0	0	0.750866666666667	0.208666666666667	0	0	0	0.426666666666667	0.130583333333333	0	0.372466666666667	105	0	0	0	0	0	0.182719298245614	0	0	Class. Mono
ATACCTTAGCGACTAG-1	SeuratProject	4545	2081	FR127_CP	Exp2	3.96039603960396	CP	Ctrl	85	41	3357	2062	2	0.189583333333333	0.0208888888888888	0.00907407407407412	0.5692	0.0359333333333334	0	0	0	0.60175	0.205666666666667	0	0.503533333333333	0.0128666666666667	0	0	0	0.0128666666666667	0	0.0618245614035088	0.0302015503875969	0.0187345679012346	Class. Mono
ATACCTTTCGAACGCC-1	SeuratProject	7516	2791	FR127_CP	Exp2	2.55455029270889	CP	Ctrl	54	32	3078	1820	2	0.354083333333333	0	0.0342592592592592	0.545666666666667	0	0	0	0	0.482916666666667	0.1425	0	0.115066666666667	0.192133333333333	0	0	0.0954444444444444	0	0	0.140052631578947	0	0.0281975308641975	Class. Mono
ATAGAGAAGCGCCTTG-1	SeuratProject	4567	1910	FR127_CP	Exp2	3.87562951609372	CP	Ctrl	70	37	3382	1880	2	0.3555	0.0561111111111111	0.038962962962963	0.321533333333333	0.0666666666666667	0	0.0418333333333333	0	0.25425	0.213416666666667	0	0.3714	0.143133333333333	0	34	0.0551111111111111	0	0	0.113824561403509	0.0177984496124031	0.0459197530864197	Class. Mono
ATAGAGAAGGCTATCT-1	SeuratProject	1351	883	FR127_CP	Exp2	4.58919319022946	CP	Ctrl	45	29	2370	882	11	0.327833333333333	0	0	0	0	0	0.243166666666667	0.132066666666667	0.164416666666667	0	0	0	0	0	0	0	0	0	0.0748070175438597	0	0.0297716049382716	NK
ATAGAGACAGTAGAAT-1	SeuratProject	6092	2585	FR127_CP	Exp2	5.08864084044649	CP	Ctrl	86	37	3238	1977	2	309	0.0843333333333334	0	0.636066666666667	0.298933333333333	0	0.232583333333333	0	0.73875	0	0	0.389066666666667	0	0	0	0	0	0	0.225385964912281	0	0	Class. Mono
ATAGGCTGTCGGCACT-1	SeuratProject	6899	2836	FR127_CP	Exp2	3.66719814465865	CP	Ctrl	58	34	3171	1931	2	0.1035	0.07	0	0.720066666666667	0.218866666666667	0	0.223583333333333	0	0.338333333333333	216	0	0.530333333333333	0.0833333333333334	0	0	0	0	0	0.112684210526316	0	0	Class. Mono
ATATCCTAGAATACAC-1	SeuratProject	6639	2719	FR127_CP	Exp2	2.87693929808706	CP	Ctrl	44	23	3174	1964	2	229	0.160277777777778	0.0886296296296296	0.536933333333333	0.131066666666667	0	0	0	0.21225	0	0	0.4548	0	0	0	0	0	0	0.0465263157894736	0	0	Class. Mono
ATATCCTTCGTTCATT-1	SeuratProject	2082	1138	FR127_CP	Exp2	3.36215177713737	CP	Ctrl	38	28	2445	1137	22	0.493833333333333	0	0	0	0.669466666666667	0	0	0	0.578083333333333	0.130333333333333	0	0.571066666666667	0.1048	0	0	0	0	0	0.127491228070175	0	0.0272469135802469	Kolmer cells
ATCACAGAGACTCATC-1	SeuratProject	1500	707	FR127_CP	Exp2	7.4	CP	Ctrl	114	56	2391	706	33	179	0	0	0	0	0	179	0.143733333333333	0	0	0	0.198333333333333	0.143733333333333	0	0	0	0	0	0.0809473684210527	0	0	B naive
ATCACAGCACTCCACT-1	SeuratProject	5102	2287	FR127_CP	Exp2	3.64562916503332	CP	Ctrl	88	43	3393	2134	2	192	0	0	0.371933333333333	0	0	0.136916666666667	0	0.49825	192	0	0.368066666666667	0.172333333333333	0	0	0	0	0	0.110684210526316	0.0266434108527132	0.0318148148148149	Class. Mono
ATCATTCCAACGGTAG-1	SeuratProject	3897	1851	FR127_CP	Exp2	6.33820887862458	CP	Ctrl	187	70	3271	1851	2	0.358833333333333	0	0.0446666666666666	0.6486	0.182266666666667	0	0.04825	0	0.64475	0.179916666666667	0	0.365266666666667	0	0	0	0	0	0	0.203508771929825	0.0350387596899224	0.0404320987654321	Class. Mono
ATCATTCGTAGGCTCC-1	SeuratProject	6182	2601	FR127_CP	Exp2	3.10579100614688	CP	Ctrl	95	40	3240	1966	2	0.2205	0	0	573	0	0	0.20725	0	0.42375	0	0	0.320333333333333	0.187266666666667	0	0	0	0	0	0.16178947368421	0	0	Class. Mono
ATCATTCGTCACCGCA-1	SeuratProject	6953	2919	FR127_CP	Exp2	3.53804113332375	CP	Ctrl	114	45	3224	2034	2	0.400833333333333	0.0640555555555555	0.0764444444444444	0.5512	0.151066666666667	0	0	0	0.409666666666667	167	0	0.4848	0	0	0	222	0	0	0.0526315789473685	0.0314108527131783	0.0438271604938272	Class. Mono
ATCATTCGTCATAACC-1	SeuratProject	3074	1266	FR127_CP	Exp2	3.67599219258295	CP	Ctrl	76	38	2979	1256	33	0	0	0	0	0	0	0.11825	0	0	0.11825	0	0.3772	0.282733333333333	0	0	0	0	0	0.0800526315789474	0.0553100775193799	0.0660864197530864	B memory
ATCCACCCATCATGAC-1	SeuratProject	1511	789	FR127_CP	Exp2	4.76505625413633	CP	Ctrl	55	37	2408	785	11	0.339833333333333	0.313833333333333	0	0	0	0	0.41275	0.378333333333333	0	0	0	0.136866666666667	0	0	0	0	0	0	0.0416666666666666	0	0.0427654320987654	CD8 TEM
ATCGCCTAGTCACTCA-1	SeuratProject	4578	2320	FR127_CP	Exp2	2.42463958060288	CP	Ctrl	326	75	3422	2285	26	0.487833333333333	0.244555555555556	0	0	0	316	0	0	0.487833333333333	0	0	0.567666666666667	0	0.177533333333333	0	0	0	0	0.220070175438597	0	0	CAMs
ATCGGATCAAGTCCAT-1	SeuratProject	8048	2894	FR127_CP	Exp2	3.15606361829026	CP	Ctrl	75	38	2996	1734	2	0.135333333333333	0	0.08	0.562733333333333	0.0550666666666667	0.0902222222222222	0.0681666666666667	0	0.481333333333333	0.139666666666667	0	0.279333333333333	0.140533333333333	0	0	0.232666666666667	0	0	0.0663508771929825	0	0.0276172839506172	Class. Mono
ATCGTAGCATTGCAAC-1	SeuratProject	5721	2496	FR127_CP	Exp2	3.98531725222863	CP	Ctrl	107	48	3378	2042	13	0.14325	0	0.0658888888888889	0	0.115133333333333	0.510888888888889	0	0	0.366833333333333	0.14325	0	0.3808	0	0	0	0	0	0	0.308035087719298	0	0.0387407407407407	MG
ATCGTGATCGGTAACT-1	SeuratProject	10150	3838	FR127_CP	Exp2	2.91625615763547	CP	Ctrl	124	52	2896	1913	26	0.299833333333333	0	0	0	0.926266666666667	0	0	0	0.61375	0	0	528	0.1926	0	0	0.244666666666667	0	0	0.151614035087719	0	0.0247222222222222	CAMs
ATCTCTATCAGATGCT-1	SeuratProject	3000	1384	FR127_CP	Exp2	3.03333333333333	CP	Ctrl	100	43	2961	1383	21	0.230416666666667	0.154611111111111	0.0493333333333333	0	0	0	0.654416666666667	0.435066666666667	106	0.20875	0	0	0	0	0	0.306555555555556	0	0	0.0281052631578947	0	0.0408333333333334	CD8 TEM
ATCTTCACAACGTTAC-1	SeuratProject	6018	2642	FR127_CP	Exp2	3.90495181123297	CP	Ctrl	71	39	3310	2103	2	0.29225	0.154777777777778	0.0532592592592592	0.4846	0.234333333333333	0	0	0	0.428416666666667	0	0	0.280066666666667	0.143266666666667	0	0	0	0	0	0.157298245614035	0	0.0260987654320988	Class. Mono
ATCTTCATCTCCATAT-1	SeuratProject	7693	2976	FR127_CP	Exp2	2.96373326400624	CP	Ctrl	79	40	3079	1918	2	0.3755	0	0	0.583066666666667	0	0	0	0	0.409166666666667	0.20275	0	0.304533333333333	0	0	0	0	0	0	0.0801929824561404	0.0253023255813953	0.0499074074074074	Class. Mono
ATGAAAGGTTCAACGT-1	SeuratProject	2982	1597	FR127_CP	Exp2	3.55466130114017	CP	Ctrl	119	52	2965	1596	22	0.314833333333333	0.0552222222222222	0.0383703703703704	0	0.582266666666667	0	0	0	503	0	0	0.3978	0.0656	0.0656	0.0656	0.107777777777778	0	0	0.145508771929825	0	0.0355185185185185	Kolmer cells
ATGAAAGTCTCGGTCT-1	SeuratProject	1887	1167	FR127_CP	Exp2	5.51139374668786	CP	Ctrl	32	20	2340	1157	29	0	0	0	0	0	0	0.127916666666667	0	0	0.127916666666667	0	0.102866666666667	0	0	0	0.169888888888889	0	0	0	0.0258062015503876	0.0364691358024691	CD4 Naive
ATGACCACAGGATCTT-1	SeuratProject	4434	2104	FR127_CP	Exp2	3.7212449255751	CP	Ctrl	298	72	3386	2099	22	0.16575	0.0128888888888888	0.0833703703703703	0	0.0148	0.275777777777778	0	0	0.551666666666667	0.16575	0	0.418733333333333	0.0148	0.0148	0	0.295555555555556	0	0	0.252263157894737	0.0171317829457365	0.0323641975308642	Kolmer cells
ATGATCGCAAGCTGTT-1	SeuratProject	2404	997	FR127_CP	Exp2	4.65890183028286	CP	Ctrl	75	35	2604	995	11	0	0	0	0.118466666666667	0	0	0.469333333333333	0	0	0.219416666666667	0	0.118466666666667	0.118466666666667	0	0	0.195888888888889	0	0	0.0368245614035088	0.0276201550387597	0.0502037037037038	CD4 TCM
ATGCCTCAGCATACTC-1	SeuratProject	4013	1816	FR127_CP	Exp2	3.73785198106155	CP	Ctrl	281	64	3302	1811	22	0.112666666666667	0	0.0274814814814814	46	0.1744	0	0	0	349	0.217333333333333	0	0.433466666666667	0.195333333333333	46	0	0.289111111111111	0	0	0.261350877192982	0.0295813953488372	0.0383456790123456	Kolmer cells
ATGGGAGGTTTGTTCT-1	SeuratProject	951	661	FR127_CP	Exp2	14.1955835962145	CP	Ctrl	38	28	2131	730	26	0	0	0	0	0.79	0	0	0	0	0	0	0.149466666666667	0	0	0	0	0	0	0.122947368421053	0	0.0313827160493827	CAMs
ATGGGTTCAGGCTCTG-1	SeuratProject	2635	1191	FR127_CP	Exp2	4.4022770398482	CP	Ctrl	153	61	2694	1189	22	0.209916666666667	166	0.112222222222222	0	0.0999333333333333	0.279222222222222	0	0	0.600583333333333	0.2475	0	0.394333333333333	0.0999333333333333	0	0	0	0	0	278	0	0.0359259259259259	Kolmer cells
ATGGTTGCAGTACTAC-1	SeuratProject	1672	710	FR127_CP	Exp2	7.23684210526316	CP	Ctrl	82	49	2433	707	33	0	0	0	0.332333333333333	0	0	238	0	0.17775	0.17775	0	0.382933333333333	0.466866666666667	0	0	472	0	0	0.0432105263157895	0	0	B naive
ATGTCTTAGTTGCATC-1	SeuratProject	3721	1881	FR127_CP	Exp2	4.48804084923408	CP	Ctrl	48	30	3300	1879	2	0.220166666666667	0	0	0.503533333333333	0.176666666666667	0	0.177833333333333	0	0.2755	0.0433333333333333	0	0.2248	0.176666666666667	0	0	0	0	0	0.0866842105263158	0.0343875968992248	0.0401728395061728	Class. Mono
ATTCACTGTATGACAA-1	SeuratProject	2105	1341	FR127_CP	Exp2	2.09026128266033	CP	Ctrl	54	34	2440	1341	26	0.105666666666667	0	0	0.0850666666666666	0.603533333333333	0	0	0	0.105666666666667	0	0	0.164066666666667	0.186333333333333	0	0	0	0	0	0.113684210526316	0	0.0254197530864197	CAMs
ATTCAGGAGGCGTCCT-1	SeuratProject	4614	2104	FR127_CP	Exp2	5.83008235804075	CP	Ctrl	56	31	3387	2078	2	16	0	0.0093333333333333	0.3414	0.1426	0	16	0	0.644666666666667	0.162583333333333	0	0.540333333333333	0.1426	0	0	0	0	0	0.108421052631579	0.0167906976744187	0	Class. Mono
ATTCAGGGTCGCATGC-1	SeuratProject	1284	893	FR127_CP	Exp2	2.64797507788162	CP	Ctrl	57	32	2342	894	11	0.3205	0	0.0736666666666667	0	0	0	0	0	0	0	0	0.129133333333333	0	0	0	0	0	0	0.0396315789473685	0	0	NK
ATTCCTACAAGGCTTT-1	SeuratProject	5920	2719	FR127_CP	Exp2	1.40202702702703	CP	Ctrl	33	25	3382	2208	26	0.398166666666667	0	0	0	0.546733333333333	0	0	0	0.335166666666667	0	0	0.583266666666667	0.142066666666667	0	0	0.151222222222222	0	0	0.120473684210526	0	0	CAMs
ATTCCTAGTGCATTTG-1	SeuratProject	2439	1114	FR127_CP	Exp2	2.5830258302583	CP	Ctrl	112	46	2581	1113	21	0.468583333333333	0.178777777777778	0	0.1076	0	0	0.794083333333333	0.595933333333333	0	0	0	0.1076	0	0	0.1076	0.177777777777778	0	0	0.0619298245614035	0.0510697674418604	0.0275061728395062	CD8 TEM
ATTCGTTCACGACTAT-1	SeuratProject	1646	835	FR127_CP	Exp2	2.12636695018226	CP	Ctrl	35	23	2415	833	11	0	0	0	0	0	0	0.330166666666667	0	0	0	0	0	0	0	0	0	0	0	0.0537719298245614	0.0293100775193799	0.0420493827160494	CD8 TEM
ATTCTACGTTAGCGGA-1	SeuratProject	4063	1935	FR127_CP	Exp2	3.61801624415457	CP	Ctrl	149	51	3352	1931	22	0.487833333333333	0	0.0751111111111111	0.0339333333333334	0.331933333333333	0	0	0	0.505083333333333	0.04175	0	0.540533333333333	0.145266666666667	0.0339333333333334	0	0	0	0	0.178350877192982	0.0565891472868217	0.0327592592592593	Kolmer cells
ATTCTTGTCGCTCTAC-1	SeuratProject	5904	2599	FR127_CP	Exp2	4.31910569105691	CP	Ctrl	94	46	3296	2080	2	0.230166666666667	0.118611111111111	0	0.3766	0.141666666666667	0	0	0	0.442833333333333	0.20575	0	0.3874	0	0	0	0	0	0	0.0990175438596491	0	0.0262592592592592	Class. Mono
ATTGGGTCAATTTCTC-1	SeuratProject	11370	3353	FR127_CP	Exp2	1.89973614775726	CP	Ctrl	169	58	2896	1634	2	0.13075	0	0	0.4958	0	0	0	0	0.23875	0.2305	0	0.0642666666666667	0	0	0	0	0	0	0.0726140350877194	0	0.0234938271604939	Class. Mono
ATTTACCAGTCAGCGA-1	SeuratProject	3440	1733	FR127_CP	Exp2	6.48255813953488	CP	Ctrl	52	36	3177	1731	2	0.216666666666667	0	0	0.3954	0.0486	0	0.216666666666667	0	0.70825	0	0	0.3692	0.0486	0.0486	0	0	0	0	0.151842105263158	0.0194961240310078	0.0380185185185186	Class. Mono
ATTTACCTCGCCGATG-1	SeuratProject	6050	2538	FR127_CP	Exp2	4.84297520661157	CP	Ctrl	118	49	3272	1988	2	0.348583333333333	0	0	562	0.0968	0	0.2205	0	0.29825	0	0	0.176933333333333	0	0	0	0.237888888888889	0	0	0.093701754385965	0	0	Class. Mono
ATTTCACTCCTCTGCA-1	SeuratProject	6623	2683	FR127_CP	Exp2	3.77472444511551	CP	Ctrl	99	44	3179	1898	2	0.107666666666667	0.0727777777777778	0	0.578466666666667	0.137066666666667	0	0.170666666666667	0	0.427833333333333	0.170666666666667	0	0.326066666666667	0	0	0	0	0	0	0.140842105263158	0.023922480620155	0.0334691358024691	Class. Mono
CAAAGAACACGACAGA-1	SeuratProject	1304	762	FR127_CP	Exp2	4.75460122699387	CP	Ctrl	57	33	2334	761	11	0	0	0	0	0.140666666666667	0	0.175166666666667	473	0	0.175166666666667	0	0.140666666666667	0	0	0	0	0	0	0.0426666666666666	0.0302015503875969	0	NK
CAAAGAATCAAAGCCT-1	SeuratProject	1630	848	FR127_CP	Exp2	1.65644171779141	CP	Ctrl	81	44	2407	846	33	331	0	0	0	0	0	0.241666666666667	0	0	0	0	0.378466666666667	0	0	0	0.220666666666667	0	0	0	0	0.0421111111111111	B naive
CAACAGTAGCCTAGGA-1	SeuratProject	7997	3008	FR127_CP	Exp2	4.00150056271102	CP	Ctrl	85	51	3022	1782	2	0.432416666666667	0.0489444444444445	0.0992222222222222	0.6378	0.1482	0	0.215166666666667	0	0.841833333333333	0.20325	0	0.466466666666667	0.1482	0	0	0	0	0	0.126631578947368	0.0205968992248062	0.0281728395061729	Class. Mono
CAACAGTCAACCAGAG-1	SeuratProject	8323	3027	FR127_CP	Exp2	3.23200768953502	CP	Ctrl	204	57	3042	1793	2	0.0614166666666667	0	0	0.5634	0	0	0.241083333333333	0	0.584083333333333	197	0	0.216733333333333	0.0496666666666666	0	0	0	0	0	0.0683508771929825	0	0.0324012345679012	Class. Mono
CAACAGTCAGCTGTTA-1	SeuratProject	7600	3034	FR127_CP	Exp2	5.60526315789474	CP	Ctrl	73	35	3265	1983	26	0.07775	0	0	0	0.664533333333333	0	0	0	0.2385	0	0	0.3118	0.194333333333333	0	0	0	0	0	0.138105263157895	0.0282790697674419	0.0233518518518518	CAMs
CAACCTCGTGTTCAGT-1	SeuratProject	1787	742	FR127_CP	Exp2	4.14101846670397	CP	Ctrl	174	64	2425	741	33	0.175666666666667	0.118111111111111	0	0.196066666666667	0.141066666666667	0	0.243166666666667	0	0	0.175666666666667	0.233555555555556	0.3792	0.141066666666667	0	0	0	0	0	0.0427719298245613	0.0302480620155039	0.0306049382716049	B memory
CAACGGCAGCCTGTCG-1	SeuratProject	3600	1848	FR127_CP	Exp2	3.11111111111111	CP	Ctrl	197	59	3279	1842	22	0.108833333333333	0.0376111111111112	0.0266296296296297	0.152333333333333	0.176933333333333	0.0725555555555556	0	0	537	0.0549166666666666	0	0.592933333333333	0	0	0	0.252333333333333	0	0	0.324508771929825	0	0.0296481481481482	Kolmer cells
CAAGACTCAAAGGCAC-1	SeuratProject	3149	1438	FR127_CP	Exp2	2.38170847888218	CP	Ctrl	131	51	3049	1436	11	0.101416666666667	0	0	0.0816666666666667	0	0	589	0.1898	0	0.207583333333333	0	0.0816666666666667	0.1666	0	0.0816666666666667	0	0	0	0.0482807017543859	0.0513643410852713	0.0627222222222222	CD4 TEM
CAAGAGGTCTAGTCAG-1	SeuratProject	5106	2339	FR127_CP	Exp2	4.07363885624755	CP	Ctrl	138	52	3405	2145	2	0	0	0	0.568666666666667	0	0	0	0	0.5645	0	0	0.1728	0	0	0	0	0	0	0.0839473684210527	0.0273875968992248	0.0283271604938271	Class. Mono
CAAGCTAAGTAGAATC-1	SeuratProject	3589	1616	FR127_CP	Exp2	5.96266369462246	CP	Ctrl	98	57	3218	1615	2	0.271333333333333	0	0.071037037037037	0.4452	0	0	0	0	0.43225	0	0	0.375066666666667	332	0	0	0.103222222222222	0	0	0.112982456140351	0.0487674418604651	0.0233641975308642	Class. Mono
CAATACGAGTCCCAGC-1	SeuratProject	6540	2687	FR127_CP	Exp2	3.89908256880734	CP	Ctrl	55	32	3226	1957	2	0.166666666666667	0	0	0.3978	0	0	0.22825	0	0.377333333333333	0	0	0.0854666666666667	0.183133333333333	0	0	0.221555555555556	0	0	0.0946315789473684	0	0.0332469135802469	Class. Mono
CAATCGATCCAACTGA-1	SeuratProject	4888	2043	FR127_CP	Exp2	3.5392798690671	CP	Ctrl	63	39	3446	1949	2	0.0270833333333333	0	0.0902592592592593	0.508866666666667	221	0	0	0	0.255166666666667	0.0531666666666667	0	0.404666666666667	159	0	0	0	0	0	0.106491228070175	0.0188527131782946	0.0215308641975309	Class. Mono
CAATGACAGGCTAGCA-1	SeuratProject	5716	2406	FR127_CP	Exp2	5.05598320503849	CP	Ctrl	78	35	3309	1965	2	0	0	0.121259259259259	0.571333333333333	0	0	0.20775	0	0.537916666666667	0	0	0.324133333333333	0.108066666666667	0	0	0.178555555555556	0	0	0.0909473684210527	0	0.0374320987654321	Class. Mono
CAATGACCATAGGTAA-1	SeuratProject	4550	2317	FR127_CP	Exp2	3.05494505494506	CP	Ctrl	110	44	3420	2277	26	0	0	0	0	0.9366	0	0	0	613	0.145916666666667	0	0.315733333333333	0.117266666666667	0	0	0	0	0	0.123982456140351	0	0.0284012345679012	CAMs
CAATTTCCAGAACGCA-1	SeuratProject	4178	1924	FR127_CP	Exp2	4.81091431306845	CP	Ctrl	121	56	3304	1921	2	0	0.0272222222222223	0.0197037037037037	0.361266666666667	32	0.0517777777777778	0.237166666666667	0	0.490916666666667	0.0393333333333333	0	0.420866666666667	0	0	0	0.0517777777777778	0	0	0.193263157894737	0	0.0362716049382716	Class. Mono
CACAGGCGTCATACCA-1	SeuratProject	2691	1295	FR127_CP	Exp2	4.71943515421776	CP	Ctrl	222	66	2730	1294	22	0.11575	0	0	0.0931333333333333	0.2604	0	0	0.0931333333333333	0.458333333333333	0.210083333333333	0	0.388466666666667	0.188933333333333	0.184933333333333	0	0.153666666666667	0.198266666666667	0	0.361052631578947	0	0.0431666666666667	Kolmer cells
CACCGTTAGCACTAAA-1	SeuratProject	2049	1325	FR127_CP	Exp2	3.12347486578819	CP	Ctrl	64	36	2398	1323	26	0.210666666666667	0	0.0515185185185185	0	0.1772	0	0	0	0.110916666666667	0	0	0.1772	0.1772	0	0	0	0.0892666666666667	0	0.0732807017543859	0.0344496124031007	0.0413395061728395	CAMs
CACGAATAGACTTCAC-1	SeuratProject	2283	1186	FR127_CP	Exp2	6.00087604029785	CP	Ctrl	108	39	2484	1186	11	0.34475	0.0867222222222223	0	0	0	0	0.3715	0.296333333333333	0	0.2345	0	0	0	0	0.174266666666667	0	0	0	0	0	0	CD8 TEM
CACGAATGTTTATGCG-1	SeuratProject	7241	2872	FR127_CP	Exp2	4.01878193619666	CP	Ctrl	90	43	3102	1884	2	253	0	0.0886296296296296	0.523666666666667	0	0	0	0	0.634166666666667	0	0	0.359933333333333	0.0743333333333334	0	0	0	0	0	0.112333333333333	0	0.0295740740740741	Class. Mono
CACGGGTGTCCATCTC-1	SeuratProject	6633	2829	FR127_CP	Exp2	3.61827227498869	CP	Ctrl	199	66	3226	2022	2	0.199333333333333	0	0	588	0	0	0	0	0.570666666666667	0	0	0.3434	0	0	0	0.306333333333333	0	0	0.118649122807018	0.0233410852713178	0.0375432098765432	Class. Mono
CACGTTCAGAATCTAG-1	SeuratProject	1605	880	FR127_CP	Exp2	4.29906542056075	CP	Ctrl	51	35	2390	878	11	0.1635	0	0	0.131333333333333	0	0	0.402666666666667	0	0	0	0	0	0	0	0	0	0	0	0	0	0.0297037037037037	CD4 Naive
CACTTCGGTCTACACA-1	SeuratProject	2203	1086	FR127_CP	Exp2	5.67408079891058	CP	Ctrl	159	57	2507	1083	22	0.3505	0.0918888888888889	0.0628148148148148	0	0.217866666666667	0.466666666666667	0	0	0.429333333333333	0	0	0.3696	0	0.1096	0	0	0.217866666666667	0	0.361929824561404	0.0265891472868217	0.0677901234567901	Kolmer cells
CAGATCAGTAAGAACT-1	SeuratProject	1413	733	FR127_CP	Exp2	16.7020523708422	CP	Ctrl	45	31	2376	731	22	0.17825	0	0	0	0	0.560111111111111	0	0	0.411666666666667	0	0	0.526066666666667	0.143133333333333	0.143133333333333	0	237	0	0	0.331561403508772	0	0	Kolmer cells
CAGATCATCGTCGCTT-1	SeuratProject	1043	661	FR127_CP	Exp2	6.51965484180249	CP	Ctrl	77	39	2190	682	11	0	0	0.0845555555555556	0.199533333333333	0	0	0.420666666666667	0.388533333333333	0.18525	0.244583333333333	0	0	0	0	0	0	0	0	0.0447894736842105	0	0.0586111111111111	NK
CAGATTGTCGCTAAAC-1	SeuratProject	6048	2653	FR127_CP	Exp2	1.60383597883598	CP	Ctrl	66	36	3349	2140	26	0.302416666666667	0	0	0	0.806066666666667	0.223222222222222	0	0	394	0.199416666666667	0	0.582266666666667	0.172933333333333	0	0	0.223222222222222	0	0	0.149754385964912	0.0331627906976745	0.0329259259259259	CAMs
CAGCACGGTCATGGCC-1	SeuratProject	2508	1122	FR127_CP	Exp2	3.90749601275917	CP	Ctrl	347	76	2638	1121	22	0.3735	0.0882222222222222	0.118074074074074	0.1052	0.2734	0.173777777777778	0	0	0.21125	0.130833333333333	0	0.392866666666667	0	0.169533333333333	0	0.173777777777778	0	0	0.344894736842105	0.03815503875969	0	Kolmer cells
CAGCAGCAGGGAGGTG-1	SeuratProject	6911	2761	FR127_CP	Exp2	2.92287657357835	CP	Ctrl	99	50	3172	1965	2	0.19225	0.0592222222222222	0.041037037037037	0.4646	0	0	0	0	0.727666666666667	0	0	0.3656	0	0.0704	0	0	0	0	0.0830701754385965	0	0.0304567901234568	Class. Mono
CAGCAGCCATTGGCAT-1	SeuratProject	2844	1405	FR127_CP	Exp2	4.50070323488045	CP	Ctrl	236	58	2841	1402	22	0.415666666666667	0	0.0488518518518518	0	0.333066666666667	0	0	0	656	0.104916666666667	0	0.478533333333333	0.182133333333333	0.0844666666666667	0	0	0	0	0.144105263157895	43	0	Kolmer cells
CAGGCCACATTGAAAG-1	SeuratProject	1663	815	FR127_CP	Exp2	4.7504509921828	CP	Ctrl	175	60	2455	813	22	0.236416666666667	0	0	0	0.134133333333333	222	0	0	0.402416666666667	0	0	0.329866666666667	0	0.134133333333333	0	0	0	0	0.322228070175439	0	0	Kolmer cells
CAGTTAGTCATTCATC-1	SeuratProject	1531	925	FR127_CP	Exp2	4.04964075767472	CP	Ctrl	49	29	2453	922	11	0.227666666666667	0	0	0	0	0	396	0.3918	0	0.157666666666667	0	0.126666666666667	0	0	0	0	0	0	0.0537192982456141	0.0285736434108527	0.0408765432098765	NK
CAGTTCCCATCTCAAG-1	SeuratProject	7303	2991	FR127_CP	Exp2	3.31370669587841	CP	Ctrl	63	33	3143	2015	2	0.295333333333333	0.0997777777777777	0	0.439533333333333	0	0.0972222222222222	0.148166666666667	0	0.372416666666667	0.206583333333333	0	0.375066666666667	0	0	0	0	0	0	0.15359649122807	0	0	Class. Mono
CATAAGCAGTAGCTCT-1	SeuratProject	2719	1249	FR127_CP	Exp2	3.1261493196028	CP	Ctrl	301	69	2743	1249	22	0.2375	0	0	0	0	0	0	0	239	0	0	0.459866666666667	0.0959333333333333	0	0	0.158333333333333	0	0	0.273771929824561	36	0.0331172839506173	Kolmer cells
CATAGACCATCGGCCA-1	SeuratProject	8749	3127	FR127_CP	Exp2	4.45765230312036	CP	Ctrl	107	48	2973	1737	2	0	0	0.0645555555555556	0.531066666666667	0	0	234	0	0.41475	0	0	0.3476	0.112733333333333	0	0	0	0	0	0.0728245614035088	0	0.0326234567901235	Class. Mono
CATCAAGAGCGAGTCA-1	SeuratProject	1406	856	FR127_CP	Exp2	2.77382645803698	CP	Ctrl	97	50	2420	856	11	0	0.218888888888889	0.0750740740740741	0	0	0	0.574416666666667	0.3656	0	0.326833333333333	0	0	0	0	0	0	0	0	0.0745964912280702	0	0.0297345679012345	CD8 TEM
CATCCACCAAGAGGTC-1	SeuratProject	6532	2417	FR127_CP	Exp2	4.27127985303123	CP	Ctrl	301	74	3335	1732	22	0.42925	0.0968333333333333	0	0	0	0.251111111111111	0	0	0.381916666666667	0	0	0.388133333333333	0.1516	0	0	0.251111111111111	0	0	0.446052631578947	0.0272790697674419	0	Kolmer cells
CATCCCAAGCGGGTTA-1	SeuratProject	2887	1449	FR127_CP	Exp2	4.32975406996883	CP	Ctrl	94	46	2882	1447	2	0.322166666666667	0.151777777777778	0.0453333333333333	0.465866666666667	0.162533333333333	0	0.2025	0	0.740583333333333	0	0	0.197333333333333	0	0	0	0	0	0	0.0768596491228071	0	0.0247777777777778	Class. Mono
CATCGTCGTGATAGTA-1	SeuratProject	3381	1891	FR127_CP	Exp2	0.916888494528246	CP	Ctrl	70	37	3217	1887	26	204	0.0256666666666666	0	0	0	0	0	0	0	73	0	0.227666666666667	0.0301333333333333	0.170066666666667	0	0	0	0	0.0638947368421052	0.036968992248062	0	CAMs
CATGGTATCAAGCCGC-1	SeuratProject	7653	3067	FR127_CP	Exp2	4.63870377629688	CP	Ctrl	115	59	3079	1917	2	0.141833333333333	0	0.033962962962963	0.554933333333333	0.176866666666667	0	0.207583333333333	0	0.18675	0.0714166666666667	0	0.3888	0	0	0	0.0945555555555555	0	0	0.0664561403508772	0	0.036641975308642	Class. Mono
CATTCATCAGACCATT-1	SeuratProject	4871	2221	FR127_CP	Exp2	1.806610552248	CP	Ctrl	68	37	3429	2140	2	0.1475	146	0	0.678933333333333	0.118533333333333	0	0	0	0.48925	0.19625	0	0.157533333333333	0	0	0	0	0	0	0.149894736842105	0	0	Class. Mono
CATTCCGTCCTCTCGA-1	SeuratProject	10276	3587	FR127_CP	Exp2	3.81471389645777	CP	Ctrl	83	47	2777	1572	2	0.29975	0.154222222222222	0.0148888888888888	0.311733333333333	0.254533333333333	0	0.0285	0	715	0.203666666666667	0	0.374466666666667	0	0	0	0	0	0	0.0657543859649122	0.0165581395348837	0.0260987654320988	Class. Mono
CATTCTACACGCAGTC-1	SeuratProject	5279	2242	FR127_CP	Exp2	2.55730251941656	CP	Ctrl	47	26	3388	2051	2	0.451666666666667	0	0.0814444444444444	0.373866666666667	0.0992	0	0	0	0	0.123333333333333	0	0	0.143133333333333	0	0	0	0	0	0.0433157894736842	0	0	Class. Mono
CATTGCCAGGATATGT-1	SeuratProject	728	537	FR127_CP	Exp2	14.5604395604396	CP	Ctrl	40	34	1983	683	11	0.2	0.134333333333333	0	0	0	0	0	0	0	0	0	0	0	0	0	0	0	0	0	0	0.0324074074074074	CD4 TCM
CATTGCCAGGTCATCT-1	SeuratProject	12657	3981	FR127_CP	Exp2	3.38942877459114	CP	Ctrl	89	41	2826	1737	2	0	0.155666666666667	0.0565185185185185	0.479933333333333	0	0	157	0	0.300416666666667	0	0	0.5676	0.126133333333333	0	0	0.301444444444444	0	0	0.0315087719298246	0	0.0292222222222223	Class. Mono
CATTGCCCAGCTGCCA-1	SeuratProject	1612	873	FR127_CP	Exp2	5.14888337468983	CP	Ctrl	80	39	2365	870	11	0	0.109722222222222	0	0	0	0	0.2295	0.260666666666667	0	0.163083333333333	0	0.184133333333333	0	0	0	0	0	0	0	0	0	CD4 TEM
CATTGTTCATGTCAGT-1	SeuratProject	3073	1423	FR127_CP	Exp2	4.13276928083306	CP	Ctrl	228	67	2998	1422	22	0.203416666666667	0.226611111111111	0.146592592592593	0	0.163266666666667	0	0	0	0.324833333333333	0.100583333333333	0	0.474866666666667	0	0	0	0	0	0	0.301035087719298	0	0.0250432098765432	Kolmer cells
CATTTCACAAAGGTTA-1	SeuratProject	5806	2615	FR127_CP	Exp2	3.78918360316914	CP	Ctrl	43	34	3285	2074	2	0.129833333333333	0	0.152555555555556	583	0	0	0.185916666666667	0	0.5925	0.129833333333333	0	0.360066666666667	0	0	0	0	0	0	0.0526666666666666	0	0	Class. Mono
CCAATGAAGGTAAGAG-1	SeuratProject	9116	3220	FR127_CP	Exp2	4.40982887231242	CP	Ctrl	90	39	2897	1645	2	0.398333333333333	0	0.0282222222222223	0.525866666666667	0.156333333333333	0	206	0	0.39975	0.215333333333333	0	0.392466666666667	0.1826	0	0	274	0	0	0.0612631578947368	0	0.0506296296296296	Class. Mono
CCAATGAGTCCTGTTC-1	SeuratProject	12051	3701	FR127_CP	Exp2	3.26943822089453	CP	Ctrl	104	42	2811	1644	2	0.3195	0	0	0.520133333333333	0.193933333333333	0	0	0	423	0	0	0.324933333333333	0.2626	0	0	0	0	0	0.0883684210526315	0	0.0272592592592592	Class. Mono
CCAATGATCTACCAGA-1	SeuratProject	6216	2631	FR127_CP	Exp2	4.98712998712999	CP	Ctrl	84	49	3179	1961	2	0.29075	137	0.0531851851851852	0.5752	0.1422	0	234	0	0.52375	0	0	0.187733333333333	0	0	0	0	0	0	0.0858070175438597	0	0.0391296296296296	Class. Mono
CCAATGATCTCGGTCT-1	SeuratProject	8750	3304	FR127_CP	Exp2	3.05142857142857	CP	Ctrl	74	42	2955	1842	2	0.241833333333333	0	0.0227407407407407	0.528733333333333	0.136266666666667	0.0608888888888889	0	0	0.336666666666667	0.0461666666666667	0	0.357333333333333	0.236133333333333	0	0	0.261555555555556	0	0	0.100877192982456	0.0497054263565891	0.0336049382716049	Class. Mono
CCAATTTAGGCATGGT-1	SeuratProject	820	592	FR127_CP	Exp2	15.7317073170732	CP	Ctrl	96	45	2065	692	26	0	0	0	0	0.386666666666667	0	0	0	0.241833333333333	0.241833333333333	0	0.3536	0	0	0	0	0	0	0	0	0	CAMs
CCACACTTCTTCACAT-1	SeuratProject	2149	1325	FR127_CP	Exp2	2.09399720800372	CP	Ctrl	58	28	2441	1319	26	0	0.0731111111111111	0	0.0870666666666666	0.258533333333333	0.143555555555556	0	0	0	0.108166666666667	0	0	0	0.0870666666666666	0	0	0	0	0.116456140350877	0.0528372093023256	0.0406543209876543	CAMs
CCACTTGGTGTGCCTG-1	SeuratProject	8157	3073	FR127_CP	Exp2	4.83020718401373	CP	Ctrl	116	51	3037	1823	2	0.423416666666667	0.0963333333333334	0	0.589866666666667	0.144866666666667	0	0.180416666666667	0	0.62675	0.0698333333333333	0	0.4098	0.114933333333333	0	0	0	0	0	0.137736842105263	0.0204031007751938	0.0360555555555555	Class. Mono
CCACTTGTCTAGACAC-1	SeuratProject	1802	1171	FR127_CP	Exp2	4.8834628190899	CP	Ctrl	62	44	2354	1168	11	0	0	0	0	0	0	0.127166666666667	0	0.127166666666667	0.127166666666667	0	0.1726	0	0	0	0	0	0	0	0.0339147286821705	0.0457037037037037	CD8 TEM
CCATAAGCAAGTATAG-1	SeuratProject	1270	835	FR127_CP	Exp2	9.13385826771654	CP	Ctrl	78	40	2342	831	13	0	0	0	0.136466666666667	0	0.639888888888889	0	0	0.169916666666667	0	0	0.3876	0	0	0	0	0	0	0.301350877192982	0	0	MG
CCATAAGTCGTGTGGC-1	SeuratProject	3501	1833	FR127_CP	Exp2	4.88431876606684	CP	Ctrl	124	50	3223	1830	2	0.256166666666667	0.0583333333333333	0	0.137466666666667	0.0353333333333333	0	0	0	0.230666666666667	0.0435	0	0.0353333333333333	0	0	0	0.0573333333333333	0.0353333333333333	0	0.134947368421053	0.0456589147286822	0.0208148148148148	Class. Mono
CCCAACTAGGTGCTAG-1	SeuratProject	4611	2011	FR127_CP	Exp2	5.72543916720885	CP	Ctrl	93	46	3419	1974	2	0.233333333333333	0.1415	0.015962962962963	0.720266666666667	0.0492	0.0405555555555556	0	0	0.502416666666667	0.1735	0	0.3524	0.0252666666666667	0	0	0	0	0	155	0	0.0370925925925926	Class. Mono
CCCATTGGTAGTGTGG-1	SeuratProject	3086	1340	FR127_CP	Exp2	3.01360985093973	CP	Ctrl	458	84	2998	1337	22	0	0.0731666666666667	0	0	0.172933333333333	0.541111111111111	0	0	0.347583333333333	0	0	0.3868	0	0.0871333333333333	0	0.143666666666667	0	0	0.205298245614035	0	0.0256111111111111	Kolmer cells
CCCTCAATCGGCATAT-1	SeuratProject	5878	2505	FR127_CP	Exp2	5.69921742089146	CP	Ctrl	72	32	3272	1997	2	0.252666666666667	0	0	0.497333333333333	0.268866666666667	0	0.237833333333333	0	0.79675	0	0	0.360866666666667	0.1682	0	0	0	0	0	0.153456140350877	0.0257054263565891	0.0569259259259259	Class. Mono
CCCTCTCCAACTAGAA-1	SeuratProject	13401	3731	FR127_CP	Exp2	1.11931945377211	CP	Ctrl	132	53	3027	1793	26	0.04425	0	0.201407407407407	0	0.0705333333333333	0	0	0	0.313583333333333	0	0	0.408733333333333	0.1462	0.1462	0	0	0	0	0.0994561403508772	0.0321937984496125	0.024074074074074	CAMs
CCCTCTCTCCGTGGCA-1	SeuratProject	1769	928	FR127_CP	Exp2	5.87902769926512	CP	Ctrl	154	62	2348	924	22	0.158333333333333	0	0.174333333333333	0	0.253066666666667	0.210444444444444	0	0	0	0	0	0.580666666666667	0	0	0	0.210444444444444	0	0	0.209245614035088	0	0.0409753086419753	Kolmer cells
CCCTTAGAGGCTTTCA-1	SeuratProject	8558	3358	FR127_CP	Exp2	3.02640803926151	CP	Ctrl	276	65	3041	1880	2	0.33075	0.124722222222222	0	0.6388	0.164266666666667	0	0.185583333333333	0	0.3995	0.06275	0	0.4152	0	0	0	0	0	0	0.141754385964912	0	0.0375679012345679	Class. Mono
CCCTTAGTCTTAATCC-1	SeuratProject	1566	988	FR127_CP	Exp2	1.21328224776501	CP	Ctrl	103	40	2421	984	21	0.1515	102	0	0	0.121733333333333	0	0.246666666666667	0.5126	0	0.242083333333333	0	0.242133333333333	0	0	0	0	0	0	0.0376842105263158	28	0.0511111111111111	CD8 TEM
CCGAACGCACAAGTGG-1	SeuratProject	1418	885	FR127_CP	Exp2	12.62341325811	CP	Ctrl	220	69	2384	882	13	0	0	0	0	0.317866666666667	0.330222222222222	0	0	0.164416666666667	0	0	0.199066666666667	0	0	0	0.330222222222222	0	0	0.228245614035088	0.0292015503875969	0	MG
CCGATCTGTATGTCTG-1	SeuratProject	8651	3222	FR127_CP	Exp2	3.02855161253034	CP	Ctrl	103	48	2988	1843	2	0.190666666666667	0.0371666666666667	0	0.571933333333333	0	0	221	0	0.357416666666667	0.05425	0	0.153066666666667	0.0439333333333334	0	0	0	0	0	0.105122807017544	0	0.0216111111111111	Class. Mono
CCGATCTGTCCTGAAT-1	SeuratProject	1253	889	FR127_CP	Exp2	1.9952114924182	CP	Ctrl	118	49	2360	894	26	0.163083333333333	0	0	131	689	0	0	0	0.48725	0	0	0.3298	0.187333333333333	0	0	0	0	0	0.142491228070175	0.0290775193798449	0	CAMs
CCGATGGCACAAGCCC-1	SeuratProject	5676	2661	FR127_CP	Exp2	2.74841437632135	CP	Ctrl	61	34	3408	2258	26	0.385083333333333	0	0	0	0.8062	0	0	0	531	0.113666666666667	0	0.569866666666667	0.142666666666667	0	0	0.150888888888889	0	0	0.248070175438596	0.0244806201550387	0.0343580246913581	CAMs
CCGATGGTCAATGCAC-1	SeuratProject	7750	3011	FR127_CP	Exp2	3.76774193548387	CP	Ctrl	214	81	3068	1828	2	0.08125	0.103111111111111	0.0383333333333333	0.626133333333333	0	0	0	0	0.340666666666667	0	0	0.316866666666667	0.0655333333333333	0	0	0	0	0	0.0700701754385965	0	0.0236111111111111	Class. Mono
CCGCAAGCAGAGATGC-1	SeuratProject	5107	1551	FR127_CP	Exp2	4.50362247895046	CP	Ctrl	175	59	3311	1422	15	0.321416666666667	0.0401666666666667	0.271703703703704	0	0.0475333333333333	0	0	0	0.148333333333333	0.18525	0	0	0.179333333333333	0	0	0.331444444444444	0.165266666666667	0	0.112771929824561	0.0193720930232558	0	Class. Mono
CCGGACATCTAGCCAA-1	SeuratProject	2258	1320	FR127_CP	Exp2	1.63861824623561	CP	Ctrl	119	55	2467	1318	33	0.104333333333333	0.0705555555555556	0	0.264733333333333	0	0	0	0	0	0.104333333333333	0	0.241733333333333	0.166666666666667	84	0	0	0	0	0	0.0446279069767442	0.0559382716049383	B naive
CCGGACATCTCGGTAA-1	SeuratProject	4218	2152	FR127_CP	Exp2	1.23281175912755	CP	Ctrl	220	77	3408	2144	6	0.334833333333333	0.179722222222222	0	0	0.0115333333333333	0.597888888888889	0.61125	0.1816	0.180666666666667	0.01375	0	0.3662	0.0217333333333334	0.0115333333333333	0.0115333333333333	0.318222222222222	0	0	0.133508771929825	0.0187441860465116	0.0338086419753086	MG
CCGGGTAGTAGCTTTG-1	SeuratProject	3540	2028	FR127_CP	Exp2	3.05084745762712	CP	Ctrl	68	42	3276	2022	26	0.24475	0	0	0	0.351066666666667	0	0	0	0.590916666666667	0.0531666666666667	0	0.573466666666667	0.0222	0.0222	0	0	0	0	0.169894736842105	0.0325271317829458	0.0593518518518519	CAMs
CCGGGTATCATTGCGA-1	SeuratProject	3185	1744	FR127_CP	Exp2	3.861852433281	CP	Ctrl	180	63	3106	1740	26	0.460666666666667	0	0.0534074074074075	0	0.431866666666667	0	0	0	0.477666666666667	0.0580833333333334	0	0.579866666666667	0.1458	0	0	0.241444444444444	0	0	0.0420526315789473	0.0193100775193799	0.0261234567901235	CAMs
CCGGTAGCACCCTCTA-1	SeuratProject	1039	740	FR127_CP	Exp2	6.73724735322425	CP	Ctrl	122	53	2229	785	26	0.177583333333333	0	0.289518518518519	0	0.188866666666667	0	0	0	0	0	0	0.188866666666667	0	0	0	0	0	0	0.216228070175439	0	0	CAMs
CCGGTAGTCAAACGAA-1	SeuratProject	6787	2730	FR127_CP	Exp2	3.60984234566082	CP	Ctrl	120	58	3179	1977	2	0.28	0	0.0417407407407407	0.463733333333333	0.239333333333333	0	0.0889166666666666	0	0.3475	0.0889166666666666	0	0.125666666666667	169	0	0	0	0	0	0.0714385964912281	0	0.0306913580246914	Class. Mono
CCTACGTGTGACTGTT-1	SeuratProject	5297	2433	FR127_CP	Exp2	4.26656598074382	CP	Ctrl	73	38	3382	2179	2	0.259833333333333	0.155277777777778	0	0.571466666666667	0.104866666666667	0	0.130416666666667	0	0.539166666666667	0	0	0.373133333333333	0.169933333333333	0	0	0	0	0	0.0332456140350877	0.0260387596899225	0.0464259259259259	Class. Mono
CCTACGTTCACGAGGA-1	SeuratProject	4882	2166	FR127_CP	Exp2	5.01843506759525	CP	Ctrl	125	51	3376	2087	2	0.15125	0.100777777777778	0.00337037037037036	0.5136	0.00513333333333332	0	0.21625	0.00260000000000005	0.43475	0.00258333333333338	0	0.3706	0.121533333333333	0	0	0.00277777777777777	0	0	0.103842105263158	0.028124031007752	0.0400432098765432	Class. Mono
CCTATCGAGGTGCTAG-1	SeuratProject	2656	1064	FR127_CP	Exp2	6.62650602409639	CP	Ctrl	114	49	2725	1061	11	0.13975	0.0941666666666666	0	0	0	0	0.595083333333333	0	0	0	0	0	0	0	0	0.185666666666667	0	0	0.0839824561403508	0.0398139534883721	0.0279444444444444	CD4 Naive
CCTCACACAAACACCT-1	SeuratProject	8608	3116	FR127_CP	Exp2	4.14730483271375	CP	Ctrl	68	43	3001	1734	2	0.425583333333333	0.143222222222222	0	0.555666666666667	0.112866666666667	0.186555555555556	0.213333333333333	0	0.55525	0.2835	0	0.352933333333333	0.0516666666666666	0	0	0	0	0	0.125087719298246	0.0198527131782946	0.0316481481481482	Class. Mono
CCTCCAAGTAGTTAGA-1	SeuratProject	6413	2680	FR127_CP	Exp2	3.66443162326524	CP	Ctrl	91	47	3197	1979	2	0.34725	0.113666666666667	0	0.579533333333333	85	0	0.105583333333333	0	0.543166666666667	0.105583333333333	0	0.432533333333333	85	0	0	0	0	0	0.0951754385964912	0	0	Class. Mono
CCTCCTCAGTCACAGG-1	SeuratProject	5080	2333	FR127_CP	Exp2	4.92125984251969	CP	Ctrl	243	74	3496	2148	22	0.204083333333333	0	0	0	0.1638	0.210666666666667	0	0	0.399166666666667	0	0	0.5168	0	0.127333333333333	0	0	0	0	0.165736842105263	0.0286511627906977	0	Kolmer cells
CCTCTAGCATGACAAA-1	SeuratProject	7471	2761	FR127_CP	Exp2	2.34239057689734	CP	Ctrl	77	39	3094	1780	2	0.244083333333333	0.0573333333333333	0	0.582533333333333	0	0	0.216666666666667	0	0.436333333333333	0	0	0.247266666666667	0.1224	0	0	272	0	0	0.151473684210526	0.0217674418604651	0.0487530864197531	Class. Mono
CCTTCAGAGGGAGTTC-1	SeuratProject	6562	2750	FR127_CP	Exp2	4.49558061566596	CP	Ctrl	213	85	3186	1951	2	0.218666666666667	0.158944444444444	0	0.578133333333333	0	0	0.239833333333333	0	0.452333333333333	0.175666666666667	0	0.321466666666667	0.0916	0	0	0	0	0	0.146175438596491	0	0.0260246913580247	Class. Mono
CCTTGTGCACCCTCTA-1	SeuratProject	6703	2915	FR127_CP	Exp2	1.55154408473818	CP	Ctrl	150	57	3316	2150	26	0.27025	0.142388888888889	0	0	0.888066666666667	0	0.09075	0	0.56325	0	0	0.155666666666667	0	0	0	0.216333333333333	0	0	0.14240350877193	0.0223488372093024	0.0399506172839507	CAMs
CCTTGTGGTGCAAGAC-1	SeuratProject	1642	951	FR127_CP	Exp2	3.71498172959805	CP	Ctrl	58	37	2387	949	11	0	0	0	0.1242	0.1242	0	0.240833333333333	0.385066666666667	0.154583333333333	0.154583333333333	0	0.1242	0	0	0	0.205444444444444	0	0	103	0.0282868217054264	0.0290432098765432	NK
CCTTGTGTCTAGTCAG-1	SeuratProject	1571	851	FR127_CP	Exp2	1.78230426479949	CP	Ctrl	81	40	2335	846	11	167	0	0.150222222222222	0	0	0	0.870416666666667	0.266933333333333	0	167	0	0	0	0	0	0.530444444444444	0	0	0.0409473684210526	0.0448837209302325	0	CD4 TEM
CGAATTGGTCCGATCG-1	SeuratProject	5867	2579	FR127_CP	Exp2	4.31225498551219	CP	Ctrl	99	40	3300	2105	2	0.208166666666667	0.154611111111111	0	0.436133333333333	0	0	0.230416666666667	0	0.45625	0	0	0.328133333333333	0	0	0	0	0	0	0.0962631578947368	0	0.026320987654321	Class. Mono
CGACAGCAGTAGACCG-1	SeuratProject	2994	1673	FR127_CP	Exp2	4.37541750167001	CP	Ctrl	126	60	2974	1673	2	0	0	0.0333703703703704	0.449866666666667	0	0	0.224666666666667	0	0.687666666666667	0	0	0.111866666666667	0.0566	0	0	0.0927777777777777	0	0	0.217666666666667	0	0.0444691358024691	Class. Mono
CGACAGCGTGTCGATT-1	SeuratProject	6797	2846	FR127_CP	Exp2	3.97234073856113	CP	Ctrl	148	60	3203	1969	2	0.32725	0.114555555555556	0.0486666666666666	0.5548	0	0	0.170333333333333	0	0.647666666666667	0.1045	0	0.351866666666667	0.1368	0	0	0	0	0	0.0766315789473684	0	0	Class. Mono
CGAGAAGCACTTCAAG-1	SeuratProject	8073	2995	FR127_CP	Exp2	5.99529295181469	CP	Ctrl	125	51	3024	1669	2	0.0958333333333333	0.155222222222222	0	0.3874	0.3372	0	0	0	0.630833333333333	0	0	0.445733333333333	0.1548	0	0	0	0	0	0.161122807017544	0	0.0246913580246914	Class. Mono
CGAGGCTCACTAGGCC-1	SeuratProject	5790	2489	FR127_CP	Exp2	4.49050086355786	CP	Ctrl	66	37	3351	2015	2	0.14125	0.0951666666666666	0	0.583466666666667	0.1716	0	0.234083333333333	0	0.431416666666667	0	0	0.3882	0	0	0	0	0	0	0.0561754385964912	0	0.0280555555555555	Class. Mono
CGATGCGAGCCTGTGC-1	SeuratProject	6026	2382	FR127_CP	Exp2	2.88748755393296	CP	Ctrl	62	39	3293	1951	2	0.35975	0.0712777777777778	0	0.216466666666667	0	0	0	0	0	0.1655	0	0.132933333333333	0.132933333333333	0.0848666666666666	0	0.259666666666667	0	0	0.107280701754386	0	0.0254012345679012	Class. Mono
CGATGGCTCTCTGACC-1	SeuratProject	3975	1919	FR127_CP	Exp2	4.25157232704403	CP	Ctrl	141	65	3267	1917	2	0.03875	0.0268333333333334	0	0.531266666666667	0.169933333333333	0	174	0	0.452666666666667	0	0	0.4144	0.0315333333333333	0	0	51	0	0	0.0726140350877194	0.0175116279069767	0.0260555555555556	Class. Mono
CGCAGGTGTACGATTC-1	SeuratProject	1513	952	FR127_CP	Exp2	13.0865829477859	CP	Ctrl	203	73	2477	951	2	0	0	0	0.178933333333333	0	0	0	0	0.15075	0	0	0.121133333333333	0.121133333333333	0.121133333333333	0	0	0	0	0	0	0.0509444444444445	Class. Mono
CGGACACCATGGAATA-1	SeuratProject	7714	3085	FR127_CP	Exp2	4.71869328493648	CP	Ctrl	90	48	3087	1852	2	0.221583333333333	0	74	0.614933333333333	0.1564	0	0.227333333333333	0	0.49225	0	0	258	0.129733333333333	0	0	0	0	0	0.105140350877193	0	0.0542962962962963	Class. Mono
CGGAGAAAGCGCTGAA-1	SeuratProject	6033	2561	FR127_CP	Exp2	3.46427979446378	CP	Ctrl	222	70	3383	2063	33	0.107416666666667	0	0	0	0	0	0	0	0	0	0	0.0864666666666667	222	0	0	0.226555555555556	0	0	0.0508070175438596	0.0238992248062015	0	B naive
CGGCAGTCAAGGCAAC-1	SeuratProject	852	691	FR127_CP	Exp2	4.57746478873239	CP	Ctrl	148	67	2083	778	26	0.1855	0	0	0	0.4886	0	0	0	0.37	0.1855	0	393	0	0	0.148933333333333	0	0	0	0.0836842105263158	0.0311627906976745	0	CAMs
CGGCAGTTCACTGCTC-1	SeuratProject	2323	981	FR127_CP	Exp2	6.24192854068015	CP	Ctrl	261	74	2568	981	22	0.146583333333333	0	0.0673703703703704	0	0.1178	0.194777777777778	0	0	0.236666666666667	0	0	0.391666666666667	0	0.1178	0	0.194777777777778	0	0	0.28078947368421	0.0475736434108527	0	Kolmer cells
CGGGACTAGCACTCGC-1	SeuratProject	1604	590	FR127_CP	Exp2	3.49127182044888	CP	Ctrl	54	36	2456	590	11	0	0	0	0.152866666666667	0	0	0.652916666666667	0	0.379833333333333	0	0	0.337866666666667	0	0	0	0	0	0	0.0458771929824562	0.0316201550387597	0.0488271604938272	CD4 Naive
CGGGACTTCACTTATC-1	SeuratProject	2928	1406	FR127_CP	Exp2	6.14754098360656	CP	Ctrl	234	71	2914	1401	22	0.505083333333333	0	0	0.0817333333333333	0.349066666666667	0	0	0	445	0.1015	0	0.477733333333333	0.1634	0	0	0.134666666666667	0	0	0.286263157894737	0.0515426356589147	0.0474444444444444	Kolmer cells
CGGGCATTCGGACTTA-1	SeuratProject	2620	1530	FR127_CP	Exp2	6.6030534351145	CP	Ctrl	140	54	2653	1530	26	0.204916666666667	0	0.22337037037037	0.235466666666667	357	119	0.204916666666667	0.264866666666667	0.08975	0.08975	0	0	0.0723333333333334	0	0	0	0	0	0.123666666666667	0.0222558139534884	0.0459197530864197	CAMs
CGGGTCATCACCGCTT-1	SeuratProject	3240	1541	FR127_CP	Exp2	5	CP	Ctrl	207	88	3088	1541	2	0.283833333333333	0	0.041037037037037	0.5168	0	0	0.221666666666667	0	0.41625	0	0	0.389666666666667	0.0704	0	0	0	0	0	0.171140350877193	0.0505581395348838	0.0304567901234568	Class. Mono
CGGGTGTCAACGCATT-1	SeuratProject	5314	2508	FR127_CP	Exp2	3.74482499059089	CP	Ctrl	89	46	3407	2265	26	0.210083333333333	0	0	0	0.2724	0	0	0	0	0	0	0.289466666666667	0.1802	0	0	0	0	0	0.115245614035088	0.0247209302325582	0	CAMs
CGGGTGTGTCAAAGTA-1	SeuratProject	3986	1875	FR127_CP	Exp2	5.29352734570999	CP	Ctrl	126	59	3251	1872	2	0.424583333333333	0.141555555555556	0	0.560066666666667	0.1692	0	0	0	0.668583333333333	0.0425833333333333	0	0.319466666666667	0.0678666666666666	0	0	0	0	0	0.163631578947368	0.0338837209302325	0.0207469135802469	Class. Mono
CGTAAGTTCTAAGCCA-1	SeuratProject	1289	794	FR127_CP	Exp2	18.1536074476338	CP	Ctrl	174	62	2364	791	26	0.339833333333333	0	0	0	0.136866666666667	0	0	0	0.339833333333333	0	0	0.136866666666667	0	0	0	0.226555555555556	0	0	0.161526315789474	0	0	CAMs
CGTAGTACACTACAGT-1	SeuratProject	1471	626	FR127_CP	Exp2	3.5350101971448	CP	Ctrl	91	50	2411	624	11	0	0.125333333333333	0	0	0	0	0.490583333333333	0	0	0	0	0.185933333333333	0.149733333333333	0	0	0	0	0	0	0.0312558139534884	0.0451481481481482	Treg
CGTGAATAGTCTGGAG-1	SeuratProject	4348	2144	FR127_CP	Exp2	1.72493100275989	CP	Ctrl	147	58	3399	2140	22	0.336833333333333	0	0.00977777777777777	0	0.0269333333333334	0.245888888888889	0	0	0.448333333333333	0.208666666666667	0	0.398333333333333	0.180266666666667	0	0	0	0	0	0.405035087719298	0.019953488372093	0.0348456790123457	Kolmer cells
CGTGCTTTCAAACTGC-1	SeuratProject	1698	843	FR127_CP	Exp2	6.53710247349823	CP	Ctrl	244	75	2450	843	22	0	0	0.146962962962963	0	0.310133333333333	0	0	0	0.24075	0.163333333333333	0	0.5262	0	0	0	0	0	0	0.245701754385965	0	0.041716049382716	Kolmer cells
CGTTAGACAGTCTGGC-1	SeuratProject	4169	2283	FR127_CP	Exp2	0.863516430798753	CP	Ctrl	56	36	3364	2280	26	0.304666666666667	0	0	0	0.854733333333333	0	0	0	376	0	0	0.595466666666667	0.198933333333333	0	0	0	0	0	0.135421052631579	0.028124031007752	0.0289135802469136	CAMs
CTAAGTGTCTCTAAGG-1	SeuratProject	5363	2335	FR127_CP	Exp2	4.17676673503636	CP	Ctrl	71	40	3347	2065	2	0	0	0	0.561933333333333	0.107466666666667	248	0	0	0.235833333333333	0.221166666666667	0	0.355333333333333	0	0	0	0	0	0	0.0833684210526315	0	0	Class. Mono
CTACAGACAAATGCTC-1	SeuratProject	3649	2018	FR127_CP	Exp2	4.0285009591669	CP	Ctrl	89	44	3324	2013	26	0.0546666666666666	0	0.0145925925925926	0.0228	0.0442666666666667	0.0364444444444444	0	0	0.0546666666666666	0.0278333333333334	0	0.3636	0.184866666666667	0	0	0.306555555555556	0	0	0.100561403508772	0.0522093023255814	0.0461049382716049	CAMs
CTACAGACACTCCCTA-1	SeuratProject	9786	3615	FR127_CP	Exp2	4.25097077457592	CP	Ctrl	72	39	2879	1768	2	0.0239166666666667	0.151611111111111	0.0128518518518519	0.481133333333333	0.0196666666666667	0	0.21875	0	0.418166666666667	0	0	0.381066666666667	38	0	0	0.156111111111111	0	0	0.159122807017544	0.0248449612403101	0.0210617283950617	Class. Mono
CTACATTTCGAGGCAA-1	SeuratProject	7781	3114	FR127_CP	Exp2	3.53425009638864	CP	Ctrl	37	30	3061	1959	2	0	0.136055555555556	0	0.5036	0.166466666666667	0	0.142666666666667	0	0.34425	0.235416666666667	0	0.3884	0	0	0	0	0	0	0.0620701754385965	0	0.037395061728395	Class. Mono
CTACCTGGTCGAGTGA-1	SeuratProject	3878	1849	FR127_CP	Exp2	3.8679731820526	CP	Ctrl	126	57	3251	1848	2	0.440916666666667	0.0326666666666666	0	0.5704	0.112933333333333	0	0.227333333333333	0	0.468666666666667	0.0475	0	0.316066666666667	0.0385333333333333	0	0	0	0	0	0.114245614035088	0.0356279069767442	0.0314444444444445	Class. Mono
CTACGGGTCATCGCTC-1	SeuratProject	13286	3793	FR127_CP	Exp2	3.46229113352401	CP	Ctrl	108	51	2863	1657	2	0.378916666666667	0	0.0293703703703704	0.6618	0.0938666666666667	0	0	0	0.273333333333333	0.153166666666667	0	0	0.154333333333333	0	0	0.0807777777777777	0	0	0.0506842105263158	0	0.0351543209876544	Class. Mono
CTACTATCATGGAATA-1	SeuratProject	4592	2085	FR127_CP	Exp2	3.31010452961672	CP	Ctrl	60	31	3328	2050	2	0.440083333333333	0	0.0734074074074074	356	0.00686666666666669	0.00988888888888884	0	0	0.661333333333333	0	0	0	0.1742	0	0	0	0	0	0.0986666666666667	0.0146434108527131	0.0402222222222223	Class. Mono
CTAGGTAAGATTCGCT-1	SeuratProject	4125	1723	FR127_CP	Exp2	4.36363636363636	CP	Ctrl	70	43	3294	1720	31	276	0.0847777777777777	0.0580740740740741	0.3508	0.198066666666667	0.245444444444444	0.239083333333333	0	0.36525	0.213666666666667	0	0.373333333333333	0	0	0	0	0	0	0.0826842105263158	0.0487906976744186	0.0543518518518519	Non-Class. Mono
CTATAGGCATTGCTTT-1	SeuratProject	7376	3051	FR127_CP	Exp2	0.610086767895879	CP	Ctrl	65	33	3268	2101	26	218	0	0.0352592592592592	0	0.684266666666667	0.198777777777778	0	0	0.56025	0	0	0.593933333333333	0.198133333333333	0	0	0.0984444444444444	0	0	0.150210526315789	0.0208217054263566	0.0314691358024691	CAMs
CTATAGGGTAAGATTG-1	SeuratProject	4841	2238	FR127_CP	Exp2	2.82999380293328	CP	Ctrl	53	34	3394	2159	2	335	0	0.0658518518518518	0.566533333333333	0	0	0	0	0.640333333333333	0	0	0.308266666666667	0.1716	0	0	0.190222222222222	0	0	0.121122807017544	0	0.0281975308641975	Class. Mono
CTATCCGCACACTGGC-1	SeuratProject	3664	1826	FR127_CP	Exp2	2.3471615720524	CP	Ctrl	129	55	3280	1822	22	0.286666666666667	0	0.0255925925925926	0	0.698066666666667	0	0	0	0.413666666666667	0.231166666666667	0	0.542533333333333	0.1748	0	0	0	0	0	0.181964912280702	0	0.0291296296296296	Kolmer cells
CTCAACCTCCCTTTGG-1	SeuratProject	8803	3160	FR127_CP	Exp2	2.22651368851528	CP	Ctrl	59	37	3015	1813	2	0.399333333333333	0.130611111111111	0.0431111111111111	0.355266666666667	0.0377333333333333	0	0	0	0.563166666666667	0.224666666666667	0	0.101533333333333	0.156066666666667	0	0	0.0613333333333334	0	0	0.0794561403508772	0	0.0353641975308642	Class. Mono
CTCAATTCACCACATA-1	SeuratProject	4720	2363	FR127_CP	Exp2	1.56779661016949	CP	Ctrl	89	41	3440	2318	26	133	0	0.086925925925926	0	0.6754	0	0	0	0.24425	133	0	349	199	0	0	0	0	0	0.0337894736842105	0.0639767441860465	0	CAMs
CTCACTGTCCTCTGCA-1	SeuratProject	8375	3150	FR127_CP	Exp2	2.23283582089552	CP	Ctrl	151	56	3024	1881	2	0.4255	0.143055555555556	0.0617407407407408	0.51	0.299466666666667	0	0.222666666666667	0	0.58575	0.176083333333333	0	0.242333333333333	0.107666666666667	0	0	0	0	0	0.154385964912281	0	0	Class. Mono
CTCAGTCCAGCTGCCA-1	SeuratProject	5468	2501	FR127_CP	Exp2	3.07242136064375	CP	Ctrl	343	74	3468	2169	22	0.40925	0.0972222222222222	0.161481481481481	0	0	0	0	0	0.38175	0	0	0.552466666666667	0	0	0	0	0	0	0.236859649122807	0.0273333333333333	0	Kolmer cells
CTCATTATCTCGCGTT-1	SeuratProject	2322	1288	FR127_CP	Exp2	3.87596899224806	CP	Ctrl	133	53	2466	1287	13	0.119333333333333	0	0.0552592592592592	96	96	0.606111111111111	0	0	0.119333333333333	0	0	0.200066666666667	96	0	0	0.158444444444444	96	0	0.349122807017544	0.036015503875969	0.042537037037037	MG
CTCCTCCTCAGAGCAG-1	SeuratProject	3797	1869	FR127_CP	Exp2	2.97603371082434	CP	Ctrl	111	48	3320	1865	22	0.28925	0	25	0.0415333333333333	0.0817333333333333	0.0676666666666667	0	0	0.4435	0.05125	0	0.548133333333333	0.151533333333333	0.151533333333333	0	0	0	0	0.230561403508772	0.0326976744186046	0.0526666666666666	Kolmer cells
CTCCTTTTCCATCTGC-1	SeuratProject	1470	688	FR127_CP	Exp2	6.25850340136054	CP	Ctrl	79	36	2445	687	33	0.180166666666667	0	0	0	0	0	0.2305	0	0	0	0	0.387066666666667	0.144666666666667	0.144666666666667	0	0	0	0	0.043719298245614	0.0306666666666666	0	B naive
CTCGAGGGTGTCGCTG-1	SeuratProject	1684	1091	FR127_CP	Exp2	4.98812351543943	CP	Ctrl	47	29	2385	1089	11	0.271666666666667	0	0	0.1096	0.1096	0	0	0	0	0	0	0	0	0	0	0	0	0	0	0	0	NK
CTCTCGAGTGATACCT-1	SeuratProject	9564	3413	FR127_CP	Exp2	2.99038059389377	CP	Ctrl	91	43	2841	1743	2	0	0	0	0.586333333333333	107	0	0.0241666666666667	0	0.319333333333333	0.0241666666666667	0	0.3712	0.127066666666667	0.0198666666666667	0	0	0	0	0.0925438596491228	0.0161550387596899	0.0291666666666667	Class. Mono
CTCTGGTGTATTCCTT-1	SeuratProject	12827	3838	FR127_CP	Exp2	3.85125126685897	CP	Ctrl	115	61	2819	1631	2	0.3205	0.107888888888889	0.0586666666666666	0.471666666666667	0.2296	0	0	0	0.3015	0.18075	0	0.185266666666667	0.0578	0	0	0	0	0	0.146736842105263	0.0205658914728682	0	Class. Mono
CTGAATGAGCTCTGTA-1	SeuratProject	2943	1515	FR127_CP	Exp2	3.29595650696568	CP	Ctrl	205	65	2922	1509	22	403	0.0615555555555556	0.0425925925925926	0	0.145066666666667	0	0	0	0.547666666666667	0.233083333333333	0	0.388266666666667	0	0.0732	0	0.268666666666667	0	0	0.251789473684211	0.0494108527131782	0.044283950617284	Kolmer cells
CTGAGCGAGTTAACAG-1	SeuratProject	4823	2199	FR127_CP	Exp2	4.33340244660999	CP	Ctrl	96	49	3436	2126	2	0.469333333333333	0.137777777777778	0.0765185185185185	0.509066666666667	0.00506666666666666	0.00688888888888894	0.228416666666667	0	0.655833333333333	0.2005	0	0.395733333333333	0.00506666666666666	0	0	0.00688888888888894	0	0	0.164017543859649	0.0153023255813953	0.0183580246913581	Class. Mono
CTGAGGCGTCTGATAC-1	SeuratProject	1103	760	FR127_CP	Exp2	5.62103354487761	CP	Ctrl	92	47	2198	771	26	178	0	0	0	0.142933333333333	0	0	0	0	0.23875	0	0.3886	0	0	0	0	0	0	0.0805263157894737	0.0304651162790698	0.0307777777777778	CAMs
CTGCAGGCACCGGCTA-1	SeuratProject	4728	1946	FR127_CP	Exp2	2.51692047377327	CP	Ctrl	170	62	3446	1887	13	0	0.1185	0.128592592592593	0.1676	0	0.527111111111111	0	0	0.578916666666667	0.03875	0	0.380733333333333	0	0.0617333333333333	0	0.293444444444444	0	0	0.214771929824561	0.0245348837209303	0.0260555555555556	MG
CTGCATCGTTCGTGCG-1	SeuratProject	4816	2137	FR127_CP	Exp2	3.84136212624585	CP	Ctrl	168	67	3441	2043	22	0.206666666666667	113	0.266037037037037	0.0144	0.0144	0.768444444444444	0	0	0.414916666666667	168	0	0.326666666666667	0	0.0144	0	0.0224444444444445	0	0	0.305421052631579	0.0422480620155039	0.0324567901234568	Kolmer cells
CTGCCTACAGTCGGAA-1	SeuratProject	1063	731	FR127_CP	Exp2	10.8184383819379	CP	Ctrl	50	32	2226	768	26	0.1795	0.120666666666667	0	0	0.8152	0	0	0	0.415833333333333	0	0	0.197733333333333	0	0	0	0	0	0	0.0557543859649123	0.0691937984496124	0.0351728395061729	CAMs
CTGCGAGGTTTACACG-1	SeuratProject	1785	1139	FR127_CP	Exp2	3.52941176470588	CP	Ctrl	241	73	2353	1135	11	136	0	0.0626666666666666	0	0	0	0.374583333333333	0.3002	0	0	0	0.374266666666667	0	0	0	0	0	0	0.166508771929825	0	0.0376666666666666	CD8 TEM
CTGCTCACATCGATAC-1	SeuratProject	3427	1460	FR127_CP	Exp2	4.58126641377298	CP	Ctrl	350	78	3141	1458	22	0.2305	0	0.0438888888888889	0	0.149733333333333	0.525555555555556	0	0	0.2395	0	0	0.392866666666667	0	0.0755333333333333	0	0.124333333333333	0	0	0.264122807017544	0	0	Kolmer cells
CTGTATTGTGAGCTCC-1	SeuratProject	9215	3286	FR127_CP	Exp2	3.67878459034183	CP	Ctrl	139	58	2901	1752	2	0.28225	0.0817777777777777	0.0362222222222223	0.503533333333333	0.127666666666667	0	0.165666666666667	0	0.349833333333333	0.21625	0	0.326266666666667	0.0315333333333333	0	0	0	0	0	0.103280701754386	0	0.0293641975308642	Class. Mono
CTGTGAAAGTAGGTTA-1	SeuratProject	4376	2034	FR127_CP	Exp2	3.42778793418647	CP	Ctrl	70	40	3309	2029	2	0.0318333333333334	0.0119444444444444	0	0.5676	0	0	0.235166666666667	0	0.537333333333333	0.155166666666667	0	0.196066666666667	0.124666666666667	0	0	0	0	0	0.0514385964912281	0.0168682170542636	0.0222345679012346	Class. Mono
CTGTGGGGTGACCGAA-1	SeuratProject	877	618	FR127_CP	Exp2	15.6214367160775	CP	Ctrl	61	42	2124	700	2	0	0	0	0.153466666666667	0	0	0	0	0.381333333333333	0	0	0.345133333333333	0	0	0	0	0	0	0	0	0	Class. Mono
CTTCCTTAGAACCCGA-1	SeuratProject	4419	2110	FR127_CP	Exp2	3.48495134645847	CP	Ctrl	80	38	3351	2108	2	0.237666666666667	0.134666666666667	0.0942962962962963	0.512733333333333	12	0	0.00766666666666671	0	0.541916666666667	0	0	0.1324	0.160933333333333	0	0	0	0	0	0.0607192982456141	0.0146201550387597	0.0307901234567901	Class. Mono
CTTCGGTCAATCACGT-1	SeuratProject	5483	2537	FR127_CP	Exp2	7.00346525624658	CP	Ctrl	80	46	3379	2220	2	0	0	0	186	0	0	0	0	0	224	0	0.0954666666666667	0	0	0	0	0	0	0.0777192982456141	0	0	Class. Mono
CTTCGGTCAGTATACC-1	SeuratProject	8242	3103	FR127_CP	Exp2	5.81169619024509	CP	Ctrl	129	59	3026	1775	2	0.4055	0.124333333333333	0	0.57	0.1192	0	0	0	0.536833333333333	0.0741666666666667	0	0.3896	0.0598666666666666	0	0	0.197111111111111	0	0	0.110877192982456	0	0.0285061728395062	Class. Mono
CTTGATTTCATCACAG-1	SeuratProject	1272	891	FR127_CP	Exp2	2.43710691823899	CP	Ctrl	97	49	2346	891	11	0.162166666666667	0	0	0.186533333333333	0	0	0.162166666666667	0.130266666666667	0.162166666666667	0.2455	0	0	0.186533333333333	0	0.130266666666667	0	0	0	0.0738596491228071	0	0.0296049382716049	NK
CTTTCAACATGCGGTC-1	SeuratProject	4486	2219	FR127_CP	Exp2	4.36914846188141	CP	Ctrl	57	29	3364	2206	2	0	0	0	0.314933333333333	0.234533333333333	0	0	0	0.511083333333333	0.14675	0	0.332466666666667	0.117933333333333	0	0	0	0	0	0.128736842105263	0	0.0284629629629629	Class. Mono
CTTTCAAGTGTCGATT-1	SeuratProject	3455	1876	FR127_CP	Exp2	4.54413892908828	CP	Ctrl	73	36	3233	1875	26	0.0775	0	0.0196666666666667	0	0.596533333333333	0	0	0	0.54675	0	0	0.387133333333333	0.0319333333333334	0	0.0319333333333334	0.0516666666666666	0	0	0.128947368421053	0	0.0205	CAMs
CTTTCAATCGCGGTAC-1	SeuratProject	4229	1922	FR127_CP	Exp2	0.733033814140459	CP	Ctrl	22	19	3328	1920	27	0.1675	0	0	0.0184666666666666	0	0	0.0224166666666666	0.271066666666667	0.0224166666666666	0.244166666666667	0	0	0	0	0	0	0	0	0.0105087719298246	0.0274961240310078	0	NK
GAAACCTAGCAGATAT-1	SeuratProject	5020	2014	FR127_CP	Exp2	4.7609561752988	CP	Ctrl	124	48	3407	1859	15	0.0573333333333333	0.147722222222222	0.184666666666667	396	0.0689333333333333	0	0.220083333333333	0	0.430583333333333	0.0291666666666667	0	0.4112	0	0	0	0.0382222222222223	0	0	0.143771929824561	0.0192403100775194	0.0239259259259259	Class. Mono
GAAACCTGTCACTCGG-1	SeuratProject	11367	3674	FR127_CP	Exp2	3.20225213336852	CP	Ctrl	75	40	2764	1621	2	0.46825	0.128777777777778	0	0.578466666666667	0.113066666666667	0	0.140666666666667	0	0.54025	0.221083333333333	0	407	0.249733333333333	0	0	0	0	0	0.148368421052632	0	0.0383580246913581	Class. Mono
GAAACCTGTCTTACAG-1	SeuratProject	1524	659	FR127_CP	Exp2	3.01837270341207	CP	Ctrl	49	30	2437	659	11	0.181916666666667	0	0.0830740740740741	0	0	0	0.48825	0	0	0	0	0.146066666666667	0	0	0	0	0	0	0	0.0308294573643411	0	CD8 TEM
GAAATGAAGTTCCTGA-1	SeuratProject	2669	1171	FR127_CP	Exp2	4.608467590858	CP	Ctrl	53	28	2723	1168	11	0	0.0863333333333334	0	0	0	0	0.586166666666667	0	0	0	0	0	0.185133333333333	0	0	0	0	0	0.0774736842105264	0.0376279069767442	0.071037037037037	CD4 TCM
GAAATGATCTTCGCTG-1	SeuratProject	4510	2198	FR127_CP	Exp2	1.50776053215078	CP	Ctrl	73	36	3386	2179	26	0	0	0	0	0.5828	0	0	0	0.24325	0	0	0.153266666666667	0.192533333333333	0	0	0	0	0	0.0641052631578948	0	0.0317345679012345	CAMs
GAACGTTTCCGTGACG-1	SeuratProject	1248	839	FR127_CP	Exp2	5.92948717948718	CP	Ctrl	85	48	2314	837	33	0.163166666666667	0	0	0.131066666666667	0.182533333333333	0	0	0	0	0	0	0	0.131066666666667	0	0	0	0.131066666666667	0	0	0	0	B naive
GAACTGTAGTCTTCCC-1	SeuratProject	8758	3284	FR127_CP	Exp2	3.24274948618406	CP	Ctrl	70	29	3008	1844	2	0.40275	0.0379444444444444	0	0.5582	0.0448666666666667	0	0.0554166666666667	0	575	0	0	0.346733333333333	0.2816	0	0	0	0	0	0.0839824561403508	0	0.035641975308642	Class. Mono
GAACTGTCACAGCTTA-1	SeuratProject	4952	2322	FR127_CP	Exp2	2.82714054927302	CP	Ctrl	67	36	3412	2211	26	0.128083333333333	0	0	0	0.7228	0.249555555555556	0	0	0.233666666666667	0	0	0.361933333333333	0	0	0	0	0	0	0.138105263157895	0	0	CAMs
GAACTGTGTAGTTCCA-1	SeuratProject	3520	1694	FR127_CP	Exp2	3.23863636363636	CP	Ctrl	169	59	3212	1692	22	0.22	0	0.0645925925925926	0	0.0570666666666667	0.0935555555555555	0	0	0.481583333333333	0	0	451	0	0.1128	0	0.256555555555556	0	0	0.236754385964912	0.0334418604651163	0.0331481481481481	Kolmer cells
GAAGGGTAGTTGTCAC-1	SeuratProject	13124	3970	FR127_CP	Exp2	3.1850045717769	CP	Ctrl	113	51	2753	1612	2	0.333666666666667	0	0.0815185185185185	0.536066666666667	0.107866666666667	0	0.217333333333333	0	0.4995	0.1225	0	0.2852	0.0985333333333334	0	0	0.0894444444444444	0.0546	0	0.116105263157895	0	0.0406728395061728	Class. Mono
GAAGTAACATAACCCA-1	SeuratProject	2470	1340	FR127_CP	Exp2	6.35627530364372	CP	Ctrl	76	37	2568	1339	22	0	0.144222222222222	0.0524814814814815	0	91	0.435222222222222	0	0	0.326916666666667	0.235583333333333	0	0.387866666666667	0.1724	0.1724	0	0.321222222222222	0	0	0.292263157894737	0.0244263565891473	0.0342716049382716	Kolmer cells
GAAGTAAGTGTTCGTA-1	SeuratProject	2632	1512	FR127_CP	Exp2	15.919452887538	CP	Ctrl	75	35	2664	1509	15	0.183666666666667	0.0625555555555556	106	0.3516	0	0	0.0923333333333334	0	0.183666666666667	0.0923333333333334	0	0.3958	0	0	0	0.274444444444444	0	0	0.102140350877193	0.0224961240310078	0.037962962962963	Class. Mono
GAATCACAGAGATTCA-1	SeuratProject	3869	2016	FR127_CP	Exp2	0.180925303696045	CP	Ctrl	46	27	3328	2012	11	0.0194166666666666	0.118388888888889	0.0108518518518519	0	0	0	0.1945	0	0	0.157666666666667	0	0	0	0	0	0.0252222222222223	0.0160666666666667	0	0.0176315789473684	0.0242790697674419	0.0342283950617284	CD4 Naive
GAATCGTAGAGGGCGA-1	SeuratProject	1642	1043	FR127_CP	Exp2	11.9975639464068	CP	Ctrl	157	59	2382	1036	13	0.14375	0	0.228259259259259	0	0.229733333333333	0.381333333333333	0	0	0.14375	0.223083333333333	0	0	0	0.115533333333333	0	0	0	0	0.21780701754386	0	0.0493888888888889	MG
GACACGCAGCAAATCA-1	SeuratProject	7196	2952	FR127_CP	Exp2	3.2934963868816	CP	Ctrl	286	87	3163	1940	2	326	0	0.17462962962963	0.539066666666667	0	0	0.195083333333333	0	0.472666666666667	0.164833333333333	0	0.178666666666667	0.1566	0	0	0	0	0	0.0708070175438597	0	0.0390925925925926	Class. Mono
GACCCAGCATGATGCT-1	SeuratProject	6407	2566	FR127_CP	Exp2	4.76041829249259	CP	Ctrl	86	45	3232	1943	2	0.319583333333333	0	0	0.5688	0	0	0	0	0.530166666666667	0	0	0.2562	0.173666666666667	0	0	0	0	0	0.13240350877193	0	0.0375864197530864	Class. Mono
GACCCTTCAGAAATTG-1	SeuratProject	3698	1972	FR127_CP	Exp2	5.30016224986479	CP	Ctrl	232	77	3310	1968	26	0.03125	0	0	0	0.721533333333333	0	0	0	0.210916666666667	0	0	0.3044	0.0255333333333333	0	0	0	0	0	0.170719298245614	0.0168139534883721	0	CAMs
GACCGTGGTAAGCAAT-1	SeuratProject	1867	1186	FR127_CP	Exp2	3.4279592929834	CP	Ctrl	38	29	2390	1183	2	0.336666666666667	0.166333333333333	0.0969629629629629	0.287866666666667	0	0	0	0	0.1245	0	0	0.269866666666667	0	0	0	0	0	0	0.128666666666667	0.0567131782945737	0.0268148148148148	Class. Mono
GACGCTGAGGTCGACA-1	SeuratProject	1990	670	FR127_CP	Exp2	5.52763819095477	CP	Ctrl	131	54	2494	668	11	0	0	0.0827407407407408	0.182466666666667	0.145466666666667	0	0.419583333333333	0	0	0	0	0	0.182466666666667	0	0	0	0	0	0.0439298245614035	0.0475193798449612	0.0310123456790123	CD4 TCM
GACGCTGGTATGACAA-1	SeuratProject	8708	3124	FR127_CP	Exp2	3.33027101515848	CP	Ctrl	43	25	2963	1712	2	0.312666666666667	0	0.0568148148148148	0.490333333333333	0.0500666666666667	0	0.1375	0	0.728333333333333	0.219916666666667	0	0.412533333333333	0.110533333333333	0.0500666666666667	0	0.234222222222222	0	0	0.0813508771929825	0	0.0396666666666666	Class. Mono
GACGTTAAGTGCACCC-1	SeuratProject	1663	855	FR127_CP	Exp2	4.7504509921828	CP	Ctrl	53	40	2422	853	11	0.228666666666667	0	0	0	0	0	0.49075	0.3146	0	0.238333333333333	0	0	0	0	0.132466666666667	0	0	0	0	0.0292480620155039	0.0298086419753086	CD8 TEM
GACTCTCGTCGTCAGC-1	SeuratProject	2072	1283	FR127_CP	Exp2	1.97876447876448	CP	Ctrl	72	34	2398	1279	11	0.11375	0	0.0527777777777778	0.0915333333333334	0	151	0	0.278266666666667	0.11375	0.234416666666667	0	0.0915333333333334	0	0	0.0915333333333334	151	0	0	0.0772105263157895	0	0.0427222222222222	NK
GACTTCCGTGAACTAA-1	SeuratProject	5437	2376	FR127_CP	Exp2	3.27386426338054	CP	Ctrl	167	64	3397	2061	2	0.141083333333333	0	0.0649259259259259	0.3956	0	0	0	0	0.7635	0	0	0.3956	0.1134	0	0	0.187444444444444	0	0	0.0965438596491228	0	0.0422901234567902	Class. Mono
GAGACCCGTAGAATGT-1	SeuratProject	4093	1868	FR127_CP	Exp2	1.66137307598339	CP	Ctrl	112	52	3223	1866	2	0	0.0202222222222223	0	0.1834	0.0236	0	0	0	0	0.14875	0	0	0.0236	0	0	0	0	0	0.011859649122807	0.032922480620155	0.0327345679012345	Class. Mono
GAGACTTCATTCCTCG-1	SeuratProject	3867	1930	FR127_CP	Exp2	3.69795707266615	CP	Ctrl	120	47	3327	1929	22	0.0425833333333333	0	0.0211481481481481	0.0346	0.0678666666666666	0.0561111111111111	0	0	0.460416666666667	0.0425833333333333	0	0.3884	0.0678666666666666	0.2122	0	0.241222222222222	0	0	0.210438596491228	0.0217364341085271	0.0330679012345679	Kolmer cells
GAGACTTTCAGAACCT-1	SeuratProject	9877	3400	FR127_CP	Exp2	1.55917788802268	CP	Ctrl	159	60	3040	1810	26	0.29675	0.0106666666666667	0.0469259259259259	0	81	0	0	0	0.0145	0.0145	0	0.306466666666667	0.1958	0.0121333333333333	0	0.0186666666666667	0	0	0.135859649122807	0.0292790697674419	0.0385740740740741	CAMs
GAGAGGTGTTTAGAGA-1	SeuratProject	5876	2658	FR127_CP	Exp2	0.697753573859769	CP	Ctrl	50	34	3457	2283	11	0.167416666666667	0	0	0	0	0	0.201583333333333	0.231533333333333	0.167416666666667	0	0	0.134466666666667	0.0780666666666666	0	0	0.128555555555556	0	0	0.0612280701754386	0.0294806201550387	0	MAIT
GAGCCTGAGGTAAACT-1	SeuratProject	6020	2359	FR127_CP	Exp2	4.53488372093023	CP	Ctrl	166	63	3358	1836	22	0.194166666666667	0	0.0672962962962963	0	234	0.194555555555556	0	0	0.366333333333333	0	0	0.3956	0.117666666666667	0	0	495	0	0	0.258771929824561	0.031968992248062	0	Kolmer cells
GAGCCTGCAAGACGGT-1	SeuratProject	4496	2172	FR127_CP	Exp2	3.98131672597865	CP	Ctrl	100	43	3376	2158	2	0.22775	0.104944444444444	0	0.6786	0.1628	0	0.202833333333333	0	0.626583333333333	0.155916666666667	0	0.347533333333333	0.125266666666667	0	0	0.00711111111111107	0	0	0.0505263157894736	0.0148992248062015	0.0309320987654321	Class. Mono
GAGGCAAAGGGCAACT-1	SeuratProject	8824	3324	FR127_CP	Exp2	5.54170444242974	CP	Ctrl	87	46	3011	1839	2	0.107666666666667	0.0372222222222223	0.0862592592592593	488	0.216933333333333	0	0.176333333333333	0	0.564166666666667	0.0543333333333333	0	0.3302	0.178333333333333	0	0	0.0717777777777778	0	0	0.135789473684211	0	0	Class. Mono
GAGGCCTCATACCAGT-1	SeuratProject	3692	2079	FR127_CP	Exp2	2.84398699891658	CP	Ctrl	69	42	3337	2076	26	0.50525	0.117611111111111	0	0	0.6598	0.0311111111111111	0	0	0.19775	0.174916666666667	0	0.571533333333333	0.1912	0	0	0	0	0	0.175421052631579	0.0224961240310078	0.0244320987654321	CAMs
GAGGGTACAGCAGAAC-1	SeuratProject	1688	754	FR127_CP	Exp2	6.57582938388626	CP	Ctrl	83	46	2455	752	33	0	0	0	0.1386	0	0	0.414833333333333	0	0	0	0.229444444444444	389	0	0	0	0	0	0	0.0782456140350877	0.0299612403100775	0.0598271604938272	B naive
GAGTGTTGTCTTGCTC-1	SeuratProject	7734	3029	FR127_CP	Exp2	4.13757434703905	CP	Ctrl	161	63	2988	1845	2	0.226916666666667	0.101333333333333	0	0.588533333333333	0.149866666666667	0	0.1505	0	0.615333333333333	0	0	0.4048	0.120933333333333	0	0	0	0	0	0.135333333333333	0	0	Class. Mono
GATAGAAAGAGTTGCG-1	SeuratProject	7683	2918	FR127_CP	Exp2	2.92854353768059	CP	Ctrl	76	41	3074	1830	2	0.21625	0.0521666666666667	0	0.555266666666667	0	0	0.21625	0	0.536333333333333	0	0	0.386733333333333	0.0619333333333333	0	0	0	0	0	0.0872982456140351	0.0278759689922481	0	Class. Mono
GATCACAAGTCGGCAA-1	SeuratProject	2380	1339	FR127_CP	Exp2	2.89915966386555	CP	Ctrl	152	52	2536	1335	22	0.112666666666667	0.0761111111111111	0	0	0.170333333333333	0	0	0	0.21225	0	0	0.396133333333333	0.0906666666666667	0.0906666666666667	0	0	0	0	0.220350877192982	0	0.0342098765432098	Kolmer cells
GATCACATCTACCTTA-1	SeuratProject	1279	712	FR127_CP	Exp2	2.89288506645817	CP	Ctrl	98	37	2299	712	21	0.180333333333333	0	0	0	0	0	0.491583333333333	0.393866666666667	0.234166666666667	0	0	0	0	0	0	0	0	0	0.0550877192982456	0.0473643410852713	0.0309506172839507	CD8 TEM
GATCAGTGTGGCCACT-1	SeuratProject	1595	962	FR127_CP	Exp2	4.07523510971787	CP	Ctrl	109	36	2363	961	11	0.310833333333333	0	0	0.195333333333333	0	0	0.155916666666667	0.518666666666667	0	0	0	0.125266666666667	0	0	0.185466666666667	0.207222222222222	0	0	0.0386140350877193	0	0	NK
GATCAGTTCTGGACCG-1	SeuratProject	7579	3026	FR127_CP	Exp2	3.86594537537934	CP	Ctrl	73	44	3108	1906	2	0.229916666666667	0.149722222222222	0.0961481481481481	0.536133333333333	0.0618666666666666	0.254555555555556	0.223083333333333	0	0.579416666666667	0	0	0.4206	0	0	0	0	0	0	0.166228070175439	0.0210387596899225	0	Class. Mono
GATCATGCAGTAGTGG-1	SeuratProject	1543	947	FR127_CP	Exp2	12.6377187297472	CP	Ctrl	239	66	2428	941	22	0	0.1055	0	0	0	0	0	0	0.15675	0	0	0.323866666666667	0	0.1852	0	0	0	0	0.172298245614035	0	0	Kolmer cells
GATCCCTCAGGAATCG-1	SeuratProject	6925	2786	FR127_CP	Exp2	4.44765342960289	CP	Ctrl	126	51	3132	1909	2	0.384916666666667	0.0654444444444444	0	0.3816	0.1554	0	0.193583333333333	0	0.400666666666667	0.193583333333333	0	0.309466666666667	0.1554	0	0	0.257444444444444	0	0	0.0558947368421052	0.0228992248062015	0.0297160493827161	Class. Mono
GATGACTGTATACCTG-1	SeuratProject	1699	938	FR127_CP	Exp2	2.23660977045321	CP	Ctrl	62	34	2441	937	11	0.155166666666667	0	0	0	0	0	0.49275	0.760533333333333	0.379166666666667	225	0	0.124666666666667	0.124666666666667	0	0	0	0	0	0.118070175438596	0.0426821705426357	0.0519259259259259	NK
GATGAGGAGATACGAT-1	SeuratProject	5708	2475	FR127_CP	Exp2	4.94043447792572	CP	Ctrl	173	68	3359	2052	2	0.190333333333333	0.127888888888889	0	0.595333333333333	0.1528	0	0.2335	0	0.5525	0	0	0.3662	0	0	0	0	0	0	0.122105263157895	0	0	Class. Mono
GATGAGGAGCTGGAGT-1	SeuratProject	2093	1279	FR127_CP	Exp2	1.81557572861921	CP	Ctrl	70	38	2407	1274	33	0	0	0	0	0	0	0	0	0	0	148	0	0	0.0897333333333333	0	148	0	0	0.0525263157894736	0.0448372093023256	0.0491913580246913	B intermediate
GATGCTAGTCAACCTA-1	SeuratProject	4361	2061	FR127_CP	Exp2	5.13643659711075	CP	Ctrl	127	53	3330	2061	2	0.278166666666667	0	0	543	0.1446	0	0.231333333333333	0	0.719083333333333	0	0	0.2036	0.0157333333333334	0	0	0.0246666666666666	0	0	0.136298245614035	0.0173488372093024	0.0203333333333333	Class. Mono
GATTCGATCGAACACT-1	SeuratProject	1017	801	FR127_CP	Exp2	1.86823992133727	CP	Ctrl	18	16	2200	857	26	174	0.1595	0	0	0.656933333333333	0	0	0	0	0	0	0.139733333333333	0	0	0	0	0	0	0.144526315789474	0	0.0432962962962963	CAMs
GATTTCTCATGTGCCG-1	SeuratProject	1401	938	FR127_CP	Exp2	8.13704496788009	CP	Ctrl	80	48	2424	936	2	0.391666666666667	0	0	0.127666666666667	254	0	0	0	0	0	0	0.373733333333333	0.313866666666667	0	0	0	0	0	0.123982456140351	0.0433798449612403	0.0293641975308642	Class. Mono
GCACATACATTGTGCA-1	SeuratProject	2382	1485	FR127_CP	Exp2	7.43073047858942	CP	Ctrl	84	44	2495	1483	26	0.295166666666667	0.0626111111111111	0.0432962962962963	0.0744666666666667	0.595466666666667	0.122555555555556	0	0	0.20375	0	0	0	0	0	0	0	0	0	0.195982456140351	0.0413643410852713	0.0312098765432098	CAMs
GCACATATCTGGGTCG-1	SeuratProject	5931	2702	FR127_CP	Exp2	1.66919575113809	CP	Ctrl	128	60	3378	2153	26	0.357833333333333	0	0	0.0936	0.9666	0	0	0	0.478666666666667	0	0	0.0936	0.184466666666667	0	0	0.274888888888889	0	0	0.198122807017544	0.0247286821705426	0	CAMs
GCACTAAAGCTGGCTC-1	SeuratProject	5010	2431	FR127_CP	Exp2	2.23552894211577	CP	Ctrl	126	59	3436	2306	26	0	0	0	0	0.6732	0	0	0	0.1275	0.1885	0	364	0.151333333333333	0	0	0	0	0	0.182017543859649	0	0.0270370370370371	CAMs
GCAGCCACACCCTAAA-1	SeuratProject	2016	1192	FR127_CP	Exp2	3125	CP	Ctrl	135	47	2344	1185	11	0	0.0867222222222223	0.0593703703703704	0.1034	0	0	0	0.474666666666667	0	0.128583333333333	0	0	0	0	0	0	0	0	0	0.0258682170542636	0.0649197530864197	NK
GCAGCCATCGTTCAGA-1	SeuratProject	1798	965	FR127_CP	Exp2	3.44827586206897	CP	Ctrl	84	39	2408	965	11	0	0	0	0	0	0	0.643666666666667	0.196066666666667	0	0	0	0	0	0	0	0	0	0	0.0380701754385965	0.0281705426356589	0.0628024691358025	CD4 TCM
GCAGCTGAGTAGTCCT-1	SeuratProject	2039	1316	FR127_CP	Exp2	6.52280529671408	CP	Ctrl	114	53	2374	1311	26	0.4355	0.0762777777777778	0	0	0.348933333333333	0	0	0	0	0	0	0.188866666666667	0.0908666666666667	0.0908666666666667	0	0.149888888888889	0	0	0.0531228070175439	0.0244108527131783	0.0342469135802469	CAMs
GCAGCTGCAGTAGTGG-1	SeuratProject	5660	2531	FR127_CP	Exp2	3.86925795053004	CP	Ctrl	176	64	3341	2092	2	0.532666666666667	0	0.0967037037037037	0.391733333333333	0	0	0.13325	0	0.664916666666667	0.13325	0	0.468533333333333	0	0	0	0	0	0	0.173614035087719	0	0.0431358024691358	Class. Mono
GCAGGCTTCGGATACT-1	SeuratProject	1189	802	FR127_CP	Exp2	12.026913372582	CP	Ctrl	125	55	2343	803	2	0.17025	0	0	0.272133333333333	0	0.226333333333333	0	0	0.17025	0.17025	0	0.136733333333333	0.186533333333333	0	0	0	0	0	126	0.0297441860465116	0	Class. Mono
GCAGTTAAGTAGAATC-1	SeuratProject	2539	1111	FR127_CP	Exp2	2.48129184718393	CP	Ctrl	225	67	2652	1109	22	0.629083333333333	0.0905555555555555	0.121185185185185	0	108	0	0	0	0.378166666666667	0	0	0.503666666666667	108	0	0	0.178444444444444	0	0	0.183508771929825	0.0264031007751938	0.0472962962962963	Kolmer cells
GCAGTTATCCCAAGTA-1	SeuratProject	1053	707	FR127_CP	Exp2	7.69230769230769	CP	Ctrl	34	25	2237	741	2	0	0	0.0828148148148148	0.334266666666667	0	0	0.181333333333333	0	0.722333333333333	0.417166666666667	0	0	0.1456	0	0	0	0	0	0.169543859649123	0	0.0443827160493827	Class. Mono
GCATCTCCACTTTAGG-1	SeuratProject	12328	3865	FR127_CP	Exp2	3.69078520441272	CP	Ctrl	79	45	2784	1652	2	0.330083333333333	0	0	0.527466666666667	0	0	0	0	0.386916666666667	0.196333333333333	0	483	0	0	0	0.163888888888889	0	0	0.0437368421052632	0	0.0229382716049382	Class. Mono
GCCAGGTCACCGAATT-1	SeuratProject	7056	2205	FR127_CP	Exp2	4.18083900226757	CP	Ctrl	117	49	3242	1545	22	0.31025	0.276777777777778	0.0718148148148148	0	0.1258	0.244888888888889	0	0	0.104083333333333	0	0	377	0	0	0	0.322555555555556	0.166266666666667	0	0.219456140350877	0	0.0368271604938272	Kolmer cells
GCCATTCAGCGAAACC-1	SeuratProject	4042	1688	FR127_CP	Exp2	4.1316180108857	CP	Ctrl	291	82	3333	1685	22	0.258833333333333	0.0475555555555556	0.0332592592592592	0	0.152533333333333	0.436222222222222	0	0	0.308416666666667	0.0698333333333333	0	0.522533333333333	0	0	0	0.0924444444444444	0	0	0.274315789473684	0.037984496124031	0.0227654320987655	Kolmer cells
GCGAGAAAGATTGGGC-1	SeuratProject	2077	1153	FR127_CP	Exp2	5.10351468464131	CP	Ctrl	130	54	2428	1150	22	0.132583333333333	0.0893888888888889	0.0611481481481482	0.174133333333333	0.1066	0.497444444444444	0	0	0.231583333333333	0	0	0.509933333333333	0	0	0	0	0	0	0.268315789473684	0	0.0469074074074074	Kolmer cells
GCGATCGGTCCATCTC-1	SeuratProject	2921	1580	FR127_CP	Exp2	5.40910647038685	CP	Ctrl	66	39	2914	1577	2	0.258916666666667	0	0.117296296296296	0.0604	0	0	0	0	0.0748333333333333	0.0748333333333333	0	0.119466666666667	0	0	0	0	0	0	0.0370877192982456	0	0	Class. Mono
GCTACAAAGATCCTAC-1	SeuratProject	10615	3525	FR127_CP	Exp2	3.51389543099388	CP	Ctrl	113	53	2766	1624	2	0.329666666666667	0.150166666666667	0	0.515466666666667	0.00653333333333328	0	0	0	0.60125	0	0	0.236933333333333	0.141933333333333	0	0	0.278111111111111	0	0	0.132719298245614	0	0.0191111111111111	Class. Mono
GCTACAAGTGAGTGAC-1	SeuratProject	997	705	FR127_CP	Exp2	10.2306920762287	CP	Ctrl	77	44	2186	754	26	0	0	0	0	0.292133333333333	0	0	0	0.18275	0	0	0.389866666666667	0	0	0	0	0	0	0.0825263157894737	0	0.0311296296296296	CAMs
GCTACCTCAACCGCCA-1	SeuratProject	1571	883	FR127_CP	Exp2	2.10057288351369	CP	Ctrl	103	49	2404	880	11	0	0	0	0	0	0	0.160666666666667	0.384533333333333	0.4	0	0	0.129066666666667	0	0	0.182266666666667	0	0	0	0.09	0.0288527131782945	0.0294938271604939	NK
GCTGGGTAGGTCCCGT-1	SeuratProject	8712	3366	FR127_CP	Exp2	3.62718089990817	CP	Ctrl	97	47	2976	1869	2	0.543666666666667	0.118277777777778	0.0230370370370371	523	0	0	0	0	0.413916666666667	0.0468333333333333	0	0.4924	38	0	0	0.0617777777777778	0	0	0.120105263157895	0.0182635658914728	0.0278518518518519	Class. Mono
GCTTTCGTCTCGGTCT-1	SeuratProject	4843	2271	FR127_CP	Exp2	4.4600454263886	CP	Ctrl	50	27	3456	2194	2	0	0	0	0.559066666666667	0.1624	0	0.202333333333333	0	637	0.156083333333333	0	0.378733333333333	0	0	0	0	0	0	0.143789473684211	0.0284263565891473	0	Class. Mono
GGAATCTAGCACGATG-1	SeuratProject	1575	790	FR127_CP	Exp2	6.53968253968254	CP	Ctrl	45	26	2442	787	11	0.238916666666667	0	0	0	0	0	0.238916666666667	0.407133333333333	0	0	0	0	0.1366	0	0.1366	0	0	0	0	0.0508837209302325	0	NK
GGAATCTAGCCATGCC-1	SeuratProject	2693	1598	FR127_CP	Exp2	3.41626438915707	CP	Ctrl	78	34	2699	1594	26	151	0	0.102666666666667	0.0613333333333334	0.5672	0	0	0	0	0.192833333333333	0	0.2518	0.1978	0	0	0.100666666666667	0	0	0.17478947368421	0.0349302325581395	0.0232222222222223	CAMs
GGAATGGAGCGAGGAG-1	SeuratProject	5780	2675	FR127_CP	Exp2	4.27335640138408	CP	Ctrl	93	54	3353	2212	26	0.118583333333333	0	0	0	0.7198	0	0	0	0.759666666666667	0	0	545	0.185533333333333	0	0	0	0	0	0.211859649122807	0.0308294573643411	0	CAMs
GGAATGGAGCTATCCA-1	SeuratProject	4357	2218	FR127_CP	Exp2	3.90176727105807	CP	Ctrl	53	33	3390	2211	26	0.14975	0	0.0911111111111111	0	0.9392	0	0	0	0.784083333333333	0	0	0.316533333333333	0.185666666666667	0	0	266	0	0	0.138298245614035	0	0.0397037037037037	CAMs
GGAATGGCAATTAGGA-1	SeuratProject	6904	2778	FR127_CP	Exp2	2.59269988412515	CP	Ctrl	169	60	3148	1954	2	0.2345	0.129666666666667	0	0.542466666666667	0.0712666666666667	0	0.0884166666666667	0	395	0.175833333333333	0	0.508733333333333	0.224866666666667	0.0712666666666667	0	0	0	0	0.118947368421053	0.0302635658914728	0	Class. Mono
GGAATGGTCTGGGCCA-1	SeuratProject	1997	1248	FR127_CP	Exp2	2.8542814221332	CP	Ctrl	95	44	2353	1247	22	0	0	0	0	277	0	0	0	0.470083333333333	0.1255	0	0.398333333333333	0	0	0	0.166666666666667	0	0	0.176754385964912	0.0255813953488372	0.0361111111111111	Kolmer cells
GGAGGTACAAACTGCT-1	SeuratProject	8082	2967	FR127_CP	Exp2	2.54887404107894	CP	Ctrl	173	56	3007	1791	2	0.37325	0.147833333333333	0.0303703703703704	0.5064	0.1398	0	0.22025	0	515	0.195333333333333	0	0.2266	182	0	0	0	0	0	0.147228070175439	0.0197984496124031	0.0320617283950617	Class. Mono
GGATGTTGTGATTCTG-1	SeuratProject	2661	1054	FR127_CP	Exp2	4.13378429161969	CP	Ctrl	63	35	2729	1053	2	0.225666666666667	0	0.0634814814814815	0.466533333333333	0	0.183111111111111	0.233833333333333	0	0.21	0	0	0.384733333333333	0	0	0	0.279333333333333	0	0	0.107614035087719	0.0267286821705426	0.0331481481481481	Class. Mono
GGCACGTAGCATGCAG-1	SeuratProject	1219	723	FR127_CP	Exp2	4.34782608695652	CP	Ctrl	77	37	2271	723	11	0.178166666666667	0	0.0814074074074074	0.143066666666667	0	0.236888888888889	0.24225	0.521666666666667	0.178166666666667	0	0	0	0	0	0.143066666666667	0	0	0	0.0432982456140351	0.0304806201550387	0.0439135802469136	NK
GGCGTCAAGAGGGTCT-1	SeuratProject	1995	1225	FR127_CP	Exp2	6.31578947368421	CP	Ctrl	126	57	2407	1224	2	0.211583333333333	0	0	0.265666666666667	0	0	0	0	0	0	0	0.193066666666667	0	0	0	0	0	0	0.0312280701754386	0.0474418604651162	0.0265432098765432	Class. Mono
GGCGTCATCAGTCCGG-1	SeuratProject	5463	2387	FR127_CP	Exp2	6.1870766977851	CP	Ctrl	94	45	3400	2045	2	0	0.145833333333333	0	0.507666666666667	0.157733333333333	0	0	0	0.237416666666667	0.21725	0	0.373133333333333	0.116533333333333	0	0	0	0	0	0.0860877192982457	0	39	Class. Mono
GGGACAATCCGTTTCG-1	SeuratProject	9665	3489	FR127_CP	Exp2	2.83497154681842	CP	Ctrl	106	48	2832	1722	2	0.16225	0.0976666666666667	0.0267407407407407	0.41	23	0	0	0	0.539833333333333	0.203083333333333	0	0.323333333333333	23	0	0	0.270111111111111	0	0	0.0420175438596492	0.0165193798449612	0.0196728395061728	Class. Mono
GGGACCTGTGAATATG-1	SeuratProject	7088	2948	FR127_CP	Exp2	3.69638826185102	CP	Ctrl	68	38	3146	1949	2	0.289416666666667	0.156611111111111	0.0753333333333334	0.5124	0	0	0	0	0.560416666666667	0.0935	0	0.5114	0	0	0	0.285777777777778	0	0	0.153842105263158	0	0.0297777777777778	Class. Mono
GGGAGTACAACGCATT-1	SeuratProject	9420	3283	FR127_CP	Exp2	3.30148619957537	CP	Ctrl	72	41	2881	1662	2	0.383833333333333	0	0	0.5342	0.128533333333333	0	0	0	0.391083333333333	0.0405833333333333	0	0.525333333333333	0.224333333333333	0	0	0.302888888888889	0	0	0.0629824561403509	0.0176821705426357	0.0205987654320988	Class. Mono
GGGAGTACAACTAGAA-1	SeuratProject	4968	2414	FR127_CP	Exp2	2.99919484702093	CP	Ctrl	152	56	3456	2286	13	0.1905	0	0.0620740740740741	0	0.108266666666667	0	0	0	0.216916666666667	0.1905	0	0.108266666666667	0	0.108266666666667	0	0	0	0	0.229350877192982	0	0	MG
GGGTAGATCGCTGACG-1	SeuratProject	4450	2126	FR127_CP	Exp2	5.61797752808989	CP	Ctrl	48	31	3373	2119	2	0.217583333333333	0.137833333333333	0	0.389533333333333	0.1396	0	0.1615	0	0.655333333333333	0	0	0.1846	0.129733333333333	0	0	0.0171111111111111	0	0	0.0594210526315789	0.0599379844961241	0.0185802469135803	Class. Mono
GGGTATTAGGGTTAAT-1	SeuratProject	4809	1838	FR127_CP	Exp2	4.59555001039717	CP	Ctrl	64	40	3327	1775	2	0.621583333333333	0.0250555555555556	0.38862962962963	0.416666666666667	0.1528	0	0.23325	0	0.377083333333333	0.15525	0	0.417866666666667	0.0294	0	0	0.324111111111111	0	0	0.179122807017544	0.0205271317829457	0.045716049382716	Class. Mono
GGGTATTTCTTCTAAC-1	SeuratProject	8602	3138	FR127_CP	Exp2	4.73145780051151	CP	Ctrl	63	41	2955	1733	2	0.432666666666667	0.142111111111111	0.09	0.6236	0.110533333333333	0	0.1375	0	0.60625	0.226333333333333	0	0.365733333333333	0.1896	0	0	0.281555555555556	0	0	0.110228070175439	0.0251627906976745	0.039641975308642	Class. Mono
GGGTCACCATGCCGGT-1	SeuratProject	1546	797	FR127_CP	Exp2	7.56791720569211	CP	Ctrl	99	52	2429	795	33	0.170416666666667	0	0.077962962962963	0	0	0	0.170416666666667	0	0	0.170416666666667	0.305555555555556	0.380933333333333	0.3198	0	0	0.226555555555556	0.136866666666667	0	0.0773333333333334	0.0297596899224806	0.0346049382716049	B naive
GGGTCACTCTCATGGA-1	SeuratProject	7306	3012	FR127_CP	Exp2	4.16096359156857	CP	Ctrl	103	54	3145	1992	2	0.361916666666667	0.102388888888889	0	0.638266666666667	0	0	0	0	0.517416666666667	0	0	0.1222	0.0626	0	0	0	0	0	0.0705438596491228	0	0.0542037037037038	Class. Mono
GGGTTATAGCCGAACA-1	SeuratProject	8067	3036	FR127_CP	Exp2	3.4957233172183	CP	Ctrl	82	39	3014	1785	2	0.20975	0.157833333333333	0.0827037037037037	0.499533333333333	0.1454	0	0	0	0.495666666666667	0	0	0.357466666666667	0	0	0	0	0	0	0.10919298245614	0.0271550387596899	0.0279753086419753	Class. Mono
GGGTTATCAATGCTCA-1	SeuratProject	5653	2564	FR127_CP	Exp2	1.69821333805059	CP	Ctrl	66	36	3400	2197	26	0	0	0	0	0.532666666666667	0	0	0	0.174583333333333	0	0	0.192533333333333	0.0893333333333334	0	0	0	0	0	0.0523157894736842	0.0242325581395348	0.0305246913580247	CAMs
GGGTTATGTAAGCGGT-1	SeuratProject	1825	864	FR127_CP	Exp2	5.91780821917808	CP	Ctrl	150	62	2429	862	13	0	0	0	0	0.129533333333333	0.298555555555556	0	0	0.240166666666667	0.16125	0	0.375333333333333	0	0	0	0	0	0	0.29040350877193	0.0289069767441861	0.029537037037037	MG
GGGTTTACAACGGCCT-1	SeuratProject	2101	1129	FR127_CP	Exp2	6.61589719181342	CP	Ctrl	79	36	2406	1126	13	0.220833333333333	0	0	0	0.216266666666667	0.179777777777778	0	0	0.135333333333333	0	0	0.481866666666667	0.1772	0.216266666666667	0	0.179777777777778	0	0	0.274491228070175	0	0.0375679012345679	MG
GGTAGAGTCCAATCTT-1	SeuratProject	10011	3468	FR127_CP	Exp2	3.92568175007492	CP	Ctrl	93	43	2810	1639	2	0.36425	0	0	0.5834	0	0	0.157416666666667	0	0.5885	0.20025	0	0.209333333333333	0.0912666666666667	0	0	0.0343333333333333	0	0	0.117754385964912	0.0186976744186047	0.019537037037037	Class. Mono
GGTGAAGAGGAGCAAA-1	SeuratProject	2431	1477	FR127_CP	Exp2	4.68942821883998	CP	Ctrl	192	48	2527	1476	26	0.319333333333333	0.134277777777778	0.0828888888888889	0	648	0	0	0	0.319333333333333	0.0912500000000001	0	0.459533333333333	0.145733333333333	0	0	0.265888888888889	0	0	0.123263157894737	0.0559767441860465	0.0390864197530865	CAMs
GGTGGCTAGGCTCCCA-1	SeuratProject	3735	1551	FR127_CP	Exp2	3.15930388219545	CP	Ctrl	247	70	3262	1549	6	0.3185	0.211444444444444	0.0699259259259259	0	0.401466666666667	0	0	0	0.560416666666667	0.0766666666666667	0	0.358733333333333	0.0618666666666666	0	0	327	0.188933333333333	0	0.281263157894737	0.030860465116279	0.0288765432098765	MG
GGTGGCTTCAGCTGAT-1	SeuratProject	3653	2044	FR127_CP	Exp2	4.87270736381057	CP	Ctrl	67	40	3329	2041	26	0.199666666666667	0	0	0.0216666666666666	0.841266666666667	0	0	0	0.390166666666667	0.216916666666667	0	0.558066666666667	0.174066666666667	0	0	0	0	0	0.269666666666667	0.0163643410852713	0.0233148148148148	CAMs
GGTGGCTTCCCAGGCA-1	SeuratProject	10034	3433	FR127_CP	Exp2	3.65756428144309	CP	Ctrl	161	49	2810	1620	2	0.117666666666667	0	0	0.574866666666667	0.1514	0	0	0	0.55525	0.0291666666666667	0	246	0.0238666666666667	0	0	0	0	0	0.143157894736842	0.0166201550387597	0	Class. Mono
GGTGTTAAGTAATACG-1	SeuratProject	9009	3238	FR127_CP	Exp2	3.62970362970363	CP	Ctrl	43	25	3026	1871	2	207	0.146222222222222	0	0.7198	0	0	0	0	0.2385	0.189833333333333	0	0.0933333333333334	156	0	0	0.216444444444444	0	0	0.0722807017543859	0	0.0246666666666666	Class. Mono
GGTGTTAGTTCGTTCC-1	SeuratProject	6311	2555	FR127_CP	Exp2	4.29408968467755	CP	Ctrl	119	52	3223	1896	2	0.232083333333333	0	0	0.487533333333333	0.0962	0	0	0	0.35675	0	0	0.283333333333333	0.182533333333333	0	0	0	0	0	0.0993859649122807	0	0.0264506172839506	Class. Mono
GGTTAACCAAGGGCAT-1	SeuratProject	5629	2674	FR127_CP	Exp2	3.553028957186	CP	Ctrl	89	44	3421	2306	2	0.23225	0	0	0.1468	0.1686	0	0	0	0	0	0	0.499066666666667	0	0	0	0.152555555555556	0	0	0.0682631578947368	0	0.0480123456790124	Class. Mono
GGTTCTCTCGAGCTGC-1	SeuratProject	8288	3261	FR127_CP	Exp2	4.07818532818533	CP	Ctrl	83	43	3080	1927	2	0.18325	0.123166666666667	0	0.7018	0.0522	0	0.231416666666667	0	0.58075	0.2275	0	0.446466666666667	0	0	0	0	0	0	0.112368421052632	0.0199147286821706	0	Class. Mono
GGTTGTAAGGAGTATT-1	SeuratProject	2656	1370	FR127_CP	Exp2	5.79819277108434	CP	Ctrl	98	41	2696	1367	22	0.648583333333333	0	0	0.0860666666666666	0.166866666666667	0	0	0	0.342833333333333	0	0	399	0.0860666666666666	0.0860666666666666	0	0	0	0	0.143824561403509	0.0337054263565891	0	Kolmer cells
GTAAGTCCAATGTCTG-1	SeuratProject	2472	1015	FR127_CP	Exp2	3.88349514563107	CP	Ctrl	69	30	2635	1013	11	0.14725	0.0991666666666666	0.0676666666666667	0	0	0	0.242416666666667	0	0	0.14725	0	0	0.118333333333333	0	0.118333333333333	0	0	0	0.0675789473684211	0.0276046511627906	0.0285	CD4 TCM
GTACAACAGATCGGTG-1	SeuratProject	2432	1466	FR127_CP	Exp2	6.49671052631579	CP	Ctrl	157	54	2521	1465	26	0.0934166666666667	0	0	0	0.689333333333333	0	0	0	0.0934166666666667	0.0934166666666667	0	0	0	0	0	0.306666666666667	0	0	0.116017543859649	0.0397906976744186	0.0382037037037037	CAMs
GTAGAAAAGAAGCTGC-1	SeuratProject	2506	1479	FR127_CP	Exp2	6.46448523543496	CP	Ctrl	96	46	2570	1475	26	0	0.0615	0	0	0.642466666666667	0	0	0	0.09075	0.09075	0	0.0731333333333334	0.159933333333333	0	0	0	0	0	0.0248947368421053	0.0407906976744186	0.0376111111111112	CAMs
GTAGAAAAGTGTGTTC-1	SeuratProject	7293	2848	FR127_CP	Exp2	1.53571918277801	CP	Ctrl	89	43	3088	1867	2	0.4825	0	0.0802962962962963	0.468466666666667	0.0712	0	225	0	0.830333333333333	0	0	0.0712	0.1532	0	0	0.277111111111111	0	0	0.0823157894736842	0.022124031007752	0.0496913580246914	Class. Mono
GTAGAGGTCTCGCAGG-1	SeuratProject	3817	1695	FR127_CP	Exp2	2.48886560125753	CP	Ctrl	684	88	3277	1692	22	0.0701666666666667	0	0	0	0	0	0	0	0.2335	0.139333333333333	0	0.4466	0	0	0	0.0928888888888889	0	0	0.372210526315789	0.0268682170542636	0.0279135802469136	Kolmer cells
GTAGATCGTAACATAG-1	SeuratProject	4776	2243	FR127_CP	Exp2	4.16666666666667	CP	Ctrl	73	41	3436	2197	2	0.150166666666667	0	0	0.5624	0.158666666666667	0	0	0	686	0.150166666666667	0	0.37	0	0	0	0	0	0	0.118035087719298	0	0.0578518518518518	Class. Mono
GTAGCTAAGCCTCAAT-1	SeuratProject	5642	2734	FR127_CP	Exp2	2.1446295639844	CP	Ctrl	158	51	3445	2343	13	0.180833333333333	0	0	0	0.0953333333333334	0.240444444444444	0	0	0.1185	0	0	0.261533333333333	0	0.0953333333333334	0	0.277666666666667	0	0	0.336824561403509	0	0	MG
GTAGCTAAGTTTGTCG-1	SeuratProject	1760	980	FR127_CP	Exp2	5.17045454545455	CP	Ctrl	96	46	2419	978	22	0	0	0	0	0.2432	0	0	0	0	0	0	0.3996	0	0	0	0	0	0	0.133298245614035	0.042124031007752	0.0400617283950617	Kolmer cells
GTAGCTAGTATCCCTC-1	SeuratProject	6694	2720	FR127_CP	Exp2	3.48072901105468	CP	Ctrl	95	37	3168	1953	2	0.254166666666667	0	0.0734444444444444	0.6828	0.178866666666667	0	0.0949166666666666	0	0.708166666666667	0	0	0.5126	0.155333333333333	0	0	0	0	0	0.0875789473684211	0.0314728682170543	0.0315802469135803	Class. Mono
GTAGTACCAGCACAAG-1	SeuratProject	3615	1844	FR127_CP	Exp2	4.20470262793914	CP	Ctrl	100	42	3259	1841	2	0.231666666666667	0.0674444444444444	0	0.4302	0.0407999999999999	0	0	0.0407999999999999	0.338666666666667	0.182333333333333	0	0.189066666666667	0.1464	0	0	0.0664444444444444	0	0	0.0770877192982456	0.060077519379845	0.0384074074074074	Class. Mono
GTATTGGAGGCTAAAT-1	SeuratProject	2276	1304	FR127_CP	Exp2	7.46924428822496	CP	Ctrl	61	38	2483	1301	2	0.208083333333333	0.0753888888888888	0	0.178266666666667	0.0898	0	0	0	0.208083333333333	0	0	0.1866	0.0898	0	0	0.148111111111111	0	0	0.0758421052631579	0.0345736434108527	0.0340493827160494	Class. Mono
GTATTTCGTCGTTCAA-1	SeuratProject	1485	780	FR127_CP	Exp2	3.77104377104377	CP	Ctrl	59	31	2396	779	11	0	0	0	0	0	0	0.249166666666667	0.195866666666667	0	0.230166666666667	0	0.1378	0	0	0	0	0	0	0.0778245614035088	0.0616046511627907	0.0303024691358025	CD4 TEM
GTCACGGTCACTACTT-1	SeuratProject	1344	803	FR127_CP	Exp2	4.61309523809524	CP	Ctrl	71	39	2296	802	11	0.343666666666667	0	0	0.1384	0	0	0	0.469266666666667	0	0	0	0	0	0	0	0	0	0	0	0.0458759689922481	0.0303580246913581	NK
GTCACTCGTCACATTG-1	SeuratProject	1325	857	FR127_CP	Exp2	3.09433962264151	CP	Ctrl	138	50	2344	855	21	0.167666666666667	0.163555555555556	0	0	0	0	0.250166666666667	0.1956	0	0	0	0	0	0	0	0.222888888888889	0	0	0.0410877192982456	0	0	CD4 TEM
GTCATGAAGCCTCAGC-1	SeuratProject	9387	3254	FR127_CP	Exp2	0.394162139128582	CP	Ctrl	90	52	3086	1806	26	0.19375	0	0.206518518518519	0	159	0.319888888888889	0	0	0.0621666666666667	0.119166666666667	0	0.502333333333333	0.0958666666666667	0.1864	0	0.288444444444444	0	0	0.117333333333333	0	0.0286851851851851	CAMs
GTCATGACAAGTCCCG-1	SeuratProject	7926	3067	FR127_CP	Exp2	3.10370931112793	CP	Ctrl	128	52	3073	1909	2	0	0	0.0311851851851852	0.485933333333333	0.174333333333333	0	0	0	0.376083333333333	0	0	0.196733333333333	0.0526666666666666	0	0	0	0	0	0.131122807017544	0	0.0224197530864197	Class. Mono
GTCATGATCTTAGGAC-1	SeuratProject	4635	2009	FR127_CP	Exp2	3.75404530744337	CP	Ctrl	71	47	3388	1966	2	0.0270833333333333	0	0.0763333333333334	0.5652	0.1548	0	0.20575	0	462	0.0270833333333333	0	0.3228	0.165133333333333	0	0	0.221666666666667	0	0	0.112017543859649	0.0188527131782946	0.0480185185185186	Class. Mono
GTCATTTAGCTGTTAC-1	SeuratProject	7097	2950	FR127_CP	Exp2	3.7762434831619	CP	Ctrl	53	33	3126	1945	2	0.239833333333333	0	0	0.552266666666667	78	0	0.198083333333333	0	0.554166666666667	0.0968333333333333	0	0.133866666666667	0.171466666666667	0	0	0	0	0	0.114368421052632	0	0.0318641975308642	Class. Mono
GTCATTTCATAGCACT-1	SeuratProject	8812	3398	FR127_CP	Exp2	1.13481615978212	CP	Ctrl	83	46	3061	1940	26	236	0	0	0	0.8696	0	0	0	0.477833333333333	0.0346666666666666	0	0.5782	0.199533333333333	0	0	0.157333333333333	0	0	0.193947368421053	0.0249302325581395	0.0226543209876543	CAMs
GTCGAATGTTCGGCTG-1	SeuratProject	3725	2028	FR127_CP	Exp2	1.74496644295302	CP	Ctrl	70	43	3323	2025	26	0.189666666666667	0.127444444444444	0.0127777777777778	0	885	0	0	0	0.422333333333333	0.02375	0	0.567266666666667	0.134066666666667	0	0	0	0	0	0.201228070175439	0.0393798449612404	0.0210370370370371	CAMs
GTCGCGAGTATCCCTC-1	SeuratProject	4109	1992	FR127_CP	Exp2	3.89389145777561	CP	Ctrl	84	45	3237	1990	2	0.310333333333333	0.1355	0.0203703703703704	0.531866666666667	0	0	0	0	0.221666666666667	0.0209166666666667	0	0.301133333333333	0	0	0	0	0.0172666666666667	0	0.0595263157894736	0.0158527131782946	0.032537037037037	Class. Mono
GTCGCGATCCGACATA-1	SeuratProject	1349	909	FR127_CP	Exp2	12.6760563380282	CP	Ctrl	107	47	2413	909	26	0.230833333333333	0	0	0	634	0	0	0	0.318833333333333	0	0	0.2556	0	0	0	0	0	0	0.0394561403508772	0.0435658914728683	0	CAMs
GTCGTAACATAAGATG-1	SeuratProject	3245	1512	FR127_CP	Exp2	5.60862865947612	CP	Ctrl	125	58	3086	1509	33	416	0.0631111111111111	0	0.449333333333333	0.0750666666666666	0	0.231666666666667	0	0.453916666666667	0	0	0.3772	0.0750666666666666	0	0	0	0	0	0.118982456140351	0	0.031320987654321	Class. Mono
GTCGTAAGTGCGTGCT-1	SeuratProject	4267	2111	FR127_CP	Exp2	5.01523318490743	CP	Ctrl	109	50	3296	2110	2	0.0201666666666667	0.106055555555556	0.0111851851851852	0.5882	0.164866666666667	0.0134444444444445	0	0	0.234166666666667	0.157583333333333	0	0.3044	0.00900000000000001	0	0	0	0	0	0.0860350877192982	0.0356899224806202	0.0299753086419753	Class. Mono
GTCTACCGTAGGCTGA-1	SeuratProject	2690	1275	FR127_CP	Exp2	2.71375464684015	CP	Ctrl	492	86	2727	1273	22	0	0	0	0	0	278	0	0	0.227416666666667	0.117333333333333	0	0.3958	0.167733333333333	0.167733333333333	0	0	0	0	0.296508771929825	0.0248217054263566	0.0435185185185185	Kolmer cells
GTCTACCTCTACTCAT-1	SeuratProject	10002	3386	FR127_CP	Exp2	3.69926014797041	CP	Ctrl	122	47	2828	1657	2	0	0.0716666666666667	0	0.625333333333333	32	0.312444444444444	0.182083333333333	0	106	0.182083333333333	0	0.401466666666667	0.0853333333333334	0	0	0	0	0	0.0883333333333334	0.0175658914728682	0.0332222222222223	Class. Mono
GTCTGTCCAAATTGCC-1	SeuratProject	7347	2928	FR127_CP	Exp2	5.37634408602151	CP	Ctrl	58	33	3142	1839	2	0.1045	0.158277777777778	0	0.466133333333333	0.137133333333333	0	0.1045	0	0.563916666666667	0.17075	0	0.468533333333333	0	0	0	0.310888888888889	0	0	0.196035087719298	0	0.0253333333333333	Class. Mono
GTCTGTCCATGAGATA-1	SeuratProject	1708	593	FR127_CP	Exp2	5.32786885245902	CP	Ctrl	61	35	2461	592	10	0.189583333333333	0	0	0	0	0	0.617666666666667	0	0	0	0	0	0.303066666666667	0	0	0.316777777777778	0	0	0.0942982456140351	0.0666279069767441	0.0456049382716049	CD4 TCM
GTCTTTAAGAAGAACG-1	SeuratProject	3851	1917	FR127_CP	Exp2	3.8691249026227	CP	Ctrl	80	41	3266	1916	2	0.170916666666667	0	0.0187037037037037	0.573733333333333	0.0302	0	0.0370833333333334	0	0.655083333333333	0	0	0.3342	0.0302	0	0	0	0	0	0.124245614035088	0	0.0203395061728395	Class. Mono
GTGAGGAAGTGAGGCT-1	SeuratProject	2138	1093	FR127_CP	Exp2	5.23854069223573	CP	Ctrl	108	47	2507	1092	22	0.135666666666667	0	0.0625185185185185	0.109066666666667	0	0	0	0	0.5925	0	0	0.392066666666667	0.109066666666667	0.109066666666667	0	0	0	0	0.235859649122807	0.0766356589147287	0	Kolmer cells
GTGAGTTGTGCGGATA-1	SeuratProject	2715	1490	FR127_CP	Exp2	1.98895027624309	CP	Ctrl	39	32	2714	1486	11	0.263333333333333	0	0	0.174533333333333	0	0	0	0.0654666666666667	0	0.233666666666667	0	0.147066666666667	0	0	0	0	0	0	0	0.0214573643410852	0.0236049382716049	CD8 TEM
GTGCACGGTATCGGTT-1	SeuratProject	4071	2171	FR127_CP	Exp2	0.46671579464505	CP	Ctrl	109	56	3312	2167	26	0.309166666666667	0	0	0	0.706133333333333	4	0	0	0.247333333333333	0.00349999999999995	0	0.587666666666667	0.1246	0	0	0.273222222222222	0	0	0.133859649122807	0.0142325581395348	0.0185925925925926	CAMs
GTGCGTGAGCATCCTA-1	SeuratProject	1968	933	FR127_CP	Exp2	5.28455284552846	CP	Ctrl	179	72	2401	929	33	0	0	0	0.126466666666667	0.126466666666667	0	0	0	0	0	0	0.3704	0.126466666666667	0.126466666666667	0	0	0	0	0.0389298245614035	0.0285503875968992	0.0292530864197531	B intermediate
GTGCTGGCACCAGCGT-1	SeuratProject	1554	730	FR127_CP	Exp2	4.82625482625483	CP	Ctrl	80	45	2426	728	11	0	0	0	0.141533333333333	0	0	0.46975	0.654266666666667	0	0.17625	0	0.141533333333333	0.141533333333333	0	0.141533333333333	0	0	0	0.0428947368421052	0	0	NK
GTGCTTCCATGCCATA-1	SeuratProject	3063	1786	FR127_CP	Exp2	6.39895527260855	CP	Ctrl	197	63	3034	1782	26	0.114833333333333	0	0	0	0.2902	0.0765555555555556	0	0	0.278916666666667	0.188083333333333	0	0.242066666666667	234	0	0	0	0	0	0.0693508771929825	0.0245891472868217	0.0441728395061728	CAMs
GTGGGAACAGGGCTTC-1	SeuratProject	1635	1007	FR127_CP	Exp2	17.0030581039755	CP	Ctrl	200	71	2457	1006	26	0.150166666666667	0	0	0	0.691133333333333	0	0	0	0.37725	0	0	0	0	0.120666666666667	0	0.303444444444444	0	0	0.0688070175438596	0.0556279069767441	0.0344876543209877	CAMs
GTGGTTACATACCACA-1	SeuratProject	4609	2307	FR127_CP	Exp2	1.60555435018442	CP	Ctrl	93	39	3422	2261	26	232	0	0.0676666666666667	0	0.883933333333333	0	0	0	0.48	0.237833333333333	0	0.5172	0	0	0	0.195666666666667	0	0	0.169421052631579	0	0.0393333333333333	CAMs
GTGTCCTAGATACATG-1	SeuratProject	9380	3187	FR127_CP	Exp2	5.17057569296375	CP	Ctrl	50	27	2856	1595	2	326	0	0	0.578466666666667	0	0	49	0	0.480833333333333	49	0	0.263466666666667	0.202666666666667	0	0	166	0	0	0.0809122807017544	0.0184651162790698	0.0395925925925926	Class. Mono
GTGTGATCACTGATTG-1	SeuratProject	1127	823	FR127_CP	Exp2	8.69565217391304	CP	Ctrl	268	67	2271	828	26	0	0	0	0	0.1376	0.227777777777778	0	0	0	0	0	0	0	0	0	0	0	0	0.0777192982456141	0.0298449612403101	0.030283950617284	CAMs
GTGTGATGTACCGCGT-1	SeuratProject	6781	2844	FR127_CP	Exp2	3.22961215160006	CP	Ctrl	57	30	3164	1992	2	0.398333333333333	0.1325	0.0442592592592592	0.4884	0.247066666666667	0	0.0945833333333334	0	0.618166666666667	0	0	0.207066666666667	0.0762	0	0	0.285444444444444	0	0	0.193719298245614	0	53	Class. Mono
GTGTGGCAGCTTCTAG-1	SeuratProject	7766	3054	FR127_CP	Exp2	3.60545969611125	CP	Ctrl	193	47	3063	1917	2	0.0679999999999999	151	0	0.506933333333333	0.108533333333333	0	0	0	0.441333333333333	0	0	0.467733333333333	0	0	0	0	0	0	0.0684035087719298	0.0202325581395348	0.0409876543209876	Class. Mono
GTGTGGCCACCGGAAA-1	SeuratProject	4303	2145	FR127_CP	Exp2	0.859865210318383	CP	Ctrl	75	42	3360	2142	11	0	0	0	0	0	0	0.139916666666667	0	0	0.22	0	0	0	0	0	0.258666666666667	0	0	0	0	0.0279567901234568	dnT
GTGTTAGTCTACACAG-1	SeuratProject	5443	2507	FR127_CP	Exp2	4.3725886459673	CP	Ctrl	101	59	3394	2181	2	0.184666666666667	0.156944444444444	0	0.3696	0.1038	0	0.2265	0	0.565583333333333	0.129083333333333	0	0.3876	0.1038	0	0	0	0	0	0.0804385964912281	0	0.0407592592592593	Class. Mono
GTGTTCCCAAGCGAAC-1	SeuratProject	2179	1363	FR127_CP	Exp2	6.83799908214777	CP	Ctrl	143	61	2437	1362	2	212	72	0	0.475866666666667	0.0857333333333333	0	0	0	209	0	0	0	0.0857333333333333	0	0	0	0	0	0.0282105263157895	0.0238139534883721	0.0487037037037037	Class. Mono
GTTAGACCATGTTTGG-1	SeuratProject	8824	3242	FR127_CP	Exp2	3.39981867633726	CP	Ctrl	120	50	2950	1733	2	0.139833333333333	0	0.0295185185185185	552	0.0496666666666666	0.0812222222222222	0.198666666666667	0	0.444916666666667	0.139833333333333	0	0.471066666666667	0.1124	0	0	0.185777777777778	0	0	0.113824561403509	0.0196201550387597	0.0369012345679013	Class. Mono
GTTAGACGTGTCTTAG-1	SeuratProject	6926	2870	FR127_CP	Exp2	4.92347675425931	CP	Ctrl	69	39	3160	1997	2	0.0931666666666666	0.154055555555556	0	0.490666666666667	0	0	0.213666666666667	0	0.593583333333333	0	0	0.568533333333333	0.131466666666667	0	0	0	0	0	0.0469824561403509	0	0.0297160493827161	Class. Mono
GTTAGACTCCAAGAGG-1	SeuratProject	1279	825	FR127_CP	Exp2	3.5965598123534	CP	Ctrl	50	25	2305	821	11	0.1705	0	78	0.136933333333333	0.136933333333333	0	0.1705	0.4594	0	0.1705	0	0	0	0	0.136933333333333	0	0	0	0.0773684210526315	0.0297674418604651	0.0553333333333333	CD8 TEM
GTTAGTGAGATGCTTC-1	SeuratProject	897	653	FR127_CP	Exp2	5.35117056856187	CP	Ctrl	58	33	2062	741	11	0	0	0.085037037037037	0	0	0	0	0	0	0	0	0.1496	0	0	0	0	0	0	0	0	0	CD4 Naive
GTTATGGAGATTGTGA-1	SeuratProject	7744	2782	FR127_CP	Exp2	4.01601239669422	CP	Ctrl	140	60	3161	1614	2	0.414333333333333	0.0803888888888888	0.291333333333333	0.4426	0.142933333333333	0	0.2295	0	0.66625	0	0	0.5688	0	0	0.0958	0.284333333333333	0	0	0.0789649122807018	0	0.0307777777777778	Class. Mono
GTTATGGGTACCTGTA-1	SeuratProject	9058	3307	FR127_CP	Exp2	2.83727092073305	CP	Ctrl	42	35	2941	1812	2	0.552166666666667	0.113888888888889	0	0.576733333333333	0.1564	0	0	0	0.741333333333333	0	0	0.270666666666667	0	0	0	167	0	0	0.130982456140351	0	0.0298518518518519	Class. Mono
GTTCATTTCCATTTGT-1	SeuratProject	6473	2749	FR127_CP	Exp2	2.90437200679747	CP	Ctrl	40	24	3219	1987	2	299	0.122555555555556	0	0.652933333333333	0	0	0	0	0.594333333333333	0	0	0.480666666666667	0	0	0	0	0	0	0.166982456140351	0.0357054263565891	0.0349506172839507	Class. Mono
GTTCCGTCAACTTGCA-1	SeuratProject	9713	3276	FR127_CP	Exp2	2.82096159785854	CP	Ctrl	70	36	2853	1642	2	0.19425	0	0.0165185185185185	0.5602	0.0262666666666667	0	0	0	0.489916666666667	0.21275	0	0.2842	0.0262666666666667	0	0	0	0	0	0.169438596491228	0.0226976744186046	0.0308086419753086	Class. Mono
GTTCCGTGTGTACAGG-1	SeuratProject	4674	2157	FR127_CP	Exp2	5.28455284552846	CP	Ctrl	64	38	3388	2106	2	0.159416666666667	0.1365	0	0.400466666666667	0.128066666666667	0	0.230583333333333	0	0.740583333333333	0.00975000000000004	0	0.388533333333333	0.135066666666667	0.163133333333333	0	0.0123333333333333	0	0	0.0986842105263158	0.0164418604651163	0.0339444444444444	Class. Mono
GTTCGCTCACGAAGAC-1	SeuratProject	5361	2300	FR127_CP	Exp2	3.69334079462787	CP	Ctrl	120	59	3415	2003	2	0.307333333333333	0	0	0.708266666666667	0	0	0.225083333333333	0	0.455333333333333	0.154166666666667	0	0.369733333333333	0.123866666666667	0	0	0	0	0	0.118964912280702	0	0.0449691358024691	Class. Mono
GTTCTATAGATACGAT-1	SeuratProject	7135	2969	FR127_CP	Exp2	1.97617379117029	CP	Ctrl	43	27	3148	1998	2	0.178666666666667	0.141777777777778	0.0735925925925925	0.3116	0.200066666666667	0	0.19425	0	0.47075	0.0898333333333333	0	0.469666666666667	0	0	0	0	0	0	0.111982456140351	0	0.0242469135802469	Class. Mono
GTTGCGGGTACCTTCC-1	SeuratProject	7976	2979	FR127_CP	Exp2	4.14994984954865	CP	Ctrl	139	58	3085	1772	2	0.49875	0	0.041074074074074	0.5458	0.1396	0	0.18925	0	0.542333333333333	0.0874166666666667	0	0.3692	0.151933333333333	0.0704666666666667	0	0	0	0	0.0903157894736842	0	0.0444135802469136	Class. Mono
GTTGCGGGTACTGAGG-1	SeuratProject	3650	1727	FR127_CP	Exp2	5.67123287671233	CP	Ctrl	78	47	3256	1723	2	0	0.188555555555556	0	0.381533333333333	0.1504	0	0.0626666666666666	0	0.706833333333333	0.187333333333333	0	0.238333333333333	0.1	0	0	0	0	0	0.134526315789474	0.0254728682170543	0	Class. Mono
GTTGCTCCAACACTAC-1	SeuratProject	6129	2436	FR127_CP	Exp2	4.37265459291891	CP	Ctrl	167	55	3314	1841	6	0.21275	0	0	0.485133333333333	0	0	0	0	0.362333333333333	0.141416666666667	0	0.544133333333333	0	0	0	0	0	0	0.122701754385965	0	0	MG
GTTGTCCCACCCAATA-1	SeuratProject	11147	3720	FR127_CP	Exp2	3.84856912173679	CP	Ctrl	109	52	2787	1578	2	0.0151666666666667	0.139555555555556	0.00581481481481483	0.620333333333333	0.00700000000000001	0	0.215916666666667	0	0.418416666666667	0	0	0.3736	0.00700000000000001	0	0	0	0	0	0.0922105263157895	0.0153178294573644	0.0390370370370371	Class. Mono
GTTTGGAAGGAACTAT-1	SeuratProject	2587	1227	FR127_CP	Exp2	6.10746037881716	CP	Ctrl	86	46	2668	1226	22	0.33225	0	0.0564074074074075	0	0.1848	0	0	0	0.35125	0.211333333333333	0	0.3982	0	0	0	0	0	0	0.181561403508772	0.0252480620155039	0.044537037037037	Kolmer cells
GTTTGGAAGGAGGGTG-1	SeuratProject	1200	709	FR127_CP	Exp2	3.25	CP	Ctrl	40	28	2265	709	11	0.23475	0.121611111111111	0	0	0	0	0.360833333333333	0.188333333333333	0	0.180916666666667	0	0.145266666666667	0	0	0	0	0	0	0	0.0307364341085271	0	CD8 TEM
GTTTGGACAGAAGTTA-1	SeuratProject	6729	2745	FR127_CP	Exp2	4.99331252786447	CP	Ctrl	49	29	3158	1950	2	0.390833333333333	0.109444444444444	0	0.4588	0	0	0.0969166666666667	0	0.421833333333333	0	0	371	0	0	0	0	0	0	0.0882456140350877	0	0.0247716049382716	Class. Mono
TAACTTCAGCTGTACT-1	SeuratProject	2854	1257	FR127_CP	Exp2	2.76804484933427	CP	Ctrl	130	52	2852	1256	22	0.116083333333333	0	0.0538148148148148	0	0.3308	0	0	0	0.356583333333333	0	0	397	0.0934	0	0	0	0	0	0.180280701754386	0.0461162790697675	0.0602901234567901	Kolmer cells
TAAGTCGCACTTCAAG-1	SeuratProject	1411	892	FR127_CP	Exp2	0.496102055279943	CP	Ctrl	57	33	2355	891	21	0.232166666666667	0.109111111111111	0.0742962962962963	0	0	0	0.162166666666667	0.130266666666667	0.162166666666667	0	0	0	0	0	0	0	0	0	0.0399298245614035	0	0.0415432098765433	CD8 TEM
TAATCTCCACACACGC-1	SeuratProject	902	726	FR127_CP	Exp2	1.10864745011086	CP	Ctrl	53	34	2092	810	26	0	0	0	0.145333333333333	0	0.318333333333333	0	0	181	181	0	0.145333333333333	0	0.145333333333333	0	0	0	0	0.0438947368421052	0.0307441860465116	31	CAMs
TACAGGTAGACCATGG-1	SeuratProject	2820	1544	FR127_CP	Exp2	2.5886524822695	CP	Ctrl	86	42	2816	1540	33	0	0.0518888888888889	0	0.177133333333333	0	0	0	0	0.0763333333333334	0.185166666666667	0	0.182133333333333	0.177133333333333	0	0.0616	0	0	0	0.021859649122807	0.042031007751938	0.0288271604938272	B naive
TACAGGTTCCCAAGCG-1	SeuratProject	5226	2220	FR127_CP	Exp2	4.01836969001148	CP	Ctrl	61	33	3422	2007	2	0.567166666666667	257	0	0.6886	0.125066666666667	0.00255555555555553	0.197666666666667	0.00246666666666662	0.749083333333333	0.15425	0	0.192266666666667	0.00246666666666662	0	0	0.00255555555555553	0	0	0.169105263157895	0.0142635658914728	0.0179814814814815	Class. Mono
TACCGGGGTCAGACTT-1	SeuratProject	2033	776	FR127_CP	Exp2	1.91834727004427	CP	Ctrl	177	65	2448	770	11	0	0.115111111111111	0.0782962962962963	0	0	0	0.69425	0	0	0	0	0	0	0	0	0	0	0	0	0.0298294573643411	0.0302716049382716	CD4 TCM
TACGTCCCACAACGAG-1	SeuratProject	7569	3013	FR127_CP	Exp2	4.47879508521601	CP	Ctrl	201	74	3080	1879	2	0.30175	0.105555555555556	0	0.6928	0	0	0.0845833333333333	0	0.30175	0	0	0.192866666666667	0.166666666666667	0	0	0	0	0	0.128035087719298	0	0	Class. Mono
TACTGCCAGAAGCGAA-1	SeuratProject	2117	1255	FR127_CP	Exp2	6.84931506849315	CP	Ctrl	117	53	2454	1254	2	0.34075	0	0.103333333333333	0.196933333333333	0	0	0	0	0.205833333333333	0.241416666666667	0	0.1652	0	0	0	0	0	0	0.187614035087719	0	0.0344444444444445	Class. Mono
TACTGCCCACGACGTC-1	SeuratProject	1075	719	FR127_CP	Exp2	18.8837209302326	CP	Ctrl	166	59	2249	752	2	0	0	0	0	0	0	0	0	0.18125	0.18125	0	0	0	0	0	0	0	0	0.15778947368421	0.0307674418604651	0.0486234567901235	Class. Mono
TACTTGTGTGCGGTAA-1	SeuratProject	2374	1453	FR127_CP	Exp2	6.69755686604886	CP	Ctrl	57	35	2512	1452	2	0.297833333333333	0.0648888888888889	0	0.422866666666667	0	0	0	0	0.190666666666667	203	0	0.0772	0.0772	0	0	0.127111111111111	0	0	0.0259649122807017	0.0692248062015504	0.031716049382716	Class. Mono
TAGACCACACACCTTC-1	SeuratProject	2239	1434	FR127_CP	Exp2	0.357302367128182	CP	Ctrl	85	41	2447	1432	26	0	0	0.0455185185185185	0.0784666666666667	0.566866666666667	0	0	0	0.242333333333333	0.0974166666666667	0	0.380066666666667	0.0784666666666667	0	0	0	0	0	0.130035087719298	0.022968992248062	0.0390925925925926	CAMs
TAGATCGGTGTCGCTG-1	SeuratProject	1543	902	FR127_CP	Exp2	4.86066104990279	CP	Ctrl	117	50	2488	900	22	0	0.151333333333333	0	0.127533333333333	0	211	0	0.127533333333333	0.561166666666667	0	0	0.3982	0.127533333333333	0	0	0	0	0	0.237614035087719	0.0642325581395349	0.0527222222222222	Kolmer cells
TAGCACATCTTCGTGC-1	SeuratProject	5767	2463	FR127_CP	Exp2	3.84948846887463	CP	Ctrl	102	49	3312	2026	2	0	0	0	0.396133333333333	0	0	238	0	0.540916666666667	0	0	369	0.327133333333333	0	0	0	0	0	0.108719298245614	0	0.0274938271604939	Class. Mono
TATACCTCAGCTTTGA-1	SeuratProject	1001	732	FR127_CP	Exp2	4.4955044955045	CP	Ctrl	22	14	2163	799	11	0.177833333333333	0	0	0	0	0.236444444444444	0	0.1428	0	0	0	0	0.1428	0	0.1428	0	0	0	0.0432280701754386	0.0304496124031007	0.0307654320987655	NK
TATACCTTCCAAGCTA-1	SeuratProject	3866	1620	FR127_CP	Exp2	4.5266425245732	CP	Ctrl	90	40	3252	1620	2	0.153333333333333	0.152444444444444	0	0.6038	0	0	0	0	0.3795	0.21625	0	0.386933333333333	0.214333333333333	0	0	0	0	0	0.0380701754385965	0.0281705426356589	0.0289506172839507	Class. Mono
TATACCTTCCACGTAA-1	SeuratProject	1087	836	FR127_CP	Exp2	6.89972401103956	CP	Ctrl	35	28	2272	862	26	0.169166666666667	0	107	0.189133333333333	0.4688	0	0	0	0.169166666666667	0	0	0.385666666666667	0.135866666666667	0	0	0.313666666666667	0	0	0.0414035087719298	0.0514806201550387	0.055037037037037	CAMs
TATATCCCAAGTATAG-1	SeuratProject	5634	2488	FR127_CP	Exp2	3.94036208732694	CP	Ctrl	81	34	3345	2124	2	0.429083333333333	0	0.0556666666666666	0.539133333333333	0.0967333333333333	0	0	0	0.12025	0	0	0.273333333333333	0.284466666666667	0	0	0	0	0	0.11919298245614	0	0	Class. Mono
TATCAGGAGTATTCCG-1	SeuratProject	1119	675	FR127_CP	Exp2	5.36193029490617	CP	Ctrl	51	23	2200	677	17	0.183916666666667	0	0	0	0	0	0.23575	0.628133333333333	0.427083333333333	0	0	0	0	0	0.147666666666667	0	0	0	0.0571929824561404	0.031015503875969	0.0621543209876543	NK
TATCTTGTCTTCTGGC-1	SeuratProject	7648	3084	FR127_CP	Exp2	3.08577405857741	CP	Ctrl	52	33	3136	1933	2	0.236833333333333	0.0559444444444445	0.0388518518518518	0.571466666666667	0.0664666666666667	0	0.219166666666667	0	433	0.0824166666666667	0	0.406733333333333	0.0664666666666667	0	0	0.109222222222222	0	0	0.0703157894736842	0	0.0357592592592593	Class. Mono
TATTCCATCGTTCTCG-1	SeuratProject	4319	2029	FR127_CP	Exp2	3.38041213243806	CP	Ctrl	270	77	3402	2026	22	31	0.0216666666666666	0	0	0.171133333333333	0.0406666666666666	0	0	0.29375	31	0	0.540866666666667	0.166333333333333	0	0	0.0406666666666666	0	0	0.417859649122807	0.0167906976744187	0.0265555555555556	Kolmer cells
TATTGCTTCACTCACC-1	SeuratProject	9582	3385	FR127_CP	Exp2	3.07868920893342	CP	Ctrl	108	56	2839	1614	2	0.272583333333333	0	0.0752222222222222	0.5388	0.1976	0	0.223583333333333	0	0.26825	0	0	166	0.133533333333333	0	0	0.288777777777778	0	0	0.157666666666667	0	0.0479320987654321	Class. Mono
TATTGGGTCCAAGGGA-1	SeuratProject	3349	1859	FR127_CP	Exp2	7.40519558077038	CP	Ctrl	79	40	3182	1851	2	0.0463333333333333	0	0.0228148148148148	0.3702	0.0376	0.0611111111111111	0	0	224	0.0463333333333333	0	0.3816	0	0	0	0	0	0	0.100666666666667	0.0224341085271318	0.0277407407407407	Class. Mono
TCAAGACCAACAGAGC-1	SeuratProject	4093	1898	FR127_CP	Exp2	5.91253359394087	CP	Ctrl	156	60	3272	1897	2	0.1185	0	0.020074074074074	0.562933333333333	139	0.0528888888888889	0	0	0.235583333333333	0.238666666666667	0	0.3728	0	0	0	0.0528888888888889	0	0	0.16859649122807	0.0176434108527131	0.0362160493827161	Class. Mono
TCAAGACCACCCTATC-1	SeuratProject	5579	2334	FR127_CP	Exp2	1.50564617314931	CP	Ctrl	332	72	3421	1956	22	0.407166666666667	0	0.092925925925926	0	0	0	0	0	0.228833333333333	0	0	0.522533333333333	0	127	0	0	0	0	0.180070175438596	0.0286124031007752	0.0293024691358025	Kolmer cells
TCAAGACCATCTCAAG-1	SeuratProject	6199	2621	FR127_CP	Exp2	1.14534602355219	CP	Ctrl	128	54	3429	2119	11	0.313916666666667	0	0	0	0	0	0.35875	344	0	196	0	0	0	0	0.0803333333333334	0	0	0	0	0	0.0370370370370371	CD8 TEM
TCACATTGTCACCGCA-1	SeuratProject	2189	1090	FR127_CP	Exp2	2.37551393330288	CP	Ctrl	103	35	2474	1088	11	0	0	0	0	0	0	0.5855	0.110666666666667	0	0	0	0	0	0	0	0.309111111111111	0	0	0.0635438596491228	0.0267131782945736	0	CD4 TCM
TCACGGGGTTGGTGTT-1	SeuratProject	5325	2611	FR127_CP	Exp2	1.95305164319249	CP	Ctrl	122	54	3459	2343	26	0.412833333333333	0.124833333333333	0.0847777777777777	0	0.856533333333333	0	0	0	0.577916666666667	0	0	0.400933333333333	0.1718	0	0	0.164333333333333	0	0	0.122421052631579	0	0.0267592592592593	CAMs
TCACTATGTGGAAGTC-1	SeuratProject	3675	1812	FR127_CP	Exp2	4.13605442176871	CP	Ctrl	158	62	3249	1809	2	0.103666666666667	0	0.0482962962962963	0.536866666666667	0	0	0.0523333333333333	0	0.53275	0.0523333333333333	0	0.3704	0.0424	0.0424	0	0	0	0	0.190017543859649	0.0235503875968992	0.0386666666666666	Class. Mono
TCAGGTAAGGCAGGGA-1	SeuratProject	1157	827	FR127_CP	Exp2	6.30942091616249	CP	Ctrl	89	41	2312	833	26	0	0.164166666666667	0.076925925925926	0	0.648866666666667	0	0	0	0.335166666666667	0.168083333333333	0	135	0	0	0	0.309333333333333	0	0	0.146701754385965	0.0295426356589147	0.0547962962962963	CAMs
TCAGTGAAGGTCGTGA-1	SeuratProject	2082	903	FR127_CP	Exp2	3.50624399615754	CP	Ctrl	75	37	2478	900	11	0.15625	0	0.0716666666666667	0.177933333333333	0	0	0.389416666666667	0.441333333333333	0	0	0	0.125533333333333	0	0	0	0	0	0	0	0.0428837209302325	0.0291666666666667	CD8 TEM
TCATGCCCAGCGCTTG-1	SeuratProject	2175	1187	FR127_CP	Exp2	6.98850574712644	CP	Ctrl	389	82	2454	1185	22	0.129083333333333	0.172444444444444	0	0	0.1038	0.292111111111111	0	0	0.237666666666667	0.219583333333333	0	0.399533333333333	0.278666666666667	0.206266666666667	0	0.171444444444444	0	0	0.398473684210526	0.0259147286821706	0.0556172839506173	Kolmer cells
TCATTTGCAGCGACCT-1	SeuratProject	2714	1548	FR127_CP	Exp2	3.75829034635225	CP	Ctrl	46	33	2722	1547	11	0	0.0593888888888889	0	0.196533333333333	0	0	0.0875833333333333	0.535466666666667	0	0.0875833333333333	0	0	0.2318	0	0.0706	0	0	0	0.0242280701754386	0.0220542635658915	0.0369074074074074	NK
TCCACCATCACTTGGA-1	SeuratProject	7754	3139	FR127_CP	Exp2	3.84317771472788	CP	Ctrl	6	6	3231	2047	19	0	0.139555555555556	0	0	0.782266666666667	0	0	0	0.548083333333333	0.06375	0	0.280066666666667	0.1668	0	0	0.293444444444444	0	0	0.108719298245614	0.0256744186046511	0.0329876543209876	CAMs
TCCACGTTCACCTGGG-1	SeuratProject	1659	1042	FR127_CP	Exp2	4.76190476190476	CP	Ctrl	86	60	2363	1039	11	293	99	0	0.118133333333333	0	0	147	0	0	0	0	0.118133333333333	0	0.118133333333333	0	0	0	0	0	0.0411627906976744	0.0284814814814814	CD4 TCM
TCCAGAAAGTACCATC-1	SeuratProject	7697	3214	FR127_CP	Exp2	2.59841496687021	CP	Ctrl	175	65	3268	2062	26	0.06975	0	0.0332222222222223	0	0.907533333333333	0.0923333333333334	0	0	0.572583333333333	0	0	0.0563333333333333	0	0	0	0	0	0	0.194929824561404	0.0203953488372093	0.0432469135802469	CAMs
TCCCACACACAGAAGC-1	SeuratProject	4992	2286	FR127_CP	Exp2	2.00320512820513	CP	Ctrl	73	42	3438	2159	2	0.218666666666667	0	0	0.374066666666667	0.12	0	0.218666666666667	0	0.443083333333333	0	0	391	0	0	0	0.198444444444444	0	0	0.140894736842105	0	0.0286543209876543	Class. Mono
TCCCACACATAACCCA-1	SeuratProject	5609	2465	FR127_CP	Exp2	4.27883758245677	CP	Ctrl	140	62	3379	2077	2	0.48375	0	0	0.5934	0.170733333333333	0	0	0	0.34825	0	0	0.330933333333333	0.152466666666667	0	0	0	0	0	0.0742982456140351	0	0.0277037037037037	Class. Mono
TCCCAGTGTCAAATCC-1	SeuratProject	10959	3523	FR127_CP	Exp2	3.85071630623232	CP	Ctrl	119	50	2796	1562	2	0.21775	0.00855555555555554	0.0072592592592593	0.789466666666667	0.119666666666667	0	0.178583333333333	0	0.769166666666667	0	0	0.119666666666667	0.167066666666667	0.0795333333333333	0	0	0	0	0.142789473684211	0	0.0425432098765433	Class. Mono
TCCTTCTTCCAGCACG-1	SeuratProject	1468	738	FR127_CP	Exp2	2.79291553133515	CP	Ctrl	113	52	2397	738	11	0	0	0	0	0	0	0.232333333333333	0.511866666666667	0	0.1765	0	0	0	0	0.141733333333333	0	0	0	0.0798947368421052	0.0303255813953488	0.0306666666666666	NK
TCGAACAAGCTGTCCG-1	SeuratProject	3425	1865	FR127_CP	Exp2	4.35036496350365	CP	Ctrl	97	51	3229	1861	26	0.04175	0	0.0388888888888889	0	0.704933333333333	0	0	0	0.212166666666667	0.04175	0	0.0339333333333334	0.190266666666667	0	0	0.227888888888889	0	0	0.129157894736842	0.0412248062015503	0.0333086419753087	CAMs
TCGCTTGCATCGTGCG-1	SeuratProject	3976	2068	FR127_CP	Exp2	4.02414486921529	CP	Ctrl	100	42	3282	2065	2	0	0.0124444444444445	0.00985185185185189	0.699466666666667	0	0	0.0171666666666667	0	0.396666666666667	0	0	0.129133333333333	0.0142666666666666	0	0	0	0	0	0.156561403508772	0	0.0188641975308642	Class. Mono
TCGGGTGAGAGTCAAT-1	SeuratProject	2874	1617	FR127_CP	Exp2	4.24495476687544	CP	Ctrl	121	59	2872	1615	2	0.315666666666667	0.129388888888889	0.035962962962963	0.497333333333333	0.0612666666666667	0	0.192583333333333	0	0.30925	0	0	313	0.1546	0	0	0	0	0	0.111228070175439	0	0.0398641975308642	Class. Mono
TCGGGTGCACGCGGTT-1	SeuratProject	4557	2109	FR127_CP	Exp2	5.24467851656792	CP	Ctrl	120	56	3359	2081	2	0.0288333333333334	0.146277777777778	0.0150370370370371	0.415866666666667	0.129533333333333	0	0.0149166666666667	0	0.670916666666667	0.0149166666666667	0	0.140666666666667	0.186133333333333	0.0124666666666666	0	0.214333333333333	0	0	0.0673859649122807	0.0152945736434108	0.0507716049382716	Class. Mono
TCGGGTGGTCCCTGAG-1	SeuratProject	5326	2374	FR127_CP	Exp2	5.16334960570785	CP	Ctrl	96	48	3417	2087	2	0.415916666666667	0.133722222222222	0	0.3812	0.119933333333333	0	0	0	0.39025	0	0	392	0	0	0	0	0	0	0.0879473684210527	0.0324263565891473	0.0323395061728395	Class. Mono
TCGTAGAAGTGATAAC-1	SeuratProject	5533	2345	FR127_CP	Exp2	5.277426350985	CP	Ctrl	107	50	3335	2008	2	0.341333333333333	0	0	0.550866666666667	0.105933333333333	0	0.13175	0	0.700166666666667	0	0	0.3324	0.149933333333333	0	0	0.248333333333333	0	0	0.155859649122807	0	0.031425925925926	Class. Mono
TCGTAGAGTAACAGGC-1	SeuratProject	7516	3120	FR127_CP	Exp2	3.72538584353379	CP	Ctrl	71	36	3099	2014	2	0	0	0.0706296296296296	561	0.124266666666667	0	0.190583333333333	0	0.801666666666667	0.153916666666667	0	0.123666666666667	0.123666666666667	0	0	0.103111111111111	0	0	0.094280701754386	0	0.050141975308642	Class. Mono
TCTAACTAGTTCAACC-1	SeuratProject	10557	3802	FR127_CP	Exp2	4.0920716112532	CP	Ctrl	133	53	2867	1753	26	0.330916666666667	0	0	0	0.734066666666667	0	0	0	0.532333333333333	0.0989166666666667	0	0.450533333333333	0.1682	0	0	0.200888888888889	0	0	0.0898421052631579	0	0	CAMs
TCTACATCAGCCATTA-1	SeuratProject	8437	3214	FR127_CP	Exp2	3.05795899016238	CP	Ctrl	194	73	3030	1853	2	0.312166666666667	0.117888888888889	0.0623703703703704	0.434133333333333	0.316266666666667	0	0.135333333333333	0	0.309666666666667	0.175333333333333	0	0.2284	0.0470666666666667	0	0	0.263111111111111	0	0	0.143789473684211	0	0.0276172839506172	Class. Mono
TCTACATTCAGGAAGC-1	SeuratProject	3184	1811	FR127_CP	Exp2	8.44849246231156	CP	Ctrl	124	45	3118	1807	26	0.240583333333333	0	0	0	0.710266666666667	0	0	0	0.342666666666667	0	0	0.326933333333333	193	0	0	0	0	0	0.160947368421053	0.0188682170542636	0.0429753086419753	CAMs
TCTACATTCTAGACAC-1	SeuratProject	6076	2644	FR127_CP	Exp2	2.86372613561554	CP	Ctrl	71	45	3273	2068	2	0	0.119277777777778	0	0.709533333333333	0.142466666666667	0	0.203666666666667	0	0.412666666666667	0.1165	0	0.3966	0	0	0	0	0	0	0.0926666666666667	0.0247441860465116	0.0433333333333333	Class. Mono
TCTACCGCAGTCAGTT-1	SeuratProject	7376	2799	FR127_CP	Exp2	4.20281995661605	CP	Ctrl	124	52	3111	1773	2	97	0.0656666666666667	0	0.639133333333333	0.1286	0	0.225833333333333	0	0.616833333333333	0.209916666666667	0	0.365933333333333	0	0	0	0	0	0	0.182736842105263	0.0229302325581395	0.0247777777777778	Class. Mono
TCTCAGCTCCATACAG-1	SeuratProject	2400	1212	FR127_CP	Exp2	0.958333333333333	CP	Ctrl	152	45	2553	1208	21	0.239833333333333	0.14	0.0557407407407408	0	0	0	0.230333333333333	0.453933333333333	0	0.120416666666667	0	0	0	0	0	0.331888888888889	0	0	0.031140350877193	0.0473255813953488	0.0507283950617284	CD8 TEM
TCTCTGGAGCCTCATA-1	SeuratProject	2286	1305	FR127_CP	Exp2	14.4356955380577	CP	Ctrl	44	34	2481	1304	2	0.112583333333333	0	0.151444444444444	0.454133333333333	0	0.149444444444444	0	0	0.112583333333333	0.112583333333333	0	0.187333333333333	0	0	0	0.149444444444444	0.0906	0	0.0529824561403509	0.0243798449612403	0.0331111111111111	Class. Mono
TCTCTGGGTGCTAGCC-1	SeuratProject	2159	1191	FR127_CP	Exp2	1.89902732746642	CP	Ctrl	64	34	2438	1190	11	0	0.0871111111111111	0	0	0	0	0.502333333333333	0.196466666666667	0	0.236833333333333	0	0.176133333333333	0	0	0	0	0	0	0	0.0497674418604651	0.0271604938271605	CD8 TEM
TCTTCCTTCCGATGTA-1	SeuratProject	8999	3346	FR127_CP	Exp2	2.62251361262362	CP	Ctrl	86	31	2966	1846	2	0.121833333333333	0	0.0201481481481481	0.489466666666667	0.1662	0	0.165583333333333	0	0.450333333333333	0.0403333333333333	0	0.0328000000000001	0.212066666666667	0.0328000000000001	0	0	0	0	0.0659473684210526	0.0176589147286822	0.0436851851851852	Class. Mono
TCTTTGATCAGGAGAC-1	SeuratProject	3688	1806	FR127_CP	Exp2	5.28741865509761	CP	Ctrl	318	58	3261	1802	2	0	0.124444444444444	0.0268148148148148	0.5624	0.0448	0	216	0	0.47275	0	0	0.2392	0	0	0	0	0	0	0.123245614035088	0.0241085271317829	0.0257160493827161	Class. Mono
TGAACGTAGTTCTCTT-1	SeuratProject	5726	2423	FR127_CP	Exp2	3.96437303527768	CP	Ctrl	104	53	3259	2001	2	0.335416666666667	0	0	0.3932	0	0	0	0	0.402666666666667	0.174166666666667	0	0.360266666666667	0.177466666666667	0	0	0	0	0	0.127017543859649	0	0	Class. Mono
TGAATGCGTTCCTTGC-1	SeuratProject	4951	2277	FR127_CP	Exp2	3.71642092506564	CP	Ctrl	118	56	3438	2176	2	0.199166666666667	0	0	0.3798	0	0	0.14975	0	0.63275	0.199166666666667	0	0.365666666666667	0	0	0	0	0	0	0.11819298245614	0	0.0286851851851851	Class. Mono
TGAATGCTCGGCTATA-1	SeuratProject	2397	1088	FR127_CP	Exp2	4.9645390070922	CP	Ctrl	102	47	2583	1087	22	416	0	0	0.222666666666667	0	0	0	0	0.23275	0.139333333333333	0	0.555266666666667	112	0	0	0	0	0	0.342052631578947	0	0.0381604938271605	Kolmer cells
TGACCCTGTGCTGTCG-1	SeuratProject	2655	1089	FR127_CP	Exp2	3.50282485875706	CP	Ctrl	314	80	2717	1085	22	0.13325	0	0	0.107133333333333	0.107133333333333	177	0	0	0.506916666666667	0.13325	0	0.393066666666667	0	0	0	0	0	0	0.390894736842105	0.0509069767441861	0.0372592592592592	Kolmer cells
TGACGCGAGATCCCAT-1	SeuratProject	5799	2619	FR127_CP	Exp2	1.31057078806691	CP	Ctrl	56	39	3469	2245	12	0	0	0.049074074074074	0.0848666666666666	0	0	0.648833333333333	0.299733333333333	0	0.105416666666667	0	0	0	0	0	0.139888888888889	0	0	0	0.0237131782945736	0.0254012345679012	CD8 TEM
TGAGACTGTTGCCGAC-1	SeuratProject	1923	973	FR127_CP	Exp2	5.66822672906916	CP	Ctrl	233	67	2416	972	22	0.150333333333333	0.101222222222222	0	0	0.1208	0.317888888888889	0	0	0.370416666666667	0.150333333333333	0	0.372733333333333	0	0	0	0.199777777777778	0	0	0.360245614035088	0.0417829457364342	0	Kolmer cells
TGAGCGCAGCGGGTTA-1	SeuratProject	1466	657	FR127_CP	Exp2	3.20600272851296	CP	Ctrl	67	39	2430	657	11	0.182916666666667	0	0	0	0	0	0.426666666666667	0.2924	0	0	0	0	0	0	0	0	0	0	0.0825964912280702	0	0	CD8 TEM
TGAGGAGGTGGCCTCA-1	SeuratProject	1056	685	FR127_CP	Exp2	12.9734848484848	CP	Ctrl	198	67	2217	706	26	0	0	0	0	0.191733333333333	0	0	0	0.1855	0	0	0.382133333333333	0	0	0	0.246666666666667	0	0	0.0448421052631579	0	0	CAMs
TGAGGTTCAAACACCT-1	SeuratProject	8182	3113	FR127_CP	Exp2	4.02102175507211	CP	Ctrl	110	53	3024	1855	2	0.245916666666667	0	0.0927777777777777	0.501733333333333	0.1132	0	0.181333333333333	0	0.346583333333333	0.181333333333333	0	0.459133333333333	0	0	0	0.306888888888889	0	0	0.0954561403508772	0.0252558139534884	0.0266296296296297	Class. Mono
TGAGGTTGTAGTTCCA-1	SeuratProject	6355	2805	FR127_CP	Exp2	1.2588512981904	CP	Ctrl	52	29	3232	2088	2	0.242166666666667	159	0	0.5784	0.0849333333333333	0	0	0	0.6	0.17225	0	0.432133333333333	0	0	0	0	0	0	0.0753508771929825	0.0299302325581395	0.0254074074074074	Class. Mono
TGAGTCAGTTATCTTC-1	SeuratProject	6023	2650	FR127_CP	Exp2	4.05113730698987	CP	Ctrl	64	32	3278	2060	2	0.415166666666667	0	0.110222222222222	0.495333333333333	0.1458	0	0	0	0.593666666666667	0	0	0.351333333333333	0.1676	0	0	0	0	0	0.0981052631578947	0.0307984496124031	0.0341666666666667	Class. Mono
TGATCTTGTTATGACC-1	SeuratProject	2572	1312	FR127_CP	Exp2	6.22083981337481	CP	Ctrl	123	54	2646	1311	22	324	0	0	0	0.0921333333333333	152	0	0	0.343166666666667	0	0	0.486466666666667	0.259733333333333	0	0	0	0	0	0.22321052631579	0.0562325581395349	0.0344814814814814	Kolmer cells
TGATGGTGTGTTGACT-1	SeuratProject	1546	654	FR127_CP	Exp2	3.42820181112549	CP	Ctrl	107	50	2458	652	21	0.361833333333333	0.159166666666667	0.0828518518518518	0.145666666666667	0	0	0.23725	327	0	0	0	0	0	0	0	0.302888888888889	0	0	0.0819649122807018	0	0	CD4 TCM
TGATTCTCATGAAAGT-1	SeuratProject	5599	2381	FR127_CP	Exp2	3.50062511162708	CP	Ctrl	112	53	3339	1968	2	0.33375	0.1615	0.0654814814814815	0.648666666666667	0.344066666666667	0	0.235583333333333	0	0.379333333333333	0	0	0.393066666666667	0	0	0	0.189111111111111	0	0	0.142894736842105	0	0	Class. Mono
TGATTCTTCAGTCACA-1	SeuratProject	4686	2174	FR127_CP	Exp2	3.84122919334187	CP	Ctrl	48	34	3411	2118	2	0.580583333333333	0.141111111111111	0	0.395066666666667	0.00713333333333332	0	0.1595	0	0.394333333333333	0.00824999999999998	0	322	0	0	0	0.0103333333333333	0.00713333333333332	0	0.125228070175439	0.0153488372093024	0.0198148148148148	Class. Mono
TGATTTCAGACGACTG-1	SeuratProject	948	686	FR127_CP	Exp2	7.48945147679325	CP	Ctrl	63	34	2149	751	2	0	0	0	0.294133333333333	0	0	0	0	0	0	0	0.147733333333333	0.147733333333333	0	0	0	0	0	0.0445263157894736	0	0.0312222222222223	Class. Mono
TGATTTCAGTTCCAGT-1	SeuratProject	5897	2550	FR127_CP	Exp2	3.74766830591826	CP	Ctrl	83	41	3283	2074	2	0.113666666666667	0	0.0527407407407408	0.388066666666667	0	0	0.21975	0	0.20525	0	0	0.328266666666667	0	0.0914666666666667	0	273	0	0	0.109824561403509	0	0.0260123456790123	Class. Mono
TGCACGGCAAGGATGC-1	SeuratProject	5302	2347	FR127_CP	Exp2	3.75330064126745	CP	Ctrl	190	77	3416	2085	2	0.336166666666667	0.0972777777777778	0.0664074074074074	0.532733333333333	0.1718	0	0.214083333333333	0	0.46025	0.19275	0	0.3866	0	0	0	0	0	0	0.170719298245614	0	0.0282901234567902	Class. Mono
TGCACGGTCATTGGTG-1	SeuratProject	2743	1674	FR127_CP	Exp2	1.0207801676996	CP	Ctrl	78	39	2743	1670	26	0.0676666666666667	0	0.0322962962962963	0	0.2064	0.0895555555555556	0	0	0.239416666666667	0.0676666666666667	0	0.199733333333333	0.2356	0	0	0	0	0	0.161543859649123	0.0316434108527132	0	CAMs
TGCATCCAGACGCTCC-1	SeuratProject	3997	1967	FR127_CP	Exp2	4.4283212409307	CP	Ctrl	228	73	3280	1967	2	0.2075	0	0.0473333333333333	0.425066666666667	0.0281333333333333	0	174	0	305	0.0345	0	0.166533333333333	0.139733333333333	0.0281333333333333	0	0	0	0	0.0841052631578947	0.0171162790697674	0.0418641975308642	Class. Mono
TGCATGACATCGATCA-1	SeuratProject	4343	1968	FR127_CP	Exp2	4.88141837439558	CP	Ctrl	85	43	3321	1966	2	0.196416666666667	0.112888888888889	0.0153703703703704	0.4158	0.0242	0	0.2455	0	0.677333333333333	0	0	0.202733333333333	0	0	0	0.223111111111111	0	0	0.141228070175439	0.0321782945736434	0.0475061728395062	Class. Mono
TGCCGAGAGAACTGAT-1	SeuratProject	6677	2791	FR127_CP	Exp2	4.34326793470121	CP	Ctrl	136	59	3143	1925	2	0.3125	0.1635	0	0.567466666666667	0.0844	0	0.104833333333333	0	0.487833333333333	0.104833333333333	0	0.167466666666667	0	0	0	0	0	0	0.114877192982456	0	0	Class. Mono
TGCGACGTCCAAATGC-1	SeuratProject	1957	868	FR127_CP	Exp2	5.41645375574859	CP	Ctrl	233	65	2472	867	22	0.378333333333333	0	0.0728888888888889	0	0.127733333333333	0	0	0	0.3945	159	0	0.511733333333333	0.254133333333333	0	0	0	0	0	0.265614035087719	0	0.0527777777777778	Kolmer cells
TGCGGCAGTCAAGCCC-1	SeuratProject	6924	2704	FR127_CP	Exp2	2.87406123627961	CP	Ctrl	216	69	3185	1808	2	0.5255	0.0786111111111111	0	0.664133333333333	0.0936666666666667	0	0	0	0.466083333333333	0.116416666666667	0	0.3392	0	0	0	0	0	0	0.0796140350877192	0	0	Class. Mono
TGCGGGTGTCACATTG-1	SeuratProject	6339	2619	FR127_CP	Exp2	5.6791292001893	CP	Ctrl	130	58	3240	1916	2	0.253166666666667	0	0	0.4956	0	0	0.185416666666667	0	0.3115	0	0	0	0.148866666666667	0.1022	0	0	0	0	0	0	0.0313271604938271	Class. Mono
TGCTTGCGTATGGGAC-1	SeuratProject	3365	1928	FR127_CP	Exp2	4.16047548291233	CP	Ctrl	113	48	3225	1926	26	36	0	0	0	0.749733333333333	0	0	0	0	36	0	0.248466666666667	0.175133333333333	0	0	0.0473333333333333	0	0	0.0591052631578948	0.0172558139534884	0.0202592592592593	CAMs
TGGAACTAGGCCCACT-1	SeuratProject	8195	2949	FR127_CP	Exp2	4.30750457596095	CP	Ctrl	111	57	3012	1654	2	0.559666666666667	0.103333333333333	0.0411481481481482	0.5762	0	0	0.2225	0	0.655916666666667	0	0	0.173266666666667	0	0	0	0.116111111111111	0	0	0.143877192982456	0.0301085271317829	0	Class. Mono
TGGAGAGAGACCACGA-1	SeuratProject	6734	2724	FR127_CP	Exp2	4.00950400950401	CP	Ctrl	124	55	3171	1908	2	0.219166666666667	0	0	0.7072	0.0886	0	0.110083333333333	0	0.782416666666667	0.172833333333333	0	0.180266666666667	0.180266666666667	0	0	0	0	0	0.0924385964912281	0	0.0404876543209877	Class. Mono
TGGAGAGTCGCGTTTC-1	SeuratProject	1775	1234	FR127_CP	Exp2	2.02816901408451	CP	Ctrl	67	39	2378	1234	11	0.121583333333333	0	0	0	0	0	0	0.191933333333333	0	0	0	0	0	0	0	0	0	0	0.0815438596491228	0.0364341085271318	0.0265987654320987	NK
TGGAGGACAACCGACC-1	SeuratProject	4591	2444	FR127_CP	Exp2	3.00588107166195	CP	Ctrl	80	45	3441	2405	26	0.2895	0	0.101037037037037	0	0.873733333333333	193	0	0	0.477416666666667	0	0	361	0.1784	0	0	0	0	0	0.131842105263158	0	0.0283518518518519	CAMs
TGGATGTAGTGAGTGC-1	SeuratProject	4536	2162	FR127_CP	Exp2	2.79982363315697	CP	Ctrl	130	57	3374	2142	2	0.221583333333333	0.00577777777777777	0.00540740740740742	0.390866666666667	0.131133333333333	0	0.221583333333333	0	0.400333333333333	0	0	0.354266666666667	0.00626666666666664	0	0	0	0	0	0.125526315789474	0.0151472868217054	0.0301419753086419	Class. Mono
TGGCGTGCAACTCCAA-1	SeuratProject	2658	1634	FR127_CP	Exp2	3.23551542513168	CP	Ctrl	141	66	2666	1631	26	0.1455	98	0.0347777777777778	0	0.459533333333333	0	0	0	0	0.264416666666667	0	0.2488	0.154266666666667	0.0591333333333334	0	97	0	0	0.116912280701754	0.0341627906976745	0.0230185185185185	CAMs
TGGGAGAAGATTCGAA-1	SeuratProject	3372	1689	FR127_CP	Exp2	6.4650059311981	CP	Ctrl	88	49	3175	1687	2	0.264083333333333	0	0.0337407407407407	0.439733333333333	0.1132	0	0.0709166666666666	0	0.140833333333333	0.194166666666667	0	0.341066666666667	0	0.0572666666666667	0	0	0	0	0.122877192982456	0.0205038759689923	0.0435617283950618	Class. Mono
TGGGATTGTACAGTCT-1	SeuratProject	4106	2068	FR127_CP	Exp2	4.26205552849489	CP	Ctrl	119	53	3292	2065	2	0.0416666666666666	0.155166666666667	0	0.5756	0.149933333333333	0	0.0213333333333333	0	0.61375	0	0	0.5486	0.0175999999999999	0	0	0	0	0	0.100070175438597	0.0331705426356589	0.0221851851851852	Class. Mono
TGGTACAGTTTAGAGA-1	SeuratProject	1220	747	FR127_CP	Exp2	2.78688524590164	CP	Ctrl	90	50	2301	746	11	0.233666666666667	0	0.0807407407407408	0	0.141866666666667	0	0.601583333333333	0.3846	0	0	0	0	0	0	0	0	0	0	0	0.0630232558139535	0	CD4 TEM
TGGTAGTTCATTCATC-1	SeuratProject	9615	3411	FR127_CP	Exp2	2.1216848673947	CP	Ctrl	57	32	2853	1665	2	0.2475	0.0790555555555555	0	0.5616	0.120733333333333	0	0.187416666666667	0	0.460833333333333	0.117083333333333	0	0.338866666666667	0	0.0278666666666667	0	0	0	0	0.0823333333333334	0.0201705426356589	0	Class. Mono
TGGTTAGTCAGAATAG-1	SeuratProject	6835	2794	FR127_CP	Exp2	4.11119239209949	CP	Ctrl	60	32	3159	1951	2	0	0.108611111111111	0	0.464133333333333	0.0758666666666666	0	0	0	0.30525	0.0941666666666666	0	0.3762	0.129666666666667	0	0	0.214555555555556	0	0	0.103824561403509	0	0.0245679012345679	Class. Mono
TGTAACGCACTTGACA-1	SeuratProject	7289	2930	FR127_CP	Exp2	4.22554534229661	CP	Ctrl	97	51	3091	1927	2	86	0	0	0.392733333333333	0	0	0	0	0.729833333333333	86	0	0.154533333333333	0.154533333333333	0.0693333333333334	0	114	0	0	0.0883157894736842	0	0.0365555555555556	Class. Mono
TGTAAGCAGGTGCGAT-1	SeuratProject	2622	1638	FR127_CP	Exp2	2.13577421815408	CP	Ctrl	68	38	2637	1634	26	0	0	0	0	0.7844	0.0997777777777777	0.0753333333333334	0	0.43325	0.195416666666667	0	0.5456	0.198333333333333	0.0608	0	0.259888888888889	0	0	0.109526315789474	0.0209147286821706	0.0320679012345679	CAMs
TGTAAGCCACCTGCGA-1	SeuratProject	3071	1716	FR127_CP	Exp2	1.3350700097688	CP	Ctrl	39	31	3045	1714	11	0	0	0.0274814814814814	0.172266666666667	46	0	0.0568333333333333	0.414266666666667	0	0.176583333333333	0	0	0	0	0	0	0	0	0.0177543859649123	0.0880697674418605	0.0389444444444444	NK
TGTACAGAGGGTACGT-1	SeuratProject	1142	690	FR127_CP	Exp2	5.07880910683012	CP	Ctrl	67	33	2291	691	11	0.182083333333333	0	0.0831481481481482	0	0	0.242111111111111	0.24675	0.1462	0.242333333333333	0	0	0.1462	0	0	0	0	0	0	0.133052631578947	0.0308449612403101	0.0444938271604939	CD8 TEM
TGTACAGGTGGATGAC-1	SeuratProject	1218	768	FR127_CP	Exp2	16.3382594417077	CP	Ctrl	57	30	2350	772	2	0.172416666666667	0	0	0.198466666666667	0.138466666666667	0	0	0	0.172416666666667	0	0	0.1858	0	0	0	0	0	0	0	0	0	Class. Mono
TGTAGACAGGATGGCT-1	SeuratProject	6474	2683	FR127_CP	Exp2	3.18195860364535	CP	Ctrl	115	51	3170	1961	2	0.240583333333333	0.0707222222222222	0.0487037037037037	0.492533333333333	0	0	0.104583333333333	0	0.540166666666667	0.104583333333333	0	466	0	0	0	0	0	0	0.113298245614035	0	0	Class. Mono
TGTCCCAAGGAGCTGT-1	SeuratProject	2451	1256	FR127_CP	Exp2	5.22235822113423	CP	Ctrl	158	55	2587	1256	22	0.331666666666667	0.0809444444444445	0	0.170733333333333	0.280466666666667	0	0	0	711	0	0	0.393733333333333	0	0	0	0.159222222222222	0	0	0.173736842105263	0	0.0440925925925926	Kolmer cells
TGTCCCATCATTGCTT-1	SeuratProject	5884	2536	FR127_CP	Exp2	4.75866757307954	CP	Ctrl	82	40	3299	2058	2	541	0	0	0.682266666666667	0.0968666666666667	0	0	0	0.627916666666667	0.120416666666667	0	0.2726	0.183733333333333	0	0	0.304666666666667	0	0	0.17080701754386	0.0251085271317829	0.0328456790123457	Class. Mono
TGTCCTGAGATTGACA-1	SeuratProject	5648	2585	FR127_CP	Exp2	6.88739376770538	CP	Ctrl	83	38	3425	2202	26	0	0	0	0	0.850333333333333	0	0	0	0.35225	0	0	0.3882	0	0	0	0	0	0	0.0753333333333334	0.0250542635658915	0.0532716049382717	CAMs
TGTCCTGGTTGGCTAT-1	SeuratProject	4984	2303	FR127_CP	Exp2	4.35393258426966	CP	Ctrl	122	56	3388	2181	2	0	0	0	0.3864	0.219733333333333	0	0	0	0.213083333333333	0.1375	0	0.3804	0	0	0	0	0	0	0.119245614035088	0	0.0333765432098766	Class. Mono
TGTCCTGTCCAGCTCT-1	SeuratProject	1664	730	FR127_CP	Exp2	5.70913461538461	CP	Ctrl	94	52	2423	728	11	0.177083333333333	0	0	0.1422	0	0	0.42125	0	0.353166666666667	0.177083333333333	0	0.1422	0	0	0	0	0	0	0	0.0303798449612404	0.0307098765432099	CD8 TCM
TGTGATGTCCGAGGCT-1	SeuratProject	5119	2434	FR127_CP	Exp2	3.69212736862668	CP	Ctrl	113	50	3450	2270	2	0.138083333333333	0	0.167185185185185	0.506333333333333	0	0	0.193916666666667	0	0.3535	0.138083333333333	0	447	111	0	0	0	0	0	0.0991578947368421	0	0.027820987654321	Class. Mono
TGTGGCGGTCGATTCA-1	SeuratProject	8415	3167	FR127_CP	Exp2	2.60249554367201	CP	Ctrl	92	42	2989	1833	2	0.138416666666667	0.0932777777777778	0	0.5386	0.0492	0.183888888888889	0.0608333333333333	0	0.335666666666667	0.138416666666667	0	0.408133333333333	0.0492	0	0	0	0	0	0.0601228070175439	0.0195658914728682	0	Class. Mono
TGTTACTCACATCATG-1	SeuratProject	1521	730	FR127_CP	Exp2	5.52268244575937	CP	Ctrl	55	34	2440	728	33	0	0	0.159777777777778	0.142733333333333	0	0	0.244083333333333	0	0	0	0	0.3372	0.185266666666667	0	0	0	0	0	0.0432105263157895	0.0468837209302325	0.0438518518518518	B naive
TGTTCATCAATTGCAC-1	SeuratProject	1968	1244	FR127_CP	Exp2	0.101626016260163	CP	Ctrl	31	21	2379	1241	11	0	0	0	0	0	0.157222222222222	0	0	0	0.118416666666667	0	0.0952666666666667	0	0	0	0	0	0	0.0502631578947368	0.0358449612403101	0.0263641975308642	CD8 TEM
TGTTCATCATAGAATG-1	SeuratProject	5092	2225	FR127_CP	Exp2	5.30243519245876	CP	Ctrl	88	42	3424	2070	2	0.1955	0	0.0975555555555555	0.505733333333333	0.241066666666667	0	0.1955	0	0.539833333333333	0	0	0.517933333333333	0	0	0	0.285333333333333	0	0	0.0784912280701754	0	0.0431728395061728	Class. Mono
TGTTCATGTCCAGCAC-1	SeuratProject	5558	2381	FR127_CP	Exp2	3.40050377833753	CP	Ctrl	94	54	3361	2002	2	0	0	0	0.390933333333333	0.180466666666667	0	0.229916666666667	0	0.385083333333333	0	0	0.296466666666667	0.117333333333333	0	0	0	0	0	0.086859649122807	0	0.0391481481481482	Class. Mono
TGTTCCGAGCCTCATA-1	SeuratProject	6499	2926	FR127_CP	Exp2	5.61624865363902	CP	Ctrl	101	48	3357	2199	26	0.10125	0	0	0	0.959466666666667	0	0	0	0.52075	0	0	0.531533333333333	0.217266666666667	0	0	0.134333333333333	0	0	0.0520350877192982	0.0297829457364341	0	CAMs
TGTTCCGAGGTGCAGT-1	SeuratProject	1426	891	FR127_CP	Exp2	14.796633941094	CP	Ctrl	83	42	2435	890	2	0.161833333333333	0	0.104814814814815	0.258666666666667	0	0	0	0	0	0.161833333333333	0	0	0.1852	0	0	0	0	0	0.0737192982456141	0	0.0534074074074075	Class. Mono
TGTTCCGCAACTACGT-1	SeuratProject	1719	868	FR127_CP	Exp2	7.21349621873182	CP	Ctrl	115	45	2454	865	22	0.395083333333333	215	0	0	0	0	0	0	0.56275	0	0	0.397866666666667	0	0	0	0	0	0	0.28059649122807	0.0288837209302325	0	Kolmer cells
TGTTTGTTCGAACCAT-1	SeuratProject	3257	1792	FR127_CP	Exp2	5.06601166717839	CP	Ctrl	76	45	3160	1787	2	0.0996666666666667	0	0.0245925925925926	0.0802666666666667	0	0	0.0503333333333333	0	403	0.177333333333333	0	0.0802666666666667	0.0407999999999999	0	0	0	0	0	0.0638947368421052	0.0185891472868217	0.021320987654321	Class. Mono
TTACGCCAGTCAACAA-1	SeuratProject	9703	3518	FR127_CP	Exp2	6.22487890343193	CP	Ctrl	122	55	2980	1710	26	0.0338333333333334	0	0	0	0.937666666666667	0.29	0	0	0.595416666666667	0.167166666666667	0	0.495733333333333	0.1802	0.1536	0.0276	0	0	0	0.131350877192982	0.0253875968992248	0.0291666666666667	CAMs
TTACGTTGTGTCTTAG-1	SeuratProject	7777	2962	FR127_CP	Exp2	3.83181175260383	CP	Ctrl	52	35	3064	1836	2	0.227833333333333	0.0568888888888889	0	0.561866666666667	0.0676	0	0	0	0.56925	188	0	0.150933333333333	0.1828	0	0	0	0	0	0.136210526315789	0.0217054263565891	0	Class. Mono
TTCACGCTCTATTCGT-1	SeuratProject	6548	2712	FR127_CP	Exp2	3.64996945632254	CP	Ctrl	78	43	3177	1944	2	0.277833333333333	0	0.0498518518518518	0.554066666666667	0.298933333333333	0	0.107166666666667	0	0.649833333333333	0.171666666666667	0	0.329866666666667	0.1746	0	0	0	0	0	0.106666666666667	0.0327286821705426	0.0404444444444444	Class. Mono
TTCAGGACATACAGAA-1	SeuratProject	3658	1972	FR127_CP	Exp2	0.628758884636413	CP	Ctrl	89	43	3286	1967	11	0.0269166666666667	0	0.0141851851851852	0	0	0	0.232916666666667	0.150866666666667	0	0.228166666666667	0	0	0	0	0	0.0352222222222223	0	0	0.0737894736842105	0.0212325581395348	0	CD8 TEM
TTCATGTTCTACACAG-1	SeuratProject	1911	975	FR127_CP	Exp2	2.82574568288854	CP	Ctrl	132	46	2408	972	21	0.147166666666667	0.0991111111111111	0	0	0	0	0.386833333333333	0.3504	0.147166666666667	0	0	0.175866666666667	0	0	0.118266666666667	0.195555555555556	0	0	0.0367719298245615	0.068186046511628	0.0501481481481482	CD8 TEM
TTCCGGTCACATAGCT-1	SeuratProject	2676	1137	FR127_CP	Exp2	2.87742899850523	CP	Ctrl	24	19	2727	1134	11	0.21675	0	0	0	0	0	0.237083333333333	0	0	0.133083333333333	0	107	0.186133333333333	0	0	0	0	0	0.0338070175438596	0.0262868217054264	0.0372345679012346	CD4 Naive
TTCCTAAAGAATCGAT-1	SeuratProject	5968	2574	FR127_CP	Exp2	3.55227882037534	CP	Ctrl	75	41	3285	2044	2	0.33825	0.156055555555556	0.107333333333333	0.381666666666667	0.0955333333333334	0	0.241333333333333	0	0.515333333333333	0.178083333333333	0	0.4744	143	0	0	0.157666666666667	0	0	0.0894912280701754	0	0	Class. Mono
TTCCTCTAGGGTACGT-1	SeuratProject	4106	2015	FR127_CP	Exp2	3.72625426205553	CP	Ctrl	76	37	3244	2013	2	0.3975	23	0.00977777777777777	0.560533333333333	0.0141333333333333	0	17	0	0.371083333333333	0.151916666666667	0	0.280666666666667	0.189466666666667	0	0	0	0	0	0.103982456140351	0.0154883720930232	0.0200370370370371	Class. Mono
TTCCTCTCAATTGTGC-1	SeuratProject	1783	599	FR127_CP	Exp2	3.64554122265844	CP	Ctrl	47	32	2446	597	10	0	0	0.0863333333333334	0.151933333333333	0.151933333333333	0	0.419833333333333	0	0	0	0	0.302533333333333	0	0.151933333333333	0	0.559111111111111	0	0	0.0456315789473685	0	0.0316111111111111	CD8 Naive
TTCGATTAGCCAACCC-1	SeuratProject	1466	858	FR127_CP	Exp2	9.6862210095498	CP	Ctrl	270	72	2416	853	13	0	0	0	0	0	765	0	0	0	0.164833333333333	0	0.462933333333333	0.1324	0	0	0.306333333333333	0	0	0.264456140350877	0.0292403100775194	0.0589197530864197	MG
TTCTAGTCACTACGGC-1	SeuratProject	7610	2860	FR127_CP	Exp2	3.25886990801577	CP	Ctrl	109	48	3081	1858	2	0.183916666666667	0.0496111111111112	0	0.4024	0	0	0	0	0.2295	0.183916666666667	0	0.264266666666667	0	0	0	195	0	0	0	0	0.0391172839506173	Class. Mono
TTCTCTCGTCAAAGCG-1	SeuratProject	2064	1016	FR127_CP	Exp2	5.76550387596899	CP	Ctrl	107	55	2413	1009	33	0.145666666666667	0.0981111111111111	0	0.176733333333333	0	0	0.239416666666667	0	0	0.145666666666667	293	0.312133333333333	0.176733333333333	0	0.117066666666667	0.193555555555556	0	0	0	0	0.0283827160493827	B naive
TTCTCTCGTCAAAGTA-1	SeuratProject	6149	2659	FR127_CP	Exp2	4.79752805334201	CP	Ctrl	63	37	3263	2032	2	0.2375	0.153333333333333	0.105703703703704	0.468133333333333	0	0	0.206833333333333	0	0.675166666666667	0	0	166	0	0	0	0	0	0	0.0557894736842105	0	0.026425925925926	Class. Mono
TTCTTCCAGTCATGCT-1	SeuratProject	7253	2820	FR127_CP	Exp2	4.37060526678616	CP	Ctrl	82	44	3155	1820	2	0.21525	0	0	0.6674	0.0865333333333334	0	0.168916666666667	0	0.636083333333333	0	0	0.135666666666667	0.172733333333333	0	0	0.265111111111111	0	0	0.173052631578947	0	0.0323580246913581	Class. Mono
TTCTTGAAGTTAGTAG-1	SeuratProject	2050	1304	FR127_CP	Exp2	8.78048780487805	CP	Ctrl	31	22	2414	1302	31	0.114166666666667	0.0771111111111111	0.052962962962963	0.3514	0.170333333333333	0	0	0	0.21225	0.114166666666667	0	0.375866666666667	0.0918666666666667	0	0	0.282333333333333	0	0	0.0298245614035088	0.0441782945736434	0.0500802469135803	Non-Class. Mono
TTGACCCAGGATACGC-1	SeuratProject	6118	2623	FR127_CP	Exp2	3.74305328538738	CP	Ctrl	126	54	3316	2028	2	0.127833333333333	0.141777777777778	0.218666666666667	0.3376	184	0	0.233333333333333	0	0.360166666666667	0.127833333333333	0	0.385733333333333	0	0	0	0	0.1028	0	0.167526315789474	0	0.0270617283950617	Class. Mono
TTGACCCGTGCCGTAC-1	SeuratProject	1600	952	FR127_CP	Exp2	3.3125	CP	Ctrl	104	55	2383	947	11	0.154666666666667	0.104111111111111	0	0	0	0	0.404333333333333	0.198933333333333	0	0	0	0.195666666666667	0	0	0	0	0	0	0.0383508771929825	0.0711782945736434	0.0404320987654321	CD8 TEM
TTGCCTGGTCGAGCAA-1	SeuratProject	7300	2964	FR127_CP	Exp2	4.32876712328767	CP	Ctrl	78	36	3159	1960	2	0.180166666666667	0.0613888888888889	0.0424814814814815	0.642733333333333	0.256266666666667	0	0.1925	0	0.49225	0	0	0.306066666666667	73	0	0	0	0	0	0.149736842105263	0.0223333333333333	0.0294691358024691	Class. Mono
TTGCTGCAGCAGATAT-1	SeuratProject	8333	3127	FR127_CP	Exp2	4.46417856714269	CP	Ctrl	73	38	3091	1853	2	0	0.0968888888888889	0.0835555555555556	0.492733333333333	0.1644	0	0.143833333333333	0	0.365916666666667	0.0659999999999999	0	0.373133333333333	0	0	0	0	0	0	0.11019298245614	0	0.0282469135802469	Class. Mono
TTGCTGCTCCAGCCTT-1	SeuratProject	9920	3360	FR127_CP	Exp2	3.73991935483871	CP	Ctrl	79	38	2783	1594	2	0.23125	0	0	0.840066666666667	0	0	0.199666666666667	0	0.707916666666667	0.0324166666666666	0	0.282133333333333	0.181866666666667	0	0	0	0	0	0.0950877192982457	0	0.0436666666666666	Class. Mono
TTGGATGAGATCCTAC-1	SeuratProject	6570	2454	FR127_CP	Exp2	1.7351598173516	CP	Ctrl	64	41	3244	1912	2	0.2525	0	0.0399259259259259	0.305866666666667	0	0	0	0	0.150916666666667	0.186833333333333	0	0.0684	0.121266666666667	0	0	0	0	0	0.0412982456140351	0.0217984496124031	0	Class. Mono
TTGGATGCAATTTCGG-1	SeuratProject	2340	916	FR127_CP	Exp2	3.46153846153846	CP	Ctrl	65	40	2582	915	11	0	0.208111111111111	0	0.1252	0	0	0.459583333333333	0	0	0.221583333333333	0	0	0.1778	0	0	0	0	0	0	0.0428062015503876	0.0635432098765432	CD4 Naive
TTGGGTAGTCAATCTG-1	SeuratProject	2107	1014	FR127_CP	Exp2	2.70526815377314	CP	Ctrl	88	36	2451	1013	11	0.295166666666667	0	0	0	0	0	0.295166666666667	0	0	0	0	119	119	0	0	0	0	0	0.0369649122807018	0	0.0394567901234568	CD4 TCM
TTGGTTTTCTTCCAGC-1	SeuratProject	4207	2046	FR127_CP	Exp2	3.7081055383884	CP	Ctrl	56	28	3292	2045	2	178	0.119666666666667	0.0106296296296297	0.4092	0.0156666666666667	0	0.0189166666666667	0	0.382666666666667	0.0189166666666667	0	0.3888	0.1808	0	0	0.0245555555555556	0	0	0.101438596491228	0.0173333333333333	0.020320987654321	Class. Mono
TTGTTGTAGAGAGTGA-1	SeuratProject	5305	2330	FR127_CP	Exp2	6.39019792648445	CP	Ctrl	54	34	3366	2084	2	0.13	0.0876666666666667	0	0.581933333333333	0	0	0	0	0.643666666666667	0	0	0	0.104533333333333	0	0	0.172666666666667	0	0	0.0771929824561404	0	0.0669691358024691	Class. Mono
TTGTTGTCAGGTGTTT-1	SeuratProject	2095	1315	FR127_CP	Exp2	4.58233890214797	CP	Ctrl	60	35	2424	1313	26	0.207833333333333	0.211555555555556	0.0506666666666666	0	0.446333333333333	0	0	0	0.2345	0	0	0.1668	0.1668	0.0877333333333333	0	0	0	0	0.0722807017543859	0.0332403100775194	0.0649876543209876	CAMs
TTGTTTGCACAAGCAG-1	SeuratProject	1719	1014	FR127_CP	Exp2	3.19953461314718	CP	Ctrl	74	33	2382	1012	11	0.222916666666667	0	0	0	0	0	0.4385	0.372733333333333	0.146833333333333	0.24525	0	0	0	0	118	0.195111111111111	0	0	0.0367017543859649	0.0411317829457364	0.0392716049382716	NK
TTTACCATCTGGACCG-1	SeuratProject	5630	2464	FR127_CP	Exp2	4.68916518650089	CP	Ctrl	101	49	3335	2094	2	0.517666666666667	0.154611111111111	0	0.673333333333333	0.2466	0	0	0	0.334916666666667	0.18375	0	0.357866666666667	0	0	0	0	0	0	0.0944561403508772	0.0255193798449612	0.0403765432098765	Class. Mono
TTTCACAGTACTCGCG-1	SeuratProject	4653	2212	FR127_CP	Exp2	4.94304749623899	CP	Ctrl	91	45	3451	2173	2	0.21125	0.138166666666667	0.00511111111111107	0.5686	0.0101333333333333	0	0.23575	0	0.241833333333333	0.16225	0	0.3534	0	0	0	0.00800000000000001	0	0	0.0578596491228071	0	0.0192962962962963	Class. Mono
TTTCAGTTCATGAGTC-1	SeuratProject	5739	2340	FR127_CP	Exp2	3.93796828715804	CP	Ctrl	89	48	3324	1932	2	0.35825	93	0	0.5698	0.1516	0	0	0	348	0	0	0.194533333333333	0	0	0	0	0	0	0.132070175438596	0	0.0417283950617284	Class. Mono
TTTGATCCATGGAATA-1	SeuratProject	1465	714	FR127_CP	Exp2	8.05460750853242	CP	Ctrl	76	41	2414	713	33	0.177833333333333	0.119555555555556	0	0	0	0	0.230333333333333	0	0	0	0	0.3368	0.1848	0	0	0	0	0	0	0	0.0438641975308642	B naive
TTTGGAGTCCGAGATT-1	SeuratProject	10855	3691	FR127_CP	Exp2	4.56932289267619	CP	Ctrl	63	43	2726	1580	2	0.228583333333333	0.0712222222222222	0.0751111111111111	0.6026	0.00960000000000005	0	0.210833333333333	0	0.430833333333333	0	0	0.320133333333333	0.160933333333333	0	0	0.0144444444444445	0	0	0.106859649122807	0	0.0395864197530864	Class. Mono
TTTGTTGCAGGTTTAC-1	SeuratProject	4185	2185	FR127_CP	Exp2	1.33811230585424	CP	Ctrl	93	49	3339	2180	26	0.4085	0.00322222222222224	0.00370370370370365	0.00319999999999998	0.00506666666666666	0.319666666666667	0	0	0.00800000000000001	0.154333333333333	0	0.125866666666667	124	0.1822	0	0.312444444444444	0	0	0.230736842105263	0.0150852713178294	0.0295432098765432	CAMs
AAACCCAAGGGAGTTC-1	SeuratProject	7387	2986	FR240_CTX	Exp2	0.446730743197509	CTX	Ctrl	78	36	3312	2083	13	0.1425	0.0448333333333333	0.0314444444444445	0	0.0531333333333334	0.271666666666667	0	0	0.06575	0	0	0.114533333333333	0.146066666666667	0	0	0.241888888888889	0.0531333333333334	0	0.13340350877193	0.0331860465116279	0	MG
AAACGAAAGTCCTGTA-1	SeuratProject	4868	2006	FR240_CTX	Exp2	5.17666392769104	CTX	Ctrl	150	57	3406	1919	2	0.4685	0	0.177148148148148	0.219666666666667	0.0181333333333333	0	0.234833333333333	0	0.231916666666667	22	0	0.499666666666667	0	0	0	0.325222222222222	0	0	0.169736842105263	0.0237674418604651	0.0238888888888888	Class. Mono
AAACGAACAGCTGTTA-1	SeuratProject	1580	702	FR240_CTX	Exp2	1.51898734177215	CTX	Ctrl	50	26	2412	702	11	0	0	0	0.1434	0	0	0.477833333333333	0.375666666666667	0.178583333333333	0	0	0.326866666666667	0	0	0.1848	0.237444444444444	0	0	0	0	0.0439753086419753	CD8 TEM
AAAGAACAGCGAGAAA-1	SeuratProject	952	691	FR240_CTX	Exp2	3.67647058823529	CTX	Ctrl	110	49	2101	759	13	0.1845	0	0.0842222222222222	0	0	0.245333333333333	0	0	0	0	0	0.294933333333333	0	0	0	0	0	0	0.145298245614035	0	0.0312592592592592	MG
AAAGAACCATGTCAGT-1	SeuratProject	1149	754	FR240_CTX	Exp2	4.35161009573542	CTX	Ctrl	113	51	2230	759	13	0.179083333333333	0	0	0	0	0	0	0	0.23875	0	0	0.286266666666667	0.1438	0	0	0.317666666666667	0	0	0	0	0	MG
AAAGAACGTTGAGAGC-1	SeuratProject	2266	1409	FR240_CTX	Exp2	1.05913503971756	CTX	Ctrl	111	50	2474	1404	13	0.209166666666667	0.210555555555556	0.0489259259259259	0	0	0.599444444444444	0	0	0.209166666666667	0.105083333333333	0	0.279266666666667	0.0846	0.168733333333333	0	0.279666666666667	0	0	0.336929824561404	0.0333643410852713	0.0330864197530865	MG
AAAGGTACACGACGTC-1	SeuratProject	7723	3065	FR240_CTX	Exp2	0.751003496050757	CTX	Ctrl	95	43	3285	2054	13	0	0	0	0	0	0.412666666666667	0	0	0.06625	0.06625	0	0.213133333333333	0	0.111733333333333	0	0.304666666666667	0	0	0.126982456140351	0.0200697674418605	0	MG
AAAGGTACATGCGTGC-1	SeuratProject	3600	1944	FR240_CTX	Exp2	2.88888888888889	CTX	Ctrl	212	63	3280	1941	13	0.167583333333333	0.162055555555556	0	0	0	0	0	0	0.0635	0.03225	0	0.1346	0.0263333333333333	0.0513333333333333	0	0.314777777777778	0.0263333333333333	0	0.129719298245614	0.0198139534883721	0.032320987654321	MG
AAAGTGACACCCTGTT-1	SeuratProject	4499	2121	FR240_CTX	Exp2	0.555679039786619	CTX	Ctrl	90	38	3398	2104	13	17	0	0	0	0.1206	304	0	0	0	0	0	0.00986666666666669	0.00560000000000005	0.183333333333333	0	0.321555555555556	0.00560000000000005	0	0.134912280701754	0.0149922480620155	0	MG
AACAAAGCAGTCGTTA-1	SeuratProject	1135	841	FR240_CTX	Exp2	2.11453744493392	CTX	Ctrl	99	51	2290	848	13	0	0.113833333333333	0	0	0.270533333333333	0.555888888888889	0	0	0.41475	0	0	0.197733333333333	0.135933333333333	0.135933333333333	0	328	0	0	0.215631578947368	0	0	MG
AACACACGTTCGTTCC-1	SeuratProject	1049	660	FR240_CTX	Exp2	3.62249761677788	CTX	Ctrl	182	75	2133	702	13	0	0	0	0	0	0.248222222222222	0	0	0	0	0	0.149866666666667	0.149866666666667	0	0	329	0	0	0.0560701754385965	0.0312713178294574	0.0314197530864198	MG
AACAGGGCAAACTCTG-1	SeuratProject	1369	789	FR240_CTX	Exp2	0.657414170927684	CTX	Ctrl	193	63	2473	790	22	0	0	0.10237037037037	0.1346	0.267866666666667	0	0	0	0.580333333333333	0	0	0.1346	0	0	0	0	0	0	0.19019298245614	0.0449922480620155	0.0476234567901235	MG
AACCAACAGACTTCAC-1	SeuratProject	5066	1979	FR240_CTX	Exp2	1.75681010659297	CTX	Ctrl	224	50	3432	1808	6	0.400583333333333	0.279444444444444	0.072037037037037	0	0.0401333333333334	0	0	0	0.376916666666667	0	33	0.383133333333333	0.0207333333333334	0.1578	0	0.208777777777778	0	0	0.28959649122807	0.0207674418604651	0.0212592592592593	MG
AACCATGTCGACACCG-1	SeuratProject	2275	1403	FR240_CTX	Exp2	1.71428571428571	CTX	Ctrl	128	56	2443	1401	13	0	0.0707777777777778	0	0	0.251866666666667	0.47	0	0	0.104666666666667	0.104666666666667	0	0.544133333333333	0	0	0	0.138888888888889	0.0842666666666667	0	0.115578947368421	0.0236434108527132	0.0407037037037037	MG
AACCTTTAGTCTAGCT-1	SeuratProject	1125	731	FR240_CTX	Exp2	5.06666666666667	CTX	Ctrl	57	36	2234	745	13	0	0	0	0	0	564	0	0	236	0.178583333333333	0	0	0	0	0	0	0.1434	0	0.0807719298245614	0.0305193798449612	0.0482283950617284	MG
AACGGGACAGCAGTGA-1	SeuratProject	820	542	FR240_CTX	Exp2	9.75609756097561	CTX	Ctrl	100	47	2084	629	22	0	0	0	0	0	0.333777777777778	0	0	0.440333333333333	0.196166666666667	0	0.388666666666667	0	0	0	0.316222222222222	0	0	0.345701754385965	0	0.061037037037037	MG
AACGGGAGTACTGAGG-1	SeuratProject	3689	1975	FR240_CTX	Exp2	4.22878828950935	CTX	Ctrl	149	53	3304	1966	13	0.180083333333333	0.145722222222222	0.0189259259259259	0	0	0.328444444444444	0	0	0.447833333333333	0.0375833333333333	0	373	0.0306	0	0	0.308333333333333	0.0306	0	0.384087719298246	0.0242093023255814	0.0230864197530865	MG
AACGTCATCCTACACC-1	SeuratProject	2414	1193	FR240_CTX	Exp2	3.35542667771334	CTX	Ctrl	90	47	2564	1191	11	0.38	0	0.0588148148148148	0	0	0	0.820916666666667	0.203466666666667	0	0.233166666666667	0	0.1024	0	0	0.1024	0.169111111111111	0	0	0.0513333333333333	0	0.0363827160493827	CD8 TEM
AACTTCTTCTCGACGG-1	SeuratProject	2763	1564	FR240_CTX	Exp2	1.12196887441187	CTX	Ctrl	136	57	2760	1558	13	0.0810833333333333	0	0	0	0.1782	0.256777777777778	0	0	0.161166666666667	0	0	155	0	0	0	0.295444444444444	0	0	0.124649122807018	0	0.0520555555555555	MG
AAGACAATCTATCGGA-1	SeuratProject	2556	1411	FR240_CTX	Exp2	4.10798122065728	CTX	Ctrl	93	39	2632	1408	13	0.10325	0	0.0481111111111111	0	0	0.466888888888889	0	0	0.431416666666667	0.10325	0	0.278066666666667	0.165533333333333	0	0	0.318444444444444	0	0	0.284649122807018	0.033093023255814	0.047962962962963	MG
AAGACTCCATAGAAAC-1	SeuratProject	7027	3014	FR240_CTX	Exp2	1.508467340259	CTX	Ctrl	199	71	3334	2178	26	0	0.126722222222222	0.0376296296296297	0	0.861866666666667	0	0	0	0.433666666666667	0	0	0.502133333333333	0.123333333333333	0	0	0.250777777777778	0	0	0.102315789473684	0	0.0234938271604939	CAMs
AAGATAGCATCGTGCG-1	SeuratProject	8316	3262	FR240_CTX	Exp2	2.81385281385281	CTX	Ctrl	168	70	3034	1956	2	0.192166666666667	0.160555555555556	0.0638148148148148	0.447066666666667	0.0442	0	0.138583333333333	0	0.451833333333333	0.138583333333333	0	0.434733333333333	0.159533333333333	0	0	0	0	0	0.129877192982456	0.0267984496124031	0.0216358024691358	Class. Mono
AAGCCATGTACGGTTT-1	SeuratProject	1309	790	FR240_CTX	Exp2	9.3964858670741	CTX	Ctrl	210	65	2289	787	13	0.17425	0.117166666666667	0	0.139933333333333	0.139933333333333	0.314666666666667	0	0	0.17425	0	0	0.189733333333333	0.278533333333333	0	0	0.314666666666667	0	0	0.21640350877193	0	0.0351111111111111	MG
AAGGTAACACTGGACC-1	SeuratProject	1643	1037	FR240_CTX	Exp2	1.70419963481436	CTX	Ctrl	120	53	2342	1033	13	148	0.163055555555556	0	0	0.1836	0.627222222222222	0	0	0	0	0	0.1836	0	0	0	0	0	0	0.14980701754386	0.0276744186046511	0.0285555555555556	MG
AAGTCGTTCCGTCAAA-1	SeuratProject	3123	1540	FR240_CTX	Exp2	3.10598783221262	CTX	Ctrl	331	63	3043	1533	6	0.465583333333333	0.202777777777778	0.160296296296296	0	0.2198	0	0	0	0.355666666666667	0.0825833333333333	0	0.4524	0.131866666666667	0.0666	0	0.313888888888889	0	0	0.186824561403509	0.0291782945736434	0.0237098765432099	MG
AATCACGGTCCTGGTG-1	SeuratProject	2221	1354	FR240_CTX	Exp2	2.38631247185952	CTX	Ctrl	140	56	2452	1352	6	0.43525	0.0754444444444444	0.0518518518518518	0	0.0898666666666667	0.330222222222222	0	0	0.213916666666667	0	0	0.4598	0.193933333333333	0	0	0.148222222222222	0	0	0.221789473684211	0.0242945736434108	0.0334382716049383	MG
AATCGACAGCCAACCC-1	SeuratProject	897	561	FR240_CTX	Exp2	7.13489409141583	CTX	Ctrl	146	57	2033	639	13	0	0	0.0898888888888889	0	0	0.583555555555556	0	0	0.19725	0	0	0.199466666666667	0	0	0	0.262333333333333	0	0	0.180666666666667	0	0.0322037037037037	MG
AATCGACGTAACAAGT-1	SeuratProject	2939	1596	FR240_CTX	Exp2	2.99421571963253	CTX	Ctrl	120	51	2924	1590	21	0.0816666666666667	0.0554444444444444	0.126185185185185	0.0658666666666666	0	0	0.69275	0.374133333333333	0.0816666666666667	0.19825	0	0.0658666666666666	0	0	0.0658666666666666	0	0	0	0.0229824561403509	0.123124031007752	0.0475432098765433	CD8 Naive
AATCGTGTCCTAGCTC-1	SeuratProject	3935	1812	FR240_CTX	Exp2	5.66709021601017	CTX	Ctrl	103	42	3271	1812	31	0.284666666666667	0.184388888888889	0.0455555555555556	0.141333333333333	0.187066666666667	0	0.242666666666667	0	0.226833333333333	176	0	0.218533333333333	0	0	0	234	0	0	0.100543859649123	0.0302790697674419	0.0534629629629629	Non-Class. Mono
AATCGTGTCGCACGGT-1	SeuratProject	2994	1765	FR240_CTX	Exp2	1.937207748831	CTX	Ctrl	197	50	2980	1761	13	189	0.192833333333333	0.174148148148148	0	0	0.332555555555556	0	0	0.236666666666667	0	0	0.529933333333333	0.155666666666667	0	0	0.257888888888889	0	0	0.327070175438597	0	0.0315925925925926	MG
AATGAAGAGGATTACA-1	SeuratProject	3837	1805	FR240_CTX	Exp2	8.49622100599427	CTX	Ctrl	362	73	3307	1801	6	0.311833333333333	0.0672222222222222	0	0	0.0406666666666666	0.517555555555556	0	0	0	0	0	0.08	0.210666666666667	0.141466666666667	0	284	0.223733333333333	0	0.199666666666667	0.0185736434108527	0.0285925925925926	MG
AATGACCGTGAGGATC-1	SeuratProject	741	545	FR240_CTX	Exp2	5.39811066126856	CTX	Ctrl	84	51	2012	675	13	0	0	0.0907407407407408	0	0	0.264888888888889	0	0	0	0	0	0.357466666666667	0	0	0	0	0	0	0.0477192982456141	0.0324341085271318	0.0323456790123456	MG
AATGGCTCAGAAGTTA-1	SeuratProject	1310	789	FR240_CTX	Exp2	9.23664122137405	CTX	Ctrl	196	68	2308	786	13	0.173416666666667	0.116611111111111	0	0	0	0.230555555555556	0	0	0.345833333333333	0	0	0.139266666666667	0	0	0	0	0	0	0.230666666666667	0	0	MG
AATGGCTTCTGAGGCC-1	SeuratProject	1205	770	FR240_CTX	Exp2	16.1825726141079	CTX	Ctrl	143	56	2305	769	13	0.17375	0	0	0	0	0	0	0	0	0	0	0.186533333333333	0	0	0	0	0	0	0.299877192982456	0.0300697674418605	0.0432592592592592	MG
AATTCCTGTCTACGAT-1	SeuratProject	2872	1662	FR240_CTX	Exp2	1.74094707520891	CTX	Ctrl	88	47	2872	1662	13	0	0	0	0	0.0548666666666666	0.382111111111111	0	0	0	0	0	0.149733333333333	0	0.149733333333333	0	0.0898888888888889	0	0	0.119368421052632	0.0202248062015504	0.0275802469135803	MG
ACACAGTAGCCTCCAG-1	SeuratProject	997	697	FR240_CTX	Exp2	2.60782347041123	CTX	Ctrl	83	40	2151	742	13	0.183083333333333	0	0	0	0	0.328555555555556	0	0	0.238166666666667	0.183083333333333	0	0.389666666666667	147	0	0	0.316888888888889	0.191066666666667	0	0.184859649122807	0.064813953488372	0.0352345679012346	MG
ACACAGTAGTATGCAA-1	SeuratProject	1602	976	FR240_CTX	Exp2	2.24719101123596	CTX	Ctrl	131	50	2356	972	13	0.304833333333333	0	0.0701851851851852	0	0.122866666666667	0	0	0	0	0.152916666666667	0	0.198266666666667	0.122866666666667	0	0	0.332444444444444	0	0	0.0887719298245614	0	0.0289197530864198	MG
ACACCAAGTGCTGATT-1	SeuratProject	6594	2786	FR240_CTX	Exp2	2.59326660600546	CTX	Ctrl	154	61	3187	2020	2	0.522333333333333	0.143222222222222	0	0.5282	0	0	0.224416666666667	0	0.487333333333333	0	0	0.323533333333333	0.0785333333333333	0	0	0	0	0	0.102105263157895	0	0.0298950617283951	Class. Mono
ACACCAATCTCATTAC-1	SeuratProject	6174	2118	FR240_CTX	Exp2	3.54713313896987	CTX	Ctrl	66	33	3137	1567	15	0.194083333333333	0	0.248925925925926	0.366333333333333	0.137533333333333	0	0	0	0.422916666666667	0	0	0.137533333333333	0.303333333333333	0	0	0.331444444444444	0	0	0.0760175438596491	0	0	Class. Mono
ACACCAATCTGTCGTC-1	SeuratProject	2066	1236	FR240_CTX	Exp2	9.68054211035818	CTX	Ctrl	239	79	2368	1234	11	0.251333333333333	0.247611111111111	0	0.101466666666667	0	0.328888888888889	0	0.101466666666667	0.238916666666667	0	0	0.2918	0.101466666666667	0	0	0	0	0	0.287140350877193	0.0577364341085271	0.0269382716049382	Eryth
ACACGCGGTATCGATC-1	SeuratProject	3697	1814	FR240_CTX	Exp2	0.48688125507168	CTX	Ctrl	129	52	3266	1809	13	0.241666666666667	0	0.15637037037037	0	0.0316	0.0511111111111111	0.0388333333333334	0	0.0766666666666667	0	0	0.1944	0.164133333333333	0	0	0.0511111111111111	0	0	0.0947368421052631	0.0175193798449612	0.0439506172839507	MG
ACACTGATCGCATTAG-1	SeuratProject	1811	1172	FR240_CTX	Exp2	1.15958034235229	CTX	Ctrl	123	49	2363	1167	13	0.131083333333333	0	0.0604814814814815	0	0	0.679333333333333	0	0	0.131083333333333	0.22075	0	0.302466666666667	0	0	0	0.331666666666667	0	0	0.159140350877193	0.0261007751937985	0	MG
ACATCCCCAAGGCTTT-1	SeuratProject	1196	828	FR240_CTX	Exp2	4.93311036789298	CTX	Ctrl	97	45	2269	830	13	0	0	0	0	0.273066666666667	327	0	0	0.170833333333333	0.170833333333333	0	0.335066666666667	0.273066666666667	0	0	0.227111111111111	0	0	0.198561403508772	0	0.0302469135802469	MG
ACATCCCCACGAAAGC-1	SeuratProject	1496	984	FR240_CTX	Exp2	0.133689839572192	CTX	Ctrl	138	51	2386	982	13	0.3045	0	0	0	0.122733333333333	0.535888888888889	0	0	0.381166666666667	0.15275	0	0.197466666666667	0.122733333333333	0	0	0.405333333333333	0	0	0.101842105263158	0.0281162790697674	0	MG
ACATCCCCACGTTCGG-1	SeuratProject	1149	776	FR240_CTX	Exp2	7.13664055700609	CTX	Ctrl	132	55	2258	785	13	0	0.117777777777778	0	0	0	0.546333333333333	0	0	0	0.236083333333333	0	0.1894	0	0	0	0	0	0	116	0	0.0305679012345679	MG
ACATGCAAGTGGAAAG-1	SeuratProject	943	636	FR240_CTX	Exp2	11.3467656415695	CTX	Ctrl	141	50	2100	703	13	0.188166666666667	0	0	0	0	317	0	0	0.188166666666667	0	0	0.3008	0.151066666666667	0	0	317	0	0	0.186771929824561	0	0	MG
ACCAACAGTCTGTGTA-1	SeuratProject	3196	1385	FR240_CTX	Exp2	2.59699624530663	CTX	Ctrl	245	73	3084	1381	6	0.56775	0.126555555555556	0.128259259259259	0	0.1512	0	0	0	0	0.0946666666666667	0	0.527733333333333	0	0.152466666666667	0	0.125555555555556	0	0	98	0.0315736434108527	0.0316604938271605	MG
ACCCAAAAGCTGTTAC-1	SeuratProject	861	586	FR240_CTX	Exp2	4.52961672473868	CTX	Ctrl	181	57	2018	683	13	0.195916666666667	0.131611111111111	0	0	0.3132	0.260555555555556	0	0	0.195916666666667	0	0	0	0	0.157266666666667	0	0.323333333333333	0	0	0.0880701754385965	0	0	MG
ACCCAAAGTGAGCCAA-1	SeuratProject	2778	1677	FR240_CTX	Exp2	2.01583873290137	CTX	Ctrl	180	55	2775	1672	13	0.375666666666667	0.0507777777777778	0	0	0.1192	0.430333333333333	0	0	0.0746666666666667	0	0	0.359133333333333	0.0602666666666667	0.0602666666666667	0	0.332111111111111	0	0	0.204017543859649	0.0208527131782946	0.0231234567901235	MG
ACCCTCAGTCTGTCCT-1	SeuratProject	3050	1660	FR240_CTX	Exp2	4.16393442622951	CTX	Ctrl	235	71	3010	1656	13	0.0753333333333334	0.250611111111111	0	0	0	0.531444444444444	0	0	0.300083333333333	0.0753333333333334	0	0.3892	0.0608	0	0	0.262555555555556	0	0	0.319280701754386	0.0209147286821706	0.028679012345679	MG
ACCCTCATCTCAATCT-1	SeuratProject	2194	1350	FR240_CTX	Exp2	1.04831358249772	CTX	Ctrl	123	55	2446	1344	13	0	0.0750555555555555	0	0	0	0.478333333333333	0	0	0	0.111083333333333	0	0.265533333333333	0.259133333333333	0	0	0.147444444444444	0	0	0.146438596491228	0.0439767441860465	0.0339753086419753	MG
ACCGTTCAGGAGCAAA-1	SeuratProject	2468	1145	FR240_CTX	Exp2	2.63371150729335	CTX	Ctrl	89	50	2613	1140	8	0	0.0908333333333333	0	0.108333333333333	0	0	0.476083333333333	0	0	0	0	0	0.108333333333333	0	0	0	0	0	0.0341578947368421	0.0388837209302325	0.0374814814814814	CD4 TCM
ACCGTTCCAGGTTCAT-1	SeuratProject	3007	1684	FR240_CTX	Exp2	2.59394745593615	CTX	Ctrl	222	77	2984	1678	13	0.141333333333333	0.161611111111111	0	0	0.301066666666667	0.518888888888889	0	0	0	0.0711666666666667	0	0.391333333333333	0.0574666666666667	0	0	0.313111111111111	0	0	0.32721052631579	0.0205271317829457	0.0475185185185185	MG
ACCTACCTCAAACGAA-1	SeuratProject	2554	1453	FR240_CTX	Exp2	1.37039937353172	CTX	Ctrl	149	60	2610	1447	13	98	0.138277777777778	0.0457777777777778	0	0	0.330888888888889	0	0	0.230083333333333	0	0	0.1846	0.0789333333333333	0	0	0.329111111111111	0	0	0.241578947368421	0.0230232558139535	0.0248518518518519	MG
ACGATCAAGTACTCGT-1	SeuratProject	3231	1582	FR240_CTX	Exp2	2.78551532033426	CTX	Ctrl	238	57	3094	1577	6	0.246666666666667	0.144611111111111	0	0	0.182533333333333	0.650222222222222	0	0	0.0765	0	0	0.4498	0.0617333333333333	0.0617333333333333	0	0	0	0	0.0902105263157895	0.0280465116279069	0.0399567901234568	MG
ACGATCAGTCCGAAAG-1	SeuratProject	1184	804	FR240_CTX	Exp2	10.3885135135135	CTX	Ctrl	75	42	2315	806	13	0.170083333333333	0	0	0	0	0.329555555555556	0	0	0	0.170083333333333	0	0.1366	0	0	0	0	0	0	0.0771929824561404	0	0.042716049382716	MG
ACGGAAGAGTCTGTAC-1	SeuratProject	1890	1234	FR240_CTX	Exp2	3.91534391534392	CTX	Ctrl	111	42	2360	1232	13	0.340416666666667	0	0.10737037037037	0	0.198266666666667	0.497888888888889	0	0	0.247166666666667	0.124083333333333	0	0.486066666666667	0.1744	0.0998	0	0.164777777777778	0	0	0.265350877192982	0	0	MG
ACGGAAGCATAGAGGC-1	SeuratProject	1620	833	FR240_CTX	Exp2	6.11111111111111	CTX	Ctrl	132	43	2401	832	11	0	0.112111111111111	0	0	0	0	0.39425	0.3868	0	0.238333333333333	0	0	0	0	0.2664	0	0	0	0.0408771929824562	0.0294108527131783	0.0299382716049382	NK
ACGGTCGGTCATATGC-1	SeuratProject	1495	926	FR240_CTX	Exp2	8.22742474916388	CTX	Ctrl	211	73	2372	923	13	0.161416666666667	0.108611111111111	0.073962962962963	0	0	0.311888888888889	0	0	0.161416666666667	0	0	0.5242	0.129666666666667	0	0	0.214555555555556	0	0	0.156456140350877	0.0438449612403101	0.0414320987654321	MG
ACGGTTAAGTTGCGAG-1	SeuratProject	839	558	FR240_CTX	Exp2	10.1311084624553	CTX	Ctrl	143	58	2016	646	13	0	0	0	0	0	0.262666666666667	0	0	0.1975	0	0	0	0	0.315733333333333	0	0	0	0	0.326543859649123	0	0.0322222222222223	MG
ACGTAACCAACTTGGT-1	SeuratProject	3028	1704	FR240_CTX	Exp2	4.16116248348745	CTX	Ctrl	76	45	3000	1697	13	0.0690833333333334	0	0	0	0	0.330777777777778	0	0	303	0.137166666666667	0	0.255333333333333	0.210333333333333	0	0	0.0914444444444444	0	0	0.304280701754386	0.0203333333333333	0.0227098765432099	MG
ACGTCCTCAGTGCCTG-1	SeuratProject	9520	2993	FR240_CTX	Exp2	0.514705882352941	CTX	Ctrl	85	42	3291	1796	11	0.366333333333333	0.161666666666667	0.0457037037037037	0	0	0	0	0	0	0.0978333333333333	0	0	0	0	0	0	0	0	0.0101228070175439	0	0.0191172839506173	MAIT
ACGTTCCGTAGCACGA-1	SeuratProject	1162	636	FR240_CTX	Exp2	3.87263339070568	CTX	Ctrl	138	55	2140	643	13	0	0	0.0868518518518518	0	0	0	0	0	0	0	0	0.152866666666667	0.152866666666667	0	0	0	0	0	0	0	0	MG
ACTACGATCTACTGAG-1	SeuratProject	797	580	FR240_CTX	Exp2	2.63488080301129	CTX	Ctrl	125	57	1995	689	13	0.195833333333333	0.131555555555556	0	0	0.1572	0.260444444444444	0	0	0.195833333333333	0.195833333333333	0	0.1572	0	0	0	0.260444444444444	0	0	0.0470175438596491	0	0	MG
ACTCCCAAGAGTCTGG-1	SeuratProject	654	524	FR240_CTX	Exp2	4.43425076452599	CTX	Ctrl	87	44	1913	686	13	0.245833333333333	0	0.182148148148148	0.162866666666667	0	0.539111111111111	0	0	0	0	0	0.1972	0	0	0	0.269888888888889	0	0	0.143438596491228	0	0	MG
ACTGATGGTGAGACCA-1	SeuratProject	2341	1453	FR240_CTX	Exp2	2.22127296027339	CTX	Ctrl	220	66	2481	1453	26	0.0953333333333334	0.0645555555555556	0.0865185185185186	0	0.589266666666667	0.268333333333333	0	0	0.296083333333333	0	0	0	0	0	0	0	0	0	0.127701754385965	0.0315503875968992	0.0456172839506173	CAMs
ACTGTCCAGGATTTAG-1	SeuratProject	2086	1086	FR240_CTX	Exp2	2.92425695110259	CTX	Ctrl	287	66	2412	1083	6	0.13925	0.0938333333333333	0	0	0.196066666666667	0	0	0	0.2775	0	0	0.196066666666667	0.111933333333333	0	0	0	0	0	0.268491228070175	0.026860465116279	0.0381481481481482	MG
ACTGTCCCAACACGTT-1	SeuratProject	7625	2293	FR240_CTX	Exp2	3.64590163934426	CTX	Ctrl	167	60	3186	1442	15	0.3545	0.287166666666667	0.258259259259259	0.368066666666667	0.0847333333333333	0	0.1825	0	0.3545	0.210083333333333	0	0.2508	0	0	0	0.328666666666667	0	0	0.245385964912281	0	0.0253888888888889	Class. Mono
ACTTAGGGTGTTCCAA-1	SeuratProject	1518	761	FR240_CTX	Exp2	3.55731225296443	CTX	Ctrl	131	45	2407	760	21	0.174833333333333	0	0	0.1404	0	0	0.722083333333333	0	0	0.174833333333333	0	0	0	0	0	0	0	0	0.0425964912280702	0.0463410852713179	0.0434197530864198	CD8 TEM
ACTTCCGCAGAACTAA-1	SeuratProject	992	730	FR240_CTX	Exp2	2.21774193548387	CTX	Ctrl	63	34	2150	793	13	0	0	0	0	0	317	0	0	0	0	0	0	0	0.1446	0	0	0	0	0.0814035087719298	0.0306589147286822	0.0485061728395062	MG
ACTTTCACAGAAGTTA-1	SeuratProject	3851	1727	FR240_CTX	Exp2	3.34977927810958	CTX	Ctrl	238	65	3253	1722	6	0.17825	0.263444444444444	0.0289259259259259	0.0486	0	0.480666666666667	0	0	0.299166666666667	0.226416666666667	0	0.3848	0.0486	0.0958666666666667	0	0	0	0	0.204754385964912	0	0.0264197530864198	MG
AGAACAAAGCATGCGA-1	SeuratProject	1932	914	FR240_CTX	Exp2	4.81366459627329	CTX	Ctrl	63	33	2402	913	11	226	0.211444444444444	0.0725925925925925	0	0	0	0.636333333333333	0.541333333333333	0	0	0	0	0	0	0	0	0	0	0.0391228070175439	0.0432713178294574	0.029320987654321	gdT
AGAACAAGTAGGTGCA-1	SeuratProject	2628	1543	FR240_CTX	Exp2	9.70319634703196	CTX	Ctrl	165	69	2653	1540	2	87	0	0	0.260533333333333	0.297333333333333	0	0	0	87	0.226833333333333	0	0.195666666666667	0.0701333333333334	0	0	0	0	0	0.0422105263157895	0.03	0.0240370370370371	Class. Mono
AGAACAAGTCGAATTC-1	SeuratProject	1580	1045	FR240_CTX	Exp2	6.26582278481013	CTX	Ctrl	121	52	2410	1044	13	0.145333333333333	0	0	0	0.232266666666667	514	0	0	0.145333333333333	0.145333333333333	0	0.232266666666667	0.232266666666667	0.232266666666667	0	0.327888888888889	0	0	0.147824561403509	0	0.0283580246913581	MG
AGAAGTAAGTGTTCCA-1	SeuratProject	1554	853	FR240_CTX	Exp2	8.10810810810811	CTX	Ctrl	97	46	2399	850	21	0.167083333333333	0.112388888888889	0	0	0.1342	0	0.57475	0.327466666666667	0	0	0	0.1342	0	0	0	0	0	0	0	0.0448992248062016	0.0545740740740741	CD8 TEM
AGACCATTCAAGAATG-1	SeuratProject	4025	1617	FR240_CTX	Exp2	3.22981366459627	CTX	Ctrl	134	55	3280	1615	2	0.0780833333333333	0	0	0.550866666666667	0	0	0.216583333333333	0	0.63275	0	0	0.4304	0.0629999999999999	0	0.124666666666667	0.103444444444444	0	0	0.0858245614035088	0.0283410852713178	0.0432469135802469	Class. Mono
AGACCCGCAGTGGCTC-1	SeuratProject	4925	2170	FR240_CTX	Exp2	3.91878172588832	CTX	Ctrl	91	47	3388	2085	2	0	0.0918333333333333	0	0.1706	0	0	0	0	0.13625	0.231416666666667	0	0.32	0	0	0	0	0	0	0.0453157894736842	0.043953488372093	0	Class. Mono
AGACCCGGTCACAATC-1	SeuratProject	3533	1962	FR240_CTX	Exp2	2.03792810642513	CTX	Ctrl	143	56	3268	1960	13	0.0335	0.0233333333333333	0	0	0.0273333333333333	0.560333333333333	0	0	0.0335	0.0659999999999999	0	0.0533333333333333	0.0273333333333333	0.0273333333333333	0	0.306222222222222	0.0273333333333333	0	0.0697017543859649	0.0361007751937984	0	MG
AGACCCGGTCTCTCCA-1	SeuratProject	1008	670	FR240_CTX	Exp2	5.8531746031746	CTX	Ctrl	204	55	2196	695	6	0.182333333333333	0	0	0	0.436533333333333	0	0	0	0.232916666666667	0.182333333333333	0	0.394333333333333	0.1464	0.1464	0	0	0	0	0.244105263157895	0	0.0310987654320988	MG
AGACTCACATCCAACA-1	SeuratProject	2478	1409	FR240_CTX	Exp2	3.91444713478612	CTX	Ctrl	120	52	2561	1406	13	0.104333333333333	0	0	0	0	329	0	0	0.313916666666667	0	0	0.1932	0	0	0	0.138444444444444	0	0	0.225385964912281	0.0334961240310078	0.0329753086419753	MG
AGAGAATAGGTAGCCA-1	SeuratProject	4108	2274	FR240_CTX	Exp2	1.09542356377799	CTX	Ctrl	101	52	3377	2255	13	0.164166666666667	0.141444444444444	0	0	0.383466666666667	322	0	0	0	0	0	0.392933333333333	0.169066666666667	0	0	0.218222222222222	0	0	0.235701754385965	0	0	MG
AGAGAGCAGCTATCCA-1	SeuratProject	2186	1004	FR240_CTX	Exp2	3.93412625800549	CTX	Ctrl	85	40	2514	1002	6	0.6105	186	0.164888888888889	0	0.111933333333333	0	0	0	0	0	0	0.222533333333333	0	0	0	0	0	0	0.202438596491228	0.026860465116279	0.0279074074074074	MG
AGAGCAGCATCGTCCT-1	SeuratProject	1092	767	FR240_CTX	Exp2	2.38095238095238	CTX	Ctrl	114	51	2204	783	13	0	0.119833333333333	0	0	0	0.333555555555556	0	0	0	0	0	0.143133333333333	0.143133333333333	0	0	0	0	0	0.0934736842105263	0	0.0439259259259259	MG
AGATCCAAGAAGAACG-1	SeuratProject	4754	2185	FR240_CTX	Exp2	0.652082456878418	CTX	Ctrl	97	47	3379	2116	13	0	0	0	0	0.1078	0.301333333333333	0	0	0	0.134083333333333	0	0	0.1078	0	0	0	0	0	213	0	0.0275246913580247	MG
AGATCGTGTTGTTGCA-1	SeuratProject	2744	1654	FR240_CTX	Exp2	2.44169096209913	CTX	Ctrl	144	50	2743	1650	13	0.0749166666666666	0.151388888888889	0	0	0.157466666666667	0.642111111111111	0	0	0.0749166666666666	0.148833333333333	0	0.256266666666667	0	0.0604666666666667	0	0.323333333333333	0	0	0.30519298245614	0	0.0286172839506172	MG
AGATGCTAGTGTTGTC-1	SeuratProject	874	654	FR240_CTX	Exp2	4.11899313501144	CTX	Ctrl	106	54	2121	747	13	0	0	0	0	0	0.248222222222222	0	0	0	0	0	0.149866666666667	0	0	0	0	0	0	0.0841754385964912	0.0312713178294574	0	MG
AGCATCAAGCAATAGT-1	SeuratProject	4966	2127	FR240_CTX	Exp2	5.19532823197745	CTX	Ctrl	240	74	3487	2016	13	183	0.114777777777778	0.0780740740740741	0	0	0.491777777777778	0	0	0.266333333333333	0	0	0.321533333333333	0	0.0210666666666667	0	0.210444444444444	0.160266666666667	0	0.420298245614035	0	0.0204074074074074	MG
AGCCAATTCAAGCGTT-1	SeuratProject	3521	1816	FR240_CTX	Exp2	0.766827605793809	CTX	Ctrl	45	30	3234	1811	13	0.0445	0	22	0	0.0361333333333334	0.281555555555556	0	0	0.0445	0.170083333333333	0	0.1366	0	0	0	0.0586666666666666	0	0	0.138157894736842	0.0180465116279069	0.0208888888888888	MG
AGCCACGGTCTTACAG-1	SeuratProject	910	656	FR240_CTX	Exp2	0.43956043956044	CTX	Ctrl	104	47	2100	716	13	0.18575	0	0	0	0.2002	0.332111111111111	0	0	0.18575	0	0	0.496666666666667	0	0	0	0.316777777777778	0	0	0.0837894736842105	0	0	MG
AGCCACGGTGCCCTTT-1	SeuratProject	6143	2202	FR240_CTX	Exp2	2.91388572358782	CTX	Ctrl	453	92	3368	1665	15	0.310833333333333	0.00372222222222218	0.00403703703703706	0.00626666666666664	0	0	0.214916666666667	0	0.415666666666667	0.00716666666666665	0	0.395066666666667	0.00380000000000003	0	0.1864	0	0	0	0.145456140350877	0.0151472868217054	0.0444691358024691	Class. Mono
AGCGATTAGCAGCCCT-1	SeuratProject	1222	814	FR240_CTX	Exp2	6.0556464811784	CTX	Ctrl	147	55	2282	815	13	0.17125	0	0.0783333333333334	0	0.273733333333333	0.227666666666667	0	0	0	0.245333333333333	0	0.3956	0	0	0	0.227666666666667	0	0	0.215438596491228	0	0.0302777777777777	MG
AGCGATTGTTCGTACA-1	SeuratProject	938	642	FR240_CTX	Exp2	4.47761194029851	CTX	Ctrl	163	55	2075	718	13	0.189666666666667	0.127444444444444	0	0	0.3032	0	0	0	0.240416666666667	0.189666666666667	0	0	0	0	0	0.319888888888889	0	0	0.256385964912281	0	0	MG
AGCGCCACAAGTGTCT-1	SeuratProject	3892	2257	FR240_CTX	Exp2	0.873586844809866	CTX	Ctrl	293	69	3400	2244	13	0.187166666666667	0.0153333333333333	0	0	0	0.330111111111111	0	0	0.217583333333333	0.01125	0	0.369733333333333	0.150266666666667	0.315333333333333	0	0	0	0	0.165368421052632	0.016860465116279	0.0199444444444444	MG
AGCGTATCAGTGTACT-1	SeuratProject	2046	1137	FR240_CTX	Exp2	8.35777126099707	CTX	Ctrl	165	64	2367	1130	13	0.133916666666667	0	0	0	0.107666666666667	0.500555555555556	0	0	0.236916666666667	0.133916666666667	0	0.371733333333333	0	0.107666666666667	0	0.177888888888889	0	0	0.290070175438596	0.0343178294573644	0	MG
AGCGTATTCTAGAACC-1	SeuratProject	1003	639	FR240_CTX	Exp2	9.07278165503489	CTX	Ctrl	165	50	2131	685	13	0	0	0	0	0.151533333333333	0.568555555555555	0	0	0	0.18875	0	0.301733333333333	0.151533333333333	0	0	0.318222222222222	0	0	0.124578947368421	0.0314651162790698	0	MG
AGCTACACATCGGAAG-1	SeuratProject	2021	1130	FR240_CTX	Exp2	11.9247897080653	CTX	Ctrl	140	55	2410	1128	22	0	0.0895	0	0	0	0.329777777777778	0	0	0.216083333333333	0	0	0.1734	0.106733333333333	0	0	0.317777777777778	0	0	0.350122807017544	0.0262558139534884	0	MG
AGCTCAACATGATGCT-1	SeuratProject	2243	1354	FR240_CTX	Exp2	1.15916183682568	CTX	Ctrl	123	51	2468	1351	13	0.10525	0.140666666666667	0	0	0	0.460222222222222	0	0	0.2095	0	0	0.2476	0.168133333333333	0	0	0.139666666666667	0	0	0.16319298245614	0	0	MG
AGGAAATGTCCAGCAC-1	SeuratProject	3431	1866	FR240_CTX	Exp2	1.92363742349169	CTX	Ctrl	142	53	3238	1861	13	0.18725	0.0672222222222222	0	0	0.0406666666666666	0.331111111111111	0	0	0.236416666666667	0	0	0.0406666666666666	0.0406666666666666	0	0	0.320222222222222	0.0406666666666666	0	0.188578947368421	0	0.0249506172839506	MG
AGGAAATTCTGGAAGG-1	SeuratProject	3395	1886	FR240_CTX	Exp2	2.68041237113402	CTX	Ctrl	357	86	3207	1880	22	0.233583333333333	0	0	0.1496	0.1874	0	0.04825	0	0.45425	0	0	0.399866666666667	0.215666666666667	0.1496	0	0	0	0	0.459929824561404	0.0183953488372093	0.0281666666666667	MG
AGGACGACAGATACCT-1	SeuratProject	2822	1626	FR240_CTX	Exp2	0.779588944011339	CTX	Ctrl	64	44	2815	1619	13	0.0733333333333334	0	0	0	0	0.393222222222222	0	0	0	0.0733333333333334	0	0.117066666666667	0.189333333333333	179	0	0.296777777777778	0	0	0.226122807017544	0	0	MG
AGGACGAGTCGATTAC-1	SeuratProject	1551	1049	FR240_CTX	Exp2	4.38426821405545	CTX	Ctrl	134	61	2389	1045	13	0	0.152277777777778	0	0	0.1168	0.333222222222222	0	0	0.145333333333333	0	0	0	0.1168	0.182066666666667	0	0	0.1168	0	0.118421052631579	0	0	MG
AGGACTTAGGGCAACT-1	SeuratProject	1917	1147	FR240_CTX	Exp2	9.80699008868023	CTX	Ctrl	232	63	2365	1140	6	0.379583333333333	0.148388888888889	0.0616296296296296	0.107466666666667	0.2136	0.294111111111111	0	0	0.133666666666667	0.133666666666667	0	0.303266666666667	0.2136	0.107466666666667	0	0	0	0	0.219912280701754	0.0263410852713178	0	MG
AGGATAAGTCTAATCG-1	SeuratProject	1597	925	FR240_CTX	Exp2	2.56731371321227	CTX	Ctrl	66	41	2393	921	11	0.316166666666667	0	0	0.1274	0	0	0.406583333333333	0.3234	0	0.158583333333333	0	0	0.1274	0	0.183666666666667	0	0	0	0.101964912280702	0	0.0578950617283951	CD8 TEM
AGGATCTAGCATGATA-1	SeuratProject	6116	2477	FR240_CTX	Exp2	0.555918901242642	CTX	Ctrl	49	35	3329	1998	13	0.10775	0	0	0	0	0.285333333333333	0	0	0	0.210583333333333	0	0.0867333333333333	169	0	0	0.331888888888889	0	0	0.222245614035088	0.0391317829457364	0.039858024691358	MG
AGGCATTCATGGCCCA-1	SeuratProject	703	503	FR240_CTX	Exp2	11.8065433854908	CTX	Ctrl	72	38	2029	631	22	0	0	0.091925925925926	0	162	328	0	0	0	0	0	0.322666666666667	0	0	0	0	0	0	0.151087719298246	0.0326821705426357	0	MG
AGGCTGCAGCAATAAC-1	SeuratProject	2254	986	FR240_CTX	Exp2	3.3717834960071	CTX	Ctrl	106	46	2535	984	21	0.390916666666667	0.158944444444444	0.193777777777778	0	0	0	0.5755	0	0	0.29	0	0.232533333333333	0.116933333333333	0	0	0.287333333333333	0	0	0.0668421052631579	0.0274418604651163	0.0442962962962963	CD4 TCM
AGGCTGCGTACAATAG-1	SeuratProject	2070	1167	FR240_CTX	Exp2	6.95652173913043	CTX	Ctrl	191	62	2415	1163	13	0	0	0.0607777777777778	0	0	0.794666666666667	0	0	0.37475	0	0	0.391733333333333	0	0.105933333333333	0	0	0	0	0.322491228070175	0.0504883720930233	0	MG
AGGCTGCTCGGCTTCT-1	SeuratProject	2402	1396	FR240_CTX	Exp2	4.07993338884263	CTX	Ctrl	110	40	2540	1394	13	0.105083333333333	0	0.0489259259259259	0	0.250066666666667	0.606333333333333	0	0	0.105083333333333	0	0	0.268066666666667	0.250066666666667	0.1668	0	0.139444444444444	0	0	286	0	0.0407962962962963	MG
AGGGCCTAGTCTAGCT-1	SeuratProject	1608	896	FR240_CTX	Exp2	9.51492537313433	CTX	Ctrl	206	67	2343	892	13	0	0.109111111111111	0.0742962962962963	0	0.130266666666667	0.324555555555556	0	0	0	0.162166666666667	0	0.3246	0.130266666666667	0	0	0.324555555555556	0	0	0.208456140350877	0.0655038759689922	0.0415432098765433	MG
AGGGCCTGTGAGCAGT-1	SeuratProject	915	535	FR240_CTX	Exp2	1.09289617486339	CTX	Ctrl	123	45	1998	611	6	398	0	0.0908888888888889	0	0	0	0	0	0	0.241166666666667	0	0.199733333333333	0	0.160133333333333	0	0	0	0	0.0983508771929824	0.0324651162790698	0	MG
AGGGCTCCATCAACCA-1	SeuratProject	3507	1848	FR240_CTX	Exp2	0.883946392928429	CTX	Ctrl	172	65	3226	1841	13	0.0445833333333333	0.0597777777777778	0.0414074074074074	0	0.0362	0.330555555555556	0	0	0.0445833333333333	0.0445833333333333	0	0	0.0362	0	0	0.0587777777777778	0.0362	0	0.168210526315789	0	0.0273518518518518	MG
AGGGTCCAGGCCTAAG-1	SeuratProject	1579	900	FR240_CTX	Exp2	2.65991133628879	CTX	Ctrl	193	62	2397	897	21	0	0.1535	0	0	0	0	0.731583333333333	0.195133333333333	0	0	0	0	0	0	0	0	0	0	0.0394912280701755	0.0287984496124031	0.0294506172839506	CD4 TEM
AGGGTTTGTGGAACCA-1	SeuratProject	2810	1648	FR240_CTX	Exp2	1.49466192170819	CTX	Ctrl	147	60	2805	1643	13	0.20225	0	0.0372592592592592	0	0	0.537333333333333	0	0	0.318416666666667	0.0788333333333333	0	0.247066666666667	0	0	0	0	0	0	0.276912280701754	0.0212403100775194	0.0498703703703703	MG
AGGGTTTTCAGACCGC-1	SeuratProject	993	685	FR240_CTX	Exp2	5.53877139979859	CTX	Ctrl	107	47	2117	736	13	0.185916666666667	0	0	0	0	0.566222222222222	0	0	0	0	0	0.2972	0	0.149266666666667	0	0.247222222222222	0	0	0.0952982456140351	0.0312015503875969	0.0313641975308642	MG
AGGTCATAGCCGATCC-1	SeuratProject	1560	752	FR240_CTX	Exp2	3.65384615384615	CTX	Ctrl	84	45	2391	748	11	0	0	0.0798148148148148	0.1402	0	0	0.485583333333333	0	0	0	0	0	0	0.1402	0	0	0	0	0.0425438596491228	0.0462945736434108	0.0433827160493827	CD8 TEM
AGGTGTTCATGCCGCA-1	SeuratProject	2640	1544	FR240_CTX	Exp2	2.1969696969697	CTX	Ctrl	155	56	2665	1541	13	0.202833333333333	0	0.0418148148148149	0	0	0.303333333333333	0	0	0.202833333333333	0.0890833333333333	0	0.4642	0	0.0718	0	0.269777777777778	0	0	0.356473684210526	0.0221937984496124	0.0502901234567901	MG
AGGTGTTTCATACGAC-1	SeuratProject	4329	1990	FR240_CTX	Exp2	2.00970200970201	CTX	Ctrl	57	32	3338	1986	21	0.200333333333333	0.0151111111111111	0.00714814814814813	0	0	0	0	0.111266666666667	0	0.0110833333333333	0	0.111266666666667	0	0	0	0.0141111111111111	0	0	0.00812280701754386	0	0.0191604938271605	MAIT
AGTAGTCTCTTCTCAA-1	SeuratProject	2521	1601	FR240_CTX	Exp2	0.991669972233241	CTX	Ctrl	101	50	2571	1597	13	0.0853333333333334	0	0.0401481481481482	0	0.136266666666667	0.553333333333333	0	0	0.315083333333333	0	0	529	0	0.0688	0	0.272888888888889	0.0688	0	0.37380701754386	0.0296899224806202	0.0239135802469136	MG
AGTCAACCAAACCACT-1	SeuratProject	2093	1306	FR240_CTX	Exp2	2.62780697563306	CTX	Ctrl	96	43	2393	1299	13	0.351416666666667	0.0792777777777778	0	0	0	0.480777777777778	0	0	0.233833333333333	0	0	0.2894	0	0	0	0.287777777777778	0.0944666666666667	0	0.149368421052632	0.0248294573643411	0.0262901234567902	MG
AGTCACACACGGCCAT-1	SeuratProject	1111	762	FR240_CTX	Exp2	1.98019801980198	CTX	Ctrl	115	50	2210	768	13	0	0.159944444444444	0	0	0	0	0	0	0	0	0	0.1426	0	0	0	0	0.1426	0	0.130333333333333	0	0	MG
AGTGACTGTCGAATTC-1	SeuratProject	2343	1477	FR240_CTX	Exp2	2.39009816474605	CTX	Ctrl	112	49	2471	1470	13	0	0.142833333333333	0.0467037037037037	0	0.0806	0.446333333333333	0	0	0.311833333333333	0	0	0.0806	0.159866666666667	0	0	0	0	0	0.233947368421053	0.0508682170542636	0	MG
AGTGACTTCGACGACC-1	SeuratProject	1417	882	FR240_CTX	Exp2	2.89343683839097	CTX	Ctrl	168	60	2443	880	13	326	0.263277777777778	0.0748888888888889	0	0.131333333333333	0	0	0.131333333333333	0.1635	0	0	0.3268	0	0	0	0	0	0	0.209578947368421	0	0	MG
AGTGATCAGTAGCTCT-1	SeuratProject	1112	771	FR240_CTX	Exp2	6.56474820143885	CTX	Ctrl	73	40	2308	775	22	0.173916666666667	0	0	0	0	0.636555555555556	0	0	0.4055	0.173916666666667	0	0.1946	0	0	0	0.309444444444444	0.139666666666667	0	0.229280701754386	0	0.043283950617284	MG
AGTGATCTCCTAGCGG-1	SeuratProject	1681	1181	FR240_CTX	Exp2	1.24925639500297	CTX	Ctrl	97	42	2398	1177	13	0.265333333333333	0.0897777777777777	0	0	0.107066666666667	0.176888888888889	0	0	0.265333333333333	0.133166666666667	0	0.499466666666667	0.107066666666667	0	0	0	0	0	0.317964912280702	0.0594341085271318	0	MG
AGTGTTGCACCTGAAT-1	SeuratProject	853	585	FR240_CTX	Exp2	10.4337631887456	CTX	Ctrl	68	34	2094	650	22	0	0	0	0	0	586	0	0	0.43025	0	0.256777777777778	0.3886	0	0	0	0	0.196733333333333	0	0.200122807017544	0.0854728682170542	0	MG
ATACCTTAGCATGTTC-1	SeuratProject	1066	719	FR240_CTX	Exp2	6.47279549718574	CTX	Ctrl	20	16	2209	760	10	0.177833333333333	0.237444444444444	0	0.187066666666667	0.1428	0	0.177833333333333	0	0	0.177833333333333	0	0	0	0	0	0	0	0	0.0804561403508772	0	0.0487716049382716	CD8 TEM
ATAGACCTCAGACCTA-1	SeuratProject	1752	1108	FR240_CTX	Exp2	3.99543378995434	CTX	Ctrl	252	70	2366	1107	13	139	0	0	0	0.111733333333333	0.626444444444444	0	0	0	0	0	0.179466666666667	0	0	0	0.326222222222222	0	0	0.258385964912281	0.0396744186046512	0.0278888888888889	MG
ATAGAGAAGTATAGGT-1	SeuratProject	1130	754	FR240_CTX	Exp2	7.9646017699115	CTX	Ctrl	125	57	2264	763	13	0.24525	0	0	0	0	0.311888888888889	0	0	0	0	0	0.140933333333333	0	0	0	0.233333333333333	0	0	0.143298245614035	0.0302325581395348	0	MG
ATCACGAAGGTCGTGA-1	SeuratProject	2170	963	FR240_CTX	Exp2	3.04147465437788	CTX	Ctrl	109	46	2512	963	8	0	0.101833333333333	0	0	0	0	0.240333333333333	0.121533333333333	0.15125	0	0	0.121533333333333	0	0	0	0	0	0	0.164157894736842	0	0.0562222222222222	CD4 TCM
ATCACGAGTTGGTGTT-1	SeuratProject	1429	729	FR240_CTX	Exp2	2.6592022393282	CTX	Ctrl	86	45	2416	727	11	0	0	0	0	0	0	0.651583333333333	0.326733333333333	0	0	0	0	0	0	0	0	0	0	0	0.0304031007751938	0	CD8 TEM
ATCACTTAGAAGCTCG-1	SeuratProject	2741	1438	FR240_CTX	Exp2	4.01313389273988	CTX	Ctrl	218	68	2752	1438	13	0	0.150944444444444	0	0.2386	0	0.317111111111111	0	0	0.20125	0.0973333333333334	0	0.469266666666667	0.161533333333333	0.0784	0	0.310888888888889	0	0	0.319543859649123	0.0415891472868217	0	MG
ATCACTTAGGTTGGTG-1	SeuratProject	1693	837	FR240_CTX	Exp2	5.67040756054341	CTX	Ctrl	67	36	2393	832	33	0.167583333333333	0	0.0767037037037037	0	0	0	0.167583333333333	0	0	0	0	0.330933333333333	0.1346	0	0	0	0.1346	0	0.0410701754385965	0.0294961240310078	0	B naive
ATCAGGTCATCTCATT-1	SeuratProject	1872	834	FR240_CTX	Exp2	2.56410256410256	CTX	Ctrl	86	42	2400	832	11	0.16575	0.221333333333333	0.149111111111111	0	0	0	0.40175	0	0.16575	0.16575	0	0.181933333333333	0.181933333333333	0	0	0.220333333333333	0	0	0.0753684210526315	0.0293255813953488	0.042074074074074	CD4 TCM
ATCATTCGTCGTGATT-1	SeuratProject	828	571	FR240_CTX	Exp2	5.19323671497585	CTX	Ctrl	102	45	2026	664	13	0	0	0	0	0	0	0	0	0.3905	0	0	0.157133333333333	0	0	0	0.260333333333333	0	0	129	0.0321162790697674	0	MG
ATCATTCGTTACAGCT-1	SeuratProject	4731	2229	FR240_CTX	Exp2	11.5620376241809	CTX	Ctrl	106	50	3405	2166	2	0.141416666666667	0	0	0.1984	0	0	0	0	0.220666666666667	0.19625	0	0.177066666666667	0.157533333333333	0	0	0	0	0	0.0651228070175438	0	0.0321296296296296	Class. Mono
ATCCACCAGCTTGTGT-1	SeuratProject	1899	1101	FR240_CTX	Exp2	4.47604002106372	CTX	Ctrl	155	60	2394	1099	6	0.246333333333333	0.0917777777777777	0.0627407407407408	0	0.109466666666667	0	0	0	0.271333333333333	0	0	0.383266666666667	0.109466666666667	0.109466666666667	0	0.180888888888889	0	0	0.206368421052632	0.0592790697674419	0.0336975308641976	MG
ATCCATTCATACCAGT-1	SeuratProject	4670	2118	FR240_CTX	Exp2	4.34689507494647	CTX	Ctrl	189	71	3366	2068	15	0.154333333333333	0.261333333333333	0.117444444444444	0.3716	0.163266666666667	0.2	0.216416666666667	0	0.292333333333333	0	0	0.117866666666667	0	0	0	0.317777777777778	0.117866666666667	0	0.122210526315789	0.0150697674418605	0.0284567901234568	Class. Mono
ATCCTATAGTACAGCG-1	SeuratProject	891	615	FR240_CTX	Exp2	6.28507295173962	CTX	Ctrl	83	39	2082	688	13	0	0	0	0	0	0.508666666666667	0	0	0.1915	0.1915	0	0.199066666666667	0	0	0	0	0	0	0.0862105263157895	0	0.0317777777777778	MG
ATCGGATTCATTCACT-1	SeuratProject	2031	1182	FR240_CTX	Exp2	2.80649926144756	CTX	Ctrl	64	35	2363	1180	11	0.348583333333333	0	0	0	0	0	0.365833333333333	0.198666666666667	0.219416666666667	0.130166666666667	0	0.104666666666667	0	0	0	0	0	0	0.106368421052632	0.038031007751938	0.0272345679012346	NK
ATCGGCGAGAGGGTGG-1	SeuratProject	1698	1105	FR240_CTX	Exp2	4.88810365135453	CTX	Ctrl	134	51	2425	1102	13	0	0	0	0	0	0.181777777777778	0	0	0.136833333333333	0.136833333333333	0	0	0.176666666666667	0.11	0	0.181777777777778	0	0	0.109333333333333	0	0.0277283950617284	MG
ATCGTCCGTAGAGACC-1	SeuratProject	2726	1527	FR240_CTX	Exp2	3.04475421863536	CTX	Ctrl	167	59	2730	1522	13	0	0	0	0	0.142933333333333	0.44	0	0	0.0895	0.0895	0	0.233866666666667	0.184533333333333	0.0721333333333334	0	322	0	0	0.262789473684211	0.0222325581395348	0.0242222222222223	MG
ATGACCAAGATTGTGA-1	SeuratProject	2248	1405	FR240_CTX	Exp2	2.3576512455516	CTX	Ctrl	134	52	2459	1400	13	0.103583333333333	0.0700555555555555	0	0	0	0.278222222222222	0	0	0	0.103583333333333	0	0.276266666666667	0	0.0834	0	0	0	0	0.157175438596491	0	0.0406851851851852	MG
ATGAGGGAGACCTGGA-1	SeuratProject	2577	1576	FR240_CTX	Exp2	2.13426464881645	CTX	Ctrl	142	56	2616	1573	13	0.312833333333333	0.0571666666666667	0	0.0679333333333333	0.0679333333333333	0.439555555555556	0	0	0.630916666666667	0.08425	0	0.3586	0.0679333333333333	0.0679333333333333	0	0.268222222222222	0	0	0.340017543859649	0.0449767441860465	0.0571975308641975	MG
ATGAGGGTCTAGCATG-1	SeuratProject	752	578	FR240_CTX	Exp2	3.32446808510638	CTX	Ctrl	83	36	2002	712	13	0.196416666666667	0.131944444444444	0	0	0	0.323333333333333	0	0	0	0	0	0.157666666666667	0	0	0	0	0	0	0.139228070175439	0.0321782945736434	0	MG
ATGAGTCCAGAGAATT-1	SeuratProject	1370	862	FR240_CTX	Exp2	2.04379562043796	CTX	Ctrl	111	45	2389	862	11	0.166166666666667	0	0.149481481481481	0	0	0	0.483833333333333	0.1988	0	0	0	0	0.133466666666667	0	0	0	0	0	0.0755438596491228	0.0355271317829458	0.0592777777777778	CD8 TEM
ATGAGTCGTGGGTCAA-1	SeuratProject	1210	880	FR240_CTX	Exp2	1.5702479338843	CTX	Ctrl	106	41	2294	881	13	0	0	0.0757777777777778	0	0	0.327111111111111	0	0	0.245833333333333	0.1655	0	0.200066666666667	0	0	0	0	0	0	0.31459649122807	0	0.0298518518518519	MG
ATGATCGTCTCATGCC-1	SeuratProject	5237	2402	FR240_CTX	Exp2	3.97173954554134	CTX	Ctrl	120	61	3447	2160	2	0.14875	0.145722222222222	0.0683333333333334	0.388333333333333	0	0	0.217083333333333	0	0.234833333333333	0	0	0.581866666666667	0	0	0	0	0	0	0.131824561403509	0	0.0505	Class. Mono
ATGGGAGCATGGAACG-1	SeuratProject	8481	3249	FR240_CTX	Exp2	3.83209527178399	CTX	Ctrl	150	65	2981	1796	2	0	0	0	0.5424	0	0	0.235083333333333	0	0.333666666666667	0.203833333333333	0	0.4776	0	0	0	93	0	0	0.12580701754386	0.0204418604651163	0	Class. Mono
ATGGTTGCAAGCTCTA-1	SeuratProject	1772	1134	FR240_CTX	Exp2	0.620767494356659	CTX	Ctrl	97	42	2380	1133	13	0.137166666666667	0	0.0631851851851852	0	0	0.332888888888889	0	0	0.273333333333333	0.137166666666667	0	0.309333333333333	0.110266666666667	0.1802	0	0.327333333333333	0	0	0.167736842105263	0.0266666666666666	0.0544012345679012	MG
ATGTCCCAGGCTAGCA-1	SeuratProject	1412	896	FR240_CTX	Exp2	2.19546742209632	CTX	Ctrl	124	51	2369	894	13	0	0.164222222222222	0.0734444444444444	0	0	0.306555555555556	0	0	0.459833333333333	0.16025	0	0.3238	0	0	0	213	0	0	0.240719298245614	0.0288139534883721	0.0412592592592592	MG
ATGTCCCAGTCAATCC-1	SeuratProject	1039	585	FR240_CTX	Exp2	9.5283926852743	CTX	Ctrl	152	59	2113	632	13	0	0.130388888888889	0	0	0	0.258111111111111	0	0	0	0	0	0.1998	0	0	0	0.32	0.1558	0	0.137719298245614	0	0	MG
ATGTCTTAGAGCACTG-1	SeuratProject	2383	1446	FR240_CTX	Exp2	2.60176248426353	CTX	Ctrl	111	53	2509	1444	13	0.20975	0.140833333333333	0	0	0	0.311777777777778	0	0	0.100583333333333	0	0	0.465733333333333	0	0	0	279	81	0	0.192543859649123	0.0232635658914728	0.0324197530864198	MG
ATGTCTTCACACAGAG-1	SeuratProject	1845	1129	FR240_CTX	Exp2	1.24661246612466	CTX	Ctrl	100	45	2326	1127	13	0.136083333333333	0	0	0	0	0	0	0	0.40625	0	0	0.1094	0	0.1094	0	0.296111111111111	0	0	0.170175438596491	0.0391317829457364	0	MG
ATTACTCTCGATGCAT-1	SeuratProject	2881	1642	FR240_CTX	Exp2	0.312391530718501	CTX	Ctrl	52	28	2878	1640	13	0.186833333333333	0	0.033074074074074	0	0.178133333333333	0.321666666666667	0	0	0.137833333333333	0	0	0.2876	0.15	0	0	0.295333333333333	0	0	0.0957368421052631	0	0.0227345679012345	MG
ATTATCCGTGCCTATA-1	SeuratProject	812	597	FR240_CTX	Exp2	7.51231527093596	CTX	Ctrl	163	59	2117	680	2	0	0	0.0874814814814815	0.197533333333333	0	0	0	0	0.24625	0	0	0.3502	154	0	0	0	0	0	0.137982456140351	0.0495038759689922	0.0318024691358024	Class. Mono
ATTATCCGTGGGTCAA-1	SeuratProject	1272	835	FR240_CTX	Exp2	4.16666666666667	CTX	Ctrl	63	36	2311	834	13	0	0	0	0	0.1348	0.223111111111111	0	0	0	0	0	0	0	0	0	0.223111111111111	0	0	0.173894736842105	0	0.0300246913580247	MG
ATTCACTGTTTCGGCG-1	SeuratProject	2252	1350	FR240_CTX	Exp2	1.06571936056838	CTX	Ctrl	130	45	2477	1348	13	0.202416666666667	139	0	0	0.166133333333333	0.466888888888889	0	0	0.202416666666667	0	0	0.244866666666667	0	0.0837333333333333	0	0	0	0	0.133210526315789	0.0518992248062016	0.0329259259259259	MG
ATTCACTTCTTCTGTA-1	SeuratProject	806	579	FR240_CTX	Exp2	7.69230769230769	CTX	Ctrl	103	44	1993	679	13	0	0	0.0898148148148148	0	0	0	0	0	0	0	0	0	0	0	0	0	0	0.197083333333333	0.0983684210526315	0	0.0321913580246913	MG
ATTCAGGTCTTTGATC-1	SeuratProject	1595	1062	FR240_CTX	Exp2	2.00626959247649	CTX	Ctrl	87	42	2433	1060	13	0	0	0	0	0	0.379111111111111	0	0	0.284833333333333	0	0	0.179533333333333	0.179533333333333	0	0	0.297666666666667	0	0	0.196298245614035	0	0	MG
ATTCATCGTCAGCGTC-1	SeuratProject	1747	1080	FR240_CTX	Exp2	3.26273611906125	CTX	Ctrl	65	37	2392	1079	13	0.140416666666667	0	0	0	0.112866666666667	0	0	0	0	0.140416666666667	0	0.112866666666667	0	0	0	0	0	0	0.17959649122807	0.026968992248062	0.0486481481481481	MG
ATTCCATAGTATCTGC-1	SeuratProject	1301	815	FR240_CTX	Exp2	1.53727901614143	CTX	Ctrl	100	44	2280	815	13	0	0.164611111111111	0	0	0	0.312222222222222	0	0	0	0	0	0.188266666666667	0	0	0	0	137	0	0.231438596491228	0	0.0427901234567901	MG
ATTCCATGTGCCGAAA-1	SeuratProject	2162	1333	FR240_CTX	Exp2	1.5263644773358	CTX	Ctrl	70	41	2453	1331	6	0.10625	0.155388888888889	0	0	0.0855333333333334	0.308111111111111	0	0	0.336833333333333	0	0	0.193666666666667	0	0.0855333333333334	0	0	0	0	0.0281578947368422	0	0	MG
ATTCGTTTCACTACTT-1	SeuratProject	1916	1132	FR240_CTX	Exp2	6.36743215031315	CTX	Ctrl	183	68	2377	1132	13	0.134416666666667	0.0906111111111111	0	0	0.321533333333333	292	0	0	0.2195	0.134416666666667	0	0.1956	0	0	0	0.178555555555556	0.2148	0	0.258877192982456	0.0264108527131783	0.0275493827160493	MG
ATTCGTTTCTCATGCC-1	SeuratProject	2799	1663	FR240_CTX	Exp2	1.28617363344051	CTX	Ctrl	74	38	2799	1662	13	381	0	0.0331851851851852	0	0.0562666666666667	324	0	0	226	0	0	0.3052	0.0562666666666667	0	0	0	0	0	0.150543859649123	0.038062015503876	0.0329259259259259	MG
ATTGTTCCAATGGCAG-1	SeuratProject	1136	691	FR240_CTX	Exp2	11.3556338028169	CTX	Ctrl	186	62	2231	695	13	0.184083333333333	0	0	0	0.1478	0.244777777777778	0	0	0.184083333333333	0	0	0.198533333333333	0	0	0	0.326666666666667	0	0	0.0945087719298245	0	0	MG
ATTTCACAGGGCGAGA-1	SeuratProject	2792	1689	FR240_CTX	Exp2	5.22922636103152	CTX	Ctrl	140	50	2790	1686	13	0	0.0491666666666667	0.122037037037037	0	0	0.567444444444444	0	0	0.395666666666667	0	0	0.4142	0.0583333333333333	0.0583333333333333	0	0	0.0583333333333333	0	0.313070175438596	0	0.0627345679012346	MG
ATTTCACTCGTGTTCC-1	SeuratProject	1640	897	FR240_CTX	Exp2	2.74390243902439	CTX	Ctrl	115	52	2407	896	22	0	0.161333333333333	0	0	0	0.210444444444444	0	0	0.315666666666667	0.226333333333333	0	0.378733333333333	0	0	0	0.301111111111111	0	0	0.352456140350877	0.0286356589147286	0.0409753086419753	MG
ATTTCACTCTTGTGCC-1	SeuratProject	1952	1154	FR240_CTX	Exp2	3.48360655737705	CTX	Ctrl	99	48	2357	1150	13	0	0	0	0	0	623	0	0	0.376916666666667	134	0	0.376133333333333	0.107733333333333	0	0	0.328111111111111	0	0	0.284298245614035	0	0	MG
ATTTCTGAGAATAGTC-1	SeuratProject	2528	1434	FR240_CTX	Exp2	4.46993670886076	CTX	Ctrl	85	37	2600	1432	22	0.200166666666667	0.0680555555555555	0	0	0	0.316777777777778	0	0	0.344416666666667	0.100583333333333	0	0.280466666666667	0.184466666666667	0.3304	0	0	0	0	0.286421052631579	0	0.0250432098765432	MG
CAACAGTAGTAGCTCT-1	SeuratProject	1788	1130	FR240_CTX	Exp2	2.9082774049217	CTX	Ctrl	131	56	2409	1129	13	0.136666666666667	0	0	0	0	0.332888888888889	0	0	0.37925	0	0	0.378066666666667	0	0.2184	0	0.181555555555556	0	0	0.297701754385965	0.0266201550387597	0.0277160493827161	MG
CAACCAAGTTACCGTA-1	SeuratProject	2562	1521	FR240_CTX	Exp2	1.24902419984387	CTX	Ctrl	138	56	2605	1516	13	0	0	0	0.0731333333333334	0.0731333333333334	0.721111111111111	0	0	0.203333333333333	0.203333333333333	0	0.394466666666667	0.0731333333333334	0.1952	0	0.120333333333333	0	0	0.237719298245614	0.039046511627907	0.0376111111111112	MG
CAACGATTCTCACTCG-1	SeuratProject	1497	949	FR240_CTX	Exp2	4.34201736806947	CTX	Ctrl	186	56	2391	947	13	0.228666666666667	0.161444444444444	0	0	0	0.320222222222222	0	0	0.15625	0.15625	0	0.3212	0	0.125533333333333	0	0.326777777777778	0	0	0.252561403508772	0.0284418604651163	0.0291666666666667	MG
CAAGACTTCCGTTGAA-1	SeuratProject	1668	699	FR240_CTX	Exp2	8.57314148681055	CTX	Ctrl	224	72	2444	697	33	0	0	0	0.185266666666667	0	0	0.230916666666667	0	0.17975	0	0	0.386533333333333	0	0	0	0	0	0	0.0436315789473685	0	0.0309074074074074	B naive
CAAGAGGCAGTGAGCA-1	SeuratProject	2013	1105	FR240_CTX	Exp2	2.58320914058619	CTX	Ctrl	75	32	2381	1100	11	0	0	0.123703703703704	0	0	0	0.477083333333333	0.5036	0	0.220333333333333	0	0.110266666666667	0.110266666666667	0	0.1768	0	0	0	0.0521754385964912	0.0266666666666666	0.027753086419753	gdT
CAAGCTATCACGGTCG-1	SeuratProject	2542	1222	FR240_CTX	Exp2	3.65853658536585	CTX	Ctrl	139	57	2626	1219	6	0.22675	0.464055555555556	0.107111111111111	0	0.0953333333333334	314	0	0	0.1185	0	0	0.363266666666667	0	0.0953333333333334	0	0	0	0	0.272842105263158	0	0.0524814814814815	MG
CAAGGGAAGATCGGTG-1	SeuratProject	3008	1669	FR240_CTX	Exp2	0.365691489361702	CTX	Ctrl	194	58	2995	1667	15	0.0639166666666666	0.0436111111111112	0.0865555555555556	0	146	0	0	0	0.21925	0	0	0	0	0	0	0.241777777777778	0	0	0.0457368421052632	0.0198527131782946	0.0269876543209877	Class. Mono
CAATTTCGTAACATAG-1	SeuratProject	2032	1066	FR240_CTX	Exp2	2.65748031496063	CTX	Ctrl	68	34	2381	1064	11	0	0	0.0648148148148148	0.197266666666667	0	0	0.389583333333333	0.484066666666667	0	0.140833333333333	0	0	0	0	0.1132	0	0	0	0	0	0.0590987654320988	NK
CAATTTCTCGAGATGG-1	SeuratProject	1069	684	FR240_CTX	Exp2	2.61927034611787	CTX	Ctrl	108	45	2219	700	21	0.184666666666667	0.288111111111111	0	0	0	0	0.48675	0	0	0	0	0	0.148266666666667	0	0	0	0	0	0.0833333333333334	0.0481705426356589	0.0312716049382716	CD8 TEM
CACAGATAGGCCTAAG-1	SeuratProject	8029	3077	FR240_CTX	Exp2	4.12255573545896	CTX	Ctrl	123	63	3069	1859	2	0.203166666666667	0.161722222222222	0.0660740740740741	0.5042	0.0546666666666666	0	0.203166666666667	0	0.597333333333333	0.0676666666666667	0	0.540066666666667	0	0.0546666666666666	0	0.0895555555555556	0	0	0.0936140350877193	0.0264031007751938	0.0282345679012346	Class. Mono
CACAGATAGGGTTGCA-1	SeuratProject	1513	803	FR240_CTX	Exp2	5.4857898215466	CTX	Ctrl	128	54	2400	803	11	0.228583333333333	0	0	0.1358	0	0	0.638833333333333	0.191666666666667	0	0	0	0.1358	0	0	0.1358	0.304111111111111	0	0	0.0413859649122807	0.0296356589147286	0.0301172839506173	CD8 TEM
CACAGATAGTCACGCC-1	SeuratProject	958	668	FR240_CTX	Exp2	6.78496868475992	CTX	Ctrl	102	50	2097	731	13	0	0	0	0	0	0.319888888888889	0.18675	0	0	0	0	0.149933333333333	0	0	0	0	0	0	0.186631578947368	0.0585426356589147	0.031425925925926	MG
CACAGGCAGAATCGCG-1	SeuratProject	3189	1708	FR240_CTX	Exp2	6.6164941988084	CTX	Ctrl	145	54	3094	1705	13	0.262833333333333	0	0	0	0	0.422333333333333	0	0	0.313416666666667	0.194416666666667	0	0.377133333333333	0	0.0560666666666667	0	0	0.156066666666667	0	0.324438596491228	0.0267286821705426	0.0328703703703703	MG
CACATGATCTGCAGCG-1	SeuratProject	5445	2190	FR240_CTX	Exp2	5.34435261707989	CTX	Ctrl	585	108	3442	1884	22	179	0.0126666666666667	0	0.00793333333333335	0.181333333333333	0	0	0	0.25675	0.21775	0	0.386133333333333	0	0.0145333333333333	0.00793333333333335	0.269777777777778	0	0	0.379614035087719	0.0163023255813953	0.0195	MG
CACCGTTTCTGGACCG-1	SeuratProject	5946	2502	FR240_CTX	Exp2	4.20450723175244	CTX	Ctrl	217	74	3267	1999	2	0.458333333333333	0	112	375	0	0	0	0	0.521083333333333	0	0	0.348933333333333	0	0	0	0.333555555555556	0	0	0.145929824561403	0.0247519379844962	0.0262283950617284	Class. Mono
CACGGGTTCCGAGTGC-1	SeuratProject	1736	923	FR240_CTX	Exp2	9.44700460829493	CTX	Ctrl	176	67	2376	920	13	0	0	0	0	0.127133333333333	0.513888888888889	0	0	0	0	0	0.501533333333333	0	0	0	0.210333333333333	0	0	0.278649122807018	0.0286279069767442	0	MG
CACTAAGCAGCACAAG-1	SeuratProject	1592	880	FR240_CTX	Exp2	2.76381909547739	CTX	Ctrl	109	52	2382	878	11	0	0.108722222222222	0.074037037037037	0	0	0	0.249666666666667	0.3108	0	0.22725	0	0.191666666666667	0	0	0	0.214777777777778	0	0	0	0	0.0414567901234568	CD4 TEM
CACTGAATCTTTCCGG-1	SeuratProject	4132	2084	FR240_CTX	Exp2	4.81606969990319	CTX	Ctrl	216	69	3375	2082	13	0.0211666666666667	0	0.0116296296296297	0	0.0336	0.639666666666667	0	0	0.191833333333333	0	0	0.391733333333333	0.188466666666667	0	0	0.328777777777778	0.0174666666666666	0	0.369245614035088	0.0317519379844962	0.0206543209876543	MG
CACTGTCTCAATGCAC-1	SeuratProject	4782	2093	FR240_CTX	Exp2	4.01505646173149	CTX	Ctrl	158	62	3477	2025	31	0.16075	0.137555555555556	0.0736666666666667	0.527533333333333	0.185666666666667	0	0.246583333333333	0	0.251083333333333	0.16075	0	0.453933333333333	0	0.0131333333333333	0	0.272444444444444	0	0	0.10159649122807	0.028860465116279	0.0187592592592593	Non-Class. Mono
CACTGTCTCCCGGTAG-1	SeuratProject	1588	1027	FR240_CTX	Exp2	5.35264483627204	CTX	Ctrl	129	52	2369	1024	13	0.1505	201	0	0	0.120933333333333	0.399333333333333	0	0	0.3	0.231083333333333	0	0.389733333333333	0.120933333333333	0	0	0.2	0	0	0.272350877192982	0	0.0398148148148149	MG
CAGAGCCAGCCACAAG-1	SeuratProject	1600	945	FR240_CTX	Exp2	3.6875	CTX	Ctrl	89	32	2419	942	11	0.155666666666667	0.207888888888889	0	0.182533333333333	0	0	0	0.43	0	0.155666666666667	0	0.182533333333333	0	0	0	0	0	0	0.0711228070175438	0.0283875968992248	0.0468456790123457	NK
CAGAGCCGTTGTGCCG-1	SeuratProject	6824	2836	FR240_CTX	Exp2	3.79542790152403	CTX	Ctrl	272	80	3168	1999	2	0.434916666666667	156	0.213222222222222	0.632133333333333	0.0756666666666667	0	0.0939166666666666	0	0.316083333333333	0.21275	0	0.464466666666667	0	0	0	0	0	0	0.0918947368421053	0.0290232558139535	0.043395061728395	Class. Mono
CAGATACGTGCTATTG-1	SeuratProject	5308	2360	FR240_CTX	Exp2	1.73323285606631	CTX	Ctrl	197	63	3404	2104	13	0.12825	0	0	0	0	0.492888888888889	0	0	0	0.229416666666667	0	0	0.145866666666667	0	0	0.323222222222222	0	0	0.273649122807018	0.0332170542635659	0	MG
CAGATCAAGACTACGG-1	SeuratProject	2306	963	FR240_CTX	Exp2	2.73200346921075	CTX	Ctrl	158	48	2546	956	21	0.8355	0.0995	0.0678888888888889	0	0	0.196333333333333	0.492333333333333	0.355866666666667	0.14775	0	0	0.1846	0	0	0.118733333333333	0.286111111111111	0	0	0	0	0.0394074074074074	CD4 TEM
CAGATCAGTGGAGGTT-1	SeuratProject	1176	730	FR240_CTX	Exp2	14.5408163265306	CTX	Ctrl	203	60	2262	735	13	0	0	0	0	0	0.237777777777778	0	0	0	0	0	0.1436	0	0.1436	0	0	0	0	0.170385964912281	0.0523488372093023	0.0308395061728395	MG
CAGATCAGTGTGGTCC-1	SeuratProject	2995	1627	FR240_CTX	Exp2	3.17195325542571	CTX	Ctrl	172	61	2970	1624	13	0.1605	0.0548333333333333	0	0	0	0	0	0	0.484583333333333	0	0	0.523666666666667	0.162866666666667	0	0	0	0	0	0.271543859649123	0.0214186046511627	0.0235740740740741	MG
CAGATTGAGGCCCGTT-1	SeuratProject	1375	904	FR240_CTX	Exp2	0.581818181818182	CTX	Ctrl	101	51	2337	902	13	0.163083333333333	0	0	0	0.260666666666667	333	0	0	0.163083333333333	0.163083333333333	0	0.196933333333333	0	0	0	0.216777777777778	0	0	0.142491228070175	0	0.0296728395061728	MG
CAGCAATCACTCCTGT-1	SeuratProject	985	680	FR240_CTX	Exp2	3.95939086294416	CTX	Ctrl	125	60	2119	743	13	0	0.124611111111111	0.0846296296296296	0	0.148866666666667	0.492444444444444	0	0	0.369833333333333	0	0	0.2008	0	0	0	0.246555555555556	0	0	0.172614035087719	0	0.0313271604938271	MG
CAGCCAGAGCATGTTC-1	SeuratProject	3351	1806	FR240_CTX	Exp2	3.87943897344076	CTX	Ctrl	277	68	3195	1802	13	0.111333333333333	0	0	0	0	0.406222222222222	0	0	0.4615	0	0	0.437066666666667	0.0454666666666667	0	0	0.248222222222222	0	0	0.385508771929825	0.0191317829457365	0.0395925925925926	MG
CAGCCAGTCCAAGCAT-1	SeuratProject	5209	2130	FR240_CTX	Exp2	2.26531004031484	CTX	Ctrl	255	77	3463	1884	6	0.5505	0.151111111111111	0.0136666666666667	0	0	0.0116666666666667	0	0	0.207333333333333	0.154333333333333	0	0.511133333333333	0	0.00793333333333335	0	0.0116666666666667	0.181333333333333	0	0.255894736842105	0.0474573643410853	0.0296358024691358	MG
CAGGCCACATCGTTCC-1	SeuratProject	1430	802	FR240_CTX	Exp2	12.6573426573427	CTX	Ctrl	255	71	2388	802	13	0.171083333333333	0.115055555555556	0	0	0	0.227444444444444	0	0	0	0.241916666666667	0	0.1374	0	0	0	0.227444444444444	0	0	0.181912280701754	0.0456434108527132	0.0302654320987654	MG
CAGGCCAGTAAGGAGA-1	SeuratProject	2338	1401	FR240_CTX	Exp2	7.78443113772455	CTX	Ctrl	132	56	2490	1395	13	0.20875	0	0.0486296296296296	0	0	467	0	0	0.20875	0	0	0.282133333333333	0	0	0	0.138555555555556	0	0	0.208947368421053	0.0236201550387597	0.0329876543209876	MG
CAGGCCAGTCGCTCGA-1	SeuratProject	1514	985	FR240_CTX	Exp2	2.04755614266843	CTX	Ctrl	219	68	2356	984	13	0.23325	0	71	0	0.187133333333333	0.205666666666667	0	0	0.15475	0.15475	0	0.386466666666667	0.124333333333333	0	0	0.310333333333333	0	0	0.203543859649123	0	0.0290555555555555	MG
CAGTTCCAGATTAGAC-1	SeuratProject	2203	1404	FR240_CTX	Exp2	0.226963231956423	CTX	Ctrl	68	37	2426	1402	13	0.3185	0	0.0496666666666666	0	0.170733333333333	0.332777777777778	0	0	0.3185	0	0	367	0.170733333333333	0	0	283	0	0	0.148982456140351	0.0533488372093023	0.0333333333333333	MG
CAGTTCCAGGACTATA-1	SeuratProject	4769	2172	FR240_CTX	Exp2	3.60662612707066	CTX	Ctrl	185	77	3451	2113	2	0.196916666666667	0.103444444444444	0.0897407407407408	0.371866666666667	0	0	0.2385	0	0.46775	0	0	0.398266666666667	0.00619999999999998	0.00619999999999998	0	0.261888888888889	0	0	0.148070175438596	0.0151317829457365	0.0181172839506173	Class. Mono
CAGTTCCTCCCGAGGT-1	SeuratProject	5214	2211	FR240_CTX	Exp2	4.9482163406214	CTX	Ctrl	161	63	3487	2024	15	0.0073333333333333	0.0101111111111111	0	0.349333333333333	0.0114666666666666	0	0.231333333333333	0.00639999999999996	0.400083333333333	0.201833333333333	0	0.3964	0.134733333333333	0	0.175333333333333	0	0	0	0.133631578947368	0.0157674418604651	0.0423703703703704	Class. Mono
CATACAGAGGAAGTGA-1	SeuratProject	6322	2656	FR240_CTX	Exp2	3.36918696614995	CTX	Ctrl	100	53	3227	1990	2	0	0.156333333333333	0.0533703703703704	0.528933333333333	0	0	0.115083333333333	0	0.576916666666667	0	0	194	0	0	0	0	0	0	0.113684210526316	0.0352248062015504	0.0477901234567901	Class. Mono
CATACTTCATGAATCC-1	SeuratProject	1225	906	FR240_CTX	Exp2	1.79591836734694	CTX	Ctrl	115	58	2375	908	2	0.388083333333333	0.107222222222222	0.073037037037037	0.254666666666667	128	0	0	0	0.159333333333333	0	0	0.184333333333333	0.184333333333333	0	0	0	0	0	0	0.0287286821705426	0.0346111111111111	Class. Mono
CATCAAGAGAAACTAC-1	SeuratProject	7909	2854	FR240_CTX	Exp2	1.02414970287015	CTX	Ctrl	121	53	3263	1873	13	0	0.0475	0	0	0	0.239777777777778	0	0	0.06975	0.180333333333333	0	0.114466666666667	0	0.184266666666667	0	0.239777777777778	0	0	0.155526315789474	0	0.0281419753086419	MG
CATCCACAGCGCCCAT-1	SeuratProject	4394	1476	FR240_CTX	Exp2	6.44060081929904	CTX	Ctrl	167	58	3248	1475	15	0.282666666666667	0.239388888888889	0.108777777777778	0	0.1144	0	0	0	0.0716666666666667	222	0	0.183666666666667	0.170133333333333	0	0	261	0	0	0.150736842105263	0.0205736434108527	0.0348518518518518	Class. Mono
CATCCCAAGAGCCTGA-1	SeuratProject	1973	1165	FR240_CTX	Exp2	5.37252914343639	CTX	Ctrl	201	68	2387	1165	13	0.219166666666667	0	0	0	0.1054	0.647666666666667	0	0	0.34925	0	0	0.4992	0	0	0	0.174111111111111	0	0	0.315350877192982	0	0.0465740740740741	MG
CATCCCAGTGCATACT-1	SeuratProject	1029	683	FR240_CTX	Exp2	6.60835762876579	CTX	Ctrl	63	32	2169	724	13	0.183416666666667	0	0	0	0.147266666666667	0.243888888888889	0	0	0	0.365833333333333	0	0.3434	0	0.147266666666667	0	0	0	0	0.121210526315789	0	0.0446913580246914	MG
CATCGCTAGTGGTGAC-1	SeuratProject	953	655	FR240_CTX	Exp2	3.04302203567681	CTX	Ctrl	143	58	2089	722	13	0	0	0	0.1508	0	0.318333333333333	0	0	0.187833333333333	0	0	0.197733333333333	0	0	0	0.318333333333333	0	0	0.228684210526316	0	0.0315061728395062	MG
CATCGGGCACGATTCA-1	SeuratProject	5640	2284	FR240_CTX	Exp2	4.29078014184397	CTX	Ctrl	192	75	3323	1894	2	0.370416666666667	0.160333333333333	0.106592592592593	0.365333333333333	0.185533333333333	0	0.24275	0	0.209166666666667	0	0	0.394733333333333	0	0	0	0.248222222222222	0	0	0.152947368421053	0	0.0314197530864198	Class. Mono
CATCGTCCAGCTGCCA-1	SeuratProject	1308	804	FR240_CTX	Exp2	8.86850152905199	CTX	Ctrl	150	62	2336	803	13	0	0.115444444444444	0	0	0	0	0	0	0.342333333333333	0	0	0.188133333333333	0	0	0	0	0	0	0.248035087719298	0.0298759689922481	0	MG
CATGAGTTCCTATGGA-1	SeuratProject	2434	1490	FR240_CTX	Exp2	4.06737880032868	CTX	Ctrl	194	73	2524	1486	13	0.0918333333333333	0.0622222222222222	0	0	0	0	0.0918333333333333	0	0	0.0918333333333333	0	0	0	0	0	269	0	0	0.0924385964912281	0.0496201550387597	0.0311234567901234	MG
CATGCAAAGGCACCAA-1	SeuratProject	1786	855	FR240_CTX	Exp2	3.2474804031355	CTX	Ctrl	99	43	2403	855	11	0	0	0.0748888888888889	0.131333333333333	0.131333333333333	0	0.699083333333333	0.131333333333333	0	0	0	0.261333333333333	0	0	0.131333333333333	0	0	0	0.0402105263157895	0	0.0297037037037037	CD8 TEM
CATGCTCTCCATCTAT-1	SeuratProject	3130	1645	FR240_CTX	Exp2	2.9073482428115	CTX	Ctrl	255	68	3062	1638	13	0	165	0.119222222222222	0	0	0.254444444444444	0	0	0.0729166666666666	0	0	0.1164	0	0	0	0.328888888888889	0	0	0.123052631578947	0.0383953488372093	0.0317654320987655	MG
CATGGATGTAGCTGCC-1	SeuratProject	3757	2020	FR240_CTX	Exp2	3.14080383284536	CTX	Ctrl	169	61	3325	2011	13	0.0320833333333334	0	0.0164814814814814	0	0.0262	0.355111111111111	0	0	0.210916666666667	0	0	0.3418	0.194133333333333	0	0	0.313666666666667	0	0	0.259719298245614	0.0335271317829458	0.0199691358024692	MG
CATGGATGTGGGTTGA-1	SeuratProject	1680	1083	FR240_CTX	Exp2	1.66666666666667	CTX	Ctrl	73	36	2424	1080	6	0.140666666666667	0.0947777777777777	0	0	0	0.333666666666667	0	0.113066666666667	0.140666666666667	0.140666666666667	0	397	0	0	0	0.186888888888889	0	0	0.0824035087719298	0	0.0280123456790123	MG
CATGGTACATGAAAGT-1	SeuratProject	4287	2168	FR240_CTX	Exp2	11.5931887100537	CTX	Ctrl	219	61	3429	2163	13	0.412416666666667	0.0121111111111111	0	0	0.330466666666667	0.579555555555556	0	0	0.20625	0	0	0.222066666666667	0	0	0	0.232555555555556	0	0	0.351263157894737	0.0169147286821706	0.0317098765432099	MG
CATTCTAAGAGACAAG-1	SeuratProject	988	740	FR240_CTX	Exp2	2.63157894736842	CTX	Ctrl	101	47	2224	788	2	0.409833333333333	0	0.106148148148148	0.196533333333333	0	0	0	0.142133333333333	529	0	0	578	0.282933333333333	0	0	0	0	0	0.0430526315789473	0	0	Class. Mono
CATTGAGGTAACGGTG-1	SeuratProject	946	615	FR240_CTX	Exp2	11.3107822410148	CTX	Ctrl	134	46	2080	678	13	0.1915	0	0	0	0	0.331111111111111	0	0	0	0.1915	0	0.192933333333333	0	0	0	0	0	0	0.188526315789474	0	0.0354074074074074	MG
CATTGAGGTTGTCAGT-1	SeuratProject	898	642	FR240_CTX	Exp2	5.79064587973274	CTX	Ctrl	107	45	2063	721	13	0	0	0	0	0	0.329777777777778	0	0	0	0	0	0.3032	0.152266666666667	0	0	0	0	0	0.0854385964912281	0	0	MG
CCAATTTAGCGTTAGG-1	SeuratProject	1877	1193	FR240_CTX	Exp2	2.71710175812467	CTX	Ctrl	103	39	2364	1189	13	0.129083333333333	0	0	0	0	0.504111111111111	0	0	0.257166666666667	0	0	0.374133333333333	0.1038	0.1038	0	0.171444444444444	0	0	0.190263157894737	0.0616589147286821	0.036641975308642	MG
CCACAAATCTTGTTAC-1	SeuratProject	2955	1592	FR240_CTX	Exp2	2.43654822335025	CTX	Ctrl	137	58	2943	1590	13	0	0	0.0392222222222223	0	0.160533333333333	301	0	0	0.08325	0.08325	0	0.327466666666667	0	0.160533333333333	0	0.110333333333333	0.160533333333333	0	0.323789473684211	0.0216511627906977	0.0385	MG
CCACACTGTCCTGGTG-1	SeuratProject	2235	1491	FR240_CTX	Exp2	2.63982102908277	CTX	Ctrl	166	65	2420	1489	26	0.310833333333333	0.316333333333333	0	0	0.2492	0.130666666666667	0	0	0.347166666666667	0	0	0.5408	0.157333333333333	0.157333333333333	0	0.283777777777778	0	0	0.261578947368421	0.0321395348837209	0.0707901234567901	CAMs
CCACCATCAGACCTAT-1	SeuratProject	1114	645	FR240_CTX	Exp2	4.0394973070018	CTX	Ctrl	79	45	2165	652	13	0.188333333333333	0	0	0	0	0.327111111111111	0	0.1512	0.188333333333333	0.188333333333333	0	0.3488	0	0	0	0.327111111111111	0	0	0.184947368421053	0	0.0315432098765432	MG
CCACGAGAGGAACTAT-1	SeuratProject	2916	1188	FR240_CTX	Exp2	5.52126200274348	CTX	Ctrl	506	76	2901	1186	6	0.3695	139	0.0572592592592592	0	0.0996	0	0	0	0.362083333333333	0	0	0.3826	0	0	0	0.164444444444444	0.0996	0	0.251052631578947	0.0254263565891473	0.0358641975308642	MG
CCACGAGAGTTGCGAG-1	SeuratProject	961	705	FR240_CTX	Exp2	6.76378772112383	CTX	Ctrl	87	39	2107	782	11	0	0	0	0	0	0	0	0.144866666666667	0	0.235333333333333	0	0.144866666666667	0.144866666666667	0	0	0	0	0	0.0553333333333333	0	0	CD8 TEM
CCACTTGCAGTGCCTG-1	SeuratProject	1696	908	FR240_CTX	Exp2	2.41745283018868	CTX	Ctrl	210	60	2379	904	13	0.15975	0.154166666666667	0	0	0.128333333333333	0.212333333333333	0	0	0.22975	0	0	0.325933333333333	0	0	0	0.305666666666667	0	0	0.40478947368421	0	0.029425925925926	MG
CCATAAGCATGAGTAA-1	SeuratProject	1647	1086	FR240_CTX	Exp2	2.97510625379478	CTX	Ctrl	72	37	2399	1084	13	0	0	0	0	0.113533333333333	0.520444444444444	0	0	0.224166666666667	0.14125	0	0.311333333333333	0	0.113533333333333	0	0.187666666666667	0	0	0.289859649122807	0.0270465116279069	0	MG
CCATAAGGTCACTCAA-1	SeuratProject	1867	939	FR240_CTX	Exp2	4.12426352437065	CTX	Ctrl	96	44	2347	936	11	0	0	0	0	0	0	0.244416666666667	0.375466666666667	0.226666666666667	0.226666666666667	0	0	0	0	0	0	0	0	0.101017543859649	0.0283565891472868	0.0290987654320988	NK
CCCATTGCAAATACAG-1	SeuratProject	951	624	FR240_CTX	Exp2	17.875920084122	CTX	Ctrl	138	63	2116	699	33	0.2395	0	0.0867407407407408	0	0	0	0	0	0	0.190166666666667	0	304	0	0	0.152666666666667	0	0	0	0.0458245614035088	0	0.031679012345679	B intermediate
CCCGAAGGTCGATTAC-1	SeuratProject	3432	1461	FR240_CTX	Exp2	1.48601398601399	CTX	Ctrl	134	50	3164	1457	21	0.362916666666667	0.0535	0.0372222222222223	0	0	0	0.07875	0	0	0.222166666666667	0	0	0	0	0	0.295555555555556	0	0	0.0223684210526316	0	0.0605740740740741	CD8 TEM
CCCTCAATCCCAGCGA-1	SeuratProject	2319	1224	FR240_CTX	Exp2	0.172488141440276	CTX	Ctrl	159	50	2492	1220	6	0.247166666666667	0.160666666666667	0.148037037037037	0.0962666666666666	0.168066666666667	0	0	0	0.417833333333333	0	0	0.1912	0.0962666666666666	0	0	0	0	0	0.198385964912281	0.0333875968992248	0.0699197530864197	MG
CCCTCTCTCGCAGTTA-1	SeuratProject	1488	954	FR240_CTX	Exp2	2.01612903225806	CTX	Ctrl	58	20	2482	953	7	0	0	0.295037037037037	0	0	0	0	0	0	0	0	0.1752	0	0.1752	0	0	0	0	0.0987368421052631	0	0.0285432098765432	Class. Mono
CCCTTAGCAGGAAGTC-1	SeuratProject	4221	2102	FR240_CTX	Exp2	4.80928689883914	CTX	Ctrl	202	78	3328	2101	2	0.0208333333333334	0.137166666666667	0	0.2108	0	0	0.0109166666666667	0	0.156333333333333	0	0	0.491666666666667	0	0	0	0	0	0	0.116280701754386	0.0293720930232558	0.0334567901234568	Class. Mono
CCGCAAGGTCCAGCGT-1	SeuratProject	3000	1542	FR240_CTX	Exp2	1.76666666666667	CTX	Ctrl	192	59	2976	1538	6	0.305333333333333	0.111666666666667	0	0	0.133333333333333	0.368777777777778	0	0	0.416416666666667	0.0835	0	0.555666666666667	0.2448	0	0	0.296444444444444	0	0	0.310649122807018	0	0.0421111111111111	MG
CCGCAAGGTTTAAGGA-1	SeuratProject	1784	821	FR240_CTX	Exp2	5.4932735426009	CTX	Ctrl	73	47	2408	820	11	0.1665	0	0.0762222222222222	0.133733333333333	0	0	0.469333333333333	0.1924	0.1665	0.22675	0	0	0.133733333333333	0	0	0	0	0	0.110526315789474	0	0.0299259259259259	CD8 TEM
CCGGACAGTTTATGCG-1	SeuratProject	1744	1149	FR240_CTX	Exp2	5.84862385321101	CTX	Ctrl	200	70	2404	1148	13	0	0.0907777777777777	0	0.108266666666667	0.108266666666667	0.505333333333333	0	0	0.268333333333333	0	0	0.553866666666667	0.108266666666667	0	0	0	0	0	0.184280701754386	0.0388682170542636	0.0374691358024691	MG
CCGGTGAGTTCCGTTC-1	SeuratProject	1222	898	FR240_CTX	Exp2	4.09165302782324	CTX	Ctrl	106	56	2360	897	13	0.161416666666667	0	0.073962962962963	0	0	0.214555555555556	0	0	0	0.321833333333333	0	258	0	0	0	0	0	0	0.189526315789474	0.028922480620155	0.0533148148148148	MG
CCGGTGATCCCAAGCG-1	SeuratProject	1320	920	FR240_CTX	Exp2	2.65151515151515	CTX	Ctrl	123	53	2375	915	13	0.232833333333333	0	0	0	0	0.333111111111111	0	0	0.464666666666667	0	0	0.201066666666667	0	0	0	213	0	0	0.320052631578947	0	0.0294629629629629	MG
CCGTTCAGTGTTGCCG-1	SeuratProject	3381	1814	FR240_CTX	Exp2	1.24223602484472	CTX	Ctrl	69	35	3195	1809	13	0.0444166666666667	0.0306111111111111	0	0	0	0.328222222222222	0	0	0	0.212583333333333	0	0.0708	0	0.0360666666666667	0	0.227222222222222	0	0	0.109649122807018	0.0338449612403101	0.0240987654320988	MG
CCGTTCATCAGCGCAC-1	SeuratProject	2237	957	FR240_CTX	Exp2	2.23513634331694	CTX	Ctrl	59	37	2519	954	11	0	0.102944444444444	0	0	0	0	0.46525	0	0	0.152916666666667	0	0	0	0	0	0.297333333333333	0	0	0.0699649122807018	0.0563953488372093	0.0679074074074074	CD8 TEM
CCTCAACCATGAGATA-1	SeuratProject	2444	1461	FR240_CTX	Exp2	3.80523731587561	CTX	Ctrl	58	35	2525	1457	13	0.1995	0.0626666666666666	0	0	0.0745333333333333	0.122666666666667	0	0	0	0	0	0.233333333333333	0	0.184066666666667	0	0.319111111111111	0.0745333333333333	0	0.0863157894736842	0.0310232558139535	0	MG
CCTCATGGTCACCCTT-1	SeuratProject	3452	1375	FR240_CTX	Exp2	1.62224797219003	CTX	Ctrl	167	55	3168	1370	21	0.383833333333333	147	0.0455925925925926	0	0	0	344	0.231733333333333	0	0	0	0	0	0	0	0.255888888888889	0	0	0	0.0522480620155039	0.0676172839506173	CD4 TEM
CCTCTAGGTCATAGTC-1	SeuratProject	959	666	FR240_CTX	Exp2	1.87695516162669	CTX	Ctrl	104	47	2081	736	13	0	0.166388888888889	0	0	0.149933333333333	0	0	0	0	0.18675	0	0	0	0	0	0	0	0	0.0974561403508772	0	0	MG
CCTCTCCGTATCGTAC-1	SeuratProject	1440	865	FR240_CTX	Exp2	6.18055555555556	CTX	Ctrl	95	45	2385	861	13	0	0	0	264	0.132666666666667	0.219555555555556	0	0	0.329333333333333	0	0	0.383866666666667	0	0	0	0.308333333333333	0	0	0.0929649122807018	0.0292713178294574	0.0298271604938272	MG
CCTGCATAGAGCACTG-1	SeuratProject	3428	1850	FR240_CTX	Exp2	7.93465577596266	CTX	Ctrl	197	59	3211	1844	13	0	0.0362222222222223	0.0487407407407408	0	0.0842666666666667	0.328666666666667	0	0	0.271833333333333	0.0528333333333333	0	0.537733333333333	0.191466666666667	0.0842666666666667	0	0	0.0427999999999999	0	0.425982456140351	0.0188217054263566	0.0215061728395062	MG
CCTGCATTCCGGCTTT-1	SeuratProject	1798	999	FR240_CTX	Exp2	5.22803114571746	CTX	Ctrl	149	70	2342	999	21	0.3005	0.1015	0	0.121133333333333	0	0	0.709916666666667	0.121133333333333	0	0	0	0.121133333333333	0	0	0	0.200333333333333	0	0	0.116631578947368	0.0697209302325581	0	CD8 TEM
CCTGTTGCATTGGCAT-1	SeuratProject	2462	1523	FR240_CTX	Exp2	3.93988627132413	CTX	Ctrl	131	44	2541	1515	13	0.0939166666666666	0.139555555555556	0	0	0.15	0.456777777777778	0	0	0.0939166666666666	0.207833333333333	0	0.550933333333333	0	0.358266666666667	0	0	0	0	0.283280701754386	0.0572170542635659	0.0383148148148148	MG
CCTTGTGAGCGTCTCG-1	SeuratProject	1068	657	FR240_CTX	Exp2	9.64419475655431	CTX	Ctrl	179	57	2156	685	13	0	0	0.084925925925926	0	0	0	0	0	0.186083333333333	0	0	0.345666666666667	0.1494	0.190933333333333	0	0	0	0	0.237473684210526	0	0	MG
CCTTTGGTCTCTCTAA-1	SeuratProject	964	694	FR240_CTX	Exp2	6.01659751037344	CTX	Ctrl	80	45	2162	735	22	0.182083333333333	0	0	0	0	0.242111111111111	0	0	0	0	0	0.532733333333333	334	0	0	0	0	0	0.236052631578947	0.0476899224806202	0.0444938271604939	MG
CGAAGGATCAAGAGTA-1	SeuratProject	1246	809	FR240_CTX	Exp2	6.26003210272873	CTX	Ctrl	104	42	2270	802	33	0	0	0.0777037037037037	0.1364	0.186066666666667	0	0	0	0	0	0	0.271466666666667	0	0	0	0	0	0	0.0415438596491228	0	0	B intermediate
CGAGGCTCAACGTATC-1	SeuratProject	1760	916	FR240_CTX	Exp2	2.21590909090909	CTX	Ctrl	48	33	2388	913	11	0	0.105666666666667	0	0	0	0	0.935083333333333	0.6864	0	157	0	0.250933333333333	0	0	0.126133333333333	0	0	0	0.0716842105263158	0.0285116279069767	0.0407777777777778	CD8 TEM
CGAGGCTCATGAATCC-1	SeuratProject	2385	1355	FR240_CTX	Exp2	3.52201257861635	CTX	Ctrl	183	61	2518	1352	13	0.215083333333333	0	0	0.1726	0.2616	0.477555555555556	0	0	0.429166666666667	0	0	383	0.0903333333333334	0	0	149	0	0	0.266175438596491	0	0.0423888888888889	MG
CGAGTGCAGGTCACCC-1	SeuratProject	2029	1085	FR240_CTX	Exp2	3.69640216855594	CTX	Ctrl	166	66	2387	1083	11	0.138916666666667	0	0.063962962962963	0.195333333333333	0.111666666666667	0	0.386583333333333	0.570733333333333	0.3745	0.236583333333333	0	0.3652	0	0	0.176733333333333	0.184555555555556	0	0	0.113666666666667	0.0268294573643411	0.0687469135802469	NK
CGAGTGCCAGCCTTCT-1	SeuratProject	1370	955	FR240_CTX	Exp2	5.25547445255474	CTX	Ctrl	193	60	2411	952	6	0	0	0	0	0	0.328111111111111	0	0	0.156083333333333	0	0	0.380866666666667	0	0	0	0	0.1254	0	0.272298245614035	0	0.040641975308642	MG
CGAGTGCTCACCTTAT-1	SeuratProject	1498	915	FR240_CTX	Exp2	2.0694259012016	CTX	Ctrl	161	58	2306	909	13	0	0.157666666666667	0.146222222222222	0	0.130533333333333	216	0	0	0	0	0	0	0	0	0	216	0	0	0.226315789473684	0	0.0296296296296297	MG
CGATGCGGTACACTCA-1	SeuratProject	1208	787	FR240_CTX	Exp2	5.54635761589404	CTX	Ctrl	182	65	2276	788	13	0.173166666666667	0.116444444444444	0	0	0.139066666666667	0.555333333333333	0	0	0	0	0	0.375333333333333	0	0	0	0.329222222222222	0.139066666666667	0	0.166877192982456	0.030015503875969	0.0431728395061728	MG
CGCATGGTCTATCGGA-1	SeuratProject	2083	1247	FR240_CTX	Exp2	3.21651464234278	CTX	Ctrl	186	64	2404	1246	13	0.338083333333333	0.0828333333333333	0	0.0987333333333333	0	0.493555555555556	0	0	0.234833333333333	0	0	0.3684	0.196133333333333	0	0	0	0.0987333333333333	0	0.324385964912281	0.0253255813953488	0.0426358024691358	MG
CGCGTGACACGGCACT-1	SeuratProject	1400	890	FR240_CTX	Exp2	7.64285714285714	CTX	Ctrl	260	74	2347	881	13	247	0.109333333333333	0	0	0.186066666666667	216	0	0	0	0.231916666666667	0	0.5	0	0.130533333333333	0	216	0	0	142	0	0	MG
CGGACACAGCTATCCA-1	SeuratProject	2098	1093	FR240_CTX	Exp2	4.24213536701621	CTX	Ctrl	73	36	2425	1091	11	0	0	0	0.111866666666667	0	0	0.703833333333333	0.306333333333333	0	0.277333333333333	0	0	0	0	0	0.184888888888889	0	0	0.0641754385964912	0	0.0381358024691358	CD8 TEM
CGGACACCAACACGAG-1	SeuratProject	1554	788	FR240_CTX	Exp2	3.15315315315315	CTX	Ctrl	78	38	2428	788	11	0.17175	0	0	0	0	0	0.474333333333333	0.515266666666667	0	0	0	0.137933333333333	0	0	0	0	0	0	0.0419473684210526	0	0.0682592592592592	NK
CGGGACTGTCTATGAC-1	SeuratProject	1886	1201	FR240_CTX	Exp2	5.2492046659597	CTX	Ctrl	198	65	2334	1198	13	0.129083333333333	0.0870555555555556	0	0	0	0.500444444444444	0	0	0.494666666666667	0.129083333333333	0	0.403666666666667	0	0	0	0.293444444444444	0	0	0.16580701754386	0.0259147286821706	0.0271543209876544	MG
CGGGCATAGGCTATCT-1	SeuratProject	972	547	FR240_CTX	Exp2	1.74897119341564	CTX	Ctrl	140	51	2021	614	13	0	0	0.0909629629629629	0	0	0.323333333333333	0	0	0	0	0	0.160266666666667	0	0	0	0	0	0	0.14059649122807	0.0509612403100775	0	MG
CGGGCATGTTGCTGAT-1	SeuratProject	947	678	FR240_CTX	Exp2	3.80147835269271	CTX	Ctrl	198	73	2092	747	13	0	0.125111111111111	0	0	0	0.576444444444444	0	0	0.240333333333333	0	0	0.149466666666667	0	0.149466666666667	0	0.247555555555556	0	0	0.210982456140351	0	0	MG
CGGGTCAAGCCTGTGC-1	SeuratProject	2359	1397	FR240_CTX	Exp2	2.28910555320051	CTX	Ctrl	80	40	2504	1393	13	0.100666666666667	0	0	0	0	0.448777777777778	0	0	0	0	0	0	0.0810666666666666	0	0	0.133555555555556	0	0	0.111894736842105	0.0232713178294573	0.0324320987654321	MG
CGTAAGTTCGTGGGAA-1	SeuratProject	2352	1518	FR240_CTX	Exp2	2.16836734693878	CTX	Ctrl	127	59	2478	1514	13	0	0.157222222222222	0	0	0	0.331444444444444	0	0	0.209166666666667	0.209166666666667	0	0.439666666666667	0.0753333333333334	0.167866666666667	0	0.278222222222222	0	0	0.32919298245614	0.0226046511627906	0	MG
CGTAATGCATGGACAG-1	SeuratProject	1932	1227	FR240_CTX	Exp2	4.03726708074534	CTX	Ctrl	141	56	2346	1224	13	0.125833333333333	0	0	0	0.176066666666667	0.458333333333333	0	0	0.125833333333333	0	0	0.390066666666667	0.1012	0.190933333333333	0	0	0.1012	0	0.182017543859649	0	0.0361604938271605	MG
CGTAATGTCATTCACT-1	SeuratProject	4978	1921	FR240_CTX	Exp2	1.04459622338288	CTX	Ctrl	160	63	3359	1805	6	0.07475	0.370944444444444	0	0	0	0.308555555555556	0.0255833333333333	0	0.148916666666667	0.0255833333333333	0	0.313666666666667	0.1518	0.270133333333333	0	0.328888888888889	0	0	0.156736842105263	0.0323333333333333	0.0352407407407408	MG
CGTAGTATCTCGCAGG-1	SeuratProject	1469	782	FR240_CTX	Exp2	4.01633764465623	CTX	Ctrl	69	33	2411	782	11	0	0.115611111111111	0	0	0	0	477	0.2748	0.171916666666667	0	0	0.3292	0.138066666666667	0	0	0	0	0	0	0.0298992248062016	0	CD8 TEM
CGTGAATGTAAGATAC-1	SeuratProject	7364	2754	FR240_CTX	Exp2	0.190114068441065	CTX	Ctrl	49	28	3227	1895	13	0.300916666666667	0	0	0	0.0627333333333333	0.384666666666667	0	0	0.180583333333333	0	0	0.1912	0.0627333333333333	0.162866666666667	0	0.298222222222222	0	0	0.16578947368421	0.0211395348837209	0	MG
CGTGAATGTCTAATCG-1	SeuratProject	1213	873	FR240_CTX	Exp2	7.17230008244023	CTX	Ctrl	61	37	2298	875	13	0.167833333333333	0	0	0	0	0.315444444444444	0	0	0	0	0	0.1348	0	0	0	0.223111111111111	0	0	0.0762456140350877	0.0605581395348838	0.0547407407407408	MG
CGTGATACATTGAAAG-1	SeuratProject	815	619	FR240_CTX	Exp2	7.60736196319018	CTX	Ctrl	164	59	2030	707	13	0	0.129944444444444	0.0881851851851851	0	0	0.323111111111111	0	0	0	0.6325	0	0.155266666666667	0	0	0	0	0	0	0.200263157894737	0.0318992248062016	0.0461728395061728	MG
CGTGATAGTTTCGCTC-1	SeuratProject	4388	2312	FR240_CTX	Exp2	1.2306289881495	CTX	Ctrl	130	46	3484	2303	32	0	0	0.0726666666666667	0.2008	0	0	0	0.2004	0.1585	0	0	0.387466666666667	0.8466	0.199666666666667	0	0	0	0	0.0878421052631579	0	0	pDC
CGTGTCTTCGGTGCAC-1	SeuratProject	1089	729	FR240_CTX	Exp2	4.13223140495868	CTX	Ctrl	267	66	2201	742	6	0	0.285944444444444	0	0	0.144533333333333	0.326666666666667	0	0	0	0	0	0.343533333333333	0	0	0	0	0	0	0.284842105263158	0	0	MG
CGTTAGAAGATGGGCT-1	SeuratProject	692	547	FR240_CTX	Exp2	4.91329479768786	CTX	Ctrl	108	48	1990	698	13	0.199666666666667	0	0.0909629629629629	0	0	0.333555555555556	0	0	0	0	0	0	0.160266666666667	0	0	0	0	0	0.0988771929824561	0	0	MG
CGTTGGGAGGAGGTTC-1	SeuratProject	744	538	FR240_CTX	Exp2	9.54301075268817	CTX	Ctrl	102	52	1997	667	13	0.199333333333333	0	0	0.16	0.16	0.587111111111111	0	0	0	0	0	0.318666666666667	0.16	0	0	0	0	0	0.0477543859649123	0	0	MG
CGTTGGGAGTGGTTCT-1	SeuratProject	5322	2420	FR240_CTX	Exp2	4.65990229237129	CTX	Ctrl	122	58	3398	2138	2	0.194833333333333	0.130888888888889	0	0.186866666666667	115	0	0.238166666666667	0	0.241083333333333	0	0	0.397533333333333	0	0	0	0	0	0	0.116368421052632	0	0	Class. Mono
CTAACCCCATATGCGT-1	SeuratProject	2335	1411	FR240_CTX	Exp2	1.67023554603854	CTX	Ctrl	126	43	2482	1410	13	0.245666666666667	0	0.0482962962962963	0	0.0834666666666667	769	0	0	0.206333333333333	0	0	0.448466666666667	0.0834666666666667	0	0	311	0	0	0.0924561403508772	0	0	MG
CTAACCCGTCTAGGTT-1	SeuratProject	1335	839	FR240_CTX	Exp2	5.0936329588015	CTX	Ctrl	169	66	2318	837	13	0.168583333333333	0	0.0771481481481482	0.1354	0	0	0	0	0.168583333333333	0	0	0.196533333333333	0	0	0	0.224111111111111	0	0	0.18019298245614	0	0.0300802469135802	MG
CTAACTTCAAGACCTT-1	SeuratProject	1890	1113	FR240_CTX	Exp2	2.32804232804233	CTX	Ctrl	125	43	2360	1110	11	0	0	0.0632592592592592	0.1104	0	0	0.464333333333333	0.3532	0.137333333333333	0.38075	0	0	0	0	0.1104	0	0	0	0.109701754385965	0	0.0277654320987655	NK
CTAAGTGGTCAGGTAG-1	SeuratProject	2583	1562	FR240_CTX	Exp2	1.8970189701897	CTX	Ctrl	103	47	2619	1560	13	0.0849166666666666	0	0	0	0	0.596111111111111	0	0	0.22725	0	0	0.407866666666667	0.159733333333333	0.0684666666666667	0	0.327222222222222	0	0	0.248526315789474	0.0218062015503876	0	MG
CTAAGTGTCCATCTGC-1	SeuratProject	2132	1161	FR240_CTX	Exp2	11.5384615384615	CTX	Ctrl	258	71	2438	1158	13	0.132916666666667	0.177555555555556	0	0	0	0.803222222222222	0	0	0	0.132916666666667	0	0.106866666666667	0	0	0	0.296111111111111	0	0	0.252245614035088	0.0262713178294574	0.0274382716049383	MG
CTACAGACACGTAGTT-1	SeuratProject	2405	1094	FR240_CTX	Exp2	3.40956340956341	CTX	Ctrl	199	70	2586	1090	10	0.355833333333333	0.0931111111111111	0.16037037037037	0	0	0	0.51625	0	0.138166666666667	0.138166666666667	0	0	0.175466666666667	0	0	0.183555555555556	0	0	0.0637543859649122	0.0650387596899225	0.0439506172839507	CD4 TCM
CTACAGATCGAGTGGA-1	SeuratProject	2247	1421	FR240_CTX	Exp2	2.80373831775701	CTX	Ctrl	126	40	2459	1419	13	0	0	0	0	0.0843333333333334	0.421555555555556	0	0	0.10475	0.10475	0	0.364066666666667	0.0843333333333334	0.170866666666667	0	0	0	0	0.20019298245614	0.0333023255813953	0.0407222222222222	MG
CTACCCAAGGACGCAT-1	SeuratProject	2371	1400	FR240_CTX	Exp2	2.48840151834669	CTX	Ctrl	209	56	2516	1396	13	0.101083333333333	0	0	0.0814	0.163466666666667	0.404333333333333	0	0	0	0	0	0.263466666666667	0.0814	0.0814	0	0.332555555555556	0	0	0.143333333333333	0.0328527131782945	0	MG
CTACCCACAAATTGCC-1	SeuratProject	1596	876	FR240_CTX	Exp2	3.50877192982456	CTX	Ctrl	83	45	2388	874	11	0.162583333333333	0	0	0	0.1306	0	0.410666666666667	0.183533333333333	0	0.162583333333333	0	0	0	0	0.1306	0	0	0	0	0.059093023255814	0.0584753086419753	CD4 TEM
CTACCCAGTAACGATA-1	SeuratProject	1697	1064	FR240_CTX	Exp2	2.12139068945197	CTX	Ctrl	118	48	2398	1060	13	0.224583333333333	0.161166666666667	0	0	0	0.522555555555556	0	0	0	0.143333333333333	0	0.503666666666667	0.1802	0	0	0.190444444444444	0	0	0.202894736842105	0.0347984496124031	0.0282098765432098	MG
CTATAGGCAATAGGGC-1	SeuratProject	4776	2286	FR240_CTX	Exp2	1.42378559463987	CTX	Ctrl	74	44	3382	2214	13	134	0	0	0	0	0.302666666666667	0	0	134	0	0	0	0	0.107733333333333	0	0.326555555555556	0	0	0.238631578947368	0	0	MG
CTATCCGTCCTTCAGC-1	SeuratProject	2326	1446	FR240_CTX	Exp2	0.687876182287188	CTX	Ctrl	42	28	2476	1445	13	0.0954166666666667	0	0.0446296296296296	0	0.1524	0	0	0	0	0.0954166666666667	0	0.0768666666666666	0	0	0	0.126555555555556	0	0	0.0258771929824562	0.0326589147286822	0.0386481481481481	MG
CTATCTACAAACGTGG-1	SeuratProject	1687	1009	FR240_CTX	Exp2	10.3141671606402	CTX	Ctrl	216	73	2386	1006	13	0.241583333333333	0	0.134518518518518	0	0	0.5	0	0	0	0.149333333333333	0	0.437066666666667	0.238666666666667	0	0	0	0	0	0.171982456140351	0.0277984496124031	0	MG
CTCAATTTCTGATTCT-1	SeuratProject	842	577	FR240_CTX	Exp2	1.06888361045131	CTX	Ctrl	87	42	2016	687	13	0	0	0	0	0	0.521777777777778	0	0	0.242583333333333	0	0	0.200466666666667	0	0	0	0	0	0	0.377228070175439	0	0.0321419753086419	MG
CTCAGGGGTCTGATCA-1	SeuratProject	2723	1232	FR240_CTX	Exp2	9.87881013587954	CTX	Ctrl	225	71	2739	1231	6	0.425333333333333	0.266555555555556	0.15662962962963	0	0	0	0	0	0.226666666666667	0.239833333333333	0	0.2852	0	0	0	0	0.278466666666667	0	0.308070175438596	0	0	MG
CTCAGTCAGAACCCGA-1	SeuratProject	700	519	FR240_CTX	Exp2	5	CTX	Ctrl	66	33	1989	657	13	0.201083333333333	0	0	0	0	0.322444444444444	0	0	0	0.201083333333333	0	0.1944	0	0	0	0	0	0	0.0481228070175439	0	0	MG
CTCAGTCGTAGCTGCC-1	SeuratProject	10054	3443	FR240_CTX	Exp2	3.41157748159936	CTX	Ctrl	193	82	2841	1669	2	0.320916666666667	0.102333333333333	0.155814814814815	0.329066666666667	0	0	0.2405	0	0.207916666666667	0.179083333333333	0	0.454533333333333	0	0	0	0.0268888888888889	0	0	0.0716842105263158	0	0.0317654320987655	Class. Mono
CTCATGCGTGATCGTT-1	SeuratProject	3078	1504	FR240_CTX	Exp2	6.01039636127355	CTX	Ctrl	548	97	3007	1499	6	0.432666666666667	0.155277777777778	0	0	0.5308	0.119777777777778	0	0	0.551666666666667	0	0	0.458866666666667	0.0728	0.230333333333333	0	0	0.0728	0	0.289894736842105	0.0323178294573644	0.0309012345679013	MG
CTCATGCTCATGGCCG-1	SeuratProject	1518	961	FR240_CTX	Exp2	6.38998682476943	CTX	Ctrl	87	43	2404	957	13	0.15275	0	0	0	0	0.329666666666667	0	0	0	0	0	0	0	0.122733333333333	0	0	0	0	0.168228070175439	0.0281162790697674	0	MG
CTCCAACCAGATCCAT-1	SeuratProject	2839	1288	FR240_CTX	Exp2	5.03698485382177	CTX	Ctrl	68	34	2837	1286	11	117	0	0	0.186933333333333	0	0	0.698666666666667	0	0	0.327583333333333	0	0	0	0	0	0.155333333333333	0	0	0.0304210526315789	0.0659612403100776	0.0434444444444444	CD4 TCM
CTCGAGGGTGCGTGCT-1	SeuratProject	5127	2453	FR240_CTX	Exp2	1.28730251609128	CTX	Ctrl	127	49	3432	2266	13	0.187833333333333	0	0	0	0	0.498666666666667	0	0	0	0.21375	0	0.103533333333333	0.103533333333333	0	0	171	0	0	0.188701754385965	0	0.0271296296296296	MG
CTCTCAGCATTGTGCA-1	SeuratProject	2960	1399	FR240_CTX	Exp2	2.53378378378378	CTX	Ctrl	81	46	2932	1392	11	0	0	0	0	0	0	0.3435	0.267933333333333	0	0	0	0.405066666666667	0	0	0.0818666666666666	0	0	0	0	181	0.381043209876543	CD4 Proliferating
CTCTCAGGTGCAGTGA-1	SeuratProject	1891	1140	FR240_CTX	Exp2	4.81226864093072	CTX	Ctrl	204	59	2354	1138	13	0	0.180666666666667	0	0	0.178866666666667	0.296555555555556	0	0	0.2695	0.222916666666667	0	0.498066666666667	0.178866666666667	0	0	0.179666666666667	0.108733333333333	0	0.171491228070175	0.0264883720930232	0.0276111111111111	MG
CTCTCGACATGAGAAT-1	SeuratProject	1407	888	FR240_CTX	Exp2	0.923951670220327	CTX	Ctrl	98	31	2395	887	21	0	0.108611111111111	0	0	0	0	794	0.198266666666667	0	0.161416666666667	0	0	0	0	0	0	0	0	0	0	0.0346604938271605	CD4 TEM
CTCTGGTGTGCACAAG-1	SeuratProject	2737	1169	FR240_CTX	Exp2	3.1055900621118	CTX	Ctrl	143	61	2760	1167	33	0	0.0873333333333334	0	0	0	0	0	0	0	0	0	0.4832	0.276333333333333	0	0	0	0	0	0	0	0.0431296296296296	B memory
CTGAATGTCACCCTCA-1	SeuratProject	1634	940	FR240_CTX	Exp2	1.65238678090575	CTX	Ctrl	58	42	2374	938	11	0	0.103777777777778	0	0	0	0	0.78125	0.196266666666667	0.154166666666667	0	0	0.123866666666667	0	0	0	0	0	0	0	0.0852403100775194	0	CD8 TEM
CTGAGGCAGCTAATGA-1	SeuratProject	945	562	FR240_CTX	Exp2	3.80952380952381	CTX	Ctrl	185	62	2020	632	13	0	0	0	0	0.158933333333333	0.330444444444444	0	0.158933333333333	198	0	0	0	0	0	0	0.263333333333333	0	0	0.0984035087719298	0	0	MG
CTGCAGGGTAGGAAAG-1	SeuratProject	2752	1558	FR240_CTX	Exp2	2.18023255813953	CTX	Ctrl	151	56	2759	1556	13	0.178333333333333	0	0	0	0.0722666666666667	0.327888888888889	0	0	0	0	0	0.195533333333333	0.0722666666666667	0.0722666666666667	0	0	0	0	0.190298245614035	0.0222480620155039	0	MG
CTGCGAGGTGGGTCAA-1	SeuratProject	1947	907	FR240_CTX	Exp2	2.67077555213148	CTX	Ctrl	182	70	2419	906	33	0	0	0	0	0	0	0.2245	0	0	0	0	0.440066666666667	0.377533333333333	0	0	0	0	0	0	0.0431627906976744	0	B naive
CTGCTCATCGCACTCT-1	SeuratProject	5282	1899	FR240_CTX	Exp2	4.07042786823173	CTX	Ctrl	113	52	3322	1704	15	0.260666666666667	0.282277777777778	0.20362962962963	0.374733333333333	0.0369333333333334	0.0303333333333333	0.02325	0	0.437583333333333	0.226166666666667	0	0.0191333333333333	0.319733333333333	0	0	0.321555555555556	0	0	0.206543859649123	0.0160697674418605	0.0193148148148148	Class. Mono
CTGTAGATCGACGATT-1	SeuratProject	650	511	FR240_CTX	Exp2	3.84615384615385	CTX	Ctrl	84	33	1955	666	13	0	0.136055555555556	0.0922592592592593	0	0	0.538222222222222	0	0	0	0	0	0.1626	0	0.1626	0	0.269444444444444	0	0	0	0	0.0325987654320987	MG
CTGTCGTAGTCTGGAG-1	SeuratProject	2812	1513	FR240_CTX	Exp2	4.90753911806543	CTX	Ctrl	97	51	2810	1511	2	0.222166666666667	0.2125	0.0763703703703704	188	0.0676666666666667	0	0	0	0.24975	0	0	0.351666666666667	0	0	0	0.331555555555556	0	0	0.115894736842105	0	0.0379074074074074	Class. Mono
CTGTCGTGTACGCTTA-1	SeuratProject	5808	2402	FR240_CTX	Exp2	0.981404958677686	CTX	Ctrl	122	46	3363	2033	13	0.3355	0	0	0	0	0.301222222222222	0	0	0	0	0	0	0.0905333333333334	0	0	0.307444444444444	0	0	0.158491228070175	0	0.0304320987654321	MG
CTGTCGTTCGGCCCAA-1	SeuratProject	1466	845	FR240_CTX	Exp2	8.86766712141883	CTX	Ctrl	162	60	2421	843	13	0.329666666666667	0	0.0757037037037037	0	0.264266666666667	0	0	0	0.165333333333333	0	0	0.395733333333333	0	0	0	0.305555555555556	0	0	0.393491228070175	0	0	MG
CTGTGAAGTATCACCA-1	SeuratProject	1450	775	FR240_CTX	Exp2	3.24137931034483	CTX	Ctrl	61	41	2384	775	11	0.173416666666667	0	0	0	0	0	0.484666666666667	0.323866666666667	0.173416666666667	0	0	0	0	0	0	0	0	0	0.0785964912280702	0.0781550387596899	0.0730740740740741	CD8 TEM
CTTAGGAAGGGCCAAT-1	SeuratProject	1505	888	FR240_CTX	Exp2	4.18604651162791	CTX	Ctrl	72	40	2458	888	22	0.379583333333333	0.106166666666667	0	0	0.3042	741	0	0	0.245416666666667	0	0	0.397733333333333	0	0	0	0	0	0	0.409543859649123	0	0.0525	MG
CTTCCGAGTCTGTGAT-1	SeuratProject	1007	688	FR240_CTX	Exp2	3.07845084409136	CTX	Ctrl	139	60	2118	726	13	0	0	0	0	0.147666666666667	0.244555555555556	0	0	0	0	0	0.147666666666667	0.147666666666667	0	0	317	0	0	0.121526315789474	0.031015503875969	0	MG
CTTCTCTGTGAACCGA-1	SeuratProject	6392	2375	FR240_CTX	Exp2	4.13016270337922	CTX	Ctrl	174	60	3369	1726	33	0.1945	0	0	0	0	0	0.1945	0	0.45525	0	0	0.3924	0.381466666666667	0	0.156133333333333	0	0	0	0.134245614035088	0	0.0285185185185185	cDC2
CTTGAGAAGGACTATA-1	SeuratProject	1056	586	FR240_CTX	Exp2	3125	CTX	Ctrl	174	52	2234	603	22	0.382166666666667	0.128722222222222	0	0	196	0	0	0	0.382166666666667	0.191583333333333	0	0.348466666666667	0	0.1538	0	0	0	0	0.308561403508772	0.0317286821705426	0	MG
CTTTCAAAGTCGAATA-1	SeuratProject	1493	737	FR240_CTX	Exp2	9.97990622906899	CTX	Ctrl	139	52	2357	733	6	0.23025	0.325388888888889	0	0	0	0	0	0	0.23025	0	0	0.580933333333333	0	0.184733333333333	0	0	0	0	0.155912280701754	0	0.0305864197530864	MG
CTTTCAAAGTCTTCCC-1	SeuratProject	1892	996	FR240_CTX	Exp2	2.21987315010571	CTX	Ctrl	48	28	2355	996	11	0	0	0	0	0	0	0.386166666666667	0.369333333333333	0	0.370833333333333	0	0	0.119333333333333	0	0	0	0	0	0	0	0.0395185185185185	CD8 TEM
GAACACTCAAGAATGT-1	SeuratProject	1205	800	FR240_CTX	Exp2	0.746887966804979	CTX	Ctrl	133	49	2238	806	13	0	0	0	0	0	0.315888888888889	0	0	0.173416666666667	0	0	0.1986	0.190466666666667	0	0	0	0	0	0.143982456140351	0.0300387596899225	0.0304382716049383	MG
GAACGTTAGCCAGAGT-1	SeuratProject	1460	632	FR240_CTX	Exp2	3.01369863013699	CTX	Ctrl	61	38	2378	631	11	0	0	0	0	0	0	0.492666666666667	0.4812	0	0.185666666666667	0	0	0	0	0.185733333333333	0	0	0	0	0	0	CD8 TEM
GAACGTTCAGGTACGA-1	SeuratProject	767	592	FR240_CTX	Exp2	2.08604954367666	CTX	Ctrl	56	28	2112	695	2	0.383833333333333	0	0	0	0.154466666666667	0	0	0	0.192416666666667	0	0	0	0	0	0.154466666666667	0	0	0	0.0462982456140351	0	0	Class. Mono
GAACGTTGTGGCATCC-1	SeuratProject	5313	2352	FR240_CTX	Exp2	5.47713156408809	CTX	Ctrl	148	66	3395	2089	2	0.143583333333333	0.130944444444444	0.0888518518518518	0.539733333333333	0	0	0.143583333333333	0	0.50125	0	0	0.371866666666667	0	0	0	0.190777777777778	0	0	0.0812982456140351	0	0	Class. Mono
GAACGTTTCGTTAGAC-1	SeuratProject	829	525	FR240_CTX	Exp2	6.87575392038601	CTX	Ctrl	160	50	2025	616	6	0	0	0	0.192533333333333	0	0	0	0	0	0	0	0.383733333333333	0	0.159866666666667	0	0	0	0	0	0.0324341085271318	0.0323456790123456	MG
GAAGCCCCAAGCGCAA-1	SeuratProject	1515	640	FR240_CTX	Exp2	4.15841584158416	CTX	Ctrl	113	49	2431	639	11	0	0.123333333333333	0	0	0	0	0.477416666666667	0.476066666666667	0	0.229416666666667	0	0	0	0	0	0	0	0	0.0444210526315789	0	0	NK
GAAGCCCGTTTACCTT-1	SeuratProject	2535	1497	FR240_CTX	Exp2	4.18145956607495	CTX	Ctrl	147	45	2596	1492	6	0.0915833333333333	0	0.0914074074074074	0	0.0738	0.568111111111111	0	0	0.452833333333333	0.0915833333333333	0	0.4602	0	0.0738	0	0.121444444444444	0.0738	0	0.214157894736842	0	0.0310864197530865	MG
GAAGCGAGTACGGATG-1	SeuratProject	4058	2149	FR240_CTX	Exp2	1.52784622966979	CTX	Ctrl	253	73	3317	2144	26	0.352416666666667	0	0	0	0.544266666666667	0	0	0	0.304333333333333	0	0	0.122666666666667	0.180066666666667	0	0	0.269777777777778	0	0	0.132228070175439	0.0281085271317829	0.0292098765432098	CAMs
GAATCGTAGATTGTGA-1	SeuratProject	8649	3247	FR240_CTX	Exp2	3.14487223956527	CTX	Ctrl	105	46	2950	1837	2	0	0.157166666666667	0	397	0.156533333333333	0	0	0	0.210416666666667	0.0499166666666667	0	0.5086	0	0	0	0.222777777777778	0	0	0.0868771929824561	0	0.0363086419753086	Class. Mono
GAATCGTCAAGTATAG-1	SeuratProject	1000	791	FR240_CTX	Exp2	1	CTX	Ctrl	39	24	2198	852	1	0.23825	0	0	0.1404	0	0.232444444444444	0	0	0.23825	0	0	0.3302	0	0.1404	0	0.232444444444444	0	0	0.165736842105263	0	0.0305432098765432	MG
GACCAATCAGTTCTAG-1	SeuratProject	1910	1246	FR240_CTX	Exp2	0.680628272251309	CTX	Ctrl	99	46	2345	1245	13	0	0	0.0571481481481482	0	0	622	0	0	0.246166666666667	0	0	0.393133333333333	0	0	0	0.164111111111111	0	0	0.176614035087719	0	0.0267469135802469	MG
GACCCAGAGTGCCCGT-1	SeuratProject	2158	1389	FR240_CTX	Exp2	2.91936978683967	CTX	Ctrl	179	59	2429	1385	13	217	0	0.0506666666666666	0	0.0877333333333333	0.477333333333333	0	0	109	0.213666666666667	0	0.3576	0	0	0	0.310888888888889	0	0	0.243175438596491	0.0240465116279069	0.0256666666666666	MG
GACCTTCTCGGAAACG-1	SeuratProject	1041	732	FR240_CTX	Exp2	3.45821325648415	CTX	Ctrl	146	61	2245	777	13	0	0	0	0	0	0	0	0	0	0	0	0.1432	0.196466666666667	0	0	0	0.1432	0	0.132017543859649	0	0.0570740740740741	MG
GACGCTGTCGTAACAC-1	SeuratProject	2096	1364	FR240_CTX	Exp2	1.19274809160305	CTX	Ctrl	100	51	2391	1356	13	0	0	0.0508888888888889	0	0	0.478444444444444	0	0	0.1095	0	0	0.371266666666667	0	0	0	317	0.0881333333333333	0	0.31921052631579	0	0.0257037037037037	MG
GACTCAAAGAGCATTA-1	SeuratProject	1819	1176	FR240_CTX	Exp2	2.58383727322705	CTX	Ctrl	129	54	2368	1173	13	222	0.0882777777777778	0	0	0.105266666666667	0.325888888888889	0	0	0.260833333333333	0	0	0	0	0	0	0.173888888888889	0	0	317	0.0260852713178295	0.0436604938271605	MG
GACTCAAGTAAGTCAA-1	SeuratProject	1249	837	FR240_CTX	Exp2	5.20416333066453	CTX	Ctrl	176	53	2290	837	13	0	0.113444444444444	0	0	0.135466666666667	0.312333333333333	0	0	0	0	0	0.197266666666667	0	0	0	0.224222222222222	0	0	0.177368421052632	0.0295968992248062	0.0300864197530865	MG
GACTTCCCATGCAGGA-1	SeuratProject	3197	1766	FR240_CTX	Exp2	0.781983109164842	CTX	Ctrl	113	49	3118	1764	13	0.178916666666667	0	0.026074074074074	0	0	0.376555555555556	0	0	0	0.178916666666667	0	0.2752	0.0434666666666667	0.1946	0	0.322777777777778	0	0	0.149771929824561	0	0.0254691358024691	MG
GAGAAATTCCTATTGT-1	SeuratProject	2238	1436	FR240_CTX	Exp2	3.08310991957105	CTX	Ctrl	84	42	2453	1430	13	99	0	0	0	0.0797333333333333	0.307666666666667	0	0	197	99	0	0.541533333333333	0.158133333333333	0.243266666666667	0	0.307666666666667	0	0	0.0751052631578948	0	0.0249259259259259	MG
GAGACCCTCATGCCCT-1	SeuratProject	1894	1258	FR240_CTX	Exp2	1.47835269271383	CTX	Ctrl	116	47	2333	1256	22	0.246666666666667	0	0	0	0.276133333333333	0.497111111111111	0	0	0.3695	0	0	0.177866666666667	0	0.369666666666667	0	0.164444444444444	0.0996	0	0.130035087719298	0	0	MG
GAGATGGCACAGAAGC-1	SeuratProject	1031	684	FR240_CTX	Exp2	5.04364694471387	CTX	Ctrl	181	71	2142	733	13	0	0	0	0	0	0	0	0	0	0.1855	0	0	0.148933333333333	0	0	0	0	0	0.174368421052632	0	0.0313333333333333	MG
GAGATGGGTATGACAA-1	SeuratProject	918	658	FR240_CTX	Exp2	4.57516339869281	CTX	Ctrl	198	66	2087	735	13	0	0	0	0	0	0.328777777777778	0	0	0.18825	0	0	0.151133333333333	0	0.151133333333333	0	0	0	0	0.135210526315789	0	0	MG
GAGATGGTCCGCAACG-1	SeuratProject	1690	728	FR240_CTX	Exp2	4.20118343195266	CTX	Ctrl	169	63	2452	728	33	0	0	0	0.184733333333333	0	0	0.238333333333333	0	0	0	0	0.384333333333333	0.142133333333333	0	0	0	0	0	0	0	0	B naive
GAGCCTGAGGTGAGCT-1	SeuratProject	990	697	FR240_CTX	Exp2	5.95959595959596	CTX	Ctrl	196	68	2152	758	13	0	0.122777777777778	0	0	0.146666666666667	0.242888888888889	0	0	0.182666666666667	0	0	0.146666666666667	0.146666666666667	0	0	0.331555555555556	0	0	0.0558596491228071	0.0308992248062016	0.0311234567901234	MG
GAGCCTGGTTGGGATG-1	SeuratProject	3893	1907	FR240_CTX	Exp2	0.770613922424865	CTX	Ctrl	45	28	3267	1903	13	0.0289166666666667	0	0.0843333333333334	0.0236666666666666	0	0.315555555555556	0	0	0	0.0289166666666667	0	0.178466666666667	0	0.0236666666666666	0	0.0378888888888889	0.0236666666666666	0	0.0774912280701754	0.0284961240310078	0.0333456790123456	MG
GAGGCCTCAGGCATGA-1	SeuratProject	2674	1538	FR240_CTX	Exp2	1.19670905011219	CTX	Ctrl	135	63	2682	1534	13	0	0.135222222222222	0.0418148148148149	0	0	0.331888888888889	0	0	0	0	0	0.341533333333333	0	0.142266666666667	0	0.118111111111111	0	0	0.179473684210526	0	0	MG
GAGGGTACATTGACTG-1	SeuratProject	2099	1272	FR240_CTX	Exp2	5.76464983325393	CTX	Ctrl	86	40	2416	1265	13	0	0	0	0	0.1904	0.490888888888889	0	0	0.333916666666667	0	0	0.1986	0.0958666666666667	0	0	0.322555555555556	0	0	0.217333333333333	0	0	MG
GAGTCTAAGAGGCCAT-1	SeuratProject	5925	2495	FR240_CTX	Exp2	4.54008438818565	CTX	Ctrl	443	87	3315	1999	13	0.349166666666667	0.136611111111111	0.150481481481481	0	0.1406	0	0	0	0	0.219666666666667	0	0.279866666666667	0.1836	0	0	0.292222222222222	0.329666666666667	0	0.253105263157895	0.0245968992248062	0	MG
GAGTCTAGTCGCGTTG-1	SeuratProject	7252	2878	FR240_CTX	Exp2	3.68174296745725	CTX	Ctrl	175	68	3144	1863	2	0.49075	0.155722222222222	0	0.0786	0.1714	0	0.23725	0	0.44125	0.197166666666667	0	0.393733333333333	0	0.133733333333333	0	0	0	0	0.0986842105263158	0	0	Class. Mono
GAGTGAGAGATGCTTC-1	SeuratProject	910	704	FR240_CTX	Exp2	2.08791208791209	CTX	Ctrl	44	33	2127	789	13	0	0	0.0831481481481482	0	0	0.242111111111111	0	0	0	0.182083333333333	0	0	0	0.1904	0	0	0	0	0.120368421052632	0	0	MG
GAGTGTTGTACGACAG-1	SeuratProject	2696	1599	FR240_CTX	Exp2	5.45252225519288	CTX	Ctrl	148	58	2710	1598	13	0.0835833333333333	0.136333333333333	0.0393703703703704	0	0.133466666666667	0.552444444444445	0	0	0.166166666666667	0	0	0.381466666666667	229	0	0	0.316555555555556	0	0	0.443666666666667	0.0447286821705426	0.023783950617284	MG
GAGTTTGTCTCACGAA-1	SeuratProject	2253	1441	FR240_CTX	Exp2	1.81979582778518	CTX	Ctrl	117	56	2451	1440	13	0.408166666666667	0	0.0456666666666666	0	0.156133333333333	0	0	0	0.204583333333333	0	0	0.0787333333333333	0.0787333333333333	0	0	0	0	0	0.0779298245614035	0.0444728682170543	0.0614135802469136	MG
GATCACACATCCTTGC-1	SeuratProject	1379	850	FR240_CTX	Exp2	13.7055837563452	CTX	Ctrl	90	42	2389	848	22	0	0	0	0	0.1328	0.307333333333333	0	0	0.165333333333333	0	0	0.194866666666667	0	0	0	0.327222222222222	0	0	0.161842105263158	0	0.0298395061728395	MG
GATCAGTCAACTCGTA-1	SeuratProject	5347	2385	FR240_CTX	Exp2	0.0561062277912848	CTX	Ctrl	94	45	3417	2150	13	0.18125	0	0	0	0	0.330111111111111	0	0	0.18125	0.123166666666667	0	0.3632	0	0	0	241	0	0	0.031719298245614	0	0.0267160493827161	MG
GATCAGTGTCCGCAGT-1	SeuratProject	2608	1501	FR240_CTX	Exp2	2.26226993865031	CTX	Ctrl	125	51	2639	1497	13	0	0	0.0825185185185185	0	0	0.446222222222222	0	0	0.0908333333333333	0	0	0.3436	0.145066666666667	0.0732	0	0.120444444444444	0	0	0.203929824561404	0	0.024320987654321	MG
GATCCCTAGCACTCGC-1	SeuratProject	1589	952	FR240_CTX	Exp2	0.503461296412838	CTX	Ctrl	115	45	2432	949	6	0.156166666666667	0	0	0	0.125466666666667	0.414444444444444	0	0	0.311333333333333	0	0	0.318133333333333	0.125466666666667	0	0	0	0.125466666666667	0	0.2	0	0.0406543209876543	MG
GATGACTCATTAAGCC-1	SeuratProject	2394	1512	FR240_CTX	Exp2	1.37844611528822	CTX	Ctrl	81	42	2490	1507	21	0.09475	0	0.0443333333333333	0	0	0	0.304916666666667	0.195733333333333	0	0.211166666666667	0	0.0763333333333334	0	0	0.169466666666667	0.125666666666667	0	0	0.0257368421052632	0	0.0523888888888889	CD8 TEM
GATGACTGTGTTCCAA-1	SeuratProject	1960	1169	FR240_CTX	Exp2	4.64285714285714	CTX	Ctrl	205	63	2345	1167	13	0.132083333333333	0.0890555555555556	0	0	0.211066666666667	0.175444444444444	0	0	0.263166666666667	0	0	0.478333333333333	0.1062	0	0	0	0.199933333333333	0	0.292631578947368	0	0.0370864197530865	MG
GATGAGGGTGCGTGCT-1	SeuratProject	1073	764	FR240_CTX	Exp2	6.33737185461323	CTX	Ctrl	205	69	2215	792	13	0	0	0	0	284	0.316777777777778	0	0	0	0	0	0.3904	0.142666666666667	0.142666666666667	0	0	0	0	0.219157894736842	0	0.0438395061728395	MG
GATGATCTCAACACGT-1	SeuratProject	1520	947	FR240_CTX	Exp2	4.53947368421053	CTX	Ctrl	119	55	2359	943	6	0.314833333333333	0.106277777777778	0	0	0.185933333333333	0	0	0	0.157916666666667	0	0	0.396133333333333	0.2524	0.126866666666667	0	0	0	0	0.222280701754386	0	0.052537037037037	MG
GATGCTATCCCGATCT-1	SeuratProject	3804	1907	FR240_CTX	Exp2	1.02523659305994	CTX	Ctrl	114	46	3296	1901	13	0.331833333333333	0	0	0	0	0.376888888888889	0	0	0	0.03625	0	0	0.0295333333333333	0	0	0.314222222222222	0	0	0.122859649122807	0.0205581395348837	0.0228888888888888	MG
GATGGAGAGCCACAAG-1	SeuratProject	1715	861	FR240_CTX	Exp2	3.73177842565598	CTX	Ctrl	54	33	2451	859	11	0	0	0	0	0	0	0.450833333333333	0	0	0	0	0	0	0	0	0	0	0	0.0873508771929824	0.044046511627907	0.0296296296296297	CD8 TEM
GATTGGTGTAGTGATA-1	SeuratProject	2016	1234	FR240_CTX	Exp2	4.71230158730159	CTX	Ctrl	100	46	2393	1232	13	0.236833333333333	0.155666666666667	0	0	0.167933333333333	0.435555555555556	0	0	0.118916666666667	0	0	0.19	0	0.167933333333333	0	0.325666666666667	0.0956666666666667	0	0.126859649122807	0.0333720930232558	0.0351358024691358	MG
GATTTCTGTCCACATA-1	SeuratProject	1863	1102	FR240_CTX	Exp2	4.77724100912507	CTX	Ctrl	108	44	2325	1100	13	0	0.151166666666667	0.0643703703703704	0.1124	0	0.185777777777778	0	0	0.139833333333333	0	0	0.180733333333333	0	0.223466666666667	0	0.185777777777778	0	0	0.111666666666667	0	0.0279506172839507	MG
GCAACATCATAGATGA-1	SeuratProject	2243	1382	FR240_CTX	Exp2	3.16540347748551	CTX	Ctrl	141	59	2449	1378	13	0.421583333333333	0.0718333333333333	0.142814814814815	0	0.169733333333333	0.701222222222222	0	0	0.2115	0	0	0.363066666666667	0	0.0855333333333334	0	0.328888888888889	0.0855333333333334	0	0.268052631578947	0	0.0566172839506173	MG
GCAACCGAGCAAGCCA-1	SeuratProject	4950	2391	FR240_CTX	Exp2	1.8989898989899	CTX	Ctrl	79	39	3453	2275	11	0.132583333333333	0	0	0.1532	0	0	0	0.368466666666667	0	0.23325	0	0	0.1532	0	0	0.253777777777778	0	0	0	0	0.0334876543209877	NK
GCAACCGTCGGTAAGG-1	SeuratProject	3511	1879	FR240_CTX	Exp2	3.93050412987753	CTX	Ctrl	185	66	3258	1876	13	0.233583333333333	0	0.0239259259259259	0.0396	0.1874	0.493333333333333	0	0	0.23875	0.233583333333333	0	0.423533333333333	0	0	0	0.0644444444444444	0	0	0.304578947368421	0	0.0212098765432098	MG
GCACTAAAGTAAGAGG-1	SeuratProject	2680	1539	FR240_CTX	Exp2	5.63432835820895	CTX	Ctrl	279	76	2694	1535	13	0.0818333333333333	0.0555555555555556	0	0	0.0659999999999999	257	0	0	0	0	0	0.2198	0	0	0	0.108444444444444	0	0	0.121280701754386	0	0.0378950617283951	MG
GCACTAAGTACGACAG-1	SeuratProject	1038	665	FR240_CTX	Exp2	5.8766859344894	CTX	Ctrl	128	59	2133	708	13	0	0	0	0	0.1506	0	0	0	0	0	0	0.1506	0	0	0	0.249444444444444	0.1506	0	0.254859649122807	0.0313565891472868	0.0314876543209877	MG
GCACTAATCATCGCTC-1	SeuratProject	1865	909	FR240_CTX	Exp2	3.2171581769437	CTX	Ctrl	119	45	2440	909	21	0.532666666666667	0.338166666666667	0.161444444444444	0	0	0	0	0	0	0.22925	0	0	0	0	0	0.280333333333333	0	0	0.0681052631578948	0.0277209302325582	0.0285925925925926	CD8 TEM
GCAGCCATCAACCCGG-1	SeuratProject	3085	1699	FR240_CTX	Exp2	1.58833063209076	CTX	Ctrl	135	57	3046	1695	13	0.127833333333333	0.0439444444444445	0.0308518518518518	0	0.0520666666666667	0.622444444444444	0	0	0.0644166666666667	0	0	0	0.149533333333333	0	0	0.310222222222222	0	0	0.125105263157895	0.0543643410852713	0	MG
GCAGCCATCTTAGCTT-1	SeuratProject	2062	1214	FR240_CTX	Exp2	5.86808923375364	CTX	Ctrl	145	57	2401	1212	13	0.218416666666667	0	0	0	0	0.322666666666667	0	0	251	126	0	0.2902	0.101333333333333	0	0	0	0	0	0.365245614035088	0	0	MG
GCAGCTGGTGTGCCTG-1	SeuratProject	1410	794	FR240_CTX	Exp2	2.97872340425532	CTX	Ctrl	116	52	2378	792	11	0.17175	0.1155	0	0.137933333333333	0	0	0.48575	0.556333333333333	0	0.17175	0	0.186333333333333	0	0	0.137933333333333	0	0	0	0	0.0298837209302325	0	CD8 TEM
GCAGGCTAGAAGCGAA-1	SeuratProject	1725	942	FR240_CTX	Exp2	2.14492753623188	CTX	Ctrl	114	46	2415	941	21	0.60225	0.253277777777778	0.238666666666667	0	0	0	0.378416666666667	0.1242	0	0.154583333333333	0	0	0	0	0.1242	0.321111111111111	0	0	0	0.0282868217054264	0.0517962962962963	CD8 TEM
GCAGGCTTCCGAGCTG-1	SeuratProject	1732	1110	FR240_CTX	Exp2	2.19399538106236	CTX	Ctrl	167	63	2392	1108	13	0.140416666666667	0.187555555555556	0	0	0	0.332222222222222	0	0	0.36475	0	0	0.3124	0	0	0	0.299777777777778	0.112866666666667	0	0.223070175438597	0.026968992248062	0.038320987654321	MG
GCAGGCTTCGCCAATA-1	SeuratProject	2528	1503	FR240_CTX	Exp2	5.49841772151899	CTX	Ctrl	151	55	2577	1498	13	0	0.0637222222222222	0	0	0	727	0	0	0.2995	0.0940833333333333	0	0.382333333333333	0.150266666666667	0.0758	0	0	0	0	0.29580701754386	0.0331085271317829	0	MG
GCAGTTACAGAGGGTT-1	SeuratProject	4922	1827	FR240_CTX	Exp2	2.60056887444128	CTX	Ctrl	214	68	3400	1729	15	0.0991666666666666	0.0343888888888889	0.0244814814814814	0.119133333333333	0.0798666666666666	0.0661111111111111	0.21	0	0.398916666666667	0	0	0.5348	0.0406	0	0.0798666666666666	0	0	0	0.120771929824561	0.0395891472868217	0.0367839506172839	Class. Mono
GCATCTCGTTCAGGTT-1	SeuratProject	1367	976	FR240_CTX	Exp2	1.24359912216533	CTX	Ctrl	75	34	2386	974	13	0	0.163944444444444	0.0706666666666667	0	0.123733333333333	0.325222222222222	0	0	0.230333333333333	0	0	0.246133333333333	0.123733333333333	0.123733333333333	0	0	0	0	0.0864912280701754	0.0282325581395348	29	MG
GCCAGGTAGTTGAATG-1	SeuratProject	671	514	FR240_CTX	Exp2	10.4321907600596	CTX	Ctrl	124	51	1961	682	13	0	0.135388888888889	0	0	0.322266666666667	0	0	0	0	0	0	0	0	0.1618	0.1618	0	0	0	0.18359649122807	0	0	MG
GCCAGTGAGACAGCGT-1	SeuratProject	4318	1492	FR240_CTX	Exp2	2.10745715609078	CTX	Ctrl	284	67	3343	1489	15	0.410333333333333	0.265888888888889	0.198148148148148	0.0686	0.1704	0	0.0850833333333333	0	0.452416666666667	186	0	0.541866666666667	0.149333333333333	0	0.2166	0.297888888888889	0	0	0.106035087719298	0.0296434108527132	0.0395493827160494	Class. Mono
GCCATGGAGGGCGAGA-1	SeuratProject	960	643	FR240_CTX	Exp2	1875	CTX	Ctrl	188	65	2147	693	6	0.423416666666667	0.164166666666667	0	0	0	0	0	0	0	0.1875	0	0.339266666666667	0	0	0	0	0	0	0.123789473684211	0	0.0314814814814814	MG
GCCATGGAGTAGGGTC-1	SeuratProject	5196	2368	FR240_CTX	Exp2	4.58044649730562	CTX	Ctrl	198	65	3428	2136	2	0.377916666666667	0.160888888888889	0.0699259259259259	0.658733333333333	0.1224	0	0	0	0.43825	0	0	0.395866666666667	0	0	0	0	0	0	0.161771929824561	0	0	Class. Mono
GCCGTGAGTATCGTAC-1	SeuratProject	7562	3082	FR240_CTX	Exp2	4.2713567839196	CTX	Ctrl	261	88	3110	1937	2	385	0.140888888888889	0.0393333333333333	0.3862	0.154933333333333	0	0.0835	0	0.509166666666667	0.157916666666667	0	0.3652	0.154933333333333	0	0	0	0	0	0.0725614035087719	0.0216744186046511	0	Class. Mono
GCGAGAAGTCTTGTCC-1	SeuratProject	1197	876	FR240_CTX	Exp2	0.835421888053467	CTX	Ctrl	135	51	2281	878	13	0	0.111722222222222	0	0	0	0.333222222222222	0	0	0	0	0	189	0	0	0	0	0	0	0.110263157894737	0.0293565891472868	0.0298950617283951	MG
GCGATCGGTGTGTCGC-1	SeuratProject	2582	1347	FR240_CTX	Exp2	2.98218435321456	CTX	Ctrl	227	66	2647	1344	11	0.1125	0.150333333333333	0	0	0	0	0.70175	0.2856	0	0.1125	0	0.0905333333333334	0	0	0.0905333333333334	0.283888888888889	0	0	0	0.0243720930232558	0.0341851851851852	CD8 TEM
GCGGAAACACGTGAGA-1	SeuratProject	1315	790	FR240_CTX	Exp2	12.319391634981	CTX	Ctrl	247	68	2313	787	13	0.345166666666667	0	0	0	0.276666666666667	0.230111111111111	0	0	0	0	0	139	0	0	0	0.33	139	0	0.215263157894737	0.0300077519379846	0	MG
GCTCAAAAGGTGAGAA-1	SeuratProject	1641	896	FR240_CTX	Exp2	5.54539914686167	CTX	Ctrl	110	43	2396	895	21	0.161416666666667	0	0	0.129666666666667	0.129666666666667	0	0.639083333333333	0	0	0	0	0	0	0	0	0.304888888888889	0	0	0	0.028922480620155	0.0295493827160493	CD8 TEM
GCTCAAACACAGCCTG-1	SeuratProject	1655	885	FR240_CTX	Exp2	2.9607250755287	CTX	Ctrl	55	37	2380	881	11	0	0	0.0738148148148148	0.1294	0.1294	0	0.496416666666667	0.500133333333333	0	0.161083333333333	0	0	0	0	0	0.301777777777778	0	0	0.120947368421053	0.0437829457364342	0.0295246913580247	CD8 TEM
GCTCAAATCTGCAGCG-1	SeuratProject	1665	953	FR240_CTX	Exp2	8.88888888888889	CTX	Ctrl	137	56	2406	949	15	0	0	0.0714444444444444	0	0.125133333333333	207	0	0	0.15575	0	0	0.515266666666667	0	0	0.318866666666667	0	0	0	0.134964912280702	0.0283953488372093	0	Class. Mono
GCTGAATAGTAAATGC-1	SeuratProject	1035	640	FR240_CTX	Exp2	2.70531400966184	CTX	Ctrl	224	65	2115	679	13	0.190583333333333	0	0	0	0	0.321333333333333	0.190583333333333	0	0.190583333333333	0	0	153	0	153	0	0.253444444444444	0	0	0.199754385964912	0.0316356589147286	0.0317098765432099	MG
GCTGAATTCCGCGGAT-1	SeuratProject	1142	732	FR240_CTX	Exp2	8.66900175131348	CTX	Ctrl	154	53	2254	735	13	0	0	0	0	0.142866666666667	0.313444444444444	0	0	0.235583333333333	0	0	0.199066666666667	0	0	0	0.236555555555556	0	0	0.255105263157895	0	0.0307716049382716	MG
GCTTGGGAGCCTCAGC-1	SeuratProject	1724	853	FR240_CTX	Exp2	4.06032482598608	CTX	Ctrl	148	55	2322	848	13	0	0.154555555555556	0.0752962962962963	0	0	0.218555555555556	0	0	0	0	0	0.1848	0	0	0	0.218555555555556	0	0	0.230543859649123	0.0444031007751938	0	MG
GCTTGGGGTAGCGTAG-1	SeuratProject	5281	2428	FR240_CTX	Exp2	2.06400302972922	CTX	Ctrl	62	32	3432	2229	13	0	0	0	0	0	0.244444444444444	0	0	0	0	0	0	0.167466666666667	0	0	0.319888888888889	0	0	0.151578947368421	0	0	MG
GGAATGGCAGGGACTA-1	SeuratProject	7150	2936	FR240_CTX	Exp2	1.24475524475524	CTX	Ctrl	133	50	3345	2119	13	228	0.1475	0.036074074074074	0	0	0.299222222222222	0	0	0	0.0761666666666667	0	0.0614666666666667	0.166133333333333	0.120333333333333	0	0.318333333333333	0	0	0.164315789473684	0	0.0329259259259259	MG
GGAATGGGTACAGTTC-1	SeuratProject	1866	816	FR240_CTX	Exp2	2.94748124330118	CTX	Ctrl	103	53	2428	813	11	0	0	0	0.134333333333333	0	0	0.47375	0	0	0.16725	0	0	0.134333333333333	0	0	0.222333333333333	0	0	0	0.0449302325581395	0.0299814814814815	CD4 TCM
GGAATGGTCGGCCTTT-1	SeuratProject	1316	787	FR240_CTX	Exp2	11.0182370820669	CTX	Ctrl	203	59	2325	781	13	0	0.163888888888889	0	139	0	0.329111111111111	0	0	0	0.173083333333333	0	0.393933333333333	0.187866666666667	0	0	0	0	0	0.217771929824561	0	0	MG
GGAGATGGTGACACAG-1	SeuratProject	1455	942	FR240_CTX	Exp2	2.47422680412371	CTX	Ctrl	74	30	2378	939	11	0.3115	0	0	0.194333333333333	0	0	0.15625	0.432266666666667	0	0.15625	0	0	0	0.125533333333333	0.125533333333333	0	0	0	0.0713684210526315	0.0428837209302325	0	NK
GGAGCAAAGCATTTCG-1	SeuratProject	1678	1106	FR240_CTX	Exp2	1.25148986889154	CTX	Ctrl	73	38	2408	1101	13	0.138833333333333	0	0	0	0.1116	0.482111111111111	0	0	0	0.138833333333333	0	0.193533333333333	0	0	0	0.184444444444444	0	0	0.234052631578947	0.0268217054263565	0.0482962962962963	MG
GGAGGATCATCGATGT-1	SeuratProject	3297	1789	FR240_CTX	Exp2	4.67091295116773	CTX	Ctrl	174	59	3159	1783	13	0.0615833333333333	0.0420555555555555	0.0565185185185185	0	0.335933333333333	0.407333333333333	0	0	0.28625	0	0	0.379666666666667	0	0	0	0	0	0	0.388982456140351	0.0432790697674419	0	MG
GGAGGTAAGCGCCTTG-1	SeuratProject	2391	1457	FR240_CTX	Exp2	3.88958594730238	CTX	Ctrl	71	41	2517	1452	13	0.0943333333333334	0	0.0441481481481482	0	0	0	0	0	0.0943333333333334	0.201666666666667	0	0.4192	0	0	0	0.125111111111111	0	0	0.191684210526316	0.050031007751938	0.0394444444444444	MG
GGATCTAAGTAACGTA-1	SeuratProject	2312	1397	FR240_CTX	Exp2	3.46020761245675	CTX	Ctrl	74	38	2479	1394	13	0.31375	0	0	0	0	0.331666666666667	0	0	0.10525	0	0	0.2826	0	0.334933333333333	0	325	0	0	0.167649122807017	0.0236976744186046	0.0331111111111111	MG
GGATGTTGTCTGCAAT-1	SeuratProject	2405	1466	FR240_CTX	Exp2	1.58004158004158	CTX	Ctrl	127	52	2516	1463	13	0	0.165611111111111	0.0466666666666666	0.0805333333333333	0.0805333333333333	0.453555555555556	0	0	199	0	0	0.383133333333333	0.0805333333333333	0.0805333333333333	0	0.325555555555556	0	0	0.199964912280702	0.0416279069767442	0	MG
GGCGTCACAGTGCCTG-1	SeuratProject	3552	1879	FR240_CTX	Exp2	1.68918918918919	CTX	Ctrl	241	78	3273	1871	13	0.0501666666666667	0	0.0245185185185185	0	0	0.396444444444444	0	0	0.234166666666667	0	0	0.337266666666667	0	0	0	0.318666666666667	0	0	0.300280701754386	0.0231472868217054	0.0322345679012346	MG
GGCTTTCGTGGTCTGC-1	SeuratProject	3290	1938	FR240_CTX	Exp2	3.03951367781155	CTX	Ctrl	132	48	3181	1936	6	927	0.166944444444444	0.122037037037037	0	0.0741333333333334	0.313444444444444	0	0	0.281083333333333	0.0465	0	0.587733333333333	0.1798	0	0	0	0	0	0.24559649122807	0.0224651162790698	0.0210370370370371	MG
GGGACAACAGTGACCC-1	SeuratProject	2208	1114	FR240_CTX	Exp2	5.20833333333333	CTX	Ctrl	179	59	2465	1108	33	0	0	0	0	111	0	236	0	0	0	0.295222222222222	0.4954	0.178066666666667	0	0	0.183444444444444	0	0	0.034859649122807	0	0	B naive
GGGAGTAGTATGAGGC-1	SeuratProject	1940	1252	FR240_CTX	Exp2	4.27835051546392	CTX	Ctrl	199	56	2370	1245	13	0	82	0	0	0	0.161333333333333	0	0	0	242	0	0.290533333333333	0.0977333333333333	0.2702	0	0	0	0	0.127491228070175	0	0.0355185185185185	MG
GGGATGAGTGTCATTG-1	SeuratProject	3643	1825	FR240_CTX	Exp2	1.86659346692287	CTX	Ctrl	66	40	3263	1819	13	0.24625	0	0	0	0	0.299888888888889	0	0	0.0405	0	0	0.212466666666667	0	0	0	0.329777777777778	0.0329333333333334	0	0.139210526315789	0.0250232558139535	0	MG
GGGCGTTAGGTAAGAG-1	SeuratProject	868	558	FR240_CTX	Exp2	11.4055299539171	CTX	Ctrl	144	58	2038	645	13	0	0.1625	0	0	0	585	0	0	0	0	0	0.158933333333333	0	0	0	0.330111111111111	0	0	0.182438596491228	0	0.0322592592592592	MG
GGGCGTTGTTAGAGTA-1	SeuratProject	1621	779	FR240_CTX	Exp2	8.51326341764343	CTX	Ctrl	171	63	2483	778	22	0.225416666666667	0	0	0	0	0.299888888888889	0	0	0.460333333333333	0	0	0.189266666666667	0	0	0	0.225333333333333	0	0	0.408578947368421	0.0453488372093023	0	MG
GGGCGTTTCGAACTCA-1	SeuratProject	690	500	FR240_CTX	Exp2	5.21739130434783	CTX	Ctrl	166	54	1939	644	13	0	0	0	0	0	0.602888888888889	0	0	0	0	0	0.3616	0	0	0	0.324333333333333	0	0	0.0914035087719298	0.0328682170542636	0	MG
GGGCTACGTCAGTCTA-1	SeuratProject	1200	765	FR240_CTX	Exp2	7.25	CTX	Ctrl	250	73	2221	765	13	0	0.119111111111111	0.080962962962963	0	0.142266666666667	328	0	0	0.177166666666667	0	0	0.142266666666667	0	0	0	0.235555555555556	0.190666666666667	0	0.266736842105263	0	0.0307160493827161	MG
GGGCTACGTGTCACAT-1	SeuratProject	1480	1047	FR240_CTX	Exp2	2.77027027027027	CTX	Ctrl	143	51	2447	1044	13	0.145666666666667	0	0	0	0.2328	0.516111111111111	0	0.117066666666667	0.145666666666667	0	0	0.117066666666667	0.117066666666667	0	0	0.193555555555556	0	0	0.0536666666666666	0	0.0283827160493827	MG
GGGCTCATCTTTCCGG-1	SeuratProject	1755	1106	FR240_CTX	Exp2	5.12820512820513	CTX	Ctrl	175	65	2439	1105	2	0.377583333333333	0.0909444444444445	0.0993333333333334	0	0	0	0	0	0.268833333333333	0.2185	0	0.2156	0.175333333333333	0	0	0	0	0	0.158070175438596	0	0.0573456790123457	Class. Mono
GGGTAGAAGGCAGGTT-1	SeuratProject	859	625	FR240_CTX	Exp2	3.49243306169965	CTX	Ctrl	125	52	2030	712	13	0.248083333333333	0.128777777777778	0	0	0.153866666666667	0.254888888888889	0	0	0.191666666666667	0	0	0.153866666666667	0	0	0	0.333222222222222	0	0	0.257368421052632	0	0	MG
GGGTGAATCCCAGCGA-1	SeuratProject	4863	2262	FR240_CTX	Exp2	2.79662759613407	CTX	Ctrl	189	60	3441	2166	13	0.190166666666667	0	0	0	0	0.284222222222222	0	0	141	0.190166666666667	0	0.152666666666667	0	0	0	0.325666666666667	0	0	0.0458245614035088	0	0	MG
GGGTGTCAGGACATCG-1	SeuratProject	1129	774	FR240_CTX	Exp2	7.70593445527015	CTX	Ctrl	143	59	2257	783	13	0.174083333333333	0.165277777777778	0.0795925925925925	0	0	0.313111111111111	0	0	0.174083333333333	0.174083333333333	0	0.1888	0	0	0	0.332555555555556	0	0	0.326245614035088	0	0.0304876543209877	MG
GGGTGTCAGTGGAAGA-1	SeuratProject	1516	727	FR240_CTX	Exp2	2.11081794195251	CTX	Ctrl	65	39	2440	725	11	0	0	0	0.14	0	0	0.666166666666667	0.332466666666667	0	0	0	0	0	0	0	0	0	0	0.0534912280701755	0.030124031007752	0.0433456790123457	CD8 TEM
GGGTGTCCAGACCTAT-1	SeuratProject	2759	1152	FR240_CTX	Exp2	5.6904675607104	CTX	Ctrl	299	84	2771	1151	15	0.36875	0.218888888888889	0.293444444444444	0.477266666666667	0	0	0	0	0.552333333333333	0.123583333333333	0	0.0994	0.163933333333333	0	0	0.271666666666667	0	0	0.176473684210526	0.0254031007751938	0	Class. Mono
GGGTTATTCATTTGGG-1	SeuratProject	1106	756	FR240_CTX	Exp2	6.32911392405063	CTX	Ctrl	77	42	2233	768	13	0.177666666666667	0	0	0	0	0.471777777777778	0	0	0.177666666666667	0	0	0.142666666666667	0	0	0	0.236222222222222	0	0	0.0952456140350877	0	0.0569259259259259	MG
GGGTTTAGTCAACATC-1	SeuratProject	1178	851	FR240_CTX	Exp2	7.13073005093379	CTX	Ctrl	418	87	2280	856	21	0	0.112055555555556	0	0	0	0	0	0	0	0.233916666666667	0	0.1338	0.1338	0	0	0	0	0	0.0757192982456141	0	0.0299320987654321	CD8 TEM
GGGTTTATCCACCTCA-1	SeuratProject	1025	627	FR240_CTX	Exp2	4.97560975609756	CTX	Ctrl	44	22	2069	675	11	0	0	0	0	0	0	0.43825	0.351133333333333	0	0.191333333333333	0	0	0	0	0	0	0	0	0.086140350877193	0.036968992248062	0.0317654320987655	CD8 TEM
GGTAGAGAGCTCAGAG-1	SeuratProject	2172	1247	FR240_CTX	Exp2	7.0902394106814	CTX	Ctrl	142	49	2470	1247	13	0.120166666666667	0.0811111111111111	0	0	0	0.490333333333333	0	0	0.120166666666667	0.120166666666667	0	0.383466666666667	0	0	0	0.283222222222222	0	0	0.297526315789474	0.0361705426356589	0	MG
GGTGAAGAGTCTAACC-1	SeuratProject	1668	856	FR240_CTX	Exp2	4.25659472422062	CTX	Ctrl	76	37	2383	854	11	0.227833333333333	0	0.147777777777778	0.3134	0	0	0.479916666666667	457	0	0.16425	0	0.131933333333333	0	0	0.1828	0	0	0	0.124736842105263	0.0502868217054263	0	CD8 TEM
GGTGAAGGTGTCTTCC-1	SeuratProject	1084	745	FR240_CTX	Exp2	6.73431734317343	CTX	Ctrl	66	34	2237	751	13	0.17775	0.1195	0	0	0	0.568777777777778	0	0	0	0	0	0.3378	0.142733333333333	0	0	0	0	0	0.156070175438596	0.0468837209302325	0.0438518518518518	MG
GGTGAAGTCCAAATGC-1	SeuratProject	4445	2313	FR240_CTX	Exp2	1.41732283464567	CTX	Ctrl	138	53	3454	2300	13	0	0	0	0	0.2936	0.544777777777778	0	0	0	0	0	0.3818	0	0.166466666666667	0	0.326222222222222	0	0	0.267789473684211	0	0	MG
GGTGGCTAGTCGGCAA-1	SeuratProject	3059	1572	FR240_CTX	Exp2	4.05361229159856	CTX	Ctrl	334	89	3004	1569	33	0.0860833333333333	0.0583888888888889	0	0	0.0694	0.301222222222222	0.201416666666667	0	0.226416666666667	0.0860833333333333	0	0.3794	0	0	0	0.114111111111111	0	0	0.22259649122807	0	0.0239691358024692	B naive
GGTGTTATCTTGTTAC-1	SeuratProject	1015	650	FR240_CTX	Exp2	11.0344827586207	CTX	Ctrl	110	54	2162	694	13	0.18675	0	0.107666666666667	0	0.149933333333333	0.333111111111111	0	0	0	0	0	0.190333333333333	0.149933333333333	0	0	0.315666666666667	0	0	0.135631578947368	0	0.0451851851851852	MG
GGTTAACGTTGATGTC-1	SeuratProject	1151	721	FR240_CTX	Exp2	7.64552562988706	CTX	Ctrl	124	53	2241	720	13	0.180916666666667	0.121611111111111	0	0	0	0	0	0	0	0.180916666666667	0	0.388666666666667	0	0	0	0	0	0	0.157508771929825	0.0307364341085271	0.0309938271604938	MG
GGTTGTATCAGGGTAG-1	SeuratProject	1530	853	FR240_CTX	Exp2	5.22875816993464	CTX	Ctrl	52	25	2444	849	21	0.4635	0.1095	0	0.1814	0.130733333333333	0	0.226083333333333	0.1814	0	0	0	0	0	0	0.130733333333333	0.300777777777778	0	0	0.0400526315789473	0	0.0416296296296297	CD8 TEM
GGTTGTATCCGCAGTG-1	SeuratProject	1124	787	FR240_CTX	Exp2	1.51245551601423	CTX	Ctrl	95	42	2249	793	13	0.237583333333333	0	0	0	0	0.328333333333333	0	0	0	0	0	0.339933333333333	0.140466666666667	0.1906	0	0	0	0	0.288684210526316	0	0.0305493827160493	MG
GTAAGTCCACAAGCCC-1	SeuratProject	2791	1404	FR240_CTX	Exp2	5.41024722321748	CTX	Ctrl	195	65	2791	1401	13	0.204666666666667	0.0689444444444445	0.0475185185185185	0	0.164266666666667	0.594777777777778	0	0	0.439916666666667	0	0	0.4768	0	0	0	0.272222222222222	0	0	0.330526315789474	0	0.0475679012345679	MG
GTAATCGGTTACCTGA-1	SeuratProject	3011	1749	FR240_CTX	Exp2	3.18830953171704	CTX	Ctrl	92	44	2992	1744	13	0	0	0.0308888888888889	0.0521333333333334	0	0.417666666666667	0	0	0.1915	0	0	0.301666666666667	0	0	0	0.325333333333333	0.0521333333333334	0	0.308771929824561	0.0258139534883721	0	MG
GTAATGCGTACGAGCA-1	SeuratProject	2367	1407	FR240_CTX	Exp2	3.54879594423321	CTX	Ctrl	209	71	2508	1403	13	0.21275	0	0	0	0	0.282888888888889	0.106833333333333	0	0.212666666666667	0.241916666666667	0	0.5524	0	0	0	0.141777777777778	86	0	0.249842105263158	0.0238449612403101	0	MG
GTAATGCGTATACCCA-1	SeuratProject	843	562	FR240_CTX	Exp2	6.76156583629893	CTX	Ctrl	125	53	2034	665	13	0	0.132222222222222	0	0	158	0.332111111111111	0	0	0	0.196833333333333	0	0.1938	158	0	0	0	0	0	0.140964912280702	0	0.0321728395061729	MG
GTAATGCTCTGAGAGG-1	SeuratProject	2116	1279	FR240_CTX	Exp2	2.7882797731569	CTX	Ctrl	180	56	2410	1278	13	0	0	0	0	0.189866666666667	0.487666666666667	0	0	0.236666666666667	0	0	0.191733333333333	0	0.0965333333333334	0	0.323222222222222	0	0	397	0.0582790697674419	0.0264814814814814	MG
GTACAACCACCGTGCA-1	SeuratProject	687	520	FR240_CTX	Exp2	7.71470160116448	CTX	Ctrl	139	55	1977	665	13	0	0	0	0	0	0.330888888888889	0	0	0	0	0	0.1624	0	0	0	0	0	0	0.0907719298245614	0	0	MG
GTACAACTCGATGCTA-1	SeuratProject	1607	1128	FR240_CTX	Exp2	1.24455507156192	CTX	Ctrl	80	47	2416	1127	13	0	0.243055555555556	0	0	0	0.333777777777778	0	0	275	0	0	0.3082	291	0	0	0.300777777777778	0	0	0.216140350877193	0	0.0481111111111111	MG
GTACAGTTCTAGTGTG-1	SeuratProject	3431	1720	FR240_CTX	Exp2	3.67239871757505	CTX	Ctrl	274	82	3187	1717	22	0.412083333333333	0.147944444444444	0	0	0.1092	0	0	0	0.518416666666667	0.0684166666666667	0	0.507533333333333	0.2086	0.0552666666666667	0	0.256222222222222	0	0	0.380385964912281	0.0381007751937984	0.0318641975308642	MG
GTAGATCCACGACGCT-1	SeuratProject	5083	1829	FR240_CTX	Exp2	4.72162108990753	CTX	Ctrl	337	86	3393	1658	15	0.430916666666667	0.0656666666666667	0.0453333333333333	0.280266666666667	0	0.0646666666666667	0.222916666666667	0	0.281083333333333	0.175333333333333	0	0.6716	0.0397333333333333	0	0.2058	0.277444444444444	0	0	0.0851754385964912	0.0346821705426357	0.0434938271604939	Class. Mono
GTAGGTTGTACCGGCT-1	SeuratProject	1707	968	FR240_CTX	Exp2	2.10896309314587	CTX	Ctrl	122	44	2402	965	21	0.23725	0	0	0	0	0	395	0.1216	0.151333333333333	0	0	0	0	0	0.1216	0	0	0	0.100947368421053	0.0486744186046512	0.051074074074074	CD8 TEM
GTAGTACCATCGTGGC-1	SeuratProject	2368	1394	FR240_CTX	Exp2	1.85810810810811	CTX	Ctrl	168	63	2524	1391	2	0.395916666666667	0.0671666666666667	0.134518518518518	0.160066666666667	0	0	0	0	0.199416666666667	0.0992499999999999	0	0.0799333333333333	0	0	0	0	0	0	0.0473684210526316	0.0231395348837209	0.0249444444444444	Class. Mono
GTATTTCTCCGCTGTT-1	SeuratProject	1158	802	FR240_CTX	Exp2	6.13126079447323	CTX	Ctrl	52	30	2339	804	22	0	0	0	0	0.136066666666667	0.327444444444444	0	0	0.579166666666667	0.169416666666667	0	0.332133333333333	0	0	0	0	0	0	0.347491228070175	0.0453333333333333	0.0550925925925926	MG
GTCACGGTCTCTGGTC-1	SeuratProject	3039	1797	FR240_CTX	Exp2	0.855544587035209	CTX	Ctrl	112	46	3014	1790	13	0	0.1295	0	0	0.0956	379	0	0	0.0599166666666666	0.225833333333333	0	0.197133333333333	0.0484666666666667	0.308133333333333	0	0.300444444444444	0	0	0.233578947368421	0.0249612403100775	0.0493271604938271	MG
GTCACTCAGCTGTACT-1	SeuratProject	5958	1868	FR240_CTX	Exp2	0.570661295736824	CTX	Ctrl	79	40	3359	1584	21	0.1185	0.0103888888888889	0	0.0118	0.0118	0	0.16425	0.0118	0	0	0	0	0	0	0	0.252222222222222	0	0	0.045719298245614	0.031015503875969	0.108277777777778	CD8 TEM
GTCATTTTCTCAAAGC-1	SeuratProject	7419	2795	FR240_CTX	Exp2	0.121310149615851	CTX	Ctrl	71	36	3322	1969	13	0	0	0	0	0.0614666666666667	0.314333333333333	0	0	0.0761666666666667	0	0	0.221933333333333	0	0	0	0.304555555555556	0	0	0.0534736842105263	0	0.0288024691358024	MG
GTCCTCATCAAGTCTG-1	SeuratProject	1322	833	FR240_CTX	Exp2	12.7080181543116	CTX	Ctrl	173	54	2354	832	13	0	0	0.0771851851851851	0.135466666666667	0	0.330222222222222	0	0	0	0	0	0.394733333333333	0	0	0	0.310555555555556	0	0	0.327228070175439	0	0	MG
GTCGAATAGACATCAA-1	SeuratProject	2340	1389	FR240_CTX	Exp2	1.70940170940171	CTX	Ctrl	76	41	2478	1389	11	0.100583333333333	0.0680555555555555	0	0	0	0	0.472916666666667	323	0	0	0	0	0	0.163666666666667	81	0	0	0	0	0	0.0324197530864198	CD8 TEM
GTCGTAATCTGGGCGT-1	SeuratProject	1255	879	FR240_CTX	Exp2	4.54183266932271	CTX	Ctrl	116	43	2370	879	13	0	0	0	0	0.317466666666667	0.550666666666667	0	0	0.396166666666667	0	0	0.4618	0.132133333333333	0	0	0	0	0	0.258614035087719	0.0292093023255814	0.0297777777777778	MG
GTCTGTCCACCTGCTT-1	SeuratProject	3556	1894	FR240_CTX	Exp2	3.1496062992126	CTX	Ctrl	169	61	3273	1890	13	46	0.0316666666666666	0.0226666666666666	0	0.109333333333333	0.328666666666667	0	0	404	46	0	0.399266666666667	0	0.0373333333333333	0	0.293444444444444	0	0	0.357631578947368	0.0265581395348837	0.0345864197530864	MG
GTCTGTCGTTACCGTA-1	SeuratProject	2227	1432	FR240_CTX	Exp2	2.29007633587786	CTX	Ctrl	105	46	2435	1430	13	0.2135	0	0	0.0836	0.171333333333333	0.333333333333333	0	0	0.206666666666667	0	0	0.283333333333333	0	0.0836	0	0	0	0	0.188368421052632	0.0426976744186046	0.0405185185185185	MG
GTGACGCAGACGGTCA-1	SeuratProject	1674	1093	FR240_CTX	Exp2	5.19713261648745	CTX	Ctrl	180	69	2432	1093	13	0	0	0	0	0	0.184111111111111	0.138583333333333	0	0.138583333333333	0	0	0	0	0.1114	0	0.319888888888889	0	0	0.178666666666667	0.0346124031007752	0.0482407407407407	MG
GTGCACGCAAACTGCT-1	SeuratProject	1672	1033	FR240_CTX	Exp2	4.1866028708134	CTX	Ctrl	65	38	2414	1032	11	0.144833333333333	0.0975555555555555	0	0	0	0	0.6295	0.3674	0.144833333333333	0	0	0.1164	0	0	0	0	0	0	0	0.0407596899224806	0	CD8 TEM
GTGCAGCCAACTTGCA-1	SeuratProject	9422	3310	FR240_CTX	Exp2	4.0967947357249	CTX	Ctrl	199	72	2864	1686	2	0.3155	0.138333333333333	0.0385925925925926	0.462333333333333	0	0	191	0	688	0.167583333333333	0	0.293666666666667	0.101666666666667	0	0	0.321777777777778	0	0	0.101245614035088	0.0177596899224807	0.0206604938271605	Class. Mono
GTGCAGCTCACTTATC-1	SeuratProject	722	550	FR240_CTX	Exp2	2.63157894736842	CTX	Ctrl	98	49	1961	674	13	0	0	0	0	0.160266666666667	0.530444444444444	0	0	0	0	0	0.160266666666667	0	0	0	0.265555555555556	0	0	0.224561403508772	0.0509612403100775	0	MG
GTGCGTGTCCGTGACG-1	SeuratProject	3533	1834	FR240_CTX	Exp2	1.35861873761676	CTX	Ctrl	232	61	3225	1828	6	0.24075	0.227944444444444	0.080925925925926	0	0.1798	0.0633333333333334	0	0	0.400166666666667	0	0	539	0.379533333333333	0	0	0.0633333333333334	0	0	0.308385964912281	0.0227441860465116	0.0368271604938272	MG
GTGCTGGTCCGCACTT-1	SeuratProject	1855	1082	FR240_CTX	Exp2	3.55795148247978	CTX	Ctrl	73	48	2330	1081	11	0.142083333333333	0	0.164555555555556	0	0	0	0.84925	0.292733333333333	0.142083333333333	0.142083333333333	0	0.1142	0	0	0	0	0	0	0.115385964912281	0.0402480620155039	0.0385679012345679	CD8 TEM
GTGCTTCTCAAGCCAT-1	SeuratProject	1692	894	FR240_CTX	Exp2	4.9645390070922	CTX	Ctrl	81	48	2403	893	11	321	0.108333333333333	0.0737777777777778	0	0	0	0.387916666666667	0.438866666666667	0	161	0	0	0	0	0	0	0	0	0.121140350877193	0.0288837209302325	0.0295185185185185	CD8 TEM
GTGGAAGAGGAAGTCC-1	SeuratProject	1202	766	FR240_CTX	Exp2	8.6522462562396	CTX	Ctrl	107	46	2344	765	22	0	0	0.0785925925925925	0	138	0.326444444444444	0	0	0.342666666666667	0	0	472	0	0	0	0.228444444444444	138	0	0.352491228070175	0	0.030320987654321	MG
GTGGTTATCCGAAATC-1	SeuratProject	3731	2045	FR240_CTX	Exp2	2.89466630930046	CTX	Ctrl	157	63	3331	2039	13	0.0290833333333333	0.0203888888888889	0.0151481481481481	0.0238	0.0462666666666667	0.402444444444444	0	0	0.2455	0	0	0.526133333333333	0.174466666666667	0.174466666666667	0	0.315888888888889	0	0	0.386210526315789	0.0192248062015504	0.0349135802469136	MG
GTGTAACAGGTCCTGC-1	SeuratProject	3059	1615	FR240_CTX	Exp2	2.35371036286368	CTX	Ctrl	48	31	3026	1613	13	0.18075	0.0473888888888889	0	0	0	0.330555555555556	0	0	0.0695833333333333	0.22925	0	0.0562	0.145133333333333	0.145133333333333	0	0.0921111111111111	0	0	0.107070175438597	0.0395193798449612	0	MG
GTGTCCTGTCATCACA-1	SeuratProject	3688	1749	FR240_CTX	Exp2	4.55531453362256	CTX	Ctrl	125	64	3254	1746	31	0.22825	0.153166666666667	0.0787777777777777	0.279466666666667	0.183133333333333	0	0.239916666666667	0	0.2345	0.0580833333333334	0	47	0.1456	0	0	0.0767777777777777	0	0	0.0791929824561404	0	0.0261234567901235	Non-Class. Mono
GTGTTAGCACCATATG-1	SeuratProject	2342	1357	FR240_CTX	Exp2	2.64730999146029	CTX	Ctrl	91	48	2504	1353	13	0.103166666666667	0	0	0	0	0.326888888888889	0	0	0.103166666666667	0.103166666666667	0	0.161933333333333	0.1648	0	0	0	0	0	0.134298245614035	0.0235038759689923	0.0328024691358024	MG
GTGTTAGTCTCCAATT-1	SeuratProject	3179	1812	FR240_CTX	Exp2	3.93205410506449	CTX	Ctrl	111	50	3100	1809	13	0.2775	0	0.0268888888888889	0	0.0449333333333334	0.403777777777778	0	0	0	0.0555	0	0.1878	0	0	0	0.296666666666667	0	0	0.280228070175439	0	0.0257407407407407	MG
GTGTTCCAGGTATTGA-1	SeuratProject	2379	1453	FR240_CTX	Exp2	4.79192938209332	CTX	Ctrl	111	51	2518	1450	13	0.20975	0.134777777777778	0	0	0.186266666666667	0.330777777777778	0	0	0.448833333333333	0.100833333333333	0	0.266133333333333	0.0812	0.0812	0	0	0	0	0.265614035087719	0	0.0472469135802469	MG
GTGTTCCTCATTACCT-1	SeuratProject	1631	1014	FR240_CTX	Exp2	8.70631514408339	CTX	Ctrl	87	42	2412	1010	13	0.150666666666667	0.101444444444444	0	0	0	0.328555555555556	0	0	0.150666666666667	0	0	0.5158	0.121066666666667	0	0	0	0	0	0.200122807017544	0	0.0456728395061728	MG
GTTACAGCAAGTGCAG-1	SeuratProject	1018	756	FR240_CTX	Exp2	2.35756385068762	CTX	Ctrl	113	53	2170	796	13	0.178833333333333	0	0.0817037037037037	0	0	0.318555555555556	0	0	0.178833333333333	0	0	0.334333333333333	0.1436	0	0	0	0	0	0.131070175438596	0.0305426356589147	0.0308395061728395	MG
GTTACAGGTACCTATG-1	SeuratProject	1569	1079	FR240_CTX	Exp2	1.59337157425112	CTX	Ctrl	70	42	2404	1076	13	0.140583333333333	0	0	0	113	0	0	0	0	0	0	0.193933333333333	0	0	0	0.328222222222222	0	0	0.111736842105263	0.026984496124031	0.0280061728395061	MG
GTTCATTCAAATGAGT-1	SeuratProject	5484	2364	FR240_CTX	Exp2	0.528811086797958	CTX	Ctrl	52	27	3405	2077	13	0	0	0	0	0	0.474444444444444	0	0	0	0.122666666666667	0	0.1432	0	165	0	0.273444444444444	0	0	0.20559649122807	0	0.026679012345679	MG
GTTCATTCAATTGCGT-1	SeuratProject	1388	912	FR240_CTX	Exp2	1.65706051873199	CTX	Ctrl	80	39	2390	909	13	0.159666666666667	0.213222222222222	0	0	0	0.541777777777778	0	0	0.230083333333333	0	0	0.381066666666667	0.128266666666667	0	0	0.212222222222222	0	0	0.121035087719298	0.0648294573643411	0	MG
GTTCATTGTGTACATC-1	SeuratProject	1521	896	FR240_CTX	Exp2	6.37738330046022	CTX	Ctrl	94	47	2343	892	13	0	0.155388888888889	0	0	0	0.546333333333333	0	0	0.16225	0.16225	0	0.324133333333333	0.130333333333333	0	0	0	0	0	0.19380701754386	29	0.034746913580247	MG
GTTCCGTCATAGAAAC-1	SeuratProject	1435	1016	FR240_CTX	Exp2	2.78745644599303	CTX	Ctrl	67	37	2418	1016	13	0.147583333333333	0	0	0	0.1186	0.322666666666667	0	0	0.147583333333333	0	0	0.235866666666667	0.194533333333333	0	0	0.301333333333333	0	0	0.0843333333333334	0.0276356589147286	0	MG
GTTCCGTTCCGATGCG-1	SeuratProject	5160	2269	FR240_CTX	Exp2	0.387596899224806	CTX	Ctrl	72	38	3382	2100	13	0	0	0.058962962962963	0	0	0.311777777777778	0	0	0	0	0	0.1474	0	0	0	0	0	0	86	0.0257829457364341	0	MG
GTTCTATAGCTGTCCG-1	SeuratProject	3803	1923	FR240_CTX	Exp2	2.78727320536419	CTX	Ctrl	104	44	3303	1916	13	0.0284166666666666	0	0	0.0232666666666667	0	0.212444444444444	0	0	0.207583333333333	0.0284166666666666	0	0.0232666666666667	0.1876	0.0232666666666667	0	0	0	0	0.131035087719298	0.0338759689922481	0.0217283950617284	MG
GTTCTATCAGGCTTGC-1	SeuratProject	2977	1736	FR240_CTX	Exp2	2.2169969768223	CTX	Ctrl	152	58	2964	1733	13	0.20225	0.0463888888888889	0	0	55	0.332222222222222	0	0	0.0680833333333334	0.0680833333333334	0	0.514666666666667	0	0.1582	0	0.0901111111111111	55	0	0.257140350877193	0.0202403100775194	0	MG
GTTCTATGTCTACGAT-1	SeuratProject	790	606	FR240_CTX	Exp2	8.86075949367089	CTX	Ctrl	95	45	2026	711	13	0	0	0	0	0.155133333333333	257	0	0	0	0	0	0	0	0	0	0	0	0	0.0464736842105263	0	0	MG
GTTGAACAGAAACTCA-1	SeuratProject	1960	1135	FR240_CTX	Exp2	1.22448979591837	CTX	Ctrl	75	39	2411	1132	13	0	0	0	0	0.1854	0.307444444444444	0	0	0	0	0	0.3526	0	0	0	0.169888888888889	0	0	0.244877192982456	0	0	MG
GTTGCGGGTAACGGTG-1	SeuratProject	4212	1972	FR240_CTX	Exp2	5.12820512820513	CTX	Ctrl	252	78	3246	1970	2	249	0	0.0110740740740741	0.3038	0.0316	0	0	0	0.168916666666667	0.15	0	0.0164666666666666	0	0	0	0.0258888888888889	0	0	0.0767017543859649	0.046093023255814	0.0218703703703703	Class. Mono
GTTGTAGAGTGGACGT-1	SeuratProject	1623	1034	FR240_CTX	Exp2	7.82501540357363	CTX	Ctrl	117	55	2437	1032	13	144	0	0	0	0	0.328555555555556	0	0	0	0	0	0	0	0	0	0.191333333333333	0	0	0.0963157894736842	0.069922480620155	0	MG
GTTGTAGGTCACTACA-1	SeuratProject	893	626	FR240_CTX	Exp2	3.35946248600224	CTX	Ctrl	168	56	2077	711	13	0	0.128111111111111	0	0	0.193066666666667	0.253555555555556	0	0	0	0.190666666666667	0	0.153066666666667	0.153066666666667	0	0	0	0	0	0.0459298245614035	0	0	MG
GTTGTGAGTCATAGTC-1	SeuratProject	1396	928	FR240_CTX	Exp2	3.36676217765043	CTX	Ctrl	84	47	2404	926	13	0.644833333333333	0	0	0	0.128133333333333	0.329555555555556	0	0	0	0	0	0.320866666666667	0.128133333333333	0	0	0	0	0	0.154561403508772	0.0287441860465116	0.0294074074074074	MG
TAACTTCTCCTCAGAA-1	SeuratProject	1043	721	FR240_CTX	Exp2	1.53403643336529	CTX	Ctrl	87	41	2186	765	13	0.181333333333333	0	0.0828148148148148	0	0	0.331333333333333	0	0	0.361666666666667	0	0	0.4798	0.1456	0	0	0.331333333333333	0	0	0.247561403508772	0	0	MG
TAAGCCAGTCCACATA-1	SeuratProject	1814	919	FR240_CTX	Exp2	3.03197353914002	CTX	Ctrl	74	45	2376	916	11	0.1605	0	0.0735555555555556	0	0	0	0.489166666666667	0.501666666666667	0.32	0.32	0	0	0	0	0.128933333333333	0.213333333333333	0	0	0.0731578947368421	0.0288372093023256	0.0464135802469136	CD8 TEM
TAAGCGTCAAGGTCAG-1	SeuratProject	1651	1071	FR240_CTX	Exp2	3.27074500302847	CTX	Ctrl	189	61	2428	1069	22	0	0	0	0	0.115466666666667	0.328777777777778	0	0	239	0	0	0.3886	0	0	0	0	0	0	0.280701754385965	0.0272713178294574	0.0599382716049383	MG
TAAGTCGAGCAGTACG-1	SeuratProject	1571	928	FR240_CTX	Exp2	5.47422024188415	CTX	Ctrl	243	60	2399	927	21	0	0	0	0	0	0	0.645333333333333	0.126933333333333	0	0.229333333333333	0	0	0	0	184	0	0	0	0.0721052631578948	0	0.0409259259259259	CD8 TEM
TAAGTCGTCATTGAGC-1	SeuratProject	727	537	FR240_CTX	Exp2	6.3273727647868	CTX	Ctrl	95	46	1989	659	13	0	0	0	0	0.160733333333333	0.266333333333333	0	0	0	0.20025	0	0.360133333333333	0.160733333333333	0	0	0	0	0	0.224684210526316	0.0325348837209303	0.0471851851851852	MG
TAAGTCGTCGTAGCTA-1	SeuratProject	1801	1090	FR240_CTX	Exp2	2.94280955024986	CTX	Ctrl	122	53	2383	1089	13	0.14025	0	0	0	0.112733333333333	0.482222222222222	0	0	0.444833333333333	0.14025	0	0.306133333333333	0	0	0	323	0	0	0.320684210526316	0.026953488372093	0.0382962962962963	MG
TAATCTCAGCTTAAGA-1	SeuratProject	1082	729	FR240_CTX	Exp2	2.77264325323475	CTX	Ctrl	86	40	2179	766	13	0.363333333333333	0	0	0	0.146266666666667	0.328777777777778	0	0	0	0	0	0	0	0	0	0.242222222222222	0	0	0.17078947368421	0	0.0353888888888889	MG
TACCCACAGAAAGTCT-1	SeuratProject	884	671	FR240_CTX	Exp2	5.09049773755656	CTX	Ctrl	121	47	2112	758	13	0	0	0.0845555555555556	0	0.148733333333333	0.246333333333333	0	0	0	0	0	0.148733333333333	0	0	0	0	0	0	0.172245614035088	0	0	MG
TACCCGTAGTAGCATA-1	SeuratProject	2352	1365	FR240_CTX	Exp2	4.80442176870748	CTX	Ctrl	142	55	2502	1364	13	0.321916666666667	0	0	0.0886	0	0.333111111111111	0	0	0.321916666666667	0.233416666666667	0	0.368466666666667	0	0.1708	0	0.319333333333333	0.0886	0	0.249631578947368	0.0342945736434108	0.0338271604938272	MG
TACCGAAAGTGAGGTC-1	SeuratProject	2802	1374	FR240_CTX	Exp2	2.49821556031406	CTX	Ctrl	201	63	2802	1370	6	0.2225	0.258888888888889	0.153111111111111	0	0.0786	0.257555555555556	0	0	0.194166666666667	0.0975833333333334	0	0.232733333333333	0.0786	0	0	0	0.0786	0	0.116157894736842	0	0.0248209876543209	MG
TACGTCCAGCAGTACG-1	SeuratProject	2182	1215	FR240_CTX	Exp2	4.72043996333639	CTX	Ctrl	187	58	2456	1211	13	0.126166666666667	0.0851111111111111	0	0	0	0.666888888888889	0	0	0.251333333333333	0.126166666666667	0	0.4008	0.101466666666667	0.1738	0	0.167555555555556	0	0	0.301578947368421	0.0372868217054264	0	MG
TACGTCCTCATGAGTC-1	SeuratProject	1804	866	FR240_CTX	Exp2	4.54545454545455	CTX	Ctrl	98	56	2393	863	11	0	0.217111111111111	0.0744814814814815	0	0	0.216111111111111	0.651416666666667	0.454133333333333	0	0	0	0	0	0	0.181866666666667	0	0	0	0.142070175438596	0.029031007751938	0.0296358024691358	CD8 TEM
TACTTACCATGTCTAG-1	SeuratProject	2048	1291	FR240_CTX	Exp2	0.29296875	CTX	Ctrl	48	28	2376	1289	6	0.116583333333333	0	0	0.0938	0.0938	0.285333333333333	0	0	0.232166666666667	0	0	0.1902	0	0	0	0	0	0	0.153035087719298	0	0	MG
TACTTACGTACGGTTT-1	SeuratProject	5764	2749	FR240_CTX	Exp2	0.954198473282443	CTX	Ctrl	449	84	3498	2238	6	0.5455	0.146277777777778	0.0627407407407408	0	0	0.361111111111111	0	0	0.4065	0	0	0.372933333333333	0	0.109466666666667	0	0.180888888888889	0	0	0.271824561403509	0	0	MG
TACTTCAGTGTTTGCA-1	SeuratProject	3208	1822	FR240_CTX	Exp2	1.18453865336658	CTX	Ctrl	54	30	3130	1820	13	0.180666666666667	0	0.0825185185185185	0	0	0.331777777777778	0	0	0	0.05	0	0	0.0405333333333333	0	0	0.240222222222222	0	0	0.0747719298245614	0.0478992248062016	0.0249259259259259	MG
TAGACCACAATAACGA-1	SeuratProject	898	633	FR240_CTX	Exp2	5.90200445434298	CTX	Ctrl	142	55	2076	709	13	0	0	0	0	0	0	0	0	0	0	0	0.193266666666667	0	0.193266666666667	0	0.253666666666667	0	0	0.148350877192982	0	0.0317222222222222	MG
TAGGAGGGTGTCCATA-1	SeuratProject	5579	1877	FR240_CTX	Exp2	1.1650833482703	CTX	Ctrl	136	40	3352	1632	21	0.54275	0.0135555555555555	0.0105925925925926	0	0	0	0.0188333333333334	0.0155999999999999	0	0	0	0	0	0	0	0.171333333333333	0	0	0.0479649122807018	0.0319147286821705	0.0414135802469136	CD8 TEM
TAGGTACCACATCCCT-1	SeuratProject	10500	2801	FR240_CTX	Exp2	5.47619047619048	CTX	Ctrl	355	80	2950	1304	6	0.64375	0	0.175814814814815	0.368466666666667	0.0436	0	0.0538333333333333	0	0.174916666666667	0.0538333333333333	0	0.274266666666667	0.123333333333333	0	0	0.0711111111111111	0	0	0.146631578947368	0.0189147286821706	0.049716049382716	MG
TATCGCCGTTTCGATG-1	SeuratProject	1536	969	FR240_CTX	Exp2	3.25520833333333	CTX	Ctrl	94	40	2406	966	13	0	0.103777777777778	0	0	0	0.333444444444444	0	0	0.154166666666667	0	0	0.443533333333333	0.183266666666667	0	0	0.303888888888889	0.123866666666667	0	0.327473684210526	0.0424961240310078	0.0290123456790123	MG
TATCTGTAGTATTAGG-1	SeuratProject	881	670	FR240_CTX	Exp2	6.12939841089671	CTX	Ctrl	65	36	2102	762	13	0	0	0	0	0	0.248111111111111	0	0	0.186583333333333	0.186583333333333	0	0	0	0	0	0	0.1498	0	0.123210526315789	0	0	MG
TATGTTCCACCCAAGC-1	SeuratProject	1976	985	FR240_CTX	Exp2	3.54251012145749	CTX	Ctrl	52	31	2368	982	11	0.15125	0	0	0	0	0	0.238666666666667	0.431866666666667	0.15125	0.15125	0	0	0	0	181	201	0	0	0.0692631578947368	0.041953488372093	0.0399259259259259	NK
TATTCCAAGAGTTGCG-1	SeuratProject	1739	907	FR240_CTX	Exp2	3.27774583093732	CTX	Ctrl	110	31	2421	906	11	0	0	0	0	0	0	0.62975	0.3868	0	0.158333333333333	0	0.1816	0	0	0.1272	0	0	0	0.0391228070175439	0.0432713178294574	0.0409753086419753	CD8 TEM
TATTTCGCACGTAGTT-1	SeuratProject	5426	2411	FR240_CTX	Exp2	1.2532252119425	CTX	Ctrl	89	36	3432	2150	13	0.18525	0	0	0	0	0.329222222222222	0	0	0	0.124583333333333	0	0.148733333333333	0.170133333333333	0.1002	0	0.318555555555556	0	0	0.128473684210526	0.0369922480620155	0	MG
TCAAGACAGTCTCGTA-1	SeuratProject	2087	1253	FR240_CTX	Exp2	1.96454240536656	CTX	Ctrl	138	56	2404	1250	13	0.123083333333333	0	0	0	0	0.333555555555556	0	0	0.237166666666667	0	0	0.297133333333333	0.196666666666667	99	0	0.290333333333333	0	0	0.354315789473684	0.0480697674418604	0.0357530864197531	MG
TCAAGCATCGTGGTAT-1	SeuratProject	2700	1651	FR240_CTX	Exp2	2.22222222222222	CTX	Ctrl	234	66	2701	1642	6	0.0780833333333333	0.104444444444444	0	0	0	0.328888888888889	0	0	0.3075	0	0	0.430066666666667	0	0	0	0.320333333333333	0.184866666666667	0	264	0.0211705426356589	0.0347962962962963	MG
TCAATCTGTGGAAATT-1	SeuratProject	3944	2130	FR240_CTX	Exp2	0.126774847870183	CTX	Ctrl	110	49	3358	2122	13	166	0	0.00888888888888884	0	0	0.532777777777778	0	0	29	0.209416666666667	0	0.445733333333333	0.1886	0.0125333333333333	0	0.326666666666667	0	0	0.0616666666666666	0.0372945736434108	0.033104938271605	MG
TCAATTCCATGCTGCG-1	SeuratProject	929	677	FR240_CTX	Exp2	8.61141011840689	CTX	Ctrl	142	49	2143	757	13	0	0	0	0	0	0	0	0	0	0	0	0	0.147933333333333	0.147933333333333	0	0	0	0	0.121736842105263	0.0310465116279069	0.0312407407407408	MG
TCACAAGTCTGTTGGA-1	SeuratProject	770	533	FR240_CTX	Exp2	7.27272727272727	CTX	Ctrl	27	22	2044	659	13	0.19575	0	0	0	0	0	0	0	0	0.19575	0	0.157133333333333	0	0	0	0.260333333333333	0	0	0	0.0358527131782945	0.0350679012345679	MG
TCACATTGTTTCGGCG-1	SeuratProject	1129	789	FR240_CTX	Exp2	13.9061116031887	CTX	Ctrl	185	63	2279	793	13	0.174166666666667	0	0	0	0	0.545222222222222	0	0	0.347333333333333	0.347333333333333	0	0	0	0	0	0.231555555555556	0	0	0.131228070175439	0.0301085271317829	0.043320987654321	MG
TCACGCTCACCTCAGG-1	SeuratProject	4053	1505	FR240_CTX	Exp2	3.87367382186035	CTX	Ctrl	303	77	3269	1504	15	0.321333333333333	0.0570000000000001	0.122666666666667	0	0.0677333333333333	0	0	0	0.30925	0	0	0.548066666666667	0.217333333333333	0	0.366933333333333	0	0	0	0.127736842105263	0.0217209302325582	0.0484074074074075	Class. Mono
TCACTCGAGGACTGGT-1	SeuratProject	1106	716	FR240_CTX	Exp2	9.22242314647378	CTX	Ctrl	201	64	2222	732	13	0	0	0	0	0	0	0	0	0	0	0	0.146733333333333	0.146733333333333	0	0	243	0	0	0.236175438596491	0.0530387596899224	0	MG
TCAGCAAAGATTCGAA-1	SeuratProject	1391	885	FR240_CTX	Exp2	4.45722501797268	CTX	Ctrl	169	61	2392	883	13	0.163916666666667	0.110277777777778	0	0.131666666666667	262	0.217888888888889	0	0	0	0	0	0.186733333333333	0	0.186733333333333	0	0.309666666666667	0.131666666666667	0	0.258894736842105	0	0.0418024691358024	MG
TCAGCAATCCGTAGTA-1	SeuratProject	3600	1439	FR240_CTX	Exp2	5.61111111111111	CTX	Ctrl	79	38	3208	1433	30	315	0.0557222222222222	0.110777777777778	0	0.0662	0	0	0	0.0820833333333333	0.17775	0	0.246533333333333	0	0.0662	0	0.108777777777778	0.200733333333333	0	0.264824561403509	0.0290852713178295	0	MG
TCAGCCTAGATCACCT-1	SeuratProject	1438	948	FR240_CTX	Exp2	3.96383866481224	CTX	Ctrl	108	51	2414	945	13	0.150833333333333	0	0.0692592592592592	0	0	0	0	0	0	0.150833333333333	0	0	0	0.1212	0	0.295777777777778	0	0	0.0525964912280702	0	0.0287654320987655	MG
TCAGCCTTCTTCGTAT-1	SeuratProject	3051	1645	FR240_CTX	Exp2	2.1304490331039	CTX	Ctrl	157	43	3023	1644	13	0.07275	0	0	0	0.0587333333333333	0.428333333333333	0	0	0.07275	0.07275	0	0.195466666666667	0.1756	0	0	0.0963333333333334	0	0	0.204175438596491	0.0206744186046511	0.0336111111111111	MG
TCAGGGCTCGGCTGAC-1	SeuratProject	1567	937	FR240_CTX	Exp2	8.61518825781749	CTX	Ctrl	235	72	2490	937	22	0.1535	0	0.0704444444444444	0	0	0.622777777777778	0	0	0.37525	0.1535	0	0.387866666666667	0.123333333333333	0.123333333333333	0	0.296333333333333	0	0	401	0	0.028962962962963	MG
TCAGTGAGTGGAACCA-1	SeuratProject	3142	1665	FR240_CTX	Exp2	2.41884150222788	CTX	Ctrl	267	77	3052	1663	6	0.261416666666667	0.164888888888889	0	0	0.171733333333333	0.347888888888889	0	0	489	0.217583333333333	0	522	0.377866666666667	0	0	0.304111111111111	0.0581333333333334	0	0.277368421052632	0.0514341085271318	0.0281851851851852	MG
TCAGTTTGTGAGACCA-1	SeuratProject	8305	3176	FR240_CTX	Exp2	3.52799518362432	CTX	Ctrl	264	80	3072	1920	2	411	0.159611111111111	0	0.431866666666667	0	0	0.135416666666667	0	0.485083333333333	0	0	0.3384	0.0464	0	0	0	0	0	0.111175438596491	0.0192403100775194	0.0276234567901235	Class. Mono
TCATACTAGACCGTTT-1	SeuratProject	1889	1074	FR240_CTX	Exp2	5.0291159343568	CTX	Ctrl	216	61	2352	1071	13	142	0	0	0	0.226933333333333	0.324111111111111	0	0	0	142	0	0.5028	0.2924	0	0	0.188666666666667	0.114133333333333	0	0.193035087719298	0.0533488372093023	0	MG
TCATACTAGAGTCAAT-1	SeuratProject	1574	903	FR240_CTX	Exp2	6.03557814485387	CTX	Ctrl	144	56	2375	902	13	0	0	0.0745555555555556	0	0.130733333333333	0.544222222222222	0.16275	0	0.16275	233	0	0.195333333333333	0	0	0	0	0	0	0.205789473684211	0.0290465116279069	0.0296481481481482	MG
TCATACTAGGACATCG-1	SeuratProject	11360	3771	FR240_CTX	Exp2	3.36267605633803	CTX	Ctrl	90	47	2799	1697	2	0.1665	0.157777777777778	0	0.746866666666667	0	0	0	0	0.483666666666667	0.08375	0	0.5122	0	0	0	0	0	0	0.0918947368421053	0	0.0277407407407407	Class. Mono
TCATCATTCCAGTGCG-1	SeuratProject	2665	1599	FR240_CTX	Exp2	1.20075046904315	CTX	Ctrl	149	54	2677	1596	13	0.286666666666667	0.136722222222222	0	0	0.1634	0.324888888888889	0	0	0	0	0	0.259066666666667	0.0678	0.0678	0	0.306777777777778	0.0678	0	0.184456140350877	0.0294573643410853	0.0361296296296296	MG
TCATGGAAGTCTTCCC-1	SeuratProject	9804	3520	FR240_CTX	Exp2	2.12158302733578	CTX	Ctrl	159	73	2821	1714	2	0.182833333333333	0	0.0143333333333333	0.554333333333333	0	0	0.184166666666667	0	0.3445	0.2015	0	0.354133333333333	0.0223333333333333	0	0	0.0356666666666666	0	0	0.108666666666667	0.0164418604651163	0.0291913580246913	Class. Mono
TCATTCACAGGAGACT-1	SeuratProject	1989	1325	FR240_CTX	Exp2	1.45801910507793	CTX	Ctrl	65	34	2361	1322	13	0.111833333333333	0	0	0	0	0.316222222222222	0	0	0.237666666666667	0	0	0.09	0.09	0.09	0	0.316222222222222	0	0	76	0	0.0258765432098765	MG
TCCACCACACTAGGTT-1	SeuratProject	937	574	FR240_CTX	Exp2	9.28495197438634	CTX	Ctrl	135	54	2035	638	13	0	0	0.0895185185185186	0	0.157666666666667	0.261222222222222	0	0	0.196416666666667	0.196416666666667	0	0.350066666666667	0.157666666666667	0	0	0.261222222222222	0	0	0.230684210526316	0	0.0321419753086419	MG
TCCAGAACAAAGGCAC-1	SeuratProject	1672	789	FR240_CTX	Exp2	3.40909090909091	CTX	Ctrl	80	40	2408	786	11	0	0	0.0781851851851851	0	0.137266666666667	0	0.808916666666667	0.378066666666667	0	0.230166666666667	0	0.184666666666667	0	0	0.137266666666667	0	0	0	0.0417719298245613	0	0.0598148148148148	CD8 TEM
TCCAGAAGTTTACACG-1	SeuratProject	1781	1102	FR240_CTX	Exp2	3.08815272318922	CTX	Ctrl	196	62	2356	1101	13	0	0	0	0	0.1108	0.477666666666667	0	0	0	0	0	0.287533333333333	0	0	0	0.329666666666667	0.1108	0	0.179263157894737	0	0.0340308641975309	MG
TCCATCGAGCCTCATA-1	SeuratProject	1147	715	FR240_CTX	Exp2	0.2615518744551	CTX	Ctrl	124	31	2302	728	2	0.175416666666667	0	0	0	0	0	0	0	0	0	0	0.670733333333333	0.140866666666667	0	0	0.304888888888889	0.140866666666667	0.175416666666667	0.0794385964912281	0	0.0435061728395062	Class. Mono
TCCATCGGTGTTCATG-1	SeuratProject	3170	1412	FR240_CTX	Exp2	5.39432176656151	CTX	Ctrl	230	75	3055	1410	2	0.398083333333333	0	124	0.2638	0.183666666666667	0	0	0	92	92	0	0.219733333333333	0	0	0	0.329222222222222	0	0	0.169929824561403	0	0	Class. Mono
TCCATCGTCAAGGTGG-1	SeuratProject	8126	2988	FR240_CTX	Exp2	0.98449421609648	CTX	Ctrl	291	80	3258	1926	13	0.195333333333333	0.182333333333333	0.0288148148148148	0	0.141266666666667	0.0791111111111111	0	0	0.195333333333333	0	0	0.249666666666667	0.141266666666667	0.109733333333333	0	0.262111111111111	0	0	0.116228070175439	0	0	MG
TCCATGCAGTTGAAGT-1	SeuratProject	6303	1718	FR240_CTX	Exp2	2.95097572584484	CTX	Ctrl	174	54	3272	1319	15	0.19375	0.112111111111111	0.280888888888889	0	0	0	0	0	0	0	0	0.0286666666666666	0.194466666666667	0	0	0.332666666666667	0	0	0.184228070175439	0.033093023255814	0.0324691358024691	Class. Mono
TCCCACAAGCAGCCTC-1	SeuratProject	1328	743	FR240_CTX	Exp2	8.81024096385542	CTX	Ctrl	308	72	2295	742	13	0	0	0.0814444444444444	0	0	551	0	0	0	0	0	0.338533333333333	0	0.143133333333333	0	0.314666666666667	0	0	0.204842105263158	0	0.0307962962962963	MG
TCCCAGTCAGTCTCTC-1	SeuratProject	2469	1193	FR240_CTX	Exp2	3.3616848926691	CTX	Ctrl	128	51	2587	1191	21	0.456833333333333	0.165222222222222	0.0571851851851852	0	0	0	0.361333333333333	0.1976	0	0.123666666666667	0	0	0	0	0	0.164222222222222	0	0	0.0759122807017544	0.044891472868217	0.026753086419753	CD8 TEM
TCCGATCGTCTGTAGT-1	SeuratProject	1572	1001	FR240_CTX	Exp2	3.81679389312977	CTX	Ctrl	199	61	2442	1000	13	0	0	0	0	0	0.324666666666667	0	0	0.374916666666667	0.15025	0	497	0	0	0	0.317444444444444	0	0	0.194859649122807	0	0.0397777777777778	MG
TCCGATCTCCTACCGT-1	SeuratProject	2044	1007	FR240_CTX	Exp2	5.67514677103718	CTX	Ctrl	201	57	2380	1005	21	0.149083333333333	0	0.134296296296296	0	0.1198	0	491	0.1198	0.149083333333333	0	0	0.1198	0	0	0	0	0	0	0.118298245614035	0.0277751937984496	0.0396049382716049	CD8 TEM
TCCGGGACAACTGTGT-1	SeuratProject	1906	1224	FR240_CTX	Exp2	3.09548793284365	CTX	Ctrl	129	52	2331	1219	13	0.4635	0.0852222222222222	0.100037037037037	0	0	329	0	0	0	0.126333333333333	0	0.200333333333333	0.1016	0.1016	0	0.317444444444444	0	0	0.161561403508772	0	0.0269506172839507	MG
TCCTCCCCAAGCGAAC-1	SeuratProject	1635	823	FR240_CTX	Exp2	2.38532110091743	CTX	Ctrl	74	44	2385	821	11	0	0	0	0	0.134266666666667	0	0.490583333333333	0.183933333333333	0.167166666666667	0.167166666666667	0	0	0	0	0	0	0	0	0.0759649122807018	0.0449147286821705	0.0299753086419753	CD8 TEM
TCCTCCCGTCCAGCGT-1	SeuratProject	8159	3005	FR240_CTX	Exp2	4.37553621767373	CTX	Ctrl	198	74	3012	1777	2	0.2775	0.0461111111111111	0.0619259259259259	0.447133333333333	0.115866666666667	0	0.184333333333333	0	0.510833333333333	0	0	0.418866666666667	0.0546666666666666	0	0	0.271777777777778	0	0	0.118912280701754	0	0.0312469135802469	Class. Mono
TCCTCCCGTGGTGATG-1	SeuratProject	2128	1325	FR240_CTX	Exp2	4.55827067669173	CTX	Ctrl	318	76	2414	1321	13	357	0.144944444444444	0	0	0.0928666666666667	0.333333333333333	0	0	0.115416666666667	0.215916666666667	0	0.275933333333333	0.1844	0.0928666666666667	0	0	0	0	0.14759649122807	0.0352868217054264	0	MG
TCCTCGAAGTCAGCGA-1	SeuratProject	3004	1760	FR240_CTX	Exp2	1.99733688415446	CTX	Ctrl	161	61	2989	1754	13	0.0585	0	0	0	0.1488	0.0773333333333334	0	0	0	0.0585	0	0.2408	0.0473333333333333	0	0	0.0773333333333334	0	0	0.095719298245614	0.0300465116279069	0.0355802469135802	MG
TCCTCGATCGCGGACT-1	SeuratProject	3029	1675	FR240_CTX	Exp2	2.21195113898977	CTX	Ctrl	154	55	3005	1673	13	0.0725833333333333	0	0.0662962962962963	0	0	0.427555555555556	0	0	0.193583333333333	0	0	0.3854	0	0.0586	0	0.323444444444444	0.0586	0	0.323122807017544	0	0.0229691358024692	MG
TCCTCTTAGGTCTTTG-1	SeuratProject	2687	1602	FR240_CTX	Exp2	1.52586527726089	CTX	Ctrl	91	42	2690	1597	13	0	0.0515555555555556	0	0.0612	0	0.398555555555556	0	0	0	0.191666666666667	0	0.1802	0.153866666666667	0.0612	0	0.330222222222222	0	0	0.129684210526316	0.027922480620155	0.0428765432098765	MG
TCCTGCAAGTTCTCTT-1	SeuratProject	4877	2341	FR240_CTX	Exp2	3.97785523887636	CTX	Ctrl	142	61	3441	2258	2	0	147	0	0.346933333333333	0	0	196	0	0.630666666666667	0.141833333333333	0	0.551066666666667	0	0.157333333333333	0	0	0	0	0.0861052631578947	0.0271007751937985	0	Class. Mono
TCCTTTCCAGTTCACA-1	SeuratProject	7302	2370	FR240_CTX	Exp2	12.3390851821419	CTX	Ctrl	208	63	3203	1433	15	241	0.220611111111111	0.142518518518518	0	0.1916	0	0	0	0.404083333333333	0	0	0.0973333333333334	0	0	0	0.160666666666667	0	0	0.287526315789474	0	0.0409753086419753	Class. Mono
TCCTTTCGTACTGCGC-1	SeuratProject	8494	3084	FR240_CTX	Exp2	0.800565104779845	CTX	Ctrl	141	52	3208	1945	13	0.217833333333333	0	0.188518518518519	0	0	0	0	0	0.128166666666667	0.16925	0	0.466333333333333	0.135933333333333	0	0	0.0654444444444444	0	0	0.186526315789474	0.0258294573643411	0	MG
TCGAAGTCACATATCG-1	SeuratProject	862	614	FR240_CTX	Exp2	4.98839907192575	CTX	Ctrl	113	58	2057	697	13	0	0	0.0876296296296296	0	0.154266666666667	0.575777777777778	0	0	0	0.192166666666667	0	0.5066	0	0	0	0	0	0	0.229245614035088	0	0.0318271604938272	MG
TCGATTTTCCGATAAC-1	SeuratProject	1096	702	FR240_CTX	Exp2	4.01459854014599	CTX	Ctrl	49	32	2193	708	11	0	0.122111111111111	0	0	0	0	0	0	0.236916666666667	0	0	0	0	0	0.145866666666667	0	0	0	0.093701754385965	0	0.0444320987654321	NK
TCGCAGGGTTGCGTAT-1	SeuratProject	1120	811	FR240_CTX	Exp2	2.5	CTX	Ctrl	166	59	2247	820	13	0.172833333333333	0.230777777777778	0.079037037037037	0	0	0.229777777777778	0	0	0.237083333333333	0	0	0.337866666666667	0	0	0	0	0	0	0.286280701754386	0	0	MG
TCGCTCACACGAAGAC-1	SeuratProject	1724	871	FR240_CTX	Exp2	3.53828306264501	CTX	Ctrl	87	40	2397	868	11	0	0.109111111111111	0	0	0	0	0.649166666666667	0.4394	0.162166666666667	0.162166666666667	0	0	0.130266666666667	0	0.130266666666667	0.215555555555556	0	0	0.0399298245614035	0.0499457364341085	0.0582283950617284	CD8 TEM
TCGCTTGAGGTTTGAA-1	SeuratProject	1703	1103	FR240_CTX	Exp2	2.29007633587786	CTX	Ctrl	75	38	2380	1102	13	0.280833333333333	0	0	0	0	0.520111111111111	0	0	0.140916666666667	0	0	0.376266666666667	0	0.113266666666667	0	0	0	0	0.274771929824561	0.040031007751938	0.0280308641975309	MG
TCGGATATCGAACGCC-1	SeuratProject	5166	2323	FR240_CTX	Exp2	4.0650406504065	CTX	Ctrl	178	66	3470	2132	2	0.14625	0	0.108222222222222	0.310533333333333	155	0	0.2385	0	0.2255	0	0	0.487133333333333	0	0	0	0.325888888888889	0	0	0.114421052631579	0	0.0534135802469136	Class. Mono
TCGGGACCACCGCTAG-1	SeuratProject	2974	1645	FR240_CTX	Exp2	1.88298587760592	CTX	Ctrl	146	47	2963	1642	13	0.402666666666667	0.124444444444444	0	0	0	0.0918888888888889	0	0	0	0.0694166666666667	0	0.0560666666666667	0	0	0	0.309555555555556	0.148666666666667	0	0.16959649122807	0	0.0227345679012345	MG
TCGGGACGTTTGTTCT-1	SeuratProject	1322	978	FR240_CTX	Exp2	7.18608169440242	CTX	Ctrl	91	55	2361	972	21	0.155916666666667	0	0	0	0	0.329444444444444	0.310833333333333	0	0	0.155916666666667	0	0.1864	0.125266666666667	0	0	0	0	0	0.206912280701754	0	0.0291419753086419	CD4 TCM
TCGGGTGTCTAGGAAA-1	SeuratProject	3645	2047	FR240_CTX	Exp2	1.09739368998628	CTX	Ctrl	294	74	3296	2039	6	0.0259166666666667	0.0348888888888889	0	0	0.341066666666667	0.0671111111111111	0	0	0.1965	0	0	0.531266666666667	0.2292	0.0212666666666667	0	0.0338888888888889	0	0	0.200964912280702	0.0163178294573644	0.0358395061728395	MG
TCTACCGGTTGCATGT-1	SeuratProject	1311	702	FR240_CTX	Exp2	6.63615560640732	CTX	Ctrl	185	69	2228	699	13	0.184666666666667	0	0	0	0.148266666666667	0.326666666666667	0	0	0.184666666666667	0	0	0.198866666666667	0.2952	0	0	0	0.148266666666667	0	0.355280701754386	0	0.0312716049382716	MG
TCTCCGACATAATGAG-1	SeuratProject	1942	1053	FR240_CTX	Exp2	4.73738414006179	CTX	Ctrl	64	31	2357	1053	11	0.222833333333333	0	0	0.115666666666667	0.23	0	0.385083333333333	0.396333333333333	0	0	0	0	0	0	0.1788	0	0	0	0	0.0272945736434108	0.0282530864197531	NK
TCTCCGAGTCGGTACC-1	SeuratProject	1242	870	FR240_CTX	Exp2	0.72463768115942	CTX	Ctrl	113	48	2320	872	13	0	0.156555555555556	0	0	0	0.552888888888889	0	0	0	0	0	0.5952	0.132933333333333	0	0	0.310444444444444	0	0	0.211017543859649	0.0293023255813953	0.0298518518518519	MG
TCTCCGATCAGACCTA-1	SeuratProject	1620	1050	FR240_CTX	Exp2	1.91358024691358	CTX	Ctrl	81	42	2412	1045	13	0.144583333333333	0	0	0.1162	0	0.331666666666667	0	0	224	0	0	473	0.179733333333333	0	0	0.326666666666667	0	0	0.333719298245614	0.0540697674418604	0	MG
TCTCTGGAGATAGGGA-1	SeuratProject	1586	1066	FR240_CTX	Exp2	2.58511979823455	CTX	Ctrl	156	69	2409	1066	21	0	0	0	0	0	0	0.277333333333333	0.111866666666667	0	0.139166666666667	0	0	0	0	0	0	0	0	0.0350877192982456	0.0268527131782945	0.0381358024691358	CD8 TEM
TCTCTGGGTTCAATCG-1	SeuratProject	771	573	FR240_CTX	Exp2	2.72373540856031	CTX	Ctrl	93	45	1984	698	13	0	0.132722222222222	0	0	0	0.262777777777778	0	0	0	0	0	0.1586	0	0	0	324	0.1586	0	0.181210526315789	0	0	MG
TCTGCCAAGACGCATG-1	SeuratProject	773	574	FR240_CTX	Exp2	2.19922380336352	CTX	Ctrl	160	56	2069	665	22	0	0	0	0	0	0.257555555555556	0	0	0.431583333333333	0	0	0.2004	0.155466666666667	0.155466666666667	0	0	0	0	0.146736842105263	0	0	MG
TCTGTCGGTACCCGCA-1	SeuratProject	3145	1837	FR240_CTX	Exp2	2.60731319554849	CTX	Ctrl	195	63	3092	1832	13	0.188166666666667	0	0	0	0.151066666666667	0.546444444444445	0	0	0.223166666666667	0.105833333333333	0	0.347066666666667	0.151066666666667	0	0	0.329222222222222	0	0	0.218964912280702	0.0432558139534883	0.0293148148148148	MG
TCTGTCGGTTTCTATC-1	SeuratProject	1305	857	FR240_CTX	Exp2	4.67432950191571	CTX	Ctrl	165	56	2351	857	13	0.16525	0	0	0	0.132733333333333	0.331555555555556	0	0	0.16525	0.16525	0	0.382533333333333	0	0.132733333333333	0	0	0	0	0.160771929824561	0	42	MG
TCTGTCGTCACGGGCT-1	SeuratProject	2308	1331	FR240_CTX	Exp2	3.03292894280763	CTX	Ctrl	127	56	2480	1330	13	0.106416666666667	0.0719444444444445	0	0	0.17	0.320444444444444	0	0	0	0.240833333333333	0	0.185466666666667	0	0.0856666666666667	0	0.271111111111111	0	0	0.178491228070175	0.0238062015503876	0	MG
TCTTAGTAGAGATTCA-1	SeuratProject	7301	2842	FR240_CTX	Exp2	2.98589234351459	CTX	Ctrl	93	44	3130	1849	2	0.575833333333333	0	45	0.515333333333333	0	0	0.208166666666667	0	0.478416666666667	0.193666666666667	0	0.421666666666667	0.133133333333333	0	0	0.127666666666667	0	0	0.0975438596491228	0.022860465116279	0.0317777777777778	Class. Mono
TCTTAGTAGCGCACAA-1	SeuratProject	907	594	FR240_CTX	Exp2	5.51267916207277	CTX	Ctrl	121	48	2039	679	13	0.194916666666667	0	0	0	0.156466666666667	0.259222222222222	0	0	0	0	0	0	0	0	0	0	0	0	0.0468245614035088	0.0320387596899225	0.0320308641975309	MG
TCTTCCTAGTCTACCA-1	SeuratProject	1364	936	FR240_CTX	Exp2	5.27859237536657	CTX	Ctrl	96	52	2377	933	13	0	107	0	0	0	422	0	0	0	0	0	0.195266666666667	0	0	0	0.211333333333333	0	0	0.105789473684211	0	0	MG
TGAACGTTCCATTGGA-1	SeuratProject	2428	1300	FR240_CTX	Exp2	3.70675453047776	CTX	Ctrl	119	56	2544	1297	21	0.437416666666667	0.144222222222222	0.0903703703703703	0	0	0	0	0	0	0.223583333333333	0	0	0	0	0	0.143222222222222	0.0868666666666666	0	0.0285087719298246	0.033891472868217	0.0255864197530864	CD8 TEM
TGAATCGAGTCCCGGT-1	SeuratProject	916	645	FR240_CTX	Exp2	8.29694323144105	CTX	Ctrl	94	47	2117	726	13	0	0	0	0	0	0.330555555555556	0	0	0.189833333333333	0	0	0.197333333333333	0.1524	0	0	0.330555555555556	0	0	0.125263157894737	0.0315658914728683	0	MG
TGAATCGAGTGATAAC-1	SeuratProject	8978	2744	FR240_CTX	Exp2	2.84027623078637	CTX	Ctrl	191	60	3028	1548	2	0.211583333333333	0.142055555555556	0.105555555555556	0.6256	162	0	0	0	342	0	0	0.3852	0.131933333333333	0.0534	0	0.327555555555556	0.0534	0	0.118894736842105	0.0261085271317829	0.0297592592592593	Class. Mono
TGAATGCAGTCTCGTA-1	SeuratProject	1755	913	FR240_CTX	Exp2	5.12820512820513	CTX	Ctrl	88	40	2412	911	11	0	0.208666666666667	0.0716666666666667	0	0	0	0.467666666666667	0.320733333333333	0.15625	0	0	0.125533333333333	0	0	0.125533333333333	0	0	0	0.0386842105263158	0.255713178294574	0.0636666666666666	CD8 Proliferating
TGACAGTAGTCCCTAA-1	SeuratProject	803	548	FR240_CTX	Exp2	8.7173100871731	CTX	Ctrl	52	32	2014	648	2	0	0	0	0	0.160533333333333	0	0	0	0	0	0	0.198933333333333	0.160533333333333	0	0	0	0	0	0	0	0.0324074074074074	Class. Mono
TGACCCTGTCGCCTAG-1	SeuratProject	1129	672	FR240_CTX	Exp2	6.82019486271036	CTX	Ctrl	101	46	2207	668	21	0.185166666666667	0.124444444444444	0	0	0	0	0.4335	296	0	0	0	0	0	0	0	0.246222222222222	0	0	0.0835438596491228	0.0359302325581395	0.0585925925925926	CD8 TEM
TGACGCGTCAGACCGC-1	SeuratProject	10747	3633	FR240_CTX	Exp2	2.17735181911231	CTX	Ctrl	189	76	2730	1571	2	0.361916666666667	0	0.0488148148148149	0.7658	0	0	0	0	0.334916666666667	0	0	0.1996	0.122533333333333	0	0	0.263333333333333	0	0	0.0889473684210527	0.0248139534883721	0.0348888888888889	Class. Mono
TGAGACTCAAAGGATT-1	SeuratProject	5077	2343	FR240_CTX	Exp2	0.393933425251133	CTX	Ctrl	63	37	3439	2187	13	0.136583333333333	0	0.0629259259259259	0	0	0.322444444444444	0	0	0	0	0	0	0.1098	0	0	0.285111111111111	0	0	0.163175438596491	0	0	MG
TGAGACTTCCAAAGGG-1	SeuratProject	5498	2422	FR240_CTX	Exp2	5.09276100400146	CTX	Ctrl	153	70	3346	2062	2	0.225416666666667	0	0.0615925925925926	0.669266666666667	0.151866666666667	0	0.225416666666667	0	0.189166666666667	0	0	0.3602	0.151866666666667	0	0	0	0	0	0.0456140350877193	0	0.0274876543209877	Class. Mono
TGAGCATGTAAGATTG-1	SeuratProject	1749	1138	FR240_CTX	Exp2	2.8587764436821	CTX	Ctrl	153	64	2377	1134	13	0.137916666666667	0.0929444444444445	0	0	0.110866666666667	0.548333333333333	0	0	0	0	0	0.591933333333333	0	0	0	0	0	0	0.0852631578947368	0	0	MG
TGAGCATGTGGTCCGT-1	SeuratProject	3510	1909	FR240_CTX	Exp2	4.5014245014245	CTX	Ctrl	168	63	3238	1905	13	0.0419166666666667	0.120111111111111	0	0	0	0.569222222222222	0	0	0.28175	0	0	0.3732	0	0	0	0	0	0	0.334929824561404	0.0381395348837209	0.0237283950617284	MG
TGAGGAGGTAGCACAG-1	SeuratProject	1623	709	FR240_CTX	Exp2	11.8915588416513	CTX	Ctrl	326	76	2403	705	6	0	0.475166666666667	0	0	0.281733333333333	0	0	0	0	0	0	0.197333333333333	0	0.141533333333333	0	0	0	0.17625	0.179894736842105	0.0303023255813953	0.0306481481481482	MG
TGAGGTTCAACACAGG-1	SeuratProject	3167	1842	FR240_CTX	Exp2	2.65235238395958	CTX	Ctrl	130	52	3111	1838	13	0	0	0	0	0.300533333333333	0.403444444444444	0	0	0.274916666666667	188	0	0.370066666666667	0.0432666666666667	0	0	0.25	0	0	0.261982456140351	0	0.0215493827160493	MG
TGATCAGGTTGCAAGG-1	SeuratProject	11064	3771	FR240_CTX	Exp2	3.87744034707158	CTX	Ctrl	99	58	2750	1636	2	0.178166666666667	0.0648888888888889	0.0876666666666667	0.389933333333333	0.1418	0	175	0	0.0974166666666667	0	0	0.4644	0.00386666666666668	0	0	0	0	0	0.116280701754386	0.0141472868217054	0	Class. Mono
TGATCTTAGCACTCCG-1	SeuratProject	1285	873	FR240_CTX	Exp2	6.4591439688716	CTX	Ctrl	87	43	2344	872	13	0	0	0.0748888888888889	0	0	0	0	0	0	0.1635	0	0.261333333333333	0	0	0	0	0	0	0.139877192982456	0	0.0297037037037037	MG
TGATTTCCACAAGTGG-1	SeuratProject	2484	1504	FR240_CTX	Exp2	2.05314009661836	CTX	Ctrl	89	45	2559	1503	13	0.1775	0.0605	0	0	0.0719333333333333	328	0	0	0.198916666666667	0	0	0.300866666666667	0.0719333333333333	0.159666666666667	0	0.264555555555556	0	0	0.10340350877193	0	0.0242037037037037	MG
TGATTTCCACTGGCGT-1	SeuratProject	985	624	FR240_CTX	Exp2	7.30964467005076	CTX	Ctrl	135	58	2108	686	13	0.24075	0.255444444444444	0	0	0	0.320333333333333	0	0	0	0	0	0.390866666666667	0.1536	0	0	0	0	0	0.11059649122807	0.0317054263565891	0	MG
TGCACGGAGGATTTGA-1	SeuratProject	1046	698	FR240_CTX	Exp2	8.60420650095602	CTX	Ctrl	173	55	2239	709	22	0.18025	0	0	0	0	0.638111111111111	0	0	0	0	0	0.342133333333333	0.144733333333333	0	0	0	0.144733333333333	0.18025	0.258140350877193	0.0306744186046511	0.0309444444444444	MG
TGCACGGAGGTTGTTC-1	SeuratProject	785	593	FR240_CTX	Exp2	2.67515923566879	CTX	Ctrl	64	35	2117	694	2	0	0	0	0	0	0	0	0	0.19275	0.19275	0	0.154733333333333	0	0	0	0	0	0	0.0867368421052631	0.0318372093023256	0.0318703703703703	Class. Mono
TGCACGGGTTGTTGCA-1	SeuratProject	770	541	FR240_CTX	Exp2	11.038961038961	CTX	Ctrl	105	44	2052	636	22	0.19775	0	0	0	0	0.589555555555556	0	0	0.2395	0	0	0.354666666666667	0.158733333333333	0.158733333333333	0	0	0	0	0.265298245614035	0	0.0322407407407408	MG
TGCAGGCCAAAGAACT-1	SeuratProject	1945	1243	FR240_CTX	Exp2	0.976863753213368	CTX	Ctrl	169	57	2376	1241	13	243	0.0823333333333334	0	0.0981333333333333	0.0981333333333333	0.328555555555556	0	0	122	0	0	0.195066666666667	0	0	0	162	0	122	0.082421052631579	0.0252558139534884	0.0355925925925926	MG
TGCGATACAGACAATA-1	SeuratProject	1614	1060	FR240_CTX	Exp2	4.15117719950434	CTX	Ctrl	52	33	2441	1058	13	0	0.0963888888888889	0	0	0.1792	0.52	0	0	0.143083333333333	0	0	0.292866666666667	0	0	0	0.328666666666667	0	0	0.182719298245614	0.0272170542635659	0	MG
TGCGGCACAACGGCTC-1	SeuratProject	2478	1397	FR240_CTX	Exp2	1.25100887812752	CTX	Ctrl	140	55	2571	1394	13	0	0	0	0	0.0795333333333333	0.261333333333333	0	0	0.1985	0.09875	0	0.353733333333333	0	0	0	0.299222222222222	0	0	0.167719298245614	0	0.039537037037037	MG
TGCGGGTAGCTAGTTC-1	SeuratProject	2666	1535	FR240_CTX	Exp2	2.55063765941485	CTX	Ctrl	139	51	2681	1531	13	0	0.135611111111111	0	0	0.0717333333333333	0.44	89	0	0.315583333333333	0	0	0.270466666666667	0	0	0	118	0	0	0.304526315789474	0.0303720930232558	0.0241851851851852	MG
TGCGGGTCAAGTGGAC-1	SeuratProject	4066	2053	FR240_CTX	Exp2	1.00836202656173	CTX	Ctrl	128	52	3317	2049	13	0	0.164833333333333	0.00837037037037036	0	0.123133333333333	0.309888888888889	0	0	0.0266666666666666	0	0	0.0218666666666667	0.1724	0	0	0.309888888888889	0	0	0.169350877192982	0.0151937984496124	0	MG
TGCTCCAAGTCGTTAC-1	SeuratProject	870	647	FR240_CTX	Exp2	5.05747126436782	CTX	Ctrl	158	60	2075	729	13	0.240416666666667	0	0	0	0	0.251111111111111	0	0.1516	0.188833333333333	0	0	0	0	0.1516	0	0	0	0	0.150017543859649	0.0314728682170543	0	MG
TGCTGAAAGACAGCGT-1	SeuratProject	1959	1208	FR240_CTX	Exp2	4.28790199081164	CTX	Ctrl	134	62	2359	1202	13	0.128083333333333	0	0.0591481481481482	0	0	0.330222222222222	0	0	0.34775	0	0	0.301866666666667	103	0	0	0.317555555555556	0	0	0.34159649122807	0.0376434108527132	0	MG
TGCTTGCTCTGGCCGA-1	SeuratProject	3592	1594	FR240_CTX	Exp2	4.8162583518931	CTX	Ctrl	315	78	3227	1590	6	0.34525	0.291222222222222	0	0	0.388533333333333	0	0	0	0.381166666666667	0.191083333333333	0	0.3392	0.0629999999999999	0.124666666666667	0	0.103444444444444	0	0	0.202350877192983	0.0316821705426357	0.101858024691358	MG
TGGAACTAGTGGCCTC-1	SeuratProject	1246	719	FR240_CTX	Exp2	12.1187800963082	CTX	Ctrl	167	61	2360	720	22	0.176166666666667	0	0	0	0	0.320888888888889	0	0	0	0	0	0.376533333333333	0.141466666666667	0.1844	0	0	0.141466666666667	0	0.286122807017544	0.0302945736434108	0.030641975308642	MG
TGGAACTCAACGCATT-1	SeuratProject	2051	955	FR240_CTX	Exp2	14.4319843978547	CTX	Ctrl	139	55	2466	954	26	0	0	0	0	0.5782	0	0	0	0.477333333333333	0	0	0.394133333333333	0	0	0	0	0	0	0.360122807017544	0	0	CAMs
TGGAGAGGTGCAGTGA-1	SeuratProject	2329	1238	FR240_CTX	Exp2	3.26320309145556	CTX	Ctrl	81	38	2486	1233	24	0	0.134611111111111	0.053037037037037	0	92	0	0	0	0	0.555583333333333	0	0	92	0.192733333333333	0	0	0	0.114333333333333	0.0537192982456141	0.0350852713178295	0.0344567901234568	Neuroectodermal cells
TGGATCACAGCGTTTA-1	SeuratProject	9033	3239	FR240_CTX	Exp2	0.442820768294033	CTX	Ctrl	89	45	3199	1963	13	0.0348333333333334	0.0819444444444445	0	0	0.165333333333333	0.219222222222222	0	0	0.121416666666667	0.0348333333333334	0	0	0.189066666666667	0	0	0.288222222222222	0	0	0.0838771929824561	0.0292480620155039	0	MG
TGGGAGAGTCGTGCCA-1	SeuratProject	1035	747	FR240_CTX	Exp2	5.99033816425121	CTX	Ctrl	235	71	2191	785	13	0	0.120222222222222	0	0	0	0.237777777777778	0	0	0	0.415166666666667	0	0.332666666666667	0	0	0	0.237777777777778	0	0	0.144684210526316	0	0	MG
TGGGATTTCCGCAACG-1	SeuratProject	1164	740	FR240_CTX	Exp2	6.87285223367698	CTX	Ctrl	291	81	2221	742	13	0.179666666666667	0	0	0	0	0	0	0	0	0	0	0.2872	0	0.144266666666667	0	0	0	0	0.283736842105263	0	0.0309012345679013	MG
TGGGATTTCCGGACGT-1	SeuratProject	966	711	FR240_CTX	Exp2	1.96687370600414	CTX	Ctrl	120	53	2162	787	13	0.179833333333333	0	0	0	0	0	0	0	0	0	0	0.1444	0.3316	0	0	0	0	0	0.292771929824561	0.0306356589147286	0	MG
TGGTTAGAGAACAAGG-1	SeuratProject	1449	632	FR240_CTX	Exp2	4.89993098688751	CTX	Ctrl	206	72	2393	630	21	0.408333333333333	0.273222222222222	0	0	0.1466	0	0.182583333333333	0.291866666666667	0	0	0	0.1466	0	0	0	0.242777777777778	0	0	0.0442280701754386	0.030891472868217	0.0311172839506173	CD8 TEM
TGGTTAGAGTCAATCC-1	SeuratProject	810	555	FR240_CTX	Exp2	5.4320987654321	CTX	Ctrl	140	47	1998	654	13	0.197583333333333	0	0	0	0	0.321444444444444	0	0	0	0	0	0.1586	0	0	0	0.262777777777778	0.1938	0	0.151280701754386	0.0322868217054264	0	MG
TGGTTAGGTAGACAGC-1	SeuratProject	1208	830	FR240_CTX	Exp2	5.38079470198675	CTX	Ctrl	124	54	2276	833	13	0	0	0	0	0.135933333333333	0.557111111111111	0	0	0.3375	0	0	0.1882	0.1882	0.135933333333333	0	225	0	0	0.196859649122807	0	0.0349691358024692	MG
TGGTTAGGTCGATTCA-1	SeuratProject	1685	1078	FR240_CTX	Exp2	4.51038575667656	CTX	Ctrl	152	59	2393	1076	13	0	0	0	0	0.228666666666667	0.317888888888889	0	0	0.238916666666667	0.143083333333333	0	115	115	0	0	0.190111111111111	0	0	0.214789473684211	0.0536511627906977	0.0281913580246913	MG
TGTACAGGTCAGATTC-1	SeuratProject	2307	1429	FR240_CTX	Exp2	2.25400953619419	CTX	Ctrl	121	60	2464	1424	13	0.0984166666666667	0	0	0	0.1572	401	0	0	0.0984166666666667	0.0984166666666667	0	0.1572	0.1848	0	0	0	0	0	0.119824561403509	0	0.0543395061728396	MG
TGTCCACCAGATTTCG-1	SeuratProject	2770	1584	FR240_CTX	Exp2	1.33574007220217	CTX	Ctrl	150	56	2772	1582	13	0.23425	0	0	0	0.0635333333333333	0.435555555555556	0	0	0	0.07875	0	0	0.155466666666667	0	0	0.315777777777778	0	0	0.185982456140351	0.031922480620155	0.0464629629629629	MG
TGTCCCAGTCTTGAGT-1	SeuratProject	9236	3359	FR240_CTX	Exp2	2.94499783456042	CTX	Ctrl	253	75	2891	1772	2	0.228166666666667	0	0.0174814814814814	0.460266666666667	0	0	0.219416666666667	0	0.236166666666667	0.22475	0	0.545066666666667	0.0954	0	0	0.214666666666667	0	0	0.0695438596491228	0.0312093023255814	0.0320246913580247	Class. Mono
TGTCCTGCAAAGACGC-1	SeuratProject	688	512	FR240_CTX	Exp2	8.86627906976744	CTX	Ctrl	74	39	2005	649	22	0	0	0	0	161	0.320222222222222	0	0	0.200583333333333	0	0	0.193066666666667	0	0	0	0	0	0	0.266543859649123	0	0	MG
TGTGGCGAGAACCGCA-1	SeuratProject	1767	1178	FR240_CTX	Exp2	4.81041312959819	CTX	Ctrl	118	52	2364	1176	11	0	0	0.0617407407407408	0	0.107666666666667	0	0.751666666666667	0.393466666666667	0	0.225333333333333	0	0	0	0	0	0	0	0	0.0339824561403509	0.0966899224806201	0.063820987654321	CD8 TEM
TGTTACTTCTCACTCG-1	SeuratProject	2579	1476	FR240_CTX	Exp2	8.68553702985653	CTX	Ctrl	105	55	2625	1476	2	0.0878333333333333	0.0595555555555556	0	0.337733333333333	0	0	0	0	0	0	0	0.140266666666667	0.1562	0	0	0	0	0	0.0537719298245614	0.0301550387596899	0.0240987654320988	Class. Mono
TGTTCCGTCGGTGCAC-1	SeuratProject	1521	786	FR240_CTX	Exp2	3.74753451676529	CTX	Ctrl	187	55	2437	784	21	0.452166666666667	0.225444444444444	0	0	0.1356	0	0.336666666666667	0.496533333333333	0	0.226583333333333	0	0.1356	0	0	0	0	0	0	0	0.0296124031007752	0	CD4 TEM
TGTTGAGAGCGCCTCA-1	SeuratProject	2707	1397	FR240_CTX	Exp2	4.617657923901	CTX	Ctrl	287	63	2724	1395	6	0.312916666666667	0.152777777777778	0.0492592592592592	0	0.3622	0.276777777777778	0	0	0.208083333333333	0.105833333333333	0	0.2826	0.182666666666667	0	0	0.317777777777778	0	0	0.166877192982456	0.0625193798449613	0.0330061728395061	MG
TGTTGAGTCACTGAAC-1	SeuratProject	1014	685	FR240_CTX	Exp2	0.29585798816568	CTX	Ctrl	100	45	2117	748	13	0	124	0.0842222222222222	0.294933333333333	0.148133333333333	329	0	0	0	0	0	0	0.148133333333333	0	0	0.245333333333333	0.148133333333333	0	0.273842105263158	0	0.0448518518518518	MG
TGTTGGAAGGGAACAA-1	SeuratProject	1744	1112	FR240_CTX	Exp2	1.37614678899083	CTX	Ctrl	126	49	2381	1110	13	0	0	0.0633703703703704	0	0.3572	0.515666666666667	0	0	0.496583333333333	0	0	0.329133333333333	0.1106	0.1106	0	327	0	0	0.157157894736842	0	0.027783950617284	MG
TTAATCCAGCTTCATG-1	SeuratProject	9746	3570	FR240_CTX	Exp2	1.0773650728504	CTX	Ctrl	228	70	3005	1833	6	0.696166666666667	0	0.0723333333333334	0	0.0179333333333334	0	0	0	0	0.184583333333333	0	0.5382	0.199333333333333	0	0	0.245444444444444	0	0	0.151771929824561	0.0305116279069767	0.0192037037037037	MG
TTAATCCGTGGGTATG-1	SeuratProject	2331	1357	FR240_CTX	Exp2	3.51780351780352	CTX	Ctrl	115	49	2485	1350	13	0.216166666666667	0.140944444444444	0	0	0	0.332111111111111	0	0	0.108583333333333	0.233083333333333	0	0.531733333333333	0	0.0874	0	0.33	0	0	0.191421052631579	0.0240077519379845	0.0256358024691358	MG
TTACCATGTTCTAAGC-1	SeuratProject	1531	725	FR240_CTX	Exp2	2.41672109732201	CTX	Ctrl	99	46	2450	720	21	0.402333333333333	0	0.181037037037037	0	0	0	0.483166666666667	0	0	0	0	0.183133333333333	0	0	0	0.303666666666667	0	0	0	0.0463875968992248	0.0434567901234568	CD4 TEM
TTACCGCCAGGGAGAG-1	SeuratProject	2047	1277	FR240_CTX	Exp2	1.70981924767953	CTX	Ctrl	127	47	2386	1273	11	0.116833333333333	0	0.0965555555555555	0	0	0	0.59075	0.373733333333333	0.232666666666667	0	0	94	0	0	94	0	0	0	104	0.0247751937984496	0.0348271604938272	CD8 TEM
TTACCGCGTAGTCACT-1	SeuratProject	2857	1315	FR240_CTX	Exp2	2.06510325516276	CTX	Ctrl	191	58	2853	1312	6	0.345416666666667	0.135055555555556	0.138814814814815	0	0.4164	0.300888888888889	0	0	0.3415	0.201083333333333	0	0.3956	0.0863333333333334	0	0	0.142333333333333	0.0863333333333334	0	0.25319298245614	0	0.0403580246913581	MG
TTACTGTGTCTCGCGA-1	SeuratProject	1555	861	FR240_CTX	Exp2	1.09324758842444	CTX	Ctrl	23	10	2430	859	28	0	0.165444444444444	0	0	0	0	0	0	0	0	0	0	0.197866666666667	0	0	0	0	0	0	0.0285426356589147	0.0292469135802469	B intermediate
TTAGGCATCGCCATAA-1	SeuratProject	1384	849	FR240_CTX	Exp2	0.867052023121387	CTX	Ctrl	146	54	2409	849	6	0.408083333333333	0.164055555555556	0.0742222222222222	0	0.130133333333333	0.215333333333333	0	0	0	0	0	0.258933333333333	0	0	0	0	0	0	0.0398947368421053	0.043953488372093	0	MG
TTAGTCTGTAAGCGGT-1	SeuratProject	2040	1313	FR240_CTX	Exp2	3.13725490196078	CTX	Ctrl	117	50	2380	1308	13	0	0	0	0	0	0.436555555555556	0	0	0.359333333333333	0	0	0.2806	0.1828	0.0920666666666666	0	0.151888888888889	0	0	0.294877192982456	0	0.0344691358024691	MG
TTATTGCAGCTGGTGA-1	SeuratProject	2583	1548	FR240_CTX	Exp2	4.3360433604336	CTX	Ctrl	202	69	2618	1543	13	0	0	0.0414814814814815	0	0.141066666666667	0.448444444444444	0	0	0.519416666666667	0	0	0.431266666666667	0.0712	0.184333333333333	0	0.270444444444444	0	0	0.300210526315789	0.022124031007752	0.0306049382716049	MG
TTCAATCGTATGATCC-1	SeuratProject	1405	794	FR240_CTX	Exp2	5.97864768683274	CTX	Ctrl	84	42	2390	790	33	0	0	0	0	0	0	0.170666666666667	0	0	0.340333333333333	0.226888888888889	0.3832	0	0	0	0.226888888888889	0	0	0.19719298245614	0	0.0302345679012346	B naive
TTCACCGGTACGATCT-1	SeuratProject	2102	989	FR240_CTX	Exp2	3.04471931493815	CTX	Ctrl	79	35	2446	987	21	0.452416666666667	0.0993888888888889	0	0	0	0	0.233916666666667	0.1186	0	0.2195	0	0	0	0	0	0	0	0	0.036859649122807	0.0412713178294574	0.0393827160493827	CD4 TEM
TTCAGGAAGTGCCTCG-1	SeuratProject	2848	1714	FR240_CTX	Exp2	2.80898876404494	CTX	Ctrl	178	68	2845	1711	13	0	0	0.0347407407407407	0	0.1168	0.733333333333333	0	0	0.145333333333333	0	0	249	0	0	0	0.325444444444444	0.0590666666666667	0	0.35780701754386	0	0.0514691358024691	MG
TTCATGTTCAGACATC-1	SeuratProject	2037	1129	FR240_CTX	Exp2	3.68188512518409	CTX	Ctrl	59	36	2372	1128	11	0.135583333333333	0	0.0624814814814815	0	0	0	0.47775	0.370066666666667	0.135583333333333	0.135583333333333	0	0	0	0	0	0.180111111111111	0	0	0	0	0.0475740740740741	CD8 TEM
TTCATGTTCGGCACTG-1	SeuratProject	1531	710	FR240_CTX	Exp2	3.52710646636185	CTX	Ctrl	71	41	2409	709	11	0.3545	0	0	0	0	0	0.664666666666667	0.3268	0	0.3545	0	0.142733333333333	0.142733333333333	0	0	0	0	0	0.117631578947368	0	0.0739876543209876	CD8 TEM
TTCATTGAGCTAGAAT-1	SeuratProject	1459	784	FR240_CTX	Exp2	4.592186429061	CTX	Ctrl	46	33	2392	783	11	0.172916666666667	0	0	0	0	0	0.411916666666667	0.517466666666667	0	0.231666666666667	0	0.138866666666667	0	0	0.185866666666667	0	0	0	0.0783859649122807	0.045984496124031	0.0304012345679012	CD8 TEM
TTCATTGAGGCCTGCT-1	SeuratProject	4122	2121	FR240_CTX	Exp2	2.74138767588549	CTX	Ctrl	178	60	3385	2116	13	0.172583333333333	0	0	0	0.1722	0.310333333333333	0	0	0.426916666666667	0.0196666666666667	0	0.410133333333333	0.153533333333333	0.0162666666666667	0	0.285444444444444	0	0	0.425456140350877	0.0209457364341086	0.0303765432098766	MG
TTCCACGGTCGGAAAC-1	SeuratProject	1138	806	FR240_CTX	Exp2	5.53602811950791	CTX	Ctrl	192	57	2281	815	13	0.343833333333333	0	0	0	0	0.326666666666667	0	0	0.172416666666667	0	0	0.2756	0	0	0	0.229222222222222	0	0	0.304157894736842	0.045891472868217	0.0303641975308642	MG
TTCCGGTGTGTACAGG-1	SeuratProject	1767	1113	FR240_CTX	Exp2	3.79173740803622	CTX	Ctrl	108	41	2349	1111	11	0.2735	0	0	0.110333333333333	0	0	0.380583333333333	0.4642	0	0.13725	0	0	0	0.110333333333333	0.110333333333333	0.182333333333333	0	0	0	0.0266744186046511	0.0441419753086419	gdT
TTCCGGTGTTCCGCGA-1	SeuratProject	1724	1108	FR240_CTX	Exp2	0.406032482598608	CTX	Ctrl	112	44	2358	1101	13	0	0	0.065037037037037	0.1136	0.1136	0.329777777777778	0	0	0.22625	0.141333333333333	0	0.199733333333333	0	0	0	0.319222222222222	0	0	0.189473684210526	0	0.0384567901234568	MG
TTCCTAAAGATCACTC-1	SeuratProject	1625	825	FR240_CTX	Exp2	4.49230769230769	CTX	Ctrl	115	57	2392	824	21	0.328666666666667	0	0	0	0	0	0.225416666666667	0.190733333333333	0	0.225416666666667	0	0.1324	0	0	0	0.322888888888889	0	0	0	0.0444806201550387	0.0540740740740741	CD8 TEM
TTCCTAAGTATGAGAT-1	SeuratProject	1054	636	FR240_CTX	Exp2	7.77988614800759	CTX	Ctrl	104	49	2142	675	13	0	0.127222222222222	0	0	152	0.251777777777778	0	0	0.189333333333333	0	0	0.342733333333333	0	0	0	0	0	0	0.175140350877193	0.0315193798449612	0	MG
TTCGGTCAGACTCGAG-1	SeuratProject	722	513	FR240_CTX	Exp2	4.84764542936288	CTX	Ctrl	173	62	1962	650	13	0.202416666666667	0	0	0	0	0.269222222222222	0	0	0.202416666666667	0	0	0.162466666666667	0	0	0	0	0	0	0.227666666666667	0	0	MG
TTCTAACAGGTTACCT-1	SeuratProject	4684	2248	FR240_CTX	Exp2	4.01366353543979	CTX	Ctrl	240	78	3372	2205	2	0	0.130555555555556	0	0.539866666666667	0	0	217	0	0.622833333333333	0.194333333333333	0	0.2696	0	0	0	0	0	0	0.115298245614035	0	0.0281851851851852	Class. Mono
TTCTAACGTGATACAA-1	SeuratProject	1767	821	FR240_CTX	Exp2	4.35766836445954	CTX	Ctrl	119	53	2353	818	21	0	0	0	0	0	0	0.705166666666667	0.521533333333333	0	0	0	0.183866666666667	0	0	0.134866666666667	0	0	0	0.041140350877193	0.0295271317829457	0.0592962962962963	CD8 TEM
TTCTAGTAGGACGGAG-1	SeuratProject	2357	1488	FR240_CTX	Exp2	0.169707254985151	CTX	Ctrl	93	46	2477	1486	13	93	0	0	0	0.0749333333333333	0.445333333333333	0	0	0	0	0	0.148533333333333	0.0749333333333333	0	0	0	0	0	0.106877192982456	0.0311162790697674	0.0381111111111111	MG
TTCTTGACACAATGTC-1	SeuratProject	3497	1755	FR240_CTX	Exp2	6.09093508721762	CTX	Ctrl	173	52	3230	1749	13	0	0	0	0	0.0493333333333333	0.310444444444444	0	0	0	0.0610000000000001	0	0.0493333333333333	0.0973333333333334	0.1508	0	0.249777777777778	0.0493333333333333	0	0.270333333333333	0.0195813953488372	0.0221111111111111	MG
TTGAACGAGGCTGTAG-1	SeuratProject	2199	1290	FR240_CTX	Exp2	3.68349249658936	CTX	Ctrl	104	51	2453	1286	13	0.117416666666667	0	0	0	0.0944666666666667	0.609888888888889	0	0	0.45325	0	0	0.2896	0.1876	0	0	0.310333333333333	0	0	0.274473684210526	0.0356589147286822	0	MG
TTGAACGGTACGAGCA-1	SeuratProject	1624	810	FR240_CTX	Exp2	4.49507389162562	CTX	Ctrl	225	63	2460	807	6	0	0.254944444444444	0.0743703703703704	0	0.1304	0.215777777777778	0	0	0	0	0	0.1762	0	0	0	0.215777777777778	0.1304	0	0.165964912280702	0	0.0296172839506172	MG
TTGAACGGTACTCCGG-1	SeuratProject	1923	1192	FR240_CTX	Exp2	2.91211648465939	CTX	Ctrl	169	57	2371	1191	13	257	0	0	0	0.206133333333333	0.503555555555556	0	0	0.23725	129	0	0.303333333333333	0	0	0	0.315666666666667	0.103733333333333	0	0.247526315789474	0	0.043320987654321	MG
TTGAGTGCATTACGGT-1	SeuratProject	1458	876	FR240_CTX	Exp2	4.25240054869685	CTX	Ctrl	153	47	2355	875	13	0	0.109777777777778	0	0	0.131066666666667	0.216888888888889	0	0	0	0.163166666666667	0	0.131066666666667	0.131066666666667	0	0	0.216888888888889	0	0	0.12540350877193	0.0290852713178295	0.029679012345679	MG
TTGAGTGGTCCGGATC-1	SeuratProject	2443	1517	FR240_CTX	Exp2	1.84199754400327	CTX	Ctrl	118	57	2517	1513	13	0	0	0	0	0	0.456333333333333	0	0	0.208083333333333	0	0	0.267866666666667	0	0.1496	0	0.310333333333333	0	0	0.335824561403509	0.0226201550387597	0.0382592592592592	MG
TTGATGGTCGGCTGGT-1	SeuratProject	1223	797	FR240_CTX	Exp2	6.37775960752249	CTX	Ctrl	108	46	2295	797	13	0	0.115944444444444	0	0	0	0.229222222222222	0	0	0	0.234583333333333	0	0	0	0	0	0.229222222222222	0	0	0.0781754385964912	0.0299457364341085	0	MG
TTGCCTGGTAATGCGG-1	SeuratProject	2178	1353	FR240_CTX	Exp2	1.42332415059688	CTX	Ctrl	189	69	2420	1351	13	0.224666666666667	0	0	0	0	0.435777777777778	0	0	0	0	0	0.284866666666667	0.0908	0.2624	0	328	0	0	0.244421052631579	0.0348062015503876	0.0425185185185185	MG
TTGCGTCAGCATCAGG-1	SeuratProject	704	513	FR240_CTX	Exp2	5.96590909090909	CTX	Ctrl	84	36	1956	657	13	0	0	0	0	0	0.542222222222222	0	0	0	0	0	0.1638	0	0	0	0	0	0	0.0915087719298245	0	0.0327098765432099	MG
TTGCGTCTCTATCGTT-1	SeuratProject	776	535	FR240_CTX	Exp2	8.6340206185567	CTX	Ctrl	122	48	1988	652	13	0	0	0	0	0.160466666666667	0.332111111111111	0	0	0	0	0	0.512066666666667	0	0.160466666666667	0	0	0	0	0.287157894736842	0	0.0324012345679012	MG
TTGCTGCTCGGCTTGG-1	SeuratProject	2324	1433	FR240_CTX	Exp2	1.29087779690189	CTX	Ctrl	61	30	2463	1428	11	0.195333333333333	0	0.0458518518518518	0.0790666666666666	0	0	0.577083333333333	0.449066666666667	0	0.0981666666666666	0	0	0	0	0.0790666666666666	0	0	0	0.0264561403508772	0.0411162790697674	0.0320617283950617	CD8 TEM
TTGGATGGTGTGTGGA-1	SeuratProject	1185	714	FR240_CTX	Exp2	3.79746835443038	CTX	Ctrl	136	50	2280	714	21	0	0	0.161333333333333	0	0	0	0.428416666666667	0.1876	0	0.1795	0	0.144133333333333	0	0	0.144133333333333	0.238666666666667	0	0	0.0435789473684211	0	0.101024691358025	CD8 TEM
TTGGGTAAGGTTAAAC-1	SeuratProject	2237	1197	FR240_CTX	Exp2	6.07957085382208	CTX	Ctrl	92	43	2483	1193	21	0.479166666666667	0	0.112518518518519	0	0.100066666666667	0	0	0.295466666666667	0	0	0	0.100066666666667	0	0	0.100066666666667	0	0	0	0.0319824561403509	0.0254806201550387	0.0359506172839507	NK
TTGGTTTGTGTTGAGG-1	SeuratProject	1067	705	FR240_CTX	Exp2	3.18650421743205	CTX	Ctrl	41	27	2205	715	11	0.236666666666667	0	0	0.146133333333333	0	0	0	0.633933333333333	0	182	0	0.146133333333333	0.146133333333333	0	0.146133333333333	0	0	0	0	0.0308372093023256	0	NK
TTGGTTTTCATCCTGC-1	SeuratProject	1768	1037	FR240_CTX	Exp2	5.03393665158371	CTX	Ctrl	114	49	2338	1034	13	0.148083333333333	0	0	0	0	0.196777777777778	0	0	0.148083333333333	0	0	0.395533333333333	119	0	0	0.196777777777778	0	0	0.146824561403509	0	0.0345308641975308	MG
TTGTGTTTCTCTAAGG-1	SeuratProject	894	600	FR240_CTX	Exp2	4.92170022371365	CTX	Ctrl	124	50	2039	671	13	0	0	0.0886296296296296	0	0.156066666666667	0	0	0	0	0	0	0.387733333333333	0	0	0	0	0	0	0.231543859649123	0	0.0319938271604938	MG
TTGTTGTAGTCACTCA-1	SeuratProject	4924	2353	FR240_CTX	Exp2	4.16328188464663	CTX	Ctrl	65	27	3477	2253	31	0.14925	0.153833333333333	0.0685555555555556	0.3426	0	0	0.2195	0	0.199333333333333	0	0	0.191533333333333	0	0	0	0.198333333333333	0	0	0.0477543859649123	0.0277906976744186	0	Non-Class. Mono
TTGTTTGTCAAGTCTG-1	SeuratProject	1560	798	FR240_CTX	Exp2	3.84615384615385	CTX	Ctrl	73	34	2410	797	21	0.227416666666667	0	0	0	0.1348	0	0.620666666666667	0.1348	0	0	0	0	0.1348	0.1348	0.1348	0.302555555555556	0	0	0	0.0295193798449612	0.0300246913580247	CD8 TEM
TTGTTTGTCGTGCACG-1	SeuratProject	5923	2542	FR240_CTX	Exp2	3.52861725476954	CTX	Ctrl	99	49	3276	1996	2	0.310916666666667	0	0.0592222222222222	0.538733333333333	0	0	0	0	0.67625	0.183666666666667	0	0.3634	0	0	0	0.170333333333333	0	0	0.0444561403508772	0.0258372093023256	0.0331111111111111	Class. Mono
TTTACGTTCGGTTCAA-1	SeuratProject	2855	1642	FR240_CTX	Exp2	2.34676007005254	CTX	Ctrl	267	68	2846	1634	6	0.414666666666667	0.0499444444444445	0.0877777777777777	0	0.0592666666666667	0.671777777777778	0	0	0.425833333333333	0.0734166666666667	0	0.399133333333333	0	0.0592666666666667	0	0	0	0	0.247157894736842	0.0207364341085271	0.028395061728395	MG
TTTAGTCGTCGGCCTA-1	SeuratProject	1474	709	FR240_CTX	Exp2	0.610583446404342	CTX	Ctrl	66	38	2428	711	11	0.18025	0	0	0	0	0	482	0.144733333333333	0	0.18025	0	0.144733333333333	0	0	0	0	0	0	0	0.0306744186046511	0	gdT
TTTATGCGTAGGCAGT-1	SeuratProject	5804	2479	FR240_CTX	Exp2	3.54927636113025	CTX	Ctrl	109	52	3303	2052	2	0.287916666666667	0	0.108555555555556	0.475866666666667	0.140933333333333	0	0	0	0	0.232416666666667	0	0.373133333333333	0	0	0	0.150555555555556	0	0	0.0296666666666666	0.0328139534883721	0.0259938271604938	Class. Mono
TTTCAGTCAACCGGAA-1	SeuratProject	1274	856	FR240_CTX	Exp2	2.59026687598116	CTX	Ctrl	95	43	2303	853	13	0.334333333333333	0	0	0	0.1886	0.312777777777778	0	0	0.167666666666667	0.167666666666667	0	0.3872	0	0	0	0	0	0	0.141912280701754	0.0295038759689923	0.0300123456790123	MG
TTTCAGTCACACGTGC-1	SeuratProject	1384	947	FR240_CTX	Exp2	3.32369942196532	CTX	Ctrl	219	71	2400	946	13	0	0	0	0	0	0.21	0	0	158	158	0	0	0.126933333333333	0	0	0.331888888888889	0.126933333333333	0	0.186859649122807	0.0432093023255814	0.0292962962962963	MG
TTTCAGTCACTATCCC-1	SeuratProject	1494	1017	FR240_CTX	Exp2	1.60642570281124	CTX	Ctrl	99	51	2405	1014	13	0.151416666666667	0	0	0.121666666666667	0.121666666666667	0.534333333333333	0	0	0	0	0	0.383466666666667	0.121666666666667	0	0	0	0	0	0.152263157894737	0.0559767441860465	0.0288086419753086	MG
TTTGACTCATCGGAAG-1	SeuratProject	2579	1419	FR240_CTX	Exp2	5.00193873594416	CTX	Ctrl	174	62	2639	1419	13	0.202166666666667	0	0.0906666666666667	0.0805333333333333	0	0.132666666666667	0	0	199	0	0	0.2756	0.0805333333333333	0.181333333333333	0	0.268888888888889	0	0	0.246052631578947	0.0514263565891473	25	MG
TTTGATCAGCGCTGCT-1	SeuratProject	3288	1674	FR240_CTX	Exp2	5.77858880778589	CTX	Ctrl	177	57	3127	1669	13	0.360916666666667	0.0946666666666667	0	0	0.0571333333333334	0.317111111111111	0	0	0.261666666666667	0.07075	0	0.406533333333333	0	0.112933333333333	0	0.309222222222222	0	0	334	0.0204883720930232	0.0435	MG
TTTGGAGGTTCCTAGA-1	SeuratProject	1928	896	FR240_CTX	Exp2	4.61618257261411	CTX	Ctrl	174	69	2447	896	21	0.47025	0.145888888888889	0.166814814814815	0	0	0.204666666666667	0.458333333333333	0	0	154	0	0	0.123733333333333	0	0	0.289111111111111	0	0	0.0515438596491228	0.0566976744186046	0.0516666666666666	CD4 TEM
AAACGCTGTAGGTGCA-1	SeuratProject	2050	1370	FR240_Men	Exp2	2.63414634146341	LM	Ctrl	59	29	2397	1365	23	0.423166666666667	0	0	0.444333333333333	0.1702	0	0.10875	0	0	0.212083333333333	0	0.358133333333333	0	0	0	0	0.0875333333333334	0	0	0.0240232558139535	0	Non-Class. Mono
AAAGGATTCAAGAATG-1	SeuratProject	2405	1411	FR240_Men	Exp2	3.07692307692308	LM	Ctrl	64	40	2524	1406	21	207	0.0703333333333334	0.0956296296296296	0	0	0	0.584666666666667	0.0837333333333333	0	0.419333333333333	0	0.168666666666667	0	0	0	138	0	0	0.0717192982456141	0.0235813953488372	0.0407901234567901	CD4 TEM
AAAGTGAAGAATGTTG-1	SeuratProject	3396	1814	FR240_Men	Exp2	1.14840989399293	LM	Ctrl	49	28	3213	1813	12	0.0450833333333334	0	0.0222592592592593	0	0.0366	0	0.17125	0.243333333333333	0.0450833333333334	0.2125	0	0.0366	0.0366	0	0	0.0594444444444444	0	0	0.015280701754386	0.0304031007751938	0.0496604938271605	CD8 TEM
AACACACGTACCGTCG-1	SeuratProject	6193	2610	FR240_Men	Exp2	3.32633618601647	LM	Ctrl	100	49	3222	2001	2	0.313583333333333	0.157444444444444	0.189222222222222	0.537866666666667	0.0893333333333334	0	111	0	0.5765	0.203583333333333	0	0.3826	0.141466666666667	0	0	0	0	0	0.164035087719298	0.0242325581395348	0	Class. Mono
AACACACTCTGGGATT-1	SeuratProject	1742	714	FR240_Men	Exp2	4.24799081515499	LM	Ctrl	44	31	2447	710	21	0.634166666666667	0.117777777777778	0	0	0	0	0.4795	0	0	0	0	0	0	0	0	0.322666666666667	0	0	0.0426666666666666	0	0.0434691358024691	CD4 TCM
AACAGGGAGATGATTG-1	SeuratProject	1961	994	FR240_Men	Exp2	2.60071392146864	LM	Ctrl	43	25	2392	991	11	0.1505	0.101333333333333	0	0	0	0	475	0.4202	0.1505	0	0	0	0	0	0.120933333333333	0	0	0	0.0374736842105263	0.0557209302325581	0.0287407407407407	CD8 TEM
AACCAACTCACTGGGC-1	SeuratProject	8743	3162	FR240_Men	Exp2	4.80384307445957	LM	Ctrl	88	37	2983	1778	2	0.265333333333333	0.130277777777778	0	0.536666666666667	0	0	0.208916666666667	0	0.193916666666667	0	0	0.469466666666667	0.167666666666667	0	0	0	0	0	0.0744385964912281	0	0.0293148148148148	Class. Mono
AACCACAGTCTACATG-1	SeuratProject	3765	1998	FR240_Men	Exp2	0.398406374501992	LM	Ctrl	32	24	3330	1994	11	0	0.0198888888888888	0.0148148148148148	0	0.136533333333333	0	0.452333333333333	0.4288	0	0.17	0	0	0	0	0.136533333333333	226	0	0.0283333333333333	0.0117543859649123	0.0241705426356589	0.0653456790123457	CD8 TEM
AACTTCTCAGACGGAT-1	SeuratProject	8683	3388	FR240_Men	Exp2	3.6277784175976	LM	Ctrl	52	35	3039	1940	2	0.183916666666667	0.119833333333333	0.0235185185185185	0.6778	0.110133333333333	0	0.17825	0	472	0.17825	0	0.4884	0	0	0	0.0632222222222222	0	0	0.0676491228070175	0	0.0346913580246914	Class. Mono
AAGGTAAGTCGCAACC-1	SeuratProject	2630	1410	FR240_Men	Exp2	1.97718631178707	LM	Ctrl	53	38	2645	1407	21	0	0.118111111111111	0	0	0	0	0	0	0	0.233666666666667	0	0.141066666666667	0	0	0.1482	0	0	0	0.0427719298245613	0.022124031007752	0	CD8 TEM
AAGTACCAGCTCCGAC-1	SeuratProject	2219	1186	FR240_Men	Exp2	1.71248310049572	LM	Ctrl	43	30	2461	1184	11	0	0	0.0598888888888889	0	0	0.172333333333333	0.615916666666667	0.4002	0	0.12975	0	0.104333333333333	0	0	0.1758	0	0	0	0	0.0499302325581396	0.0272037037037037	CD8 TEM
AAGTCGTTCTATCGCC-1	SeuratProject	5345	2321	FR240_Men	Exp2	3.55472404115996	LM	Ctrl	40	31	3400	2044	2	0	0	0	0.526866666666667	0	0	0	0	0.81675	0.19575	0	0.545466666666667	0.118133333333333	0	0	0	0	0	0.128070175438596	0	0	Class. Mono
AATGAAGCAAACTAGA-1	SeuratProject	2880	1592	FR240_Men	Exp2	3.19444444444444	LM	Ctrl	68	38	2877	1590	2	0.240583333333333	0	0.272925925925926	0.187733333333333	0	0	0	0	0.25725	73	0	0.206333333333333	0.0589333333333333	0	0	0.0966666666666667	0	0	0.0514736842105263	0.0410852713178295	23	Class. Mono
AATGAAGGTCGTGGTC-1	SeuratProject	3674	1775	FR240_Men	Exp2	2.80348394120849	LM	Ctrl	64	41	3237	1775	2	0	0.108166666666667	0	0.2904	0	0	0	0	0.202583333333333	0.0428333333333333	0	0	0.129133333333333	0	0	0.295111111111111	0	0	0.0412280701754386	0.017891472868217	0.0238641975308642	Class. Mono
AATGGCTAGCCGAACA-1	SeuratProject	2875	1407	FR240_Men	Exp2	3.61739130434783	LM	Ctrl	219	73	2870	1404	22	0.299666666666667	0.132888888888889	0.135407407407407	0	0.161533333333333	0	0	0	0.450666666666667	0	0	0.590933333333333	0.161533333333333	0	0	0	0	0	0.17980701754386	0.0323100775193799	0.039537037037037	MG
AATTTCCGTTAGGCCC-1	SeuratProject	1632	904	FR240_Men	Exp2	2.57352941176471	LM	Ctrl	37	25	2406	901	11	0.158916666666667	0.151833333333333	0	0	0.127666666666667	0	0.559416666666667	0.181533333333333	0	0	0	254	0	0	0	0	0	0	0.0724912280701754	0.0286899224806202	0.0293641975308642	CD4 TCM
ACAAGCTGTAGCGCTC-1	SeuratProject	3008	1675	FR240_Men	Exp2	0.964095744680851	LM	Ctrl	68	34	2998	1671	11	0.217666666666667	0	0	0.142733333333333	0	0	0.17775	0.502266666666667	0	0	0	0	0	0.174666666666667	0	0	0	0	0.0185087719298246	0.0195271317829457	0.043962962962963	NK
ACACAGTCAAACGGCA-1	SeuratProject	4066	1841	FR240_Men	Exp2	3.78750614854894	LM	Ctrl	94	48	3313	1837	31	0.262583333333333	0.0323888888888889	0	0.247466666666667	0.144333333333333	0	0.238083333333333	0	0.234666666666667	0	0	383	0.0382	0	0	0.312222222222222	0	0	0.121929824561404	0.0182868217054264	0.0509753086419753	Non-Class. Mono
ACACTGAGTACCGGCT-1	SeuratProject	9961	2927	FR240_Men	Exp2	0.752936452163437	LM	Ctrl	36	28	3248	1716	11	0.138916666666667	0.135277777777778	0	0.0764666666666667	0	0	0	0	0	0.0194166666666666	0	0	0	0	0	0.184555555555556	0	0	0.0408771929824562	0.0268294573643411	0.0315802469135803	MAIT
ACACTGATCGGTAACT-1	SeuratProject	2452	1228	FR240_Men	Exp2	5.54649265905383	LM	Ctrl	35	18	2568	1227	33	0.3965	0.2255	0.0527037037037037	0.0914	0	0	0	0	0	0.113583333333333	0	0.36	0.159533333333333	0	0	0	0	0	0.0297017543859649	0.0244728682170543	0.0343456790123456	B naive
ACAGAAAGTACCCGAC-1	SeuratProject	1556	730	FR240_Men	Exp2	4.04884318766067	LM	Ctrl	65	36	2384	728	11	0.176916666666667	0	0	0	0	0	0.423916666666667	0.332666666666667	0.23925	0.176916666666667	0	0.325666666666667	0	0	0	0	0	0	0.0561578947368421	0.0303643410852713	0.0697901234567901	gdT
ACATCGAAGGTGCTTT-1	SeuratProject	1891	1003	FR240_Men	Exp2	5.12956107879429	LM	Ctrl	51	30	2392	1003	21	0.219666666666667	0.158166666666667	0	117	0	0	0.609666666666667	0.176266666666667	0	0.145583333333333	0	0	0	0	117	0	0	0	0.036438596491228	0	0.0712160493827161	CD8 TEM
ACATCGACATCCTAAG-1	SeuratProject	3404	1530	FR240_Men	Exp2	4.64159811985899	LM	Ctrl	189	52	3160	1528	31	284	0	0	0.5194	0.176333333333333	0	0.21975	0.0710666666666666	0.237083333333333	0	0	0.323266666666667	0	158	0	0.116888888888889	0	0	0.197736842105263	0.0302170542635659	0.0580000000000001	Non-Class. Mono
ACCAACACACAAGTTC-1	SeuratProject	4797	2203	FR240_Men	Exp2	1.83447988326037	LM	Ctrl	142	63	3397	2117	15	0	0.0921666666666666	0.240185185185185	0	0.295933333333333	0	0	0	0.238333333333333	0	0	0.391066666666667	0.151133333333333	0	0	0	0	0	0.178491228070175	0.0314186046511628	0	Class. Mono
ACCACAACAAGAGTTA-1	SeuratProject	1560	730	FR240_Men	Exp2	4.74358974358974	LM	Ctrl	36	22	2440	727	11	0.404083333333333	0.270388888888889	0.187185185185185	0.141066666666667	0	0	0.248666666666667	0.195266666666667	0	0.175666666666667	0	0	0	0	0	0	0	0	0.0427719298245613	0	0.0435432098765433	CD4 TCM
ACCACAATCGGTCATA-1	SeuratProject	1614	760	FR240_Men	Exp2	3.71747211895911	LM	Ctrl	225	64	2420	755	21	0	0	0	0.139133333333333	0	0	0.247166666666667	0.183533333333333	0.17325	0	0	0.3732	0.139133333333333	0	0	0.321888888888889	0	0	0.151052631578947	0.0300232558139535	0	CD8 TEM
ACCCTTGTCATTATCC-1	SeuratProject	5166	2062	FR240_Men	Exp2	3.15524583817267	LM	Ctrl	126	53	3423	1864	2	0.186333333333333	0.146722222222222	0	0.4552	0.0180666666666667	0.0285555555555556	0.2365	0.0180666666666667	0.78475	0	0	0.390133333333333	0	0	0	0.307888888888889	0	0	0.137754385964912	0.0237286821705426	0.0298456790123457	Class. Mono
ACCTGAAGTTCGATTG-1	SeuratProject	1007	593	FR240_Men	Exp2	4.56802383316783	LM	Ctrl	46	31	2085	619	11	0	0	0	0	0	0	0.193333333333333	0	0	0.193333333333333	0	0	0.1552	0	0	0.318888888888889	0	0	0	0.031891472868217	0.0319135802469136	CD4 TCM
ACGGTCGCACGAGAAC-1	SeuratProject	962	714	FR240_Men	Exp2	4.57380457380457	LM	Ctrl	68	28	2120	784	11	0	0	0	0	0	0	0	0.145133333333333	0	0	0	0.333933333333333	0	0	0	0	0	0	0.0438421052631579	0.0307209302325582	0.049179012345679	NK
ACGGTCGTCCCTCGTA-1	SeuratProject	2465	1089	FR240_Men	Exp2	2.88032454361055	LM	Ctrl	100	45	2600	1085	11	0	0	0	0	0.110466666666667	0	0.480583333333333	0.411933333333333	0	0.137416666666667	0	0.110466666666667	0	0	0.110466666666667	0	0	0	0	0.0520697674418604	0.0438086419753086	CD8 TEM
ACGGTTACACTGGCCA-1	SeuratProject	3641	1491	FR240_Men	Exp2	2.91128810766273	LM	Ctrl	53	38	3233	1487	11	0.191333333333333	0	0	0	0	0	0.67125	0	0.0961666666666666	0.0961666666666666	0	0.0774666666666667	0.1536	0	0	0.127555555555556	0	0	0.0260350877192983	0.0228527131782946	0.0317654320987655	CD4 TCM
ACGTACAAGCGAACTG-1	SeuratProject	1628	1041	FR240_Men	Exp2	5.52825552825553	LM	Ctrl	126	58	2505	1039	15	0.142083333333333	0	0.0653703703703704	0.389933333333333	0	0	0	0	0.23775	0.220083333333333	0	0.195333333333333	0	0	0	0.292777777777778	0	0	0.144947368421053	0	0.0443456790123457	Class. Mono
ACTATCTCATCCAATG-1	SeuratProject	1653	917	FR240_Men	Exp2	2.60133091349062	LM	Ctrl	94	50	2394	913	21	0.385833333333333	0.106944444444444	0.0728518518518518	0.127666666666667	0	0	0.466416666666667	0	0	0.158916666666667	0	0	0	0	0	0.318666666666667	0	0	0.0392456140350878	0	0.0410617283950617	CD8 TEM
ACTATTCCATCAGTGT-1	SeuratProject	6981	2800	FR240_Men	Exp2	4.01088669245094	LM	Ctrl	72	36	3172	1880	2	0.271333333333333	0	0.254407407407407	0.5774	0	0	0.169083333333333	0	0.40425	0.10325	0	0.195133333333333	0.160333333333333	0	0	137	0	0	0.156421052631579	0	0.0252407407407408	Class. Mono
ACTCCCAGTTAAGAAC-1	SeuratProject	1553	819	FR240_Men	Exp2	4.24983902124919	LM	Ctrl	43	24	2425	818	11	0	0	0	0	0	0	0.652916666666667	0.3754	0.168333333333333	0.168333333333333	0	0	0	0	0	0.223777777777778	0	0	0.111684210526316	0.0451317829457364	0.0424567901234568	NK
ACTTAGGTCAAGAGGC-1	SeuratProject	3676	1874	FR240_Men	Exp2	0.952121871599565	LM	Ctrl	96	37	3300	1866	32	0.0483333333333333	0	0	0.268333333333333	0	0	0	0.190933333333333	0.26325	0.0483333333333333	0	0.3942	0.750866666666667	0.0392	0	0.0637777777777778	0	0	0.109105263157895	0.0308837209302325	0.0416296296296297	pDC
ACTTATCCATCGCCTT-1	SeuratProject	6680	2622	FR240_Men	Exp2	3.95209580838323	LM	Ctrl	68	28	3136	1816	2	0.323166666666667	0.0747222222222222	0	0.3848	89	0	228	0	0.447916666666667	0	0	0.178333333333333	89	0	0	0.322444444444444	0	0	0.159298245614035	0.0241937984496124	0.025783950617284	Class. Mono
ACTTTGTTCCGTGCGA-1	SeuratProject	7662	2906	FR240_Men	Exp2	2.92351866353433	LM	Ctrl	74	40	3058	1805	2	0.511333333333333	0	0	0.5166	0	0	0.229666666666667	0	0.318833333333333	0.205333333333333	0	0.393133333333333	0.1494	0	0	0.273111111111111	0	0	0.107754385964912	0	0.0299259259259259	Class. Mono
AGAAATGTCAGCCCAG-1	SeuratProject	3558	1848	FR240_Men	Exp2	8.57223159078134	LM	Ctrl	59	35	3263	1844	2	0	0	0	0.555866666666667	0	0	0	0	0.0958333333333333	0	0	0.339933333333333	0.146266666666667	0	0	0	0	0	0.0359473684210526	0.0308527131782945	0.031716049382716	Class. Mono
AGACTCAAGTCCGTCG-1	SeuratProject	1909	1018	FR240_Men	Exp2	3.82399161864851	LM	Ctrl	46	26	2362	1015	21	0	0.0995	0	0	0	0	949	0.118733333333333	0	0	0	0	0	0	0.118733333333333	0.196333333333333	0	0	0.0368947368421053	0.0276511627906977	0.0502777777777778	CD8 TEM
AGAGAATTCGTGAGAG-1	SeuratProject	2070	1314	FR240_Men	Exp2	2.56038647342995	LM	Ctrl	34	21	2386	1312	12	0.210416666666667	0	0	0	0	0	0.111666666666667	0.0898666666666667	0	0.210416666666667	0	0	0	0	0	0	0	0	0.0800526315789474	0.0242945736434108	0.0422592592592592	CD8 TEM
AGAGCAGGTTGCATGT-1	SeuratProject	790	535	FR240_Men	Exp2	5.56962025316456	LM	Ctrl	94	42	1940	646	33	0.400833333333333	0	0	0	0.161266666666667	0	0	0	0	0	0	0.199533333333333	0.161266666666667	0	0.161266666666667	0	0	0	0.0480877192982456	0.0325968992248062	0	B intermediate
AGAGCAGTCCTCCACA-1	SeuratProject	1647	930	FR240_Men	Exp2	5.88949605343048	LM	Ctrl	86	53	2414	930	11	0	0	0.141407407407407	0	0	0	0.396416666666667	0.1262	0	0.240333333333333	0	0	0	0.1262	0	0.208777777777778	0	0	0.0717192982456141	0.0285193798449612	0	CD8 TEM
AGAGCCCGTTGTCCCT-1	SeuratProject	10312	3525	FR240_Men	Exp2	3.4910783553142	LM	Ctrl	111	51	2773	1621	2	0.6355	0.1605	0	0.552533333333333	0.0154	0	0.182916666666667	0	0.632583333333333	0.155833333333333	0	0.159533333333333	0	0	0	0	0	0	0.126982456140351	0.028953488372093	0.0317407407407407	Class. Mono
AGCCAATCAGCTGTGC-1	SeuratProject	1971	1003	FR240_Men	Exp2	3.95738203957382	LM	Ctrl	69	42	2386	1001	11	0.37075	0.0998333333333333	0	0	0	0	0.6165	0.119133333333333	0.14825	0	0	0.297133333333333	0	0.119133333333333	0.119133333333333	0	0	0	0.0679999999999999	0.0413953488372093	0.0394814814814815	CD8 TEM
AGCCAATTCTTTCCGG-1	SeuratProject	4535	1731	FR240_Men	Exp2	3.19735391400221	LM	Ctrl	74	39	3368	1700	15	0.5185	0	0.110481481481482	0.467066666666667	0.218466666666667	0	0.182583333333333	0	0.404083333333333	0.0620000000000001	0	574	0	0.0501333333333334	0.0989333333333333	0.317777777777778	0	0	193	0.0392480620155039	0.0312222222222223	Class. Mono
AGCCAGCTCCACGTCT-1	SeuratProject	2431	1418	FR240_Men	Exp2	2.01563142739613	LM	Ctrl	91	48	2524	1415	11	0.10375	0	0	0.0835333333333333	0	0	0.591333333333333	0.444533333333333	0	0.2095	0	0	0	0	0	0	0	0	0.0492631578947369	0.0426744186046512	0.0559444444444445	CD8 TEM
AGCGTATAGGGCCTCT-1	SeuratProject	7361	2802	FR240_Men	Exp2	3.99402255128379	LM	Ctrl	132	53	3088	1765	2	0.419666666666667	0.147444444444444	0.12	0.6142	0	0	0.195833333333333	0	554	0	0	0.346533333333333	133	0	0	0.304666666666667	0	0	0.108701754385965	0	0.0250308641975309	Class. Mono
AGGAAATTCTACTGCC-1	SeuratProject	2686	1620	FR240_Men	Exp2	1.63812360387193	LM	Ctrl	66	38	2691	1617	11	0.197833333333333	0.0525	0	0.192066666666667	0	0	0	0.7968	0.07725	0.239416666666667	0	0	0	0.1588	0	0	0	0	0.0381052631578948	0.021093023255814	0.0378950617283951	NK
AGGACGACACTCCGGA-1	SeuratProject	1641	737	FR240_Men	Exp2	5.05789152955515	LM	Ctrl	56	35	2439	736	11	0.176416666666667	0	0	0	0	0	0.478833333333333	0.141666666666667	0	0.176416666666667	0	0	0	0	0.141666666666667	0.234555555555556	0	0	0	0.0303178294573644	0.0436543209876543	CD8 TEM
AGGAGGTCATCCGTTC-1	SeuratProject	1873	1048	FR240_Men	Exp2	3.84410037373198	LM	Ctrl	32	23	2341	1044	11	0.1445	0	0	0	0	0	0.611333333333333	0.306533333333333	0	0.3825	0	0.116133333333333	0	0	0.179933333333333	0.298333333333333	0	0	0	0.0273488372093024	0.0342037037037037	CD8 TEM
AGGCCACTCTTTACAC-1	SeuratProject	3775	1947	FR240_Men	Exp2	4.58278145695364	LM	Ctrl	103	44	3269	1945	2	0.41	0.157222222222222	0.0774814814814815	0.6132	0.0544	0	0.234333333333333	0	0.0673333333333334	0.169333333333333	0	0.380533333333333	0.167333333333333	0	0	0.0448888888888889	0	0	0.0903157894736842	0.0263410852713178	0.0225802469135803	Class. Mono
AGGGTGATCCGAGGCT-1	SeuratProject	1689	886	FR240_Men	Exp2	4.85494375370041	LM	Ctrl	99	42	2401	885	33	0	0	0	0	0.1308	0	0.237333333333333	0	0	0.162833333333333	0.216444444444444	0.326333333333333	0.260266666666667	0	0	0.216444444444444	0.1832	0	0.0538596491228071	0.0652558139534883	0.0296543209876543	B naive
AGGGTTTCAGATGCGA-1	SeuratProject	1679	1070	FR240_Men	Exp2	2.50148898153663	LM	Ctrl	53	31	2377	1066	11	0.1455	0	0.0668888888888889	0.232533333333333	0	0	0.469916666666667	0.678266666666667	0.1455	0.1455	0	0.116933333333333	0	0	0	0	0	0	0.127684210526316	0.0408837209302325	0.0497777777777778	NK
AGGTTGTGTTTGGGTT-1	SeuratProject	980	639	FR240_Men	Exp2	2.95918367346939	LM	Ctrl	64	36	2167	674	11	0.188166666666667	0	0	0.339866666666667	0	0.250222222222222	0.188166666666667	0.3008	0.188166666666667	0.188166666666667	0	0	0	0	0.151066666666667	0	0	0	0.0848070175438597	0	0.0315308641975308	NK
AGTACTGGTTAGAGTA-1	SeuratProject	1527	963	FR240_Men	Exp2	3.60183366077276	LM	Ctrl	61	42	2395	958	21	0	0	0.0692962962962963	0	0	0	0	0	0	0.300833333333333	0	0	0	0	0	0.200555555555556	0	0	0.0691228070175438	0.0279457364341086	0.0287716049382716	CD8 TEM
AGTAGTCAGCAAGGAA-1	SeuratProject	1657	976	FR240_Men	Exp2	7.6041038020519	LM	Ctrl	61	35	2453	975	31	0.15175	0.151555555555556	0.0696666666666667	0.3018	0.1812	0	0.15175	0	0	0.15175	0	0.363133333333333	0	0.121933333333333	0	0.201666666666667	0	0	0.0694736842105264	0.0280232558139535	0.034320987654321	Non-Class. Mono
AGTCAACCAGTCAGTT-1	SeuratProject	1638	768	FR240_Men	Exp2	4.51770451770452	LM	Ctrl	87	46	2400	766	21	0.3425	0.152833333333333	0	0	0	0	0.482833333333333	0	0	0	0	0.137933333333333	0	0	0	0.228333333333333	0	0	0.0419473684210526	0.0298837209302325	0	CD8 TCM
AGTCATGCAACCGTAT-1	SeuratProject	2398	1171	FR240_Men	Exp2	3.46121768140117	LM	Ctrl	39	21	2556	1170	11	0.13	0.0876666666666667	0	0	0	0	0.448083333333333	0.552533333333333	0.13	0.216333333333333	0	0	0	0	0.1736	0	0	0	0.109105263157895	38	0.0272222222222223	gdT
AGTCATGCAGCAGGAT-1	SeuratProject	4564	2079	FR240_Men	Exp2	2.27870289219982	LM	Ctrl	92	39	3444	2043	32	0.0435	0	0.0121111111111111	0.193733333333333	0	0	0.226833333333333	0.1894	0.254083333333333	0.1705	0	0.367866666666667	0.708866666666667	182	0	0	0.136933333333333	0	0.108140350877193	0.0199302325581395	0.0192407407407408	pDC
AGTCATGCATGTACGT-1	SeuratProject	1516	791	FR240_Men	Exp2	2.24274406332454	LM	Ctrl	38	28	2391	790	11	0.170916666666667	0	0.0781851851851851	0.137266666666667	0	0	0.48675	0.5706	0.170916666666667	0.230583333333333	0	0	0	0	185	0	0	0	0.0775438596491228	0.0298062015503876	0.0472592592592592	CD8 TEM
AGTCATGTCGCTAGCG-1	SeuratProject	4566	1964	FR240_Men	Exp2	4.24879544459045	LM	Ctrl	70	45	3394	1936	2	0.0361666666666667	0.0251111111111111	0.0339259259259259	0.599133333333333	0.0576	0	0.223833333333333	0	0.530666666666667	0.0361666666666667	0	0.529466666666667	0.0294666666666666	0	0	0.297777777777778	0	0	0.113070175438597	0.0238139534883721	0.0228765432098765	Class. Mono
AGTGATCGTCTGTTAG-1	SeuratProject	1535	609	FR240_Men	Exp2	3.45276872964169	LM	Ctrl	84	41	2428	607	33	0	0	0	0	0	0	0.23175	0	0	0	0.249888888888889	0.3816	0.150866666666667	0	0	0	0.150866666666667	0	0.0453508771929825	0.0528527131782945	0.0315123456790124	B memory
AGTTCCCGTACTGAGG-1	SeuratProject	1126	832	FR240_Men	Exp2	5.06216696269982	LM	Ctrl	68	38	2263	840	11	0	0	0	0	0	0	0	0	0.167583333333333	0	0	0	0	0	0	0.310666666666667	0	0	0.0410701754385965	0.0294961240310078	0.0300061728395061	CD4 TCM
ATACCTTCATCCAATG-1	SeuratProject	7483	2968	FR240_Men	Exp2	4.19617800347454	LM	Ctrl	74	39	3157	1912	31	0.474916666666667	0.126111111111111	0.0943703703703703	0.240933333333333	0.1664	0	0.235916666666667	0	0.235916666666667	0	0	0.315733333333333	0	0	0	0.326444444444444	0	0	0.119491228070175	0	0.0296543209876543	Non-Class. Mono
ATCACGAAGCTTTCCC-1	SeuratProject	7478	2955	FR240_Men	Exp2	3.83792457876438	LM	Ctrl	112	54	3081	1847	2	0.156833333333333	0.128777777777778	0	0.4318	0	0	0.226083333333333	0	0.397083333333333	0.0855	0	0.570066666666667	0	0	0	0.279111111111111	0	0	0.154649122807018	0.0297209302325582	0	Class. Mono
ATCACGATCCCTCTAG-1	SeuratProject	1365	854	FR240_Men	Exp2	4.46886446886447	LM	Ctrl	70	30	2284	852	11	0	0	0	0	0	0	0.401666666666667	0	0.167166666666667	0.167166666666667	0	0.134266666666667	0	0	0	0	0	0	0.0409824561403509	0.0294573643410853	0.0545925925925926	CD8 TEM
ATCCACCGTGCCGTTG-1	SeuratProject	1682	806	FR240_Men	Exp2	3.44827586206897	LM	Ctrl	113	50	2400	804	11	338	0	0	0	0	0	657	0.136133333333333	0	338	0	0.136133333333333	0	0	0	0	0	0	0.0414736842105263	0.0296744186046511	0	CD8 TEM
ATCCGTCCACGGCCAT-1	SeuratProject	6171	2774	FR240_Men	Exp2	0.53475935828877	LM	Ctrl	102	44	3485	2255	32	204	0	0.0477777777777778	0	0	0	0	0.162133333333333	0	0.17075	0	0.1882	0.336666666666667	0.194333333333333	0	0	0	0	0.0487368421052632	0.0328837209302325	0.0412654320987654	pDC
ATCGTCCTCGAGTCCG-1	SeuratProject	1821	1086	FR240_Men	Exp2	3.84404173531027	LM	Ctrl	51	32	2369	1084	11	0	0	0	0	0	0	0	0.214666666666667	0.134333333333333	0.134333333333333	0	0	0	0	0	0.178444444444444	0	0	0.0340701754385965	0	0.0275432098765432	CD8 TEM
ATCGTGAGTTTACTTC-1	SeuratProject	1704	1215	FR240_Men	Exp2	2.34741784037559	LM	Ctrl	63	31	2379	1213	32	0.1275	0	0	0.177666666666667	0	0	0	0	0	0	0	0.102533333333333	0.392533333333333	0.177666666666667	0	0	0	0	0.0592631578947368	0.0375348837209303	0.0270370370370371	pDC
ATCTCTATCGACATTG-1	SeuratProject	1158	659	FR240_Men	Exp2	6.04490500863558	LM	Ctrl	52	29	2139	664	11	0.189083333333333	0	0	0.1518	0	0	0.189083333333333	0	0	0	0	0	0	0.1518	0	0	0	0	0.0455964912280702	0	0	CD8 TEM
ATCTTCAAGGGAGGTG-1	SeuratProject	1237	786	FR240_Men	Exp2	15.6831042845594	LM	Ctrl	120	44	2337	790	2	0.172833333333333	0	0.079037037037037	0.1388	0.1388	0	0	0	0.172833333333333	0.172833333333333	0	0.1388	0	0	0	0	0	0	0.0783508771929825	0	0.030395061728395	Class. Mono
ATGCATGTCGTGGGTC-1	SeuratProject	2073	992	FR240_Men	Exp2	4.92040520984081	LM	Ctrl	38	28	2444	990	11	0	0.0996666666666667	0	0	0	0	0.703833333333333	0.118933333333333	148	0.221666666666667	0	0.1894	0.177866666666667	0	0.177866666666667	0.196666666666667	0	0	0.0678947368421052	0.0276744186046511	0.0285555555555556	CD8 TEM
ATGGATCGTTGTCAGT-1	SeuratProject	913	612	FR240_Men	Exp2	5.47645125958379	LM	Ctrl	67	39	2167	690	2	0.3715	0	0	0.297733333333333	0	0	0	0	0	0	0	0.1862	0	0	0	0	0	0	45	0	0	Class. Mono
ATGGATCTCCGTGGGT-1	SeuratProject	1597	736	FR240_Men	Exp2	3.50657482780213	LM	Ctrl	38	27	2440	735	11	0	0	0.0802592592592593	141	0	0	0.650666666666667	0.384333333333333	0	0	0	0	0	0	0.1842	0	0	0	0.127631578947368	0.0302403100775194	0.0435308641975308	CD8 TEM
ATGGGTTCAGTTAAAG-1	SeuratProject	1642	903	FR240_Men	Exp2	1.278928136419	LM	Ctrl	76	44	2422	901	21	0.16	0.107666666666667	0	0	0.128533333333333	0	0.562333333333333	0	0	0.240333333333333	0	0	0	0	0	0	0	0	0.0538771929824562	0.0287906976744186	0.0294444444444445	CD8 TEM
ATTATCCAGTGCTCGC-1	SeuratProject	2465	1297	FR240_Men	Exp2	2.27180527383367	LM	Ctrl	66	39	2568	1294	11	0.230333333333333	0.154555555555556	0	0.0930666666666666	0.0930666666666666	0	0.588833333333333	0.362933333333333	0	0.23425	0	0	0	0	0.0930666666666666	0	0	0	0.151666666666667	0	0.0261604938271605	CD8 TEM
ATTATCCTCACGATCA-1	SeuratProject	7838	3055	FR240_Men	Exp2	3.53406481245216	LM	Ctrl	74	33	3064	1820	2	0.47425	0.0535555555555556	0	0.3866	0.0636	0	0.225916666666667	0	0.29625	0.15225	0	0.542733333333333	0.149666666666667	0	0	0	0	0	0.0975438596491228	0.0212403100775194	0.034962962962963	Class. Mono
ATTCAGGAGCCGTCGT-1	SeuratProject	997	711	FR240_Men	Exp2	3.81143430290873	LM	Ctrl	86	41	2160	740	11	0	0	0	0	0.145666666666667	0	0.42575	0.341133333333333	0	0	0	0	0	0	0	0	0	0	0.0556315789473685	0	0.0711234567901234	CD8 TEM
ATTCCATCAATCGCGC-1	SeuratProject	1133	820	FR240_Men	Exp2	2.38305383936452	LM	Ctrl	43	35	2266	832	11	0	0	0	0	0	0	0	136	0	0.169333333333333	0	0.270666666666667	0	0	0	0	0	0	0.0414385964912281	0.0296589147286822	0.0301358024691358	CD8 TEM
ATTCCCGTCCATATGG-1	SeuratProject	2815	1130	FR240_Men	Exp2	3.48134991119005	LM	Ctrl	45	33	2812	1126	21	0.488583333333333	0.24	0	0.1054	0	0.281555555555556	0.48275	0	0.131083333333333	0	0	0.1054	0	0	0	0.281555555555556	0	0	0.0333859649122807	0	0.0634197530864198	CD4 TCM
ATTCCTACAAGGACAC-1	SeuratProject	2507	1389	FR240_Men	Exp2	2.51296370163542	LM	Ctrl	48	30	2561	1385	21	0.0981666666666666	0.165222222222222	0	0	0.1568	0	0	0.0790666666666666	0	231	0	0	0	0	0	0.130222222222222	0	0	0.0748771929824561	0.0320775193798449	0.0320617283950617	CD8 TEM
ATTCCTACAGCCATTA-1	SeuratProject	1982	1087	FR240_Men	Exp2	4.23814328960646	LM	Ctrl	32	25	2373	1084	11	222	0	0	0	0	0	0.48425	0.418666666666667	0	0	0	0.225066666666667	0	0	0	0.187111111111111	0	0	0	0	0.0280246913580247	CD8 TEM
ATTCTACTCGAGTTGT-1	SeuratProject	1600	1019	FR240_Men	Exp2	4625	LM	Ctrl	56	32	2357	1013	33	0	0	0	0	0	0.300111111111111	0.147166666666667	0	0	0	0	0.380066666666667	0	0	0	0	0	0	0.0367719298245615	0.0955813953488373	0.0284938271604939	B memory
ATTTCTGGTCTCTCAC-1	SeuratProject	1307	754	FR240_Men	Exp2	3.13695485845448	LM	Ctrl	30	19	2336	754	11	0	0	0	0.141066666666667	0	0.233555555555556	0	0.3262	0	0.175666666666667	0	0	0.141066666666667	0	0.141066666666667	0	0	0	0	0.0627441860465117	0	NK
CAACAACGTATTTCTC-1	SeuratProject	709	551	FR240_Men	Exp2	4.09026798307475	LM	Ctrl	42	30	1996	701	26	0.198583333333333	0.133388888888889	0.0904814814814815	0.1594	0.352533333333333	0	0	0	0	0.250083333333333	0	0	0	0	0	0	0	0	0.0996666666666667	0	0.0615740740740741	CAMs
CAAGGGATCATACGAC-1	SeuratProject	1466	565	FR240_Men	Exp2	3.34242837653479	LM	Ctrl	80	49	2348	565	11	575	0.129222222222222	0.106148148148148	0	0	0	0.438416666666667	0.1544	0	0	0	0	0	0	0	0.255777777777778	0.1544	0	0.0462807017543859	0	0.0318395061728395	CD8 TEM
CAATACGCAGCTCGGT-1	SeuratProject	2147	1274	FR240_Men	Exp2	4.19189566837448	LM	Ctrl	91	39	2431	1271	21	0.20275	0.154444444444444	0.104518518518519	0.0891999999999999	0	0	0	0	0	0.220666666666667	0	0	0	0	0	0.320777777777778	0	0	0.0542456140350878	0.0446511627906977	0.0502098765432099	CD8 TEM
CAATGACAGAGGTCAC-1	SeuratProject	4480	2285	FR240_Men	Exp2	1.22767857142857	LM	Ctrl	75	38	3475	2267	12	0.195416666666667	0	0	0	0	0	0.141166666666667	0.290066666666667	0	0.247416666666667	0	0	0	0	0.113466666666667	0	0	0	0	0.0475736434108527	0.0320679012345679	CD8 TEM
CAATGACGTGTGGACA-1	SeuratProject	4332	2285	FR240_Men	Exp2	0.807940904893813	LM	Ctrl	46	28	3406	2273	11	0.37875	0	0	0.159533333333333	0	0	0	0.317733333333333	0	0	0	0	0.2942	0	0	0	0	0	0.0361228070175439	0.0323953488372093	0.0282654320987654	NK
CACATGACATGGGAAC-1	SeuratProject	1949	1085	FR240_Men	Exp2	2.92457670600308	LM	Ctrl	39	28	2381	1083	11	0	0	0	0.112133333333333	0	0	0.603583333333333	0.112133333333333	0	0.221166666666667	0	0	0	0	0.112133333333333	0	0	0	0	0.0397674418604651	0.0279259259259259	CD8 TEM
CACCAAAAGTCTCCTC-1	SeuratProject	4935	2220	FR240_Men	Exp2	3.14083080040527	LM	Ctrl	72	34	3399	2119	2	0.246583333333333	0	0.111111111111111	0.386333333333333	0	0	0	0	0.2145	0	0	0.298533333333333	0	0	0	0	0	0	0.0983157894736842	0	0.0279938271604938	Class. Mono
CACCGTTGTATGGGAC-1	SeuratProject	1771	947	FR240_Men	Exp2	3.72670807453416	LM	Ctrl	105	43	2392	945	21	0.46475	0	0.0713703703703704	0	0	0	0.717083333333333	0	0	0.226083333333333	0	0.1814	0	0	0	0.206777777777778	0	0	0.0710877192982456	0	0.0520185185185185	CD8 TEM
CACGTTCCACACACTA-1	SeuratProject	1698	992	FR240_Men	Exp2	2.35571260306243	LM	Ctrl	209	57	2332	979	24	0.600583333333333	0.460555555555556	0.106740740740741	0	0	0	0	0	0	0.147333333333333	0	0	0	0	0	0.326555555555556	0	0	0.0368070175438596	0.0276124031007752	0	Neuroectodermal cells
CACTGAACATAGCACT-1	SeuratProject	3019	1568	FR240_Men	Exp2	4.14044385558132	LM	Ctrl	113	44	2988	1567	31	0.0811666666666667	0.0551111111111111	0	0.6054	0.191266666666667	0	0.193416666666667	0	0.222083333333333	0	0	0.319533333333333	0	0	0	0.31	0	0	0.136929824561403	0.0214573643410852	0.0437962962962963	Non-Class. Mono
CACTTCGAGTAGCAAT-1	SeuratProject	7763	3046	FR240_Men	Exp2	3.9160118510885	LM	Ctrl	120	59	3078	1825	2	394	0.155055555555556	0.18662962962963	0.5424	0.125333333333333	0	0.231083333333333	0	0.39175	0.207583333333333	0	0.567466666666667	0	0	0	0.323333333333333	0	0	0.137157894736842	0	0.0301604938271605	Class. Mono
CAGAGCCCATGCGTGC-1	SeuratProject	1785	1155	FR240_Men	Exp2	2.01680672268908	LM	Ctrl	158	53	2391	1154	6	0	0.324611111111111	0.113074074074074	0	0	0.331888888888889	0	0	0.133416666666667	0.265833333333333	0	0.395933333333333	0	0	0	0.317333333333333	0	0	0.161754385964912	0	0.0450679012345679	MG
CAGATACCACTGAGGA-1	SeuratProject	7794	3184	FR240_Men	Exp2	2.29663843982551	LM	Ctrl	206	66	3061	1948	2	151	0.136555555555556	0.126888888888889	0.622266666666667	0	0	0.224416666666667	0	0.44275	0.0781666666666667	0	0.5498	0	0	0	0.244888888888889	0	0	0.176122807017544	0	0.0233827160493827	Class. Mono
CAGATTGGTCAGTCGC-1	SeuratProject	739	582	FR240_Men	Exp2	5.4127198917456	LM	Ctrl	75	36	1992	723	11	0.196333333333333	0	0	0.1576	0	0	0	0	0	0	0	0	0	0	0	0	0	0	0	0.0321705426356589	0.0466049382716049	CD8 TEM
CAGCAATAGTGCCCGT-1	SeuratProject	1856	875	FR240_Men	Exp2	4.63362068965517	LM	Ctrl	120	54	2385	875	21	0	0.109222222222222	0.0743703703703704	0	0	0	0.471583333333333	0.324333333333333	0	0.323666666666667	0	0	0	0	0	0.301888888888889	0	0	0.0399649122807018	0.0290077519379845	0.0296172839506172	CD8 TEM
CAGCACGAGCGACTAG-1	SeuratProject	3731	1968	FR240_Men	Exp2	5.9769498793889	LM	Ctrl	234	71	3284	1965	2	0	0	0.0276296296296297	0.425866666666667	0.0462666666666667	0	0	0	0.428333333333333	0	0	0.133733333333333	0	0	0	0	0.0238	0	0.0966315789473684	0.0166124031007752	0.0320061728395061	Class. Mono
CAGCACGGTTGTGGCC-1	SeuratProject	1473	919	FR240_Men	Exp2	14.1208418194162	LM	Ctrl	191	66	2439	915	15	0	0	0.251111111111111	0.126133333333333	0.126133333333333	0.208666666666667	0	0	0	0.241583333333333	0	0.378533333333333	0	0	0.126133333333333	0	0	0	0.133929824561403	0.0495193798449612	0.0292222222222223	Class. Mono
CAGCAGCCATAGCTGT-1	SeuratProject	9220	3269	FR240_Men	Exp2	5.17353579175705	LM	Ctrl	130	69	2923	1611	2	0.288166666666667	134	0.0284814814814814	0.530533333333333	0.0942666666666667	0	0.220333333333333	0	0.607166666666667	0	0	0.4398	0.189333333333333	0	0	0.236555555555556	0	0	0.125245614035088	0.0194031007751938	0.0262716049382716	Class. Mono
CAGGGCTCATACAGGG-1	SeuratProject	6779	2751	FR240_Men	Exp2	3.03879628263756	LM	Ctrl	142	55	3168	1906	2	0.34325	0.0695	0.0768148148148148	0.5558	0	0	0.197666666666667	0	0.7015	0.167833333333333	0	463	0.158666666666667	0	0	0.262888888888889	0	0	0.102298245614035	0	0	Class. Mono
CAGGGCTTCGGAGCAA-1	SeuratProject	1534	857	FR240_Men	Exp2	4.62842242503259	LM	Ctrl	64	34	2409	854	11	0.553833333333333	0	0.0750740740740741	0	0	0	0.246166666666667	0.131666666666667	0	0.163916666666667	0	0.131666666666667	0	0	0	0	0	0	0.0402982456140351	0	0	CD8 TEM
CAGGTATCAGAGTTGG-1	SeuratProject	5958	2531	FR240_Men	Exp2	3.92749244712991	LM	Ctrl	127	62	3289	1994	2	0.426833333333333	0.141555555555556	0.143666666666667	0.273733333333333	0.177866666666667	0	235	0	0.232083333333333	0	0	0.478733333333333	0	0	0	0.303222222222222	0	0	0.109666666666667	0	0.0273456790123456	Class. Mono
CATACTTAGGTGATCG-1	SeuratProject	3631	1855	FR240_Men	Exp2	7.32580556320573	LM	Ctrl	83	41	3264	1842	2	0.0436666666666666	0.0301111111111111	0.129777777777778	0.0354666666666666	0	0	0.0436666666666666	0	0.0436666666666666	0.24275	0	0.170733333333333	0.0354666666666666	0	0.0354666666666666	0	0	0	0.0850175438596491	0.0340077519379844	0.0303086419753087	Class. Mono
CATCAAGAGGCAGCTA-1	SeuratProject	1481	816	FR240_Men	Exp2	3.37609723160027	LM	Ctrl	72	44	2399	813	21	0	0	0	0.2688	0	0	0.669666666666667	0	0	0	0	0.1838	0.1838	0	0	0	0	0	0.0411929824561403	0	0	CD4 TCM
CATCCCACATCGGATT-1	SeuratProject	4658	2141	FR240_Men	Exp2	4.293688278231	LM	Ctrl	88	45	3395	2094	31	0	0.102888888888889	0.00688888888888894	0.318466666666667	0.188733333333333	0	0.202083333333333	0	0.23525	0.00575000000000003	0	0.356066666666667	0.00513333333333332	0.00513333333333332	0	0.00700000000000001	0	0	0.0593157894736842	0	0.0296172839506172	Non-Class. Mono
CATGAGTCACTCCCTA-1	SeuratProject	3153	1817	FR240_Men	Exp2	2.88614018395179	LM	Ctrl	77	44	3093	1810	11	0	0.0355	0	0	0	0	0.578666666666667	0.733133333333333	0	0.239416666666667	0	0.369066666666667	0	0	0	0	0	0	0.0487368421052632	0.0281627906976745	0.0594444444444444	CD8 TEM
CATGAGTGTCACTGAT-1	SeuratProject	6964	2816	FR240_Men	Exp2	5.04020677771396	LM	Ctrl	104	57	3193	1898	2	0.200416666666667	0	0.241555555555556	0.3286	0.160866666666667	0	242	0	0.34325	0	0	0.372333333333333	0	0	0	0.296666666666667	0	0	0.114333333333333	0.0241550387596899	0	Class. Mono
CATGGTATCGACGATT-1	SeuratProject	1536	801	FR240_Men	Exp2	2.08333333333333	LM	Ctrl	38	31	2424	800	11	0.168333333333333	0.113222222222222	0.077037037037037	0	0.1352	0	0.46825	0	0	0.228666666666667	0	0.1352	0.1352	0	0	0	0	0	0.0539298245614035	0	0.0548518518518518	CD4 Naive
CATTGAGAGTCTGGAG-1	SeuratProject	4656	1750	FR240_Men	Exp2	4.63917525773196	LM	Ctrl	114	47	3376	1703	15	0.450583333333333	0	0.152777777777778	0.1884	0	0	0	0	0.290333333333333	0.181666666666667	0	0.5398	0.145866666666667	0.0476	0.2384	0.0777777777777777	0	0	0.0547368421052632	0.0247596899224806	0.0439012345679012	Class. Mono
CATTTCAAGAGTCGAC-1	SeuratProject	8167	2885	FR240_Men	Exp2	4.62838251499939	LM	Ctrl	58	37	3011	1680	2	0.27825	0	0.103037037037037	0.535266666666667	0	0	0.182333333333333	0	0.41375	78	0	0.0629333333333333	0.232933333333333	0	0	0.196222222222222	0	0	0.0816140350877192	0	0.0459320987654321	Class. Mono
CATTTCATCAGGAAAT-1	SeuratProject	1344	861	FR240_Men	Exp2	1.11607142857143	LM	Ctrl	40	24	2342	859	11	0.3305	0	0	0	0	0	414	394	0	0.16575	0	0	0	0	0	0	0	0	0.0406842105263158	0	0.042074074074074	NK
CCAATTTCAGACCATT-1	SeuratProject	7972	2990	FR240_Men	Exp2	2.05720020070246	LM	Ctrl	106	59	3065	1844	2	0.312166666666667	0.1485	0	0.496533333333333	0	0	0	0	0.571333333333333	0.199666666666667	0	0.5136	0.0546666666666666	0	0	0.265555555555556	0	0	0.164210526315789	0.026891472868217	0	Class. Mono
CCCATTGAGCTTCGTA-1	SeuratProject	900	551	FR240_Men	Exp2	5.55555555555556	LM	Ctrl	71	40	2101	613	11	0.19675	0	0	0.157933333333333	0	0	0	0.7804	0	0	0	0	0	0	0.1908	0	0	0	0	0.0322093023255814	0.0466666666666666	NK
CCCTCAAAGTTTGCTG-1	SeuratProject	1787	964	FR240_Men	Exp2	2.63010632344712	LM	Ctrl	45	31	2359	963	11	0	0	0.0704074074074074	0	0	0	0.227083333333333	0.8742	0.227083333333333	0.153416666666667	0	0	0	0	0.123266666666667	0	0	0	0.133280701754386	0.0565348837209302	0.0402469135802469	NK
CCCTTAGTCTCGTGAA-1	SeuratProject	3312	1733	FR240_Men	Exp2	7.33695652173913	LM	Ctrl	266	59	3157	1731	2	115	0	28	0.440533333333333	0.0469333333333334	0	0.0580000000000001	0	0.48175	0.0580000000000001	0	0.519066666666667	237	0.0469333333333334	0	0.0766666666666667	0	0	0.142947368421053	0.0246046511627906	0.0218888888888888	Class. Mono
CCGATCTTCAGACCCG-1	SeuratProject	1144	706	FR240_Men	Exp2	4.63286713286713	LM	Ctrl	127	52	2251	705	21	0	0.122388888888889	0	0	0	0	0.246833333333333	0.1462	0	0.182083333333333	0	0	0.1462	0	0	0.242111111111111	0	0	0.0441228070175439	0.0308449612403101	0	CD4 TEM
CCGGTAGCAGTATTCG-1	SeuratProject	3449	1599	FR240_Men	Exp2	4.26210495795883	LM	Ctrl	49	34	3177	1595	31	0.265916666666667	0	0	0.243733333333333	0.184866666666667	0	0.242416666666667	0	0.219333333333333	0.1525	0	0.4038	0.0619333333333333	0	0	0.252888888888889	0	0	0.0998070175438597	0	0.0429012345679012	Non-Class. Mono
CCTAAGAGTACGATGG-1	SeuratProject	1463	832	FR240_Men	Exp2	5.53656869446343	LM	Ctrl	59	37	2441	831	21	0.166083333333333	0	0.177074074074074	0	0	0	0.742916666666667	0	0	0.166083333333333	0	0	0	0	0	0	0	0	0.0538596491228071	0.0293565891472868	0.0298950617283951	CD4 TEM
CCTATCGCACATTCTT-1	SeuratProject	1929	1151	FR240_Men	Exp2	2.48833592534992	LM	Ctrl	66	36	2346	1149	21	0.353083333333333	0	0	0	0	0	0.463166666666667	0.296533333333333	0	0.133583333333333	0	0	0	0	0.1074	0	0	0	0.0618245614035088	0.0386666666666666	0.0765925925925925	CD8 TEM
CCTCAACCATAAGATG-1	SeuratProject	5017	2311	FR240_Men	Exp2	4.54454853498106	LM	Ctrl	87	44	3452	2179	2	0	0.133888888888889	0.0685925925925925	0.187466666666667	0	0	0.218583333333333	0	0.149333333333333	0	0	0.3944	0	0	0	0	0	0	0.0372280701754386	0	0	Class. Mono
CCTCCTCCAACTTGCA-1	SeuratProject	5231	2137	FR240_Men	Exp2	2.77193653221181	LM	Ctrl	128	53	3403	1916	2	0.394833333333333	0.102388888888889	0.111148148148148	0.515333333333333	0.0112	0	0.241833333333333	0	0.849833333333333	0.152083333333333	0	0.391733333333333	0.00626666666666664	0	0	0	0	0	0.15	0.0280542635658915	0.0190370370370371	Class. Mono
CCTTGTGAGGAAGTGA-1	SeuratProject	3208	1489	FR240_Men	Exp2	3.21072319201995	LM	Ctrl	127	54	3073	1489	2	0	0.213222222222222	0.100222222222222	0.347866666666667	0	0	0.242666666666667	0	0.238166666666667	0	0	0.6414	0	0.0720666666666666	0	0	0	0	0.115421052631579	0	0.0451481481481482	Class. Mono
CGAAGGAAGCCATTGT-1	SeuratProject	2341	1157	FR240_Men	Exp2	0.213583938487826	LM	Ctrl	25	24	2535	1156	26	0.233333333333333	0	0	0	0.3296	0	0	0	0	0	0	0.0942666666666667	0	0	0	0	0	0	0.0763333333333334	0.0248062015503876	0.0262716049382716	CAMs
CGAATTGCAAAGGCTG-1	SeuratProject	1893	921	FR240_Men	Exp2	3.16957210776545	LM	Ctrl	22	19	2388	919	11	0	0	0	0	0	0	0.5575	0.178933333333333	0	223	0	0	0	0	0.125133333333333	0	0	0	0.103736842105263	0.049046511627907	0	CD8 TEM
CGAGAAGTCAGGACAG-1	SeuratProject	10124	3513	FR240_Men	Exp2	5.00790201501383	LM	Ctrl	122	58	2741	1600	2	0.37625	0	0	0.520333333333333	0.153733333333333	0	0.119416666666667	0	0.353583333333333	0	0	0.276133333333333	0.150866666666667	0	0	0.323444444444444	0	0	0.104087719298246	0.0192713178294573	0.040283950617284	Class. Mono
CGAGTTATCTCTCAAT-1	SeuratProject	1371	954	FR240_Men	Exp2	5.10576221735959	LM	Ctrl	51	34	2378	951	11	0	0	0	0	0	0	0	0	0	0	0	0	0	0	0	0.204333333333333	0	0	0	0.0424186046511628	0.0402962962962963	CD4 TCM
CGCAGGTCACGTAACT-1	SeuratProject	8151	2986	FR240_Men	Exp2	4.88283646178383	LM	Ctrl	89	43	2989	1691	2	0.57575	0.1005	0.0838148148148148	0.620866666666667	0	0	0	0	0.303833333333333	0	0	0.385866666666667	0.0624	0	0	0.325222222222222	0	0	0.130649122807018	0	0	Class. Mono
CGCAGGTGTGTTATCG-1	SeuratProject	1436	598	FR240_Men	Exp2	4.66573816155989	LM	Ctrl	81	49	2413	596	11	0	0.155666666666667	0	0	0	0	0.48375	0	0	0	0	0.1518	0.1518	0	0	0	0	0	0	0	0.0315987654320987	CD4 TCM
CGCCAGAGTGTTATCG-1	SeuratProject	1540	705	FR240_Men	Exp2	5	LM	Ctrl	92	51	2440	704	10	0.17975	0.120833333333333	0	0.144333333333333	0	0	0.470166666666667	0.335866666666667	0	0	0	0.144333333333333	0.287333333333333	0	0	0	0	0	0.0812631578947368	0.0306279069767442	0.0309074074074074	CD4 TCM
CGCCATTGTTATCCAG-1	SeuratProject	1603	737	FR240_Men	Exp2	4.30442919525889	LM	Ctrl	108	51	2437	734	33	0.346666666666667	0	0	0	0.1396	0	0.238583333333333	0	0	0.346666666666667	0	0.1956	0	0	0	0	0	0	0	0.04615503875969	0.0344876543209877	B naive
CGCGTGACAATTGCCA-1	SeuratProject	1954	1070	FR240_Men	Exp2	2.71238485158649	LM	Ctrl	119	47	2373	1065	21	0.281166666666667	0.188444444444444	0	0	0	0	0.719166666666667	0.4658	0	0	0	0	0	0	0	0.187444444444444	0	0	0	0.066124031007752	0.0454753086419754	CD8 TEM
CGTAATGAGTGTAGAT-1	SeuratProject	2271	1332	FR240_Men	Exp2	1.629238221048	LM	Ctrl	51	30	2458	1328	21	0.103666666666667	0	0	0	0	0	0	0	0	0.103666666666667	0	0	0	0	0	0.265555555555556	0	0	0	0.042031007751938	0.0252716049382716	CD8 TEM
CGTCAAAAGCCTCTGG-1	SeuratProject	4566	2069	FR240_Men	Exp2	3.10994305738064	LM	Ctrl	138	56	3379	2045	2	0.236583333333333	0.0127777777777778	0.0735555555555556	0.3838	0	0	0.2335	0	0.455333333333333	0.0176666666666667	0	0.501733333333333	0.0146666666666667	0.0146666666666667	0	0	0.128933333333333	0	0.202385964912281	0.0155503875968992	0.0307160493827161	Class. Mono
CGTCAAACATCGAAGG-1	SeuratProject	3407	1546	FR240_Men	Exp2	4.25594364543587	LM	Ctrl	96	41	3170	1546	31	0.2665	0.0536666666666666	86	0.459733333333333	0.0637333333333333	0	0.238083333333333	0.0637333333333333	0.24	0	0	0.151333333333333	0.126133333333333	0	0	0	0	0	0.112210526315789	0.0285116279069767	0.0234444444444445	Non-Class. Mono
CGTCCATCAATCCTTT-1	SeuratProject	2380	1104	FR240_Men	Exp2	3.40336134453782	LM	Ctrl	195	51	2565	1104	31	0.444666666666667	0.0897777777777777	0	0.4472	0.1714	0	0.232083333333333	0	0.242166666666667	0	0	0.2984	0	0	0	0.176888888888889	0	0	0.0845964912280702	0.0337751937984496	0.0274567901234568	Non-Class. Mono
CGTCCATGTGTCACAT-1	SeuratProject	4607	1883	FR240_Men	Exp2	3.77686129802475	LM	Ctrl	197	66	3322	1828	6	0.3795	0.267666666666667	0.223333333333333	0	0.4528	0.0748888888888889	0	0	0.469166666666667	0.0288333333333334	0	0.513866666666667	0.1932	0	0	0.283333333333333	0.121466666666667	0	0.307052631578947	0.0165891472868217	0.0287901234567901	MG
CGTTAGAAGAAGAGCA-1	SeuratProject	3870	1972	FR240_Men	Exp2	2.48062015503876	LM	Ctrl	40	31	3301	1971	2	0.432333333333333	0.169166666666667	0.108740740740741	0.383133333333333	0.0222666666666667	0	0	0	0.163083333333333	0.0271666666666667	0	0.518333333333333	0	0	0	0.0355555555555556	0	0	0.0890526315789474	0	0.0362777777777777	Class. Mono
CGTTAGACATAGAGGC-1	SeuratProject	969	643	FR240_Men	Exp2	4.02476780185759	LM	Ctrl	44	29	2175	681	11	0.186416666666667	0.165611111111111	0	0	0	0	0.605833333333333	0.588733333333333	0	0.186416666666667	0	0.149666666666667	0	0.149666666666667	0	0	0	0	0.0450350877192982	0	0.0314012345679012	CD8 TEM
CTAACTTAGCATTTCG-1	SeuratProject	2291	1338	FR240_Men	Exp2	2.83718900043649	LM	Ctrl	31	23	2472	1336	11	0	0	0	0	0	0	0.731916666666667	0.257733333333333	0	0	0	0.0894	0	0	0	0	0	0	0.0966491228070175	0.0242403100775194	0.0569938271604938	CD8 TEM
CTAACTTCAATCTAGC-1	SeuratProject	2166	1324	FR240_Men	Exp2	4.84764542936288	LM	Ctrl	97	48	2395	1319	11	0.228333333333333	0.302666666666667	0	0	0	0	0	0.0922666666666667	0	0	0	0	0	0	0	0	0	0	0.0777894736842105	0.0445658914728683	0.0504259259259259	NK
CTAAGTGGTCTTCGAA-1	SeuratProject	6985	2821	FR240_Men	Exp2	3.69362920544023	LM	Ctrl	162	62	3186	1892	2	0.320083333333333	0.143777777777778	0	0.298133333333333	0.1608	0	0.23625	0	0.23625	0.106916666666667	0	0.551466666666667	0	0	0.0860666666666666	0	0	0	0.251228070175439	0	0.0303827160493827	Class. Mono
CTACAGATCGAAACAA-1	SeuratProject	2159	1411	FR240_Men	Exp2	4.53913849004169	LM	Ctrl	79	45	2452	1411	31	0.104166666666667	0	0.0485185185185185	0.0838666666666666	0.0838666666666666	0	0.210666666666667	0	0	0.104166666666667	0	0.169066666666667	0	0	0	0	0	0	0.0494385964912281	0.0331937984496125	0	Non-Class. Mono
CTAGACACAGAGTTCT-1	SeuratProject	1895	1073	FR240_Men	Exp2	2.42744063324538	LM	Ctrl	54	36	2354	1071	11	0.282166666666667	0	0.0651481481481482	0.1138	0	0	0.529916666666667	0.726466666666667	0.141583333333333	0.222833333333333	0	0	0.1138	0	0	0	0	0	0.0947894736842105	0.0270775193798449	0.0489074074074074	NK
CTATCTATCAAGTGGG-1	SeuratProject	10426	3557	FR240_Men	Exp2	2.82946479953961	LM	Ctrl	179	61	2779	1722	2	0.44175	0.0624444444444444	0.134481481481482	0.383933333333333	0.0023333333333333	0	0.192416666666667	0	0.176166666666667	0.206416666666667	0	0.458133333333333	0.0023333333333333	0	0	0	0	0	0.134263157894737	0	0.0178518518518519	Class. Mono
CTCAAGACACTCCCTA-1	SeuratProject	1896	968	FR240_Men	Exp2	3.79746835443038	LM	Ctrl	48	30	2373	967	11	0	0	0	0.122933333333333	0.122933333333333	0	0.462916666666667	0.437533333333333	0	153	0	0.122933333333333	0.122933333333333	0	0	0	0	0	0	0	0.0568395061728395	CD8 TEM
CTCACTGCAGCCCACA-1	SeuratProject	2681	1463	FR240_Men	Exp2	7.72099962700485	LM	Ctrl	334	79	2700	1461	6	308	0.228888888888889	0.0903703703703703	0.2664	0	0	0.0996666666666667	0	0.198333333333333	0	0	274	0.0802666666666667	0.246933333333333	0	0	168	0	0.269649122807018	0.0231782945736434	0.0249753086419753	MG
CTCACTGTCACAAGAA-1	SeuratProject	2196	1307	FR240_Men	Exp2	7.10382513661202	LM	Ctrl	107	50	2468	1301	2	518	0	0.0988148148148148	0.491933333333333	0	0	0	0	0.409833333333333	0.231583333333333	0	0.0878666666666666	0	0	0	0	0	0	0.0287719298245614	0	0.025679012345679	Class. Mono
CTCAGGGGTGATTCTG-1	SeuratProject	2122	923	FR240_Men	Exp2	2.54476908576814	LM	Ctrl	59	44	2468	919	11	0	0	0	0	0	0	0.551916666666667	0	0	157	0	0	0.250933333333333	0	0	0	0	0	0.104526315789474	0	0.0292222222222223	CD4 Naive
CTCAGGGGTTCGATTG-1	SeuratProject	3076	1787	FR240_Men	Exp2	1.10533159947984	LM	Ctrl	32	23	3052	1782	11	0	0.0351111111111111	0.024962962962963	0.1766	0	0	0.101333333333333	0.5342	0	0	0	0	0	0	0.1898	0	0	0	0.0521228070175439	0.0186666666666667	0.0250987654320988	NK
CTCAGTCAGCTCGACC-1	SeuratProject	9669	3004	FR240_Men	Exp2	2.37873616713207	LM	Ctrl	71	40	2877	1547	2	0.457416666666667	0.103277777777778	0.233703703703704	0.363266666666667	0	0	0.196416666666667	0	0.190666666666667	0.153416666666667	0	382	0.0311333333333333	0	0	0.148222222222222	0.191866666666667	0	0.0990877192982457	0	0.0258641975308642	Class. Mono
CTCCAACCAATACGAA-1	SeuratProject	4063	1886	FR240_Men	Exp2	3.74107802116663	LM	Ctrl	95	48	3300	1886	31	0.0825	0.0288333333333334	0.0207777777777778	0.369666666666667	0.1812	0	0.210833333333333	0	0.266583333333333	0.210833333333333	0	0.526133333333333	0.0339333333333334	0.0339333333333334	0	0.231111111111111	0	0	0.0619122807017544	0	0.0471234567901234	Non-Class. Mono
CTCTCGAAGTGCTAGG-1	SeuratProject	1599	985	FR240_Men	Exp2	1.68855534709193	LM	Ctrl	70	40	2391	985	11	0.300833333333333	0.101611111111111	0	0	0	0	0.624333333333333	0.507666666666667	0	0	0	0	0	0	0	0.200555555555556	0	0	0.0375614035087719	0.041891472868217	0	NK
CTGCAGGTCCGTGCGA-1	SeuratProject	1499	847	FR240_Men	Exp2	2.80186791194129	LM	Ctrl	74	36	2382	846	11	0.165083333333333	0	0	0.1326	0	0	0.165083333333333	0.5098	0	0.244416666666667	0	0	0	0	0.1838	0	0	0	0.0405438596491228	0.0292635658914728	0.029820987654321	NK
CTGCCATAGTCGAAAT-1	SeuratProject	2438	1505	FR240_Men	Exp2	1.4766201804758	LM	Ctrl	107	47	2515	1501	13	0	0.0635555555555556	0.0439259259259259	0	0.0756	0.457333333333333	0	0	0.186666666666667	0	0	0.395933333333333	0.272266666666667	0.1936	0	0.276111111111111	0	0	0.301719298245614	0.0226356589147286	0.0314197530864198	MG
CTGCCTACAAGGTCAG-1	SeuratProject	3460	1689	FR240_Men	Exp2	4.2485549132948	LM	Ctrl	71	43	3189	1684	31	0.06825	0.0465	0.145592592592593	0.339533333333333	0.192266666666667	0	0.06825	0	0.297666666666667	0	0	0.395733333333333	0.108933333333333	0	0	0.0903333333333334	0	0	0.159719298245614	0.0327674418604651	0	Non-Class. Mono
CTGCTCAAGAGTCTTC-1	SeuratProject	4846	2159	FR240_Men	Exp2	3.5080478745357	LM	Ctrl	120	56	3452	2074	31	0.171916666666667	0.108888888888889	0.00714814814814813	0.361666666666667	0.1628	0	0.233083333333333	0	0.229416666666667	0.161833333333333	0	0.192933333333333	0	0	0.00939999999999996	0.0141111111111111	0	0	0.0921929824561404	0.0177519379844961	0.0437345679012345	Non-Class. Mono
CTGGTCTAGAGTGACC-1	SeuratProject	7556	2693	FR240_Men	Exp2	2.11752249867655	LM	Ctrl	104	57	3387	1876	33	0.0723333333333334	0	0	0.172133333333333	0	0	0	0	0.141916666666667	0	0	0.257133333333333	0.197666666666667	0	0	0	0	0	0.0510526315789473	0.0271085271317829	0.0282345679012346	B intermediate
CTGTGGGGTTTATGCG-1	SeuratProject	1819	975	FR240_Men	Exp2	3.68334249587686	LM	Ctrl	106	45	2401	972	6	0.148166666666667	0.158055555555556	0	0	0.119066666666667	0.196888888888889	0	0.119066666666667	0.148166666666667	0	0	0.503933333333333	189	0.119066666666667	0	0	0	0	0.120333333333333	0.0495116279069767	0.0394691358024691	MG
CTTCCGACACCTGCTT-1	SeuratProject	1828	1018	FR240_Men	Exp2	2.07877461706783	LM	Ctrl	36	23	2375	1014	11	0.291333333333333	0	0	0.1788	0	0	0.464833333333333	0.316533333333333	0.146166666666667	0.222833333333333	0	0	0	0	0.117466666666667	0	0	0	0.0365614035087719	0.0275038759689923	0.055604938271605	CD8 TEM
CTTCCTTTCAGTCATG-1	SeuratProject	1547	796	FR240_Men	Exp2	4.20168067226891	LM	Ctrl	39	25	2387	795	21	0.339833333333333	0.227555555555556	0	0.136866666666667	0	0	0.473583333333333	0.136866666666667	0	0	0	0.136866666666667	0	0	0.136866666666667	0.325888888888889	0	0	0.0773333333333334	0	0.0427654320987654	CD8 TEM
CTTGATTTCCCGTAAA-1	SeuratProject	1602	840	FR240_Men	Exp2	2.74656679151061	LM	Ctrl	64	31	2352	839	21	0	0	0.0766296296296296	0	0	0	0.646416666666667	0.185666666666667	0.167416666666667	0.167416666666667	0	0.134466666666667	0.134466666666667	0	0	0	0	0	0.0760701754385965	0	0.071716049382716	CD8 TEM
[truncated: 9,743 more rows]

## Sheet: Suppl.Table 2
Supplementary Table 2
q	m	n	cluster_size	p_hyper	Cluster	enrichment_var	padj	Significance
2	1597	9569	751	1	0	CP	1	n.s.
[truncated: 139 more rows]

## Sheet: Suppl. Table 3
Supplementary Table 3
[truncated: 701 more rows]

[truncated: 18 more sheets: Suppl. Table 4, Suppl. Table 5, Suppl. Table 6, Suppl. Table 7, Suppl. Table 8, Suppl. Table 9, Suppl. Table 10, Suppl. Table 11, Suppl. Table 12, Suppl. Table 13, Suppl. Table 14, Suppl. Table 15, Suppl. Table 16, Suppl. Table 17, Suppl. Table 18, Suppl. Table 19, Suppl. Table 20, Suppl. Table 21]
