# Supplementary material for: Multiomic spatial landscape of innate immune cells at human central nervous system borders
Source: Nat Med. 2023 Dec 20;30(1):186–98. doi: 10.1038/s41591-023-02673-1 (PMC10803260; doi:10.1038/s41591-023-02673-1)
Supplement: Supplementary file 3 — Numeric tables and statistical source data. [file 41591_2023_2673_MOESM3_ESM.xlsx]

## Sheet: Figure1 b-c,f - Figure panels 1
Figure panels 1b-c & f
	UMAP_1	UMAP_2	Cluster	Celltype	Compartment	Myeloid_cell_homing	Lymphoid_cell_homing
AAACCCAAGGCTCAAG-1	12.5906256494419	3.25437516716359	2	Class. Mono	CP	0.0153333333333333	0
AAACCCATCGTTAGTG-1	11.7088488397495	2.8929418995702	2	Class. Mono	CP	0.104296296296296	0.0847222222222223
AAAGAACCAACGGTAG-1	3.24695432757298	3.04233593490956	22	Kolmer cells	CP	0	0
AAAGAACGTCAGCGTC-1	6.04496944521824	-2.62066512557628	26	CAMs	CP	0	0
AAAGGGCAGCTCGGCT-1	12.9971150216953	2.39730901268361	2	Class. Mono	CP	0.0994814814814815	0.0187777777777778
AAAGTGAAGATAGTCA-1	6.05590856646458	-2.83941655608775	26	CAMs	CP	0	0
AACAAAGTCCGTCACT-1	-8.59203731442531	5.56473154571889	11	CD4 TEM	CP	0	0
AACAACCAGAGTATAC-1	11.9311970529453	3.09132523086903	2	Class. Mono	CP	0.0814444444444444	0.144388888888889
AACAAGAGTAGTCGTT-1	11.4171551523105	1.78893632439015	2	Class. Mono	CP	0	0.114444444444444
AACAAGATCCTCTCTT-1	12.0961922464267	3.21925253418324	2	Class. Mono	CP	0.037074074074074	146
AACACACAGGTTGTTC-1	12.9131029901401	2.88464660194752	2	Class. Mono	CP	0	0
AACACACCAACACGAG-1	6.01531160448948	-2.64097409698131	26	CAMs	CP	0.122814814814815	0.0295555555555556
AACAGGGCAGAAACCG-1	11.3064907846347	4.98876089599965	2	Class. Mono	CP	0	0
AACAGGGCAGGTGACA-1	10.7221287546054	1.23919505623219	2	Class. Mono	CP	0.0485555555555556	0
AACGGGATCGACGCGT-1	12.6120251474277	3.36952657249806	2	Class. Mono	CP	0	0
AAGAACAGTAGCGATG-1	3.67335761164585	-2.94349508735301	26	CAMs	CP	0	0.128611111111111
AAGACAACAACGCATT-1	5.83545482729832	-2.72406940909984	26	CAMs	CP	0	0
AAGATAGGTCCAGGTC-1	12.3221081552402	3.60825175789235	2	Class. Mono	CP	0	0.141222222222222
AAGCATCAGTCATCCA-1	10.4971970376865	5.09164328125355	2	Class. Mono	CP	0	0
AAGCCATAGAACCCGA-1	-8.25834094906887	1.41066569832203	10	Treg	CP	0.177037037037037	0
AAGCGTTAGATGGGCT-1	5.87576807116429	-2.79697423431041	26	CAMs	CP	0	0
AAGTCGTTCCTGGTCT-1	11.9094237146274	2.10873848942158	2	Class. Mono	CP	0	0.128111111111111
AAGTTCGCAGCTATTG-1	3.71442545031468	1.8013344481313	22	Kolmer cells	CP	0.0928888888888889	0.0467777777777778
AATGAAGTCAGCTGTA-1	8.98398960207859	1.83242303875325	2	Class. Mono	CP	0.0774074074074074	0.0207777777777778
AATGACCGTAACACGG-1	-6.90290510083278	2.08337826279042	11	CD4 TCM	CP	0.0551111111111111	159
AATGACCGTTCGAAGG-1	11.7464875039951	2.51778263595936	2	Class. Mono	CP	0	0
AATGCCAAGCCAAGTG-1	5.23120439623753	-3.03838592025401	26	CAMs	CP	0.0495185185185185	0
ACAAAGACAAGTAGTA-1	12.12519157504	2.99455208328602	2	Class. Mono	CP	0	0
ACAAGCTTCATTCGTT-1	12.0025309381382	2.95115894821522	2	Class. Mono	CP	0.0383703703703704	0.137722222222222
ACACGCGGTCCACATA-1	11.0217493829624	1.83652646091817	2	Class. Mono	CP	0.0457037037037037	0.150833333333333
ACACTGATCATAGCAC-1	11.8600701150791	2.3806721642339	2	Class. Mono	CP	0	158
ACAGAAAAGGCGTCCT-1	12.5155218896763	2.13053090122578	2	Class. Mono	CP	0.0911111111111111	0.1015
ACAGAAAGTACGGGAT-1	12.6762245950596	2.91939873245595	2	Class. Mono	CP	0.041962962962963	0
ACAGGGATCCAAGCAT-1	12.4229325113193	2.68861217049	2	Class. Mono	CP	0	0.0626111111111111
ACATCGAGTAACGCGA-1	12.7983063516513	2.88829845932362	2	Class. Mono	CP	0	0
ACATCGAGTATCGGTT-1	3.08008444880406	2.84649390724537	22	Kolmer cells	CP	0.0775925925925925	0
ACATGCAAGGTTATAG-1	3.85345447634617	2.27932734039662	22	Kolmer cells	CP	0.141703703703704	0.0725
ACCATTTCATAGCTGT-1	11.7448281106846	2.74365753677724	2	Class. Mono	CP	0	0.123611111111111
ACCATTTTCGGTGAAG-1	12.2494524774448	2.22199959305165	2	Class. Mono	CP	0.0931111111111111	0.00338888888888889
ACCATTTTCTCTCTAA-1	6.00741088961521	-2.11422210189464	26	CAMs	CP	0.00562962962962965	0.149833333333333
ACCCTCACAGGTAGTG-1	6.08384216402928	-1.82479601356151	26	CAMs	CP	0.0207037037037037	0.0287222222222222
ACCTACCCACAACGCC-1	6.07462967013279	-2.22104459258678	26	CAMs	CP	0.052037037037037	0
ACCTGTCTCTCTCAAT-1	12.0416191873447	2.56427235153554	2	Class. Mono	CP	0	0
ACGGAAGCAATCACGT-1	5.20069587801853	-2.95824771377208	26	CAMs	CP	0.040037037037037	0
ACGGGTCGTCTGCATA-1	12.9301937875644	2.7452072575414	7	Class. Mono	CP	0.0201481481481481	0
ACGGGTCTCGTTCTCG-1	11.9794157800571	2.86758179214833	2	Class. Mono	CP	0	0.110777777777778
ACGGTCGAGGTTTGAA-1	-5.40498506451687	-9.54486232253673	33	B naive	CP	0	0
ACGGTTAGTGGCGTAA-1	-10.4703026952847	8.1889795735204	11	NK	CP	0	0
ACGTAACAGGATTTAG-1	-8.43444835568508	5.86636395004628	21	CD8 TEM	CP	0	0
ACGTAACGTCGGATTT-1	-4.34449588681301	-7.85689788314464	25	B intermediate	CP	14	0
ACGTCCTAGTGGGAAA-1	1.84954536532322	-6.16869407149913	22	Kolmer cells	CP	0.020962962962963	0.0291111111111111
ACTACGACACTTGGCG-1	3.83809507464329	2.01995760944722	22	Kolmer cells	CP	0.0329259259259259	0.0470555555555555
ACTATGGCACTACCCT-1	11.4617575464145	3.47678274658558	2	Class. Mono	CP	0.0937037037037037	0.0763888888888888
ACTATTCAGCGACTTT-1	-8.17768299008449	1.1750053837621	11	CD4 Naive	CP	0	0
ACTATTCTCTTGGCTC-1	-6.37986289883693	-9.58764796706798	33	B naive	CP	0	0
ACTCCCAGTAGTCTTG-1	5.59837806795994	-6.79873662444713	13	MG	CP	0	0.0645555555555556
ACTTCCGTCCGGCAGT-1	6.16700399493138	-2.00879817458751	26	CAMs	CP	0	0
ACTTCGCAGAAGTCTA-1	10.9874104318515	1.59759027508137	2	Class. Mono	CP	0	0.101444444444444
ACTTCGCTCAAGTCTG-1	12.4982298669712	1.94607872513173	2	Class. Mono	CP	0	0
ACTTTGTGTTGCTGAT-1	4.43159807299534	-1.69130413982036	26	CAMs	CP	0.0438888888888889	0.147111111111111
AGAAATGAGACCTTTG-1	-10.4863749685391	8.91807980087636	11	NK	CP	0.056962962962963	0
AGAAGCGAGATTGAGT-1	11.7537440118686	3.39711207893727	2	Class. Mono	CP	0	0.128166666666667
AGAAGTAAGCTTCGTA-1	10.8833321390049	1.26747722175953	2	Class. Mono	CP	0	0.1585
AGACACTTCCCTTGTG-1	-10.2901707830532	8.77655548599598	11	NK	CP	0.175444444444444	0.0880555555555556
AGAGAGCTCGACCCAG-1	11.7514380273716	2.16319269684193	2	Class. Mono	CP	0.0571111111111111	0.138722222222222
AGATCCAAGAGGGTAA-1	12.8064545450107	2.89415545013783	2	Class. Mono	CP	0.0579259259259259	0.0845555555555556
AGATGCTCACTCCTGT-1	3.3118954954044	1.89615041759846	22	Kolmer cells	CP	0.0536666666666666	0.230388888888889
AGCGCCAAGCAACAAT-1	12.1692704019443	3.3276149704778	2	Class. Mono	CP	0.0588888888888889	0.123944444444444
AGCGCTGGTGACAGCA-1	6.08720148180882	-2.63731103393199	26	CAMs	CP	0	0
AGGAAATCAAGTGCTT-1	3.54367483233372	1.59884399917958	22	Kolmer cells	CP	0.106444444444444	0.0162777777777777
AGGCTGCCATAGAGGC-1	11.8267468271152	2.99854058769581	2	Class. Mono	CP	0	0.0706666666666667
AGGGCCTCAGAACGCA-1	-9.22111808682521	6.12820238617299	11	CD8 TEM	CP	0	0
AGGGCTCGTCACGTGC-1	-4.48288213635524	6.129356808933	11	CD8 TEM	CP	0.0502222222222222	0
AGGGCTCGTCTTGAGT-1	4.85745180224339	-2.72430973502757	26	CAMs	CP	0.10162962962963	0
AGGGTCCGTGGAAATT-1	3.35305512522618	2.85245890167592	22	Kolmer cells	CP	0	0.0826666666666667
AGGTTACTCCGTGTAA-1	3.58097327326695	1.9944484904134	22	Kolmer cells	CP	0.0524814814814815	0.0763888888888888
AGGTTGTAGTAGACAT-1	12.5317210016147	3.09309787300465	2	Class. Mono	CP	0.0642222222222222	0
AGGTTGTCAACCGACC-1	3.52519953822056	1.6817979290807	22	Kolmer cells	CP	0.00940740740740742	0
AGTACCACATGAAGCG-1	12.6306580362217	3.07730907944081	2	Class. Mono	CP	0.0508148148148149	0.0377777777777778
AGTAGCTAGTCACGAG-1	12.6345509347812	2.79044122246144	2	Class. Mono	CP	0.0731851851851851	0.148111111111111
AGTAGCTCACATGAAA-1	11.6875084695713	3.35953850296376	2	Class. Mono	CP	0.0632962962962963	0.158111111111111
AGTCAACGTCGTACTA-1	-4.80953514004787	6.61631149795888	21	CD8 TEM	CP	0	0.139888888888889
AGTGATCCAGAGCTAG-1	12.9926298913852	2.78207058456776	2	Class. Mono	CP	0	0
AGTGTTGTCCATCTGC-1	6.06476343249241	-2.13064413520458	26	CAMs	CP	0.0101481481481481	0.0128888888888888
AGTTAGCCAACTCCCT-1	10.9419621286289	4.9717378094518	2	Class. Mono	CP	0	0
AGTTCCCCAGACCAGA-1	4.66421640490452	-2.3998761698878	6	MG	CP	0.351407407407407	0
AGTTCCCGTCCTCATC-1	12.1441420373813	2.44376916435597	2	Class. Mono	CP	0	0.101833333333333
AGTTCCCTCGCCAGAC-1	12.2711247262851	2.84694761780141	2	Class. Mono	CP	0	0
ATACCTTAGCGACTAG-1	11.6570471582309	1.67332596329091	2	Class. Mono	CP	0.00907407407407412	0.0208888888888888
ATACCTTTCGAACGCC-1	12.8693541345493	3.15924877670643	2	Class. Mono	CP	0.0342592592592592	0
ATAGAGAAGCGCCTTG-1	10.6399134454624	1.33956677463887	2	Class. Mono	CP	0.038962962962963	0.0561111111111111
ATAGAGAAGGCTATCT-1	-10.1067744436367	8.88237423447011	11	NK	CP	0	0
ATAGAGACAGTAGAAT-1	11.7362860498325	1.9012438729131	2	Class. Mono	CP	0	0.0843333333333334
ATAGGCTGTCGGCACT-1	11.7559374627964	2.96348542717335	2	Class. Mono	CP	0	0.07
ATATCCTAGAATACAC-1	11.7188738641636	3.59148973968861	2	Class. Mono	CP	0.0886296296296296	0.160277777777778
ATATCCTTCGTTCATT-1	3.00798190211216	-0.132134549347185	22	Kolmer cells	CP	0	0
ATCACAGAGACTCATC-1	-6.9273954572781	-7.8822980448878	33	B naive	CP	0	0
ATCACAGCACTCCACT-1	12.7842186746494	3.02123064545033	2	Class. Mono	CP	0	0
ATCATTCCAACGGTAG-1	11.3510617074863	1.3963165953481	2	Class. Mono	CP	0.0446666666666666	0
ATCATTCGTAGGCTCC-1	12.7587012109653	2.40036100891469	2	Class. Mono	CP	0	0
ATCATTCGTCACCGCA-1	12.2481011209385	3.06037706879017	2	Class. Mono	CP	0.0764444444444444	0.0640555555555555
ATCATTCGTCATAACC-1	-5.52848636532863	-7.15702157470348	33	B memory	CP	0	0
ATCCACCCATCATGAC-1	-8.04637920285305	5.7241243794286	11	CD8 TEM	CP	0	0.313833333333333
ATCGCCTAGTCACTCA-1	5.18676221941868	-2.86262946578624	26	CAMs	CP	0	0.244555555555556
ATCGGATCAAGTCCAT-1	12.7824896631138	3.29922027138112	2	Class. Mono	CP	0.08	0
ATCGTAGCATTGCAAC-1	2.15457857226292	-6.40257983657482	13	MG	CP	0.0658888888888889	0
ATCGTGATCGGTAACT-1	6.21832407092015	-2.08590274306896	26	CAMs	CP	0	0
ATCTCTATCAGATGCT-1	-7.37203037167629	4.41159195450184	21	CD8 TEM	CP	0.0493333333333333	0.154611111111111
ATCTTCACAACGTTAC-1	12.0561760721103	3.29814095047352	2	Class. Mono	CP	0.0532592592592592	0.154777777777778
ATCTTCATCTCCATAT-1	11.9602030572788	3.86792535332081	2	Class. Mono	CP	0	0
ATGAAAGGTTCAACGT-1	4.08218181704441	1.61305493858693	22	Kolmer cells	CP	0.0383703703703704	0.0552222222222222
ATGAAAGTCTCGGTCT-1	-5.05905210400661	2.21142668274281	29	CD4 Naive	CP	0	0
ATGACCACAGGATCTT-1	3.60144293879429	1.68239314106343	22	Kolmer cells	CP	0.0833703703703703	0.0128888888888888
ATGATCGCAAGCTGTT-1	-7.00778209591945	1.54060012844441	11	CD4 TCM	CP	0	0
ATGCCTCAGCATACTC-1	3.65462744807164	1.70854527500508	22	Kolmer cells	CP	0.0274814814814814	0
ATGGGAGGTTTGTTCT-1	5.99772203539769	-2.93390112372997	26	CAMs	CP	0	0
ATGGGTTCAGGCTCTG-1	3.77573025797764	2.34576863792775	22	Kolmer cells	CP	0.112222222222222	166
ATGGTTGCAGTACTAC-1	-7.34825288678249	-8.40962272140148	33	B naive	CP	0	0
ATGTCTTAGTTGCATC-1	11.5532578287021	2.47365874794362	2	Class. Mono	CP	0	0
ATTCACTGTATGACAA-1	6.15203750704686	-2.80640035125377	26	CAMs	CP	0	0
ATTCAGGAGGCGTCCT-1	12.2859228906528	1.80001468208668	2	Class. Mono	CP	0.0093333333333333	0
ATTCAGGGTCGCATGC-1	-11.2037745657071	7.34043831375477	11	NK	CP	0.0736666666666667	0
ATTCCTACAAGGCTTT-1	6.14575470065037	-2.49739962073924	26	CAMs	CP	0	0
ATTCCTAGTGCATTTG-1	-7.95734607602199	4.87328810242055	21	CD8 TEM	CP	0	0.178777777777778
ATTCGTTCACGACTAT-1	-8.2801762762173	6.13754982498524	11	CD8 TEM	CP	0	0
ATTCTACGTTAGCGGA-1	3.82247531985203	1.65244538334248	22	Kolmer cells	CP	0.0751111111111111	0
ATTCTTGTCGCTCTAC-1	11.4726494607822	2.70460981872914	2	Class. Mono	CP	0	0.118611111111111
ATTGGGTCAATTTCTC-1	11.2921570596592	4.78246254471181	2	Class. Mono	CP	0	0
ATTTACCAGTCAGCGA-1	12.0794686136142	2.88810033348439	2	Class. Mono	CP	0	0
ATTTACCTCGCCGATG-1	12.1648615655796	2.56630892303822	2	Class. Mono	CP	0	0
ATTTCACTCCTCTGCA-1	11.92659366702	2.38300842789052	2	Class. Mono	CP	0	0.0727777777777778
CAAAGAACACGACAGA-1	-9.5422612371548	8.67605442551015	11	NK	CP	0	0
CAAAGAATCAAAGCCT-1	-6.40883075619777	-9.23763328048351	33	B naive	CP	0	0
CAACAGTAGCCTAGGA-1	12.4912041482822	2.68460649994252	2	Class. Mono	CP	0.0992222222222222	0.0489444444444445
CAACAGTCAACCAGAG-1	12.4217461404697	3.43185967949269	2	Class. Mono	CP	0	0
CAACAGTCAGCTGTTA-1	6.02053583239476	-2.71407013389232	26	CAMs	CP	0	0
CAACCTCGTGTTCAGT-1	-6.59660875226101	-7.53567367049816	33	B memory	CP	0	0.118111111111111
CAACGGCAGCCTGTCG-1	3.91246498202244	1.74714524296162	22	Kolmer cells	CP	0.0266296296296297	0.0376111111111112
CAAGACTCAAAGGCAC-1	-6.76518976117214	3.61827511337636	11	CD4 TEM	CP	0	0
CAAGAGGTCTAGTCAG-1	11.8296421823398	2.65777582672475	2	Class. Mono	CP	0	0
CAAGCTAAGTAGAATC-1	11.2021216211216	1.14553535726903	2	Class. Mono	CP	0.071037037037037	0
CAATACGAGTCCCAGC-1	12.960188752164	2.7622787430608	2	Class. Mono	CP	0	0
CAATCGATCCAACTGA-1	8.26383960818211	1.83282906559346	2	Class. Mono	CP	0.0902592592592593	0
CAATGACAGGCTAGCA-1	12.5444001016513	2.49749989059804	2	Class. Mono	CP	0.121259259259259	0
CAATGACCATAGGTAA-1	5.98265493487278	-2.01062350722911	26	CAMs	CP	0	0
CAATTTCCAGAACGCA-1	10.5777233896152	1.39554221180318	2	Class. Mono	CP	0.0197037037037037	0.0272222222222223
CACAGGCGTCATACCA-1	3.45145738696019	2.18600291756032	22	Kolmer cells	CP	0	0
CACCGTTAGCACTAAA-1	5.90381038760105	-2.68757253142955	26	CAMs	CP	0.0515185185185185	0
CACGAATAGACTTCAC-1	-7.29322158719143	5.66294998672841	11	CD8 TEM	CP	0	0.0867222222222223
CACGAATGTTTATGCG-1	12.5223015603916	2.87942094353078	2	Class. Mono	CP	0.0886296296296296	0
CACGGGTGTCCATCTC-1	11.9969548044101	3.17476839569447	2	Class. Mono	CP	0	0
CACGTTCAGAATCTAG-1	-6.4406429472073	1.15881992128728	11	CD4 Naive	CP	0	0
CACTTCGGTCTACACA-1	3.09697735880772	1.79740185287831	22	Kolmer cells	CP	0.0628148148148148	0.0918888888888889
CAGATCAGTAAGAACT-1	3.01864517306248	2.47718781975148	22	Kolmer cells	CP	0	0
CAGATCATCGTCGCTT-1	-9.50622379208644	8.63517040756581	11	NK	CP	0.0845555555555556	0
CAGATTGTCGCTAAAC-1	6.01487720583836	-2.29580240699413	26	CAMs	CP	0	0
CAGCACGGTCATGGCC-1	3.28929699038426	2.69856352356312	22	Kolmer cells	CP	0.118074074074074	0.0882222222222222
CAGCAGCAGGGAGGTG-1	12.3136347589389	3.50842065361378	2	Class. Mono	CP	0.041037037037037	0.0592222222222222
CAGCAGCCATTGGCAT-1	3.56310618494908	1.94166845825551	22	Kolmer cells	CP	0.0488518518518518	0
CAGGCCACATTGAAAG-1	3.05694568728367	3.11834282425282	22	Kolmer cells	CP	0	0
CAGTTAGTCATTCATC-1	-9.7775021734341	8.73610252884266	11	NK	CP	0	0
CAGTTCCCATCTCAAG-1	11.0613468942539	3.46365875748036	2	Class. Mono	CP	0	0.0997777777777777
CATAAGCAGTAGCTCT-1	3.51446140383641	2.07111806419728	22	Kolmer cells	CP	0	0
CATAGACCATCGGCCA-1	12.2687062082187	2.32436842468617	2	Class. Mono	CP	0.0645555555555556	0
CATCAAGAGCGAGTCA-1	-8.39762889767727	6.46648544815419	11	CD8 TEM	CP	0.0750740740740741	0.218888888888889
CATCCACCAAGAGGTC-1	3.42327583407322	1.7171925976598	22	Kolmer cells	CP	0	0.0968333333333333
CATCCCAAGCGGGTTA-1	10.8642605600254	1.19478971508381	2	Class. Mono	CP	0.0453333333333333	0.151777777777778
CATCGTCGTGATAGTA-1	5.59764755343357	-2.81956749412181	26	CAMs	CP	0	0.0256666666666666
CATGGTATCAAGCCGC-1	11.6597966012851	3.4993872120702	2	Class. Mono	CP	0.033962962962963	0
CATTCATCAGACCATT-1	12.0103510675327	2.64672655609486	2	Class. Mono	CP	0	146
CATTCCGTCCTCTCGA-1	11.6749857721225	2.37050694969533	2	Class. Mono	CP	0.0148888888888888	0.154222222222222
CATTCTACACGCAGTC-1	11.294290429105	4.8984636738622	2	Class. Mono	CP	0.0814444444444444	0
CATTGCCAGGATATGT-1	-6.08037721539577	2.5707368328893	11	CD4 TCM	CP	0	0.134333333333333
CATTGCCAGGTCATCT-1	11.3776291665928	3.70867104080556	2	Class. Mono	CP	0.0565185185185185	0.155666666666667
CATTGCCCAGCTGCCA-1	-7.10234558011135	5.59333509949086	11	CD4 TEM	CP	0	0.109722222222222
CATTGTTCATGTCAGT-1	3.63225758646885	1.99811429527638	22	Kolmer cells	CP	0.146592592592593	0.226611111111111
CATTTCACAAAGGTTA-1	12.0058335122959	2.96951455620167	2	Class. Mono	CP	0.152555555555556	0
CCAATGAAGGTAAGAG-1	12.521057969083	2.56506366279957	2	Class. Mono	CP	0.0282222222222223	0
CCAATGAGTCCTGTTC-1	12.8468493280307	3.26439828422902	2	Class. Mono	CP	0	0
CCAATGATCTACCAGA-1	12.0694178399936	2.84606380012868	2	Class. Mono	CP	0.0531851851851852	137
CCAATGATCTCGGTCT-1	11.9519976434604	3.38163942840932	2	Class. Mono	CP	0.0227407407407407	0
CCAATTTAGGCATGGT-1	5.7921623048679	-2.95007281753185	26	CAMs	CP	0	0
CCACACTTCTTCACAT-1	5.95694482897679	-2.84440641852977	26	CAMs	CP	0	0.0731111111111111
CCACTTGGTGTGCCTG-1	12.6324805078403	2.77750629928944	2	Class. Mono	CP	0	0.0963333333333334
CCACTTGTCTAGACAC-1	-4.72788869763454	6.32391924408314	11	CD8 TEM	CP	0	0
CCATAAGCAAGTATAG-1	2.12424004649083	-6.4660816714442	13	MG	CP	0	0
CCATAAGTCGTGTGGC-1	11.206116562833	4.96966166046498	2	Class. Mono	CP	0	0.0583333333333333
CCCAACTAGGTGCTAG-1	11.0793265161411	1.27825827148793	2	Class. Mono	CP	0.015962962962963	0.1415
CCCATTGGTAGTGTGG-1	3.33159292315403	2.33204407242177	22	Kolmer cells	CP	0	0.0731666666666667
CCCTCAATCGGCATAT-1	12.5876063165561	2.61052865532277	2	Class. Mono	CP	0	0
CCCTCTCCAACTAGAA-1	5.05849779223362	-2.91386061164501	26	CAMs	CP	0.201407407407407	0
CCCTCTCTCCGTGGCA-1	2.27949035738865	-0.963556222645067	22	Kolmer cells	CP	0.174333333333333	0
CCCTTAGAGGCTTTCA-1	11.5557097253696	3.05528397110341	2	Class. Mono	CP	0	0.124722222222222
CCCTTAGTCTTAATCC-1	-7.13355552579006	6.19998402145741	21	CD8 TEM	CP	0	102
CCGAACGCACAAGTGG-1	2.5325712022678	-6.2379208132899	13	MG	CP	0	0
CCGATCTGTATGTCTG-1	12.9434546289341	2.95970887688038	2	Class. Mono	CP	0	0.0371666666666667
CCGATCTGTCCTGAAT-1	6.00198019122044	-2.84006147834422	26	CAMs	CP	0	0
CCGATGGCACAAGCCC-1	6.29935014819065	-2.06011515113475	26	CAMs	CP	0	0
CCGATGGTCAATGCAC-1	12.5467013177768	2.79849690941212	2	Class. Mono	CP	0.0383333333333333	0.103111111111111
CCGCAAGCAGAGATGC-1	8.20504367922703	4.23624176529286	15	Class. Mono	CP	0.271703703703704	0.0401666666666667
CCGGACATCTAGCCAA-1	-4.67380773449978	-9.73854022475841	33	B naive	CP	0	0.0705555555555556
CCGGACATCTCGGTAA-1	2.39919698809544	-0.890438132015489	6	MG	CP	0	0.179722222222222
CCGGGTAGTAGCTTTG-1	6.06134498690525	-1.73970847579601	26	CAMs	CP	0	0
CCGGGTATCATTGCGA-1	6.19745243166844	-2.36174016448619	26	CAMs	CP	0.0534074074074075	0
CCGGTAGCACCCTCTA-1	5.58840501879612	-2.84971528503063	26	CAMs	CP	0.289518518518519	0
CCGGTAGTCAAACGAA-1	12.5018175897495	3.31494707611439	2	Class. Mono	CP	0.0417407407407407	0
CCTACGTGTGACTGTT-1	11.8644684610263	2.98231477287648	2	Class. Mono	CP	0	0.155277777777778
CCTACGTTCACGAGGA-1	11.9094446954624	2.21670932319996	2	Class. Mono	CP	0.00337037037037036	0.100777777777778
CCTATCGAGGTGCTAG-1	-7.05605852032741	0.990717537673689	11	CD4 Naive	CP	0	0.0941666666666666
CCTCACACAAACACCT-1	11.6644896325962	3.25093025711415	2	Class. Mono	CP	0	0.143222222222222
CCTCCAAGTAGTTAGA-1	12.6607073602573	3.04599375275014	2	Class. Mono	CP	0	0.113666666666667
CCTCCTCAGTCACAGG-1	3.87390816782872	1.75579852608082	22	Kolmer cells	CP	0	0
CCTCTAGCATGACAAA-1	12.9271248636142	2.94617003944752	2	Class. Mono	CP	0	0.0573333333333333
CCTTCAGAGGGAGTTC-1	12.0425108728305	2.25562114265797	2	Class. Mono	CP	0	0.158944444444444
CCTTGTGCACCCTCTA-1	6.30498159502903	-1.97570376845958	26	CAMs	CP	0	0.142388888888889
CCTTGTGGTGCAAGAC-1	-10.1046944799527	9.0193075611913	11	NK	CP	0	0
CCTTGTGTCTAGTCAG-1	-8.05611144925197	4.05672711876271	11	CD4 TEM	CP	0.150222222222222	0
CGAATTGGTCCGATCG-1	11.825838929166	2.24867147949574	2	Class. Mono	CP	0	0.154611111111111
CGACAGCAGTAGACCG-1	12.3786200342075	1.84463197735188	2	Class. Mono	CP	0.0333703703703704	0
CGACAGCGTGTCGATT-1	12.3363293466465	2.61398214844105	2	Class. Mono	CP	0.0486666666666666	0.114555555555556
CGAGAAGCACTTCAAG-1	11.9395550546543	1.84897286442158	2	Class. Mono	CP	0	0.155222222222222
CGAGGCTCACTAGGCC-1	11.9063557443515	1.7967231943929	2	Class. Mono	CP	0	0.0951666666666666
CGATGCGAGCCTGTGC-1	10.9772204217807	4.92103762176869	2	Class. Mono	CP	0	0.0712777777777778
CGATGGCTCTCTGACC-1	10.9295357522861	1.82369584587453	2	Class. Mono	CP	0	0.0268333333333334
CGCAGGTGTACGATTC-1	10.593076592435	5.02772516754506	2	Class. Mono	CP	0	0
CGGACACCATGGAATA-1	12.3063973245517	2.52590364960072	2	Class. Mono	CP	74	0
CGGAGAAAGCGCTGAA-1	-4.2054716291531	-9.63209681960704	33	B naive	CP	0	0
CGGCAGTCAAGGCAAC-1	5.49861801241795	-3.00726418944957	26	CAMs	CP	0	0
CGGCAGTTCACTGCTC-1	3.37645781611363	2.59292311218617	22	Kolmer cells	CP	0.0673703703703704	0
CGGGACTAGCACTCGC-1	-8.14924728299221	1.53767890480397	11	CD4 Naive	CP	0	0
CGGGACTTCACTTATC-1	3.72896874522129	2.24532336738942	22	Kolmer cells	CP	0	0
CGGGCATTCGGACTTA-1	6.14374578570286	-2.73041515800121	26	CAMs	CP	0.22337037037037	0
CGGGTCATCACCGCTT-1	10.6018761453525	1.19631660726903	2	Class. Mono	CP	0.041037037037037	0
CGGGTGTCAACGCATT-1	6.06875742052952	-2.74147253486278	26	CAMs	CP	0	0
CGGGTGTGTCAAAGTA-1	12.1612280664341	1.93457860496876	2	Class. Mono	CP	0	0.141555555555556
CGTAAGTTCTAAGCCA-1	5.05522811983982	-2.65754871818187	26	CAMs	CP	0	0
CGTAGTACACTACAGT-1	-8.6110154333218	2.06255085018513	11	Treg	CP	0	0.125333333333333
CGTGAATAGTCTGGAG-1	3.5110195932285	1.65243501213429	22	Kolmer cells	CP	0.00977777777777777	0
CGTGCTTTCAAACTGC-1	3.16715372179905	3.0018343403661	22	Kolmer cells	CP	0.146962962962963	0
CGTTAGACAGTCTGGC-1	6.24946487521092	-1.90316205474498	26	CAMs	CP	0	0
CTAAGTGTCTCTAAGG-1	12.1496132669346	2.78866905716298	2	Class. Mono	CP	0	0
CTACAGACAAATGCTC-1	5.24401891802708	-2.87490206214549	26	CAMs	CP	0.0145925925925926	0
CTACAGACACTCCCTA-1	11.9836853799717	3.10165757683156	2	Class. Mono	CP	0.0128518518518519	0.151611111111111
CTACATTTCGAGGCAA-1	11.46747673129	3.35079068687794	2	Class. Mono	CP	0	0.136055555555556
CTACCTGGTCGAGTGA-1	12.3769825754062	1.91793913391469	2	Class. Mono	CP	0	0.0326666666666666
CTACGGGTCATCGCTC-1	11.7996891794101	4.31614584473012	2	Class. Mono	CP	0.0293703703703704	0
CTACTATCATGGAATA-1	13.0015953836338	2.58322972801564	2	Class. Mono	CP	0.0734074074074074	0
CTAGGTAAGATTCGCT-1	10.2686833200351	-0.11274328085544	31	Non-Class. Mono	CP	0.0580740740740741	0.0847777777777777
CTATAGGCATTGCTTT-1	5.92143953417698	-2.13299446555736	26	CAMs	CP	0.0352592592592592	0
CTATAGGGTAAGATTG-1	12.8867195901767	2.89033455398915	2	Class. Mono	CP	0.0658518518518518	0
CTATCCGCACACTGGC-1	5.65340269183079	-1.14962141963603	22	Kolmer cells	CP	0.0255925925925926	0
CTCAACCTCCCTTTGG-1	12.7121218500034	3.19652385261891	2	Class. Mono	CP	0.0431111111111111	0.130611111111111
CTCAATTCACCACATA-1	6.08974302386204	-2.68888025733592	26	CAMs	CP	0.086925925925926	0
CTCACTGTCCTCTGCA-1	12.2675665674106	3.17737788704274	2	Class. Mono	CP	0.0617407407407408	0.143055555555556
CTCAGTCCAGCTGCCA-1	3.81724966143528	1.66948110607503	22	Kolmer cells	CP	0.161481481481481	0.0972222222222222
CTCATTATCTCGCGTT-1	2.41401064967076	-5.18238501998546	13	MG	CP	0.0552592592592592	0
CTCCTCCTCAGAGCAG-1	3.92187560175816	1.79314250496266	22	Kolmer cells	CP	25	0
CTCCTTTTCCATCTGC-1	-7.5160595121487	-8.64501147719982	33	B naive	CP	0	0
CTCGAGGGTGTCGCTG-1	-11.5492459478482	7.15594572571156	11	NK	CP	0	0
CTCTCGAGTGATACCT-1	12.1714228448764	3.63273067024586	2	Class. Mono	CP	0	0
CTCTGGTGTATTCCTT-1	12.5906084833042	3.42535180595753	2	Class. Mono	CP	0.0586666666666666	0.107888888888889
CTGAATGAGCTCTGTA-1	3.50295389269749	1.8448816016042	22	Kolmer cells	CP	0.0425925925925926	0.0615555555555556
CTGAGCGAGTTAACAG-1	11.4588517007724	1.50745100525258	2	Class. Mono	CP	0.0765185185185185	0.137777777777778
CTGAGGCGTCTGATAC-1	5.73417986010472	-3.05942874404552	26	CAMs	CP	0	0
CTGCAGGCACCGGCTA-1	3.19437754725376	1.67720765617726	13	MG	CP	0.128592592592593	0.1185
CTGCATCGTTCGTGCG-1	3.31285584544102	1.798590727123	22	Kolmer cells	CP	0.266037037037037	113
CTGCCTACAGTCGGAA-1	5.94873703097264	-2.83809690925243	26	CAMs	CP	0	0.120666666666667
CTGCGAGGTTTACACG-1	-7.48633777524074	6.60655827072499	11	CD8 TEM	CP	0.0626666666666666	0
CTGCTCACATCGATAC-1	3.5260502157108	2.18501264599202	22	Kolmer cells	CP	0.0438888888888889	0
CTGTATTGTGAGCTCC-1	12.3413904962436	3.52962274101613	2	Class. Mono	CP	0.0362222222222223	0.0817777777777777
CTGTGAAAGTAGGTTA-1	12.6763390359775	3.05555600670216	2	Class. Mono	CP	0	0.0119444444444444
CTGTGGGGTGACCGAA-1	10.281423455228	5.04179281738637	2	Class. Mono	CP	0	0
CTTCCTTAGAACCCGA-1	12.0249146280185	3.78229517486928	2	Class. Mono	CP	0.0942962962962963	0.134666666666667
CTTCGGTCAATCACGT-1	10.925598984708	4.56234497574208	2	Class. Mono	CP	0	0
CTTCGGTCAGTATACC-1	11.9332674798862	2.47091645744679	2	Class. Mono	CP	0	0.124333333333333
CTTGATTTCATCACAG-1	-11.2115784826382	7.43824953583119	11	NK	CP	0	0
CTTTCAACATGCGGTC-1	12.3726681527988	3.49674481895802	2	Class. Mono	CP	0	0
CTTTCAAGTGTCGATT-1	6.14228141879002	-2.13240223380687	26	CAMs	CP	0.0196666666666667	0
CTTTCAATCGCGGTAC-1	-11.8628178777798	7.43842453506825	27	NK	CP	0	0
GAAACCTAGCAGATAT-1	8.28382671450535	1.78142435100911	15	Class. Mono	CP	0.184666666666667	0.147722222222222
GAAACCTGTCACTCGG-1	12.4261702356235	3.39493507889149	2	Class. Mono	CP	0	0.128777777777778
GAAACCTGTCTTACAG-1	-9.35585605527004	5.44065422562001	11	CD8 TEM	CP	0.0830740740740741	0
GAAATGAAGTTCCTGA-1	-6.9943572225674	2.40295524147389	11	CD4 TCM	CP	0	0.0863333333333334
GAAATGATCTTCGCTG-1	6.16976202105442	-2.59525208922984	26	CAMs	CP	0	0
GAACGTTTCCGTGACG-1	-5.30638324643215	-10.0401111170924	33	B naive	CP	0	0
GAACTGTAGTCTTCCC-1	12.4511174020664	3.54215163734791	2	Class. Mono	CP	0	0.0379444444444444
GAACTGTCACAGCTTA-1	6.14578474139134	-1.99046879264476	26	CAMs	CP	0	0
GAACTGTGTAGTTCCA-1	3.46190417384068	1.70045954731343	22	Kolmer cells	CP	0.0645925925925926	0
GAAGGGTAGTTGTCAC-1	12.7720516977207	3.44975347069142	2	Class. Mono	CP	0.0815185185185185	0
GAAGTAACATAACCCA-1	2.25034487818638	-5.63468461486461	22	Kolmer cells	CP	0.0524814814814815	0.144222222222222
GAAGTAAGTGTTCGTA-1	9.33213222597996	1.42026443031666	15	Class. Mono	CP	106	0.0625555555555556
GAATCACAGAGATTCA-1	-4.95915662671169	3.20359558609364	11	CD4 Naive	CP	0.0108518518518519	0.118388888888889
GAATCGTAGAGGGCGA-1	4.7454618272678	-3.70245986434581	13	MG	CP	0.228259259259259	0
GACACGCAGCAAATCA-1	12.2743243036167	2.64366001633046	2	Class. Mono	CP	0.17462962962963	0
GACCCAGCATGATGCT-1	12.9441965875522	3.01703733948109	2	Class. Mono	CP	0	0
GACCCTTCAGAAATTG-1	6.26184976672093	-2.04757028075817	26	CAMs	CP	0	0
GACCGTGGTAAGCAAT-1	10.1373184976474	4.47023148086903	2	Class. Mono	CP	0.0969629629629629	0.166333333333333
GACGCTGAGGTCGACA-1	-8.41598331357082	1.72776288536427	11	CD4 TCM	CP	0.0827407407407408	0
GACGCTGGTATGACAA-1	12.8575962839023	2.93231434372304	2	Class. Mono	CP	0.0568148148148148	0
GACGTTAAGTGCACCC-1	-8.66479598904689	6.24217314270375	11	CD8 TEM	CP	0	0
GACTCTCGTCGTCAGC-1	-11.9977494421109	7.43221277740834	11	NK	CP	0.0527777777777778	0
GACTTCCGTGAACTAA-1	12.7290514764682	2.13170988109944	2	Class. Mono	CP	0.0649259259259259	0
GAGACCCGTAGAATGT-1	11.2500370798008	4.94122547653554	2	Class. Mono	CP	0	0.0202222222222223
GAGACTTCATTCCTCG-1	4.00852239703099	1.37199539688466	22	Kolmer cells	CP	0.0211481481481481	0
GAGACTTTCAGAACCT-1	5.07714880083958	-2.94575577232005	26	CAMs	CP	0.0469259259259259	0.0106666666666667
GAGAGGTGTTTAGAGA-1	-4.85139905835231	4.46900171783803	11	MAIT	CP	0	0
GAGCCTGAGGTAAACT-1	3.80378163432042	1.92581707981465	22	Kolmer cells	CP	0.0672962962962963	0
GAGCCTGCAAGACGGT-1	12.0632847604648	2.92900795486806	2	Class. Mono	CP	0	0.104944444444444
GAGGCAAAGGGCAACT-1	11.9730757532016	2.71857113388417	2	Class. Mono	CP	0.0862592592592593	0.0372222222222223
GAGGCCTCATACCAGT-1	6.13769615267674	-1.77823179217937	26	CAMs	CP	0	0.117611111111111
GAGGGTACAGCAGAAC-1	-6.96120464230617	-8.76785140487316	33	B naive	CP	0	0
GAGTGTTGTCTTGCTC-1	12.2680863199131	2.4117259457433	2	Class. Mono	CP	0	0.101333333333333
GATAGAAAGAGTTGCG-1	11.1865938959018	2.69265574959157	2	Class. Mono	CP	0	0.0521666666666667
GATCACAAGTCGGCAA-1	3.44181240176121	1.80810935047505	22	Kolmer cells	CP	0	0.0761111111111111
GATCACATCTACCTTA-1	-9.1191073598965	6.68401426819203	21	CD8 TEM	CP	0	0
GATCAGTGTGGCCACT-1	-10.3466597738369	8.94632572677968	11	NK	CP	0	0
GATCAGTTCTGGACCG-1	10.2331169900791	1.07064229992268	2	Class. Mono	CP	0.0961481481481481	0.149722222222222
GATCATGCAGTAGTGG-1	3.09336722468296	-3.84567742797496	22	Kolmer cells	CP	0	0.1055
GATCCCTCAGGAATCG-1	12.5494555292026	2.98297090080617	2	Class. Mono	CP	0	0.0654444444444444
GATGACTGTATACCTG-1	-9.58106052304348	8.74880737808583	11	NK	CP	0	0
GATGAGGAGATACGAT-1	11.433315163602	1.49476272610066	2	Class. Mono	CP	0	0.127888888888889
GATGAGGAGCTGGAGT-1	-4.37544118786892	-8.05484538528087	33	B intermediate	CP	0	0
GATGCTAGTCAACCTA-1	12.5573042688266	2.05134493854878	2	Class. Mono	CP	0	0
GATTCGATCGAACACT-1	5.94361723040501	-2.83435993644359	26	CAMs	CP	0	0.1595
GATTTCTCATGTGCCG-1	10.0664309320346	4.84566349533436	2	Class. Mono	CP	0	0
GCACATACATTGTGCA-1	6.1755794343845	-2.69150429221752	26	CAMs	CP	0.0432962962962963	0.0626111111111111
GCACATATCTGGGTCG-1	6.12859762286106	-1.96304970237377	26	CAMs	CP	0	0
GCACTAAAGCTGGCTC-1	5.85674751376072	-2.72887521239879	26	CAMs	CP	0	0
GCAGCCACACCCTAAA-1	-10.6699210348233	8.66030544784901	11	NK	CP	0.0593703703703704	0.0867222222222223
GCAGCCATCGTTCAGA-1	-7.56907903576931	3.96284837272999	11	CD4 TCM	CP	0	0
GCAGCTGAGTAGTCCT-1	6.08902443026463	-2.72511153670909	26	CAMs	CP	0	0.0762777777777778
GCAGCTGCAGTAGTGG-1	11.726042634	1.74511117485402	2	Class. Mono	CP	0.0967037037037037	0
GCAGGCTTCGGATACT-1	10.4123200235263	4.97674936798451	2	Class. Mono	CP	0	0
GCAGTTAAGTAGAATC-1	3.99041140650669	2.24572701004384	22	Kolmer cells	CP	0.121185185185185	0.0905555555555555
GCAGTTATCCCAAGTA-1	10.6737250146763	1.25418061760304	2	Class. Mono	CP	0.0828148148148148	0
GCATCTCCACTTTAGG-1	11.7864579019443	3.58189100769398	2	Class. Mono	CP	0	0
GCCAGGTCACCGAATT-1	4.55404270266453	-1.34618704768779	22	Kolmer cells	CP	0.0718148148148148	0.276777777777778
GCCATTCAGCGAAACC-1	3.26467240427891	2.43573660400746	22	Kolmer cells	CP	0.0332592592592592	0.0475555555555556
GCGAGAAAGATTGGGC-1	1.93802810286442	-6.20465331527355	22	Kolmer cells	CP	0.0611481481481482	0.0893888888888889
GCGATCGGTCCATCTC-1	11.0789698419468	4.99442905929921	2	Class. Mono	CP	0.117296296296296	0
GCTACAAAGATCCTAC-1	12.8890007791416	3.02270097282765	2	Class. Mono	CP	0	0.150166666666667
GCTACAAGTGAGTGAC-1	5.41434467410008	-3.1322877928889	26	CAMs	CP	0	0
GCTACCTCAACCGCCA-1	-10.6045037450894	8.37366528061268	11	NK	CP	0	0
GCTGGGTAGGTCCCGT-1	12.0296400842563	3.41846079376576	2	Class. Mono	CP	0.0230370370370371	0.118277777777778
GCTTTCGTCTCGGTCT-1	10.8989409265415	1.67221552875874	2	Class. Mono	CP	0	0
GGAATCTAGCACGATG-1	-9.20929729367336	7.36919540909169	11	NK	CP	0	0
GGAATCTAGCCATGCC-1	5.48791540240208	-2.69774346801402	26	CAMs	CP	0.102666666666667	0
GGAATGGAGCGAGGAG-1	6.02694595431248	-1.86746697875621	26	CAMs	CP	0	0
GGAATGGAGCTATCCA-1	6.2051376161472	-2.01429181548717	26	CAMs	CP	0.0911111111111111	0
GGAATGGCAATTAGGA-1	11.9575671014682	2.89104122665761	2	Class. Mono	CP	0	0.129666666666667
GGAATGGTCTGGGCCA-1	3.47866166209141	1.77440626171467	22	Kolmer cells	CP	0	0
GGAGGTACAAACTGCT-1	12.7115954217807	3.09095830467579	2	Class. Mono	CP	0.0303703703703704	0.147833333333333
GGATGTTGTGATTCTG-1	7.25840604876438	1.69763524082539	2	Class. Mono	CP	0.0634814814814815	0
GGCACGTAGCATGCAG-1	-9.36429893399318	8.46637291458485	11	NK	CP	0.0814074074074074	0
GGCGTCAAGAGGGTCT-1	10.7471569833652	5.01839918640492	2	Class. Mono	CP	0	0
GGCGTCATCAGTCCGG-1	11.7427452859775	1.85501784828541	2	Class. Mono	CP	0	0.145833333333333
GGGACAATCCGTTTCG-1	11.9209641275303	3.34671968963978	2	Class. Mono	CP	0.0267407407407407	0.0976666666666667
GGGACCTGTGAATATG-1	10.9102972803013	2.81654686478017	2	Class. Mono	CP	0.0753333333333334	0.156611111111111
GGGAGTACAACGCATT-1	11.9754017648594	3.47539968040822	2	Class. Mono	CP	0	0
GGGAGTACAACTAGAA-1	5.68175161456028	-7.09051900359752	13	MG	CP	0.0620740740740741	0
GGGTAGATCGCTGACG-1	11.8009890375034	2.01385385540364	2	Class. Mono	CP	0	0.137833333333333
GGGTATTAGGGTTAAT-1	8.99579513644139	3.04080576446889	2	Class. Mono	CP	0.38862962962963	0.0250555555555556
GGGTATTTCTTCTAAC-1	12.0757950601474	3.62940544632313	2	Class. Mono	CP	0.09	0.142111111111111
GGGTCACCATGCCGGT-1	-6.70716154004177	-9.11189513656261	33	B naive	CP	0.077962962962963	0
GGGTCACTCTCATGGA-1	11.5314253625766	3.54201955345509	2	Class. Mono	CP	0	0.102388888888889
GGGTTATAGCCGAACA-1	11.1238220987217	3.05941791084645	2	Class. Mono	CP	0.0827037037037037	0.157833333333333
GGGTTATCAATGCTCA-1	6.12460697268406	-2.55362539741161	26	CAMs	CP	0	0
GGGTTATGTAAGCGGT-1	3.13970411394993	3.0374116375768	13	MG	CP	0	0
GGGTTTACAACGGCCT-1	3.41945493792454	-6.86745171996715	13	MG	CP	0	0
GGTAGAGTCCAATCTT-1	12.0131872949497	3.67922443893788	2	Class. Mono	CP	0	0
GGTGAAGAGGAGCAAA-1	6.25388229464451	-2.64263492080333	26	CAMs	CP	0.0828888888888889	0.134277777777778
GGTGGCTAGGCTCCCA-1	3.93946135615269	-1.37385790797832	6	MG	CP	0.0699259259259259	0.211444444444444
GGTGGCTTCAGCTGAT-1	6.20487678622166	-2.01973300429942	26	CAMs	CP	0	0
GGTGGCTTCCCAGGCA-1	12.0211981592075	2.86554855850575	2	Class. Mono	CP	0	0
GGTGTTAAGTAATACG-1	11.7961062250034	4.2683252766454	2	Class. Mono	CP	0	0.146222222222222
GGTGTTAGTTCGTTCC-1	12.6163109598056	2.33083409813283	2	Class. Mono	CP	0	0
GGTTAACCAAGGGCAT-1	10.4866551217929	4.1440827324712	2	Class. Mono	CP	0	0
GGTTCTCTCGAGCTGC-1	10.9296721277134	3.30879110840199	2	Class. Mono	CP	0	0.123166666666667
GGTTGTAAGGAGTATT-1	3.75331175898472	1.75653667000172	22	Kolmer cells	CP	0	0
GTAAGTCCAATGTCTG-1	-7.06566392804226	1.74474567917225	11	CD4 TCM	CP	0.0676666666666667	0.0991666666666666
GTACAACAGATCGGTG-1	6.04466140841404	-2.56128125640514	26	CAMs	CP	0	0
GTAGAAAAGAAGCTGC-1	6.21046817873875	-2.76164489242198	26	CAMs	CP	0	0.0615
GTAGAAAAGTGTGTTC-1	12.8249071893589	2.2853991463506	2	Class. Mono	CP	0.0802962962962963	0
GTAGAGGTCTCGCAGG-1	3.57910192583958	2.05755836513875	22	Kolmer cells	CP	0	0
GTAGATCGTAACATAG-1	12.2958296594516	2.75258988884328	2	Class. Mono	CP	0	0
GTAGCTAAGCCTCAAT-1	5.24864996050755	-7.16207175704601	13	MG	CP	0	0
GTAGCTAAGTTTGTCG-1	3.40636337374607	2.80213899162648	22	Kolmer cells	CP	0	0
GTAGCTAGTATCCCTC-1	12.3902634439365	3.51377601173756	2	Class. Mono	CP	0.0734444444444444	0
GTAGTACCAGCACAAG-1	11.7793301401035	2.21800560501454	2	Class. Mono	CP	0	0.0674444444444444
GTATTGGAGGCTAAAT-1	10.8412474450962	5.09214920547841	2	Class. Mono	CP	0	0.0753888888888888
GTATTTCGTCGTTCAA-1	-8.86266147519191	5.81281227615712	11	CD4 TEM	CP	0	0
GTCACGGTCACTACTT-1	-9.97447025204738	8.43705029037831	11	NK	CP	0	0
GTCACTCGTCACATTG-1	-7.37393676663479	3.65571565178273	21	CD4 TEM	CP	0	0.163555555555556
GTCATGAAGCCTCAGC-1	4.87880743121067	-2.83559232207897	26	CAMs	CP	0.206518518518519	0
GTCATGACAAGTCCCG-1	12.5179756936924	3.29587740448353	2	Class. Mono	CP	0.0311851851851852	0
GTCATGATCTTAGGAC-1	11.0687664804355	1.18541163948414	2	Class. Mono	CP	0.0763333333333334	0
GTCATTTAGCTGTTAC-1	12.730681305875	2.73046893623707	2	Class. Mono	CP	0	0
GTCATTTCATAGCACT-1	6.16929138277928	-2.24220090362193	26	CAMs	CP	0	0
GTCGAATGTTCGGCTG-1	6.17220581149021	-1.84418349715831	26	CAMs	CP	0.0127777777777778	0.127444444444444
GTCGCGAGTATCCCTC-1	11.515159493436	4.17068929222462	2	Class. Mono	CP	0.0203703703703704	0.1355
GTCGCGATCCGACATA-1	6.01807058428685	-2.81238418075206	26	CAMs	CP	0	0
GTCGTAACATAAGATG-1	7.75212276553074	1.85369772461293	33	Class. Mono	CP	0	0.0631111111111111
GTCGTAAGTGCGTGCT-1	11.7570027170078	2.77583283928273	2	Class. Mono	CP	0.0111851851851852	0.106055555555556
GTCTACCGTAGGCTGA-1	3.44853246783177	2.52479738739369	22	Kolmer cells	CP	0	0
GTCTACCTCTACTCAT-1	11.4303549585239	3.75322742012379	2	Class. Mono	CP	0	0.0716666666666667
GTCTGTCCAAATTGCC-1	10.7419709024326	1.54279107597706	2	Class. Mono	CP	0	0.158277777777778
GTCTGTCCATGAGATA-1	-8.33893501187404	1.44893271473286	10	CD4 TCM	CP	0	0
GTCTTTAAGAAGAACG-1	12.2480133829013	2.89048976448414	2	Class. Mono	CP	0.0187037037037037	0
GTGAGGAAGTGAGGCT-1	3.84588301752964	2.51972479370473	22	Kolmer cells	CP	0.0625185185185185	0
GTGAGTTGTGCGGATA-1	-4.46819221402248	6.43746609238026	11	CD8 TEM	CP	0	0
GTGCACGGTATCGGTT-1	6.09863460635105	-2.35322075339916	26	CAMs	CP	0	0
GTGCGTGAGCATCCTA-1	-5.47396432782253	-8.06916766616466	33	B intermediate	CP	0	0
GTGCTGGCACCAGCGT-1	-9.30650340939602	7.29812235382435	11	NK	CP	0	0
GTGCTTCCATGCCATA-1	6.02248895739476	-2.77270036193492	26	CAMs	CP	0	0
GTGGGAACAGGGCTTC-1	6.12135875796238	-2.69316082450511	26	CAMs	CP	0	0
GTGGTTACATACCACA-1	5.4933923540012	-1.92123609038951	26	CAMs	CP	0.0676666666666667	0
GTGTCCTAGATACATG-1	12.5408572015659	3.46112198379872	2	Class. Mono	CP	0	0
GTGTGATCACTGATTG-1	5.33407629107395	-3.33124094459178	26	CAMs	CP	0	0
GTGTGATGTACCGCGT-1	12.3391255197422	3.15960378197072	2	Class. Mono	CP	0.0442592592592592	0.1325
GTGTGGCAGCTTCTAG-1	11.6811093149082	3.49680513885853	2	Class. Mono	CP	0	151
GTGTGGCCACCGGAAA-1	-4.50805484677395	6.73270506409047	11	dnT	CP	0	0
GTGTTAGTCTACACAG-1	11.8455866632358	3.04019565132496	2	Class. Mono	CP	0	0.156944444444444
GTGTTCCCAAGCGAAC-1	10.6804722604648	4.88185209778187	2	Class. Mono	CP	0	72
GTTAGACCATGTTTGG-1	12.3076676187412	2.55063766983388	2	Class. Mono	CP	0.0295185185185185	0
GTTAGACGTGTCTTAG-1	11.5088375863926	3.61244816330311	2	Class. Mono	CP	0	0.154055555555556
GTTAGACTCCAAGAGG-1	-9.8141928854092	8.66475052383778	11	CD8 TEM	CP	78	0
GTTAGTGAGATGCTTC-1	-5.43039047146877	2.13447935131428	11	CD4 Naive	CP	0.085037037037037	0
GTTATGGAGATTGTGA-1	7.68457258318821	1.94147641209004	2	Class. Mono	CP	0.291333333333333	0.0803888888888888
GTTATGGGTACCTGTA-1	12.2452343759433	2.89298433807728	2	Class. Mono	CP	0	0.113888888888889
GTTCATTTCCATTTGT-1	11.2082299051181	1.94433314350484	2	Class. Mono	CP	0	0.122555555555556
GTTCCGTCAACTTGCA-1	12.2860764322178	3.45298475769398	2	Class. Mono	CP	0.0165185185185185	0
GTTCCGTGTGTACAGG-1	12.4178055581943	2.02052742985127	2	Class. Mono	CP	0	0.1365
GTTCGCTCACGAAGAC-1	11.4511250314609	1.75684673336384	2	Class. Mono	CP	0	0
GTTCTATAGATACGAT-1	10.4106539544956	2.65085978058217	2	Class. Mono	CP	0.0735925925925925	0.141777777777778
GTTGCGGGTACCTTCC-1	12.5561722574131	2.33849567917225	2	Class. Mono	CP	0.041074074074074	0
GTTGCGGGTACTGAGG-1	11.2031077203647	1.2206277325475	2	Class. Mono	CP	0	0.188555555555556
GTTGCTCCAACACTAC-1	8.02947319125096	1.88497788456318	6	MG	CP	0	0
GTTGTCCCACCCAATA-1	11.8192776498691	3.05550379303334	2	Class. Mono	CP	0.00581481481481483	0.139555555555556
GTTTGGAAGGAACTAT-1	4.26012981509129	2.30029363182423	22	Kolmer cells	CP	0.0564074074074075	0
GTTTGGAAGGAGGGTG-1	-8.13811313534816	5.73401731994984	11	CD8 TEM	CP	0	0.121611111111111
GTTTGGACAGAAGTTA-1	11.5390032586948	3.08780831840871	2	Class. Mono	CP	0	0.109444444444444
TAACTTCAGCTGTACT-1	3.57132256602208	2.62241668251393	22	Kolmer cells	CP	0.0538148148148148	0
TAAGTCGCACTTCAAG-1	-6.78208457852443	6.44411320236561	21	CD8 TEM	CP	0.0742962962962963	0.109111111111111
TAATCTCCACACACGC-1	5.15771854494969	-3.12661796065929	26	CAMs	CP	0	0
TACAGGTAGACCATGG-1	-4.52805339718898	-9.90961890670421	33	B naive	CP	0	0.0518888888888889
TACAGGTTCCCAAGCG-1	11.8120487985508	1.5673039629781	2	Class. Mono	CP	0	257
TACCGGGGTCAGACTT-1	-7.98922359372219	2.18756229427693	11	CD4 TCM	CP	0.0782962962962963	0.115111111111111
TACGTCCCACAACGAG-1	12.8531702813999	3.12418503311513	2	Class. Mono	CP	0	0.105555555555556
TACTGCCAGAAGCGAA-1	10.0064028558628	4.48925489929555	2	Class. Mono	CP	0.103333333333333	0
TACTGCCCACGACGTC-1	-4.97395193005642	-8.75004058333995	2	Class. Mono	CP	0	0
TACTTGTGTGCGGTAA-1	10.9609307107822	4.94260019806264	2	Class. Mono	CP	0	0.0648888888888889
TAGACCACACACCTTC-1	5.79184473132054	-2.70853190871837	26	CAMs	CP	0.0455185185185185	0
TAGATCGGTGTCGCTG-1	6.40718639468113	2.021002836498	22	Kolmer cells	CP	0	0.151333333333333
TAGCACATCTTCGTGC-1	12.8529681024448	2.29907841232655	2	Class. Mono	CP	0	0
TATACCTCAGCTTTGA-1	-11.2429467382534	7.23746819046376	11	NK	CP	0	0
TATACCTTCCAAGCTA-1	7.81697881792942	1.83092267063496	2	Class. Mono	CP	0	0.152444444444444
TATACCTTCCACGTAA-1	5.92608154391209	-2.94148021194103	26	CAMs	CP	107	0
TATATCCCAAGTATAG-1	12.8855770883457	3.09190339592335	2	Class. Mono	CP	0.0556666666666666	0
TATCAGGAGTATTCCG-1	-9.31402313138088	8.48191399124501	17	NK	CP	0	0
TATCTTGTCTTCTGGC-1	11.9547861871616	2.83454389122365	2	Class. Mono	CP	0.0388518518518518	0.0559444444444445
TATTCCATCGTTCTCG-1	3.71226418589512	1.60471291092274	22	Kolmer cells	CP	0	0.0216666666666666
TATTGCTTCACTCACC-1	12.7734125909702	3.12836522606251	2	Class. Mono	CP	0.0752222222222222	0
TATTGGGTCCAAGGGA-1	11.1304358301059	4.81398958710072	2	Class. Mono	CP	0.0228148148148148	0
TCAAGACCAACAGAGC-1	11.1509865579502	1.57588643577931	2	Class. Mono	CP	0.020074074074074	0
TCAAGACCACCCTATC-1	3.84641159151951	1.63125569370625	22	Kolmer cells	CP	0.092925925925926	0
TCAAGACCATCTCAAG-1	-4.68798410321315	6.62188906219838	11	CD8 TEM	CP	0	0
TCACATTGTCACCGCA-1	-6.81132852459987	1.97094161060689	11	CD4 TCM	CP	0	0
TCACGGGGTTGGTGTT-1	6.23109853838841	-1.8131480738795	26	CAMs	CP	0.0847777777777777	0.124833333333333
TCACTATGTGGAAGTC-1	12.7066353616611	2.06531853226063	2	Class. Mono	CP	0.0482962962962963	0
TCAGGTAAGGCAGGGA-1	6.07116115664402	-2.76885490867259	26	CAMs	CP	0.076925925925926	0.164166666666667
TCAGTGAAGGTCGTGA-1	-8.57581245328029	6.3981909230077	11	CD8 TEM	CP	0.0716666666666667	0
TCATGCCCAGCGCTTG-1	3.59577763651768	1.44283051041005	22	Kolmer cells	CP	0	0.172444444444444
TCATTTGCAGCGACCT-1	-10.7844315710171	8.67698425796864	11	NK	CP	0	0.0593888888888889
TCCACCATCACTTGGA-1	6.14630640124241	-2.03375225516918	19	CAMs	CP	0	0.139555555555556
TCCACGTTCACCTGGG-1	-5.34288322354397	2.06699604538319	11	CD4 TCM	CP	0	99
TCCAGAAAGTACCATC-1	6.23274744128147	-1.7513587996638	26	CAMs	CP	0.0332222222222223	0
TCCCACACACAGAAGC-1	11.8132046518222	2.48848313835499	2	Class. Mono	CP	0	0
TCCCACACATAACCCA-1	12.0339106378452	2.53948611763356	2	Class. Mono	CP	0	0
TCCCAGTGTCAAATCC-1	12.9085387048618	3.10349673775075	2	Class. Mono	CP	0.0072592592592593	0.00855555555555554
TCCTTCTTCCAGCACG-1	-9.57450687314113	8.56260628250477	11	NK	CP	0	0
TCGAACAAGCTGTCCG-1	6.20910013293186	-2.71454029533031	26	CAMs	CP	0.0388888888888889	0
TCGCTTGCATCGTGCG-1	11.6315096673862	3.41603583839772	2	Class. Mono	CP	0.00985185185185189	0.0124444444444445
TCGGGTGAGAGTCAAT-1	11.7116974649326	1.71911913898823	2	Class. Mono	CP	0.035962962962963	0.129388888888889
TCGGGTGCACGCGGTT-1	12.7380589303867	2.03532094505665	2	Class. Mono	CP	0.0150370370370371	0.146277777777778
TCGGGTGGTCCCTGAG-1	10.9189184961216	1.52959234264729	2	Class. Mono	CP	0	0.133722222222222
TCGTAGAAGTGATAAC-1	11.5525921640293	1.77403850105641	2	Class. Mono	CP	0	0
TCGTAGAGTAACAGGC-1	12.8503588495151	2.86870378998158	2	Class. Mono	CP	0.0706296296296296	0
TCTAACTAGTTCAACC-1	6.26036632632176	-1.91956119987132	26	CAMs	CP	0	0
TCTACATCAGCCATTA-1	12.5957945642368	3.03899068382619	2	Class. Mono	CP	0.0623703703703704	0.117888888888889
TCTACATTCAGGAAGC-1	6.21191776369969	-2.31714921447399	26	CAMs	CP	0	0
TCTACATTCTAGACAC-1	11.4172734079258	3.09416574982045	2	Class. Mono	CP	0	0.119277777777778
TCTACCGCAGTCAGTT-1	12.0570601282016	2.6191336586797	2	Class. Mono	CP	0	0.0656666666666667
TCTCAGCTCCATACAG-1	-7.11135637188991	4.26369995621083	21	CD8 TEM	CP	0.0557407407407408	0.14
TCTCTGGAGCCTCATA-1	10.5806387720005	4.71836752441762	2	Class. Mono	CP	0.151444444444444	0
TCTCTGGGTGCTAGCC-1	-7.2477112951382	6.33222670105336	11	CD8 TEM	CP	0	0.0871111111111111
TCTTCCTTCCGATGTA-1	12.8130377588169	3.28686327484486	2	Class. Mono	CP	0.0201481481481481	0
TCTTTGATCAGGAGAC-1	11.301256066312	1.29441017654774	2	Class. Mono	CP	0.0268148148148148	0.124444444444444
TGAACGTAGTTCTCTT-1	12.4541891870395	3.40429992226002	2	Class. Mono	CP	0	0
TGAATGCGTTCCTTGC-1	10.9299677667514	1.85807258633015	2	Class. Mono	CP	0	0
TGAATGCTCGGCTATA-1	3.55033934687535	2.77652234581349	22	Kolmer cells	CP	0	0
TGACCCTGTGCTGTCG-1	3.45466507052342	2.55470318344472	22	Kolmer cells	CP	0	0
TGACGCGAGATCCCAT-1	-4.57571517850002	6.90448135879872	12	CD8 TEM	CP	0.049074074074074	0
TGAGACTGTTGCCGAC-1	3.12751710986058	2.77222103622792	22	Kolmer cells	CP	0	0.101222222222222
TGAGCGCAGCGGGTTA-1	-8.45549594784816	2.12766594437001	11	CD8 TEM	CP	0	0
TGAGGAGGTGGCCTCA-1	5.22663915728489	-2.95382242652538	26	CAMs	CP	0	0
TGAGGTTCAAACACCT-1	12.3905018625156	3.14245552566884	2	Class. Mono	CP	0.0927777777777777	0
TGAGGTTGTAGTTCCA-1	12.2129582223789	2.42554826286671	2	Class. Mono	CP	0	159
TGAGTCAGTTATCTTC-1	12.473564988126	2.32717628029225	2	Class. Mono	CP	0.110222222222222	0
TGATCTTGTTATGACC-1	3.63138044451634	2.40676207092641	22	Kolmer cells	CP	0	0
TGATGGTGTGTTGACT-1	-8.28831016446193	3.35186786201832	21	CD4 TCM	CP	0.0828518518518518	0.159166666666667
TGATTCTCATGAAAGT-1	10.9716976938144	1.48963672664998	2	Class. Mono	CP	0.0654814814814815	0.1615
TGATTCTTCAGTCACA-1	11.7395829019443	2.19498819855092	2	Class. Mono	CP	0	0.141111111111111
TGATTTCAGACGACTG-1	10.3833378610508	5.01367039230702	2	Class. Mono	CP	0	0
TGATTTCAGTTCCAGT-1	12.3675440606968	3.53532762077687	2	Class. Mono	CP	0.0527407407407408	0
TGCACGGCAAGGATGC-1	11.1399868783847	1.69553572681782	2	Class. Mono	CP	0.0664074074074074	0.0972777777777778
TGCACGGTCATTGGTG-1	5.78373802279393	-2.79080419990184	26	CAMs	CP	0.0322962962962963	0
TGCATCCAGACGCTCC-1	12.7170180139438	2.13058645275471	2	Class. Mono	CP	0.0473333333333333	0
TGCATGACATCGATCA-1	12.3980406579868	1.85256785896657	2	Class. Mono	CP	0.0153703703703704	0.112888888888889
TGCCGAGAGAACTGAT-1	11.5637854394809	2.81528729942677	2	Class. Mono	CP	0	0.1635
TGCGACGTCCAAATGC-1	3.65869248484532	2.66655559090016	22	Kolmer cells	CP	0.0728888888888889	0
TGCGGCAGTCAAGCCC-1	12.5480488595859	2.3834490254247	2	Class. Mono	CP	0	0.0786111111111111
TGCGGGTGTCACATTG-1	11.9671038446323	2.04308826473591	2	Class. Mono	CP	0	0
TGCTTGCGTATGGGAC-1	6.03508890246311	-2.51514201614025	26	CAMs	CP	0	0
TGGAACTAGGCCCACT-1	12.278849488248	2.45088142898915	2	Class. Mono	CP	0.0411481481481482	0.103333333333333
TGGAGAGAGACCACGA-1	12.2864607629673	2.01135284450886	2	Class. Mono	CP	0	0
TGGAGAGTCGCGTTTC-1	-11.3787347021206	7.17654747513173	11	NK	CP	0	0
TGGAGGACAACCGACC-1	6.21083105181614	-1.96563702079418	26	CAMs	CP	0.101037037037037	0
TGGATGTAGTGAGTGC-1	11.8155878839389	1.98531670120595	2	Class. Mono	CP	0.00540740740740742	0.00577777777777777
TGGCGTGCAACTCCAA-1	5.8506602105991	-2.80929356071117	26	CAMs	CP	0.0347777777777778	98
TGGGAGAAGATTCGAA-1	11.5773342904941	1.44404561069844	2	Class. Mono	CP	0.0337407407407407	0
TGGGATTGTACAGTCT-1	11.7930220422641	2.48931068924306	2	Class. Mono	CP	0	0.155166666666667
TGGTACAGTTTAGAGA-1	-7.86518251324733	6.25018400696156	11	CD4 TEM	CP	0.0807407407407408	0
TGGTAGTTCATTCATC-1	12.0938156900303	3.063443370136	2	Class. Mono	CP	0	0.0790555555555555
TGGTTAGTCAGAATAG-1	11.7261837777988	3.3999924137914	2	Class. Mono	CP	0	0.108611111111111
TGTAACGCACTTGACA-1	12.7016686258213	2.87223381546376	2	Class. Mono	CP	0	0
TGTAAGCAGGTGCGAT-1	6.08178079699436	-1.9870777651942	26	CAMs	CP	0	0
TGTAAGCCACCTGCGA-1	-11.7470074834927	7.74033302811024	11	NK	CP	0.0274814814814814	0
TGTACAGAGGGTACGT-1	-9.22679531003078	7.25374455002186	11	CD8 TEM	CP	0.0831481481481482	0
TGTACAGGTGGATGAC-1	10.3622921762363	4.97133917358754	2	Class. Mono	CP	0	0
TGTAGACAGGATGGCT-1	11.894026642789	2.80751962211964	2	Class. Mono	CP	0.0487037037037037	0.0707222222222222
TGTCCCAAGGAGCTGT-1	3.55756962870518	2.3907355740392	22	Kolmer cells	CP	0	0.0809444444444445
TGTCCCATCATTGCTT-1	12.8467577752964	2.60678166893361	2	Class. Mono	CP	0	0
TGTCCTGAGATTGACA-1	6.19846284960667	-2.22835450622203	26	CAMs	CP	0	0
TGTCCTGGTTGGCTAT-1	12.1968401727573	2.49879927185414	2	Class. Mono	CP	0	0
TGTCCTGTCCAGCTCT-1	-7.51677619839748	1.23311872032521	11	CD8 TCM	CP	0	0
TGTGATGTCCGAGGCT-1	11.6742762384311	2.11573261764882	2	Class. Mono	CP	0.167185185185185	0
TGTGGCGGTCGATTCA-1	12.3860405740635	3.49976176765797	2	Class. Mono	CP	0	0.0932777777777778
TGTTACTCACATCATG-1	-7.56743728543361	-8.80571704360607	33	B naive	CP	0.159777777777778	0
TGTTCATCAATTGCAC-1	-4.5674134435757	6.15107101944325	11	CD8 TEM	CP	0	0
TGTTCATCATAGAATG-1	11.7885569391147	2.14177591350911	2	Class. Mono	CP	0.0975555555555555	0
TGTTCATGTCCAGCAC-1	11.5236061868564	1.49975842979787	2	Class. Mono	CP	0	0
TGTTCCGAGCCTCATA-1	6.15974844073216	-1.94503121825817	26	CAMs	CP	0	0
TGTTCCGAGGTGCAGT-1	9.17195880984227	1.92587537315724	2	Class. Mono	CP	0.104814814814815	0
TGTTCCGCAACTACGT-1	3.49559629534642	2.61900777366994	22	Kolmer cells	CP	0	215
TGTTTGTTCGAACCAT-1	11.0511225519077	5.04166025665639	2	Class. Mono	CP	0.0245925925925926	0
TTACGCCAGTCAACAA-1	6.08685434435765	-2.00515871497753	26	CAMs	CP	0	0
TTACGTTGTGTCTTAG-1	12.550638085355	2.35943955925343	2	Class. Mono	CP	0	0.0568888888888889
TTCACGCTCTATTCGT-1	12.501674538602	2.86683816460011	2	Class. Mono	CP	0.0498518518518518	0
TTCAGGACATACAGAA-1	-4.60355483914455	6.55186981705067	11	CD8 TEM	CP	0.0141851851851852	0
TTCATGTTCTACACAG-1	-7.86741077328762	4.39469904449818	21	CD8 TEM	CP	0	0.0991111111111111
TTCCGGTCACATAGCT-1	-6.05268108273586	1.31088013199208	11	CD4 Naive	CP	0	0
TTCCTAAAGAATCGAT-1	11.7619408426181	2.3131398632848	2	Class. Mono	CP	0.107333333333333	0.156055555555556
TTCCTCTAGGGTACGT-1	12.9236697015659	3.02327460792897	2	Class. Mono	CP	0.00977777777777777	23
TTCCTCTCAATTGTGC-1	-7.72368776227077	1.08274722841618	10	CD8 Naive	CP	0.0863333333333334	0
TTCGATTAGCCAACCC-1	2.06543601130406	-6.10221295806529	13	MG	CP	0	0
TTCTAGTCACTACGGC-1	12.0936526117221	3.83070702103017	2	Class. Mono	CP	0	0.0496111111111112
TTCTCTCGTCAAAGCG-1	-6.63717996502956	-9.19038444015148	33	B naive	CP	0	0.0981111111111111
TTCTCTCGTCAAAGTA-1	11.8528050241367	2.4451367333257	2	Class. Mono	CP	0.105703703703704	0.153333333333333
TTCTTCCAGTCATGCT-1	12.6109522638218	2.10628754642842	2	Class. Mono	CP	0	0
TTCTTGAAGTTAGTAG-1	8.90995681857029	1.38375145939229	31	Non-Class. Mono	CP	0.052962962962963	0.0771111111111111
TTGACCCAGGATACGC-1	10.6752537546054	1.42166442421315	2	Class. Mono	CP	0.218666666666667	0.141777777777778
TTGACCCGTGCCGTAC-1	-7.81914436245998	6.29753822830556	11	CD8 TEM	CP	0	0.104111111111111
TTGCCTGGTCGAGCAA-1	12.5797308740513	3.27773375061391	2	Class. Mono	CP	0.0424814814814815	0.0613888888888889
TTGCTGCAGCAGATAT-1	11.4613379297153	2.71673411873219	2	Class. Mono	CP	0.0835555555555556	0.0968888888888889
TTGCTGCTCCAGCCTT-1	12.9731758890049	2.79571504143117	2	Class. Mono	CP	0	0
TTGGATGAGATCCTAC-1	11.2204436120884	4.88345379379628	2	Class. Mono	CP	0.0399259259259259	0
TTGGATGCAATTTCGG-1	-6.26543151761135	0.929896838935591	11	CD4 Naive	CP	0	0.208111111111111
TTGGGTAGTCAATCTG-1	-7.12933551693996	1.46450848129628	11	CD4 TCM	CP	0	0
TTGGTTTTCTTCCAGC-1	12.5397890863315	2.29091519859669	2	Class. Mono	CP	0.0106296296296297	0.119666666666667
TTGTTGTAGAGAGTGA-1	12.7637385187046	3.20942730453847	2	Class. Mono	CP	0	0.0876666666666667
TTGTTGTCAGGTGTTT-1	5.93522346590916	-2.8145924136317	26	CAMs	CP	0.0506666666666666	0.211555555555556
TTGTTTGCACAAGCAG-1	-10.0351639928921	8.81985229996083	11	NK	CP	0	0
TTTACCATCTGGACCG-1	12.082448845853	2.77238816765187	2	Class. Mono	CP	0	0.154611111111111
TTTCACAGTACTCGCG-1	11.5584152994053	2.2220401242101	2	Class. Mono	CP	0.00511111111111107	0.138166666666667
TTTCAGTTCATGAGTC-1	11.8612202463047	1.78590232876179	2	Class. Mono	CP	0	93
TTTGATCCATGGAATA-1	-7.23717557812771	-8.86095672103527	33	B naive	CP	0	0.119555555555556
TTTGGAGTCCGAGATT-1	12.5682228860752	3.14032072571156	2	Class. Mono	CP	0.0751111111111111	0.0712222222222222
TTTGTTGCAGGTTTAC-1	5.27202165697972	-3.00169949981334	26	CAMs	CP	0.00370370370370365	0.00322222222222224
AAACCCAAGGGAGTTC-1	5.73918760394017	-7.44178348037364	13	MG	CTX	0.0314444444444445	0.0448333333333333
AAACGAAAGTCCTGTA-1	9.89552200411717	0.240058165016152	2	Class. Mono	CTX	0.177148148148148	0
AAACGAACAGCTGTTA-1	-9.29389202023586	6.1300196125829	11	CD8 TEM	CTX	0	0
AAAGAACAGCGAGAAA-1	2.02885056113163	-7.1704764887965	13	MG	CTX	0.0842222222222222	0
AAAGAACCATGTCAGT-1	2.19417107676426	-7.60273461791637	13	MG	CTX	0	0
AAAGAACGTTGAGAGC-1	2.75898874377171	-7.3112965151942	13	MG	CTX	0.0489259259259259	0.210555555555556
AAAGGTACACGACGTC-1	5.52498853777806	-7.89452510329845	13	MG	CTX	0	0
AAAGGTACATGCGTGC-1	5.70464265917698	-7.52834849807384	13	MG	CTX	0	0.162055555555556
AAAGTGACACCCTGTT-1	5.8473757562534	-7.25711017104747	13	MG	CTX	0	0
AACAAAGCAGTCGTTA-1	2.32355249499241	-8.08292155715587	13	MG	CTX	0	0.113833333333333
AACACACGTTCGTTCC-1	1.75380468939701	-7.97015529128673	13	MG	CTX	0	0
AACAGGGCAAACTCTG-1	3.78320634936253	2.92135948685048	22	MG	CTX	0.10237037037037	0
AACCAACAGACTTCAC-1	2.96759093378941	-0.673164002624773	6	MG	CTX	0.072037037037037	0.279444444444444
AACCATGTCGACACCG-1	3.94515336131016	-9.01682239028575	13	MG	CTX	0	0.0707777777777778
AACCTTTAGTCTAGCT-1	2.40484941576878	-7.87766986343028	13	MG	CTX	0	0
AACGGGACAGCAGTGA-1	3.04245055293003	3.26767940071461	22	MG	CTX	0	0
AACGGGAGTACTGAGG-1	2.31021631335179	-6.87166839095714	13	MG	CTX	0.0189259259259259	0.145722222222222
AACGTCATCCTACACC-1	-7.32636892224392	6.08447498825429	11	CD8 TEM	CTX	0.0588148148148148	0
AACTTCTTCTCGACGG-1	5.74109685992161	-7.4039946124232	13	MG	CTX	0	0
AAGACAATCTATCGGA-1	2.45528519724766	-6.89838843795421	13	MG	CTX	0.0481111111111111	0
AAGACTCCATAGAAAC-1	6.24454057787815	-2.42676501723888	26	CAMs	CTX	0.0376296296296297	0.126722222222222
AAGATAGCATCGTGCG-1	10.5503739175693	3.04331678894398	2	Class. Mono	CTX	0.0638148148148148	0.160555555555556
AAGCCATGTACGGTTT-1	2.07851350878636	-7.23222833129527	13	MG	CTX	0	0.117166666666667
AAGGTAACACTGGACC-1	3.33496082400242	-8.20167689773204	13	MG	CTX	0	0.163055555555556
AAGTCGTTCCGTCAAA-1	2.50838602160374	-0.190163545337938	6	MG	CTX	0.160296296296296	0.202777777777778
AATCACGGTCCTGGTG-1	3.12069953059117	-8.2798343226588	6	MG	CTX	0.0518518518518518	0.0754444444444444
AATCGACAGCCAACCC-1	1.76749528025547	-7.74157815429332	13	MG	CTX	0.0898888888888889	0
AATCGACGTAACAAGT-1	-7.59149228955349	6.09826273468373	21	CD8 Naive	CTX	0.126185185185185	0.0554444444444444
AATCGTGTCCTAGCTC-1	9.65803039645115	-0.0608190223849047	31	Non-Class. Mono	CTX	0.0455555555555556	0.184388888888889
AATCGTGTCGCACGGT-1	2.72849834536473	-6.95792251083019	13	MG	CTX	0.174148148148148	0.192833333333333
AATGAAGAGGATTACA-1	5.04281557177464	-0.381060950485491	6	MG	CTX	0	0.0672222222222222
AATGACCGTGAGGATC-1	1.82474017714421	-8.24841742965343	13	MG	CTX	0.0907407407407408	0
AATGGCTCAGAAGTTA-1	2.91683352564732	-7.2473202273524	13	MG	CTX	0	0.116611111111111
AATGGCTTCTGAGGCC-1	3.10405147646824	-7.14623885604503	13	MG	CTX	0	0
AATTCCTGTCTACGAT-1	5.63136184786717	-7.60633426162364	13	MG	CTX	0	0
ACACAGTAGCCTCCAG-1	2.46298635577122	-7.60790544005992	13	MG	CTX	0	0
ACACAGTAGTATGCAA-1	3.31639588450352	-5.61142211410167	13	MG	CTX	0.0701851851851852	0
ACACCAAGTGCTGATT-1	11.4716786203281	3.27424878624318	2	Class. Mono	CTX	0	0.143222222222222
ACACCAATCTCATTAC-1	8.33274639223973	3.62793941048024	15	Class. Mono	CTX	0.248925925925926	0
ACACCAATCTGTCGTC-1	2.82960069750706	-6.04032044860485	11	Eryth	CTX	0	0.247611111111111
ACACGCGGTATCGATC-1	5.80777347659031	-7.26642518493297	13	MG	CTX	0.15637037037037	0
ACACTGATCGCATTAG-1	3.91736925219456	-8.00905280562999	13	MG	CTX	0.0604814814814815	0
ACATCCCCAAGGCTTT-1	2.75204194163243	-8.36524920913341	13	MG	CTX	0	0
ACATCCCCACGAAAGC-1	2.87504661654393	-8.96820502730968	13	MG	CTX	0	0
ACATCCCCACGTTCGG-1	2.64086020564	-8.48645549270275	13	MG	CTX	0	0.117777777777778
ACATGCAAGTGGAAAG-1	1.96337986563603	-7.46251445266368	13	MG	CTX	0	0
ACCAACAGTCTGTGTA-1	3.98494256113926	-0.894719414440416	6	MG	CTX	0.128259259259259	0.126555555555556
ACCCAAAAGCTGTTAC-1	1.65626979445378	-7.99955039474132	13	MG	CTX	0	0.131611111111111
ACCCAAAGTGAGCCAA-1	2.56838310336033	-7.14836554977062	13	MG	CTX	0	0.0507777777777778
ACCCTCAGTCTGTCCT-1	2.20848119830052	-6.84126191589	13	MG	CTX	0	0.250611111111111
ACCCTCATCTCAATCT-1	4.12823856448094	-8.55061107131603	13	MG	CTX	0	0.0750555555555555
ACCGTTCAGGAGCAAA-1	-7.15706264401516	2.48284835365651	8	CD4 TCM	CTX	0	0.0908333333333333
ACCGTTCCAGGTTCAT-1	3.19628942583958	-7.57021146270397	13	MG	CTX	0	0.161611111111111
ACCTACCTCAAACGAA-1	3.08943570231358	-7.49412351104381	13	MG	CTX	0.0457777777777778	0.138277777777778
ACGATCAAGTACTCGT-1	2.46426427935521	-0.438228718963884	6	MG	CTX	0	0.144611111111111
ACGATCAGTCCGAAAG-1	4.4522398767368	-8.1547589823878	13	MG	CTX	0	0
ACGGAAGAGTCTGTAC-1	2.14188755129734	-7.76047711822154	13	MG	CTX	0.10737037037037	0
ACGGAAGCATAGAGGC-1	-8.98593913937648	7.12110132721303	11	NK	CTX	0	0.112111111111111
ACGGTCGGTCATATGC-1	2.39633811091343	-7.58405261489513	13	MG	CTX	0.073962962962963	0.108611111111111
ACGGTTAAGTTGCGAG-1	1.66085434531132	-7.91341262313487	13	MG	CTX	0	0
ACGTAACCAACTTGGT-1	2.32819140528599	-6.68792014571788	13	MG	CTX	0	0
ACGTCCTCAGTGCCTG-1	-4.63133823300441	3.97895402458546	11	MAIT	CTX	0.0457037037037037	0.161666666666667
ACGTTCCGTAGCACGA-1	1.6596543846027	-7.74004273864391	13	MG	CTX	0.0868518518518518	0
ACTACGATCTACTGAG-1	1.88833821391026	-8.22242122146251	13	MG	CTX	0	0.131555555555556
ACTCCCAAGAGTCTGG-1	1.76162255381504	-7.91751723739269	13	MG	CTX	0.182148148148148	0
ACTGATGGTGAGACCA-1	6.19862115954319	-2.63220196220043	26	CAMs	CTX	0.0865185185185186	0.0645555555555556
ACTGTCCAGGATTTAG-1	2.35632885073582	-1.58590274306896	6	MG	CTX	0	0.0938333333333333
ACTGTCCCAACACGTT-1	8.06924045657078	3.33374232796071	15	Class. Mono	CTX	0.258259259259259	0.287166666666667
ACTTAGGGTGTTCCAA-1	-8.09007274533352	2.27549023178456	21	CD8 TEM	CTX	0	0
ACTTCCGCAGAACTAA-1	2.42561758135716	-8.81030612441661	13	MG	CTX	0	0
ACTTTCACAGAAGTTA-1	2.65521061991612	0.899445302757002	6	MG	CTX	0.0289259259259259	0.263444444444444
AGAACAAAGCATGCGA-1	-8.97368823910793	7.16261667755482	11	gdT	CTX	0.0725925925925925	0.211444444444444
AGAACAAGTAGGTGCA-1	10.1379536447422	4.4968523457372	2	Class. Mono	CTX	0	0
AGAACAAGTCGAATTC-1	3.83091700648228	-9.00180011245372	13	MG	CTX	0	0
AGAAGTAAGTGTTCCA-1	-8.11205207730373	5.1138367131078	21	CD8 TEM	CTX	0	0.112388888888889
AGACCATTCAAGAATG-1	7.52309024905125	1.84230191257832	2	Class. Mono	CTX	0	0
AGACCCGCAGTGGCTC-1	10.5560931024448	4.31213612106679	2	Class. Mono	CTX	0	0.0918333333333333
AGACCCGGTCACAATC-1	5.41948116396824	-8.15315967055919	13	MG	CTX	0	0.0233333333333333
AGACCCGGTCTCTCCA-1	3.3600345907108	3.13744682815907	6	MG	CTX	0	0
AGACTCACATCCAACA-1	3.02061379527012	-7.58572249862316	13	MG	CTX	0	0
AGAGAATAGGTAGCCA-1	5.90667427157322	-2.77599912139537	13	MG	CTX	0	0.141444444444444
AGAGAGCAGCTATCCA-1	4.09806812380711	-1.06203430148723	6	MG	CTX	0.164888888888889	186
AGAGCAGCATCGTCCT-1	2.00231052016178	-7.8111367747462	13	MG	CTX	0	0.119833333333333
AGATCCAAGAAGAACG-1	5.83536804293553	-7.38527017089488	13	MG	CTX	0	0
AGATCGTGTTGTTGCA-1	3.66785991763035	-7.04007010909679	13	MG	CTX	0	0.151388888888889
AGATGCTAGTGTTGTC-1	4.16125524615208	-8.40965133163097	13	MG	CTX	0	0
AGCATCAAGCAATAGT-1	2.4698692617313	-5.38098006698253	13	MG	CTX	0.0780740740740741	0.114777777777778
AGCCAATTCAAGCGTT-1	5.78168523882786	-7.40646081420543	13	MG	CTX	22	0
AGCCACGGTCTTACAG-1	2.07507050608555	-7.94114833327892	13	MG	CTX	0	0
AGCCACGGTGCCCTTT-1	6.91841400240818	2.04248911884663	15	Class. Mono	CTX	0.00403703703703706	0.00372222222222218
AGCGATTAGCAGCCCT-1	2.2862345037357	-7.35902839156749	13	MG	CTX	0.0783333333333334	0
AGCGATTGTTCGTACA-1	1.91313541506688	-7.31130843612316	13	MG	CTX	0	0.127444444444444
AGCGCCACAAGTGTCT-1	2.21206439112584	-6.94320683929088	13	MG	CTX	0	0.0153333333333333
AGCGTATCAGTGTACT-1	2.90691936587254	-6.40270476791027	13	MG	CTX	0	0
AGCGTATTCTAGAACC-1	1.88394487475315	-6.9805031344569	13	MG	CTX	0	0
AGCTACACATCGGAAG-1	3.15645993327061	3.10408420112965	22	MG	CTX	0	0.0895
AGCTCAACATGATGCT-1	5.10147035693089	-8.02730899306896	13	MG	CTX	0	0.140666666666667
AGGAAATGTCCAGCAC-1	2.92211759661595	-7.17376809569957	13	MG	CTX	0	0.0672222222222222
AGGAAATTCTGGAAGG-1	3.888751870145	1.70761210468648	22	MG	CTX	0	0
AGGACGACAGATACCT-1	5.32716358279148	-8.05417209121349	13	MG	CTX	0	0
AGGACGAGTCGATTAC-1	3.36447227572361	-7.98846774551036	13	MG	CTX	0	0.152277777777778
AGGACTTAGGGCAACT-1	3.37756407832066	-2.85320811721446	6	MG	CTX	0.0616296296296296	0.148388888888889
AGGATAAGTCTAATCG-1	-7.82175170804104	6.68344921615956	11	CD8 TEM	CTX	0	0
AGGATCTAGCATGATA-1	5.71163261507908	-7.44782596084239	13	MG	CTX	0	0
AGGCATTCATGGCCCA-1	3.21685612772862	3.34085959938405	22	MG	CTX	0.091925925925926	0
AGGCTGCAGCAATAAC-1	-7.14411842251857	3.5152403786504	21	CD4 TCM	CTX	0.193777777777778	0.158944444444444
AGGCTGCGTACAATAG-1	1.95309687231938	-6.22035222503307	13	MG	CTX	0.0607777777777778	0
AGGCTGCTCGGCTTCT-1	2.48764622782627	-6.90630917998912	13	MG	CTX	0.0489259259259259	0
AGGGCCTAGTCTAGCT-1	2.92005861376683	-8.20685821029308	13	MG	CTX	0.0742962962962963	0.109111111111111
AGGGCCTGTGAGCAGT-1	2.30311072443882	-0.640470854965471	6	MG	CTX	0.0908888888888889	0
AGGGCTCCATCAACCA-1	5.30252636050144	-7.76843314620616	13	MG	CTX	0.0414074074074074	0.0597777777777778
AGGGTCCAGGCCTAAG-1	-8.0158415975674	5.89797682312367	21	CD4 TEM	CTX	0	0.1535
AGGGTTTGTGGAACCA-1	2.90236318682591	-6.93449645492198	13	MG	CTX	0.0372592592592592	0
AGGGTTTTCAGACCGC-1	2.07351148699681	-8.04206328841808	13	MG	CTX	0	0
AGGTCATAGCCGATCC-1	-9.11006557370266	5.90853876617787	11	CD8 TEM	CTX	0.0798148148148148	0
AGGTGTTCATGCCGCA-1	2.24263799761692	-6.69148545714977	13	MG	CTX	0.0418148148148149	0
AGGTGTTTCATACGAC-1	-4.49397289181789	4.50646204498646	21	MAIT	CTX	0.00714814814814813	0.0151111111111111
AGTAGTCTCTTCTCAA-1	3.71254432772557	-8.06852393600109	13	MG	CTX	0.0401481481481482	0
AGTCAACCAAACCACT-1	3.04754007433812	-8.40507178756359	13	MG	CTX	0	0.0792777777777778
AGTCACACACGGCCAT-1	2.63895547961155	-6.5612063929713	13	MG	CTX	0	0.159944444444444
AGTGACTGTCGAATTC-1	2.97911298846165	-7.44552331420543	13	MG	CTX	0.0467037037037037	0.142833333333333
AGTGACTTCGACGACC-1	2.0269788560764	-6.78118663283946	13	MG	CTX	0.0748888888888889	0.263277777777778
AGTGATCAGTAGCTCT-1	3.12028015231053	3.16978640106557	22	MG	CTX	0	0
AGTGATCTCCTAGCGG-1	2.64652121638218	-7.87692599746349	13	MG	CTX	0	0.0897777777777777
AGTGTTGCACCTGAAT-1	3.14785969828526	3.24514503029225	22	MG	CTX	0	0
ATACCTTAGCATGTTC-1	-5.22434389020046	2.67025894668934	10	CD8 TEM	CTX	0	0.237444444444444
ATAGACCTCAGACCTA-1	3.18383610819737	-7.55988030883434	13	MG	CTX	0	0
ATAGAGAAGTATAGGT-1	2.48768365954319	-6.50777249786022	13	MG	CTX	0	0
ATCACGAAGGTCGTGA-1	-7.35495769406398	2.4248628094518	8	CD4 TCM	CTX	0	0.101833333333333
ATCACGAGTTGGTGTT-1	-9.19660579587062	5.92539734390614	11	CD8 TEM	CTX	0	0
ATCACTTAGAAGCTCG-1	1.99148417090336	-6.41983275863292	13	MG	CTX	0	0.150944444444444
ATCACTTAGGTTGGTG-1	-6.2985621633633	-7.68293052169444	33	B naive	CTX	0.0767037037037037	0
ATCAGGTCATCTCATT-1	-7.28872739697536	1.9584571793401	11	CD4 TCM	CTX	0.149111111111111	0.221333333333333
ATCATTCGTCGTGATT-1	1.80359936331669	-7.7186246440089	13	MG	CTX	0	0
ATCATTCGTTACAGCT-1	10.4603098688022	4.43416876343129	2	Class. Mono	CTX	0	0
ATCCACCAGCTTGTGT-1	2.54740894411961	-1.25204461070659	6	MG	CTX	0.0627407407407408	0.0917777777777777
ATCCATTCATACCAGT-1	8.00306547259251	3.59175056961415	15	Class. Mono	CTX	0.117444444444444	0.261333333333333
ATCCTATAGTACAGCG-1	1.68286681746403	-7.95661216231944	13	MG	CTX	0	0
ATCGGATTCATTCACT-1	-10.4890643301113	8.56541580704091	11	NK	CTX	0	0
ATCGGCGAGAGGGTGG-1	5.1572631654636	-7.98341899367931	13	MG	CTX	0	0
ATCGTCCGTAGAGACC-1	3.57455790614048	-6.72212367507579	13	MG	CTX	0	0
ATGACCAAGATTGTGA-1	4.65223587130467	-8.33375983687999	13	MG	CTX	0	0.0700555555555555
ATGAGGGAGACCTGGA-1	3.13158691500584	-7.56225972625377	13	MG	CTX	0	0.0571666666666667
ATGAGGGTCTAGCATG-1	1.87715912436406	-8.17863517257335	13	MG	CTX	0	0.131944444444444
ATGAGTCCAGAGAATT-1	-7.74228536511501	6.61445803192494	11	CD8 TEM	CTX	0.149481481481481	0
ATGAGTCGTGGGTCAA-1	2.45080960368077	-6.14652448150279	13	MG	CTX	0.0757777777777778	0
ATGATCGTCTCATGCC-1	10.6673258600132	1.49986464527485	2	Class. Mono	CTX	0.0683333333333334	0.145722222222222
ATGGGAGCATGGAACG-1	11.4587229547397	2.82028932121632	2	Class. Mono	CTX	0	0
ATGGTTGCAAGCTCTA-1	2.45273864840428	-8.02503638717296	13	MG	CTX	0.0631851851851852	0
ATGTCCCAGGCTAGCA-1	2.64394701098362	-6.50348573180797	13	MG	CTX	0.0734444444444444	0.164222222222222
ATGTCCCAGTCAATCC-1	1.71942127322117	-7.53310256454112	13	MG	CTX	0	0.130388888888889
ATGTCTTAGAGCACTG-1	3.28178966616551	-7.57966046783092	13	MG	CTX	0	0.140833333333333
ATGTCTTCACACAGAG-1	3.47727668856541	-8.02276378127696	13	MG	CTX	0	0
ATTACTCTCGATGCAT-1	5.12766016100804	-8.42603259536388	13	MG	CTX	0.033074074074074	0
ATTATCCGTGCCTATA-1	9.903400307645	4.73749203232167	2	Class. Mono	CTX	0.0874814814814815	0
ATTATCCGTGGGTCAA-1	3.12678111170689	-7.79028850051525	13	MG	CTX	0	0
ATTCACTGTTTCGGCG-1	5.14819753741185	-8.18012195083263	13	MG	CTX	0	139
ATTCACTTCTTCTGTA-1	1.73725092982212	-7.95257430526378	13	MG	CTX	0.0898148148148148	0
ATTCAGGTCTTTGATC-1	4.02395952319065	-7.70698552581432	13	MG	CTX	0	0
ATTCATCGTCAGCGTC-1	4.75350607012669	-7.75210528823497	13	MG	CTX	0	0
ATTCCATAGTATCTGC-1	2.81360924815098	-5.55725007506969	13	MG	CTX	0	0.164611111111111
ATTCCATGTGCCGAAA-1	4.97438800906102	-8.26532035323741	6	MG	CTX	0	0.155388888888889
ATTCGTTTCACTACTT-1	3.06014168833653	-5.17472224685314	13	MG	CTX	0	0.0906111111111111
ATTCGTTTCTCATGCC-1	5.72782505129734	-7.2439981028712	13	MG	CTX	0.0331851851851852	0
ATTGTTCCAATGGCAG-1	1.79216695403019	-7.58858876678111	13	MG	CTX	0	0
ATTTCACAGGGCGAGA-1	3.89948118304173	-7.46449714156749	13	MG	CTX	0.122037037037037	0.0491666666666667
ATTTCACTCGTGTTCC-1	3.08396041964451	3.13746041801808	22	MG	CTX	0	0.161333333333333
ATTTCACTCTTGTGCC-1	2.70450342272679	-7.38891749831798	13	MG	CTX	0	0
ATTTCTGAGAATAGTC-1	2.21182215784947	-5.83475881072643	22	MG	CTX	0	0.0680555555555555
CAACAGTAGTAGCTCT-1	2.24342382525364	-7.73554807159069	13	MG	CTX	0	0
CAACCAAGTTACCGTA-1	3.48624909495274	-7.93863826247814	13	MG	CTX	0	0
CAACGATTCTCACTCG-1	3.00642431353489	-6.01702361556652	13	MG	CTX	0	0.161444444444444
CAAGACTTCCGTTGAA-1	-7.5305539312466	-8.44641643020275	33	B naive	CTX	0	0
CAAGAGGCAGTGAGCA-1	-8.46219169522365	6.99345297363637	11	gdT	CTX	0.123703703703704	0
CAAGCTATCACGGTCG-1	2.6172457990543	0.329103030236937	6	MG	CTX	0.107111111111111	0.464055555555556
CAAGGGAAGATCGGTG-1	6.70659196947972	1.89824814346669	15	Class. Mono	CTX	0.0865555555555556	0.0436111111111112
CAATTTCGTAACATAG-1	-9.40009700680812	8.38283962753651	11	NK	CTX	0.0648148148148148	0
CAATTTCTCGAGATGG-1	-7.95106708432277	4.76147837189076	21	CD8 TEM	CTX	0	0.288111111111111
CACAGATAGGCCTAAG-1	11.5148810205356	3.28609056022999	2	Class. Mono	CTX	0.0660740740740741	0.161722222222222
CACAGATAGGGTTGCA-1	-8.77702628995021	5.90297741440175	11	CD8 TEM	CTX	0	0
CACAGATAGTCACGCC-1	2.00844979857365	-7.90651851150157	13	MG	CTX	0	0
CACAGGCAGAATCGCG-1	2.75092375849644	-6.89552216979625	13	MG	CTX	0	0
CACATGATCTGCAGCG-1	3.9454883394138	1.99205679443715	22	MG	CTX	0	0.0126666666666667
CACCGTTTCTGGACCG-1	11.1048573312656	3.04217643288014	2	Class. Mono	CTX	112	0
CACGGGTTCCGAGTGC-1	2.38932288264195	-5.28779416534069	13	MG	CTX	0	0
CACTAAGCAGCACAAG-1	-8.03179370785793	6.06991142776845	11	CD4 TEM	CTX	0.074037037037037	0.108722222222222
CACTGAATCTTTCCGG-1	2.36451113795201	-6.50619273635509	13	MG	CTX	0.0116296296296297	0
CACTGTCTCAATGCAC-1	9.76887882327	0.0720698237144719	31	Non-Class. Mono	CTX	0.0736666666666667	0.137555555555556
CACTGTCTCCCGGTAG-1	2.67629254435459	-6.99850373717906	13	MG	CTX	0	201
CAGAGCCAGCCACAAG-1	-10.1554690542324	8.33397717026112	11	NK	CTX	0	0.207888888888889
CAGAGCCGTTGTGCCG-1	10.4723242578403	2.52584094551442	2	Class. Mono	CTX	0.213222222222222	156
CAGATACGTGCTATTG-1	5.75621307467381	-7.45364671203258	13	MG	CTX	0	0
CAGATCAAGACTACGG-1	-7.1990224065884	4.54984802749989	21	CD4 TEM	CTX	0.0678888888888889	0.0995
CAGATCAGTGGAGGTT-1	2.2220312414066	-7.05206780883434	13	MG	CTX	0	0
CAGATCAGTGTGGTCC-1	3.1903659162418	-6.46691995116832	13	MG	CTX	0	0.0548333333333333
CAGATTGAGGCCCGTT-1	2.49031389330784	-7.81564670058849	13	MG	CTX	0	0
CAGCAATCACTCCTGT-1	2.01941121195713	-8.47645717116954	13	MG	CTX	0.0846296296296296	0.124611111111111
CAGCCAGAGCATGTTC-1	2.08065283869664	-6.53266816589	13	MG	CTX	0	0
CAGCCAGTCCAAGCAT-1	4.31567323779026	-0.00184150787951839	6	MG	CTX	0.0136666666666667	0.151111111111111
CAGGCCACATCGTTCC-1	2.9191678819553	-5.1713457629359	13	MG	CTX	0	0.115055555555556
CAGGCCAGTAAGGAGA-1	3.49457061861912	-8.11694865676525	13	MG	CTX	0.0486296296296296	0
CAGGCCAGTCGCTCGA-1	3.10515201662938	-7.11767058822277	13	MG	CTX	71	0
CAGTTCCAGATTAGAC-1	4.26152122591893	-8.72878699752452	13	MG	CTX	0.0496666666666666	0
CAGTTCCAGGACTATA-1	10.1235722360508	1.14826763418553	2	Class. Mono	CTX	0.0897407407407408	0.103444444444444
CAGTTCCTCCCGAGGT-1	7.23575580691258	1.82375103977559	15	Class. Mono	CTX	0	0.0101111111111111
CATACAGAGGAAGTGA-1	11.4380568323032	2.45269698646901	2	Class. Mono	CTX	0.0533703703703704	0.156333333333333
CATACTTCATGAATCC-1	10.6082838830845	4.81954521683095	2	Class. Mono	CTX	0.073037037037037	0.107222222222222
CATCAAGAGAAACTAC-1	5.8791083154575	-7.29323487731578	13	MG	CTX	0	0.0475
CATCCACAGCGCCCAT-1	7.89023626421849	3.99008292702077	15	Class. Mono	CTX	0.108777777777778	0.239388888888889
CATCCCAAGAGCCTGA-1	2.14587081049839	-5.97455935927989	13	MG	CTX	0	0
CATCCCAGTGCATACT-1	2.10275686358372	-8.35296302291515	13	MG	CTX	0	0
CATCGCTAGTGGTGAC-1	2.33629572962681	-6.55661921950939	13	MG	CTX	0	0
CATCGGGCACGATTCA-1	9.96681392764012	0.925628907951094	2	Class. Mono	CTX	0.106592592592593	0.160333333333333
CATCGTCCAGCTGCCA-1	2.78526151751438	-7.53822904082897	13	MG	CTX	0	0.115444444444444
CATGAGTTCCTATGGA-1	5.83825624560276	-7.27249484511974	13	MG	CTX	0	0.0622222222222222
CATGCAAAGGCACCAA-1	-9.16132366086086	6.73420757797597	11	CD8 TEM	CTX	0.0748888888888889	0
CATGCTCTCCATCTAT-1	5.795818692197	-7.40816932174327	13	MG	CTX	0.119222222222222	165
CATGGATGTAGCTGCC-1	2.50693739031712	-6.94529586288097	13	MG	CTX	0.0164814814814814	0
CATGGATGTGGGTTGA-1	2.42188323115269	-8.65652423354747	6	MG	CTX	0	0.0947777777777777
CATGGTACATGAAAGT-1	2.27561128710667	-6.25059180709484	13	MG	CTX	0	0.0121111111111111
CATTCTAAGAGACAAG-1	10.3035734949009	4.78477711227772	2	Class. Mono	CTX	0.106148148148148	0
CATTGAGGTAACGGTG-1	1.70773327921788	-7.72471576186778	13	MG	CTX	0	0
CATTGAGGTTGTCAGT-1	1.85837817763249	-8.04613833877208	13	MG	CTX	0	0
CCAATTTAGCGTTAGG-1	3.01316583727757	-8.89884047958019	13	MG	CTX	0	0
CCACAAATCTTGTTAC-1	2.75241458987156	-5.90788703414562	13	MG	CTX	0.0392222222222223	0
CCACACTGTCCTGGTG-1	5.55421960925022	-1.45311313125255	26	CAMs	CTX	0	0.316333333333333
CCACCATCAGACCTAT-1	2.2221955118076	-7.15598302337291	13	MG	CTX	0	0
CCACGAGAGGAACTAT-1	3.26053751086155	2.09737844017384	6	MG	CTX	0.0572592592592592	139
CCACGAGAGTTGCGAG-1	-5.20197498227199	6.01734823730824	11	CD8 TEM	CTX	0	0
CCACTTGCAGTGCCTG-1	2.17466199969212	-5.99880938979747	13	MG	CTX	0	0.154166666666667
CCATAAGCATGAGTAA-1	2.45460188959996	-8.17476993056896	13	MG	CTX	0	0
CCATAAGGTCACTCAA-1	-9.5225440206631	8.22665829208729	11	NK	CTX	0	0
CCCATTGCAAATACAG-1	-5.53159963513454	-8.37062793227794	33	B intermediate	CTX	0.0867407407407408	0
CCCGAAGGTCGATTAC-1	-4.15079128171047	5.42125029114125	21	CD8 TEM	CTX	0.0372222222222223	0.0535
CCCTCAATCCCAGCGA-1	2.73582161044041	-0.930357508388781	6	MG	CTX	0.148037037037037	0.160666666666667
CCCTCTCTCGCAGTTA-1	9.79851711367527	4.25225777176259	7	Class. Mono	CTX	0.295037037037037	0
CCCTTAGCAGGAAGTC-1	9.13419807528416	1.14021218565343	2	Class. Mono	CTX	0	0.137166666666667
CCGCAAGGTCCAGCGT-1	2.38754880999485	-0.406574539867662	6	MG	CTX	0	0.111666666666667
CCGCAAGGTTTAAGGA-1	-9.25499832058986	5.15424532440541	11	CD8 TEM	CTX	0.0762222222222222	0
CCGGACAGTTTATGCG-1	3.81488550280491	-7.95764499160411	13	MG	CTX	0	0.0907777777777777
CCGGTGAGTTCCGTTC-1	5.14676988696019	-8.15978961440685	13	MG	CTX	0.073962962962963	0
CCGGTGATCCCAAGCG-1	2.2296634969608	-8.11738639327648	13	MG	CTX	0	0
CCGTTCAGTGTTGCCG-1	5.7633069810764	-7.30724721404674	13	MG	CTX	0	0.0306111111111111
CCGTTCATCAGCGCAC-1	-7.84412204648098	5.77620882538197	11	CD8 TEM	CTX	0	0.102944444444444
CCTCAACCATGAGATA-1	5.61408699129978	-7.46761088821056	13	MG	CTX	0	0.0626666666666666
CCTCATGGTCACCCTT-1	-6.83075057889064	4.35044235733388	21	CD4 TEM	CTX	0.0455925925925926	147
CCTCTAGGTCATAGTC-1	1.78420007800022	-7.83330493423107	13	MG	CTX	0	0.166388888888889
CCTCTCCGTATCGTAC-1	2.39543569659153	-5.78086286040904	13	MG	CTX	0	0
CCTGCATAGAGCACTG-1	3.05175126170079	-6.82495646926525	13	MG	CTX	0.0487407407407408	0.0362222222222223
CCTGCATTCCGGCTTT-1	-7.80342590237697	5.29896206405995	21	CD8 TEM	CTX	0	0.1015
CCTGTTGCATTGGCAT-1	2.79754341219822	-8.07510905715587	13	MG	CTX	0	0.139555555555556
CCTTGTGAGCGTCTCG-1	2.40367973421971	-5.53863912078502	13	MG	CTX	0.084925925925926	0
CCTTTGGTCTCTCTAA-1	3.137779837598	3.19225568321583	22	MG	CTX	0	0
CGAAGGATCAAGAGTA-1	-5.49557649518093	-7.96268611404064	33	B intermediate	CTX	0.0777037037037037	0
CGAGGCTCAACGTATC-1	-8.61872398282131	6.7883882000768	11	CD8 TEM	CTX	0	0.105666666666667
CGAGGCTCATGAATCC-1	2.24117029284397	-6.90380959960582	13	MG	CTX	0	0
CGAGTGCAGGTCACCC-1	-9.00315009976467	8.11473555115101	11	NK	CTX	0.063962962962963	0
CGAGTGCCAGCCTTCT-1	3.41036069964329	-9.11308341476085	6	MG	CTX	0	0
CGAGTGCTCACCTTAT-1	3.21243155573765	-8.03458171340587	13	MG	CTX	0.146222222222222	0.157666666666667
CGATGCGGTACACTCA-1	2.50553405856053	-6.89540343734386	13	MG	CTX	0	0.116444444444444
CGCATGGTCTATCGGA-1	2.44865406130711	-7.37763791534069	13	MG	CTX	0	0.0828333333333333
CGCGTGACACGGCACT-1	2.62664402102391	-6.28940444442394	13	MG	CTX	0	0.109333333333333
CGGACACAGCTATCCA-1	-8.74309074307521	7.91538567093251	11	CD8 TEM	CTX	0	0
CGGACACCAACACGAG-1	-8.97812282467922	7.04590220001576	11	NK	CTX	0	0
CGGGACTGTCTATGAC-1	3.98836458300511	-7.8485713526881	13	MG	CTX	0	0.0870555555555556
CGGGCATAGGCTATCT-1	1.66749513720433	-7.75166755172374	13	MG	CTX	0.0909629629629629	0
CGGGCATGTTGCTGAT-1	2.12653434847752	-8.37268691512706	13	MG	CTX	0	0.125111111111111
CGGGTCAAGCCTGTGC-1	5.24247253512303	-8.13917117568614	13	MG	CTX	0	0
CGTAAGTTCGTGGGAA-1	2.34180653666417	-6.92605119201305	13	MG	CTX	0	0.157222222222222
CGTAATGCATGGACAG-1	2.1503428277866	-6.29308133575084	13	MG	CTX	0	0
CGTAATGTCATTCACT-1	3.89160192583958	-2.44938378783824	6	MG	CTX	0	0.370944444444444
CGTAGTATCTCGCAGG-1	-8.53474437619289	6.68511194733021	11	CD8 TEM	CTX	0	0.115611111111111
CGTGAATGTAAGATAC-1	5.7870992479221	-7.48322539779308	13	MG	CTX	0	0
CGTGAATGTCTAATCG-1	3.32080495928685	-8.35721641036632	13	MG	CTX	0	0
CGTGATACATTGAAAG-1	1.84890270804325	-8.25101333114269	13	MG	CTX	0.0881851851851851	0.129944444444444
CGTGATAGTTTCGCTC-1	-2.76069008732875	-2.86967044326427	32	pDC	CTX	0.0726666666666667	0
CGTGTCTTCGGTGCAC-1	2.67341292475621	-4.33081965896251	6	MG	CTX	0	0.285944444444444
CGTTAGAAGATGGGCT-1	1.66332781886021	-8.14657073470714	13	MG	CTX	0.0909629629629629	0
CGTTGGGAGGAGGTTC-1	1.71585524653355	-7.96775775405528	13	MG	CTX	0	0
CGTTGGGAGTGGTTCT-1	9.8931053933994	0.622233755859114	2	Class. Mono	CTX	0	0.130888888888889
CTAACCCCATATGCGT-1	3.30486071680943	-7.07823424789073	13	MG	CTX	0.0482962962962963	0
CTAACCCGTCTAGGTT-1	3.86737669085423	-8.19447379562023	13	MG	CTX	0.0771481481481482	0
CTAACTTCAAGACCTT-1	-10.9124404134854	8.52940983322499	11	NK	CTX	0.0632592592592592	0
CTAAGTGGTCAGGTAG-1	4.21776474093357	-8.45596175643566	13	MG	CTX	0	0
CTAAGTGTCCATCTGC-1	2.52648842905918	-7.18163829299571	13	MG	CTX	0	0.177555555555556
CTACAGACACGTAGTT-1	-6.84973346615871	1.96166021374104	10	CD4 TCM	CTX	0.16037037037037	0.0931111111111111
CTACAGATCGAGTGGA-1	2.78101242159764	-5.62101798507335	13	MG	CTX	0	0
CTACCCAAGGACGCAT-1	5.25360429858128	-8.17173915359142	13	MG	CTX	0	0
CTACCCACAAATTGCC-1	-7.42174732113918	5.85729832199452	11	CD4 TEM	CTX	0	0
CTACCCAGTAACGATA-1	2.63343489741246	-8.66648822280528	13	MG	CTX	0	0.161166666666667
CTATAGGCAATAGGGC-1	5.74711216067234	-7.45793824645641	13	MG	CTX	0	0
CTATCCGTCCTTCAGC-1	5.30774343584935	-8.19637637588146	13	MG	CTX	0.0446296296296296	0
CTATCTACAAACGTGG-1	2.78027165507237	-8.34431891891124	13	MG	CTX	0.134518518518518	0
CTCAATTTCTGATTCT-1	1.77565563296238	-7.87156253310802	13	MG	CTX	0	0
CTCAGGGGTCTGATCA-1	5.11162508105198	-0.126156859127306	6	MG	CTX	0.15662962962963	0.266555555555556
CTCAGTCAGAACCCGA-1	1.62291825388829	-8.13415675613048	13	MG	CTX	0	0
CTCAGTCGTAGCTGCC-1	9.41516006564061	0.947436995776869	2	Class. Mono	CTX	0.155814814814815	0.102333333333333
CTCATGCGTGATCGTT-1	2.68557561015049	0.694763131412245	6	MG	CTX	0	0.155277777777778
CTCATGCTCATGGCCG-1	3.18467629527012	-8.44294314834239	13	MG	CTX	0	0
CTCCAACCAGATCCAT-1	-5.95263587857326	1.60802835968373	11	CD4 TCM	CTX	0	0
CTCGAGGGTGCGTGCT-1	5.74613655184666	-7.42696385833385	13	MG	CTX	0	0
CTCTCAGCATTGTGCA-1	-5.18407451535305	8.4868893101537	11	CD4 Proliferating	CTX	0	0
CTCTCAGGTGCAGTGA-1	2.89987409686009	-6.50720744582775	13	MG	CTX	0	0.180666666666667
CTCTCGACATGAGAAT-1	-7.21809541607937	5.19719213989613	21	CD4 TEM	CTX	0	0.108611111111111
CTCTGGTGTGCACAAG-1	-5.84998285199245	-7.8881574198878	33	B memory	CTX	0	0.0873333333333334
CTGAATGTCACCCTCA-1	-7.47194206143459	5.99381680038807	11	CD8 TEM	CTX	0	0.103777777777778
CTGAGGCAGCTAATGA-1	1.75717139815251	-7.37637238952281	13	MG	CTX	0	0
CTGCAGGGTAGGAAAG-1	2.82852924441258	-6.98327260467174	13	MG	CTX	0	0
CTGCGAGGTGGGTCAA-1	-6.34037601376613	-8.78538184615734	33	B naive	CTX	0	0
CTGCTCATCGCACTCT-1	8.16072357272068	3.14617151764271	15	Class. Mono	CTX	0.20362962962963	0.282277777777778
CTGTAGATCGACGATT-1	1.82253099059025	-8.24411731216075	13	MG	CTX	0.0922592592592593	0.136055555555556
CTGTCGTAGTCTGGAG-1	9.97911918734471	4.12497419861195	2	Class. Mono	CTX	0.0763703703703704	0.2125
CTGTCGTGTACGCTTA-1	5.75316608523289	-7.46059518310192	13	MG	CTX	0	0
CTGTCGTTCGGCCCAA-1	2.80481255625645	-5.00302606078746	13	MG	CTX	0.0757037037037037	0
CTGTGAAGTATCACCA-1	-8.86093055630764	6.3391408398473	11	CD8 TEM	CTX	0	0
CTTAGGAAGGGCCAAT-1	3.18037260149876	3.14621610191701	22	MG	CTX	0	0.106166666666667
CTTCCGAGTCTGTGAT-1	2.5106316862003	-8.64372878524425	13	MG	CTX	0	0
CTTCTCTGTGAACCGA-1	7.02260149096409	1.98501915481923	33	cDC2	CTX	0	0
CTTGAGAAGGACTATA-1	3.47405565356175	3.0831708386266	22	MG	CTX	0	0.128722222222222
CTTTCAAAGTCGAATA-1	2.49042833422581	-0.113625280586504	6	MG	CTX	0	0.325388888888889
CTTTCAAAGTCTTCCC-1	-7.34684669400295	6.75519222763417	11	CD8 TEM	CTX	0	0
GAACACTCAAGAATGT-1	2.16159809206883	-6.61654715987804	13	MG	CTX	0	0
GAACGTTAGCCAGAGT-1	-9.36977016354641	6.74303001907704	11	CD8 TEM	CTX	0	0
GAACGTTCAGGTACGA-1	10.2096804437534	5.05011934784291	2	Class. Mono	CTX	0	0
GAACGTTGTGGCATCC-1	10.3672903833286	1.06650776413319	2	Class. Mono	CTX	0.0888518518518518	0.130944444444444
GAACGTTTCGTTAGAC-1	2.66736043070713	-1.2042488381541	6	MG	CTX	0	0
GAAGCCCCAAGCGCAA-1	-9.2048760595425	6.9300775006139	11	NK	CTX	0	0.123333333333333
GAAGCCCGTTTACCTT-1	3.31848204707066	-4.8292875811732	6	MG	CTX	0.0914074074074074	0
GAAGCGAGTACGGATG-1	6.20859420870701	-2.36921792480113	26	CAMs	CTX	0	0
GAATCGTAGATTGTGA-1	10.9647921380893	3.24690718201039	2	Class. Mono	CTX	0	0.157166666666667
GAATCGTCAAGTATAG-1	2.99772775744358	-8.64900641891124	1	MG	CTX	0	0
GACCAATCAGTTCTAG-1	3.19464600657383	-7.54190879317882	13	MG	CTX	0.0571481481481482	0
GACCCAGAGTGCCCGT-1	3.20697391604344	-7.89452605697277	13	MG	CTX	0.0506666666666666	0
GACCTTCTCGGAAACG-1	3.87625110720555	-8.1159406230128	13	MG	CTX	0	0
GACGCTGTCGTAACAC-1	2.64381540392796	-7.9929051921046	13	MG	CTX	0.0508888888888889	0
GACTCAAAGAGCATTA-1	2.0434583482639	-6.3138919398463	13	MG	CTX	0	0.0882777777777778
GACTCAAGTAAGTCAA-1	2.62975228403965	-8.52595572921398	13	MG	CTX	0	0.113444444444444
GACTTCCCATGCAGGA-1	5.64348877047459	-7.5228386447108	13	MG	CTX	0.026074074074074	0
GAGAAATTCCTATTGT-1	5.43171012972752	-8.11706881972911	13	MG	CTX	0	0
GAGACCCTCATGCCCT-1	2.7515391168491	-9.05470900985362	22	MG	CTX	0	0
GAGATGGCACAGAAGC-1	2.49466002558628	-6.29435019942882	13	MG	CTX	0	0
GAGATGGGTATGACAA-1	2.36438596819798	-8.28309207412364	13	MG	CTX	0	0
GAGATGGTCCGCAACG-1	-6.7770310583218	-8.34024672958019	33	B naive	CTX	0	0
GAGCCTGAGGTGAGCT-1	2.58923376177708	-7.91019111129405	13	MG	CTX	0	0.122777777777778
GAGCCTGGTTGGGATG-1	5.24130333041111	-8.07905440780284	13	MG	CTX	0.0843333333333334	0
GAGGCCTCAGGCATGA-1	3.00588787173191	-7.31753259154918	13	MG	CTX	0.0418148148148149	0.135222222222222
GAGGGTACATTGACTG-1	2.5930815992252	-8.24018149825694	13	MG	CTX	0	0
GAGTCTAAGAGGCCAT-1	5.79523075198094	-7.17962890121105	13	MG	CTX	0.150481481481481	0.136611111111111
GAGTCTAGTCGCGTTG-1	10.0032061395542	0.93796158579228	2	Class. Mono	CTX	0	0.155722222222222
GAGTGAGAGATGCTTC-1	4.80278432940403	-8.08416324111583	13	MG	CTX	0.0831481481481482	0
GAGTGTTGTACGACAG-1	2.25433576678196	-6.59051280471446	13	MG	CTX	0.0393703703703704	0.136333333333333
GAGTTTGTCTCACGAA-1	5.76980341051976	-7.42393832656505	13	MG	CTX	0.0456666666666666	0
GATCACACATCCTTGC-1	3.20535362337986	-7.19103293868663	22	MG	CTX	0	0
GATCAGTCAACTCGTA-1	5.41151655291478	-8.42186217757823	13	MG	CTX	0	0
GATCAGTGTCCGCAGT-1	2.87571585749546	-7.31480317565563	13	MG	CTX	0.0825185185185185	0
GATCCCTAGCACTCGC-1	3.40967524622837	-1.75834327193859	6	MG	CTX	0	0
GATGACTCATTAAGCC-1	-5.93407594586452	5.27476543930409	21	CD8 TEM	CTX	0.0443333333333333	0
GATGACTGTGTTCCAA-1	2.80650604342381	-5.07374673339488	13	MG	CTX	0	0.0890555555555556
GATGAGGGTGCGTGCT-1	2.34530795191685	-8.0133433863795	13	MG	CTX	0	0
GATGATCTCAACACGT-1	2.97750294779698	-6.37105184051158	6	MG	CTX	0	0.106277777777778
GATGCTATCCCGATCT-1	5.56112468813816	-7.89497619125011	13	MG	CTX	0	0
GATGGAGAGCCACAAG-1	-8.57720767880519	6.4323934986913	11	CD8 TEM	CTX	0	0
GATTGGTGTAGTGATA-1	5.53928983782688	-7.54674725982311	13	MG	CTX	0	0.155666666666667
GATTTCTGTCCACATA-1	3.14981830691258	-6.91565661880138	13	MG	CTX	0.0643703703703704	0.151166666666667
GCAACATCATAGATGA-1	3.25007665728489	-5.28053241225841	13	MG	CTX	0.142814814814815	0.0718333333333333
GCAACCGAGCAAGCCA-1	-11.8813801946743	7.8349904492223	11	NK	CTX	0	0
GCAACCGTCGGTAAGG-1	2.63237608050267	-6.80077891799571	13	MG	CTX	0.0239259259259259	0
GCACTAAAGTAAGAGG-1	5.65651310061375	-7.32821326705577	13	MG	CTX	0	0.0555555555555556
GCACTAAGTACGACAG-1	2.11004460429112	-7.82557254287364	13	MG	CTX	0	0
GCACTAATCATCGCTC-1	-4.22900592709621	5.4401626065099	21	CD8 TEM	CTX	0.161444444444444	0.338166666666667
GCAGCCATCAACCCGG-1	5.81240070437352	-7.32503324004772	13	MG	CTX	0.0308518518518518	0.0439444444444445
GCAGCCATCTTAGCTT-1	2.73407590960423	-5.84585528823497	13	MG	CTX	0	0
GCAGCTGGTGTGCCTG-1	-8.81218635464748	6.27272219208119	11	CD8 TEM	CTX	0	0.1155
GCAGGCTAGAAGCGAA-1	-7.11050855542263	4.34092564133046	21	CD8 TEM	CTX	0.238666666666667	0.253277777777778
GCAGGCTTCCGAGCTG-1	2.93728459452549	-7.76592212173107	13	MG	CTX	0	0.187555555555556
GCAGGCTTCGCCAATA-1	3.31057417963902	-8.06662898513439	13	MG	CTX	0	0.0637222222222222
GCAGTTACAGAGGGTT-1	6.99572361086766	1.98480064419148	15	Class. Mono	CTX	0.0244814814814814	0.0343888888888889
GCATCTCGTTCAGGTT-1	3.85312259768406	-9.14782481643321	13	MG	CTX	0.0706666666666667	0.163944444444444
GCCAGGTAGTTGAATG-1	1.74329865549961	-7.89842753860118	13	MG	CTX	0	0.135388888888889
GCCAGTGAGACAGCGT-1	5.69455469225804	2.32765049484608	15	Class. Mono	CTX	0.198148148148148	0.265888888888889
GCCATGGAGGGCGAGA-1	2.42006671999852	-0.83532600852611	6	MG	CTX	0	0.164166666666667
GCCATGGAGTAGGGTC-1	10.3665512857334	1.60879904774068	2	Class. Mono	CTX	0.0699259259259259	0.160888888888889
GCCGTGAGTATCGTAC-1	10.918235665311	2.9223837330663	2	Class. Mono	CTX	0.0393333333333333	0.140888888888889
GCGAGAAGTCTTGTCC-1	2.85783303355137	-8.40545230361583	13	MG	CTX	0	0.111722222222222
GCGATCGGTGTGTCGC-1	-7.01601707364162	6.50761456039784	11	CD8 TEM	CTX	0	0.150333333333333
GCGGAAACACGTGAGA-1	2.77939522837559	-6.46709828826549	13	MG	CTX	0	0
GCTCAAAAGGTGAGAA-1	-7.74537813092312	4.82694811371205	21	CD8 TEM	CTX	0	0
GCTCAAACACAGCCTG-1	-7.93129455472072	7.07391256836293	11	CD8 TEM	CTX	0.0738148148148148	0
GCTCAAATCTGCAGCG-1	5.23154056643406	2.25625485924122	15	Class. Mono	CTX	0.0714444444444444	0
GCTGAATAGTAAATGC-1	1.88908911322514	-7.63352208587291	13	MG	CTX	0	0
GCTGAATTCCGCGGAT-1	2.51364744280735	-5.50567250701549	13	MG	CTX	0	0
GCTTGGGAGCCTCAGC-1	2.35987437342564	-7.37170796844127	13	MG	CTX	0.0752962962962963	0.154555555555556
GCTTGGGGTAGCGTAG-1	5.88713825320164	-7.21316771957042	13	MG	CTX	0	0
GGAATGGCAGGGACTA-1	5.76711071108738	-7.37588410827281	13	MG	CTX	0.036074074074074	0.1475
GGAATGGGTACAGTTC-1	-7.5243397894009	1.57880980518696	11	CD4 TCM	CTX	0	0
GGAATGGTCGGCCTTT-1	2.16866529559056	-7.73816876861217	13	MG	CTX	0	0.163888888888889
GGAGATGGTGACACAG-1	-10.5963326635464	8.86783070114491	11	NK	CTX	0	0
GGAGCAAAGCATTTCG-1	3.75799072359959	-8.12505774947765	13	MG	CTX	0	0
GGAGGATCATCGATGT-1	2.56845939730564	-6.66134124251964	13	MG	CTX	0.0565185185185185	0.0420555555555555
GGAGGTAAGCGCCTTG-1	5.57189643954197	-6.95188003036144	13	MG	CTX	0.0441481481481482	0
GGATCTAAGTAACGTA-1	3.29950726603428	-7.95928245040538	13	MG	CTX	0	0
GGATGTTGTCTGCAAT-1	2.85036624049107	-7.65751128646495	13	MG	CTX	0.0466666666666666	0.165611111111111
GGCGTCACAGTGCCTG-1	2.49287188624302	-6.95091634246471	13	MG	CTX	0.0245185185185185	0
GGCTTTCGTGGTCTGC-1	4.85385597323338	-1.81081419440868	6	MG	CTX	0.122037037037037	0.166944444444444
GGGACAACAGTGACCC-1	-6.05026685620388	-8.65751319381359	33	B naive	CTX	0	0
GGGAGTAGTATGAGGC-1	5.36615646456639	-7.81807761642101	13	MG	CTX	0	82
GGGATGAGTGTCATTG-1	5.79700267886082	-7.27521996947887	13	MG	CTX	0	0
GGGCGTTAGGTAAGAG-1	1.80613470648686	-7.64350944015148	13	MG	CTX	0	0.1625
GGGCGTTGTTAGAGTA-1	3.12724269007603	3.17001719025014	22	MG	CTX	0	0
GGGCGTTTCGAACTCA-1	1.69730699633519	-8.12781100722911	13	MG	CTX	0	0
GGGCTACGTCAGTCTA-1	2.30641639803807	-8.27976947280528	13	MG	CTX	0.080962962962963	0.119111111111111
GGGCTACGTGTCACAT-1	4.75668848132054	-8.79841762038829	13	MG	CTX	0	0
GGGCTCATCTTTCCGG-1	10.3317745981113	4.43473047760365	2	Class. Mono	CTX	0.0993333333333334	0.0909444444444445
GGGTAGAAGGCAGGTT-1	1.81354237173954	-7.40987496825817	13	MG	CTX	0	0.128777777777778
GGGTGAATCCCAGCGA-1	5.55665290926853	-7.6591067835963	13	MG	CTX	0	0
GGGTGTCAGGACATCG-1	2.5689972696201	-6.57471709701183	13	MG	CTX	0.0795925925925925	0.165277777777778
GGGTGTCAGTGGAAGA-1	-9.06747352505764	6.81904644516347	11	CD8 TEM	CTX	0	0
GGGTGTCCAGACCTAT-1	8.32572830294529	2.92069024589894	15	Class. Mono	CTX	0.293444444444444	0.218888888888889
GGGTTATTCATTTGGG-1	2.21764362429539	-8.44300227615001	13	MG	CTX	0	0
GGGTTTAGTCAACATC-1	-5.16779672528347	4.8048243000829	21	CD8 TEM	CTX	0	0.112055555555556
GGGTTTATCCACCTCA-1	-8.57969104672512	7.61980433014271	11	CD8 TEM	CTX	0	0
GGTAGAGAGCTCAGAG-1	2.53718746279637	-7.50586133453014	13	MG	CTX	0	0.0811111111111111
GGTGAAGAGTCTAACC-1	-8.45820056820949	6.71939749267933	11	CD8 TEM	CTX	0.147777777777778	0
GGTGAAGGTGTCTTCC-1	2.07982814883152	-8.1233230158961	13	MG	CTX	0	0.1195
GGTGAAGTCCAAATGC-1	3.1671634969608	-7.23608403655651	13	MG	CTX	0	0
GGTGGCTAGTCGGCAA-1	2.25029838656346	-5.75846438857677	33	B naive	CTX	0	0.0583888888888889
GGTGTTATCTTGTTAC-1	1.82091343974034	-8.04114299270275	13	MG	CTX	0.107666666666667	0
GGTTAACGTTGATGTC-1	2.45341313456456	-7.55127053710582	13	MG	CTX	0	0.121611111111111
GGTTGTATCAGGGTAG-1	-7.30750905896267	3.97723168877003	21	CD8 TEM	CTX	0	0.1095
GGTTGTATCCGCAGTG-1	2.14942420100132	-8.00433116408946	13	MG	CTX	0	0
GTAAGTCCACAAGCCC-1	2.15831244563023	-6.04387956115367	13	MG	CTX	0.0475185185185185	0.0689444444444445
GTAATCGGTTACCTGA-1	3.29926503275792	-7.47608857604625	13	MG	CTX	0.0308888888888889	0
GTAATGCGTACGAGCA-1	2.35470522021214	-6.86126237365367	13	MG	CTX	0	0
GTAATGCGTATACCCA-1	1.84000540350834	-8.2762771174586	13	MG	CTX	0	0.132222222222222
GTAATGCTCTGAGAGG-1	2.27128565882603	-6.76702695342662	13	MG	CTX	0	0
GTACAACCACCGTGCA-1	1.7069572267429	-8.03748183700206	13	MG	CTX	0	0
GTACAACTCGATGCTA-1	2.92394054507176	-8.38612800094249	13	MG	CTX	0	0.243055555555556
GTACAGTTCTAGTGTG-1	3.73403108691136	1.83008236435292	22	MG	CTX	0	0.147944444444444
GTAGATCCACGACGCT-1	6.48633754824559	2.11636895683644	15	Class. Mono	CTX	0.0453333333333333	0.0656666666666667
GTAGGTTGTACCGGCT-1	-7.32143461133083	4.7335729077184	21	CD8 TEM	CTX	0	0
GTAGTACCATCGTGGC-1	10.9605492410556	4.91168732193348	2	Class. Mono	CTX	0.134518518518518	0.0671666666666667
GTATTTCTCCGCTGTT-1	3.08468807314793	3.1966061070287	22	MG	CTX	0	0
GTCACGGTCTCTGGTC-1	3.27812278841893	-7.51372533294322	13	MG	CTX	0	0.1295
GTCACTCAGCTGTACT-1	-4.24014722729763	5.50837416199086	21	CD8 TEM	CTX	0	0.0103888888888889
GTCATTTTCTCAAAGC-1	5.40658271883885	-8.16456656905773	13	MG	CTX	0	0
GTCCTCATCAAGTCTG-1	2.10733569239537	-7.9691539332545	13	MG	CTX	0.0771851851851851	0
GTCGAATAGACATCAA-1	-5.36188661480983	6.92400545624135	11	CD8 TEM	CTX	0	0.0680555555555555
GTCGTAATCTGGGCGT-1	2.35177910899083	-7.62491422149303	13	MG	CTX	0	0
GTCTGTCCACCTGCTT-1	2.39920557116429	-6.7442365214503	13	MG	CTX	0.0226666666666666	0.0316666666666666
GTCTGTCGTTACCGTA-1	2.87023628329197	-8.66216807815196	13	MG	CTX	0	0
GTGACGCAGACGGTCA-1	5.34601390932957	-8.2112889811671	13	MG	CTX	0	0
GTGCACGCAAACTGCT-1	-6.70064842129787	7.54588837173817	11	CD8 TEM	CTX	0	0.0975555555555555
GTGCAGCCAACTTGCA-1	12.1370323953525	3.31440825012562	2	Class. Mono	CTX	0.0385925925925926	0.138333333333333
GTGCAGCTCACTTATC-1	1.64556849574009	-8.06511741134288	13	MG	CTX	0	0
GTGCGTGTCCGTGACG-1	2.84844101046482	-0.650730542866014	6	MG	CTX	0.080925925925926	0.227944444444444
GTGCTGGTCCGCACTT-1	-7.75087987805446	7.4419788792455	11	CD8 TEM	CTX	0.164555555555556	0
GTGCTTCTCAAGCCAT-1	-8.45158779049953	5.42037529495595	11	CD8 TEM	CTX	0.0737777777777778	0.108333333333333
GTGGAAGAGGAAGTCC-1	3.14269030665318	3.16202921417592	22	MG	CTX	0.0785925925925925	0
GTGGTTATCCGAAATC-1	2.63609159563938	-6.79699473830821	13	MG	CTX	0.0151481481481481	0.0203888888888889
GTGTAACAGGTCCTGC-1	5.62252033327977	-7.69115548583629	13	MG	CTX	0	0.0473888888888889
GTGTCCTGTCATCACA-1	9.82687271212498	-0.273377440897249	31	Non-Class. Mono	CTX	0.0787777777777777	0.153166666666667
GTGTTAGCACCATATG-1	5.32692993258396	-7.9090543315089	13	MG	CTX	0	0
GTGTTAGTCTCCAATT-1	3.01397598360936	-6.68767934295299	13	MG	CTX	0.0268888888888889	0
GTGTTCCAGGTATTGA-1	2.33775604342381	-6.66252856704357	13	MG	CTX	0	0.134777777777778
GTGTTCCTCATTACCT-1	2.38166869257847	-5.75271563979747	13	MG	CTX	0	0.101444444444444
GTTACAGCAAGTGCAG-1	2.30664456461827	-8.12347846480968	13	MG	CTX	0.0817037037037037	0
GTTACAGGTACCTATG-1	5.0068577585117	-8.08793025466564	13	MG	CTX	0	0
GTTCATTCAAATGAGT-1	5.71165884112278	-7.40486913177135	13	MG	CTX	0	0
GTTCATTCAATTGCGT-1	2.39803708170811	-8.48844581100109	13	MG	CTX	0	0.213222222222222
GTTCATTGTGTACATC-1	2.6414054689304	-8.37217860671642	13	MG	CTX	0	0.155388888888889
GTTCCGTCATAGAAAC-1	4.40697563265721	-9.14498286697032	13	MG	CTX	0	0
GTTCCGTTCCGATGCG-1	5.38767231081883	-8.01512675735118	13	MG	CTX	0.058962962962963	0
GTTCTATAGCTGTCCG-1	5.73838222597996	-7.16945796462657	13	MG	CTX	0	0
GTTCTATCAGGCTTGC-1	2.92454779719273	-7.1170392558253	13	MG	CTX	0	0.0463888888888889
GTTCTATGTCTACGAT-1	1.74765885447422	-7.86806064101818	13	MG	CTX	0	0
GTTGAACAGAAACTCA-1	5.26388967608372	-7.92377334090831	13	MG	CTX	0	0
GTTGCGGGTAACGGTG-1	10.9894665536777	4.76342386749623	2	Class. Mono	CTX	0.0110740740740741	0
GTTGTAGAGTGGACGT-1	5.40976703738133	-7.42244487258556	13	MG	CTX	0	0
GTTGTAGGTCACTACA-1	1.92325819109837	-8.04497199508312	13	MG	CTX	0	0.128111111111111
GTTGTGAGTCATAGTC-1	2.16670811747471	-8.0702224299586	13	MG	CTX	0	0
TAACTTCTCCTCAGAA-1	2.38443220232884	-8.16254287215831	13	MG	CTX	0.0828148148148148	0
TAAGCCAGTCCACATA-1	-8.40340625668605	6.70785564926503	11	CD8 TEM	CTX	0.0735555555555556	0
TAAGCGTCAAGGTCAG-1	1.8870132026569	-6.56816773864391	22	MG	CTX	0	0
TAAGTCGAGCAGTACG-1	-7.88613378430446	5.13041157272694	21	CD8 TEM	CTX	0	0
TAAGTCGTCATTGAGC-1	1.81291628455082	-7.17798476668956	13	MG	CTX	0	0
TAAGTCGTCGTAGCTA-1	2.38504779910008	-5.591825537411	13	MG	CTX	0	0
TAATCTCAGCTTAAGA-1	2.80756724451939	-8.67246871444347	13	MG	CTX	0	0
TACCCACAGAAAGTCT-1	4.18992460345188	-8.24210982772472	13	MG	CTX	0.0845555555555556	0
TACCCGTAGTAGCATA-1	2.4199551401035	-7.17459063979747	13	MG	CTX	0	0
TACCGAAAGTGAGGTC-1	4.20348251437107	-1.89691739532115	6	MG	CTX	0.153111111111111	0.258888888888889
TACGTCCAGCAGTACG-1	2.28805029963414	-7.13401704284313	13	MG	CTX	0	0.0851111111111111
TACGTCCTCATGAGTC-1	-8.82711326504787	6.47621435669301	11	CD8 TEM	CTX	0.0744814814814815	0.217111111111111
TACTTACCATGTCTAG-1	4.29522121523777	-8.56130176040294	6	MG	CTX	0	0
TACTTACGTACGGTTT-1	2.8848296461002	-2.25808124992015	6	MG	CTX	0.0627407407407408	0.146277777777778
TACTTCAGTGTTTGCA-1	5.47688568209568	-7.98584609481456	13	MG	CTX	0.0825185185185185	0
TAGACCACAATAACGA-1	2.04657805537144	-7.66217856856944	13	MG	CTX	0	0
TAGGAGGGTGTCCATA-1	-4.14889060879787	5.51604456451771	21	CD8 TEM	CTX	0.0105925925925926	0.0135555555555555
TAGGTACCACATCCCT-1	8.77481163119236	3.18821353462575	6	MG	CTX	0.175814814814815	0
TATCGCCGTTTCGATG-1	2.32518876170079	-7.79011588546398	13	MG	CTX	0	0.103777777777778
TATCTGTAGTATTAGG-1	4.35970676516453	-8.16902976485851	13	MG	CTX	0	0
TATGTTCCACCCAAGC-1	-8.94733726407131	7.74286264923451	11	NK	CTX	0	0
TATTCCAAGAGTTGCG-1	-8.6841355505093	6.69121689346669	11	CD8 TEM	CTX	0	0
TATTTCGCACGTAGTT-1	5.24116170977513	-8.06991057845714	13	MG	CTX	0	0
TCAAGACAGTCTCGTA-1	2.54777372454563	-6.11918359252574	13	MG	CTX	0	0
TCAAGCATCGTGGTAT-1	3.61329329584996	-8.08951049300792	6	MG	CTX	0	0.104444444444444
TCAATCTGTGGAAATT-1	5.24746025179783	-8.41000895949962	13	MG	CTX	0.00888888888888884	0
TCAATTCCATGCTGCG-1	2.08136499499241	-8.43427329513194	13	MG	CTX	0	0
TCACAAGTCTGTTGGA-1	4.20023668383519	-8.17832713576915	13	MG	CTX	0	0
TCACATTGTTTCGGCG-1	3.17876303767125	-8.06457667800548	13	MG	CTX	0	0
TCACGCTCACCTCAGG-1	6.71217525576512	2.00419981029866	15	Class. Mono	CTX	0.122666666666667	0.0570000000000001
TCACTCGAGGACTGGT-1	2.99179041956822	-7.31391911956432	13	MG	CTX	0	0
TCAGCAAAGATTCGAA-1	2.7733041105167	-6.41120200606944	13	MG	CTX	0	0.110277777777778
TCAGCAATCCGTAGTA-1	5.32211912249485	-0.124522142139696	30	MG	CTX	0.110777777777778	0.0557222222222222
TCAGCCTAGATCACCT-1	5.00237739657322	-8.08560138198497	13	MG	CTX	0.0692592592592592	0
TCAGCCTTCTTCGTAT-1	4.03481376742283	-7.31940179320934	13	MG	CTX	0	0
TCAGGGCTCGGCTGAC-1	3.10377967928807	3.16227168587086	22	MG	CTX	0.0704444444444444	0
TCAGTGAGTGGAACCA-1	2.40785372828404	-0.743416659561418	6	MG	CTX	0	0.164888888888889
TCAGTTTGTGAGACCA-1	11.0971382913486	3.58946747330067	2	Class. Mono	CTX	0	0.159611111111111
TCATACTAGACCGTTT-1	2.35430086230198	-7.70780187102916	13	MG	CTX	0	0
TCATACTAGAGTCAAT-1	2.48823035334507	-6.24034696075084	13	MG	CTX	0.0745555555555556	0
TCATACTAGGACATCG-1	10.9846361932651	3.53660578277943	2	Class. Mono	CTX	0	0.157777777777778
TCATCATTCCAGTGCG-1	3.13060033892552	-6.76315837356212	13	MG	CTX	0	0.136722222222222
TCATGGAAGTCTTCCC-1	10.9146040735141	3.49664420631764	2	Class. Mono	CTX	0.0143333333333333	0
TCATTCACAGGAGACT-1	5.08628643130223	-8.5467381999171	13	MG	CTX	0	0
TCCACCACACTAGGTT-1	1.72446036909977	-7.62181191894176	13	MG	CTX	0.0895185185185186	0
TCCAGAACAAAGGCAC-1	-9.03090011502346	6.98215956238148	11	CD8 TEM	CTX	0.0781851851851851	0
TCCAGAAGTTTACACG-1	3.40519559954563	-8.22171550246837	13	MG	CTX	0	0
TCCATCGAGCCTCATA-1	9.24856746767918	4.19515246895192	2	Class. Mono	CTX	0	0
TCCATCGGTGTTCATG-1	9.35562217806736	3.84963149574635	2	Class. Mono	CTX	124	0
TCCATCGTCAAGGTGG-1	5.71120823000828	-7.13674598189952	13	MG	CTX	0.0288148148148148	0.182333333333333
TCCATGCAGTTGAAGT-1	7.97476566409031	4.13885731247304	15	Class. Mono	CTX	0.280888888888889	0.112111111111111
TCCCACAAGCAGCCTC-1	1.90737939452092	-6.95725541564586	13	MG	CTX	0.0814444444444444	0
TCCCAGTCAGTCTCTC-1	-7.3612161817654	4.24756283310292	21	CD8 TEM	CTX	0.0571851851851852	0.165222222222222
TCCGATCGTCTGTAGT-1	2.23284304713169	-7.63174682113292	13	MG	CTX	0	0
TCCGATCTCCTACCGT-1	-8.25638210202297	5.21296257522938	21	CD8 TEM	CTX	0.134296296296296	0
TCCGGGACAACTGTGT-1	2.80179679964939	-8.52211814376476	13	MG	CTX	0.100037037037037	0.0852222222222222
TCCTCCCCAAGCGAAC-1	-8.69975578213771	6.23411697891591	11	CD8 TEM	CTX	0	0
TCCTCCCGTCCAGCGT-1	11.7916649637119	3.28102774170277	2	Class. Mono	CTX	0.0619259259259259	0.0461111111111111
TCCTCCCGTGGTGATG-1	2.94166529749791	-8.09059482070568	13	MG	CTX	0	0.144944444444444
TCCTCGAAGTCAGCGA-1	5.53064907168309	-7.96541552993419	13	MG	CTX	0	0
TCCTCGATCGCGGACT-1	2.35387528513829	-6.74063640090587	13	MG	CTX	0.0662962962962963	0
TCCTCTTAGGTCTTTG-1	5.77499235247532	-7.38741689178111	13	MG	CTX	0	0.0515555555555556
TCCTGCAAGTTCTCTT-1	10.7454289255039	3.07095665481923	2	Class. Mono	CTX	0	147
TCCTTTCCAGTTCACA-1	5.67037666415135	0.953931160243727	15	Class. Mono	CTX	0.142518518518518	0.220611111111111
TCCTTTCGTACTGCGC-1	5.72416389559666	-7.18949227782848	13	MG	CTX	0.188518518518519	0
TCGAAGTCACATATCG-1	2.20901358698765	-8.18953376266124	13	MG	CTX	0.0876296296296296	0
TCGATTTTCCGATAAC-1	-9.46375572110256	8.41560501602528	11	NK	CTX	0	0.122111111111111
TCGCAGGGTTGCGTAT-1	2.32159650896946	-8.34833865615489	13	MG	CTX	0.079037037037037	0.230777777777778
TCGCTCACACGAAGAC-1	-8.47248470212062	7.013878293308	11	CD8 TEM	CTX	0	0.109111111111111
TCGCTTGAGGTTTGAA-1	2.39619172190586	-8.06222873183849	13	MG	CTX	0	0
TCGGATATCGAACGCC-1	9.6481398401157	0.546626724275328	2	Class. Mono	CTX	0.108222222222222	0
TCGGGACCACCGCTAG-1	5.781245594968	-7.25370030852916	13	MG	CTX	0	0.124444444444444
TCGGGACGTTTGTTCT-1	-5.49391471768459	2.79390878227589	21	CD4 TCM	CTX	0	0
TCGGGTGTCTAGGAAA-1	3.16330135439793	-3.14294772597911	6	MG	CTX	0	0.0348888888888889
TCTACCGGTTGCATGT-1	1.8111139593021	-7.50736432525279	13	MG	CTX	0	0
TCTCCGACATAATGAG-1	-9.99350177670559	8.75107235458729	11	NK	CTX	0	0
TCTCCGAGTCGGTACC-1	2.78144658183018	-6.56972747298839	13	MG	CTX	0	0.156555555555556
TCTCCGATCAGACCTA-1	3.16322076891819	-7.43823771926525	13	MG	CTX	0	0
TCTCTGGAGATAGGGA-1	-5.07391940976223	5.1799201443517	21	CD8 TEM	CTX	0	0
TCTCTGGGTTCAATCG-1	1.94705820654789	-8.19257407638194	13	MG	CTX	0	0.132722222222222
TCTGCCAAGACGCATG-1	3.23791826342503	3.04750532654164	22	MG	CTX	0	0
TCTGTCGGTACCCGCA-1	3.07890570734898	-7.55096774551036	13	MG	CTX	0	0
TCTGTCGGTTTCTATC-1	2.33620632265965	-8.04905944320323	13	MG	CTX	0	0
TCTGTCGTCACGGGCT-1	5.65156734560887	-7.3214979693568	13	MG	CTX	0	0.0719444444444445
TCTTAGTAGAGATTCA-1	10.9716328439609	2.49790448692677	2	Class. Mono	CTX	45	0
TCTTAGTAGCGCACAA-1	1.78786671732823	-7.98171668502452	13	MG	CTX	0	0
TCTTCCTAGTCTACCA-1	3.9732073602573	-8.60114627334239	13	MG	CTX	0	107
TGAACGTTCCATTGGA-1	-4.11389934445461	5.40858072784779	21	CD8 TEM	CTX	0.0903703703703703	0.144222222222222
TGAATCGAGTCCCGGT-1	2.06553567027012	-8.34900432082775	13	MG	CTX	0	0
TGAATCGAGTGATAAC-1	10.7580488977329	2.74486512688038	2	Class. Mono	CTX	0.105555555555556	0.142055555555556
TGAATGCAGTCTCGTA-1	-6.29538118268093	7.66700644043324	11	CD8 Proliferating	CTX	0.0716666666666667	0.208666666666667
TGACAGTAGTCCCTAA-1	9.84883678530613	4.72402328995106	2	Class. Mono	CTX	0	0
TGACCCTGTCGCCTAG-1	-6.84855949307522	4.82244152572987	21	CD8 TEM	CTX	0	0.124444444444444
TGACGCGTCAGACCGC-1	12.5838135537998	3.03137678650258	2	Class. Mono	CTX	0.0488148148148149	0
TGAGACTCAAAGGATT-1	5.44948375796238	-7.96141868087413	13	MG	CTX	0.0629259259259259	0
TGAGACTTCCAAAGGG-1	10.9454172906772	2.46744794395802	2	Class. Mono	CTX	0.0615925925925926	0
TGAGCATGTAAGATTG-1	2.22085106944004	-7.86897139999034	13	MG	CTX	0	0.0929444444444445
TGAGCATGTGGTCCGT-1	2.7220209894077	-6.5616422221339	13	MG	CTX	0	0.120111111111111
TGAGGAGGTAGCACAG-1	4.19724166964451	-0.358917884556078	6	MG	CTX	0	0.475166666666667
TGAGGTTCAACACAGG-1	3.19997037028233	-7.3083234355128	13	MG	CTX	0	0
TGATCAGGTTGCAAGG-1	10.8013933954136	3.47822398689625	2	Class. Mono	CTX	0.0876666666666667	0.0648888888888889
TGATCTTAGCACTCCG-1	3.06624401186863	-8.75749736281993	13	MG	CTX	0.0748888888888889	0
TGATTTCCACAAGTGG-1	5.26676834200779	-8.25915866347911	13	MG	CTX	0	0.0605
TGATTTCCACTGGCGT-1	1.78949213599125	-7.11535172912242	13	MG	CTX	0	0.255444444444444
TGCACGGAGGATTTGA-1	3.09982789133946	3.24777431038258	22	MG	CTX	0	0
TGCACGGAGGTTGTTC-1	10.3113936242954	5.10754103210805	2	Class. Mono	CTX	0	0
TGCACGGGTTGTTGCA-1	3.03873503779332	3.20897669342396	22	MG	CTX	0	0
TGCAGGCCAAAGAACT-1	3.84110749339024	-8.48144011947277	13	MG	CTX	0	0.0823333333333334
TGCGATACAGACAATA-1	4.52621257876316	-8.20246463271739	13	MG	CTX	0	0.0963888888888889
TGCGGCACAACGGCTC-1	5.04668129061619	-7.87755923720958	13	MG	CTX	0	0
TGCGGGTAGCTAGTTC-1	3.18882287119786	-7.69392734023693	13	MG	CTX	0	0.135611111111111
TGCGGGTCAAGTGGAC-1	5.65623081301609	-7.62573390456798	13	MG	CTX	0.00837037037037036	0.164833333333333
TGCTCCAAGTCGTTAC-1	1.90091622446934	-7.71807580443981	13	MG	CTX	0	0
TGCTGAAAGACAGCGT-1	2.49544919108311	-6.35965638610485	13	MG	CTX	0.0591481481481482	0
TGCTTGCTCTGGCCGA-1	2.96709001635472	0.278892822536207	6	MG	CTX	0	0.291222222222222
TGGAACTAGTGGCCTC-1	3.00701273058812	3.23948974159596	22	MG	CTX	0	0
TGGAACTCAACGCATT-1	3.57909405802647	2.97225493934987	26	CAMs	CTX	0	0
TGGAGAGGTGCAGTGA-1	1.11608148192326	9.30870766189931	24	Neuroectodermal cells	CTX	0.053037037037037	0.134611111111111
TGGATCACAGCGTTTA-1	5.7675188836948	-7.30391698333385	13	MG	CTX	0	0.0819444444444445
TGGGAGAGTCGTGCCA-1	2.15177047823826	-7.32819037887218	13	MG	CTX	0	0.120222222222222
TGGGATTTCCGCAACG-1	2.15052664851109	-7.21610312911632	13	MG	CTX	0	0
TGGGATTTCCGGACGT-1	4.48438871478001	-7.96117167922618	13	MG	CTX	0	0
TGGTTAGAGAACAAGG-1	-7.36135208035549	4.35461563614247	21	CD8 TEM	CTX	0	0.273222222222222
TGGTTAGAGTCAATCC-1	1.79409790610234	-7.75692754241588	13	MG	CTX	0	0
TGGTTAGGTAGACAGC-1	2.69144714449803	-7.96116786452892	13	MG	CTX	0	0
TGGTTAGGTCGATTCA-1	2.42473662470738	-7.5554109141505	13	MG	CTX	0	0
TGTACAGGTCAGATTC-1	5.77360284899632	-7.30985455962779	13	MG	CTX	0	0
TGTCCACCAGATTTCG-1	5.3534096536533	-7.79056029769542	13	MG	CTX	0	0
TGTCCCAGTCTTGAGT-1	10.9370182809726	3.69743175056813	2	Class. Mono	CTX	0.0174814814814814	0
TGTCCTGCAAAGACGC-1	3.0595876035587	3.24872488525746	22	MG	CTX	0	0
TGTGGCGAGAACCGCA-1	-6.71833240414699	7.59024138000844	11	CD8 TEM	CTX	0.0617407407407408	0
TGTTACTTCTCACTCG-1	10.4561928567783	4.636286206516	2	Class. Mono	CTX	0	0.0595555555555556
TGTTCCGTCGGTGCAC-1	-7.60340415860256	3.92233247307179	21	CD4 TEM	CTX	0	0.225444444444444
TGTTGAGAGCGCCTCA-1	2.53231371020237	-2.55210166427257	6	MG	CTX	0.0492592592592592	0.152777777777778
TGTTGAGTCACTGAAC-1	2.35203445528904	-7.30285935851695	13	MG	CTX	0.0842222222222222	124
TGTTGGAAGGGAACAA-1	2.54913294886509	-7.65195231887462	13	MG	CTX	0.0633703703703704	0
TTAATCCAGCTTCATG-1	4.84681690310398	-3.17510538550975	6	MG	CTX	0.0723333333333334	0
TTAATCCGTGGGTATG-1	2.78290165041844	-7.47570376845958	13	MG	CTX	0	0.140944444444444
TTACCATGTTCTAAGC-1	-7.99173366452297	3.78268951919911	21	CD4 TEM	CTX	0.181037037037037	0
TTACCGCCAGGGAGAG-1	-6.45097028637966	7.57174057510731	11	CD8 TEM	CTX	0.0965555555555555	0
TTACCGCGTAGTCACT-1	2.51843059634129	-0.0331894532120456	6	MG	CTX	0.138814814814815	0.135055555555556
TTACTGTGTCTCGCGA-1	-5.02694808865627	-9.80219607802989	28	B intermediate	CTX	0	0.165444444444444
TTAGGCATCGCCATAA-1	3.70134676073948	-1.87999158355358	6	MG	CTX	0.0742222222222222	0.164055555555556
TTAGTCTGTAAGCGGT-1	2.57404602145115	-7.43995099517467	13	MG	CTX	0	0
TTATTGCAGCTGGTGA-1	2.70643675898472	-6.93073468658092	13	MG	CTX	0.0414814814814815	0
TTCAATCGTATGATCC-1	-7.07921468640407	-9.10723357650402	33	B naive	CTX	0	0
TTCACCGGTACGATCT-1	-7.08670246029934	4.68533844498036	21	CD4 TEM	CTX	0	0.0993888888888889
TTCAGGAAGTGCCTCG-1	2.99736416911045	-7.19977050277355	13	MG	CTX	0.0347407407407407	0
TTCATGTTCAGACATC-1	-7.71742355252346	7.20204968002675	11	CD8 TEM	CTX	0.0624814814814815	0
TTCATGTTCGGCACTG-1	-9.09059917355617	6.02227158096669	11	CD8 TEM	CTX	0	0
TTCATTGAGCTAGAAT-1	-8.70339881802639	6.45435661819813	11	CD8 TEM	CTX	0	0
TTCATTGAGGCCTGCT-1	3.54989255045811	-5.11415343734386	13	MG	CTX	0	0
TTCCACGGTCGGAAAC-1	3.35810721491734	-7.29965167495372	13	MG	CTX	0	0
TTCCGGTGTGTACAGG-1	-8.09570133114894	7.45388502624867	11	gdT	CTX	0	0
TTCCGGTGTTCCGCGA-1	2.40186799143711	-6.36005216094615	13	MG	CTX	0.065037037037037	0
TTCCTAAAGATCACTC-1	-7.22971403027614	4.28894848373768	21	CD8 TEM	CTX	0	0
TTCCTAAGTATGAGAT-1	2.21378386591832	-6.12293820830944	13	MG	CTX	0	0.127222222222222
TTCGGTCAGACTCGAG-1	1.76672363852421	-7.57566504928234	13	MG	CTX	0	0
TTCTAACAGGTTACCT-1	11.8965414819614	3.18338794258473	2	Class. Mono	CTX	0	0.130555555555556
TTCTAACGTGATACAA-1	-8.93066131497463	5.89804977920888	21	CD8 TEM	CTX	0	0
TTCTAGTAGGACGGAG-1	5.30231607531468	-8.26728206130626	13	MG	CTX	0	0
TTCTTGACACAATGTC-1	2.95487368678013	-7.23848872634532	13	MG	CTX	0	0
TTGAACGAGGCTGTAG-1	2.55012405489842	-5.75002484771373	13	MG	CTX	0	0
TTGAACGGTACGAGCA-1	5.09017408465306	-0.0117777362740268	6	MG	CTX	0.0743703703703704	0.254944444444444
TTGAACGGTACTCCGG-1	2.35829175089756	-7.72958331557872	13	MG	CTX	0	0
TTGAGTGCATTACGGT-1	3.23674142931858	-8.94789271804454	13	MG	CTX	0	0.109777777777778
TTGAGTGGTCCGGATC-1	3.88133991335789	-8.22320991012218	13	MG	CTX	0	0
TTGATGGTCGGCTGGT-1	2.47807157610813	-8.54041247817638	13	MG	CTX	0	0.115944444444444
TTGCCTGGTAATGCGG-1	3.2876833734409	-7.68749051543834	13	MG	CTX	0	0
TTGCGTCAGCATCAGG-1	1.79545879935185	-8.14233451339366	13	MG	CTX	0	0
TTGCGTCTCTATCGTT-1	1.77002323244969	-8.08074241134288	13	MG	CTX	0	0
TTGCTGCTCGGCTTGG-1	-5.28462755108913	6.9874472096288	11	CD8 TEM	CTX	0.0458518518518518	0
TTGGATGGTGTGTGGA-1	-8.36155425931057	5.1004318669164	21	CD8 TEM	CTX	0.161333333333333	0
TTGGGTAAGGTTAAAC-1	-10.3803178014859	7.97040457275746	21	NK	CTX	0.112518518518519	0
TTGGTTTGTGTTGAGG-1	-9.86533176327785	8.95964951065419	11	NK	CTX	0	0
TTGGTTTTCATCCTGC-1	2.32220113848606	-7.86280303451183	13	MG	CTX	0	0
TTGTGTTTCTCTAAGG-1	1.95969141100804	-6.55317264052989	13	MG	CTX	0.0886296296296296	0
TTGTTGTAGTCACTCA-1	9.44333255862156	0.397753678234793	31	Non-Class. Mono	CTX	0.0685555555555556	0.153833333333333
TTGTTTGTCAAGTCTG-1	-7.57722770596584	4.15203542259572	21	CD8 TEM	CTX	0	0
TTGTTTGTCGTGCACG-1	12.344936257352	2.5958775952184	2	Class. Mono	CTX	0.0592222222222222	0
TTTACGTTCGGTTCAA-1	2.87278950785557	-3.33583598586681	6	MG	CTX	0.0877777777777777	0.0499444444444445
TTTAGTCGTCGGCCTA-1	-8.49441825772365	6.33170647171376	11	gdT	CTX	0	0
TTTATGCGTAGGCAGT-1	10.8946942148105	4.33226913956044	2	Class. Mono	CTX	0.108555555555556	0
TTTCAGTCAACCGGAA-1	2.49081624125401	-8.01109557601573	13	MG	CTX	0	0
TTTCAGTCACACGTGC-1	3.34271705721775	-6.90266709777477	13	MG	CTX	0	0
TTTCAGTCACTATCCC-1	2.47564733599583	-7.94108443709972	13	MG	CTX	0	0
TTTGACTCATCGGAAG-1	2.49816811655918	-6.98338561507823	13	MG	CTX	0.0906666666666667	0
TTTGATCAGCGCTGCT-1	2.27205646609227	-5.64036708327892	13	MG	CTX	0	0.0946666666666667
TTTGGAGGTTCCTAGA-1	-7.49179565335354	3.89589828995106	21	CD4 TEM	CTX	0.166814814814815	0.145888888888889
AAACGCTGTAGGTGCA-1	8.91728103732029	1.27673060444234	23	Non-Class. Mono	LM	0	0
AAAGGATTCAAGAATG-1	-6.38348161603054	4.52370972183583	21	CD4 TEM	LM	0.0956296296296296	0.0703333333333334
AAAGTGAAGAATGTTG-1	-5.20577060605129	7.10518927124379	12	CD8 TEM	LM	0.0222592592592593	0
AACACACGTACCGTCG-1	10.4704026040928	2.53683681038258	2	Class. Mono	LM	0.189222222222222	0.157444444444444
AACACACTCTGGGATT-1	-8.14797508145412	2.73331756142018	21	CD4 TCM	LM	0	0.117777777777778
AACAGGGAGATGATTG-1	-8.32238876248439	7.14521736648915	11	CD8 TEM	LM	0	0.101333333333333
AACCAACTCACTGGGC-1	11.144873505582	3.54758495834706	2	Class. Mono	LM	0	0.130277777777778
AACCACAGTCTACATG-1	-5.55551397229274	7.20236153152821	11	CD8 TEM	LM	0.0148148148148148	0.0198888888888888
AACTTCTCAGACGGAT-1	11.0653733072178	3.51625556496022	2	Class. Mono	LM	0.0235185185185185	0.119833333333333
AAGGTAAGTCGCAACC-1	-4.52577363873562	5.79512304809926	21	CD8 TEM	LM	0	0.118111111111111
AAGTACCAGCTCCGAC-1	-7.63065397168239	7.3787726834142	11	CD8 TEM	LM	0.0598888888888889	0
AAGTCGTTCTATCGCC-1	10.8598421869175	2.0611148550832	2	Class. Mono	LM	0	0
AATGAAGCAAACTAGA-1	10.0185393152134	4.21751017120717	2	Class. Mono	LM	0.272925925925926	0
AATGAAGGTCGTGGTC-1	10.9662665185825	4.8243555500829	2	Class. Mono	LM	0	0.108166666666667
AATGGCTAGCCGAACA-1	2.78352869128147	1.09077150371907	22	MG	LM	0.135407407407407	0.132888888888889
AATTTCCGTTAGGCCC-1	-7.41780197049221	1.85691935566304	11	CD4 TCM	LM	0	0.151833333333333
ACAAGCTGTAGCGCTC-1	-11.6478835287197	7.67937082794545	11	NK	LM	0	0
ACACAGTCAAACGGCA-1	9.86514175509373	-0.01395457240703	31	Non-Class. Mono	LM	0	0.0323888888888889
ACACTGAGTACCGGCT-1	-4.5829859914883	3.99441570785878	11	MAIT	LM	0	0.135277777777778
ACACTGATCGGTAACT-1	-4.92621766949733	-9.92094378921153	33	B naive	LM	0.0527037037037037	0.2255
ACAGAAAGTACCCGAC-1	-9.26409828091701	7.02458805588124	11	gdT	LM	0	0
ACATCGAAGGTGCTTT-1	-7.16661893750271	5.05888695267079	21	CD8 TEM	LM	0	0.158166666666667
ACATCGACATCCTAAG-1	10.0944069681064	-0.219584845033907	31	Non-Class. Mono	LM	0	0
ACCAACACACAAGTTC-1	4.20281780337254	-1.77347486468913	15	Class. Mono	LM	0.240185185185185	0.0921666666666666
ACCACAACAAGAGTTA-1	-8.03390609646877	2.98013610390065	11	CD4 TCM	LM	0.187185185185185	0.270388888888889
ACCACAATCGGTCATA-1	-9.02015602017482	4.97862953689931	21	CD8 TEM	LM	0	0
ACCCTTGTCATTATCC-1	10.407270318021	0.450789518626906	2	Class. Mono	LM	0	0.146722222222222
ACCTGAAGTTCGATTG-1	-6.71014272595485	2.09879774597523	11	CD4 TCM	LM	0	0
ACGGTCGCACGAGAAC-1	-11.0688496770962	7.41248793152211	11	NK	LM	0	0
ACGGTCGTCCCTCGTA-1	-8.46717750454982	6.7268738224828	11	CD8 TEM	LM	0	0
ACGGTTACACTGGCCA-1	-6.88023387814602	2.38715691116688	11	CD4 TCM	LM	0	0
ACGTACAAGCGAACTG-1	10.1702498254673	4.58485693481801	15	Class. Mono	LM	0.0653703703703704	0
ACTATCTCATCCAATG-1	-7.32429611111721	4.7081126644933	21	CD8 TEM	LM	0.0728518518518518	0.106944444444444
ACTATTCCATCAGTGT-1	11.3340681848423	2.64316362884877	2	Class. Mono	LM	0.254407407407407	0
ACTCCCAGTTAAGAAC-1	-9.14285766507228	7.48372931030629	11	NK	LM	0	0
ACTTAGGTCAAGAGGC-1	-2.54058801556667	-2.61799412223461	32	pDC	LM	0	0
ACTTATCCATCGCCTT-1	11.1223095712558	2.75849766281483	2	Class. Mono	LM	0	0.0747222222222222
ACTTTGTTCCGTGCGA-1	12.5891178903476	2.84324640777943	2	Class. Mono	LM	0	0
AGAAATGTCAGCCCAG-1	11.0934056100742	4.86856741455433	2	Class. Mono	LM	0	0
AGACTCAAGTCCGTCG-1	-6.90242635632595	2.73578590896962	21	CD8 TEM	LM	0	0.0995
AGAGAATTCGTGAGAG-1	-4.57267009640773	6.41371244934437	12	CD8 TEM	LM	0	0
AGAGCAGGTTGCATGT-1	-5.87392675305446	-8.28130393478038	33	B intermediate	LM	0	0
AGAGCAGTCCTCCACA-1	-9.02039157773098	7.99705118683217	11	CD8 TEM	LM	0.141407407407407	0
AGAGCCCGTTGTCCCT-1	11.8125132379429	3.50730056312916	2	Class. Mono	LM	0	0.1605
AGCCAATCAGCTGTGC-1	-8.21941196347316	6.44305080917714	11	CD8 TEM	LM	0	0.0998333333333333
AGCCAATTCTTTCCGG-1	7.31512010668675	1.94856340435383	15	Class. Mono	LM	0.110481481481482	0
AGCCAGCTCCACGTCT-1	-6.76168929959377	7.67912001160023	11	CD8 TEM	LM	0	0
AGCGTATAGGGCCTCT-1	10.3458870706455	2.30419249084828	2	Class. Mono	LM	0.12	0.147444444444444
AGGAAATTCTACTGCC-1	-11.5286065282925	8.07982964065907	11	NK	LM	0	0.0525
AGGACGACACTCCGGA-1	-9.11529075528225	5.78609985855458	11	CD8 TEM	LM	0	0
AGGAGGTCATCCGTTC-1	-8.34126102353176	7.34627146271107	11	CD8 TEM	LM	0	0
AGGCCACTCTTTACAC-1	12.2440117654697	2.35532898453114	2	Class. Mono	LM	0.0774814814814815	0.157222222222222
AGGGTGATCCGAGGCT-1	-7.14993917370876	-9.48035293075206	33	B naive	LM	0	0
AGGGTTTCAGATGCGA-1	-10.6538659277066	8.96192974594472	11	NK	LM	0.0668888888888889	0
AGGTTGTGTTTGGGTT-1	-9.46320258999904	8.69572872665761	11	NK	LM	0	0
AGTACTGGTTAGAGTA-1	-5.01754199887356	4.93135637787221	21	CD8 TEM	LM	0.0692962962962963	0
AGTAGTCAGCAAGGAA-1	9.7407444772617	-0.240478239980959	31	Non-Class. Mono	LM	0.0696666666666667	0.151555555555556
AGTCAACCAGTCAGTT-1	-8.90744411374172	4.99977869537709	21	CD8 TCM	LM	0	0.152833333333333
AGTCATGCAACCGTAT-1	-8.89487277890285	7.67603821304677	11	gdT	LM	0	0.0876666666666667
AGTCATGCAGCAGGAT-1	-2.59619318867763	-2.67848067733409	32	pDC	LM	0.0121111111111111	0
AGTCATGCATGTACGT-1	-9.25841915036281	8.39612907913563	11	CD8 TEM	LM	0.0781851851851851	0
AGTCATGTCGCTAGCG-1	10.3732107934848	1.46484059837697	2	Class. Mono	LM	0.0339259259259259	0.0251111111111111
AGTGATCGTCTGTTAG-1	-7.1523104848965	-7.51088815185192	33	B memory	LM	0	0
AGTTCCCGTACTGAGG-1	-5.34461986447414	3.49163670090077	11	CD4 TCM	LM	0	0
ATACCTTCATCCAATG-1	9.34311092471043	0.63467464593289	31	Non-Class. Mono	LM	0.0943703703703703	0.126111111111111
ATCACGAAGCTTTCCC-1	9.72490871523777	0.931672997745253	2	Class. Mono	LM	0	0.128777777777778
ATCACGATCCCTCTAG-1	-5.76017009640773	5.9987620785558	11	CD8 TEM	LM	0	0
ATCCACCGTGCCGTTG-1	-8.52628051663478	5.94891113785145	11	CD8 TEM	LM	0	0
ATCCGTCCACGGCCAT-1	-2.9293006601437	-3.11774855109813	32	pDC	LM	0.0477777777777778	0
ATCGTCCTCGAGTCCG-1	-4.88369857693752	6.2337269261205	11	CD8 TEM	LM	0	0
ATCGTGAGTTTACTTC-1	-3.00470530415615	-3.18206673118236	32	pDC	LM	0	0
ATCTCTATCGACATTG-1	-6.65071355725368	6.00871176269887	11	CD8 TEM	LM	0	0
ATCTTCAAGGGAGGTG-1	9.89656818484227	4.72267050293324	2	Class. Mono	LM	0.079037037037037	0
ATGCATGTCGTGGGTC-1	-8.14909660245021	5.28589911011098	11	CD8 TEM	LM	0	0.0996666666666667
ATGGATCGTTGTCAGT-1	9.89297092532078	4.65320486572621	2	Class. Mono	LM	0	0
ATGGATCTCCGTGGGT-1	-9.40132438565334	5.78388542679188	11	CD8 TEM	LM	0.0802592592592593	0
ATGGGTTCAGTTAAAG-1	-6.5377675237759	5.28735250976918	21	CD8 TEM	LM	0	0.107666666666667
ATTATCCAGTGCTCGC-1	-7.2439442815884	7.06607241180775	11	CD8 TEM	LM	0	0.154555555555556
ATTATCCTCACGATCA-1	10.9535511789219	3.08302611854909	2	Class. Mono	LM	0	0.0535555555555556
ATTCAGGAGCCGTCGT-1	-7.51379548932155	6.90830606964467	11	CD8 TEM	LM	0	0
ATTCCATCAATCGCGC-1	-5.13568746472439	5.9642915203893	11	CD8 TEM	LM	0	0
ATTCCCGTCCATATGG-1	-7.4956909360989	2.73764152077077	21	CD4 TCM	LM	0	0.24
ATTCCTACAAGGACAC-1	-4.50707971478542	4.72769445923207	21	CD8 TEM	LM	0	0.165222222222222
ATTCCTACAGCCATTA-1	-7.92290985013088	6.64850182083485	11	CD8 TEM	LM	0	0
ATTCTACTCGAGTTGT-1	-5.66323625470241	-8.21348910781505	33	B memory	LM	0	0
ATTTCTGGTCTCTCAC-1	-9.19209491635402	7.47825331238148	11	NK	LM	0	0
CAACAACGTATTTCTC-1	5.54048669909397	-3.03518872710826	26	CAMs	LM	0.0904814814814815	0.133388888888889
CAAGGGATCATACGAC-1	-8.91949760342678	5.20197100189564	11	CD8 TEM	LM	0.106148148148148	0.129222222222222
CAATACGCAGCTCGGT-1	-4.82158862973293	4.78462309387562	21	CD8 TEM	LM	0.104518518518519	0.154444444444444
CAATGACAGAGGTCAC-1	-5.01495468045314	7.16283173111317	12	CD8 TEM	LM	0	0
CAATGACGTGTGGACA-1	-11.9696046056851	7.71916622665761	11	NK	LM	0	0
CACATGACATGGGAAC-1	-7.90530168438991	7.06195730713246	11	CD8 TEM	LM	0	0
CACCAAAAGTCTCCTC-1	11.68391788577	3.15024942901967	2	Class. Mono	LM	0.111111111111111	0
CACCGTTGTATGGGAC-1	-7.66209852124294	3.74070233848927	21	CD8 TEM	LM	0.0713703703703704	0
CACGTTCCACACACTA-1	5.00656784151951	2.22028131035206	24	Neuroectodermal cells	LM	0.106740740740741	0.460555555555556
CACTGAACATAGCACT-1	9.74418724154393	-0.0824304148829211	31	Non-Class. Mono	LM	0	0.0551111111111111
CACTTCGAGTAGCAAT-1	10.3899239358799	2.69208759811757	2	Class. Mono	LM	0.18662962962963	0.155055555555556
CAGAGCCCATGCGTGC-1	2.64590967272679	-8.11810069533946	6	MG	LM	0.113074074074074	0.324611111111111
CAGATACCACTGAGGA-1	10.8911856470005	2.3139488175237	2	Class. Mono	LM	0.126888888888889	0.136555555555556
CAGATTGGTCAGTCGC-1	-5.43041908169826	5.46433109787343	11	CD8 TEM	LM	0	0
CAGCAATAGTGCCCGT-1	-8.68910037900051	4.86464399841664	21	CD8 TEM	LM	0.0743703703703704	0.109222222222222
CAGCACGAGCGACTAG-1	10.687598114957	4.47003454712269	2	Class. Mono	LM	0.0276296296296297	0
CAGCACGGTTGTGGCC-1	9.32330024813572	4.29718203094838	15	Class. Mono	LM	0.251111111111111	0
CAGCAGCCATAGCTGT-1	12.0787075815097	2.6555540039861	2	Class. Mono	LM	0.0284814814814814	134
CAGGGCTCATACAGGG-1	11.06832779025	2.81955427673695	2	Class. Mono	LM	0.0768148148148148	0.0695
CAGGGCTTCGGAGCAA-1	-8.90020095730861	6.49739832428334	11	CD8 TEM	LM	0.0750740740740741	0
CAGGTATCAGAGTTGG-1	10.0267838296787	0.897877521785475	2	Class. Mono	LM	0.143666666666667	0.141555555555556
CATACTTAGGTGATCG-1	9.41149032687107	4.24172014740346	2	Class. Mono	LM	0.129777777777778	0.0301111111111111
CATCAAGAGGCAGCTA-1	-7.25878726864895	1.66016251591084	21	CD4 TCM	LM	0	0
CATCCCACATCGGATT-1	9.32210910891453	0.57764396813748	31	Non-Class. Mono	LM	0.00688888888888894	0.102888888888889
CATGAGTCACTCCCTA-1	-6.71999132062038	7.33671516922352	11	CD8 TEM	LM	0	0.0355
CATGAGTGTCACTGAT-1	9.70951831911961	0.624423392089583	2	Class. Mono	LM	0.241555555555556	0
CATGGTATCGACGATT-1	-6.66218864346584	1.33432573822377	11	CD4 Naive	LM	0.077037037037037	0.113222222222222
CATTGAGAGTCTGGAG-1	6.97154224490086	1.98798102882741	15	Class. Mono	LM	0.152777777777778	0
CATTTCAAGAGTCGAC-1	11.6238821802036	2.88499612358449	2	Class. Mono	LM	0.103037037037037	0
CATTTCATCAGGAAAT-1	-8.55585967923244	7.07820601013539	11	NK	LM	0	0
CCAATTTCAGACCATT-1	10.656387215604	3.22076696899769	2	Class. Mono	LM	0	0.1485
CCCATTGAGCTTCGTA-1	-9.37152683163723	8.42303032425282	11	NK	LM	0	0
CCCTCAAAGTTTGCTG-1	-9.87474643612941	8.92458958176015	11	NK	LM	0.0704074074074074	0
CCCTTAGTCTCGTGAA-1	11.2039116678135	3.46401042488454	2	Class. Mono	LM	28	0
CCGATCTTCAGACCCG-1	-7.912433260928	4.20565218475697	21	CD4 TEM	LM	0	0.122388888888889
CCGGTAGCAGTATTCG-1	9.9467409906284	-0.214960031238817	31	Non-Class. Mono	LM	0	0
CCTAAGAGTACGATGG-1	-7.01756059552272	1.76958531883595	21	CD4 TEM	LM	0.177074074074074	0
CCTATCGCACATTCTT-1	-7.35632860089382	5.1856631710851	21	CD8 TEM	LM	0	0
CCTCAACCATAAGATG-1	10.0520857629673	0.959187574657179	2	Class. Mono	LM	0.0685925925925925	0.133888888888889
CCTCCTCCAACTTGCA-1	10.5367020425693	1.86305779960988	2	Class. Mono	LM	0.111148148148148	0.102388888888889
CCTTGTGAGGAAGTGA-1	7.94322431658665	1.77327913788197	2	Class. Mono	LM	0.100222222222222	0.213222222222222
CGAAGGAAGCCATTGT-1	6.21942794894139	-2.50799303504588	26	CAMs	LM	0	0
CGAATTGCAAAGGCTG-1	-7.76066743756374	6.54974932220814	11	CD8 TEM	LM	0	0
CGAGAAGTCAGGACAG-1	11.5040177163974	3.00256056335805	2	Class. Mono	LM	0	0
CGAGTTATCTCTCAAT-1	-5.42505370999416	3.40472692993519	11	CD4 TCM	LM	0	0
CGCAGGTCACGTAACT-1	10.7821911630527	2.87957567718861	2	Class. Mono	LM	0.0838148148148148	0.1005
CGCAGGTGTGTTATCG-1	-8.55188476468166	2.04063887146351	11	CD4 TCM	LM	0	0.155666666666667
CGCCAGAGTGTTATCG-1	-7.984463805209	1.71689648178456	10	CD4 TCM	LM	0	0.120833333333333
CGCCATTGTTATCCAG-1	-7.60309612179836	-8.57302146407726	33	B naive	LM	0	0
CGCGTGACAATTGCCA-1	-7.45775949383815	5.22370380905507	21	CD8 TEM	LM	0	0.188444444444444
CGTAATGAGTGTAGAT-1	-4.52308618451198	4.78092808273671	21	CD8 TEM	LM	0	0
CGTCAAAAGCCTCTGG-1	10.3968514261142	2.04844505337117	2	Class. Mono	LM	0.0735555555555556	0.0127777777777778
CGTCAAACATCGAAGG-1	9.78655231570164	-0.303309135166429	31	Non-Class. Mono	LM	86	0.0536666666666666
CGTCCATCAATCCTTT-1	10.3314169702427	-0.306265704361223	31	Non-Class. Mono	LM	0	0.0897777777777777
CGTCCATGTGTCACAT-1	3.68785846804539	-1.50599925967815	6	MG	LM	0.223333333333333	0.267666666666667
CGTTAGAAGAAGAGCA-1	10.4642790613071	4.38080544021962	2	Class. Mono	LM	0.108740740740741	0.169166666666667
CGTTAGACATAGAGGC-1	-8.26388179684719	6.65684933212636	11	CD8 TEM	LM	0	0.165611111111111
CTAACTTAGCATTTCG-1	-7.19670354748806	7.30411285904286	11	CD8 TEM	LM	0	0
CTAACTTCAATCTAGC-1	-11.0580912771328	7.35368580368397	11	NK	LM	0	0.302666666666667
CTAAGTGGTCTTCGAA-1	10.0910023507969	0.866063185008741	2	Class. Mono	LM	0	0.143777777777778
CTACAGATCGAAACAA-1	8.8981512842075	1.17967630174992	31	Non-Class. Mono	LM	0.0485185185185185	0
CTAGACACAGAGTTCT-1	-10.2340022268399	8.89591259506581	11	NK	LM	0.0651481481481482	0
CTATCTATCAAGTGGG-1	10.680647736539	3.74065274742482	2	Class. Mono	LM	0.134481481481482	0.0624444444444444
CTCAAGACACTCCCTA-1	-8.24173938656887	6.31323189285634	11	CD8 TEM	LM	0	0
CTCACTGCAGCCCACA-1	8.8827179727451	2.15733415630696	6	MG	LM	0.0903703703703703	0.228888888888889
CTCACTGTCACAAGAA-1	10.6057127771274	4.83749193695424	2	Class. Mono	LM	0.0988148148148148	0
CTCAGGGGTGATTCTG-1	-6.69644367123684	1.20357567814229	11	CD4 Naive	LM	0	0
CTCAGGGGTTCGATTG-1	-11.8017302694424	7.88300365951893	11	NK	LM	0.024962962962963	0.0351111111111111
CTCAGTCAGCTCGACC-1	10.171071892728	3.61132425812123	2	Class. Mono	LM	0.233703703703704	0.103277777777778
CTCCAACCAATACGAA-1	9.81969249819676	0.264545313986517	31	Non-Class. Mono	LM	0.0207777777777778	0.0288333333333334
CTCTCGAAGTGCTAGG-1	-8.79512130642971	7.94004721191762	11	NK	LM	0	0.101611111111111
CTGCAGGTCCGTGCGA-1	-9.46447383786281	8.25555080917714	11	NK	LM	0	0
CTGCCATAGTCGAAAT-1	4.39443767641941	-8.56146102401378	13	MG	LM	0.0439259259259259	0.0635555555555556
CTGCCTACAAGGTCAG-1	9.99690712069432	-0.0046711638844241	31	Non-Class. Mono	LM	0.145592592592593	0.0465
CTGCTCAAGAGTCTTC-1	9.78386772250096	0.378887750180937	31	Non-Class. Mono	LM	0.00714814814814813	0.108888888888889
CTGGTCTAGAGTGACC-1	-4.36360418225368	-7.78764300796153	33	B intermediate	LM	0	0
CTGTGGGGTTTATGCG-1	2.30498970126072	0.0595820918404828	6	MG	LM	0	0.158055555555556
CTTCCGACACCTGCTT-1	-8.63374530697902	6.86098999527333	11	CD8 TEM	LM	0	0
CTTCCTTTCAGTCATG-1	-8.32641708279689	4.62205595520375	21	CD8 TEM	LM	0	0.227555555555556
CTTGATTTCCCGTAAA-1	-8.13378822232326	4.62341160324452	21	CD8 TEM	LM	0.0766296296296296	0
GAACACTCATATAGCC-1	10.4146393594638	-0.36924021693828	31	Non-Class. Mono	LM	0.0671111111111111	0
GAACACTTCGCACGGT-1	-8.08942424679836	4.70719713714955	21	CD8 TEM	LM	0	0
GAAGGGTCATGGGAAC-1	-8.44853031064113	4.86854595688222	21	CD8 TEM	LM	0.0785555555555556	0.1155
GACACGCGTAGCTTAC-1	-7.18543779278835	5.23686308411	21	CD8 TEM	LM	0	0.170888888888889
GACATCACAGGATTCT-1	9.30604351138035	1.81197590378163	2	Class. Mono	LM	0.214518518518519	0
GACATCACATGGGCAA-1	10.3604553995029	0.320649795206762	2	Class. Mono	LM	0.121296296296296	0.127222222222222
GACCGTGGTGAGCTCC-1	10.3000601587192	-0.189440451589846	31	Non-Class. Mono	LM	0.062962962962963	0.127444444444444
GACTATGTCGCACGAC-1	-9.68156158352932	8.27710098770497	11	NK	LM	0	0
GAGAAATTCGACCACG-1	-3.01626431370815	-3.21108036491039	32	pDC	LM	0	0
GAGACCCGTACAGGTG-1	10.6445111093418	1.86077303436635	2	Class. Mono	LM	0.21837037037037	0.138222222222222
GAGATGGTCCTATTTG-1	-7.80066167737087	6.83962530640004	11	CD8 TEM	LM	0	0
GAGCCTGCAGACCAGA-1	-8.11819087887844	6.61388058212636	11	CD8 TEM	LM	0.101333333333333	0
GAGCTGCCAATTGCGT-1	10.3582018670932	3.91829866913197	2	Class. Mono	LM	0.218037037037037	0.0876666666666667
GAGGCCTAGTAAAGCT-1	9.4534081277744	0.607789404662825	6	MG	LM	0.145888888888889	0.0747222222222222
GAGGCCTCAATCGCGC-1	-8.68917762662014	6.20669073608754	11	CD8 TEM	LM	0	0
GAGTTACGTACGACAG-1	-9.65577041531643	8.93533653763173	11	NK	LM	0	0.111055555555556
GAGTTGTCAAGCCCAC-1	10.5263212976352	1.71732003239033	2	Class. Mono	LM	0.108259259259259	0.160055555555556
GATCAGTCACGTCTCT-1	10.49530876254	2.81077689674733	2	Class. Mono	LM	0.24537037037037	0.0500555555555555
GATCGTAAGTAAGAGG-1	-7.96395313168606	1.95215768364308	11	CD4 TCM	LM	0	0.115388888888889
GATCGTAGTACGCTTA-1	9.64544284914891	0.93488461521504	2	Class. Mono	LM	0.163592592592593	0.105722222222222
GATGACTTCGGCTATA-1	5.2818297204868	2.34713716057179	15	Class. Mono	LM	0.100185185185185	0.184777777777778
GATGAGGAGATTAGAC-1	11.357107048978	3.06057424095509	2	Class. Mono	LM	0.0844444444444444	0.153666666666667
GATGAGGCAACGGGTA-1	-4.53103982831081	6.44588989761708	11	CD8 TEM	LM	0	0
GATGCTAAGCTTTCCC-1	-7.92925702954372	4.98169607666371	21	CD8 TCM	LM	0.0766666666666667	0
GATGGAGCATAATGCC-1	-6.04654704953273	4.86674923447011	21	CD4 TCM	LM	0	0.16
GATTCTTAGTCTGTAC-1	10.2365883645908	-0.398562841144823	31	Non-Class. Mono	LM	0.108814814814815	0
GCAACCGCACAATGCT-1	10.2138918695346	-0.289556555477404	31	Non-Class. Mono	LM	0.0966666666666667	0.170111111111111
GCAACCGTCTTGGATG-1	11.7849730310337	2.71255988624928	2	Class. Mono	LM	0.101962962962963	0
GCACGTGGTTGTGGAG-1	-9.10859500790676	7.02026314285634	11	NK	LM	0	0
GCAGCCACAGCTGTTA-1	10.1933544931308	4.15641827133534	2	Class. Mono	LM	0.111111111111111	0.0146666666666667
GCAGTTAAGATCCTAC-1	-5.21055089856228	6.05012459305165	11	CD8 TEM	LM	0	0
GCATCTCCATGACTCA-1	-8.78149711514553	5.24114794281361	21	CD8 TEM	LM	0	0
GCATTAGAGCTCAGAG-1	11.0826405343906	1.44115812328694	2	Class. Mono	LM	0.0320370370370371	0.123277777777778
GCCAACGGTCCAAGAG-1	11.7244395074741	2.92305869606373	2	Class. Mono	LM	0	173
GCCGTGAAGTACTGTC-1	7.03081739519993	1.91227764633534	15	Class. Mono	LM	0.161962962962963	0
GCGATCGGTATCGAAA-1	10.264164811124	3.4932631924474	2	Class. Mono	LM	0.25237037037037	0.0203333333333333
GCTTCACGTAGACGTG-1	10.7894562539951	4.30206961181996	2	Class. Mono	LM	0	0
GCTTTCGCATCCTCAC-1	-2.74447142506679	-2.85740285369518	32	pDC	LM	0.0911111111111111	0
GGAACCCAGATCCCGC-1	-8.95043861294826	4.59063143280385	21	CD8 TEM	LM	0.0781111111111111	0
GGAAGTGGTTCTATCT-1	-8.5287400426968	4.91884750870106	21	CD8 TCM	LM	0	0
GGACGTCCATTACGGT-1	-6.46843778515896	6.84699863937733	11	CD8 TEM	LM	0.0602222222222222	88
GGAGATGTCTAGGCAT-1	2.92962253664891	-7.92506843062999	13	MG	LM	0	0
GGCACGTCACACCTTC-1	-8.35849964047512	7.05453915146229	11	CD8 TEM	LM	0	0
GGCTTGGGTAGCTTAC-1	10.3926457223789	4.80561012771962	2	Class. Mono	LM	0	0.0977777777777777
GGGAAGTAGTGGGAAA-1	-8.60235320950588	5.53347010162709	11	CD8 TEM	LM	0	0
GGGACCTGTCTGATCA-1	-7.95458328152736	7.21719927338002	11	CD8 TEM	LM	0.127851851851852	0
GGGATGATCGCAGTGC-1	-6.8466144743069	3.99805945900319	11	CD8 TEM	LM	0.0578148148148148	0.0843888888888888
GGGCGTTGTCGCATCG-1	-8.33136283780178	4.62356180694935	21	CD8 TEM	LM	0	0
GGGCTACCACAAATCC-1	-6.91025602246364	5.14471287277577	21	CD8 TCM	LM	0.159925925925926	0
GGGTAGAAGGTGCCAA-1	7.91419256304661	1.85079581287739	15	Class. Mono	LM	0.0745925925925925	0
GGGTGAAAGCGAGTCA-1	-7.62185966397365	3.10952229050038	11	Treg	LM	0	0.104833333333333
GGGTGAACAAGCGAAC-1	9.90673339938084	0.618494100841261	31	Non-Class. Mono	LM	0.0531851851851852	0.119333333333333
GGTAACTGTTTCCCAC-1	-8.8410254659756	5.67060369995473	11	CD8 TEM	LM	0	0
GGTAATCCAATGTTGC-1	-7.53308498288234	2.11881000545857	11	CD4 TCM	LM	0	0
GGTAATCGTATACCCA-1	-5.44506799603542	-10.4984098002589	2	Class. Mono	LM	0.0307777777777778	0.0438333333333333
GGTCACGCATTGACAC-1	-2.87815462971767	-3.02834706756236	32	pDC	LM	0	0
GGTGGCTAGATGAAGG-1	10.4256657419101	1.33352393654225	2	Class. Mono	LM	0.214222222222222	0.146333333333333
GGTGGCTTCGCCGTGA-1	9.93129909609715	0.997185297282911	2	Class. Mono	LM	0	129
GGTGTCGAGTCTAGAA-1	10.3459929284946	-0.261831544367098	23	Non-Class. Mono	LM	0	0.0892777777777778
GGTGTTATCCTTCTAA-1	-5.49729406262478	5.58343596008656	11	CD8 TEM	LM	0	0.226333333333333
GGTTAACAGATGACAT-1	-11.7922669592007	7.529259152683	11	NK	LM	0.0626666666666666	0
GGTTCTCAGGTTCATC-1	-10.7637559118374	7.944298215183	11	NK	LM	0	0
GTAGCTACAAGGCCTC-1	-6.33770810986599	7.51372284439442	11	CD8 TEM	LM	0	0.0644444444444444
GTCAGCGAGTGGACGT-1	8.83259475802342	1.31315392998097	2	Class. Mono	LM	0	0
GTCATCCGTATTGACC-1	9.99473178957859	0.707548148902632	2	Class. Mono	LM	0.0465185185185185	0
GTCATGATCTGACCCT-1	10.0610474405185	4.4007806256139	2	Class. Mono	LM	0.244222222222222	0
GTCCCATAGTGTTCAC-1	-5.64302837277492	5.68431992081044	11	CD8 TEM	LM	0	0.126111111111111
GTCCCATCAATTTCTC-1	-5.54627334500393	2.57482499626515	11	CD4 TEM	LM	0.0921111111111111	0
GTCGTTCAGTTCCTGA-1	-7.65680753613552	1.89482302215932	11	CD4 TCM	LM	0	118
GTCGTTCGTTTGGCTA-1	-8.62466060544094	6.935518212589	11	CD8 TEM	LM	0	0
GTCTCACCACCGTCTT-1	-8.18789016629299	4.94472641495106	21	CD8 TEM	LM	0	0.153444444444444
GTCTCACTCAGTCAGT-1	-8.018061751376	4.28270239380238	11	CD4 TEM	LM	0	0.114166666666667
GTGACGCGTTGGGACA-1	-7.1945148649319	-7.41388183089855	21	Plasmablast	LM	0	0
GTGAGTTCATGTTACG-1	-9.21968089963039	8.27395672348378	11	CD8 TEM	LM	0.0695555555555556	0
GTGATGTGTCGTCGGT-1	10.3148564157383	-0.325092844692491	31	Non-Class. Mono	LM	0.0547037037037037	0
GTGCGTGGTAGTCGGA-1	12.4142893609897	2.99926704910634	2	Class. Mono	LM	0	0
GTGCTGGAGCCGTTGC-1	10.6512736139194	3.24135155228017	2	Class. Mono	LM	0.0601851851851852	0.159611111111111
GTGCTGGCACTGCACG-1	11.6943777856723	1.63061816242573	2	Class. Mono	LM	0.0980740740740741	0.0296111111111111
GTGCTGGGTGTTCCAA-1	-7.94827138806423	4.69107574966786	21	CD8 TEM	LM	0.0727777777777778	212
GTGGTTACAAGAGTTA-1	9.903231507291	-0.33490263673427	31	Non-Class. Mono	LM	0.0895185185185186	0.131944444444444
GTGGTTAGTTCGCGTG-1	-9.20341312314113	7.71005148437855	11	NK	LM	0	0
GTGTGGCAGCTTGTTG-1	4.89758575533787	-2.24062972518566	26	CAMs	LM	0.0692592592592592	0
GTTACAGTCATCAGTG-1	10.4226435480014	1.32652897384999	2	Class. Mono	LM	0.151296296296296	0.142944444444444
GTTAGACGTCTCGGAC-1	11.4900416192905	3.25988907364247	2	Class. Mono	LM	0	0.0916111111111111
GTTCATTTCGGACCAC-1	-7.78526603604397	1.13704437759755	21	CD4 TCM	LM	0	0.112222222222222
GTTCCGTCAGATCCTA-1	11.5035103616611	3.03873509910939	2	Class. Mono	LM	0.276481481481481	0.0542222222222222
GTTGTCCTCTGCAGCG-1	-10.7634822073086	8.36939091232655	11	NK	LM	0	0
GTTTACTTCAGACCCG-1	-4.54870664502224	4.85451120880482	21	CD8 TEM	LM	0.0557777777777778	0.163611111111111
TAACACGCATACCAGT-1	10.6919058618442	4.4462775662267	2	Class. Mono	LM	0.0217777777777778	0.147222222222222
TAACGACTCGGTCTGG-1	-8.22986137295803	6.71875185516713	11	CD8 TEM	LM	0	0
TAATTCCCAGGGTTGA-1	-2.63449060345729	-2.71939974280956	32	pDC	LM	0.0228148148148148	0
TACCGAAAGCAACTCT-1	10.401055222501	2.22411579635975	2	Class. Mono	LM	0.0908148148148148	0
TACGCTCAGCCTGTGC-1	-10.0645047369107	8.2072958424413	11	NK	LM	0.0628888888888889	92
TACGCTCCATGGGTTT-1	-9.47175514126857	8.76530403641102	11	NK	LM	0	0.118555555555556
TACGCTCTCTGGTCAA-1	-7.51112377072414	5.06398148086903	21	CD4 TEM	LM	0	0.243944444444444
TACGGGCGTCACAGTT-1	-8.92768489743312	6.30943340805409	11	CD8 TEM	LM	0	0
TACGGTACAGTGTGGA-1	-5.66752683545192	5.67782587555287	11	CD8 TEM	LM	0	0
TACTTCATCTCGCCTA-1	10.6889189538852	3.09903568771718	2	Class. Mono	LM	0.0857777777777777	0
TAGACCAAGAGTCTTC-1	-8.42219936276516	6.41328043487904	11	CD4 CTL	LM	0	0
TAGGAGGTCCTACGAA-1	10.6206921396152	2.87019962814686	2	Class. Mono	LM	197	107
TATATCCGTGCCCTTT-1	10.4357451257602	3.18458814171193	2	Class. Mono	LM	0.127296296296296	0.0540555555555555
TATGTTCAGAGTAACT-1	7.30267465685765	1.97699267414448	15	Class. Mono	LM	0.0774074074074074	0
TATTCCACAAAGGCGT-1	9.96498096560398	-0.221295766559862	31	Non-Class. Mono	LM	0	0.0663333333333334
TATTTCGTCGGTAGGA-1	0.831205671776928	10.6845135166967	24	Neuroectodermal cells	LM	0.0892222222222222	0
TCAAGCACACAATTCG-1	-8.77363883877834	6.33867163208363	11	CD8 TEM	LM	0.0762962962962963	0
TCACTCGGTTCGGCGT-1	-4.56735431576809	-9.73307757827403	33	B naive	LM	0.00522222222222224	0.154777777777778
TCAGGGCAGCAACAGC-1	11.4428013620273	2.98097724464772	2	Class. Mono	LM	0.151925925925926	0
TCAGGGCAGCGCATCC-1	-9.24836170102199	7.13759035614369	11	NK	LM	0	0
TCAGTGAGTTACACAC-1	12.6213463601963	3.08928126839039	2	Class. Mono	LM	0	0
TCAGTTTGTCGGCACT-1	-6.61307536984523	1.18808007982609	11	CD4 TCM	LM	0	0.0926111111111111
TCATACTAGGCATCAG-1	-8.42913925076564	4.86433405426381	21	CD8 TCM	LM	0	0.109111111111111
TCATACTAGTCGCTAT-1	-8.15492355252346	6.39622921493886	11	CD8 TEM	LM	0	0
TCATCCGGTGAACGGT-1	9.72173393343846	0.38010000434754	31	Non-Class. Mono	LM	0.0365925925925926	0
TCATTACCAGGCTACC-1	11.2381581125156	3.46134275940297	2	Class. Mono	LM	0.103148148148148	0
TCCAGAATCATTTGGG-1	-9.64279090787014	8.34121651199696	11	NK	LM	0	0
TCCCACAAGCCGTTGC-1	10.3682926950351	3.75983185318349	15	Class. Mono	LM	0	0.222222222222222
TCCCAGTAGTACCCTA-1	-9.92676364804348	8.41398663071034	11	NK	LM	0	0.102444444444444
TCCCATGAGCGTGAAC-1	-2.77840148831447	-2.8896668479121	32	pDC	LM	0	0
TCCCATGGTTGCTCAA-1	-4.59422599698147	4.85526651886342	12	CD8 TEM	LM	0.0582962962962963	0.141055555555556
TCGAAGTTCGATCCCT-1	10.3892515954868	2.26316613701222	2	Class. Mono	LM	0	0.0939444444444445
TCGACCTCAATCACGT-1	-7.25338518048366	1.86800152805684	11	CD4 TEM	LM	0	0.135888888888889
TCGCTTGAGTCGAATA-1	-6.93482124234279	5.0021948292577	21	CD8 TEM	LM	0	0.252833333333333
TCGTAGATCGGTGTTA-1	11.8694218454258	3.46714062240956	2	Class. Mono	LM	0.104888888888889	0.0589444444444445
TCTATCATCAGCGCGT-1	11.2472237405674	1.72780150917409	2	Class. Mono	LM	0.092925925925926	0.0162222222222222
TCTCTGGTCTGCACCT-1	-6.71710836316189	4.84763474014638	21	CD8 TEM	LM	0.0771481481481482	0.225111111111111
TCTGCCAGTGTTAGCT-1	-8.40639030362209	5.09892267731068	5	CD4 TEM	LM	0	0.104222222222222
TCTGTCGCATACTGTG-1	-4.48666250134548	4.94569010284779	21	CD8 TEM	LM	43	0.122666666666667
TGAACGTTCGTTCTAT-1	12.5855664071933	2.46446222809193	2	Class. Mono	LM	0.0672592592592592	0
TGAATCGAGGGACCAT-1	-8.49659740353664	7.60339827087758	11	CD8 TEM	LM	0.0507777777777778	0
TGAATCGCATTAGGAA-1	-9.11841976071437	7.35258907822011	11	gdT	LM	0	0
TGAATGCAGCTTTCCC-1	-7.1025811376675	-8.40027575942638	33	B naive	LM	0	0
TGAATGCTCACACGAT-1	11.6204670724765	3.20111722496388	2	Class. Mono	LM	0.100296296296296	0
TGACAGTTCTAGATCG-1	-8.12475215817531	6.95908302811024	11	CD8 TEM	LM	0	0
TGACGCGAGGCTAAAT-1	-5.33410322094997	2.10095424202321	11	CD4 TCM	LM	0	0
TGACGCGCAACCGACC-1	4.45420826052586	1.96846825626729	22	MG	LM	0.264666666666667	0.240111111111111
TGAGACTAGGGATCAC-1	-7.73139821911892	4.77836985138295	21	CD8 TEM	LM	0.0593333333333333	0.0866666666666667
TGAGCATCACTGAATC-1	-5.2253781499966	-10.208120875088	33	B naive	LM	0	0
TGAGCGCCAGCCTACG-1	11.3710860071079	2.48210377243397	2	Class. Mono	LM	0	0.0842777777777778
TGAGGAGAGGTGCATG-1	-8.69479286099514	5.53715080765126	3	CD8 TEM	LM	0	0
TGAGGAGGTGACATCT-1	5.94678533648411	2.34032840278981	15	Class. Mono	LM	0.274962962962963	0.133111111111111
TGAGGAGTCTATCGTT-1	-4.57086288357814	6.23845953491566	11	CD8 TEM	LM	0	0
TGAGGTTAGGATCACG-1	-7.51019393826564	3.90215153244374	21	CD4 TEM	LM	0	0.2505
TGATCTTTCGGCGATC-1	10.9074419793979	2.64075274017689	2	Class. Mono	LM	0.0618148148148148	0
TGATTCTGTCTCACGG-1	10.307826882352	1.42575664070485	2	Class. Mono	LM	0.076925925925926	0.137388888888889
TGCAGGCAGATGGTCG-1	10.1876028833286	4.67950768020985	2	Class. Mono	LM	0.0581851851851852	0
TGCCGAGAGTTGGCTT-1	-8.41883384610256	6.49708981064198	11	CD8 TEM	LM	0	0
TGCGACGCATCATCCC-1	-7.61015712643703	4.81724638489125	21	CD8 TEM	LM	0.0725925925925925	0.106555555555556
TGCTCGTGTCGTCAGC-1	-7.9203506651028	4.64350075271962	21	CD4 TEM	LM	0	0
TGCTGAATCCTTACCG-1	12.262944107999	3.18837923553822	2	Class. Mono	LM	0.0136666666666667	0.0181666666666667
TGGATCAGTACCCGCA-1	10.4422568139927	2.78365726021168	2	Class. Mono	LM	0.100962962962963	0
TGGATCATCGAACCAT-1	-7.34023057843288	6.09990448501942	11	CD8 TEM	LM	0	0.0910555555555556
TGGGAGATCAGCCTCT-1	-7.46900760556301	4.62837070968983	21	CD8 TEM	LM	0	126
TGGGCTGGTCCGTTTC-1	2.68763554667393	0.676998384269453	22	MG	LM	0.14162962962963	0.186666666666667
TGGTTAGCAACAGCTT-1	-4.83440362835964	6.76405806091664	11	CD8 TEM	LM	0.0125555555555555	0.0165
TGTAACGCACGACTAT-1	-7.71031581784328	5.13840288666127	21	CD8 TEM	LM	102	0.101944444444444
TGTACAGAGCACACAG-1	-10.2421332540615	8.50285763290761	6	MG	LM	0	0.0785555555555556
TGTCAGAAGTTGAAGT-1	2.28596222971836	0.176918642567969	6	MG	LM	0.192518518518519	0.166444444444444
TGTCCACTCCTAACAG-1	11.58297622775	2.52253145721791	2	Class. Mono	LM	0	0.132444444444444
TGTCCTGAGACATATG-1	10.207991486539	4.20710892227528	2	Class. Mono	LM	0.158703703703704	0.0237222222222222
TGTGAGTAGTGTTCAC-1	12.3548640069858	3.12030787018178	2	Class. Mono	LM	0	0.104055555555556
TGTGATGGTATAGGGC-1	-5.2084857168301	5.61320824173329	11	CD8 TEM	LM	0	0
TGTGTGACAAACTAGA-1	-4.56471979046901	3.84678501633046	11	MAIT	LM	0	0.159888888888889
TGTGTGATCGTCTAAG-1	-5.3913994970425	4.57725805786488	21	CD8 TEM	LM	0	0
TGTTACTAGTCCGTCG-1	-4.31988012219509	6.41217035797474	11	CD8 TEM	LM	0	0
TGTTGGAGTAACATGA-1	11.3331440744297	2.21074480560658	2	Class. Mono	LM	0	0
TTACTGTCAGAGATTA-1	-5.15736257458767	3.33985085037587	11	Treg	LM	0	0.101388888888889
TTCATTGTCGTTGTAG-1	-7.35733281994899	-8.72776561233165	33	B naive	LM	0	0
TTCCACGAGTCACTAC-1	9.91040886019627	4.43520063904164	2	Class. Mono	LM	0.172888888888889	0
TTCCGGTCAGACCAGA-1	-5.72862636471828	7.20818419006703	11	CD8 TEM	LM	0.0444444444444444	0.0643333333333334
TTCCTCTCAACCCTCT-1	-4.68000852490505	5.49736446884511	11	CD8 TEM	LM	0	0.154388888888889
TTCCTCTCATGTGTCA-1	3.24156988238255	3.08138699081776	22	MG	LM	0	0.127555555555556
TTCGCTGAGATTGAGT-1	-4.9264393987759	6.44267315414784	11	CD8 TEM	LM	0	0.100444444444444
TTCGCTGTCCACTAGA-1	9.6784247217075	0.230742435874916	31	Non-Class. Mono	LM	0	0.00961111111111113
TTCTCTCGTGATCGTT-1	3.56785190676609	-1.39480870219829	6	MG	LM	0.117777777777778	88
TTGAGTGGTTCCTACC-1	11.1641491708652	3.45412034538624	2	Class. Mono	LM	0.0331481481481481	0.0964444444444444
TTGATGGAGAAACTCA-1	4.56535137270848	-2.03385549041393	15	Class. Mono	LM	0.207481481481481	0.131055555555556
TTGCGTCCATCCGAGC-1	-5.29008829022487	2.65984386947987	11	CD4 Naive	LM	0	0.129888888888889
TTGGTTTTCATCGCAA-1	-6.60772764111599	7.06361956146596	11	CD8 TEM	LM	0.0498518518518518	0
TTGTGTTAGACGACGT-1	11.9740361032383	3.35022658851979	2	Class. Mono	LM	106	0
TTGTGTTCAACACAAA-1	-5.94254266644558	7.37732071426747	11	CD8 TEM	LM	0	0
TTGTTTGAGAGTAACT-1	9.05462253664891	1.63198000934956	2	Class. Mono	LM	0.0875555555555556	0
TTGTTTGAGTGTAGAT-1	11.0024765787021	1.71980995682118	6	MG	LM	0	0.130666666666667
TTTACTGTCGAGAACG-1	-8.39368259335598	4.54480404404042	21	CD8 TEM	LM	0	0
TTTCCTCGTACAGCGA-1	10.4773835000888	3.85373491791127	2	Class. Mono	LM	0.0826666666666667	0.0615555555555556
AAACCCAAGCGTTGTT-1	5.36222637270848	1.86877185848591	15	Class. Mono	CTX	0.286296296296296	0.157666666666667
AAACCCACATGACGGA-1	9.13513267611424	3.21106595543263	15	Class. Mono	CTX	0.163185185185185	0.0898888888888889
AAACCCAGTCAATCTG-1	2.84515536402623	-2.14597659560802	6	MG	CTX	0	0
AAACGAAGTATTCCTT-1	3.16271818255345	0.292558379443861	6	MG	CTX	0.105592592592593	0.284666666666667
AAAGAACAGGAAAGAC-1	-9.75955688382228	7.70580763367055	11	NK	CTX	0	0.253388888888889
AAAGGGCCAGAAGTGC-1	3.47238267039219	1.49547106769917	6	MG	CTX	0.0682962962962963	0.180166666666667
AAAGGGCTCGGTAACT-1	5.9731286821262	0.758854754241682	15	Class. Mono	CTX	0.119777777777778	0.177333333333333
AAAGTGACAAATCAAG-1	2.64468777750889	-0.341345541206621	6	MG	CTX	0.208962962962963	0.163444444444444
AAATGGATCTAGCATG-1	4.90700948809544	-2.36687641593578	6	MG	CTX	0	0.152611111111111
AACAACCCATTGTGCA-1	5.55356968020359	-7.85378699752452	13	MG	CTX	0	0
AACAACCGTAACCCGC-1	-7.01408302212795	4.08938760307667	21	CD4 TEM	CTX	0.0671481481481482	0.195111111111111
AACAACCTCAAGCCAT-1	6.10004890536228	0.847311444553114	15	Class. Mono	CTX	0.0394444444444444	0.0568333333333333
AACACACGTACCACGC-1	-7.77341043377956	3.05785293129323	21	CD4 TCM	CTX	0	0.538777777777778
AACACACGTACGAAAT-1	4.55625236605564	-2.3425419852412	6	MG	CTX	0.111851851851852	0
AACACACGTTACGCCG-1	8.48692787264744	2.93250770119069	15	Class. Mono	CTX	0.162296296296296	0.141111111111111
AACACACGTTGTGCCG-1	0.680612390984691	10.6098951771581	24	Neuroectodermal cells	CTX	0	0
AACAGGGTCGATTGGT-1	0.659553533543743	10.5637125447118	24	Neuroectodermal cells	CTX	0	0
AACCACAAGTGCGACA-1	4.06110704516331	-0.0924220904982318	6	MG	CTX	0.109925925925926	168
AACCCAAAGTTGCGAG-1	2.99129045580784	-2.79788403960826	6	MG	CTX	0	0.159666666666667
AACCTTTTCTCCGCAT-1	5.23732984637181	0.0484922006451856	6	MG	CTX	0.0862592592592593	0.249555555555556
AACGAAAAGAGGTCAC-1	0.862169569482006	9.43851036575673	24	Neuroectodermal cells	CTX	0	0
AACGGGACATAGAAAC-1	2.41973698710362	-8.11070781203868	6	MG	CTX	0.103481481481482	0.102166666666667
AACTTCTAGTCACAGG-1	10.6699303445713	3.03764957931874	15	Class. Mono	CTX	0.36737037037037	0.0245
AACTTCTCAGAAGTGC-1	5.23241794680516	1.8180728628957	15	Class. Mono	CTX	0.308888888888889	0.294944444444444
AACTTCTGTAGTGTGG-1	10.9311617669956	4.83918709305165	15	Class. Mono	CTX	0.0447407407407407	0.0647777777777778
AAGACTCCAACTCCAA-1	5.35557640170018	0.00629764047501194	6	MG	CTX	0.0542222222222222	0.223111111111111
AAGACTCCAATAGAGT-1	1.80438614462773	10.2555355503881	24	Neuroectodermal cells	CTX	0.0287777777777778	0
AAGACTCTCAGAGTGG-1	3.05137646769444	-2.95906858893993	6	MG	CTX	0	0.123555555555556
AAGACTCTCATGAAAG-1	0.83843643044392	10.7126469090307	24	Neuroectodermal cells	CTX	0	0.0403333333333333
AAGATAGCAGCAGACA-1	7.89434850787083	3.14366430786488	15	Class. Mono	CTX	0.193666666666667	0
AAGCATCAGACATGCG-1	1.45794046496312	10.3014749958837	24	Neuroectodermal cells	CTX	0	0
AAGCATCCACTGTGAT-1	1.27141547774235	10.2847094014013	24	Neuroectodermal cells	CTX	0	0.176222222222222
AAGCCATAGGCGATAC-1	5.10775030230442	0.0113289430463086	6	MG	CTX	0.101851851851852	0.435222222222222
AAGGAATAGGACAAGA-1	6.1723851022617	1.7044254019582	15	Class. Mono	CTX	0.242185185185185	0.166222222222222
AAGGAATGTTCGTAAC-1	1.17524672125737	9.24204964187977	24	Neuroectodermal cells	CTX	0	0.0878333333333333
AAGGAATTCACGAACT-1	8.29941452120701	2.95327634361622	15	Class. Mono	CTX	0.22262962962963	0.0481666666666667
AAGTACCAGGTTGAGC-1	3.90124905680577	0.354995168718077	6	MG	CTX	0.269333333333333	0.103944444444444
AAGTACCGTTGGTGTT-1	2.91493952845494	0.611609257730223	6	MG	CTX	0.0330370370370371	0.317277777777778
AAGTTCGGTAAGGTCG-1	-7.52614080334743	4.10807008293507	21	CD8 TEM	CTX	0	0.113444444444444
AATAGAGCAATTGCAC-1	2.31953609560887	0.0108765437924634	6	MG	CTX	0.0634814814814815	0.166333333333333
AATCACGAGACCAACG-1	5.41813409899632	1.38345737007496	15	Class. Mono	CTX	0.333703703703704	0.275111111111111
AATCACGGTATTTCGG-1	2.59006488894383	-2.11649184676769	6	MG	CTX	0	0.115055555555556
AATCGTGCAATCGAAA-1	5.11579502200047	-0.258223496404909	6	MG	CTX	0.0993703703703703	0
AATCGTGTCTTAATCC-1	0.978736108292736	10.7726826145971	11	CD8 TEM	CTX	0.0767037037037037	0
AATGAAGGTGTGTTTG-1	3.5169040021793	2.61957926300404	15	Class. Mono	CTX	0.109703703703704	0
AATGACCCATTCAGGT-1	2.57790315722386	-1.90031009170177	6	MG	CTX	0	0.0968333333333333
AATGCCATCTGCGATA-1	3.6909762678043	-2.76501541587474	6	MG	CTX	0	0
AATGGCTAGGTCTACT-1	0.841239458073772	10.5818266346776	24	Neuroectodermal cells	CTX	0	0
AATGGCTCACTTGGCG-1	8.42628658389012	3.33832449463246	15	Class. Mono	CTX	0.393222222222222	0
AATGGCTTCGGAGTAG-1	6.87596929644505	2.5848900750005	15	Class. Mono	CTX	0.198518518518519	0.186333333333333
ACAAAGATCGTCTCAC-1	2.75950992678563	0.00786580887673008	6	MG	CTX	0.203888888888889	0.157666666666667
ACAACCAAGCGCCATC-1	3.10132587527195	-0.660244397846483	6	MG	CTX	0.120333333333333	0.225555555555556
ACAAGCTAGCCTCAGC-1	7.04992712115208	2.79846686867116	15	Class. Mono	CTX	0.282888888888889	0.234666666666667
ACAAGCTCATTGGATC-1	4.99102581118504	-0.138938270536684	6	MG	CTX	0.356481481481482	0
ACACAGTCAAGGTTGG-1	3.81177294825474	-3.0162857100642	6	MG	CTX	0	0
ACACCAATCGTTATCT-1	-7.34045373822292	2.33000797775624	6	MG	CTX	0.064037037037037	0
ACACGCGGTTGACTAC-1	2.95956242655674	-3.32117157432201	6	MG	CTX	0.105259259259259	0.140444444444444
ACACTGACATTCTCCG-1	6.22021473025242	2.03517646339772	15	Class. Mono	CTX	0.0935555555555555	0.209055555555556
ACACTGAGTATGGGAC-1	2.80069077586094	0.0905571803176175	6	MG	CTX	0.127666666666667	0.197833333333333
ACACTGAGTCTACAGT-1	5.76985776995579	1.4962100460851	15	Class. Mono	CTX	267	0.289555555555556
ACAGAAAAGGGCGAGA-1	3.13004625414769	-0.831112794605516	6	MG	CTX	0.137777777777778	0.0431111111111111
ACAGCCGCAGTGACCC-1	3.27485645388523	2.92031163719533	22	MG	CTX	0.193222222222222	0
ACAGGGAAGAATTTGG-1	8.59514701937596	3.39559287575123	15	Class. Mono	CTX	0.35662962962963	98
ACAGGGACATCGTTCC-1	8.6171339807407	4.07383746651051	15	Class. Mono	CTX	0.187740740740741	0
ACCAAACAGCTACGTT-1	4.21921384905735	0.0465299263322126	6	MG	CTX	0	0.239388888888889
ACCACAATCCTTGAAG-1	4.05872476672093	0.389919377835966	6	MG	CTX	0.246296296296296	0.205611111111111
ACCACAATCTCTTCAA-1	-8.37132083798488	2.35183591392872	24	Neuroectodermal cells	CTX	0	0.128666666666667
ACCATTTAGTCACGCC-1	9.9896344003574	2.87369722870228	15	Class. Mono	CTX	0.256037037037037	0
ACCCAAAAGTATGATG-1	5.3938206491367	-0.0388313457644213	6	MG	CTX	0.175407407407407	0.237777777777778
ACCCAAACATAGATCC-1	2.51343787287632	-0.898087672916674	6	MG	CTX	0.0649259259259259	0.0950555555555556
ACCTACCAGCCGCTTG-1	2.65102542017857	-0.441572301117205	6	MG	CTX	0.204444444444444	0.166222222222222
ACGATCACAGCACAAG-1	8.22598159884373	3.13489431885121	15	Class. Mono	CTX	0.306296296296296	0.0485555555555556
ACGATCATCGGAGCAA-1	5.31224144076268	-1.85544090720775	15	Class. Mono	CTX	0.226074074074074	0.279666666666667
ACGATGTAGTTGGAGC-1	3.37884867762486	2.43786186722157	22	MG	CTX	0	0.174777777777778
ACGATGTGTAGACGTG-1	-8.34304916287502	2.8623890354955	8	CD4 TCM	CTX	0.200296296296296	0.267944444444444
ACGATGTTCACGAGGA-1	2.74406374071995	0.467633075984694	6	MG	CTX	0.0187777777777778	0.1885
ACGCACGTCCTCTCGA-1	2.6011279878513	-0.0619844123995532	6	MG	CTX	0.0962222222222222	0.250333333333333
ACGGAAGGTATCCTCC-1	-9.52826225186428	7.77695030716298	11	CD8 TEM	CTX	0	0
ACGGAAGGTTGGTAGG-1	-7.88215171719631	4.18078679588673	21	CD8 TEM	CTX	0.073962962962963	0
ACGTAACCACTCAGAT-1	4.83774507616917	-8.17622714492443	13	MG	CTX	0	0
ACGTACAGTGACACGA-1	5.80150306795994	0.859888084205366	15	Class. Mono	CTX	0.275481481481481	0.203277777777778
ACGTAGTGTAGCACAG-1	8.02213752840916	4.07035178688405	15	Class. Mono	CTX	0.0912592592592593	169
ACGTCCTAGTCTCGTA-1	4.68707597826878	-0.692033164230608	6	MG	CTX	0.234444444444444	0.198944444444444
ACGTCCTTCCTAACAG-1	5.46046197985569	1.1160881593549	15	Class. Mono	CTX	0.0716666666666667	0.162666666666667
ACGTTCCAGTTGCGCC-1	-6.86974441433986	4.97062630203602	21	CD8 TEM	CTX	0	0.208111111111111
ACTATGGGTAGCGAGT-1	6.26384485339085	1.95003373173115	15	Class. Mono	CTX	0	0.119944444444444
ACTATGGGTGAATTGA-1	3.76000726794163	-8.12678962203624	1	MG	CTX	0	0
ACTATTCAGACTAGAT-1	1.13969708060185	9.27842468765614	24	Neuroectodermal cells	CTX	0	0
ACTCCCATCGTCGACG-1	5.04838264559666	0.107775926562525	6	MG	CTX	0.059962962962963	0.0876111111111111
ACTCTCGTCGGACTTA-1	3.74904478167454	-2.8305082842982	6	MG	CTX	0.0924444444444444	0.163222222222222
ACTGCAATCCACGTGG-1	5.29860437487522	-2.91016536208751	6	MG	CTX	0	0.00305555555555559
ACTGTGAAGACATAGT-1	3.42850745295445	-2.51866584273937	6	MG	CTX	0	0.224444444444444
ACTTAGGCAATCGCCG-1	5.63263547991673	1.00565142181752	15	Class. Mono	CTX	0.131777777777778	0.160666666666667
ACTTTCAAGTCATGGG-1	3.56759584521214	0.195404841420739	6	MG	CTX	0.0659259259259259	0.379166666666667
ACTTTCACAGCATTGT-1	5.36293209170262	-0.359483651844286	15	Class. Mono	CTX	0.0414814814814815	0
ACTTTCAGTACTGCGC-1	9.59678924654881	2.99934143570302	15	Class. Mono	CTX	0.257518518518518	0
AGAAATGTCTGCACCT-1	8.55918300722996	3.06365890053151	15	Class. Mono	CTX	0.186222222222222	0
AGAACAAAGATAACGT-1	4.33924139117161	-3.25573425742748	6	MG	CTX	0.0695185185185185	0
AGAACAAGTCTTGTCC-1	3.68576968287388	1.58420986679432	6	MG	CTX	0	0.156833333333333
AGAACAATCATCACAG-1	-6.79834615613064	4.94048447159169	21	CD8 TEM	CTX	0	0
AGAACCTCATCTAGAC-1	-9.86166965390285	8.71351284530995	11	NK	CTX	0.0821851851851851	0
AGAAGTATCCTGTTAT-1	-5.2073870840176	8.45778698471425	6	MG	CTX	0	0
AGAAGTATCCTTGACC-1	1.8093605098621	-8.27358108016612	13	MG	CTX	0	0.132277777777778
AGACAAACAACCAACT-1	7.62965763186375	3.23683280495045	15	Class. Mono	CTX	0.299814814814815	0.154833333333333
AGACACTGTGGTCTGC-1	-7.29566537762722	4.6249679997289	21	CD8 TEM	CTX	0	0
AGACCATAGCCATATC-1	3.63541401003758	-0.522954754558824	6	MG	CTX	0.00522222222222224	0.167222222222222
AGACCATCAATGAACA-1	3.9069415388004	2.69110173729298	15	Class. Mono	CTX	0	0
AGACCCGTCCACTAGA-1	9.41050327395359	4.62435049560902	2	Class. Mono	CTX	0.189851851851852	0.126777777777778
AGACCCGTCGCGGTAC-1	9.16689384554783	3.19463200119374	15	Class. Mono	CTX	0.367888888888889	0.177666666666667
AGAGCAGAGCTAAATG-1	2.23393405054966	0.154146809103466	6	MG	CTX	0	0
AGATCCAGTACTGGGA-1	3.12573063944737	0.853593654903151	6	MG	CTX	0.165666666666667	0.0900555555555556
AGATCCATCGCTCCTA-1	3.31900370692173	0.234520368250586	6	MG	CTX	0.325333333333333	0.532388888888889
AGATCGTTCGTTGTGA-1	4.40833795641819	-2.78481131049754	6	MG	CTX	0.19462962962963	0.354333333333333
AGATCGTTCTAGCAAC-1	4.58238828753392	-1.61880057307842	6	MG	CTX	0	0.242388888888889
AGCCAATGTCCAAAGG-1	1.20393443678776	9.29243034866688	24	Neuroectodermal cells	CTX	0	0
AGCCAATGTCTGATAC-1	1.18698549841801	9.30032486465809	24	Neuroectodermal cells	CTX	0	0.100833333333333
AGCCACGCACAGCGCT-1	3.75279701327244	2.6639084294164	22	MG	CTX	0.0381481481481482	0.151722222222222
AGCCACGGTCGAACAG-1	8.64765441988865	3.05009407547352	15	Class. Mono	CTX	0.321703703703704	0
AGCCACGGTGATACCT-1	4.18262565707127	-1.70141118022563	6	MG	CTX	0.0292222222222223	0.186277777777778
AGCCAGCTCTGTGCAA-1	5.96611965273777	0.809867866309858	15	Class. Mono	CTX	0.0323703703703704	0.0462222222222223
AGCGATTGTGTCATGT-1	2.76097667788426	-3.20711951705577	6	MG	CTX	131	0.141833333333333
AGCGCCAAGCGCTGAA-1	4.2636126336948	-0.496541969505571	6	MG	CTX	0	0
AGCGTATAGCACGATG-1	0.541464394082225	9.687311597141	24	Neuroectodermal cells	CTX	0.0144814814814814	0
AGCGTATTCCTCAGAA-1	4.30733287905613	-7.46674304458263	6	MG	CTX	0	0.150111111111111
AGCTACAGTAGACTGG-1	2.4644571599857	-2.28925281020763	6	MG	CTX	0	0.192444444444444
AGCTACAGTGTCCAAT-1	2.32490695094029	-0.340445153442644	6	MG	CTX	0.0518518518518518	0.0754444444444444
AGCTACATCTTCGTAT-1	4.89168346499363	-6.85863213988902	6	MG	CTX	0	0.0291111111111111
AGCTCAAAGTGTGTTC-1	0.463584875811733	10.2583269551122	24	Neuroectodermal cells	CTX	0.0221851851851852	0.1465
AGCTTCCCACCTGCAG-1	2.33226383303563	-0.394326500622057	6	MG	CTX	0.0482962962962963	0.0701111111111111
AGCTTCCTCTCCGAAA-1	4.27548730944554	-2.16506891700389	6	MG	CTX	0	0.162111111111111
AGGAAATGTCGGTGAA-1	5.56286657427708	-2.80354624244335	26	CAMs	CTX	0.0758518518518518	0.111444444444444
AGGACGAAGTCGAATA-1	1.6580162105457	10.4435781910741	24	Neuroectodermal cells	CTX	0	0
AGGAGGTAGCCGATCC-1	8.55606067751805	3.22563929108021	15	Class. Mono	CTX	377	0
AGGAGGTGTTCAGCTA-1	8.55423629855076	3.31388182190297	15	Class. Mono	CTX	0.216592592592593	0
AGGATAAGTACTAAGA-1	4.41247261141697	-0.334996454445146	6	MG	CTX	0.103259259259259	0
AGGCCACAGCAGTCTT-1	-6.62851440335354	-7.29970317336681	33	B memory	CTX	75	0
AGGCCACGTGGCAGAT-1	0.830557769288219	10.472226567539	24	Neuroectodermal cells	CTX	0.079962962962963	0
AGGCTGCAGAGCTTTC-1	4.71020591830174	-3.61153941604259	6	MG	CTX	0.123740740740741	0.0512777777777778
AGGCTGCAGTCATGCT-1	3.53907716845433	-4.14008336516979	6	MG	CTX	0.0768148148148148	0.0226666666666666
AGGCTGCTCGCCAGTG-1	8.40857208346287	3.96135801819203	15	Class. Mono	CTX	0.145777777777778	0.00455555555555553
AGGGAGTAGTCACGCC-1	2.46233499621312	-1.18265443297984	6	MG	CTX	0	0
AGGGAGTCAGGTAGTG-1	-5.82633458996853	2.43064636734364	11	Treg	CTX	0.0498148148148149	0.143111111111111
AGGGCCTAGGGCAGTT-1	3.81763041590611	1.96517939117787	6	MG	CTX	0.0711111111111111	0.146944444444444
AGGGTCCAGGACAGTC-1	4.20913255785862	-0.673932366100572	6	MG	CTX	0.060962962962963	0.392333333333333
AGGGTGAAGCTTGTGT-1	8.45909298037449	3.12440390137074	15	Class. Mono	CTX	0.205777777777778	0.274111111111111
AGGTCATTCCGTAATG-1	2.18964803790013	10.250354237827	24	Neuroectodermal cells	CTX	0	0.0368333333333334
AGGTCTAAGCTCCGAC-1	8.52347171877781	4.18887943771718	15	Class. Mono	CTX	0.298962962962963	0
AGGTGTTAGATGCTGG-1	9.7965134439365	1.09315402058003	15	Class. Mono	CTX	0.220962962962963	0
AGGTGTTTCCGATCTC-1	4.19021261309544	-1.25600188228252	6	MG	CTX	0.0468148148148149	0.148277777777778
AGTAACCAGGTCGCCT-1	-5.34498130704006	4.88296455887196	21	CD8 TEM	CTX	0	0.125277777777778
AGTACCACAGATTAAG-1	1.06195426558415	10.8429464772069	24	Neuroectodermal cells	CTX	0	0
AGTACTGTCCACGAAT-1	1.99574721430699	-7.85804133865001	13	MG	CTX	0	0
AGTCAACAGTTACTCG-1	6.27702224825779	0.683473832877852	15	Class. Mono	CTX	0	0
AGTCATGAGCCACAAG-1	2.82742298220555	-1.31857698413494	6	MG	CTX	0.217740740740741	0
AGTGACTTCCTAGCTC-1	2.32623756503025	-1.30452924224498	6	MG	CTX	0.0967777777777777	0.142833333333333
AGTGACTTCTAGGCAT-1	4.2767437753574	-2.51665955039623	6	MG	CTX	0	0.197722222222222
AGTGATCAGATGGCAC-1	2.58790004824559	-1.46129553767803	6	MG	CTX	0.121296296296296	0.0530555555555555
AGTGCCGCACATTCTT-1	0.50280997728268	10.2876181080663	24	Neuroectodermal cells	CTX	0	0.0977222222222223
AGTGTTGCATGGCGCT-1	8.71559894656102	3.40216583755849	15	Class. Mono	CTX	0.319333333333333	0.0899444444444445
AGTTAGCAGGAACGTC-1	4.36884487246434	-0.00536320361258877	6	MG	CTX	0.113111111111111	0.395666666666667
AGTTAGCCAGAGTGTG-1	1.07798123930851	10.8802456333959	24	Neuroectodermal cells	CTX	0	0.124388888888889
AGTTCCCTCTTTGATC-1	3.79717648600499	2.80815548447011	15	Class. Mono	CTX	0	0.393555555555556
AGTTCGACAAGTCCCG-1	3.55114353274266	0.259273879202581	6	MG	CTX	0.122888888888889	0.331222222222222
AGTTCGAGTGGCCTCA-1	3.44569814776341	-0.454388313022875	6	MG	CTX	0.126296296296296	0.259333333333333
ATACTTCGTCTGTTAG-1	5.69458425616185	1.48961777237294	15	Class. Mono	CTX	0.345259259259259	0.160055555555556
ATAGACCGTTGTTGTG-1	9.04909122561375	2.7484106495702	15	Class. Mono	CTX	268	0.175444444444444
ATAGACCTCATTCTTG-1	1.09358347033421	10.8438715412938	24	Neuroectodermal cells	CTX	0	0
ATAGAGAAGCTTGTTG-1	2.58470261668126	0.957756049903608	22	MG	CTX	0	0.162277777777778
ATAGGCTCAGTATGAA-1	2.50728500460545	-0.117825977531694	6	MG	CTX	0	235
ATCACAGGTTACCCTC-1	4.59521759127537	-2.74870019408824	6	MG	CTX	0	0.145666666666667
ATCACTTCAAGCTACT-1	9.19464195345799	3.97878284004567	15	Class. Mono	CTX	0.146666666666667	0
ATCAGGTAGAAGTCTA-1	5.3896211442844	2.21538586166737	15	Class. Mono	CTX	0.190851851851852	0.159166666666667
ATCATTCCAGCCTATA-1	5.67823064898411	-7.35884099456432	13	MG	CTX	0.0764814814814815	41
ATCCATTCATTGAGGG-1	2.0944415388004	10.2726406529271	24	Neuroectodermal cells	CTX	0.0462592592592592	0
ATCCTATGTATGACAA-1	5.12684476946751	1.85218972710011	15	Class. Mono	CTX	0.134259259259259	0.160666666666667
ATCCTATTCTCATGGA-1	2.58470762347142	-2.23356895896556	6	MG	CTX	0.106222222222222	0.198388888888889
ATCGATGAGAGTCTTC-1	7.92604768847386	3.36130995300648	15	Class. Mono	CTX	0.117074074074074	0.132388888888889
ATCGATGCACATGTTG-1	3.4250170049564	2.92936939743397	22	MG	CTX	0.137925925925926	0
ATCGATGGTACCGCGT-1	9.39617527102391	3.49807924774525	15	Class. Mono	CTX	0.315407407407407	0.137222222222222
ATCGGATAGAAGATCT-1	4.5493325052158	-7.84511714431407	13	MG	CTX	0	0
ATCGGATCAACTAGAA-1	1.82147753809849	10.4349932148778	24	Neuroectodermal cells	CTX	0.0940740740740741	0
ATCGGATTCAGTCACA-1	6.09999120806614	0.832286603721357	15	Class. Mono	CTX	0.0192592592592593	0.3215
ATCGGATTCCATCCGT-1	0.628660446156658	9.59604782608388	24	Neuroectodermal cells	CTX	0	0
ATCGGCGAGTCTACCA-1	4.06722629641453	1.52823323753712	6	MG	CTX	0.105555555555556	0.142444444444444
ATCGTAGCACTTGACA-1	7.8737109956638	3.9875635578954	15	Class. Mono	CTX	191	0.0298888888888889
ATCGTAGTCACCCTTG-1	-6.37252962018093	-7.25885825606944	14	B memory	CTX	0	0
ATCGTGAAGTCAGCGA-1	4.18359459017674	-0.627905361381792	6	MG	CTX	0.208222222222222	0.0861666666666666
ATCGTGATCCCTTGGT-1	8.37553489779393	2.63104457405446	15	Class. Mono	CTX	0.457740740740741	0.208333333333333
ATCGTGATCTGCATGA-1	5.26018989657322	1.68873018768666	15	Class. Mono	CTX	0.120666666666667	0.189888888888889
ATCTTCATCGCCTAGG-1	3.2900174913303	-2.18641262504222	6	MG	CTX	0.126740740740741	0.245722222222222
ATGAAAGCAACCACAT-1	6.27574956988255	0.684006608995176	15	Class. Mono	CTX	0.0605555555555556	0.114611111111111
ATGAGGGTCAAACTGC-1	1.81336677645604	10.3901123478734	24	Neuroectodermal cells	CTX	0	0
ATGAGGGTCCCGAATA-1	3.20996606921116	-2.09630566093089	6	MG	CTX	0.0699259259259259	0
ATGAGTCTCGAAATCC-1	2.62276113604466	-2.40690331908824	6	MG	CTX	0	0
ATGAGTCTCGTTTACT-1	0.879728501786388	10.5477699711644	24	Neuroectodermal cells	CTX	0	0.0757777777777778
ATGATCGAGGTTTGAA-1	7.53954876040379	3.21471280601857	15	Class. Mono	CTX	0.160333333333333	0.126722222222222
ATGCATGCAATAGGAT-1	2.99713814829747	-1.36586480590465	6	MG	CTX	0.105259259259259	0
ATGCATGGTAGAGATT-1	0.609315103043712	9.59853405502675	24	Neuroectodermal cells	CTX	0	0
ATGCGATAGTCGCCCA-1	2.40510666941563	0.488998718532301	6	MG	CTX	0	0.1635
ATGCGATGTAGATCCT-1	4.02402222727696	0.526070155175901	6	MG	CTX	0.465074074074074	0.149777777777778
ATGGAGGAGACCAGCA-1	4.97140396212498	0.248691845657803	15	Class. Mono	CTX	0.0492222222222222	0.141333333333333
ATGGAGGGTCACAGTT-1	-6.69966899777492	2.415090270313	11	CD4 TCM	CTX	0.0657777777777778	0
ATGGATCGTCAAGCGA-1	4.38852775668064	-3.15302424880626	6	MG	CTX	0	0
ATGGATCGTGACACGA-1	2.96923006152073	0.859863527091719	6	MG	CTX	0	0.0685
ATGGATCTCAGCTGTA-1	4.81265676592747	0.109998151632525	6	MG	CTX	0.114740740740741	0.17
ATGGATCTCGGCCCAA-1	8.46275604342381	2.85905904320119	15	Class. Mono	CTX	0.248777777777778	0
ATGGGTTCACTTCCTG-1	2.2198396978275	10.2617964222753	24	Neuroectodermal cells	CTX	0	0
ATGGTTGCAATCGCGC-1	7.43523014162937	2.98607940224049	15	Class. Mono	CTX	0.0638518518518518	0.0475555555555556
ATGTCCCAGCGCTGCT-1	3.62249363039891	-0.592808894840502	6	MG	CTX	0.255592592592593	0.153777777777778
ATTACTCGTTCAAGTC-1	2.23694027041355	-0.247247152057909	6	MG	CTX	0.0801481481481482	0.284333333333333
ATTATCCAGATGACCG-1	0.881982093800701	10.7255024388158	24	Neuroectodermal cells	CTX	0	0
ATTCACTAGGAGTACC-1	8.1688507852451	3.8802010491216	15	Class. Mono	CTX	0.108851851851852	0
ATTCATCAGAACTCCT-1	4.93948209856907	0.789065666469313	15	Class. Mono	CTX	0.288814814814815	0.223222222222222
ATTCCATCAGCGACCT-1	3.52995575045506	2.95248550918934	6	MG	CTX	0.0725925925925925	0.106555555555556
ATTCCATTCGAGATAA-1	4.22150505160252	-0.284186624017977	6	MG	CTX	0.101851851851852	0.150444444444444
ATTCCCGGTGACCGTC-1	1.52908540343205	10.1994833424413	24	Neuroectodermal cells	CTX	0	0.0417222222222222
ATTCCCGTCGCCGAGT-1	2.78357232188145	-4.39374833556774	6	MG	CTX	0	0
ATTCCTAAGTCATGAA-1	8.02107513522068	3.18852920082448	15	Class. Mono	CTX	0.29262962962963	0.317555555555556
ATTCTACCAGCAGAAC-1	2.60711134051243	0.010843075784422	6	MG	CTX	0.0558148148148148	0.306388888888889
ATTCTACTCCTTCGAC-1	1.17272079562107	9.25228447464345	24	Neuroectodermal cells	CTX	0	0.0957777777777777
ATTGGGTGTGGAATGC-1	0.483761673916973	10.2822203114354	24	Neuroectodermal cells	CTX	0	0.0907222222222223
ATTTACCAGCTCTATG-1	9.78721798037449	3.12047285583851	15	Class. Mono	CTX	0.270555555555556	0.133722222222222
ATTTACCTCACACCGG-1	-8.82741176510891	6.48970789459584	11	CD8 TEM	CTX	0	0
ATTTCACAGGTTCCGC-1	4.30327880953709	-8.60345893355968	1	MG	CTX	0	0
ATTTCACCACTAACGT-1	6.21116674517552	0.30428323146937	15	Class. Mono	CTX	0	0
ATTTCACTCACTTATC-1	0.770837610711254	10.6123957112157	24	Neuroectodermal cells	CTX	0.0234444444444445	0.0328333333333334
ATTTCTGTCGAGAAAT-1	4.48722065066258	-0.426495425430559	6	MG	CTX	0.0996666666666667	0
CAAAGAAGTCAAATCC-1	5.76482666109959	1.42993957546589	15	Class. Mono	CTX	0.0171851851851852	0.115777777777778
CAACAACCACATGTTG-1	4.47925174807469	-0.531575493541979	6	MG	CTX	0	0.206777777777778
CAACAACTCTAATTCC-1	3.70344412897984	-0.973585777012133	6	MG	CTX	0.18362962962963	0.118444444444444
CAACAGTTCCGATTAG-1	2.68175566767613	-2.83185534927013	6	MG	CTX	0.0073333333333333	0.148666666666667
CAACGATTCTCGCTCA-1	-7.26228486920437	4.22300714996693	21	CD8 TEM	CTX	0.106222222222222	0.354611111111111
CAAGACTTCTGAGTCA-1	4.05668151949803	-0.18559592219951	6	MG	CTX	0.167185185185185	0.435666666666667
CAAGAGGAGCGGCTCT-1	8.05068147753636	3.2626883461797	15	Class. Mono	CTX	0.312666666666667	0.208055555555556
CAAGGGATCACTTTGT-1	5.66967762087742	2.08542711284993	15	Class. Mono	CTX	0.250222222222222	0
CAAGGGATCCATAGGT-1	2.92719615076939	0.83711177852986	6	MG	CTX	0.10637037037037	0.166166666666667
CAATCGATCCGAGCTG-1	2.18776190852085	10.2595686390722	24	Neuroectodermal cells	CTX	0	0
CAATTTCAGTATGATG-1	5.4677051362888	0.331103168400503	15	Class. Mono	CTX	0.151037037037037	0.194166666666667
CACAGATTCGAGTTGT-1	3.55059946154515	0.44464012232659	6	MG	CTX	0.147037037037037	0.343333333333333
CACAGGCTCAAGCTTG-1	8.8001231012241	3.28355640915272	15	Class. Mono	CTX	0.195185185185185	0
CACAGGCTCGACGATT-1	0.766540175427593	10.3941320851171	24	Neuroectodermal cells	CTX	0	0
CACATGAAGCCATATC-1	4.0191606340305	-1.08568459006908	6	MG	CTX	0	0.309611111111111
CACATGACAAGTTCGT-1	3.65851319407383	-0.234835676876329	6	MG	CTX	0.0677777777777778	0.289111111111111
CACATGACACGTACTA-1	5.32862318133274	0.0525395199382077	6	MG	CTX	0.209962962962963	0
CACATGATCCGTGTCT-1	0.934003597249187	10.6361460163915	24	Neuroectodermal cells	CTX	0.0486296296296296	0
CACATGATCTAGTCAG-1	5.32390821551243	0.000767149003721351	6	MG	CTX	0.162814814814815	0.390555555555556
CACATGATCTAGTTCT-1	-7.62117635632595	1.7065656855428	11	CD4 TEM	CTX	0	0
CACCAAATCCGCGATG-1	5.4587711152927	2.22221536186574	15	Class. Mono	CTX	0	0
CACCGTTGTGGTGATG-1	4.15521276568333	-1.03190880271556	6	MG	CTX	0.0659259259259259	0.250166666666667
CACGAATGTATTGGCT-1	-6.64393484021267	-7.15985160323741	33	B memory	CTX	0	0
CACGGGTGTGCCTGCA-1	5.72516000842015	2.27429742363331	15	Class. Mono	CTX	0.201074074074074	0.180888888888889
CACGGGTTCATTTGGG-1	2.45504606341282	0.705642707618452	6	MG	CTX	0.0611481481481482	0.229388888888889
CACGTGGGTCTCGGGT-1	2.60724557017247	0.737772174152113	6	MG	CTX	0	0.144222222222222
CACTAAGAGAATTTGG-1	5.54549444292942	1.29269880798695	15	Class. Mono	CTX	0.140444444444444	0.160944444444444
CACTAAGAGCCTCAGC-1	2.43955386256138	-2.19428973647716	6	MG	CTX	0	0.303055555555556
CACTGAAGTGACAGCA-1	2.30291069125096	-1.46566896888378	6	MG	CTX	0.0776666666666667	0
CACTGGGTCATTCATC-1	5.98044479464451	1.76716227081654	15	Class. Mono	CTX	0.047962962962963	0
CACTTCGGTTTCGTGA-1	4.59338749026219	-2.05912166091564	6	MG	CTX	0.157555555555556	0.0782222222222222
CAGATTGAGGTTATAG-1	2.79221761797825	-4.57957272979381	6	MG	CTX	0	0
CAGATTGGTGTTTCTT-1	-5.89180194760402	-7.50350242110851	15	Class. Mono	CTX	0.0865185185185186	0.159555555555556
CAGCAATAGTTCCGGC-1	4.01327241038243	-1.73112433406474	6	MG	CTX	0.172222222222222	0.318888888888889
CAGCACGAGGTTACCT-1	-11.4730158987149	8.20918221023915	11	NK	CTX	0	0.0397777777777778
CAGCAGCAGTATAGAC-1	2.69961083506504	-1.21755640956523	6	MG	CTX	0	0
CAGCAGCGTTCCGCAG-1	7.92831457232395	3.44239658859608	15	Class. Mono	CTX	0.359333333333333	0.0424444444444444
CAGCCAGCAAATGATG-1	1.70843995188633	10.2551159336889	24	Neuroectodermal cells	CTX	0.0221851851851852	0.0602222222222222
CAGCCAGGTAATTGGA-1	4.65310991381565	-1.36250489207866	6	MG	CTX	0	0.123055555555556
CAGCGTGAGTTATGGA-1	8.54338443850438	3.94972462204335	15	Class. Mono	CTX	0.199259259259259	0.135333333333333
CAGCGTGTCTCCTGAC-1	3.45260704134861	-3.80710177871349	6	MG	CTX	0	0
CAGCGTGTCTGGGCGT-1	-8.03087055111965	1.59478671100972	6	MG	CTX	0	0
CAGGCCACACCGCTAG-1	0.572606509675182	9.80325932052968	24	Neuroectodermal cells	CTX	0	0.0337777777777778
CAGGGCTTCTACCTTA-1	9.38123691653172	2.72106332329152	15	Class. Mono	CTX	0.0988888888888889	0.126777777777778
CAGTTAGCACTTCCTG-1	1.77351594542424	10.3652758076513	24	Neuroectodermal cells	CTX	0	0
CAGTTCCAGAGAGAAC-1	8.11174285983006	3.44480866936085	15	Class. Mono	CTX	0.290740740740741	0
CAGTTCCAGCTTCTAG-1	9.22630584811131	4.03282970932362	15	Class. Mono	CTX	0.24162962962963	0.163555555555556
CAGTTCCCATCCAATG-1	5.14232910250584	-0.159481011358522	6	MG	CTX	0.066037037037037	0.191777777777778
CAGTTCCTCCATGCAA-1	-6.84958803082546	4.54138607529042	21	CD8 TEM	CTX	0.0155555555555555	0.134611111111111
CATAAGCCACGTTCGG-1	2.65241158579747	-1.60528700801494	6	MG	CTX	0.0209259259259259	0.213277777777778
CATAAGCTCTGAGTCA-1	0.745796745766796	10.6398453190648	24	Neuroectodermal cells	CTX	0.0194444444444445	0.0268333333333334
CATACAGAGAATCGAT-1	8.56978691195408	2.98888105896351	15	Class. Mono	CTX	0.294962962962963	0.0524444444444444
CATACAGAGCTCATAC-1	5.2461270151035	-7.11355596038463	13	MG	CTX	0	0
CATACAGCACAAGCAG-1	4.21050537203709	-2.77155261489513	6	MG	CTX	0.00903703703703707	0.118277777777778
CATACAGTCACATCAG-1	4.16793382738987	-1.79701023551586	6	MG	CTX	0.0673703703703704	0.147777777777778
CATACCCTCGACTCCT-1	-8.36787139798244	5.13261599090931	11	CD4 TEM	CTX	0	0
CATAGACAGATGGTAT-1	4.76859558199803	-2.98775558921459	6	MG	CTX	0.178814814814815	0.298333333333333
CATCAAGAGGTCCTGC-1	4.27173555468479	-1.70076172801616	6	MG	CTX	0.265111111111111	0.0278888888888889
CATCAAGCATGCCATA-1	1.04142809485356	9.34513897446034	24	Neuroectodermal cells	CTX	0.0501481481481482	0.0728888888888889
CATCCCATCGACTCCT-1	0.582552796353496	10.4862684681737	24	Neuroectodermal cells	CTX	0	0.197888888888889
CATCGCTAGCTTCGTA-1	8.80403507327	2.87637753036854	15	Class. Mono	CTX	0.198740740740741	222
CATCGCTTCGATACAC-1	4.88216198061863	-0.0617067739641894	6	MG	CTX	0.18337037037037	0.153611111111111
CATCGGGTCGAGCCAC-1	0.47426811431805	10.39364666489	24	Neuroectodermal cells	CTX	0.0374814814814814	0.106111111111111
CATCGTCTCCCAACTC-1	3.09402573679844	0.35668572035668	6	MG	CTX	0.105740740740741	0.166777777777778
CATGAGTCAAATTGCC-1	2.66573918436924	-2.83108692618968	6	MG	CTX	0	0.188444444444444
CATGAGTCAGACTCTA-1	0.685092633713878	9.53925842789052	24	Neuroectodermal cells	CTX	0	0
CATGAGTTCCAACTAG-1	0.502074366559185	10.3819050267064	24	Neuroectodermal cells	CTX	0	0.143111111111111
CATGCAAAGAATGTTG-1	3.25960338686863	0.538369305404402	6	MG	CTX	0.0538518518518518	0.343055555555556
CATGCAATCCTTGAAG-1	2.9543527421848	0.41231670227883	6	MG	CTX	227	0.210888888888889
CATGCCTCACACCGAC-1	8.25419796084324	3.75941319015858	15	Class. Mono	CTX	0.157074074074074	0
CATGCCTTCGCCTCTA-1	4.9099396524326	2.17102903869984	15	Class. Mono	CTX	0.0960740740740741	0.135277777777778
CATGCTCCACACTGGC-1	2.9369524774448	-2.47109132262828	6	MG	CTX	0.0336296296296297	0.163777777777778
CATGCTCTCGGTCGAC-1	2.57140029047886	-0.148728333441042	6	MG	CTX	0.102111111111111	0.307666666666667
CATGCTCTCTTCACAT-1	-4.9093757810696	-7.57213931533458	25	B memory	CTX	0	0
CATGGATCATCTGCGG-1	4.87813270663182	-0.40699314328792	6	MG	CTX	0.0736666666666667	0.253055555555556
CATGGTAAGGACGCTA-1	-2.66074954892238	-2.75589042159679	22	MG	CTX	0.139592592592593	0.151111111111111
CATGGTATCACCTACC-1	-4.88531457806667	4.91751284149525	21	CD8 TEM	CTX	0	0
CATTCATGTAGCGCTC-1	8.67709720705906	4.12286109474537	15	Class. Mono	CTX	0	0.320222222222222
CATTCCGGTAACGCGA-1	3.23509014223973	-0.297651760307573	6	MG	CTX	0.162481481481481	0.159611111111111
CATTCCGGTCTAACGT-1	5.27625454043309	-7.98104911300304	13	MG	CTX	0.038962962962963	0
CATTCCGGTGATTCTG-1	5.37389457796971	0.000858105691648597	6	MG	CTX	0	0.235722222222222
CATTCCGGTTCGGCCA-1	0.863815015305675	9.4310917332494	24	Neuroectodermal cells	CTX	0	0.0443333333333333
CATTCTAAGGATACGC-1	0.492066508282817	9.85000843551991	24	Neuroectodermal cells	CTX	0	0
CATTCTATCCGTCCTA-1	2.64716351603428	0.580479033263899	6	MG	CTX	0.0216296296296297	0.110888888888889
CATTGAGCAAAGAACT-1	5.98862636660496	0.765288300784803	15	Class. Mono	CTX	0.117074074074074	0.189944444444444
CATTGCCAGGTGGGTT-1	2.69080961321751	0.870804198058821	6	MG	CTX	0.048037037037037	0.155111111111111
CATTGTTAGTCATACC-1	-8.26752960110744	7.54267591980336	3	CD8 TEM	CTX	0	0
CCAAGCGAGCTGTGCC-1	2.49326217745701	0.306837871643282	6	MG	CTX	0.139703703703704	0.165055555555556
CCAAGCGAGTATCTGC-1	2.63002908800999	-1.68031566592815	6	MG	CTX	0.256444444444444	0.227166666666667
CCAAGCGGTCATGACT-1	8.45719516848484	3.35787028816579	15	Class. Mono	CTX	0.407518518518519	0
CCAATGAAGACCAAGC-1	3.45963943575779	-3.15655999633434	6	MG	CTX	0	0.0951111111111111
CCAATTTTCCACGAAT-1	4.41080844973484	-3.16324835273387	6	MG	CTX	0.0525555555555556	0
CCACAAACAAAGGGTC-1	3.51517046069065	0.317242853316046	6	MG	CTX	0.171111111111111	0.407111111111111
CCACACTAGCGCCATC-1	1.07561588858525	10.8357033207738	24	Neuroectodermal cells	CTX	0	0.133388888888889
CCACACTAGTCTGGTT-1	0.582855409135021	10.5871729328954	24	Neuroectodermal cells	CTX	0	0
CCACACTGTGTAGCAG-1	7.75944936846653	3.36691541221974	15	Class. Mono	CTX	0.263037037037037	0.1475
CCACCATGTCTCCTGT-1	8.19695079897801	3.05640143898366	15	Class. Mono	CTX	0.157814814814815	0
CCACGAGAGAGTCAGC-1	2.36688030337254	-0.772087149349474	6	MG	CTX	0.0875555555555556	419
CCACGTTCAATGACCT-1	4.27183425997654	-1.7212930247462	6	MG	CTX	0.111111111111111	0.106833333333333
CCACTTGAGCCTTTGA-1	3.12093556498448	0.452039994271971	6	MG	CTX	0.157851851851852	0.344777777777778
CCACTTGGTCATCGGC-1	4.17374790285984	-1.98139672729137	6	MG	CTX	0.0683703703703704	0.297333333333333
CCACTTGGTCCGAAAG-1	10.0322045144931	2.97657794502614	15	Class. Mono	CTX	0.21637037037037	0.0563888888888889
CCACTTGTCGCTAATG-1	1.61584759329716	10.4504885151708	24	Neuroectodermal cells	CTX	0	0
CCATAAGAGAGTGTGC-1	3.48944247340123	-6.42069678756359	6	MG	CTX	0.0455185185185185	0.231277777777778
CCATAAGAGCCGGAAT-1	1.79003334616581	10.4349054768407	24	Neuroectodermal cells	CTX	0.106814814814815	0
CCATAAGTCCGTCACT-1	4.58564794634739	-6.92681985351207	6	MG	CTX	0	0
CCCAACTCAGGGATAC-1	-5.53064119244655	-9.09434276076915	33	B naive	CTX	0	0.0936666666666667
CCCAACTTCGTGTCAA-1	0.418640738476909	10.283934064182	24	Neuroectodermal cells	CTX	0.0807407407407408	0.138722222222222
CCCATTGAGCTCACTA-1	5.39769733523289	1.28262300041554	15	Class. Mono	CTX	0.116888888888889	0.1605
CCCATTGCAGCGTACC-1	2.60669863795201	-0.438242249218248	6	MG	CTX	0.0763333333333334	0
CCCATTGGTCTCAGAT-1	1.07350862597386	9.33923763779042	24	Neuroectodermal cells	CTX	0	0.164055555555556
CCCATTGGTGGGCTCT-1	8.59354770754734	2.72441787269948	15	Class. Mono	CTX	0.269518518518518	263
CCCGAAGCAGACGCTC-1	-7.66776477719387	4.59446138885853	21	CD8 TEM	CTX	0.0688888888888889	0.200333333333333
CCCGGAACACTGCTTC-1	2.83874786471287	-3.21790438148143	6	MG	CTX	0.0921111111111111	0
CCCGGAATCAAGTCGT-1	5.18370712374607	-0.0236033723032702	6	MG	CTX	0.163777777777778	0.355555555555556
CCCTAACAGCTCCACG-1	10.6268452463047	5.03297705200551	2	Class. Mono	CTX	0.0532962962962963	0.0776111111111111
CCCTAACAGGTTCCGC-1	4.7363442239658	-3.29441147300365	6	MG	CTX	0.0945185185185186	106
CCCTAACTCTAGTACG-1	4.85578477953831	-0.297528557506822	6	MG	CTX	0	0.2445
CCCTCAACAAGTGGGT-1	2.71516287897984	-2.19107060882213	6	MG	CTX	0	0.133111111111111
CCCTCAATCGGTAAGG-1	8.31843555544773	2.95096559074757	15	Class. Mono	CTX	0.300925925925926	0.136333333333333
CCCTCTCCAAAGACTA-1	8.64735878085057	3.17111725357411	15	Class. Mono	CTX	0.243777777777778	0.0472222222222223
CCCTGATAGGCAGCTA-1	8.31363094424168	3.65114445236561	15	Class. Mono	CTX	0.110962962962963	0.230166666666667
CCCTTAGAGTTCATGC-1	2.58064807032505	-2.77325087043407	6	MG	CTX	0	0.139166666666667
CCCTTAGAGTTTGGCT-1	2.93556392764012	-2.72857075187328	6	MG	CTX	0	0.207944444444444
CCGAACGCACGTAGTT-1	-7.16264259244045	5.44732946899769	21	dnT	CTX	0	0
CCGATCTTCGAAGTGG-1	8.35769165133397	4.24962467697499	15	Class. Mono	CTX	0.249814814814815	0.112277777777778
CCGATGGAGACTCTAC-1	2.71363294695774	-0.996695093837999	6	MG	CTX	0.0828518518518518	0.165222222222222
CCGATGGAGGAGTATT-1	4.67784250353733	-0.0993527397787799	15	Class. Mono	CTX	0.0317777777777778	0.185222222222222
CCGATGGGTCGTCGGT-1	9.77398479556004	3.0965461209142	15	Class. Mono	CTX	0.0908148148148148	0
CCGATGGGTGTAAACA-1	-7.51321613217434	4.12396330383656	21	CD4 TEM	CTX	0.0807037037037037	0
CCGGGTACACAAAGTA-1	5.11229074572483	0.12648794052241	15	Class. Mono	CTX	0.170333333333333	0.224388888888889
CCGGGTATCGCCAACG-1	1.14075053309361	9.32285542038319	24	Neuroectodermal cells	CTX	0	0.2755
CCGGTAGAGAGTATAC-1	0.498521810521282	10.0602249577367	24	Neuroectodermal cells	CTX	0	0
CCGGTGAAGAGAGTGA-1	2.5986067113773	0.110643438967444	6	MG	CTX	0.106518518518519	0.408611111111111
CCGTAGGTCTTGAACG-1	8.73935783480565	3.05895108726857	15	Class. Mono	CTX	354	0.110388888888889
CCGTGAGGTTATTCCT-1	5.06587493990818	-0.103432886329912	6	MG	CTX	0.170703703703704	0.105333333333333
CCGTTCATCATGGAGG-1	5.83374631976048	1.63283950832722	15	Class. Mono	CTX	0.313851851851852	0.175666666666667
CCTAACCTCGGTTGTA-1	4.75113857363621	-2.84258203956249	6	MG	CTX	0.0209259259259259	0
CCTAAGATCCGTGTGG-1	0.990349715699352	9.37216419723866	24	Neuroectodermal cells	CTX	0	0.0610555555555555
CCTAAGATCTAGACAC-1	0.771277492989696	10.6243490650975	24	Neuroectodermal cells	CTX	0	0
CCTCAACAGCTGTACT-1	6.01653850649754	1.41101080921528	15	Class. Mono	CTX	0.199666666666667	0.245166666666667
CCTCACATCCTCCACA-1	-6.74496709729274	4.75183338669179	21	CD8 TEM	CTX	0	0
CCTCAGTGTACCGCGT-1	-6.42072784329494	3.90399570015309	21	CD4 TEM	CTX	0.0441481481481482	0.254055555555556
CCTCATGCATTCCTAT-1	3.08141339396397	-2.1680281684077	6	MG	CTX	0.0556296296296296	0.0811111111111111
CCTCATGGTTTGGCTA-1	2.81177533244053	0.367363400729872	6	MG	CTX	0.0435925925925926	0.299666666666667
CCTCTAGGTGGTATGG-1	4.15620935534397	0.443283326896406	6	MG	CTX	0.259259259259259	0.318888888888889
CCTCTCCGTATCGCGC-1	0.557580059518016	10.4658607914769	24	Neuroectodermal cells	CTX	0	0
CCTCTCCTCTATTGTC-1	4.99721849535862	0.863050527843214	15	Class. Mono	CTX	0.10437037037037	0.397111111111111
CCTTCAGCAGACCATT-1	8.12112606142918	3.15840215233204	15	Class. Mono	CTX	0.260111111111111	0.158777777777778
CCTTGTGGTTAAACAG-1	4.98347795580784	2.15611202267048	15	Class. Mono	CTX	0.277296296296296	0.164833333333333
CGAAGGAGTTCCGTTC-1	2.80079591845433	0.230881787809111	6	MG	CTX	0.214111111111111	0
CGAAGTTAGGTAGTAT-1	2.22622430895726	0.201351724537588	6	MG	CTX	0	0.158111111111111
CGAAGTTTCTACGGTA-1	5.59163702105442	1.21661216762898	15	Class. Mono	CTX	0.0938888888888889	0.0565555555555556
CGAATTGTCGCGCTGA-1	2.31470096682469	-0.152150474516176	6	MG	CTX	0.0595185185185185	0.246833333333333
CGACAGCCACTCCACT-1	2.4100879487888	-0.717909388271593	6	MG	CTX	0	0.143944444444444
CGACAGCGTGAGTTGG-1	3.8204838094608	-2.40471082183483	6	MG	CTX	0.056962962962963	0.0831111111111111
CGAGAAGAGTATTGCC-1	-8.01894676114162	1.81543714550374	11	CD4 TCM	CTX	0.0730740740740741	0
CGAGGAACAGGCATGA-1	6.30697334383885	0.839818127425886	15	Class. Mono	CTX	0.101814814814815	0.0552777777777778
CGAGGAATCACCGCTT-1	1.15805101965824	9.32426685837147	24	Neuroectodermal cells	CTX	0	0.138944444444444
CGAGGCTAGCGATCGA-1	-4.59001743222316	-9.31011729690196	33	B naive	CTX	0	0.389277777777778
CGAGGCTCAGAAGTGC-1	2.90910757159153	-2.41750293227794	6	MG	CTX	0	0.193333333333333
CGAGTGCGTTTCGTAG-1	4.88535345171849	2.04373521355031	6	MG	CTX	0.156444444444444	0.160611111111111
CGAGTTAGTCCGGTCA-1	0.938619321335948	10.7019113972509	24	Neuroectodermal cells	CTX	0.0165925925925926	0.136833333333333
CGATGCGGTACGGATG-1	3.44428670977513	-2.94543080779674	6	MG	CTX	0.0732592592592592	0.211222222222222
[truncated: 9,168 more rows]

## Sheet: Figure1 c bottom - Figure 1c bo
Figure 1c bottom statistics
q	m	n	cluster_size	p_hyper	Cluster	enrichment_var	padj	Significance
2	1597	9569	751	1	0	CP	1	n.s.
1	1597	9569	718	1	1	CP	1	n.s.
46	1597	9569	456	0.997468228552795	10	CP	1	n.s.
99	1597	9569	442	1.99283399726635e-06	11	CP	8.20578704756733e-06	***
50	1597	9569	429	0.955279361500535	12	CP	1	n.s.
14	1597	9569	423	0.999999999999997	13	CP	1	n.s.
30	1597	9569	397	0.999991319048088	14	CP	1	n.s.
4	1597	9569	303	1	15	CP	1	n.s.
43	1597	9569	282	0.348258615429279	16	CP	0.919928418115076	n.s.
44	1597	9569	275	0.230757516105549	17	CP	0.646121045095536	n.s.
75	1597	9569	258	4.46625625372121e-10	18	CP	2.08425291840323e-09	***
32	1597	9569	228	0.575709715908233	19	CP	1	n.s.
359	1597	9569	628	0	2	CP	0	***
21	1597	9569	200	0.955422405525252	20	CP	1	n.s.
12	1597	9569	196	0.999914899098872	21	CP	1	n.s.
102	1597	9569	186	0	22	CP	0	***
25	1597	9569	174	0.523541998391108	23	CP	1	n.s.
0	1597	9569	156	0.999999999970901	24	CP	1	n.s.
16	1597	9569	137	0.842990861242088	25	CP	1	n.s.
99	1597	9569	112	0	26	CP	0	***
10	1597	9569	107	0.953132909721458	27	CP	1	n.s.
7	1597	9569	90	0.980152778885903	28	CP	1	n.s.
10	1597	9569	80	0.725195950658205	29	CP	1	n.s.
97	1597	9569	621	0.181808714057778	3	CP	0.519453468736509	n.s.
11	1597	9569	73	0.476195960837346	30	CP	1	n.s.
2	1597	9569	64	0.999415235343218	31	CP	1	n.s.
18	1597	9569	59	0.00107552167899438	32	CP	0.00367251305022473	**
23	1597	9569	58	1.81056228898413e-06	33	CP	7.6811733472054e-06	***
17	1597	9569	45	8.26363759893756e-05	34	CP	0.000304449806276647	***
46	1597	9569	568	0.999998720959156	4	CP	1	n.s.
73	1597	9569	568	0.859324125522563	5	CP	1	n.s.
5	1597	9569	555	1	6	CP	1	n.s.
104	1597	9569	517	0.000134296982478244	7	CP	0.000482091731973182	***
70	1597	9569	516	0.706741698757445	8	CP	1	n.s.
30	1597	9569	494	0.999999998868281	9	CP	1	n.s.
739	3860	7306	751	0	0	CTX	0	***
676	3860	7306	718	0	1	CTX	0	***
2	3860	7306	456	1	10	CTX	1	n.s.
94	3860	7306	442	0.999999999837523	11	CTX	1	n.s.
9	3860	7306	429	1	12	CTX	1	n.s.
401	3860	7306	423	0	13	CTX	0	***
2	3860	7306	397	1	14	CTX	1	n.s.
281	3860	7306	303	0	15	CTX	0	***
159	3860	7306	282	2.83106871279415e-14	16	CTX	1.52442161458146e-13	***
5	3860	7306	275	1	17	CTX	1	n.s.
9	3860	7306	258	1	18	CTX	1	n.s.
38	3860	7306	228	0.99999999964739	19	CTX	1	n.s.
58	3860	7306	628	1	2	CTX	1	n.s.
2	3860	7306	200	1	20	CTX	1	n.s.
91	3860	7306	196	0.000358335331219983	21	CTX	0.00125417365926994	**
47	3860	7306	186	0.997682937991088	22	CTX	1	n.s.
3	3860	7306	174	1	23	CTX	1	n.s.
154	3860	7306	156	0	24	CTX	0	***
1	3860	7306	137	1	25	CTX	1	n.s.
9	3860	7306	112	0.999999999993503	26	CTX	1	n.s.
2	3860	7306	107	1	27	CTX	1	n.s.
4	3860	7306	90	0.999999999999583	28	CTX	1	n.s.
2	3860	7306	80	0.999999999999931	29	CTX	1	n.s.
2	3860	7306	621	1	3	CTX	1	n.s.
32	3860	7306	73	0.0626934459502916	30	CTX	0.195046276289796	n.s.
4	3860	7306	64	0.999999989822077	31	CTX	1	n.s.
2	3860	7306	59	0.999999999595748	32	CTX	1	n.s.
17	3860	7306	58	0.837038368875866	33	CTX	1	n.s.
1	3860	7306	45	0.999999995104695	34	CTX	1	n.s.
455	3860	7306	568	0	4	CTX	0	***
5	3860	7306	568	1	5	CTX	1	n.s.
538	3860	7306	555	0	6	CTX	0	***
11	3860	7306	517	1	7	CTX	1	n.s.
4	3860	7306	516	1	8	CTX	1	n.s.
1	3860	7306	494	1	9	CTX	1	n.s.
10	5039	6127	751	1	0	LM	1	n.s.
41	5039	6127	718	1	1	LM	1	n.s.
397	5039	6127	456	0	10	LM	0	***
249	5039	6127	442	9.26145014346069e-07	11	LM	4.05188443776405e-06	***
307	5039	6127	429	0	12	LM	0	***
8	5039	6127	423	1	13	LM	1	n.s.
357	5039	6127	397	0	14	LM	0	***
18	5039	6127	303	1	15	LM	1	n.s.
70	5039	6127	282	0.999999999999709	16	LM	1	n.s.
161	5039	6127	275	4.20144972212988e-06	17	LM	1.68057988885195e-05	***
148	5039	6127	258	4.38982225350326e-05	18	LM	0.000166101382564988	***
113	5039	6127	228	0.0983747478480996	19	LM	0.299401406494216	n.s.
211	5039	6127	628	0.999999999426582	2	LM	1	n.s.
18	5039	6127	200	1	20	LM	1	n.s.
93	5039	6127	196	0.278368214948245	21	LM	0.764148041034399	n.s.
35	5039	6127	186	0.999999999999993	22	LM	1	n.s.
136	5039	6127	174	0	23	LM	0	***
2	5039	6127	156	1	24	LM	1	n.s.
108	5039	6127	137	4.44089209850063e-16	25	LM	2.59052039079203e-15	***
4	5039	6127	112	1	26	LM	1	n.s.
76	5039	6127	107	4.62986344818006e-08	27	LM	2.09090607337164e-07	***
78	5039	6127	90	2.22044604925031e-16	28	LM	1.35157585606541e-15	***
67	5039	6127	80	9.04387675859653e-13	29	LM	4.52193837929826e-12	***
401	5039	6127	621	0	3	LM	0	***
30	5039	6127	73	0.791301553170555	30	LM	1	n.s.
58	5039	6127	64	1.73194791841524e-14	31	LM	9.69890834312537e-14	***
37	5039	6127	59	0.00484261780799145	32	LM	0.0161420593599715	*
18	5039	6127	58	0.990066838716249	33	LM	1	n.s.
25	5039	6127	45	0.104383986702868	34	LM	0.310931024221308	n.s.
65	5039	6127	568	1	4	LM	1	n.s.
484	5039	6127	568	0	5	LM	0	***
12	5039	6127	555	1	6	LM	1	n.s.
362	5039	6127	517	0	7	LM	0	***
408	5039	6127	516	0	8	LM	0	***
432	5039	6127	494	0	9	LM	0	***
0	670	####	751	1	0	DM	1	n.s.
0	670	####	718	1	1	DM	1	n.s.
11	670	####	456	0.999929328357684	10	DM	1	n.s.
0	670	####	442	0.999999999999253	11	DM	1	n.s.
63	670	####	429	2.23734364368511e-11	12	DM	1.08009693143419e-10	***
0	670	####	423	0.99999999999746	13	DM	1	n.s.
8	670	####	397	0.999970815408623	14	DM	1	n.s.
0	670	####	303	0.999999994485817	15	DM	1	n.s.
10	670	####	282	0.977362899884073	16	DM	1	n.s.
65	670	####	275	0	17	DM	0	***
26	670	####	258	0.00652195188481319	18	DM	0.0212342619505546	*
45	670	####	228	7.75934871910522e-13	19	DM	4.023366002499e-12	***
0	670	####	628	1	2	DM	1	n.s.
159	670	####	200	0	20	DM	0	***
0	670	####	196	0.999995161511581	21	DM	1	n.s.
2	670	####	186	0.999881129759164	22	DM	1	n.s.
10	670	####	174	0.602495552911603	23	DM	1	n.s.
0	670	####	156	0.99994010652838	24	DM	1	n.s.
12	670	####	137	0.120374020008494	25	DM	0.351090891691442	n.s.
0	670	####	112	0.999056820290335	26	DM	1	n.s.
19	670	####	107	1.74844193772117e-05	27	DM	6.79949642447121e-05	***
1	670	####	90	0.996273001885123	28	DM	1	n.s.
1	670	####	80	0.993046368599143	29	DM	1	n.s.
121	670	####	621	0	3	DM	0	***
0	670	####	73	0.989243810060252	30	DM	1	n.s.
0	670	####	64	0.981161264067766	31	DM	1	n.s.
2	670	####	59	0.876900303367993	32	DM	1	n.s.
0	670	####	58	0.972634657577083	33	DM	1	n.s.
2	670	####	45	0.761459431275887	34	DM	1	n.s.
2	670	####	568	0.999999999999992	4	DM	1	n.s.
6	670	####	568	0.999999999839741	5	DM	1	n.s.
0	670	####	555	1	6	DM	1	n.s.
40	670	####	517	0.0578431125700425	7	DM	0.184046267268317	n.s.
34	670	####	516	0.30817779083995	8	DM	0.829709436876788	n.s.
31	670	####	494	0.424081595834572	9	DM	1	n.s.

## Sheet: Figure1 d - Figure 1 d
Figure 1 d
	See compressed file

## Sheet: Figure1 e - Figure 1e
Figure 1e
Antigen	cell_density
CD1c	0.792631247
CD1c	0.615827605
CD1c	0.285084737
CD1c	0.488979793
CD1c	0.543651461
CD1c	0.33272695
CD1c	0.868301555
CD1c	1.064908496
CD1c	0.211746847
CD1c	0.594304895
CD3	1.979364784
CD3	0.24455412
CD3	2.361281461
CD3	9.798445966
CD3	4.053907956
CD3	5.170394306
CD3	1.938357821
CD3	5.926443941
CD3	3.193677167
CD20	1.515475276
CD20	0.169398328
CD20	0.543470434
CD20	0.191984258
CD20	0.55158634
CD20	0.338343553
CD20	0.857799196
CD20	0.763458715
CD20	0.227200746
CD38	0.528781519
CD38	0.133104403
CD38	0.082875277
CD38	0.274988119
CD38	0.841316891
CD38	0.21651353
CD38	0.431979002
CD38	0.698108336
CD38	0.144302164
CD38	0.103346152
CD38	0.754755431
Iba1	5.531605579
Iba1	1.671514337
Iba1	2.196243285
Iba1	1.251728029
Iba1	2.097207842
Iba1	6.566626108
Iba1	2.596242369
Iba1	0.580158969
Iba1	4.491594051
Iba1	6.270714041
Iba1	6.475454091
Iba1	8.504681556

## Sheet: Figure1 g_top - Figure 1g top
Figure 1g top
Cluster	SPRED1	RGL1	MRC1	SRGAP2	SRGAP2B	AC100849.1	F13A1	ANKH	CEMIP2	RBPJ	HS3ST2	TFRC	PER3	FAM13A	AL035446.2	XIST	SFMBT2	MYO5A	PDGFC	RNF150	DIRC3	DISP1	HSP90AA1	KCNQ3	APOC1	RPS29	C3	RPL37A	APOE	BHLHE41	RPS27	RPS21	RPS28	APOC2	SPP1	TTR	PLCB1	VCAN	AREG	EREG	IL1R2	S100A8	JARID2	PLAUR	CD44	S100A9	THBS1	PTK2B
26	0.489350256546565	0.450495731841954	0.841465195881957	-0.0488093468644068	-0.0947126239816031	0.084350209455999	0.912634530563784	-0.0579532097637751	0.35587876758876	0.516107590082125	-0.526741400514019	-0.577332455037373	1.43318750413548	1.36628842930923	1.41225983756805	1.23027212144664	1.27086022106472	1.10524012302967	1.14037732170731	1.22415684945735	1.13912213146028	1.23606982732046	1.24973499780113	1.17574705632131	-0.414502207093256	-0.500693807438177	0.158302203799846	-0.619572907007725	-0.393289663347087	-0.276698180829004	-0.57916785664796	-0.624950972726841	-0.674664584050714	-0.422265291758391	-0.231964388306545	-0.491246464756173	-0.514349984645919	-0.551704360326098	-0.537166661825166	-0.499019362572849	-0.522407365173861	-0.577743360630397	-0.395720818570373	-0.543813817170923	-0.567623212503945	-0.510352358408655	-0.553101348004671	-0.437794506949845
19	1.16476763524568	1.19875367826383	0.882159385212532	1.40121913875734	1.43914008722017	1.38381101946535	0.815663169810465	1.40159382309571	1.15413397156886	1.13525729513772	1.49953457739366	1.033811499482	-0.117158714357796	0.124967581661751	-0.0260367593501106	-0.739335294372212	0.215398014756245	0.523031729234961	0.538543279506494	0.384035875659409	0.529126463190578	0.345508012004441	-0.485726708506545	0.0973947798993606	-0.419186981283535	-0.732851470813375	-0.649167037279649	-0.793793971413055	-0.163463835989554	-0.476135449710615	-0.788835541253901	-0.684474795700621	-0.694429235624386	-0.498657101199898	-0.0702515050837765	-0.419352794208076	-0.475905840899083	-0.438602256262026	-0.436076173552035	-0.473479016947445	-0.48381580277502	-0.560964854111569	-0.133754291494966	-0.354113941287992	-0.275667610107454	-0.534981984433176	-0.174440375591707	-0.407247216769486
22	-0.693268657892119	-0.828587410818439	-0.742878916500657	-0.920843864872989	-0.76211013382587	-0.723995786324541	-0.799785287211227	-0.92627180660312	-1.20292145206713	-1.02732672994238	-0.466695500987987	-1.09245432795373	-0.475968348683395	-0.692164062772695	-0.544725173389589	-0.885509172238482	-0.401050017422333	-1.11350815949757	-0.84731866061375	-0.629719567121123	-0.709827739063477	-0.564889202191512	0.29267269164508	-0.00502992623710069	1.4903787956997	1.46865803522416	1.34839398171125	1.40925641668029	1.43241652054195	1.47490530237813	1.42783852055395	1.45584727188769	1.43467582949121	1.49703827800109	1.35435148511167	1.49650677497271	-0.509524869008342	-0.508065701237237	-0.525230532938886	-0.527141343845498	-0.49357549879997	-0.35346842230053	-0.893999446440771	-0.594044442677408	-0.638128515438595	-0.453799111262819	-0.731443951471803	-0.646459473952173
20	-0.960849233900125	-0.820661999287348	-0.980745664593832	-0.431565927019944	-0.582317329412703	-0.744165442596809	-0.928512413163023	-0.417368806728811	-0.307091287090497	-0.62403815527747	-0.50609767589165	0.635975283509102	-0.840060441094292	-0.799091948198285	-0.841497904828348	0.394572345164057	-1.08520821839864	-0.514763692767057	-0.831601940600054	-0.978473157995635	-0.958420855587382	-1.01668863713339	-1.05668098093967	-1.26811190998357	-0.656689607322912	-0.235112756972602	-0.857529148231448	0.0041104617404925	-0.875663021205309	-0.722071671838512	-0.0598351226520861	-0.146421503460224	-0.0655820098161088	-0.5761158850428	-1.05213559172135	-0.585907516008464	1.49978069455334	1.49837231782536	1.49847336831609	1.49963972336579	1.49979866674885	1.4921766370425	1.42347455650611	1.49197220113632	1.48141933804999	1.49913345410465	1.45898567506818	1.4915011976715

## Sheet: Figure1 g_bottom - Figure 1g bo
Figure 1g bottom
seurat_clusters	compartment	freq	rel_freq
26	CP	99	0.883928571428571
26	CTX	9	0.0803571428571429
26	LM	4	0.0357142857142857
19	CP	32	0.140350877192982
19	CTX	38	0.166666666666667
19	DM	45	0.197368421052632
19	LM	113	0.495614035087719
22	CP	102	0.548387096774194
22	CTX	47	0.252688172043011
22	DM	2	0.010752688172043
22	LM	35	0.188172043010753
20	CP	21	0.105
20	CTX	2	0.01
20	DM	159	0.795
20	LM	18	0.09

## Sheet: Figure 1g_bottom_statistics - F
Figure 1g_bottom_statistics
	q	m	n	cluster_size	p_hyper	Cluster	enrichment_var	padj	Significance
1	32	254	472	228	1	19	CP	1	n.s.
2	21	254	472	200	1	20	CP	1	n.s.
3	102	254	472	186	8.11062328409662e-11	22	CP	3.24424931363865e-10	***
4	99	254	472	112	0	26	CP	0	***
5	38	96	630	228	0.0429777209057446	19	CTX	0.114607255748652	n.s.
6	2	96	630	200	0.999999999999884	20	CTX	1	n.s.
7	47	96	630	186	9.19744000960065e-08	22	CTX	2.94318080307221e-07	***
8	9	96	630	112	0.977418903017296	26	CTX	1	n.s.
9	113	170	556	228	0	19	LM	0	***
10	18	170	556	200	0.999999999652479	20	LM	1	n.s.
11	35	170	556	186	0.967175632860574	22	LM	1	n.s.
12	4	170	556	112	0.99999999992811	26	LM	1	n.s.
13	45	206	520	228	0.999871819827866	19	DM	1	n.s.
14	159	206	520	200	0	20	DM	0	***
15	2	206	520	186	1	22	DM	1	n.s.
16	0	206	520	112	1	26	DM	1	n.s.
