# Supplementary material for: Multiomic spatial landscape of innate immune cells at human central nervous system borders
Source: Nat Med. 2023 Dec 20;30(1):186–98. doi: 10.1038/s41591-023-02673-1 (PMC10803260; doi:10.1038/s41591-023-02673-1)
Supplement: Supplementary file 4 — Numeric tables and statistical source data. [file 41591_2023_2673_MOESM4_ESM.xlsx]

## Sheet: Figure2 b-c - Figure panels 2 b
Figure panels 2 b-c
	UMAP_1	UMAP_2	Cluster	Compartment
CP_5_AACGAG	-3.0986000353845	0.085264207797517	3	CP
CP_5_AAGGTG	-2.04102171011289	-0.303895948452483	3	CP
CP_5_ACAGAC	-2.55926693029722	2.60215294547604	1	CP
CP_5_ACAGGA	-3.58691132612546	2.27626359649228	2	CP
CP_5_ACAGTG	4.39721047334353	-1.64374050311519	0	CP
CP_5_ACCATG	-6.04054654188474	-0.195190308613311	2	CP
CP_5_ACGGTA	-2.06041145868619	0.290644409137239	3	CP
CP_5_ACGTAC	-4.94990838117917	0.386677147822847	2	CP
CP_5_ACTTCG	-3.05696023054441	2.17489445395993	2	CP
CP_5_AGACAG	-6.22959960050901	0.58836281486081	2	CP
CP_5_AGCGAA	0.418235594555536	0.109694244342317	0	CP
CP_5_AGGATC	-2.92566335745176	2.09887278266477	2	CP
CP_5_AGGCTA	-1.71963358469327	-0.473791120571624	3	CP
CP_5_AGTGCA	-3.31161749906858	2.64564764686154	2	CP
CP_5_AGTGTC	-1.35348499365171	-0.872027216476928	3	CP
CP_5_ATACGG	-5.78203929014524	1.06913960166501	2	CP
CP_5_ATCACG	-3.2308226878198	2.60614884086179	2	CP
CP_5_ATCCAC	-6.25168335981687	0.21859336085843	2	CP
CP_5_ATCCGA	-3.31675208158811	1.85865557380246	2	CP
CP_5_ATCGCA	4.78477417878787	-1.41939858905746	0	CP
CP_5_ATCGTG	-1.36887407846769	-0.294057367367278	3	CP
CP_5_ATGACC	-3.14205229826291	2.82076323218869	2	CP
CP_5_ATGAGG	-3.32391131468137	-0.0842670183606251	3	CP
CP_5_ATGCAG	-3.10204232282957	0.459777595477571	3	CP
CP_5_ATGGAC	0.470104331299463	2.80256903358029	1	CP
CP_5_ATTCGC	-3.33502352781614	0.238070728259553	3	CP
CP_5_ATTGCG	-0.952665096000036	-1.25082295946551	3	CP
CP_5_CATGCA	-3.91730917044004	0.385707022624482	3	CP
CP_5_CCAATC	-4.64228594847043	1.87477934546994	2	CP
CP_5_CGAACA	-2.87430632658323	2.39096987433957	2	CP
CP_5_CGATGA	-6.14565766401609	-0.104695556683074	2	CP
CP_5_CGATTG	-3.8742758090051	0.731218935924043	2	CP
CP_5_CGCATA	-4.85930073805173	1.40087259002255	2	CP
CP_5_CGGTTA	-2.08246863432249	-0.138281462711821	3	CP
CP_5_CGTTAC	-1.48259175367673	-0.330258844418059	3	CP
CP_5_CTAACG	-2.96111023969968	2.47172129340695	2	CP
CP_5_CTAGAC	-4.08921397276243	2.26151550002622	2	CP
CP_5_CTAGGA	-5.4872981364282	1.31667864509152	2	CP
CP_5_GAAGAC	-1.86943460054716	2.55550301261472	1	CP
CP_5_GAAGGA	-6.34008086271604	-0.380144355816375	2	CP
CP_5_GACAAC	-3.28771269865354	2.35041415877866	2	CP
CP_5_GACAGA	-1.64416134901365	2.98556053824948	1	CP
CP_5_GAGCAA	3.27178942613284	0.39194655604886	0	CP
CP_5_GAGGTA	-0.751657491401037	-0.476951358837615	3	CP
CP_5_GAGTGA	-1.7006256634744	-0.436699388546477	3	CP
CP_5_GAGTTG	-1.88231516428312	-0.0709474068112477	3	CP
CP_5_GATCTG	-1.59524977751096	-0.493688939136992	3	CP
CP_5_GATTGC	3.79527031831423	-0.176862834019194	0	CP
CP_5_GCAACA	-4.76166356153806	1.27063858695554	2	CP
CP_5_GCAATG	-2.42190635748228	-0.341344593090545	3	CP
CP_5_GCGTTA	-1.1514085585626	0.418858530002107	1	CP
CP_5_GCTCTA	-3.23974478788694	0.845584275203218	3	CP
CP_5_GGCTTA	3.05689322404543	-2.24365103058292	0	CP
CP_5_GGTAGA	-0.697786336615881	-0.464557884258757	3	CP
CP_5_GGTATG	-2.36554968900999	0.970019223170747	3	CP
CP_5_GGTGTA	-2.87174499578794	1.48772514052915	2	CP
CP_5_GGTTAG	-1.73455536909421	-0.416785476727019	3	CP
CP_5_GTAACC	-3.82128942556699	0.346994878726472	3	CP
CP_5_GTACTC	2.48844921044985	1.75063693709897	0	CP
CP_5_GTATCG	-1.89012992925962	-0.280600307507048	3	CP
CP_5_GTATGC	-0.308791076615652	-0.453315375370513	0	CP
CP_5_GTCTCA	-2.16094339437803	0.42238438315915	3	CP
CP_5_GTGAAG	-3.19256985731443	2.07739913650083	2	CP
CP_5_GTGACA	-4.25003302641233	0.33261227794217	2	CP
CP_5_GTGATC	-0.388424625471434	0.238327624278535	1	CP
CP_5_GTGGAA	-1.62554419584592	-0.311719534916411	3	CP
CP_5_GTTAGG	-1.43288839407285	0.101746441798677	3	CP
CP_5_GTTGAG	-1.8639169985803	-0.405811903996001	3	CP
CP_5_TACAGG	-4.04785812445005	-0.264475343746672	3	CP
CP_5_TACCGA	-1.87022746153196	2.03271973319577	1	CP
CP_5_TAGCTC	2.51554524354617	1.69107401557492	0	CP
CP_5_TAGGAC	-3.33215630598386	0.650484206157197	2	CP
CP_5_TAGTGG	-3.40307152815183	0.54749047942685	3	CP
CP_5_TATCCG	0.570569330975214	0.642040850596894	1	CP
CP_5_TATCGC	2.74782883577029	1.21466744132565	0	CP
CP_5_TGAACC	-4.44275630064329	1.2847706098132	2	CP
CP_5_TGAAGG	-1.80965591020902	0.796053053813447	3	CP
CP_5_TGATCG	-2.31055296011289	1.16268170066403	3	CP
CP_5_TGCAAC	-4.61024725981077	0.654496075587739	2	CP
CP_5_TGGTGA	-3.60573590345701	0.214217664676179	3	CP
CP_5_TGGTTG	-1.38385737486204	0.0370671767763988	3	CP
CP_5_TGTACG	-1.7336018139871	-0.234807370228301	3	CP
CP_5_TGTAGC	-1.76280224867185	-0.565436659378539	3	CP
CP_5_TGTCTG	-1.21685267038663	-0.453588603062163	3	CP
CP_5_TGTTCC	-1.71854746885618	-0.147029159588347	3	CP
CP_5_TGTTGG	-1.27352011747678	3.03910839744138	1	CP
CP_5_TTCACC	-2.59507835455259	1.51550543494748	2	CP
CP_5_TTCCAG	-1.39993584699949	-0.471847293896209	3	CP
CP_5_TTCGAC	-2.83500207014402	0.775863291697969	3	CP
CP_5_TTGCTG	-2.09229350633939	1.38459050841855	3	CP
CP_5_TTGGAG	-1.3041310364755	-0.578967450184356	3	CP
CP_5_TTGGCA	-1.74464464731534	0.734854580836763	3	CP
CP_5_TTGGTC	-1.66178298540433	0.224876286464204	3	CP
CP_5_TTGTGC	-2.87510574407895	0.0253299493365184	3	CP
FR240_Men_1_3_AACCTC	-3.54115188665708	2.67243445106076	2	LM
FR240_Men_1_3_AACGAG	-1.56429875440915	2.69302189536618	1	LM
FR240_Men_1_3_AACTGG	-0.0679601857813206	3.35477650352048	1	LM
FR240_Men_1_3_AAGCAC	0.0370138829199466	3.44270003028439	1	LM
FR240_Men_1_3_AAGCCA	1.97716772012393	1.78642642684506	0	LM
FR240_Men_1_3_AAGGTG	-3.50056875295957	1.57667291350888	2	LM
FR240_Men_1_3_AAGTGC	-4.88854659147581	0.982560040431489	2	LM
FR240_Men_1_3_ACAAGC	-5.08705485411008	1.09685385413693	2	LM
FR240_Men_1_3_ACAGAC	3.53408848695437	0.48481023498105	0	LM
FR240_Men_1_3_ACAGGA	-4.34437382765134	2.60967171378659	2	LM
FR240_Men_1_3_ACAGTG	2.18794214181582	1.45059716887998	0	LM
FR240_Men_1_3_ACATGG	-1.42575324125608	2.34640085883664	1	LM
FR240_Men_1_3_ACCATG	-5.19116986341794	1.33104598708676	2	LM
FR240_Men_1_3_ACGGTA	0.137000942751566	2.11373007484006	1	LM
FR240_Men_1_3_ACGTAC	2.28498923234622	1.17597830482053	0	LM
FR240_Men_1_3_ACGTGA	-6.42305005140622	-0.0273439865536793	2	LM
FR240_Men_1_3_ACGTTG	-6.12968838758787	0.145201923327912	2	LM
FR240_Men_1_3_ACTCTG	-5.62004340238889	0.612822653727998	2	LM
FR240_Men_1_3_ACTTCG	-0.146532197334072	3.0067230481677	1	LM
FR240_Men_1_3_AGAACG	-5.49543107099851	0.525275113063325	2	LM
FR240_Men_1_3_AGACAG	0.382256681248346	2.89557135291623	1	LM
FR240_Men_1_3_AGACTC	-4.40880644865354	2.13677537627744	2	LM
FR240_Men_1_3_AGATGC	-3.88727891989072	2.61706221290158	2	LM
FR240_Men_1_3_AGCGAA	-3.83159149236997	1.31037032790708	2	LM
FR240_Men_1_3_AGCTAG	-6.51743949003538	0.089181067424287	2	LM
FR240_Men_1_3_AGCTCA	-3.73978603430112	2.64625752158688	2	LM
FR240_Men_1_3_AGCTTC	-6.54765856809934	-0.118179319424163	2	LM
FR240_Men_1_3_AGGAAG	-4.11061966963132	2.47323906608151	2	LM
FR240_Men_1_3_AGGACA	-1.74121153898557	2.23694098182248	1	LM
FR240_Men_1_3_AGGATC	-0.825316613391241	3.40897238441037	1	LM
FR240_Men_1_3_AGGCTA	0.0516506528107318	2.50874245353269	1	LM
FR240_Men_1_3_AGTACC	-4.1523462588342	2.76608193107175	2	LM
FR240_Men_1_3_AGTAGG	1.43703293256442	-2.75056266598178	0	LM
FR240_Men_1_3_AGTGCA	-0.384550010636648	3.64977276511716	1	LM
FR240_Men_1_3_ATACGG	-3.67192566938718	2.34620917029904	2	LM
FR240_Men_1_3_ATCACG	-4.46174300260862	2.44113290496396	2	LM
FR240_Men_1_3_ATCAGC	0.668703967854181	3.33051359839963	1	LM
FR240_Men_1_3_ATCCAC	-4.93478406019529	2.30676305480527	2	LM
FR240_Men_1_3_ATCCGA	-4.57796061582883	2.18130552955197	2	LM
FR240_Men_1_3_ATCGCA	-4.86008179731687	2.22472083755063	2	LM
FR240_Men_1_3_ATCGTG	0.795223409458796	2.75114548392819	1	LM
FR240_Men_1_3_ATGACC	-6.25423348493894	0.166727187114228	2	LM
FR240_Men_1_3_ATGAGG	0.0610081201044712	2.19536054320859	1	LM
FR240_Men_1_3_ATGCAG	1.224963897988	1.93158137984799	1	LM
FR240_Men_1_3_ATGCTC	-5.90090144224485	0.366902472453584	2	LM
FR240_Men_1_3_ATGGAC	2.21963822297732	1.19813978858518	0	LM
FR240_Men_1_3_ATGTCG	1.81401919774691	2.03577077575253	0	LM
FR240_Men_1_3_ATTCGC	-5.06760752744993	1.70782721229123	2	LM
FR240_Men_1_3_ATTGCG	2.13251530580203	1.30868971534299	1	LM
FR240_Men_1_3_CAATGC	-6.59263575620969	0.180344821887483	2	LM
FR240_Men_1_3_CACCAA	-3.84556663580259	2.74625599570798	2	LM
FR240_Men_1_3_CACTCA	-4.96114981718381	2.25867974944638	2	LM
FR240_Men_1_3_CACTTC	-6.6191660220178	-0.00452136806918224	2	LM
FR240_Men_1_3_CAGAAG	1.35978245191256	1.84356415458249	1	LM
FR240_Men_1_3_CAGGAA	1.21434997968356	2.68447172828244	1	LM
FR240_Men_1_3_CATGCA	-5.5042110735925	0.714599730449189	2	LM
FR240_Men_1_3_CATGTC	-4.12800849027952	0.746544005351533	2	LM
FR240_Men_1_3_CATTGG	-0.761638050750097	1.48564994521665	1	LM
FR240_Men_1_3_CCAATC	1.59883510522524	2.50388729758786	0	LM
FR240_Men_1_3_CCAGTA	2.23505436830203	1.14625728316831	0	LM
FR240_Men_1_3_CCATAG	-1.72430313177427	2.91381132789182	1	LM
FR240_Men_1_3_CCGATA	-3.49925292082151	2.66777241416501	2	LM
FR240_Men_1_3_CCGTAA	-3.87913072653135	2.81006443687009	2	LM
FR240_Men_1_3_CCTACA	-5.85646021910032	1.25573480315732	2	LM
FR240_Men_1_3_CCTATG	-6.50645840711912	-0.354861376804839	2	LM
FR240_Men_1_3_CCTGAA	1.74258779935519	2.22278320975827	0	LM
FR240_Men_1_3_CCTTGA	-5.12999117918332	2.06882989593076	2	LM
FR240_Men_1_3_CGAACA	-5.04951298780759	1.59502160735654	2	LM
FR240_Men_1_3_CGATGA	-4.94771445341428	2.08006179519223	2	LM
FR240_Men_1_3_CGATTG	-3.18045056410154	2.19794237800168	2	LM
FR240_Men_1_3_CGCATA	-4.8248225504907	1.9714537877612	2	LM
FR240_Men_1_3_CGCTAA	-5.46273768492063	1.73160135932492	2	LM
FR240_Men_1_3_CGGTTA	1.0767979567496	2.23773396201657	1	LM
FR240_Men_1_3_CGTAAG	-4.65067065306028	0.800952078776826	2	LM
FR240_Men_1_3_CGTCTA	-6.13758862562497	0.677208544688691	2	LM
FR240_Men_1_3_CGTTAC	1.35349654607455	1.7753244657092	1	LM
FR240_Men_1_3_CGTTCA	-6.08135569639524	0.171480657535066	2	LM
FR240_Men_1_3_CTAACG	2.98945176057498	0.777686716990937	0	LM
FR240_Men_1_3_CTAAGC	0.559022540375391	2.47838509269284	1	LM
FR240_Men_1_3_CTAGAC	0.198076242729822	3.09236395545529	1	LM
FR240_Men_1_3_CTAGGA	-5.56696284361204	1.05899083800839	2	LM
FR240_Men_1_3_CTAGTG	-3.77793562956174	1.91774165816831	2	LM
FR240_Men_1_3_CTATCC	-5.55334675855955	1.26565039344357	2	LM
FR240_Men_1_3_CTCAGA	-5.50847304411252	0.199719669299592	2	LM
FR240_Men_1_3_CTCATG	-4.95687258787473	1.53157913871335	2	LM
FR240_Men_1_3_CTGCTA	2.69736968927065	-0.673752663654815	0	LM
FR240_Men_1_3_CTGTTG	-2.11559224672635	2.19825208373593	1	LM
FR240_Men_1_3_CTTCGA	2.06611239366213	1.52419626899289	0	LM
FR240_Men_1_3_GAAGAC	-3.86392820425352	1.71136677451657	2	LM
FR240_Men_1_3_GAAGGA	-0.0800967978688088	3.21621954627561	1	LM
FR240_Men_1_3_GAATCC	-5.92197669096311	0.131190540271272	2	LM
FR240_Men_1_3_GAATGG	-3.30874455519041	2.72463619895505	2	LM
FR240_Men_1_3_GACAAC	-3.77950347013791	2.44868147559689	2	LM
FR240_Men_1_3_GACGAA	-6.42785323210081	-0.285458205265532	2	LM
FR240_Men_1_3_GAGCAA	-3.91318309851011	2.63661110587644	2	LM
FR240_Men_1_3_GAGGTA	1.54444991998355	1.36800444312619	1	LM
FR240_Men_1_3_GAGTGA	-3.43275464124998	1.89769208617734	2	LM
FR240_Men_1_3_GAGTTG	-1.48597825117429	3.0401097554736	1	LM
FR240_Men_1_3_GATACG	-2.24613011427244	2.77311527915524	1	LM
FR240_Men_1_3_GATCTG	-0.429109549001059	0.863830925899018	1	LM
FR240_Men_1_3_GATTGC	-4.10806930609067	1.97506892867612	2	LM
FR240_Men_1_3_GCAACA	-5.32928717680295	1.98397195525693	2	LM
FR240_Men_1_3_GCAATG	-4.31228745527585	1.02213990874814	2	LM
FR240_Men_1_3_GCAGAA	-6.45496047087034	-0.446428058666716	2	LM
FR240_Men_1_3_GCATGA	-3.90060365743955	2.40569126792478	2	LM
FR240_Men_1_3_GCATTC	-6.30161345548948	0.320473434405793	2	LM
FR240_Men_1_3_GCCATA	-5.75142491407712	0.59316885657834	2	LM
FR240_Men_1_3_GCGTTA	-3.90693963117917	2.1436573285632	2	LM
FR240_Men_1_3_GCTAAG	-4.95479786939939	1.53052222915219	2	LM
FR240_Men_1_3_GCTCTA	2.28292762689272	0.798388363795747	0	LM
FR240_Men_1_3_GCTTAC	-3.86510718412717	2.3426376599841	2	LM
FR240_Men_1_3_GCTTCA	-6.36812747068723	-0.165130970997344	2	LM
FR240_Men_1_3_GGAATC	0.489612097069422	2.34262693114804	1	LM
FR240_Men_1_3_GGACAA	0.918812865540186	2.96248161979245	1	LM
FR240_Men_1_3_GGATAC	-3.31304228849729	2.99750006385373	2	LM
FR240_Men_1_3_GGATCA	1.83459066800753	2.22783363051938	0	LM
FR240_Men_1_3_GGCTTA	-3.82428658552488	1.59463465400266	2	LM
FR240_Men_1_3_GGTAAC	-1.11406428165754	3.4634553212695	1	LM
FR240_Men_1_3_GGTAGA	1.40536140851657	2.30016386695432	1	LM
FR240_Men_1_3_GGTATG	-1.86380482263883	2.92299997993039	1	LM
FR240_Men_1_3_GGTGTA	0.338225150629679	1.65193116851376	1	LM
FR240_Men_1_3_GGTTAG	-0.0340606103094426	2.82373774238156	1	LM
FR240_Men_1_3_GTACAG	2.44812380723635	1.45365727134274	0	LM
FR240_Men_1_3_GTACCA	-6.14928162641843	-0.242661235851775	2	LM
FR240_Men_1_3_GTACTC	-5.25987256117185	1.37635219283627	2	LM
FR240_Men_1_3_GTATCG	2.61332857064883	0.85058319755124	0	LM
FR240_Men_1_3_GTATGC	2.12633144311587	1.46881401725339	0	LM
FR240_Men_1_3_GTCTCA	2.49962078981082	0.914057614284028	0	LM
FR240_Men_1_3_GTGACA	-5.15089190550168	1.90733969398068	2	LM
FR240_Men_1_3_GTGATC	-0.951631849482855	2.80769598670529	1	LM
FR240_Men_1_3_GTGGAA	2.57234036378542	0.916212679820527	0	LM
FR240_Men_1_3_GTTAGG	-0.237627534046969	2.9737936276965	1	LM
FR240_Men_1_3_GTTGAG	-1.09538889475187	2.91629898734616	1	LM
FR240_Men_1_3_TAACGG	-4.75661671705564	1.51959455199765	2	LM
FR240_Men_1_3_TACAGG	-6.15623868055662	0.521464945750703	2	LM
FR240_Men_1_3_TACCGA	-3.69465816564878	3.02510845847653	2	LM
FR240_Men_1_3_TACGCA	-5.24037516661008	0.495159866290559	2	LM
FR240_Men_1_3_TACTCC	-2.60336101599058	2.84418451972531	1	LM
FR240_Men_1_3_TAGGAC	1.33572101049105	0.472271682696809	1	LM
FR240_Men_1_3_TAGTGG	0.919263715073267	1.99900257773923	1	LM
FR240_Men_1_3_TATCCG	1.87806474618594	0.789477707820405	0	LM
FR240_Men_1_3_TATCGC	-4.24423707075437	2.45895993896054	2	LM
FR240_Men_1_3_TCAACG	-6.65922511167844	-0.347257731480132	2	LM
FR240_Men_1_3_TCACAG	-5.63358128614744	0.305515648799409	2	LM
FR240_Men_1_3_TCATCC	-3.96429217405637	2.17163074203061	2	LM
FR240_Men_1_3_TCCGAA	2.65967142038027	0.557029368358125	0	LM
FR240_Men_1_3_TCTAGG	-6.42855513639768	-0.315738318485747	2	LM
FR240_Men_1_3_TCTTGC	-4.5892530734094	2.4170104283862	2	LM
FR240_Men_1_3_TGAACC	-4.88319171018918	2.36961591430234	2	LM
FR240_Men_1_3_TGAAGG	2.46545826844851	1.11771762557553	0	LM
FR240_Men_1_3_TGATCG	0.285976285263697	2.85098278708981	1	LM
FR240_Men_1_3_TGCAAC	2.30927717141787	1.20210421271848	0	LM
FR240_Men_1_3_TGCAGA	1.33393012933413	2.61899960227536	1	LM
FR240_Men_1_3_TGGTGA	-2.57423246450742	2.91534435935544	1	LM
FR240_Men_1_3_TGGTTG	0.0547337328640613	1.40313160605954	1	LM
FR240_Men_1_3_TGTACG	-5.28480160780271	0.914373757319917	2	LM
FR240_Men_1_3_TGTAGC	1.93823420457522	0.78456700034665	0	LM
FR240_Men_1_3_TGTCGA	-3.64672697134336	2.53475630469846	2	LM
FR240_Men_1_3_TGTCTG	1.44487249307314	2.27394998260068	1	LM
FR240_Men_1_3_TGTTCC	1.84299325399081	1.19313609786557	0	LM
FR240_Men_1_3_TGTTGG	-6.22376788206418	0.304123522716035	2	LM
FR240_Men_1_3_TTACGC	0.436497146412531	3.22557461448239	1	LM
FR240_Men_1_3_TTCCAG	1.01970111779849	2.92608368583249	1	LM
FR240_Men_1_3_TTCGAC	2.33572446756045	0.969879748301973	0	LM
FR240_Men_1_3_TTCTCG	-6.52082074232419	0.316768171267976	2	LM
FR240_Men_1_3_TTGCAC	-6.03639424391111	0.538416983561982	2	LM
FR240_Men_1_3_TTGCGA	2.22910129480044	1.38657224364804	0	LM
FR240_Men_1_3_TTGCTG	1.75447379998843	1.82403338141965	1	LM
FR240_Men_1_3_TTGGAG	-3.19805706091245	2.29000675864743	2	LM
FR240_Men_1_3_TTGGCA	-1.63864958830198	2.60153114982175	1	LM
FR240_Men_1_3_TTGGTC	-2.11969006605466	2.32459962554501	1	LM
FR240_Men_1_3_TTGTGC	1.73460792951266	2.16655314155148	1	LM
FR240_Men_2_4_AACACC	-4.18447650022825	2.55460655875729	2	LM
FR240_Men_2_4_AACCTC	1.06449293546359	2.406777026134	1	LM
FR240_Men_2_4_AACGAG	-0.49767488785108	2.15268290229367	1	LM
FR240_Men_2_4_AACTGG	-3.65669239111265	1.86041987128781	2	LM
FR240_Men_2_4_AAGCAC	-1.06740904398282	3.40504563041257	1	LM
FR240_Men_2_4_AAGCCA	-2.90462840147336	1.46792996116208	2	LM
FR240_Men_2_4_AAGTGC	-4.07353723593076	1.71415722556638	2	LM
FR240_Men_2_4_ACAAGC	-4.15094626493772	2.19664991088437	2	LM
FR240_Men_2_4_ACAGAC	-2.98313201017698	1.7550402898364	2	LM
FR240_Men_2_4_ACAGGA	-5.35081065244993	0.75528872199582	2	LM
FR240_Men_2_4_ACAGTG	0.347753549143473	2.44397533126401	1	LM
FR240_Men_2_4_ACATGG	-4.39746201582273	1.6014632005267	2	LM
FR240_Men_2_4_ACCAAC	-5.10866892881711	0.0495350379519359	2	LM
FR240_Men_2_4_ACCAGA	-2.17508853025754	2.99080717750119	1	LM
FR240_Men_2_4_ACCATG	-1.26591432638486	3.59346211143063	1	LM
FR240_Men_2_4_ACGGTA	0.965058917328516	2.20050966926145	1	LM
FR240_Men_2_4_ACGTAC	1.26450454644839	1.32728779502438	1	LM
FR240_Men_2_4_ACGTGA	-6.13044035978635	0.0343987960390941	2	LM
FR240_Men_2_4_ACGTTG	1.50998937539736	2.52184593864011	1	LM
FR240_Men_2_4_ACTCAC	-0.672527795508703	3.62560093589353	1	LM
FR240_Men_2_4_ACTCGA	-5.18830121107419	1.73909318633603	2	LM
FR240_Men_2_4_ACTCTG	-2.23778832502683	2.55953991599606	2	LM
FR240_Men_2_4_ACTTCG	-0.256159750595888	2.6345077771716	1	LM
FR240_Men_2_4_AGAACG	-3.96886504240354	1.56591236777829	2	LM
FR240_Men_2_4_AGACAG	-4.57317126341184	0.202031375842561	2	LM
FR240_Men_2_4_AGACCA	-2.89717853613218	2.32460177131223	1	LM
FR240_Men_2_4_AGACTC	1.33876931123416	2.22273886390256	1	LM
FR240_Men_2_4_AGATGC	-0.827948694899878	1.35433519073056	1	LM
FR240_Men_2_4_AGCGAA	-2.05322361536344	2.59614288993405	1	LM
FR240_Men_2_4_AGCTAG	-5.10304225035032	0.22145927138852	2	LM
FR240_Men_2_4_AGCTCA	-4.1854912097009	1.92998111434506	2	LM
FR240_Men_2_4_AGCTTC	-4.2100330645593	2.33132255263852	2	LM
FR240_Men_2_4_AGGAAG	-4.97769463606199	0.878322722392549	2	LM
FR240_Men_2_4_AGGACA	-1.70996928758939	2.0988746900134	1	LM
FR240_Men_2_4_AGGATC	1.83117639474551	0.926107050853242	1	LM
FR240_Men_2_4_AGGCTA	-0.947827523425421	3.05395424552487	1	LM
FR240_Men_2_4_AGTACC	-5.09584105558713	1.497095467525	2	LM
FR240_Men_2_4_AGTAGG	-3.11160719938596	1.77081525512265	2	LM
FR240_Men_2_4_AGTGCA	-1.11312938280424	3.09540665336179	1	LM
FR240_Men_2_4_AGTGTC	-2.13118374891599	1.93168437667416	1	LM
FR240_Men_2_4_ATACGG	-4.23987877912839	1.55295670218991	2	LM
FR240_Men_2_4_ATCACG	-3.46345007963499	2.67882216163205	2	LM
FR240_Men_2_4_ATCAGC	-3.550719862655	1.67838418670224	2	LM
FR240_Men_2_4_ATCCAC	1.99549543313662	1.78675663657712	1	LM
FR240_Men_2_4_ATCCGA	-4.79803574629148	1.71231663413571	2	LM
FR240_Men_2_4_ATCGCA	0.292215550467173	3.38420832343625	1	LM
FR240_Men_2_4_ATCGTG	-1.09277511186918	2.97847807593869	1	LM
FR240_Men_2_4_ATCTCC	-3.69737899847349	2.84001696296262	2	LM
FR240_Men_2_4_ATGACC	-5.21731436796506	1.67686379142331	2	LM
FR240_Men_2_4_ATGAGG	-4.62855351515134	0.804744603114595	2	LM
FR240_Men_2_4_ATGCAG	-4.42533600874265	1.3847097177081	2	LM
FR240_Men_2_4_ATGCTC	-4.71157229490598	2.31898892112302	2	LM
FR240_Men_2_4_ATGGAC	-4.33274949140867	1.33504975028562	2	LM
FR240_Men_2_4_ATGTCG	-4.56988967008909	0.619224907832612	2	LM
FR240_Men_2_4_ATTCGC	-4.75142539091428	0.93710458465146	2	LM
FR240_Men_2_4_ATTGCG	-4.79084981031736	0.451804520564546	2	LM
FR240_Men_2_4_CAATGC	-4.67703688688596	0.513187529521455	2	LM
FR240_Men_2_4_CACCAA	-3.70358145780881	2.77202522941159	2	LM
FR240_Men_2_4_CACGTA	-5.1547523791345	1.05944502540158	2	LM
FR240_Men_2_4_CACTCA	-1.44412780351957	3.55769598670529	1	LM
FR240_Men_2_4_CACTTC	1.38906931333224	2.10543310828732	1	LM
FR240_Men_2_4_CAGAAG	-0.481242721751532	2.43671643920468	1	LM
FR240_Men_2_4_CAGGAA	-3.37146103926023	2.06202781386899	2	LM
FR240_Men_2_4_CATGCA	0.11501135878245	2.63771116920041	1	LM
FR240_Men_2_4_CATGTC	-0.315782179907164	1.59008038230466	1	LM
FR240_Men_2_4_CATTGG	-3.42609346456846	2.30564344115781	2	LM
FR240_Men_2_4_CCAATC	-5.0447031313928	0.240852119403352	2	LM
FR240_Men_2_4_CCACAA	-3.73130262441953	2.64880097098874	2	LM
FR240_Men_2_4_CCAGTA	-5.30450308866819	0.456177474933137	2	LM
FR240_Men_2_4_CCATAG	-5.25377238340696	0.607913853602876	2	LM
FR240_Men_2_4_CCATCA	-4.41489756651243	2.35210335441159	2	LM
FR240_Men_2_4_CCGATA	-3.76039875097593	1.94115221686887	2	LM
FR240_Men_2_4_CCGTAA	-3.0304197127374	1.21026599593686	2	LM
FR240_Men_2_4_CCTACA	-5.18728316374143	0.934449316936006	2	LM
FR240_Men_2_4_CCTATG	-5.32445586271604	-0.00663852505160412	2	LM
FR240_Men_2_4_CCTGAA	-4.04382360525449	2.46656358428525	2	LM
FR240_Men_2_4_CCTTGA	-5.75799382276853	0.929566504436006	2	LM
FR240_Men_2_4_CGAACA	0.125954026505152	3.46797907538937	1	LM
FR240_Men_2_4_CGATGA	1.61729537896792	0.733826043086518	1	LM
FR240_Men_2_4_CGATTG	0.259668016955057	1.64404261298703	1	LM
FR240_Men_2_4_CGCATA	-0.458950972035727	3.18455469794797	1	LM
FR240_Men_2_4_CGCTAA	0.742702299877802	2.97377550788449	1	LM
FR240_Men_2_4_CGGTTA	0.979664081856409	1.79781472869443	1	LM
FR240_Men_2_4_CGTAAG	-3.36850059576353	1.67408836074399	2	LM
FR240_Men_2_4_CGTCTA	-1.95427203722318	2.02795350738095	1	LM
FR240_Men_2_4_CGTTAC	-5.16898453779539	0.380332710223664	2	LM
FR240_Men_2_4_CGTTCA	1.19323110036532	1.2042578477435	1	LM
FR240_Men_2_4_CTAACG	-2.68412602491697	1.47210014052915	2	LM
FR240_Men_2_4_CTAAGC	-0.849597578719458	3.13804829307126	1	LM
FR240_Men_2_4_CTAGAC	-1.12653035469373	3.31607258506345	1	LM
FR240_Men_2_4_CTAGGA	-0.193745666966042	3.40705263801145	1	LM
FR240_Men_2_4_CTAGTG	-1.12354767866453	2.78450691886472	1	LM
FR240_Men_2_4_CTATCC	-4.57218897886594	1.87647426314877	2	LM
FR240_Men_2_4_CTCAGA	-0.840034073069891	3.63255369849729	1	LM
FR240_Men_2_4_CTCATG	2.00323259286563	1.01922691054868	1	LM
FR240_Men_2_4_CTCGAA	0.395788068100611	2.01220739074277	1	LM
FR240_Men_2_4_CTGCTA	1.1627731268851	2.32536971755551	1	LM
FR240_Men_2_4_CTGTTG	-2.93604934759458	1.9886075276904	2	LM
FR240_Men_2_4_CTTCGA	-5.36647618360837	1.17560231872128	2	LM
FR240_Men_2_4_GAAGAC	-2.43653882093748	2.47288334556149	1	LM
FR240_Men_2_4_GAAGGA	0.39946102552096	3.08056605048703	1	LM
FR240_Men_2_4_GAATCC	-5.3302289301904	1.58288729377316	2	LM
FR240_Men_2_4_GAATGG	-3.21604407377561	1.79195749946164	2	LM
FR240_Men_2_4_GACAAC	-5.35746586866697	0.479464771228303	2	LM
FR240_Men_2_4_GACAGA	-5.64839852400144	0.518828274684419	2	LM
FR240_Men_2_4_GACGAA	-4.19890130110105	1.84139669127988	2	LM
FR240_Men_2_4_GAGCAA	-0.358826627806028	3.28046190925168	1	LM
FR240_Men_2_4_GAGGTA	-2.94103420324644	2.56355154700803	1	LM
FR240_Men_2_4_GAGTGA	0.457430536076227	2.25899470038937	1	LM
FR240_Men_2_4_GAGTTG	0.490253443047205	2.00766289420651	1	LM
FR240_Men_2_4_GATACG	-5.40262663908323	0.10594380088376	2	LM
FR240_Men_2_4_GATCGA	-5.32129586286863	1.00469601340817	2	LM
FR240_Men_2_4_GATCTG	1.17548226766268	2.15085709281491	1	LM
FR240_Men_2_4_GATTGC	-0.121596012115678	1.98066914268063	1	LM
FR240_Men_2_4_GCAACA	-4.96627772398313	2.2745121736102	2	LM
FR240_Men_2_4_GCAATG	-5.35901320524534	0.403844119983186	2	LM
FR240_Men_2_4_GCAGAA	-0.986895805075964	3.47906744666623	1	LM
FR240_Men_2_4_GCATGA	-1.74255657739957	2.90117371268796	1	LM
FR240_Men_2_4_GCCATA	-3.71683204717954	1.85537445731687	2	LM
FR240_Men_2_4_GCGTTA	-4.6756902987512	0.635532261806001	2	LM
FR240_Men_2_4_GCTAAG	-6.12215579099973	-0.153987763447295	2	LM
FR240_Men_2_4_GCTCTA	-1.87814987249692	2.38221037574338	1	LM
FR240_Men_2_4_GCTTAC	-5.57209170408567	0.274461271243562	2	LM
FR240_Men_2_4_GCTTCA	-0.420577918961844	2.21004140563535	1	LM
FR240_Men_2_4_GGAATC	-3.76853025503477	1.99087536521481	2	LM
FR240_Men_2_4_GGACAA	1.47123753480593	0.926464440303315	1	LM
FR240_Men_2_4_GGATAC	-2.40247953481992	2.64798176475095	1	LM
FR240_Men_2_4_GGATCA	-2.21226299352964	1.89120829291867	1	LM
FR240_Men_2_4_GGCTTA	-4.11530173368772	0.885190846400727	2	LM
FR240_Men_2_4_GGTAAC	-4.15609610624631	1.16371333785581	2	LM
FR240_Men_2_4_GGTAGA	-1.17326438970884	1.97210729308652	1	LM
FR240_Men_2_4_GGTATG	1.01662313394229	2.32453954406308	1	LM
FR240_Men_2_4_GGTGTA	-3.32306159086545	1.90874993987607	2	LM
FR240_Men_2_4_GGTTAG	-0.220161354020437	2.41137564368771	1	LM
FR240_Men_2_4_GTAACC	-5.06420577116331	1.07165968604611	2	LM
FR240_Men_2_4_GTACAG	-1.57218134947141	3.27755129523801	1	LM
FR240_Men_2_4_GTACCA	-3.92589152403196	1.10399401374387	2	LM
FR240_Men_2_4_GTACTC	-4.71885598249753	0.743360640483369	2	LM
FR240_Men_2_4_GTATCG	-1.11214614458402	3.05319702811765	1	LM
FR240_Men_2_4_GTATGC	0.374682719036737	1.76799190230893	1	LM
FR240_Men_2_4_GTCTCA	-0.383449410870871	3.06866562552976	1	LM
FR240_Men_2_4_GTGAAG	-2.52759182997068	2.50442278571652	1	LM
FR240_Men_2_4_GTGACA	0.658823007866541	2.28568661399411	1	LM
FR240_Men_2_4_GTGATC	-1.07375050134977	2.65402901359128	1	LM
FR240_Men_2_4_GTGGAA	-2.65649235792478	2.19557106681394	1	LM
FR240_Men_2_4_GTTAGG	0.240338051840464	2.72057259269284	1	LM
FR240_Men_2_4_GTTGAG	-1.85350084848722	2.5836683530383	1	LM
FR240_Men_2_4_TAACGG	-0.785554712489447	3.24055397697019	1	LM
FR240_Men_2_4_TACAGG	-3.34847176618894	1.55145824142026	2	LM
FR240_Men_2_4_TACCAC	-6.35767043180784	1.00216686912106	2	LM
FR240_Men_2_4_TACCGA	-5.93995345182737	0.895875813441743	2	LM
FR240_Men_2_4_TACGCA	0.477033788487116	2.63888037391232	1	LM
FR240_Men_2_4_TACTCC	-6.12592614240964	0.773277642207612	2	LM
FR240_Men_2_4_TAGCTC	-0.230791820064386	1.82555568404721	1	LM
FR240_Men_2_4_TAGGAC	0.428575987145105	2.03472578712033	1	LM
FR240_Men_2_4_TAGTGG	0.64341180972735	0.461252691226472	1	LM
FR240_Men_2_4_TATCCG	-2.11581361837705	2.79708445258664	1	LM
FR240_Men_2_4_TATCGC	-1.83222568579038	3.15431225486325	1	LM
FR240_Men_2_4_TCAACG	2.36835538797061	1.33751738257932	0	LM
FR240_Men_2_4_TCACAG	-1.83966446466764	2.90005648322629	1	LM
FR240_Men_2_4_TCATCC	-2.91143572874387	2.56940853782224	1	LM
FR240_Men_2_4_TCCGAA	-4.54825699873289	0.961255194621553	2	LM
FR240_Men_2_4_TCTAGG	-3.49965966291746	1.6099134702258	2	LM
FR240_Men_2_4_TCTTGC	-0.611853396371206	2.00760519691037	1	LM
FR240_Men_2_4_TGAACC	0.851191694065729	2.32951700873898	1	LM
FR240_Men_2_4_TGAAGG	-1.41737783499082	2.75067103095578	1	LM
FR240_Men_2_4_TGAGGA	-1.78279579229673	2.36024868674802	1	LM
FR240_Men_2_4_TGATCG	-2.65109336920103	2.25038993545102	1	LM
FR240_Men_2_4_TGCAAC	-3.56015575476011	1.25025117583798	2	LM
FR240_Men_2_4_TGCAGA	-5.13975346632322	0.598792197185029	2	LM
FR240_Men_2_4_TGGTGA	-0.0860314386339989	2.65079128928708	1	LM
FR240_Men_2_4_TGTACG	-6.1016837412866	0.561376931148042	2	LM
FR240_Men_2_4_TGTCGA	-5.13377631254514	0.40330970473813	2	LM
FR240_Men_2_4_TGTCTG	-3.73286045141538	1.31752026267575	2	LM
FR240_Men_2_4_TGTTCC	-1.05658478088697	1.612343432384	1	LM
FR240_Men_2_4_TGTTGG	-0.286444207504591	2.13492596335935	1	LM
FR240_Men_2_4_TTACGC	-4.32493079252561	1.19481766410397	2	LM
FR240_Men_2_4_TTCACC	-5.68112910337766	0.151912929492463	2	LM
FR240_Men_2_4_TTCCAG	-3.8887189681085	1.55951035209226	2	LM
FR240_Men_2_4_TTCGAC	-4.04408085890134	1.07306897826718	2	LM
FR240_Men_2_4_TTCTCG	0.607303733154932	1.10673058219479	1	LM
FR240_Men_2_4_TTGCAC	-4.14604104109128	0.672336937861909	2	LM
FR240_Men_2_4_TTGCGA	2.12385332040469	1.04467785544919	1	LM
FR240_Men_2_4_TTGCTG	-5.27831757612546	0.412524344401826	2	LM
FR240_Men_2_4_TTGGCA	-0.355479976013502	2.59348833747434	1	LM
FR240_Men_2_4_TTGGTC	-2.60929549284299	2.25743925757932	1	LM
FR240_Men_2_4_TTGTGC	-0.994112616256079	2.78702795692014	1	LM
FR742_Men_1_3_AACACC	-1.57958829946836	2.58048594184445	1	LM
FR742_Men_1_3_AACCTC	-4.72506583280881	0.730170132594575	2	LM
FR742_Men_1_3_AACTGG	0.171580905243555	2.85219395347165	1	LM
FR742_Men_1_3_AAGCAC	-0.94301397152265	3.25347626395749	1	LM
FR742_Men_1_3_AAGCCA	0.294865841194788	1.86156094260739	1	LM
FR742_Men_1_3_AAGGTG	0.443963224217096	1.15184533782529	1	LM
FR742_Men_1_3_AAGTGC	-5.16229641981443	0.681050183253755	2	LM
FR742_Men_1_3_ACAAGC	-1.63498008795103	3.29852831550168	1	LM
FR742_Men_1_3_ACAGAC	0.130612159296671	3.35827839561032	1	LM
FR742_Men_1_3_ACAGGA	-6.4072290713342	0.0515254754595653	2	LM
FR742_Men_1_3_ACCAGA	-4.759047156051	1.50000012107419	2	LM
FR742_Men_1_3_ACCATG	-5.84754336424192	-0.165150163692962	2	LM
FR742_Men_1_3_ACGGTA	1.76577317170779	1.2618020791583	1	LM
FR742_Men_1_3_ACGTAC	-1.0800213868173	3.28369772620725	1	LM
FR742_Men_1_3_ACGTGA	-5.06541121549924	1.09427392669248	2	LM
FR742_Men_1_3_ACTCAC	-4.76592267103513	2.17667329497861	2	LM
FR742_Men_1_3_ACTTCG	0.230539376064936	1.89399707503842	1	LM
FR742_Men_1_3_AGAACG	-2.9014393145593	2.93408644385861	2	LM
FR742_Men_1_3_AGACAG	-0.394964253381094	3.38881409354733	1	LM
FR742_Men_1_3_AGACTC	-5.06701338835081	0.800531985240449	2	LM
FR742_Men_1_3_AGATGC	-3.18772066183408	1.88723695464658	2	LM
FR742_Men_1_3_AGCGAA	0.942921037003199	1.22330892272519	1	LM
FR742_Men_1_3_AGCTAG	-1.42749715395292	1.82329642959165	1	LM
FR742_Men_1_3_AGCTTC	-5.97875941343625	-0.159947035831939	2	LM
FR742_Men_1_3_AGGAAG	-5.61175120420774	0.718892695384492	2	LM
FR742_Men_1_3_AGGACA	1.49113904885928	1.5939267892413	1	LM
FR742_Men_1_3_AGGATC	-0.943728988841375	2.3056195992999	1	LM
FR742_Men_1_3_AGGCTA	-0.0548567304762211	2.72571337409543	1	LM
FR742_Men_1_3_AGTACC	-5.02261126585325	0.299583198504914	2	LM
FR742_Men_1_3_AGTAGG	-1.40290451593717	2.68652641959714	1	LM
FR742_Men_1_3_AGTGCA	0.767780656143824	0.634099127727021	1	LM
FR742_Men_1_3_ATACGG	-1.12930703707059	3.26429569907712	1	LM
FR742_Men_1_3_ATCACG	-5.53565323896726	0.0218226928286449	2	LM
FR742_Men_1_3_ATCAGC	-4.86707032270749	1.53833282180356	2	LM
FR742_Men_1_3_ATCCAC	-4.00129998274167	1.87311804481076	2	LM
FR742_Men_1_3_ATCCGA	-5.47328341551145	0.592929484324922	2	LM
FR742_Men_1_3_ATCGCA	1.1845289414374	1.76576936431455	1	LM
FR742_Men_1_3_ATCGTG	0.465307051464716	2.18498003669309	1	LM
FR742_Men_1_3_ATCTCC	-3.90190423078855	1.89386236854123	2	LM
FR742_Men_1_3_ATGAGG	-0.377369379475912	1.99478376098203	1	LM
FR742_Men_1_3_ATGCAG	-4.18984664030393	2.30222928710507	2	LM
FR742_Men_1_3_ATGCTC	-0.286865776255926	2.95484698005246	1	LM
FR742_Men_1_3_ATGGAC	-3.67528927870115	1.07893812842893	2	LM
FR742_Men_1_3_ATGTCG	-0.655920868590673	2.40843713470029	1	LM
FR742_Men_1_3_ATTCGC	-1.48112261839231	3.1969610471301	1	LM
FR742_Men_1_3_ATTGCG	0.809968525692621	1.58160126395749	1	LM
FR742_Men_1_3_CAATGC	0.470831150337854	2.00803625770139	1	LM
FR742_Men_1_3_CACCAA	0.444711739346186	3.13608038611936	1	LM
FR742_Men_1_3_CACGTA	0.621472293659845	1.80754673667478	1	LM
FR742_Men_1_3_CACTCA	-4.41793263502439	1.86975395865964	2	LM
FR742_Men_1_3_CACTTC	1.14839004926364	2.56304323859738	1	LM
FR742_Men_1_3_CAGAAG	0.610287482067743	1.58276546187924	1	LM
FR742_Men_1_3_CAGGAA	0.856245035454432	1.34748470969724	1	LM
FR742_Men_1_3_CATGCA	-5.36283600874265	0.0514926929049389	2	LM
FR742_Men_1_3_CATGTC	-3.58916128225645	1.26982009597348	2	LM
FR742_Men_1_3_CATTGG	-0.620221560672125	2.45241606421994	1	LM
FR742_Men_1_3_CCAATC	-5.51214659757932	1.1770828980975	2	LM
FR742_Men_1_3_CCAGTA	-6.50361455030759	-0.199591277164946	2	LM
FR742_Men_1_3_CCATAG	0.510274881645838	1.53866374679135	1	LM
FR742_Men_1_3_CCGATA	2.29762184075991	0.485684754329194	0	LM
FR742_Men_1_3_CCTACA	-5.40739405699094	1.54544055648374	2	LM
FR742_Men_1_3_CCTATG	-3.65363419599851	2.27398860641049	2	LM
FR742_Men_1_3_CCTGAA	-4.53456748075803	1.49021852202939	2	LM
FR742_Men_1_3_CCTTGA	-5.83559716291746	0.193808199840058	2	LM
FR742_Men_1_3_CGAACA	-4.8759208972009	0.539500119166841	2	LM
FR742_Men_1_3_CGATTG	-5.53250992842039	0.533716561274995	2	LM
FR742_Men_1_3_CGCATA	-3.97861850805601	1.08001339622067	2	LM
FR742_Men_1_3_CGCTAA	-4.3218494708093	1.75135410018491	2	LM
FR742_Men_1_3_CGGTTA	-0.67517585106214	2.75781452842282	1	LM
FR742_Men_1_3_CGTAAG	-0.961616104319891	2.03342426009702	1	LM
FR742_Men_1_3_CGTCTA	-0.60818908162435	1.95308363624143	1	LM
FR742_Men_1_3_CGTTAC	0.369727844521204	1.56460797973203	1	LM
FR742_Men_1_3_CGTTCA	-3.80336010999998	1.35834992118405	2	LM
FR742_Men_1_3_CTAACG	0.936698669716516	1.91184055991696	1	LM
FR742_Men_1_3_CTAAGC	-6.22170603819211	0.350362302737703	2	LM
FR742_Men_1_3_CTAGAC	1.407825226113	2.34035289474057	1	LM
FR742_Men_1_3_CTAGGA	-4.36789858885129	1.87448537536191	2	LM
FR742_Men_1_3_CTAGTG	-0.946491962149939	2.07789886184262	1	LM
FR742_Men_1_3_CTATCC	0.66271900586764	2.9057332295947	1	LM
FR742_Men_1_3_CTCAGA	-5.79773486204465	0.36261248775052	2	LM
FR742_Men_1_3_CTCATG	0.222278768345514	2.02564680762814	1	LM
FR742_Men_1_3_CTCGAA	-4.16720641203245	2.2639867085986	2	LM
FR742_Men_1_3_CTGCTA	1.36556910924594	0.936102511363496	1	LM
FR742_Men_1_3_CTGTTG	-1.28208458967527	2.72716772742795	1	LM
FR742_Men_1_3_CTTCGA	-0.743366842940649	2.45260632224606	1	LM
FR742_Men_1_3_GAAGAC	-6.29276812620481	-0.263261673969756	2	LM
FR742_Men_1_3_GAAGGA	-1.32141185350736	3.43317377753781	1	LM
FR742_Men_1_3_GAATCC	-5.66771328993162	0.582516314464082	2	LM
FR742_Men_1_3_GAATGG	-0.0750120485576001	2.21579444594907	1	LM
FR742_Men_1_3_GACAAC	1.08996760301272	1.65279758163022	1	LM
FR742_Men_1_3_GACAGA	-4.46656430311521	1.9288102407031	2	LM
FR742_Men_1_3_GAGCAA	1.68630194120089	1.52509463019895	1	LM
FR742_Men_1_3_GAGGTA	-0.485245173648199	1.79095328040646	1	LM
FR742_Men_1_3_GAGTGA	-5.62101233549436	0.0608989018969432	2	LM
FR742_Men_1_3_GATACG	0.0553042685238513	2.00110042281674	1	LM
FR742_Men_1_3_GATCGA	-5.30278218336423	0.795068861918916	2	LM
FR742_Men_1_3_GATCTG	-0.483279561475119	2.62309658713864	1	LM
FR742_Men_1_3_GATTGC	-0.0816094855221119	2.47883308120297	1	LM
FR742_Men_1_3_GCAACA	-4.07914817877134	2.19932043738889	2	LM
FR742_Men_1_3_GCAATG	-0.998380070403418	2.52780592628049	1	LM
FR742_Men_1_3_GCATGA	0.823299402519861	2.74590027518796	1	LM
FR742_Men_1_3_GCATTC	-3.42974031515439	1.49429404922055	2	LM
FR742_Men_1_3_GCCATA	-3.55254686422666	2.03658163734006	2	LM
FR742_Men_1_3_GCGTTA	-2.01529276914915	2.3762184400134	1	LM
FR742_Men_1_3_GCTAAG	-4.36337006635984	1.34241783805417	2	LM
FR742_Men_1_3_GCTCTA	0.789379948898951	0.716981293635835	1	LM
FR742_Men_1_3_GCTTAC	1.03845464639346	2.7249528188281	1	LM
FR742_Men_1_3_GCTTCA	-0.666617816165289	2.07531178184079	1	LM
FR742_Men_1_3_GGAATC	0.731000417992273	2.04156267829465	1	LM
FR742_Men_1_3_GGACAA	0.671753639504114	2.34511149116086	1	LM
FR742_Men_1_3_GGATAC	-1.06911218710264	3.18167078681516	1	LM
FR742_Men_1_3_GGATCA	-0.90649098701795	2.24679172225522	1	LM
FR742_Men_1_3_GGCTTA	0.0711552297321948	1.85109389014768	1	LM
FR742_Men_1_3_GGTAAC	1.20984863691012	1.61353290267514	1	LM
FR742_Men_1_3_GGTAGA	-0.345252116993269	2.26569879241513	1	LM
FR742_Men_1_3_GGTATG	0.322893316075006	2.27077233977841	1	LM
FR742_Men_1_3_GGTGTA	-1.80713761396726	2.84872543998288	1	LM
FR742_Men_1_3_GGTTAG	-1.17197609491666	1.62609827704953	1	LM
FR742_Men_1_3_GTAACC	0.43536418132464	1.32899272628354	1	LM
FR742_Men_1_3_GTACCA	-3.5042876059564	1.43959105201291	2	LM
FR742_Men_1_3_GTACTC	0.874318355843225	1.81047022529172	1	LM
FR742_Men_1_3_GTATCG	-2.602801686004	1.56585014052915	1	LM
FR742_Men_1_3_GTCTCA	0.717645222469965	1.89295089431333	1	LM
FR742_Men_1_3_GTGAAG	-3.69022453375181	1.07846081443356	2	LM
FR742_Men_1_3_GTGACA	-0.828372424319586	2.78392708488034	1	LM
FR742_Men_1_3_GTGATC	1.33913123063723	1.89144766517209	1	LM
FR742_Men_1_3_GTGGAA	-0.138247322607985	1.9595330972247	1	LM
FR742_Men_1_3_GTTAGG	-0.818915670588812	2.63364851661252	1	LM
FR742_Men_1_3_GTTGAG	-1.97660363264402	1.79345572181271	1	LM
FR742_Men_1_3_TAACGG	-1.62731767244657	2.40180623717832	1	LM
FR742_Men_1_3_TACAGG	-2.10915792532285	1.8627313394122	1	LM
FR742_Men_1_3_TACCAC	-6.47527325697263	-0.491089938206206	2	LM
FR742_Men_1_3_TACCGA	-6.34277356214841	-0.443292854351531	2	LM
FR742_Men_1_3_TACGCA	-1.14277780599912	1.78716910071896	1	LM
FR742_Men_1_3_TACTCC	-4.58372843809446	1.02329433150815	2	LM
FR742_Men_1_3_TAGCTC	0.144916737600962	0.781067492442598	1	LM
FR742_Men_1_3_TAGGAC	0.559722537323633	2.78474056907224	1	LM
FR742_Men_1_3_TAGTGG	-4.91066182203611	0.718057038264741	2	LM
FR742_Men_1_3_TATCCG	0.486920053288141	1.6163078565173	1	LM
FR742_Men_1_3_TATCGC	-5.85010874815305	0.420425178485383	2	LM
FR742_Men_1_3_TCAACG	-0.0502801144870129	1.77939808555173	1	LM
FR742_Men_1_3_TCACAG	-0.543384527638754	2.04585111327695	1	LM
FR742_Men_1_3_TCATCC	-4.85042489118894	1.14077174850034	2	LM
FR742_Men_1_3_TCCGAA	-4.80190194197019	0.550275208430757	2	LM
FR742_Men_1_3_TCTAGG	-0.569954817965826	2.61540806479978	1	LM
FR742_Men_1_3_TCTTGC	-4.52881014890989	0.649638297038545	2	LM
FR742_Men_1_3_TGAACC	-5.96123183317502	-0.130439875645171	2	LM
FR742_Men_1_3_TGAAGG	-2.02056122370084	2.50142634101437	1	LM
FR742_Men_1_3_TGAGGA	-1.16661179609617	2.12380349822568	1	LM
FR742_Men_1_3_TGATCG	-0.301877146437964	2.10026514716672	1	LM
FR742_Men_1_3_TGCAAC	-2.11186934061368	3.07915032096433	1	LM
FR742_Men_1_3_TGGTGA	-0.589525645449957	1.69710838981198	1	LM
FR742_Men_1_3_TGTACG	-0.724219744876226	2.94518482871579	1	LM
FR742_Men_1_3_TGTCGA	0.248172635361353	3.2354484815173	1	LM
FR742_Men_1_3_TGTCTG	-1.86723447389921	2.12417471595334	1	LM
FR742_Men_1_3_TGTTCC	0.0712868665901813	1.53708303161191	1	LM
FR742_Men_1_3_TGTTGG	-3.49809110708555	1.67123568244504	2	LM
FR742_Men_1_3_TTACGC	1.06720327787081	2.18630469031857	1	LM
FR742_Men_1_3_TTCACC	0.851836437508265	1.9311398286395	1	LM
FR742_Men_1_3_TTCCAG	-0.925794249251684	1.8744295854144	1	LM
FR742_Men_1_3_TTCGAC	-0.979475980475744	3.20221388526486	1	LM
FR742_Men_1_3_TTCTCG	0.511582428738276	2.17364967055844	1	LM
FR742_Men_1_3_TTGCAC	1.28865682534854	1.99258530326413	1	LM
FR742_Men_1_3_TTGCGA	-0.704526131823858	2.28785240836667	1	LM
FR742_Men_1_3_TTGCTG	0.204867029711405	2.14017808623837	1	LM
FR742_Men_1_3_TTGGAG	-0.215373104289373	2.41716516204404	1	LM
FR742_Men_1_3_TTGGCA	0.434768492504755	2.40835058875607	1	LM
FR742_Men_1_3_TTGGTC	-1.48910904474576	2.34061396308469	1	LM
FR742_Men_1_3_TTGTGC	-0.472728913501104	2.40868151374387	1	LM
FR742_Men_2_4_AACACC	-4.74469006605466	1.85014498420285	2	LM
FR742_Men_2_4_AACCTC	-6.3621269518884	-0.367291806263457	2	LM
FR742_Men_2_4_AACGAG	-0.249915299788317	3.12224781699704	1	LM
FR742_Men_2_4_AACTGG	-5.28941262312253	0.575936200099458	2	LM
FR742_Men_2_4_AAGCAC	0.622031742855707	2.76011097617673	1	LM
FR742_Men_2_4_AAGCCA	-1.74524045534452	2.39057195373105	1	LM
FR742_Men_2_4_AAGTGC	-3.05105770178159	2.78598320670651	2	LM
FR742_Men_2_4_ACAAGC	-0.839146500304541	1.91828715987729	1	LM
FR742_Men_2_4_ACAGAC	0.238385165259043	2.33829367347287	1	LM
FR742_Men_2_4_ACAGGA	-5.98687995024045	-0.317393777889739	2	LM
FR742_Men_2_4_ACAGTG	-3.95277941770872	1.00156319327878	2	LM
FR742_Men_2_4_ACATGG	-4.40885079450925	1.17252576537656	2	LM
FR742_Men_2_4_ACCAAC	-6.27200759001096	1.17110860534238	2	LM
FR742_Men_2_4_ACCAGA	0.0394565259663257	3.35711777396726	1	LM
FR742_Men_2_4_ACCATG	-5.70322049208005	0.536170126872529	2	LM
FR742_Men_2_4_ACGGTA	0.739114696308771	1.22011268325375	1	LM
FR742_Men_2_4_ACGTAC	-2.86596787519773	1.92332303710507	2	LM
FR742_Men_2_4_ACGTGA	-0.768951540664038	3.31680023856687	1	LM
FR742_Men_2_4_ACGTTG	-2.40710104055723	2.94495928473996	1	LM
FR742_Men_2_4_ACTCAC	-6.27978814192136	0.429082872348298	2	LM
FR742_Men_2_4_ACTCGA	1.99724041871707	0.945965887980928	1	LM
FR742_Men_2_4_ACTCTG	0.164985412880579	1.80330503173398	1	LM
FR742_Men_2_4_ACTTCG	-1.23298037596067	2.43209850974606	1	LM
FR742_Men_2_4_AGAACG	-4.20440733976682	0.836169125514497	2	LM
FR742_Men_2_4_AGACAG	-0.04918855972608	1.86792862601804	1	LM
FR742_Men_2_4_AGACTC	0.244364882036844	2.27229535766171	1	LM
FR742_Men_2_4_AGATGC	-2.090630059913	1.85975730605649	1	LM
FR742_Men_2_4_AGCGAA	-0.920058434680304	1.10113942809628	1	LM
FR742_Men_2_4_AGCTAG	-4.88981020994504	0.794287802653779	2	LM
FR742_Men_2_4_AGCTCA	-5.53824008055051	0.165290119128694	2	LM
FR742_Men_2_4_AGCTTC	-3.48704970426877	1.8743234891467	2	LM
FR742_Men_2_4_AGGAAG	-2.82259023733457	2.10720098205136	1	LM
FR742_Men_2_4_AGGACA	-0.593145077899298	3.02444231696652	1	LM
FR742_Men_2_4_AGGATC	-0.812538390830359	1.66520536132382	1	LM
FR742_Men_2_4_AGGCTA	-1.60792136736234	2.1966792363696	1	LM
FR742_Men_2_4_AGTACC	-3.93296802587827	1.59779107757138	2	LM
FR742_Men_2_4_AGTAGG	-3.10828269071897	1.47633874602841	2	LM
FR742_Men_2_4_AGTGCA	-1.76990616865476	2.94150603004025	1	LM
FR742_Men_2_4_ATACGG	-0.771557753756842	2.09623444266843	1	LM
FR742_Men_2_4_ATCACG	-1.65007448740323	2.75285494514035	1	LM
FR742_Men_2_4_ATCAGC	0.195451462790171	2.07721078582333	1	LM
FR742_Men_2_4_ATCCAC	1.40425633840243	1.39995777793454	1	LM
FR742_Men_2_4_ATCCGA	-5.45958149977048	1.18353688903378	2	LM
FR742_Men_2_4_ATCGCA	-0.316552644446692	1.99724233336972	1	LM
FR742_Men_2_4_ATCGTG	0.201567316576639	2.40107810683774	1	LM
FR742_Men_2_4_ATCTCC	-4.92066157408079	1.22888124175595	2	LM
FR742_Men_2_4_ATGACC	-1.28722441740354	2.29333102889584	1	LM
FR742_Men_2_4_ATGAGG	-2.87937605924924	1.62376177497434	1	LM
FR742_Men_2_4_ATGCAG	-2.86857975073179	1.98107803054379	1	LM
FR742_Men_2_4_ATGCTC	0.952475542351404	2.03550756164121	1	LM
FR742_Men_2_4_ATGGAC	0.0224278216807041	2.07015454955625	1	LM
FR742_Men_2_4_ATGTCG	0.870958322807947	1.22817743011044	1	LM
FR742_Men_2_4_ATTCGC	-1.58979797907194	2.04462015815305	1	LM
FR742_Men_2_4_ATTGCG	-0.94408476896604	1.780382992702	1	LM
FR742_Men_2_4_CAATGC	-0.409165447429022	2.1509405393176	1	LM
FR742_Men_2_4_CACCAA	-4.78025401182493	1.71861803718137	2	LM
FR742_Men_2_4_CACGTA	-5.8324605280908	-0.266894219440947	2	LM
FR742_Men_2_4_CACTCA	-4.76673043318113	1.25336277671384	2	LM
FR742_Men_2_4_CACTTC	-1.89727390356382	2.50172245688962	1	LM
FR742_Men_2_4_CAGAAG	0.799461001679102	1.02395236678647	1	LM
FR742_Men_2_4_CAGGAA	-3.81525528974851	1.96693027205991	2	LM
FR742_Men_2_4_CATGCA	-1.60012519903501	2.4199835080676	1	LM
FR742_Men_2_4_CATGTC	-2.93862164564451	2.3957451600604	1	LM
FR742_Men_2_4_CATTGG	-2.38251531668027	1.71653521247434	1	LM
FR742_Men_2_4_CCAATC	-1.86517370291074	3.02770483680295	1	LM
FR742_Men_2_4_CCACAA	-6.13909113951047	-0.466120718044768	2	LM
FR742_Men_2_4_CCAGTA	0.64600198917071	1.41937339492368	1	LM
FR742_Men_2_4_CCATAG	0.452083284184137	1.93904340453671	1	LM
FR742_Men_2_4_CCATCA	-6.18405688352903	-0.465521810574065	2	LM
FR742_Men_2_4_CCGATA	0.706936234757105	1.99865734763669	1	LM
FR742_Men_2_4_CCGTAA	0.00717268340269656	2.43215525336789	1	LM
FR742_Men_2_4_CCTACA	-1.4499183947595	3.21887362189816	1	LM
FR742_Men_2_4_CCTATG	-3.58469927854856	1.73449075408505	2	LM
FR742_Men_2_4_CCTGAA	-0.499786680415472	3.11155140586423	1	LM
FR742_Men_2_4_CCTTGA	-4.31876242704709	1.57317650504636	2	LM
FR742_Men_2_4_CGAACA	-6.23187363691648	-0.304942844433318	2	LM
FR742_Men_2_4_CGATGA	-0.846861308291754	3.23039543815183	1	LM
FR742_Men_2_4_CGATTG	-1.26710367746671	2.17998588271665	1	LM
FR742_Men_2_4_CGCATA	-1.99744511194547	3.03199589438962	1	LM
FR742_Men_2_4_CGCTAA	-1.35190010614713	3.17495167441892	1	LM
FR742_Men_2_4_CGGTTA	-5.95284092970212	0.0224423427157299	2	LM
FR742_Men_2_4_CGTAAG	-1.25549924917539	2.24467146583127	1	LM
FR742_Men_2_4_CGTCTA	-2.5196238810571	2.08177292533444	1	LM
FR742_Men_2_4_CGTTAC	-1.69928706236204	1.88556921668576	1	LM
FR742_Men_2_4_CGTTCA	-4.37059653349241	0.756479861217012	2	LM
FR742_Men_2_4_CTAACG	-0.203522493913969	1.84895885177182	1	LM
FR742_Men_2_4_CTAAGC	1.49149798803012	1.67830383964108	1	LM
FR742_Men_2_4_CTAGAC	-0.603119021132788	2.28092062659787	1	LM
FR742_Men_2_4_CTAGGA	-2.27886093206724	2.79458105750607	1	LM
FR742_Men_2_4_CTAGTG	-3.17448723860105	1.40537011809873	2	LM
FR742_Men_2_4_CTATCC	-0.984850590899786	2.34265554137753	1	LM
FR742_Men_2_4_CTCAGA	-0.750682061389288	3.07651770301389	1	LM
FR742_Men_2_4_CTCATG	-1.05152339287122	1.72125017829465	1	LM
FR742_Men_2_4_CTCGAA	-5.46580184049924	1.24699294753598	2	LM
FR742_Men_2_4_CTGCTA	0.554542834088007	2.31951916404294	1	LM
FR742_Men_2_4_CTGTTG	-0.178197318539223	2.03688776679562	1	LM
FR742_Men_2_4_CTTCGA	-4.34144604749997	1.52083933539914	2	LM
FR742_Men_2_4_GAAGAC	-2.9305456931146	1.85920465179013	2	LM
FR742_Men_2_4_GAAGGA	-0.174599697664579	2.46130311675595	1	LM
FR742_Men_2_4_GAATCC	-5.7497812563928	0.772366167979707	2	LM
FR742_Men_2_4_GAATGG	-0.0487406978758183	2.36326587386655	1	LM
FR742_Men_2_4_GACAAC	0.00453550569693179	2.55766117759274	1	LM
FR742_Men_2_4_GACAGA	-1.62782085485776	3.28399813361691	1	LM
FR742_Men_2_4_GACGAA	-1.04463714905103	2.64900458045529	1	LM
FR742_Men_2_4_GAGCAA	-1.98916245050748	2.7919989842944	1	LM
FR742_Men_2_4_GAGGTA	-1.58099258489927	2.65940964408444	1	LM
FR742_Men_2_4_GAGTGA	-4.41288054533323	1.64258086867856	2	LM
FR742_Men_2_4_GAGTTG	-2.34201419897397	2.34714067168759	1	LM
FR742_Men_2_4_GATACG	-0.972963338569006	2.82681048102902	1	LM
FR742_Men_2_4_GATCGA	-5.70166934080442	0.765960337596406	2	LM
FR742_Men_2_4_GATCTG	-0.0687142739446965	2.1866523046069	1	LM
FR742_Men_2_4_GATTGC	0.245217049643198	1.88182652183103	1	LM
FR742_Men_2_4_GCAACA	1.65220760755221	1.95151317306088	1	LM
FR742_Men_2_4_GCAGAA	-6.06142867155393	-0.2977614384122	2	LM
FR742_Men_2_4_GCATGA	-0.665062909797033	2.17525685020017	1	LM
FR742_Men_2_4_GCATTC	-4.69767439909299	0.344671847300996	2	LM
FR742_Men_2_4_GCGTTA	-3.9996272379907	1.6292017716937	2	LM
FR742_Men_2_4_GCTAAG	-4.07324946470579	0.771643759685029	2	LM
FR742_Men_2_4_GCTCTA	-4.09857643194517	0.863038899379243	2	LM
FR742_Men_2_4_GCTTAC	-4.73079407759031	1.05783832259702	2	LM
FR742_Men_2_4_GCTTCA	-2.09880662508329	2.02554667182492	1	LM
FR742_Men_2_4_GGAATC	-1.0215308124574	2.67194140143918	1	LM
FR742_Men_2_4_GGACAA	-1.05834669418653	2.2312673348956	1	LM
FR742_Men_2_4_GGATAC	-2.4491757208856	2.25051415153073	1	LM
FR742_Men_2_4_GGATCA	-1.54358864374479	2.07273400016354	1	LM
FR742_Men_2_4_GGCTTA	-0.148253997639021	1.46230352111386	1	LM
FR742_Men_2_4_GGTAAC	-5.45096695967039	1.07115137763547	2	LM
FR742_Men_2_4_GGTAGA	-3.03891075201353	1.7256988305621	1	LM
FR742_Men_2_4_GGTATG	-1.27324069090207	2.33796084113645	1	LM
FR742_Men_2_4_GGTGTA	-1.09404272384962	2.88724434562253	1	LM
FR742_Men_2_4_GGTTAG	-0.719701116755804	2.586135985332	1	LM
FR742_Men_2_4_GTAACC	-4.46795380659421	1.29273212142514	2	LM
FR742_Men_2_4_GTACAG	-1.84782815523466	2.12379205413388	1	LM
FR742_Men_2_4_GTACCA	-4.03199780531247	1.03752076812314	2	LM
FR742_Men_2_4_GTACTC	-0.83315194197019	1.72048509307431	1	LM
FR742_Men_2_4_GTATCG	-4.53256142683347	1.3521660584979	2	LM
FR742_Men_2_4_GTATGC	-0.816836243346533	2.62474882789182	1	LM
FR742_Men_2_4_GTCTCA	0.0553253387657794	2.40888345428037	1	LM
FR742_Men_2_4_GTGAAG	0.00256379894892306	1.22321665473508	1	LM
FR742_Men_2_4_GTGACA	-2.46823371000608	2.15991270728635	1	LM
FR742_Men_2_4_GTGATC	-1.09200126476606	2.5272079724841	1	LM
FR742_Men_2_4_GTGGAA	-0.0306182856114712	2.67875492759274	1	LM
FR742_Men_2_4_GTTAGG	-2.90874159880002	2.04818570800351	1	LM
FR742_Men_2_4_GTTGAG	-4.73430550642331	0.630341174083223	2	LM
FR742_Men_2_4_TAACGG	-1.16117561407407	2.49154198356198	1	LM
FR742_Men_2_4_TACAGG	-0.543007438853582	2.1595231313281	1	LM
FR742_Men_2_4_TACCAC	-5.83960879392942	0.19306743331479	2	LM
FR742_Men_2_4_TACCGA	-6.20691979475339	-0.260046599430571	2	LM
FR742_Men_2_4_TACGCA	-3.21496189184507	2.21097362227963	2	LM
FR742_Men_2_4_TACTCC	-3.30243766851743	2.5274840611987	2	LM
FR742_Men_2_4_TAGCTC	-1.05013669081052	2.48072898574399	1	LM
FR742_Men_2_4_TAGGAC	-4.32064116545041	0.580396058040132	2	LM
FR742_Men_2_4_TAGTGG	-2.99053538389524	1.65103542991208	1	LM
FR742_Men_2_4_TATCCG	-2.25920999594053	2.29241836257504	1	LM
FR742_Men_2_4_TATCGC	-0.939580088332495	1.25584042258786	1	LM
FR742_Men_2_4_TCAACG	-5.52896130628904	0.889917256312837	2	LM
FR742_Men_2_4_TCACAG	0.802545840069452	1.99086129851865	1	LM
FR742_Men_2_4_TCATCC	-3.38757312841733	1.91889107413815	2	LM
FR742_Men_2_4_TCCGAA	-3.46569288320859	1.24507892318295	2	LM
FR742_Men_2_4_TCTAGG	-1.13277632541974	2.55279505439328	1	LM
FR742_Men_2_4_TCTTGC	-3.989600306228	1.38649785705136	2	LM
FR742_Men_2_4_TGAACC	0.157022232338587	2.18434131331967	1	LM
FR742_Men_2_4_TGAAGG	-3.29009259291013	1.54839790053891	2	LM
FR742_Men_2_4_TGAGGA	-2.50355041570981	1.98635184951352	1	LM
FR742_Men_2_4_TGATCG	-5.0166794116052	0.196355106311311	2	LM
FR742_Men_2_4_TGCAAC	-1.70954502172788	2.60186684318112	1	LM
FR742_Men_2_4_TGCAGA	-1.07956421919187	2.24497950263547	1	LM
FR742_Men_2_4_TGGTGA	-0.118611242473325	2.69276964850949	1	LM
FR742_Men_2_4_TGTACG	-1.40264225550016	2.54345381446408	1	LM
FR742_Men_2_4_TGTAGC	0.65238546781222	1.22572338767575	1	LM
FR742_Men_2_4_TGTCGA	0.281585002466837	1.45856940932797	1	LM
FR742_Men_2_4_TGTCTG	-2.84312213011106	1.59460866637753	1	LM
FR742_Men_2_4_TGTTCC	-1.54899919576963	2.61349404044675	1	LM
FR742_Men_2_4_TTACGC	-0.854977553561529	1.98769295402097	1	LM
FR742_Men_2_4_TTCACC	-1.43379283495267	2.65103876777219	1	LM
FR742_Men_2_4_TTCCAG	-2.23033416815122	1.9800454396777	1	LM
FR742_Men_2_4_TTCGAC	-1.49213910646757	2.37637460418271	1	LM
FR742_Men_2_4_TTCTCG	-2.27944219656309	2.25151121802854	1	LM
FR742_Men_2_4_TTGCAC	-1.66694748945554	2.0910450238757	1	LM
FR742_Men_2_4_TTGGAG	-1.33596826143583	2.14551508613156	1	LM
FR742_Men_2_4_TTGGCA	-5.50388062544187	-0.174855707211028	2	LM
FR742_Men_2_4_TTGGTC	-2.35550010748228	1.84521067328977	1	LM
FR742_Men_2_4_TTGTGC	-2.82689941473325	1.71269190497922	1	LM
FR541_GM_WM_PVM_5_AAGGTG	-5.84583390302976	0.895501496272554	2	PC
FR541_GM_WM_PVM_5_AGCGAA	-5.7804356867822	1.13280022330808	2	PC
FR541_GM_WM_PVM_5_AGGATC	-4.68765223570188	2.52568304725217	2	PC
FR541_GM_WM_PVM_5_AGTGCA	-5.49820817060789	1.34076082892941	2	PC
FR541_GM_WM_PVM_5_ATGAGG	-6.01177275724729	1.29392516799497	2	PC
FR541_GM_WM_PVM_5_ATGGAC	-6.10787070341428	1.1203807611041	2	PC
FR541_GM_WM_PVM_5_CATGTC	-6.38689435072263	0.762993933635224	2	PC
FR541_GM_WM_PVM_5_CATTGG	-6.21967280454954	-0.353235481304656	2	PC
FR541_GM_WM_PVM_5_CTAGTG	-5.9695922190698	0.916520478206147	2	PC
FR541_GM_WM_PVM_5_CTCATG	-6.75848353453	0.612536074595918	2	PC
FR541_GM_WM_PVM_5_GACAAC	-6.43929112501462	-0.516564426941405	2	PC
FR541_GM_WM_PVM_5_GCTCTA	-6.69021189756711	0.922154070811738	2	PC
FR541_GM_WM_PVM_5_GGATAC	-6.20402348585447	-0.055286763233672	2	PC
FR541_GM_WM_PVM_5_GGTGTA	-6.76878989286741	0.804281594233979	2	PC
FR541_GM_WM_PVM_5_GGTTAG	-6.54561532087644	1.19887602515744	2	PC
FR541_GM_WM_PVM_5_GTTAGG	-6.53558409757932	0.0951658505968944	2	PC
FR541_GM_WM_PVM_5_TCATCC	-5.36650002546628	1.45976531692075	2	PC
FR541_GM_WM_PVM_5_TGAGGA	-6.04915869779905	0.373364211993684	2	PC
FR541_GM_WM_PVM_5_TGTACG	-6.79207671232541	0.697060229259004	2	PC
FR541_GM_WM_PVM_5_TTGGTC	-6.79815209455808	0.0992225427203075	2	PC
FR541_GM_WM_PVM_5_TTGTGC	-6.26231158323606	0.758999945598115	2	PC
FR541_Men_2_AACACC	1.62157976083438	2.30218470283078	0	LM
FR541_Men_2_AACCTC	-0.112762566507062	0.879729868846406	1	LM
FR541_Men_2_AACGAG	1.45126032285372	-2.93044674210025	0	LM
FR541_Men_2_AACTGG	0.909059042259851	1.11508786864804	1	LM
FR541_Men_2_AAGCAC	-0.000457128361066872	1.29423678107785	1	LM
FR541_Men_2_AAGCCA	-0.247332436815104	0.734376790004243	1	LM
FR541_Men_2_AAGGTG	0.184964532181421	0.599587323146333	1	LM
FR541_Men_2_AAGTGC	1.02411400727908	1.56898963637875	1	LM
FR541_Men_2_ACAAGC	-0.603949641660055	0.813245417552461	1	LM
FR541_Men_2_ACAGAC	-0.228316103890738	0.663583161311616	1	LM
FR541_Men_2_ACAGGA	2.12258970193545	-0.747270284218322	0	LM
FR541_Men_2_ACAGTG	1.08256637506167	0.377884866672029	1	LM
FR541_Men_2_ACATGG	-0.278788616731962	0.335523011165132	1	LM
FR541_Men_2_ACCAGA	1.83349894933383	0.54606568999814	0	LM
FR541_Men_2_ACCATG	1.91124355249087	0.59436547942685	0	LM
FR541_Men_2_ACGGTA	0.889705175682703	2.1276468057208	1	LM
FR541_Men_2_ACGTAC	-0.48977688498815	0.528941513972749	1	LM
FR541_Men_2_ACGTGA	1.87181436471621	1.21549093909787	0	LM
FR541_Men_2_ACGTTG	-0.871132915690741	2.3928941506915	1	LM
FR541_Men_2_ACTCAC	-2.73784554548582	2.91749251075314	1	LM
FR541_Men_2_ACTCGA	3.20391833238284	0.402193548160066	0	LM
FR541_Men_2_ACTCTG	0.812291199490229	1.76257264800595	1	LM
FR541_Men_2_ACTTCG	0.622030312344233	1.16172135062741	1	LM
FR541_Men_2_AGAACG	-0.10345966912826	0.297523023562898	1	LM
FR541_Men_2_AGACAG	0.042666429802576	1.23150527663754	1	LM
FR541_Men_2_AGACCA	1.88224946908633	2.00690424628781	0	LM
FR541_Men_2_AGACTC	4.03288447312991	-1.57045998237802	0	LM
FR541_Men_2_AGATGC	1.59846949033419	0.466872813182344	1	LM
FR541_Men_2_AGCGAA	0.0206990485636386	1.45817864127683	1	LM
FR541_Men_2_AGCTAG	0.358909661099115	1.74982750602292	1	LM
FR541_Men_2_AGCTCA	-0.3751989210399	0.216800929980745	1	LM
FR541_Men_2_AGCTTC	3.59385597161929	-1.56264067627264	0	LM
FR541_Men_2_AGGAAG	-1.41947627611478	2.50329315848874	1	LM
FR541_Men_2_AGGACA	1.14588963441531	0.714813353496064	0	LM
FR541_Men_2_AGGATC	-0.0822297538073865	1.32001173682736	1	LM
FR541_Men_2_AGGCTA	-0.77643317528089	2.30358398147153	1	LM
FR541_Men_2_AGTACC	1.54969357900302	0.695518376307954	1	LM
FR541_Men_2_AGTAGG	1.55064463071505	1.93911993690061	1	LM
FR541_Men_2_AGTGCA	1.32760595731417	0.839675785975923	1	LM
FR541_Men_2_AGTGTC	-1.05849075861295	0.794177414851655	1	LM
FR541_Men_2_ATACGG	0.701859409138361	2.00416243262814	1	LM
FR541_Men_2_ATCACG	-0.19381305001696	2.48395526595639	1	LM
FR541_Men_2_ATCAGC	-0.561085587218603	2.34510481544064	1	LM
FR541_Men_2_ATCCAC	1.82095097951571	1.69396650977658	0	LM
FR541_Men_2_ATCCGA	1.72322534970919	1.26582682319211	1	LM
FR541_Men_2_ATCGCA	1.26843356542269	1.31392634101437	1	LM
FR541_Men_2_ATCTCC	2.62761389665286	0.805518748240937	0	LM
FR541_Men_2_ATGAGG	0.132454598471323	0.394724609332551	1	LM
FR541_Men_2_ATGCAG	-0.875017827227911	1.96772921271848	1	LM
FR541_Men_2_ATGCTC	0.562977606579462	0.993472935634126	1	LM
FR541_Men_2_ATGGAC	-0.0784769149871674	0.364609004931916	1	LM
FR541_Men_2_ATGTCG	0.670829290672937	1.30045783706235	1	LM
FR541_Men_2_ATTGCG	0.707577342316309	0.646002175288667	1	LM
FR541_Men_2_CAATGC	-0.475599562600454	1.48364794440793	1	LM
FR541_Men_2_CACCAA	2.19798051767031	0.310445668178071	0	LM
FR541_Men_2_CACGTA	1.7676976864783	-1.39988491497708	0	LM
FR541_Men_2_CACTCA	-1.96175504274686	3.1942960042529	1	LM
FR541_Men_2_CACTTC	-0.0528022626789418	1.30459225364255	1	LM
FR541_Men_2_CAGAAG	-0.357277145460447	0.378395797687043	1	LM
FR541_Men_2_CAGGAA	-0.410516207888922	0.825833441691865	1	LM
FR541_Men_2_CATGCA	0.167022371813456	0.772404314952363	1	LM
FR541_Men_2_CATGTC	-0.414274757579168	0.926112296061982	1	LM
FR541_Men_2_CATTGG	0.943416113182703	0.907730938868989	1	LM
FR541_Men_2_CCAATC	-0.268575599268278	0.342177512126435	1	LM
FR541_Men_2_CCACAA	-1.65328109808286	1.63383495994138	1	LM
FR541_Men_2_CCAGTA	2.53676902703921	-0.0704890470929249	0	LM
FR541_Men_2_CCATAG	0.0565743391958866	1.28567803092526	1	LM
FR541_Men_2_CCGATA	0.841786379143396	2.38095557876157	1	LM
FR541_Men_2_CCGTAA	-0.475614493563971	2.75982868857907	1	LM
FR541_Men_2_CCTACA	-0.116008829176625	2.93423140235471	1	LM
FR541_Men_2_CCTATG	-0.312858974412283	2.42004239745664	1	LM
FR541_Men_2_CCTGAA	-0.191548785045942	1.10042751021909	1	LM
FR541_Men_2_CCTTGA	-0.080508494600853	2.44836700149106	1	LM
FR541_Men_2_CGAACA	0.462045306488672	2.66185057349729	1	LM
FR541_Men_2_CGATGA	-0.502202814296087	1.445102574306	1	LM
FR541_Men_2_CGATTG	-1.10930806942304	0.75264299102353	1	LM
FR541_Men_2_CGCATA	1.35314130239169	-0.717435298485289	0	LM
FR541_Men_2_CGCTAA	-2.21645510740598	2.95796120353269	1	LM
FR541_Men_2_CGGTTA	-0.652146642878851	1.49729120917844	1	LM
FR541_Men_2_CGTAAG	0.163137043043772	0.967484833674897	1	LM
FR541_Men_2_CGTCTA	1.09237265042941	1.0614048261218	1	LM
FR541_Men_2_CGTTAC	-0.0296873504670468	0.917123915629853	1	LM
FR541_Men_2_CGTTCA	1.39039503984133	0.93528950400876	0	LM
FR541_Men_2_CTAACG	-1.5579140240701	0.864314200358857	1	LM
FR541_Men_2_CTAAGC	1.4579482024161	1.2266753930621	1	LM
FR541_Men_2_CTAGAC	1.30736064366976	2.66554176993894	1	LM
FR541_Men_2_CTAGGA	0.78548192433993	2.04864108748959	1	LM
FR541_Men_2_CTAGTG	-0.87108797378858	0.652423979716767	1	LM
FR541_Men_2_CTATCC	1.81482648305575	0.238834740596284	0	LM
FR541_Men_2_CTCAGA	0.534181947037378	1.16897404380368	1	LM
FR541_Men_2_CTCATG	0.723665828034082	0.669634463267793	1	LM
FR541_Men_2_CTCGAA	-5.98882878370603	0.712359311061372	2	LM
FR541_Men_2_CTGCTA	-0.343776529506048	1.63326037116574	1	LM
FR541_Men_2_CTGTTG	-0.522270744517645	1.44276559539365	1	LM
FR541_Men_2_CTTCGA	-1.44842339105924	2.78998291678952	1	LM
FR541_Men_2_GAAGAC	-0.733213310912451	0.512674691157808	1	LM
FR541_Men_2_GAAGGA	0.165621662661234	1.95680153556394	1	LM
FR541_Men_2_GAATCC	0.308232451006571	2.43809020705747	1	LM
FR541_Men_2_GAATGG	0.826685721203485	1.03667009063291	1	LM
FR541_Men_2_GACAAC	-0.570384537652334	0.450635911899079	1	LM
FR541_Men_2_GACAGA	-1.55335116930326	3.22323286719846	1	LM
FR541_Men_2_GACGAA	-3.59214532919248	2.10043180175351	2	LM
FR541_Men_2_GAGGTA	-1.00303710050901	0.561088444667329	1	LM
FR541_Men_2_GAGTGA	-1.2264578396829	1.42401802726315	1	LM
FR541_Men_2_GAGTTG	0.0636429732290897	1.12385308929013	1	LM
FR541_Men_2_GATACG	-1.15204835481962	1.15754354186582	1	LM
FR541_Men_2_GATCGA	-0.233001401499113	1.44994580932187	1	LM
FR541_Men_2_GATCTG	-0.574829583838781	1.69358957000302	1	LM
FR541_Men_2_GATTGC	0.636498743817011	0.950586678462495	1	LM
FR541_Men_2_GCAACA	-0.183666663095554	1.74395644851254	1	LM
FR541_Men_2_GCAATG	-0.804589634612402	1.3482118863635	1	LM
FR541_Men_2_GCAGAA	0.889069670960108	1.451046349483	1	LM
FR541_Men_2_GCATGA	0.692138487621943	2.06375849433469	1	LM
FR541_Men_2_GCATTC	-2.31682146139463	2.37960612960385	1	LM
FR541_Men_2_GCCATA	0.894203299805323	0.941920639949311	1	LM
FR541_Men_2_GCTAAG	-0.259367635324797	0.466528059916963	1	LM
FR541_Men_2_GCTCTA	0.866628999039331	0.666500927882661	1	LM
FR541_Men_2_GCTTAC	-0.344016587212881	1.76096475310849	1	LM
FR541_Men_2_GCTTCA	-0.383154680803618	0.265523554759492	1	LM
FR541_Men_2_GGAATC	-0.632173484042486	1.05549133010434	1	LM
FR541_Men_2_GGACAA	-0.711348002627691	1.10894477553891	1	LM
FR541_Men_2_GGATAC	-1.2204980904611	0.861771466212739	1	LM
FR541_Men_2_GGATCA	-1.21943355150541	1.01910364814328	1	LM
FR541_Men_2_GGCTTA	0.57756548576037	1.20811331458615	1	LM
FR541_Men_2_GGTAAC	-0.99951655216535	1.16792142577695	1	LM
FR541_Men_2_GGTAGA	-1.39713550157865	0.942060830073823	1	LM
FR541_Men_2_GGTATG	1.32961534909884	-0.408229945225249	0	LM
FR541_Men_2_GGTGTA	-0.428263848498663	1.17663133330869	1	LM
FR541_Men_2_GGTTAG	-0.506630277112326	0.333760382609834	1	LM
FR541_Men_2_GTAACC	0.71704554013888	-0.133581517261992	1	LM
FR541_Men_2_GTACAG	-1.32416987963041	1.51132905669736	1	LM
FR541_Men_2_GTACCA	1.28622519426028	1.779823901134	1	LM
FR541_Men_2_GTACTC	-0.759996181205114	0.449715496974458	1	LM
FR541_Men_2_GTATCG	0.0971071516720447	1.28286040015744	1	LM
FR541_Men_2_GTATGC	-0.989665394500097	0.823611142116059	1	LM
FR541_Men_2_GTCTCA	1.77514933995883	0.440590383487214	0	LM
FR541_Men_2_GTGAAG	1.23606979303042	1.18490469642209	1	LM
FR541_Men_2_GTGACA	-0.0264813879879323	2.05675685592221	1	LM
FR541_Men_2_GTGATC	-0.250618366375765	0.417437197642793	1	LM
FR541_Men_2_GTGGAA	-1.02542925424894	0.462234141307344	1	LM
FR541_Men_2_GTTAGG	-0.479015206769308	0.635583998637666	1	LM
FR541_Men_2_TAACGG	2.47117077760378	-0.481753466648589	0	LM
FR541_Men_2_TACAGG	-0.0385301167519894	0.864389779048433	1	LM
FR541_Men_2_TACCAC	4.10434948854128	-0.525542138142119	0	LM
FR541_Men_2_TACCGA	-1.57713580675443	3.28809321113156	1	LM
FR541_Men_2_TACGCA	0.574018651768366	1.4366043824725	1	LM
FR541_Men_2_TACTCC	0.0293760096279773	1.37166130729245	1	LM
FR541_Men_2_TAGCTC	-0.349330430701574	0.698218943553437	1	LM
FR541_Men_2_TAGGAC	0.590288931652704	0.737595679240693	1	LM
FR541_Men_2_TAGTGG	0.828198367878595	0.533444287257661	1	LM
FR541_Men_2_TATCCG	0.453236514851252	0.711366774516572	1	LM
FR541_Men_2_TATCGC	0.879571313187281	1.56596887298154	1	LM
FR541_Men_2_TCAACG	-0.394923096373877	0.995618464427461	1	LM
FR541_Men_2_TCACAG	0.461089844032923	1.86021363921689	1	LM
FR541_Men_2_TCATCC	-0.411651467755636	2.71878302283811	1	LM
FR541_Men_2_TCCGAA	-0.0814316960426179	2.29766237922238	1	LM
FR541_Men_2_TCTAGG	1.09247123651187	1.11044418998288	1	LM
FR541_Men_2_TCTTGC	0.30371146850268	1.40380585380124	1	LM
FR541_Men_2_TGAACC	-0.609590684846243	0.636958243327607	1	LM
FR541_Men_2_TGAAGG	-0.803644424155554	0.341220738368501	1	LM
FR541_Men_2_TGATCG	-0.538910483792624	1.12273681350278	1	LM
FR541_Men_2_TGCAAC	0.399562353417078	1.21468579955625	1	LM
FR541_Men_2_TGCAGA	2.31937705926577	0.545262219386567	0	LM
FR541_Men_2_TGGTGA	-0.0661154890807477	0.647885920482148	1	LM
FR541_Men_2_TGGTTG	-0.613146459534964	0.49728787131833	1	LM
FR541_Men_2_TGTACG	1.06579017095248	1.04453003593015	1	LM
FR541_Men_2_TGTAGC	-0.537084674313864	0.747274758296479	1	LM
FR541_Men_2_TGTCGA	-0.104611152634224	0.405858280139436	1	LM
FR541_Men_2_TGTTCC	0.510757560059229	0.763716103511323	1	LM
FR541_Men_2_TGTTGG	-0.368644332364401	0.301867010074128	1	LM
FR541_Men_2_TTACGC	-0.224222047105631	0.0930185336642162	1	LM
FR541_Men_2_TTCACC	-0.722952669337591	1.34770381637143	1	LM
FR541_Men_2_TTCCAG	-0.213368719294867	0.802990796046724	1	LM
FR541_Men_2_TTCGAC	1.44567334108035	1.25487053580808	1	LM
FR541_Men_2_TTCTCG	-0.163888072446188	0.473334314303865	1	LM
FR541_Men_2_TTGCAC	0.809331173226038	1.6612104196124	1	LM
FR541_Men_2_TTGCGA	0.133884871527353	0.72544515319394	1	LM
FR541_Men_2_TTGCTG	-0.0199790576847401	0.988534333186616	1	LM
FR541_Men_2_TTGGAG	-0.451892709210714	2.11183726974057	1	LM
FR541_Men_2_TTGGTC	0.940326327606836	0.12632942386197	1	LM
FR541_Men_2_TTGTGC	-0.957808380797705	1.84591853805112	1	LM
FR648_CP_4_AACACC	3.83841525964419	0.29675018973874	0	CP
FR648_CP_4_AACCTC	2.66958891801516	0.303356649356355	0	CP
FR648_CP_4_AACGAG	2.38812696389834	-1.67217986099197	0	CP
FR648_CP_4_AACTGG	1.78633379392306	-0.569587944073211	0	CP
FR648_CP_4_AAGCAC	-0.441657608226141	0.476698996501435	1	CP
FR648_CP_4_AAGCCA	3.66656124047915	-1.930714247746	0	CP
FR648_CP_4_AAGGTG	2.32283985070864	-1.16149687580539	0	CP
FR648_CP_4_AAGTGC	2.25604211740176	-1.07461392692996	0	CP
FR648_CP_4_ACAAGC	1.79100953988711	-0.0858318787045582	0	CP
FR648_CP_4_ACAGAC	4.67388092927615	-0.957294879478942	0	CP
FR648_CP_4_ACAGGA	2.27466117791812	-0.899626610798369	0	CP
FR648_CP_4_ACAGTG	3.32111513070742	-0.577411411327849	0	CP
FR648_CP_4_ACATGG	3.43443142823855	-0.231035826725493	0	CP
FR648_CP_4_ACCATG	4.17612492494265	-0.9287388902135	0	CP
FR648_CP_4_ACGGTA	2.03848015718142	-1.41359440795852	0	CP
FR648_CP_4_ACGTAC	2.92615353517214	0.246827127414216	0	CP
FR648_CP_4_ACGTGA	3.51247417382876	0.750455023723115	0	CP
FR648_CP_4_ACGTTG	2.46885144166628	0.538462044673433	0	CP
FR648_CP_4_ACTCGA	4.10681378297488	-1.009941069407	0	CP
FR648_CP_4_ACTCTG	-0.641370719149908	2.87323200889157	1	CP
FR648_CP_4_ACTTCG	2.90432178430239	-1.11707311682178	0	CP
FR648_CP_4_AGAACG	-0.415764724686941	0.213859679179658	1	CP
FR648_CP_4_AGACAG	2.06662594728152	-0.0613756161160572	0	CP
FR648_CP_4_AGACTC	2.26642286233584	-1.56331113539411	0	CP
FR648_CP_4_AGATGC	3.16089116983096	-1.29611716978026	0	CP
FR648_CP_4_AGCGAA	1.38305687360446	-0.822181520981322	0	CP
FR648_CP_4_AGCTAG	2.8043073361365	-0.60630339197589	0	CP
FR648_CP_4_AGCTCA	2.37311207704226	-0.306023357433806	0	CP
FR648_CP_4_AGCTTC	2.83527910165469	0.708160044627656	0	CP
FR648_CP_4_AGGAAG	3.07814108781497	-0.585245190186034	0	CP
FR648_CP_4_AGGACA	2.32711445741335	0.0846136827044384	0	CP
FR648_CP_4_AGGATC	2.64717876367251	-1.58610087446643	0	CP
FR648_CP_4_AGGCTA	2.27422153405825	-0.817649958652984	0	CP
FR648_CP_4_AGTACC	2.75901567392031	0.328689100223054	0	CP
FR648_CP_4_AGTAGG	3.69361435823123	-1.9091594498582	0	CP
FR648_CP_4_AGTGCA	1.93974339418093	-0.459554551167022	0	CP
FR648_CP_4_AGTGTC	2.99556028299014	-1.32331783883048	0	CP
FR648_CP_4_ATACGG	2.60918414048831	-2.18834060244037	0	CP
FR648_CP_4_ATCACG	3.44095313005129	-2.29154604486896	0	CP
FR648_CP_4_ATCAGC	1.89735853128115	-0.430634019894133	0	CP
FR648_CP_4_ATCCAC	3.16018282823245	-0.317925212902556	0	CP
FR648_CP_4_ATCCGA	2.29015695504824	-0.651184318584929	0	CP
FR648_CP_4_ATCGCA	0.778316015526453	1.79108822532224	1	CP
FR648_CP_4_ATCGTG	2.1555765812842	-3.31391048244907	0	CP
FR648_CP_4_ATCTCC	4.7597778981177	-1.26357087306453	0	CP
FR648_CP_4_ATGACC	2.23231160096804	-0.0583817940182789	0	CP
FR648_CP_4_ATGAGG	1.81434845380465	-0.733956811947356	0	CP
FR648_CP_4_ATGCAG	2.58017455987612	-0.117465971035491	0	CP
FR648_CP_4_ATGCTC	3.70936500482241	-0.232508061451445	0	CP
FR648_CP_4_ATGGAC	3.15842592172305	-2.09897434524966	0	CP
FR648_CP_4_ATGTCG	3.4466196244208	0.113288881259431	0	CP
FR648_CP_4_ATTCGC	3.14695774964968	-1.68865947238875	0	CP
FR648_CP_4_ATTGCG	1.70173823289553	-1.39960831217242	0	CP
FR648_CP_4_CAATGC	3.13366567544619	-1.33288013748599	0	CP
FR648_CP_4_CACCAA	4.90919100694338	-1.98050156049205	0	CP
FR648_CP_4_CACGTA	2.44055449418704	-1.91030832938624	0	CP
FR648_CP_4_CACTCA	3.85575687341372	-0.368531582874785	0	CP
FR648_CP_4_CACTTC	2.46525084428469	0.0308563727908031	0	CP
FR648_CP_4_CAGAAG	1.69755732469241	-0.923463342709075	0	CP
FR648_CP_4_CAGGAA	4.51140963487307	-0.677948651833068	0	CP
FR648_CP_4_CATGCA	1.63014125280062	0.231164218860139	1	CP
FR648_CP_4_CATGTC	1.35745381765048	-0.837220547718535	0	CP
FR648_CP_4_CATTGG	3.49613439492861	-0.620774148029815	0	CP
FR648_CP_4_CCAATC	1.78079580716769	-0.217266319317351	0	CP
FR648_CP_4_CCACAA	3.99870907716433	-2.16879904083682	0	CP
FR648_CP_4_CCAGTA	4.46850096635501	-1.79566395096255	0	CP
FR648_CP_4_CCATAG	2.53227698259036	0.0667358655505077	0	CP
FR648_CP_4_CCGATA	2.47157799653689	0.581259371715058	0	CP
FR648_CP_4_CCGTAA	2.54214178971926	0.556625248866548	0	CP
FR648_CP_4_CCTACA	4.35080944947878	-2.32014959864093	0	CP
FR648_CP_4_CCTATG	3.22452890329043	-0.110971806568633	0	CP
FR648_CP_4_CCTGAA	4.12286984376589	-1.65172678045703	0	CP
FR648_CP_4_CCTTGA	3.35136568002383	-1.8511775117345	0	CP
FR648_CP_4_CGAACA	0.337681615873972	3.11650383658933	1	CP
FR648_CP_4_CGATGA	1.92771875314395	-0.647455094379912	0	CP
FR648_CP_4_CGATTG	2.45921432428042	-1.11272290162517	0	CP
FR648_CP_4_CGCATA	4.11979710511843	-1.13444694690181	0	CP
FR648_CP_4_CGGTTA	3.09832631997744	-0.0402762871213063	0	CP
FR648_CP_4_CGTAAG	1.5285277312247	0.099081756549348	0	CP
FR648_CP_4_CGTCTA	2.08503734521548	-0.12959348968936	0	CP
FR648_CP_4_CGTTAC	2.55340158395449	-0.973670421165953	0	CP
FR648_CP_4_CGTTCA	2.45148336343447	-1.89362561516238	0	CP
FR648_CP_4_CTAACG	3.9601854031531	-0.132316825909148	0	CP
FR648_CP_4_CTAAGC	2.29186736993472	-0.602830467743407	0	CP
FR648_CP_4_CTAGAC	3.97407376222292	0.304850699382295	0	CP
FR648_CP_4_CTAGGA	0.254331166073481	1.21394384093808	1	CP
FR648_CP_4_CTAGTG	3.5271495526282	-1.80097529105617	0	CP
FR648_CP_4_CTATCC	3.33555876664797	-0.11617374233676	0	CP
FR648_CP_4_CTCAGA	2.77191268853823	0.499758126216401	0	CP
FR648_CP_4_CTCATG	1.6090701764075	0.112996222453584	1	CP
FR648_CP_4_CTGCTA	2.50707160882632	-1.88893538526965	0	CP
FR648_CP_4_CTGTTG	1.2588914578406	0.219463231044282	1	CP
FR648_CP_4_CTTCGA	1.87992631845156	0.424703242259492	0	CP
FR648_CP_4_GAAGAC	1.33683251790682	-1.86750110797359	0	CP
FR648_CP_4_GAAGGA	3.91884171418826	0.329665185885896	0	CP
FR648_CP_4_GAATCC	2.24841319970767	-0.202499030155669	0	CP
FR648_CP_4_GAATGG	1.76863669805209	-0.675379751247893	0	CP
FR648_CP_4_GACAAC	2.75586831025759	-1.21735426597072	0	CP
FR648_CP_4_GACAGA	4.26065766267459	-1.32070204429103	0	CP
FR648_CP_4_GACGAA	4.32296978883425	-0.441347597164641	0	CP
FR648_CP_4_GAGCAA	1.30070948056857	-1.5207287780918	0	CP
FR648_CP_4_GAGGTA	2.25978648118655	-0.70855849794818	0	CP
FR648_CP_4_GAGTGA	2.15090000085513	-0.463760731739531	0	CP
FR648_CP_4_GAGTTG	1.25300990991274	-1.54247554950191	0	CP
FR648_CP_4_GATCGA	4.65816437654177	-2.08437949232532	0	CP
FR648_CP_4_GATCTG	2.54709231309573	-0.966713963074218	0	CP
FR648_CP_4_GATTGC	1.66376161031405	-1.00098985247089	0	CP
FR648_CP_4_GCAACA	2.59563338212649	0.0834500808291332	0	CP
FR648_CP_4_GCAATG	2.63271438531558	-1.01603612117244	0	CP
FR648_CP_4_GCAGAA	3.82666551522891	-0.260515091938506	0	CP
FR648_CP_4_GCATGA	2.52621447496096	-1.27868619374705	0	CP
FR648_CP_4_GCATTC	1.40321027688662	-0.369561551136504	0	CP
FR648_CP_4_GCCATA	4.26065575532595	-0.710822222752105	0	CP
FR648_CP_4_GCGTTA	1.42072963170687	-0.827387390656005	0	CP
FR648_CP_4_GCTAAG	2.71125375680605	-1.74843093566371	0	CP
FR648_CP_4_GCTCTA	1.95843207292239	0.203205587344636	0	CP
FR648_CP_4_GCTTAC	2.02826558999697	1.12060940452145	1	CP
FR648_CP_4_GCTTCA	2.61660921029727	-1.44311138801051	0	CP
FR648_CP_4_GGAATC	3.30914246492068	-1.42418790422155	0	CP
FR648_CP_4_GGACAA	3.03788649491946	-1.71670299581958	0	CP
FR648_CP_4_GGATAC	3.69727122239749	-0.502388117832671	0	CP
FR648_CP_4_GGATCA	-0.324403008297285	0.676324011760224	1	CP
FR648_CP_4_GGTAAC	1.87114655427615	-1.01551008037997	0	CP
FR648_CP_4_GGTAGA	1.10752820424716	-1.85844927839709	0	CP
FR648_CP_4_GGTATG	2.92182766847292	-0.779836235565673	0	CP
FR648_CP_4_GGTTAG	1.85085844449679	-1.66907335631324	0	CP
FR648_CP_4_GTAACC	3.50361096315066	-1.79785632900668	0	CP
FR648_CP_4_GTACAG	3.31346404008547	-2.97482478432132	0	CP
FR648_CP_4_GTACCA	2.91761409692446	-1.65233000926448	0	CP
FR648_CP_4_GTACTC	1.6862071698157	-0.24465822987033	0	CP
FR648_CP_4_GTATCG	2.44246184281985	-1.81748503260089	0	CP
FR648_CP_4_GTATGC	3.07943713121096	-1.12219121865703	0	CP
FR648_CP_4_GTCTCA	4.81534468583743	-1.26186992041541	0	CP
FR648_CP_4_GTGAAG	3.565331334397	-0.668842731041442	0	CP
FR648_CP_4_GTGACA	2.86728679589907	-1.58514011464788	0	CP
FR648_CP_4_GTGATC	2.38432204179446	-1.29415872506572	0	CP
FR648_CP_4_GTGGAA	2.69740878991763	-1.36689100973083	0	CP
FR648_CP_4_GTTAGG	1.56047510556857	-1.0154215972848	0	CP
FR648_CP_4_GTTGAG	2.54258953981082	-0.58430552296115	0	CP
FR648_CP_4_TAACGG	3.49198424272219	-0.91558039001895	0	CP
FR648_CP_4_TACAGG	2.69295536927859	-0.768598256630431	0	CP
FR648_CP_4_TACCGA	4.43510519914309	-2.75748371891452	0	CP
FR648_CP_4_TACGCA	1.87070691041628	-0.801857171577941	0	CP
FR648_CP_4_TACTCC	3.74295865945498	0.432694436984529	0	CP
FR648_CP_4_TAGCTC	2.05626093797366	-0.82566648535205	0	CP
FR648_CP_4_TAGGAC	1.30371283940951	-2.00670295767261	0	CP
FR648_CP_4_TAGTGG	1.29848050527255	-1.50630026357023	0	CP
FR648_CP_4_TATCCG	3.49124776773135	-2.65213537029697	0	CP
FR648_CP_4_TATCGC	2.43985020570437	-1.94075053743793	0	CP
FR648_CP_4_TCAACG	1.4191732352225	-1.74862704984618	0	CP
FR648_CP_4_TCACAG	3.29162370614688	-2.53994941524936	0	CP
FR648_CP_4_TCATCC	3.30199634484927	-1.50295748631244	0	CP
FR648_CP_4_TCCGAA	3.23756372384707	-3.02608263306094	0	CP
FR648_CP_4_TCTAGG	1.83813857488314	-0.912001071495543	0	CP
FR648_CP_4_TCTTGC	2.9326466267554	-1.26810949854327	0	CP
FR648_CP_4_TGAACC	3.37692391328494	-0.48835551552249	0	CP
FR648_CP_4_TGAAGG	2.13402330331484	-1.16467881016208	0	CP
FR648_CP_4_TGAGGA	3.1365781968085	-1.53085868805421	0	CP
FR648_CP_4_TGATCG	2.55429112367312	-0.643206654114257	0	CP
FR648_CP_4_TGCAAC	2.03969442300479	-1.02988543919993	0	CP
FR648_CP_4_TGCAGA	4.1290348713843	-2.06527000479175	0	CP
FR648_CP_4_TGGTGA	2.0395265763251	-1.72007293812705	0	CP
FR648_CP_4_TGGTTG	2.05005037240664	-1.338255299253	0	CP
FR648_CP_4_TGTACG	1.87368499688784	-1.2266238611169	0	CP
FR648_CP_4_TGTAGC	1.94548832826296	-0.759091434998046	0	CP
FR648_CP_4_TGTCGA	1.81723927907626	0.60300076194333	1	CP
FR648_CP_4_TGTCTG	2.07215678147952	-0.761451659721862	0	CP
FR648_CP_4_TGTTCC	2.46768152169863	-1.98474457673503	0	CP
FR648_CP_4_TGTTGG	2.62438451699893	-1.3979367371626	0	CP
FR648_CP_4_TTACGC	2.42908155374209	-1.89864498190356	0	CP
FR648_CP_4_TTCACC	2.92084419183413	-1.04786759428454	0	CP
FR648_CP_4_TTCCAG	3.32333814553897	-1.20607489160968	0	CP
FR648_CP_4_TTCGAC	2.25288187913577	-0.131721017879973	0	CP
FR648_CP_4_TTCTCG	1.51746189050356	-0.761597810310851	0	CP
FR648_CP_4_TTGCAC	2.2314039414374	-0.997679052872191	0	CP
FR648_CP_4_TTGCGA	1.61634694986025	-0.0696377735562428	0	CP
FR648_CP_4_TTGCTG	2.40678107194583	-2.06759017519427	0	CP
FR648_CP_4_TTGGAG	2.2439247315375	-1.57632322422935	0	CP
FR648_CP_4_TTGGCA	1.64685534886996	-1.13160261325313	0	CP
FR648_CP_4_TTGGTC	1.2830431406943	-0.720512745899688	0	CP
FR648_CP_4_TTGTGC	0.611044103428522	1.67437327094602	1	CP
FR648_GM_PVM_6_AACCTC	-5.78335297651609	1.53109109588193	2	PC
FR648_GM_PVM_6_AACGAG	-4.61555493421872	2.35843432136105	2	PC
FR648_GM_PVM_6_AAGTGC	-6.59062684126218	1.04811322875546	2	PC
FR648_GM_PVM_6_ACAGGA	-6.32423556394895	0.0201538819842235	2	PC
FR648_GM_PVM_6_ACTCAC	-5.6866651827844	0.717164160686006	2	PC
FR648_GM_PVM_6_AGAACG	-6.34566701002439	0.630697848277558	2	PC
FR648_GM_PVM_6_AGCGAA	3.29363858155886	1.0650087613635	0	PC
FR648_GM_PVM_6_AGCTAG	4.22048794679324	-0.265775678677092	0	PC
FR648_GM_PVM_6_AGGAAG	3.62730776719729	0.809753777461518	0	PC
FR648_GM_PVM_6_AGGATC	-6.3347159678491	0.408465148883332	2	PC
FR648_GM_PVM_6_AGGCTA	-6.59753048963865	1.18639552779721	2	PC
FR648_GM_PVM_6_ATCACG	-6.40279591627439	0.418005229907502	2	PC
FR648_GM_PVM_6_ATCCGA	-5.69920218534788	1.54351890273618	2	PC
FR648_GM_PVM_6_ATCGTG	3.57520925454775	0.376869084315766	0	PC
FR648_GM_PVM_6_ATGAGG	3.24887573175112	-0.270611761135588	0	PC
FR648_GM_PVM_6_CACTTC	-6.50353873319944	0.996146323161592	2	PC
FR648_GM_PVM_6_CAGAAG	3.3262582962958	0.863075139003266	0	PC
FR648_GM_PVM_6_CAGGAA	-6.82882559843381	0.780237557368745	2	PC
FR648_GM_PVM_6_CATTGG	2.86491524629275	1.19490277953671	0	PC
FR648_GM_PVM_6_CCAGTA	-5.3184257800134	1.19200241752194	2	PC
FR648_GM_PVM_6_CGATTG	4.17535149507205	-0.782487867397796	0	PC
FR648_GM_PVM_6_CGGTTA	-6.65479291029294	0.709917189555635	2	PC
FR648_GM_PVM_6_CGTTAC	2.53799473695437	1.63144982047604	0	PC
FR648_GM_PVM_6_CGTTCA	-5.27045596189817	2.12839997001218	2	PC
FR648_GM_PVM_6_CTAGGA	-6.63875878401121	0.92962634749936	2	PC
FR648_GM_PVM_6_CTAGTG	-6.35264838285764	1.21103155799436	2	PC
FR648_GM_PVM_6_CTCATG	-5.00020707197507	2.37829840369748	2	PC
FR648_GM_PVM_6_CTGTTG	2.76656758241335	1.08025896735715	0	PC
FR648_GM_PVM_6_GAAGAC	-6.36915028639158	1.10483634658383	2	PC
FR648_GM_PVM_6_GAATGG	-4.61420167036374	2.42380368896054	2	PC
FR648_GM_PVM_6_GACGAA	-6.53852570600828	1.20622217841672	2	PC
FR648_GM_PVM_6_GAGTTG	4.53893362931887	-0.639625428242217	0	PC
FR648_GM_PVM_6_GATCTG	3.0134457295386	1.21528852172421	0	PC
FR648_GM_PVM_6_GATTGC	-3.78705514021238	2.73103535361813	2	PC
FR648_GM_PVM_6_GCAATG	-4.56621754713376	2.62602913566159	2	PC
FR648_GM_PVM_6_GCATGA	-5.1679188067468	2.03387630172299	2	PC
FR648_GM_PVM_6_GCGTTA	-6.46252883024534	1.05355799384641	2	PC
FR648_GM_PVM_6_GCTCTA	-5.56768906660398	1.95361077971982	2	PC
FR648_GM_PVM_6_GGACAA	2.41344701699893	1.27265465446042	0	PC
FR648_GM_PVM_6_GGCTTA	3.67980563096682	-0.935411630196105	0	PC
FR648_GM_PVM_6_GGTAGA	3.25935685090701	0.957020880656709	0	PC
FR648_GM_PVM_6_GGTATG	-3.37438929624875	2.65813601203488	2	PC
FR648_GM_PVM_6_GGTGTA	2.95575177125613	0.932767989116182	0	PC
FR648_GM_PVM_6_GGTTAG	3.31933366708438	0.74618137069272	0	PC
FR648_GM_PVM_6_GTGACA	3.30387031488101	-0.124481437725554	0	PC
FR648_GM_PVM_6_GTGATC	1.52743803910891	2.10915410705136	0	PC
FR648_GM_PVM_6_GTGGAA	3.00926005296389	1.4319885987811	0	PC
FR648_GM_PVM_6_GTTAGG	2.87400972299258	1.34136951156186	0	PC
FR648_GM_PVM_6_GTTGAG	2.96696078233401	0.731072308497895	0	PC
FR648_GM_PVM_6_TACGCA	-5.13793337889036	2.1844619531207	2	PC
FR648_GM_PVM_6_TACTCC	-6.17782652921995	0.195665599780549	2	PC
FR648_GM_PVM_6_TAGCTC	3.40052759103457	0.666752221065034	0	PC
FR648_GM_PVM_6_TAGGAC	-6.34154713697751	1.21849572845029	2	PC
FR648_GM_PVM_6_TAGTGG	3.08044802598635	0.855905177073945	0	PC
FR648_GM_PVM_6_TATCCG	2.925194615647	-1.04698559455348	0	PC
FR648_GM_PVM_6_TCACAG	-3.45597136564573	2.80200731940793	2	PC
FR648_GM_PVM_6_TCATCC	3.30149661950747	0.868033530192842	0	PC
FR648_GM_PVM_6_TGAAGG	3.00044166497866	0.873001458125581	0	PC
FR648_GM_PVM_6_TGGTGA	3.52568423204104	0.557045580821504	0	PC
FR648_GM_PVM_6_TGGTTG	3.62389003686587	-1.08010303787662	0	PC
FR648_GM_PVM_6_TGTACG	-6.53834260053953	0.836735369639863	2	PC
FR648_GM_PVM_6_TGTAGC	-6.61404192991575	0.976518275218476	2	PC
FR648_GM_PVM_6_TGTCTG	1.19411408357302	1.96696126647519	1	PC
FR648_GM_PVM_6_TGTTCC	3.36724554948489	-0.61059582046939	0	PC
FR648_GM_PVM_6_TGTTGG	-6.66694891996702	1.09295976348447	2	PC
FR648_GM_PVM_6_TTCACC	-6.79435074873289	0.877692343669404	2	PC
FR648_GM_PVM_6_TTCCAG	-6.59658730573972	0.939829470592012	2	PC
FR648_GM_PVM_6_TTGCAC	3.70298420838992	-0.577834067863952	0	PC
FR648_GM_PVM_6_TTGCTG	-3.38904417105039	2.53027546592282	2	PC
FR648_GM_PVM_6_TTGGAG	3.10014259271304	1.13841641135739	0	PC
FR648_GM_PVM_6_TTGGCA	4.09298359803836	-1.28261253051234	0	PC
FR648_GM_PVM_6_TTGGTC	3.0267308896033	0.895676972346772	0	PC
FR648_GM_PVM_6_TTGTGC	2.91420876435916	-0.895426986736785	0	PC
FR648_Men_3_AACTGG	3.89501654557864	-0.19211220554782	0	LM
FR648_Men_3_AAGGTG	3.53361331872622	-1.0050390940137	0	LM
FR648_Men_3_ACAGTG	3.92904412202517	-2.50737631134463	0	LM
FR648_Men_3_ACGGTA	4.39282118730227	-0.301912067455779	0	LM
FR648_Men_3_ACTTCG	4.75002180986086	-1.75227126292659	0	LM
FR648_Men_3_AGAACG	2.46563302926699	0.474525930362214	0	LM
FR648_Men_3_AGATGC	4.55895411424319	-0.431590555233489	0	LM
FR648_Men_3_AGCGAA	4.50115048341433	-1.04406940750552	0	LM
FR648_Men_3_AGCTAG	4.81338297776858	-0.643137929958831	0	LM
FR648_Men_3_AGCTTC	2.95085012368838	0.0545781869463817	0	LM
FR648_Men_3_AGGATC	4.88136708192507	-0.772176442665587	0	LM
FR648_Men_3_AGGCTA	4.00426661424319	-0.882197974247466	0	LM
FR648_Men_3_AGTAGG	3.37790643624941	-2.691989181561	0	LM
FR648_Men_3_AGTGTC	4.49127137117068	-3.05837690643741	0	LM
FR648_Men_3_ATACGG	3.31589590959231	0.388883115725984	0	LM
FR648_Men_3_ATCGCA	4.95221077851931	-0.782326517624389	0	LM
FR648_Men_3_ATCGTG	3.79263054780642	-0.446503518147002	0	LM
FR648_Men_3_ATGAGG	2.78554284028689	-0.57803612760974	0	LM
FR648_Men_3_ATTCGC	4.84062945298831	-3.20471215061618	0	LM
FR648_Men_3_ATTGCG	4.99012886933962	-1.26787356845809	0	LM
FR648_Men_3_CAATGC	3.85289775781313	0.454397084193696	0	LM
FR648_Men_3_CAGAAG	4.84054839067141	-1.24018177203609	0	LM
FR648_Men_3_CAGGAA	4.90668713502566	-0.719016013664733	0	LM
FR648_Men_3_CATGCA	4.20549237184207	-0.0500447731442555	0	LM
FR648_Men_3_CATGTC	3.83498632363955	-1.45696832425667	0	LM
FR648_Men_3_CATTGG	3.53238999299685	-0.990055439991484	0	LM
FR648_Men_3_CCATAG	4.74088227204959	-1.48216003179325	0	LM
FR648_Men_3_CCTATG	4.56543385438601	-2.5699086170621	0	LM
FR648_Men_3_CGTAAG	4.188387269303	-0.521440444511901	0	LM
FR648_Men_3_CGTTAC	3.5038443749396	-2.24101573042346	0	LM
FR648_Men_3_CTAACG	4.7331346219031	-1.15985065512134	0	LM
FR648_Men_3_CTAGTG	4.15627896241824	-0.975693104786406	0	LM
FR648_Men_3_CTCATG	3.53559123925845	-2.85640024952365	0	LM
FR648_Men_3_CTGCTA	4.50053011827151	-1.20104458741618	0	LM
FR648_Men_3_CTGTTG	4.85721814088503	-2.17229187302066	0	LM
FR648_Men_3_GAAGAC	4.67939507417361	-1.23002296499683	0	LM
FR648_Men_3_GAATCC	5.06973969392459	-2.21957844309283	0	LM
FR648_Men_3_GAATGG	4.54142462663333	-0.685715256256591	0	LM
FR648_Men_3_GAGGTA	3.07268702439944	-0.30850624851657	0	LM
FR648_Men_3_GAGTGA	2.839341515824	0.593437077479829	0	LM
FR648_Men_3_GATACG	3.22067152909915	-0.873820720238219	0	LM
FR648_Men_3_GATCTG	3.85091316156069	-1.1180801968999	0	LM
FR648_Men_3_GATTGC	4.01843726091067	-0.634181557220946	0	LM
FR648_Men_3_GCATGA	4.58432328157107	-0.811103580517302	0	LM
FR648_Men_3_GCGTTA	4.12171446733157	-0.692597327751647	0	LM
FR648_Men_3_GGAATC	4.07974945954959	-2.45120149664355	0	LM
FR648_Men_3_GGATAC	4.57847582750003	-1.05150642804576	0	LM
FR648_Men_3_GGATCA	4.58766161851565	-0.824247656387816	0	LM
FR648_Men_3_GGCTTA	4.76102053575198	-2.18787443451358	0	LM
FR648_Men_3_GGTAAC	2.2462862675635	0.27699613757657	0	LM
FR648_Men_3_GGTAGA	3.4893294518439	-1.77723410539104	0	LM
FR648_Men_3_GGTATG	3.6872852986304	0.0517741460375682	0	LM
FR648_Men_3_GGTGTA	3.03381859712283	0.610962988811006	0	LM
FR648_Men_3_GGTTAG	4.00617253236453	-2.30599188618136	0	LM
FR648_Men_3_GTACCA	4.26536499910037	-0.437196729702483	0	LM
FR648_Men_3_GTATCG	3.78994190148989	-0.643164394421111	0	LM
FR648_Men_3_GTCTCA	4.66655051164309	-1.02086192182971	0	LM
FR648_Men_3_GTGAAG	4.53658282212893	-0.758694885296355	0	LM
FR648_Men_3_GTGGAA	4.28761088304202	-0.836880026382933	0	LM
FR648_Men_3_GTTAGG	3.58274018220584	-0.851157007736693	0	LM
FR648_Men_3_GTTGAG	3.88862549714724	-0.031455991787444	0	LM
FR648_Men_3_TACAGG	4.22942959718386	-2.59651040844394	0	LM
FR648_Men_3_TAGCTC	4.02497517518679	-1.35360735468341	0	LM
FR648_Men_3_TAGGAC	4.04358183793704	-1.69044484011603	0	LM
FR648_Men_3_TAGTGG	4.12551438264529	-1.18768358044101	0	LM
FR648_Men_3_TATCCG	3.7219041531531	-3.50881397537662	0	LM
FR648_Men_3_TCAACG	4.89195858888308	-1.72019403986407	0	LM
FR648_Men_3_TCTAGG	2.67877947740237	-0.864585755390654	0	LM
FR648_Men_3_TGAAGG	2.72563087396304	-0.374976871532927	0	LM
FR648_Men_3_TGGTGA	4.25692831926028	-2.04609763435794	0	LM
FR648_Men_3_TGGTTG	3.13591658525149	-0.875352619213591	0	LM
FR648_Men_3_TGTACG	3.88339793138186	-1.95865964703036	0	LM
FR648_Men_3_TGTAGC	4.02882039003054	-1.04160383157207	0	LM
FR648_Men_3_TGTCGA	3.77380334787051	0.394255878406037	0	LM
FR648_Men_3_TGTCTG	3.58128344468752	-0.676801858467589	0	LM
FR648_Men_3_TGTTCC	3.60616695336978	-1.39839547686053	0	LM
FR648_Men_3_TGTTGG	4.90252959184329	-1.86348303965999	0	LM
FR648_Men_3_TTGCAC	2.85373532228152	0.240163328128328	0	LM
FR648_Men_3_TTGCGA	3.56698977403323	-2.45210939459277	0	LM
FR648_Men_3_TTGGAG	3.06597649507205	-1.97054913453532	0	LM
FR648_Men_3_TTGGCA	2.6951330845801	-2.19567149691058	0	LM
FR648_Men_3_TTGGTC	3.32263409547488	-1.047463385386	0	LM
FR648_Men_3_TTGTGC	4.74275290422122	-0.827115116638671	0	LM
FR685_Men_1_AACGAG	3.77273809365908	-3.70146906189395	0	LM
FR685_Men_1_AAGCCA	4.4493211453406	-2.02701353840304	0	LM
FR685_Men_1_AAGGTG	3.41192662172	-3.75121748260928	0	LM
FR685_Men_1_ACAAGC	4.87430989198367	-2.09327667765094	0	LM
FR685_Men_1_ACAGAC	2.37650930337588	-1.27316185645534	0	LM
FR685_Men_1_ACAGTG	3.98769080094973	-2.99032306484653	0	LM
FR685_Men_1_ACATGG	4.30096089296023	-3.8845888357587	0	LM
FR685_Men_1_ACGGTA	4.01158415727297	-3.56111681274844	0	LM
FR685_Men_1_ACGTAC	3.48503720216433	-3.76007306389285	0	LM
FR685_Men_1_ACTTCG	4.70073973588626	-2.8204413633771	0	LM
FR685_Men_1_AGATGC	2.81573497705142	-4.20415365509463	0	LM
FR685_Men_1_AGCGAA	4.39398323945681	-3.86162864975406	0	LM
FR685_Men_1_AGCTTC	4.40296875886599	-3.04646718315555	0	LM
FR685_Men_1_AGGAAG	3.77723156861941	-3.45736563019229	0	LM
FR685_Men_1_AGGACA	5.01119362764041	-1.91538193635417	0	LM
FR685_Men_1_AGGATC	0.905434006973902	-2.5950825195737	0	LM
FR685_Men_1_AGTGTC	3.68173205308596	-3.57940423302127	0	LM
FR685_Men_1_ATCAGC	4.19298970155398	-2.87671625427676	0	LM
FR685_Men_1_ATCGTG	3.80580460481326	-4.0659795980878	0	LM
FR685_Men_1_ATGAGG	3.85520827226321	-4.002731202168	0	LM
FR685_Men_1_ATGGAC	4.29792487077395	-3.57423794083072	0	LM
FR685_Men_1_ATGTCG	4.89703690461794	-2.91252386383487	0	LM
FR685_Men_1_ATTCGC	3.9976929371802	-3.88591611198855	0	LM
FR685_Men_1_ATTGCG	3.0666044896094	-3.78037226013614	0	LM
FR685_Men_1_CAATGC	3.53675972871462	-4.15423548035098	0	LM
FR685_Men_1_CACTTC	4.65719830445925	-2.84179818443729	0	LM
FR685_Men_1_CAGAAG	4.33573090486209	-3.52041804604007	0	LM
FR685_Men_1_CAGGAA	3.2202635949103	-3.54195701889468	0	LM
FR685_Men_1_CATGCA	3.98830353669802	-3.48662674240542	0	LM
FR685_Men_1_CATTGG	2.97862851075808	-4.17420303635074	0	LM
FR685_Men_1_CCACAA	4.65301739625613	-1.55477111972643	0	LM
FR685_Men_1_CCATAG	4.33064734391848	-3.85345494560672	0	LM
FR685_Men_1_CCGATA	4.48218142442385	-3.51429450325442	0	LM
FR685_Men_1_CCGTAA	4.02573239259402	-1.32422168366386	0	LM
FR685_Men_1_CCTATG	4.89687621049563	-1.87769356183482	0	LM
FR685_Men_1_CCTGAA	4.49787651948611	-3.38908684067203	0	LM
FR685_Men_1_CGATTG	2.99962293557803	-4.32691871933414	0	LM
FR685_Men_1_CGGTTA	3.51237761430422	-4.22779881767703	0	LM
FR685_Men_1_CGTAAG	4.15295111589114	-4.04465329460574	0	LM
FR685_Men_1_CGTCTA	4.67897116593997	-2.13650464825107	0	LM
FR685_Men_1_CGTTAC	3.0238741581885	-4.22316419891788	0	LM
FR685_Men_1_CGTTCA	4.46502625398318	-3.37448715977145	0	LM
FR685_Men_1_CTAGGA	4.6472929661719	-3.21013283543063	0	LM
FR685_Men_1_CTAGTG	3.90072047166506	-3.98243057541324	0	LM
FR685_Men_1_CTCATG	4.79341256074587	-2.88191282562686	0	LM
FR685_Men_1_CTGCTA	3.8988593762366	-3.98689019493533	0	LM
FR685_Men_1_CTGTTG	2.73427283219973	-4.15101301483585	0	LM
FR685_Men_1_GAATGG	3.12819539956729	-4.1229020338483	0	LM
FR685_Men_1_GAGCAA	3.56944190911929	-3.01212334446384	0	LM
FR685_Men_1_GAGGTA	3.60465704850833	-3.66308343224002	0	LM
FR685_Men_1_GAGTGA	3.82666265420596	-3.68416106514407	0	LM
FR685_Men_1_GAGTTG	3.75663315705935	-3.88894069008304	0	LM
FR685_Men_1_GATCTG	3.92383419923464	-4.0302289705701	0	LM
FR685_Men_1_GATTGC	4.18776833467166	-3.70141994766666	0	LM
FR685_Men_1_GCAATG	3.60330140046755	-3.27135753445102	0	LM
FR685_Men_1_GCAGAA	3.10608398370425	-4.06164991669131	0	LM
FR685_Men_1_GCATTC	3.59190093927065	-3.76876580528689	0	LM
FR685_Men_1_GCGTTA	4.09340226106326	-3.54363238625003	0	LM
FR685_Men_1_GCTAAG	1.19921183042208	-1.09320014528705	0	LM
FR685_Men_1_GCTTAC	4.42087828569094	-3.3601758461423	0	LM
FR685_Men_1_GCTTCA	0.749166602417627	-3.25006246380282	0	LM
FR685_Men_1_GGAATC	4.07893073014895	-4.05317151359988	0	LM
FR685_Men_1_GGACAA	3.66235744409243	-3.67760240845157	0	LM
FR685_Men_1_GGATAC	4.68214022569338	-2.77598285488559	0	LM
FR685_Men_1_GGCTTA	3.15123450212161	-4.20959150604678	0	LM
FR685_Men_1_GGTAAC	4.16438900880496	-3.92042624763919	0	LM
FR685_Men_1_GGTAGA	3.823965186402	-3.88822662643863	0	LM
FR685_Men_1_GGTGTA	2.69626080445925	-4.14154302887393	0	LM
FR685_Men_1_GGTTAG	3.73907243661563	-3.97166359238101	0	LM
FR685_Men_1_GTAACC	3.85514366082827	-3.67353474907352	0	LM
FR685_Men_1_GTACCA	1.62020027093569	-3.28961133770419	0	LM
FR685_Men_1_GTACTC	4.3499730771033	-3.79658925346805	0	LM
FR685_Men_1_GTATCG	3.74718605928103	-4.06118595413638	0	LM
FR685_Men_1_GTATGC	3.52394401483218	-4.07412588409854	0	LM
FR685_Men_1_GTGAAG	4.50420081071536	-2.42150813154651	0	LM
FR685_Men_1_GTGATC	3.85143243722598	-4.11136019043399	0	LM
FR685_Men_1_GTGGAA	2.83202897958438	-4.1665974836774	0	LM
FR685_Men_1_GTTAGG	4.10883175782839	-3.34783971123172	0	LM
FR685_Men_1_GTTGAG	4.126619691178	-3.75837027840091	0	LM
FR685_Men_1_TAACGG	4.38590371064822	-3.75464761070682	0	LM
FR685_Men_1_TAGCTC	3.73786055497805	-3.78859317116214	0	LM
FR685_Men_1_TAGGAC	4.06973683290164	-3.65315353683902	0	LM
FR685_Men_1_TAGTGG	3.94140278749148	-4.09974896721316	0	LM
FR685_Men_1_TATCCG	4.18269049577395	-4.01798617653323	0	LM
FR685_Men_1_TCACAG	3.75241672448794	-4.12609875015689	0	LM
FR685_Men_1_TCCGAA	4.45963799409548	-3.6679037790723	0	LM
FR685_Men_1_TCTAGG	3.59811794213931	-3.20996713451816	0	LM
FR685_Men_1_TGAAGG	3.14707195214907	-4.11136591247989	0	LM
FR685_Men_1_TGAGGA	3.61171090058962	-3.31103682331515	0	LM
FR685_Men_1_TGATCG	3.44362842492739	-4.22994148544742	0	LM
FR685_Men_1_TGGTGA	4.07795464448611	-3.13028573803378	0	LM
FR685_Men_1_TGGTTG	2.66330062799136	-3.86183440498782	0	LM
FR685_Men_1_TGTACG	2.89389168672244	-2.97392904571963	0	LM
FR685_Men_1_TGTAGC	1.99855410508792	-3.50668656639529	0	LM
FR685_Men_1_TGTCTG	2.65130388192813	-2.9211288671918	0	LM
FR685_Men_1_TGTTCC	4.02392470292727	-3.45963549427463	0	LM
FR685_Men_1_TGTTGG	3.32129489831606	-3.8847953062482	0	LM
FR685_Men_1_TTACGC	4.52581965379397	-3.27135336212588	0	LM
FR685_Men_1_TTCACC	4.39282643251101	-3.67873465828372	0	LM
FR685_Men_1_TTCCAG	3.67348205499331	-4.03840744308902	0	LM
FR685_Men_1_TTCTCG	3.67265021257083	-4.13603293709232	0	LM
FR685_Men_1_TTGCAC	3.57942711763064	-2.11820661835147	0	LM
FR685_Men_1_TTGCTG	4.48009526185671	-3.5065678339429	0	LM
FR685_Men_1_TTGGAG	2.56997429780642	-3.40029525570346	0	LM
FR685_Men_1_TTGGCA	4.32763277940432	-3.49594795517398	0	LM
FR685_Men_1_TTGGTC	2.8662973587958	-3.99376165680362	0	LM
FR685_Men_1_TTGTGC	4.09554898194949	-3.71509992889834	0	LM
FR999_GBM_Men_4_AACCTC	1.02461778573672	-2.56090819649173	0	LM
FR999_GBM_Men_4_AACGAG	2.3267899697272	-2.18109047226382	0	LM
FR999_GBM_Men_4_AAGCAC	3.56311785630862	-1.86179831437541	0	LM
FR999_GBM_Men_4_AAGCCA	2.74319660119692	-2.87283897213412	0	LM
FR999_GBM_Men_4_ACAGGA	4.40633475236575	-3.55343162826968	0	LM
FR999_GBM_Men_4_ACAGTG	1.10625278405825	-3.06466722301913	0	LM
FR999_GBM_Men_4_ACCAAC	3.67831813745181	-1.33610653690768	0	LM
FR999_GBM_Men_4_ACCAGA	4.62977826051394	-1.8192221205659	0	LM
FR999_GBM_Men_4_ACCATG	3.04543077401797	-2.50032067112399	0	LM
FR999_GBM_Men_4_ACGGTA	1.48504399709384	-2.76733600906802	0	LM
FR999_GBM_Men_4_ACGTAC	2.40534173898379	-2.93056583218051	0	LM
FR999_GBM_Men_4_ACGTGA	1.98334919862429	-2.62943398765994	0	LM
FR999_GBM_Men_4_ACTCAC	3.92025076799075	-2.42824822477771	0	LM
FR999_GBM_Men_4_ACTCGA	4.80277001313845	-1.12434366158916	0	LM
FR999_GBM_Men_4_ACTCTG	1.60279285363833	-3.22877192310763	0	LM
FR999_GBM_Men_4_AGACAG	2.04537856034915	-2.44006240181399	0	LM
FR999_GBM_Men_4_AGACCA	4.03712403230349	-3.18270063213779	0	LM
FR999_GBM_Men_4_AGATGC	3.43265091828982	-3.26472723297549	0	LM
FR999_GBM_Men_4_AGCTCA	2.44517170838992	-3.77711403183414	0	LM
FR999_GBM_Men_4_AGGAAG	1.93444096498171	-1.73750819079352	0	LM
FR999_GBM_Men_4_AGGATC	1.09026169233004	-3.56315338425113	0	LM
FR999_GBM_Men_4_AGGCTA	1.78717863015811	-3.20849704555942	0	LM
FR999_GBM_Men_4_AGTACC	1.41893529348055	-3.98980343155337	0	LM
FR999_GBM_Men_4_AGTGCA	2.25329362802188	-3.3741158228345	0	LM
FR999_GBM_Men_4_AGTGTC	1.1137008612601	-2.68564832024051	0	LM
FR999_GBM_Men_4_ATACGG	0.722973281666437	-3.60495149902774	0	LM
FR999_GBM_Men_4_ATCACG	2.56200777940432	-2.40193348936511	0	LM
FR999_GBM_Men_4_ATCCAC	3.95486294679324	-1.43889854661895	0	LM
FR999_GBM_Men_4_ATCCGA	1.47655903749148	-4.00935256294681	0	LM
FR999_GBM_Men_4_ATCGTG	1.83931397847811	-3.45351660065127	0	LM
FR999_GBM_Men_4_ATCTCC	4.35193907670657	-1.79270207695438	0	LM
FR999_GBM_Men_4_ATGACC	2.19587218217532	0.587547661738862	0	LM
FR999_GBM_Men_4_ATGAGG	2.01342451028506	-2.52424287609531	0	LM
FR999_GBM_Men_4_ATGCTC	2.1410661881415	-3.04075562767459	0	LM
FR999_GBM_Men_4_ATGGAC	2.61542164735476	-1.54813086800052	0	LM
FR999_GBM_Men_4_ATGTCG	2.14040934495608	-3.34801971725894	0	LM
FR999_GBM_Men_4_ATTCGC	2.20447527818362	-3.67343008331729	0	LM
FR999_GBM_Men_4_ATTGCG	1.54439174585024	-3.15356468967868	0	LM
FR999_GBM_Men_4_CACCAA	1.24841415338198	-3.83566772751285	0	LM
FR999_GBM_Men_4_CACGTA	2.98722445420901	-2.8945084791608	0	LM
FR999_GBM_Men_4_CACTCA	2.4351085370032	-3.35473739914371	0	LM
FR999_GBM_Men_4_CACTTC	2.27884685449282	-3.01806509308292	0	LM
FR999_GBM_Men_4_CAGGAA	2.06716477327029	-2.69979011825992	0	LM
FR999_GBM_Men_4_CATGTC	1.8690034096686	-2.73243033699466	0	LM
FR999_GBM_Men_4_CATTGG	1.93003570489565	-3.30184817127658	0	LM
FR999_GBM_Men_4_CCACAA	3.31898676805178	-0.237086294216643	0	LM
FR999_GBM_Men_4_CCAGTA	3.14531695298831	-1.90633180551005	0	LM
FR999_GBM_Men_4_CCATAG	1.6195864623038	-2.95035314373447	0	LM
FR999_GBM_Men_4_CCGTAA	3.5290592854468	-2.13495719246341	0	LM
FR999_GBM_Men_4_CCTACA	3.31017386369387	-3.66978633217288	0	LM
FR999_GBM_Men_4_CCTATG	2.47031175546328	-2.58209574036075	0	LM
FR999_GBM_Men_4_CCTGAA	1.7828137820212	-3.62935316376163	0	LM
FR999_GBM_Men_4_CCTTGA	2.01229416780154	-2.89123749546481	0	LM
FR999_GBM_Men_4_CGAACA	2.12396203927676	-2.4893473964162	0	LM
FR999_GBM_Men_4_CGATTG	1.18471538476626	-2.36562478355838	0	LM
FR999_GBM_Men_4_CGCATA	1.87212740831057	-3.47989320568515	0	LM
FR999_GBM_Men_4_CGCTAA	1.90440880708377	-3.60302007011844	0	LM
FR999_GBM_Men_4_CGGTTA	1.9804342930762	-2.99173986725284	0	LM
FR999_GBM_Men_4_CGTCTA	1.79530167035739	-3.33752846531344	0	LM
FR999_GBM_Men_4_CGTTAC	1.26199078015963	-2.30776858143283	0	LM
FR999_GBM_Men_4_CGTTCA	2.23152100495974	-2.85264932922793	0	LM
FR999_GBM_Men_4_CTAACG	1.0694942419974	-3.36661433987094	0	LM
FR999_GBM_Men_4_CTAAGC	1.06823872975985	-3.0681529026456	0	LM
FR999_GBM_Men_4_CTAGAC	2.54810463838259	-4.16578876785709	0	LM
FR999_GBM_Men_4_CTAGTG	1.28023790769259	-3.18273401073886	0	LM
FR999_GBM_Men_4_CTCAGA	1.66524826936404	-2.49226122908069	0	LM
FR999_GBM_Men_4_CTCATG	1.94140564851443	-3.20262503437472	0	LM
FR999_GBM_Men_4_CTCGAA	4.50795685701052	-1.75095914117766	0	LM
FR999_GBM_Men_4_CTGCTA	1.41653000764529	-3.33161282352878	0	LM
FR999_GBM_Men_4_CTGTTG	1.9270244782416	-3.15108156017734	0	LM
FR999_GBM_Men_4_CTTCGA	3.54557835511843	-1.76259022764636	0	LM
FR999_GBM_Men_4_GAATCC	3.60278927735964	-0.742091177029143	0	LM
FR999_GBM_Men_4_GACAGA	3.28959667138735	-2.57032429985477	0	LM
FR999_GBM_Men_4_GACGAA	1.17206310681979	-2.71972238830997	0	LM
FR999_GBM_Men_4_GAGCAA	3.07843625001589	-1.83676811866237	0	LM
FR999_GBM_Men_4_GAGGTA	2.24693810395876	-2.46873026899768	0	LM
FR999_GBM_Men_4_GAGTGA	1.2432414238898	-2.46362095884753	0	LM
FR999_GBM_Men_4_GAGTTG	1.71629213742892	-3.09783935360385	0	LM
FR999_GBM_Men_4_GATACG	1.59503125600497	-3.61364114098025	0	LM
FR999_GBM_Men_4_GATCTG	1.69210457257907	-2.96956670097781	0	LM
FR999_GBM_Men_4_GATTGC	1.46743833474795	-2.9900438766904	0	LM
FR999_GBM_Men_4_GCAACA	3.32960569314639	-2.78266620449496	0	LM
FR999_GBM_Men_4_GCAATG	1.39120363645236	-3.44059204868747	0	LM
FR999_GBM_Men_4_GCAGAA	4.69349705629031	-1.79533731750918	0	LM
FR999_GBM_Men_4_GCATTC	1.88027131013552	-2.03825181536151	0	LM
FR999_GBM_Men_4_GCTAAG	1.0265642350165	-3.43882953934146	0	LM
FR999_GBM_Men_4_GCTTAC	2.45426856927554	-2.52119970135165	0	LM
FR999_GBM_Men_4_GGCTTA	1.9737397377936	-3.1304897051282	0	LM
FR999_GBM_Men_4_GGTAGA	1.41007339410464	-2.75810181908084	0	LM
FR999_GBM_Men_4_GGTATG	1.57494830541293	-3.24539303593112	0	LM
FR999_GBM_Men_4_GGTGTA	1.81947731427828	-3.3401278238721	0	LM
FR999_GBM_Men_4_GTAACC	1.46528481893221	-2.69716596416904	0	LM
FR999_GBM_Men_4_GTACAG	2.4548314755408	-3.46424495987369	0	LM
FR999_GBM_Men_4_GTACTC	1.00078999452273	-2.42378270439578	0	LM
FR999_GBM_Men_4_GTATCG	0.993066186234156	-2.91345691494418	0	LM
FR999_GBM_Men_4_GTCTCA	2.3545569127051	-2.58092224411441	0	LM
FR999_GBM_Men_4_GTGAAG	0.942736262604395	-2.35731112770511	0	LM
FR999_GBM_Men_4_GTGACA	1.30682157926241	-2.26074778847171	0	LM
FR999_GBM_Men_4_GTGATC	1.38270258359591	-2.67275750450564	0	LM
FR999_GBM_Men_4_GTGGAA	1.35313820295016	-3.56820261291934	0	LM
FR999_GBM_Men_4_GTTAGG	1.03201019220034	-2.59381699375583	0	LM
FR999_GBM_Men_4_TAACGG	2.53134023599307	-2.46858316473437	0	LM
FR999_GBM_Men_4_TACAGG	1.86240589074771	-2.65819668583346	0	LM
FR999_GBM_Men_4_TACCGA	2.04856192521731	-3.85701072029544	0	LM
FR999_GBM_Men_4_TACGCA	1.7278833334891	-2.7350537758298	0	LM
FR999_GBM_Men_4_TACTCC	3.8418091481177	-1.02258094958736	0	LM
FR999_GBM_Men_4_TAGTGG	2.08388292245547	-3.26098155788852	0	LM
FR999_GBM_Men_4_TATCGC	3.23841893129031	-1.79304453544093	0	LM
FR999_GBM_Men_4_TCACAG	1.2019268219916	-2.96777593903018	0	LM
FR999_GBM_Men_4_TCTAGG	1.93437683038394	-2.45345985702945	0	LM
FR999_GBM_Men_4_TCTTGC	1.83762633256594	-3.38954746536685	0	LM
FR999_GBM_Men_4_TGATCG	1.42233192376772	-3.50634753517581	0	LM
FR999_GBM_Men_4_TGGTGA	1.41750621251742	-3.17406165413333	0	LM
FR999_GBM_Men_4_TGGTTG	1.37517392091433	-2.50897967628909	0	LM
FR999_GBM_Men_4_TGTACG	2.41728865556399	-2.34857612661792	0	LM
FR999_GBM_Men_4_TGTCGA	1.50816583089511	-3.53868639282657	0	LM
FR999_GBM_Men_4_TGTCTG	2.03484236650149	-2.32222831062747	0	LM
FR999_GBM_Men_4_TGTTCC	1.2866904681174	-3.35051643661929	0	LM
FR999_GBM_Men_4_TGTTGG	1.35592925004641	-3.07265639118625	0	LM
FR999_GBM_Men_4_TTACGC	1.59602641515414	-2.95717346481753	0	LM
FR999_GBM_Men_4_TTCACC	3.47164165429751	-0.313590882343779	0	LM
FR999_GBM_Men_4_TTCCAG	1.04409324578921	-3.47844135574771	0	LM
FR999_GBM_Men_4_TTCGAC	1.1767187064139	-2.99867760948611	0	LM
FR999_GBM_Men_4_TTCTCG	1.48060321263949	-3.40687525085879	0	LM
FR999_GBM_Men_4_TTGCAC	1.52879225663821	-2.863859651608	0	LM
FR999_GBM_Men_4_TTGCGA	2.15748011521975	-2.50683700851871	0	LM
FR999_GBM_Men_4_TTGCTG	1.63916229657809	-3.17312216572238	0	LM
FR999_GBM_Men_4_TTGGAG	1.57144271783511	-3.12327003292514	0	LM
FR999_GBM_Men_4_TTGGCA	1.90044271402041	-3.03439712337924	0	LM
FR999_GBM_PVM_Men_7_AACCTC	5.07069527558962	-1.14481490663959	0	PC
FR999_GBM_PVM_Men_7_AAGCAC	4.94265591554324	-1.09167578629924	0	PC
FR999_GBM_PVM_Men_7_AAGCCA	4.59772383622805	-1.05635532550288	0	PC
FR999_GBM_PVM_Men_7_ACAGTG	3.55789553575198	-0.585167286915313	0	PC
FR999_GBM_PVM_Men_7_ACGTGA	3.55631172113101	-0.351306913418303	0	PC
FR999_GBM_PVM_Men_7_ACTCGA	4.71477448396365	-1.00301748327685	0	PC
FR999_GBM_PVM_Men_7_ACTCTG	4.42264782838503	-3.01801800541354	0	PC
FR999_GBM_PVM_Men_7_AGATGC	2.88745343141238	-0.178484914822112	0	PC
FR999_GBM_PVM_Men_7_AGCTCA	4.94019400529544	-2.16222238354159	0	PC
FR999_GBM_PVM_Men_7_AGGAAG	3.55594193391482	-0.121788023037444	0	PC
FR999_GBM_PVM_Men_7_AGGATC	2.53769146852175	-3.18040573410464	0	PC
FR999_GBM_PVM_Men_7_AGTGCA	4.0610736554114	-1.1219094973035	0	PC
FR999_GBM_PVM_Men_7_ATACGG	3.61174332551638	0.166085960345735	0	PC
FR999_GBM_PVM_Men_7_ATCACG	0.419650847241083	0.751602293925752	0	PC
FR999_GBM_PVM_Men_7_ATCCAC	2.83608710221926	-0.502701876682769	0	PC
FR999_GBM_PVM_Men_7_ATCCGA	3.42169415406863	-0.297690747303496	0	PC
FR999_GBM_PVM_Men_7_ATCGTG	2.85888826303164	-0.607318041843901	0	PC
FR999_GBM_PVM_Men_7_ATGACC	5.13848387651126	-1.14800983480884	0	PC
FR999_GBM_PVM_Men_7_ATGAGG	2.87485968522708	-2.14669650606586	0	PC
FR999_GBM_PVM_Men_7_ATGCTC	4.9621270840613	-0.956969259304534	0	PC
FR999_GBM_PVM_Men_7_ATGTCG	2.98335062913577	-2.38737124018146	0	PC
FR999_GBM_PVM_Men_7_ATTGCG	2.14852296762148	-1.53138849884046	0	PC
FR999_GBM_PVM_Men_7_CACCAA	3.37622773103396	0.747042777019014	0	PC
FR999_GBM_PVM_Men_7_CACGTA	2.80599629335085	-1.92657920531703	0	PC
FR999_GBM_PVM_Men_7_CACTCA	4.44048153810183	-0.973873196167479	0	PC
FR999_GBM_PVM_Men_7_CACTTC	4.10669552735964	-1.82805359177066	0	PC
FR999_GBM_PVM_Men_7_CAGGAA	3.96368300370852	-2.95797216705752	0	PC
FR999_GBM_PVM_Men_7_CATGTC	4.03972374849002	-1.18738961033298	0	PC
FR999_GBM_PVM_Men_7_CATTGG	2.96562206201235	-1.32744511775447	0	PC
FR999_GBM_PVM_Men_7_CCACAA	2.90926324777285	0.210225941615571	0	PC
FR999_GBM_PVM_Men_7_CCAGTA	3.78808772020022	-1.49918262893109	0	PC
FR999_GBM_PVM_Men_7_CCATAG	3.7963031475989	-0.652235327286254	0	PC
FR999_GBM_PVM_Men_7_CCGTAA	3.91689907960574	0.206370593982209	0	PC
FR999_GBM_PVM_Men_7_CCTATG	3.57824718408267	0.0252535361819164	0	PC
FR999_GBM_PVM_Men_7_CCTGAA	3.4684702103583	0.40290355868863	0	PC
FR999_GBM_PVM_Men_7_CGAACA	4.21998488359133	-1.2190038543172	0	PC
FR999_GBM_PVM_Men_7_CGATTG	1.29294645242373	-2.52715110592319	0	PC
FR999_GBM_PVM_Men_7_CGCATA	4.69787489823977	-0.474686024708281	0	PC
FR999_GBM_PVM_Men_7_CGCTAA	4.58273112229983	-3.28993725590182	0	PC
FR999_GBM_PVM_Men_7_CGTCTA	4.7344659512488	-0.751375434917937	0	PC
FR999_GBM_PVM_Men_7_CGTTAC	3.24098073892275	-0.552637873215209	0	PC
FR999_GBM_PVM_Men_7_CGTTCA	4.46658121995608	-1.18226593546344	0	PC
FR999_GBM_PVM_Men_7_CTAACG	3.15237247399966	0.232570888476838	0	PC
FR999_GBM_PVM_Men_7_CTAGAC	4.10615097932498	-1.78927904180957	0	PC
FR999_GBM_PVM_Men_7_CTAGTG	3.05788146905581	-0.073450563473235	0	PC
FR999_GBM_PVM_Men_7_CTCAGA	3.7597094719855	-2.40048759989215	0	PC
FR999_GBM_PVM_Men_7_CTCATG	3.42065083436648	0.334096791224946	0	PC
FR999_GBM_PVM_Men_7_GACAGA	3.35897361688296	-0.171748159451018	0	PC
FR999_GBM_PVM_Men_7_GAGGTA	1.72608160428683	-0.321272609753142	0	PC
FR999_GBM_PVM_Men_7_GAGTGA	2.99689351968447	-2.02067774347735	0	PC
FR999_GBM_PVM_Men_7_GAGTTG	2.75407397203127	-1.38552790693713	0	PC
FR999_GBM_PVM_Men_7_GATCTG	2.01528942041079	-1.29689378849937	0	PC
FR999_GBM_PVM_Men_7_GCAATG	3.45498692445437	-0.12605631164981	0	PC
FR999_GBM_PVM_Men_7_GCAGAA	5.00255476884524	-0.966587541622649	0	PC
FR999_GBM_PVM_Men_7_GCATTC	3.63020264558474	-2.94245564751102	0	PC
FR999_GBM_PVM_Men_7_GCTAAG	4.03717171601931	-1.12579187564326	0	PC
FR999_GBM_PVM_Men_7_GCTTAC	2.89392220430056	-2.03235584310962	0	PC
FR999_GBM_PVM_Men_7_GGCTTA	2.25255596093813	-0.999050674957763	0	PC
FR999_GBM_PVM_Men_7_GGTAGA	2.74992906503359	-0.842616973442565	0	PC
FR999_GBM_PVM_Men_7_GGTGTA	3.74947964601199	-1.49872847925646	0	PC
FR999_GBM_PVM_Men_7_GTAACC	3.76131998948733	0.079914333301057	0	PC
FR999_GBM_PVM_Men_7_GTATCG	4.30363690309207	-1.32812896184398	0	PC
FR999_GBM_PVM_Men_7_GTGAAG	3.62994205407778	-0.177405832333098	0	PC
FR999_GBM_PVM_Men_7_GTGATC	4.26442419938723	-0.560002325100432	0	PC
FR999_GBM_PVM_Men_7_GTGGAA	3.08035027436892	-1.58673839829637	0	PC
FR999_GBM_PVM_Men_7_TAGTGG	2.84430753640811	-1.22723749093486	0	PC
FR999_GBM_PVM_Men_7_TATCGC	4.60711800508181	-1.3971097376175	0	PC
FR999_GBM_PVM_Men_7_TCACAG	3.66486417703311	-0.94149774126483	0	PC
FR999_GBM_PVM_Men_7_TCTTGC	2.1815947239844	-3.45898568443729	0	PC
FR999_GBM_PVM_Men_7_TGATCG	4.79822480134646	-0.874645112080108	0	PC
FR999_GBM_PVM_Men_7_TGGTGA	3.02537500314395	-1.01198789290858	0	PC
FR999_GBM_PVM_Men_7_TGTCGA	2.78201019220034	0.106955887752046	0	PC
FR999_GBM_PVM_Men_7_TGTTCC	3.92333256654421	-0.677588639778624	0	PC
FR999_GBM_PVM_Men_7_TTCCAG	3.78831588678042	0.0845402497820751	0	PC
FR999_GBM_PVM_Men_7_TTCTCG	2.05321466378848	-2.05592828802539	0	PC
FR999_GBM_PVM_Men_7_TTGCAC	1.77769708089511	-2.60582327656222	0	PC
FR999_GBM_PVM_Men_7_TTGCGA	1.78248011521975	-3.69503724388553	0	PC
FR999_GBM_PVM_Men_7_TTGGAG	3.79776441507022	-1.26573294214679	0	PC
FR999_GBM_PVM_Men_7_TTGGCA	3.01593005113284	-0.472720621151458	0	PC
FR645_DM_8_AACCTC	-1.01188254900297	-0.657353458923827	3	DM
FR645_DM_8_AACGAG	-2.75179637022336	-0.522761104626189	3	DM
FR645_DM_8_AACTGG	-3.72618163175901	0.0854980964236156	3	DM
FR645_DM_8_AAGCAC	-2.61876810140928	-0.34197735599948	3	DM
FR645_DM_8_AAGCCA	-0.622232055142721	-2.25550007633639	3	DM
FR645_DM_8_AAGGTG	-1.58095980234464	-1.74442481808139	3	DM
FR645_DM_8_ACAAGC	-0.47744703836759	-1.0655218046136	3	DM
FR645_DM_8_ACAGGA	-2.58018768377622	-0.496283648533355	3	DM
FR645_DM_8_ACAGTG	-3.14065158911069	-0.472854731602202	3	DM
FR645_DM_8_ACATGG	1.24728190354983	-0.90346246771289	0	DM
FR645_DM_8_ACCATG	2.8172615712134	-2.1800634246297	0	DM
FR645_DM_8_ACGGTA	-1.22168779917081	-0.895688114685546	3	DM
FR645_DM_8_ACGTAC	-1.11164165087064	0.821117760615815	1	DM
FR645_DM_8_ACGTGA	-3.60246003218015	-0.389350054783355	3	DM
FR645_DM_8_ACGTTG	-0.892149871066412	-1.23780453018619	3	DM
FR645_DM_8_ACTCAC	1.10444032601992	-2.51505505852176	0	DM
FR645_DM_8_ACTTCG	-2.67323411054929	-0.91991650871707	3	DM
FR645_DM_8_AGAACG	-1.0906118208917	-2.12723326496554	3	DM
FR645_DM_8_AGACAG	-0.99297905512174	-0.406396387142669	3	DM
FR645_DM_8_AGACTC	-1.77562106199582	-0.930099306625853	3	DM
FR645_DM_8_AGATGC	-2.04187882490476	-0.752062795681487	3	DM
FR645_DM_8_AGCGAA	-0.640926247313818	-1.18709450773669	3	DM
FR645_DM_8_AGCTAG	-3.56614673681577	0.360768677669038	3	DM
FR645_DM_8_AGCTTC	-3.95496953077634	-0.503173707050811	3	DM
FR645_DM_8_AGGAAG	-0.6526577527078	-1.33377359621001	3	DM
FR645_DM_8_AGGACA	-1.35692680425962	-1.0271632354684	3	DM
FR645_DM_8_AGGATC	-1.84969533033689	-1.6444147061534	3	DM
FR645_DM_8_AGGCTA	-2.22449267454465	-1.07929673604442	3	DM
FR645_DM_8_AGTACC	1.87443291597048	-1.99586754850818	0	DM
FR645_DM_8_AGTAGG	-1.74992001600583	-0.791871068996917	3	DM
FR645_DM_8_AGTGCA	-1.58844769544919	-0.564965544266234	3	DM
FR645_DM_8_ATACGG	-1.68507993765195	-1.36230151168777	3	DM
FR645_DM_8_ATCACG	-2.52024353094419	-0.938761351627837	3	DM
FR645_DM_8_ATCAGC	-0.7461835796388	-0.122761486095916	3	DM
FR645_DM_8_ATCCAC	-0.670362895205816	0.306671263652314	3	DM
FR645_DM_8_ATCCGA	-2.32412875242551	0.564845444636811	2	DM
FR645_DM_8_ATCGCA	1.7190371697394	-2.46578717045261	0	DM
FR645_DM_8_ATCGTG	-1.31719804354032	-0.530007956547271	3	DM
FR645_DM_8_ATGACC	-6.10319197721799	-0.448098061604033	2	DM
FR645_DM_8_ATGCAG	-5.48843968458494	-0.345130918545256	2	DM
FR645_DM_8_ATGCTC	-3.80141747541746	-0.517012475056182	3	DM
FR645_DM_8_ATGGAC	4.10184561662356	-2.12240099720431	0	DM
FR645_DM_8_ATGTCG	-2.57347310133298	1.61066329665708	1	DM
FR645_DM_8_ATTCGC	-1.46085596628507	-1.8628374319501	3	DM
FR645_DM_8_ATTGCG	-1.46081889219602	-1.78163787536098	3	DM
FR645_DM_8_CAATGC	-1.21457470007261	-1.27324959449245	3	DM
FR645_DM_8_CACGTA	-1.88264799661954	-0.939943013710509	3	DM
FR645_DM_8_CACTTC	-1.2576564604791	-0.823561666531096	3	DM
FR645_DM_8_CAGAAG	-0.886887794211706	-1.46397243998719	3	DM
FR645_DM_8_CAGGAA	-1.04604161329587	-0.59116941503955	3	DM
FR645_DM_8_CATGCA	-2.17442405767759	-0.830409644169341	3	DM
FR645_DM_8_CATGTC	-3.75158584661802	-0.460116742176543	3	DM
FR645_DM_8_CATTGG	-1.07554799862226	-2.0536265354581	3	DM
FR645_DM_8_CCATAG	0.770657831951777	-1.02963235787822	1	DM
FR645_DM_8_CCGATA	-4.21183026380857	-0.516955671829711	3	DM
FR645_DM_8_CCGTAA	-1.80069113321622	-1.53020535222961	3	DM
FR645_DM_8_CCTATG	1.81224274091403	-0.495195744556914	0	DM
FR645_DM_8_CCTGAA	-1.55931246824582	-1.1319671850629	3	DM
FR645_DM_8_CCTTGA	-2.69141018934568	-0.151462314648162	3	DM
FR645_DM_8_CGATGA	-0.931964522078833	-0.10981547645999	3	DM
FR645_DM_8_CGATTG	0.875144357010523	-3.83740413002444	0	DM
FR645_DM_8_CGGTTA	-1.6205544526132	-1.56062495149447	3	DM
FR645_DM_8_CGTAAG	-1.10191381521543	-1.34524375013782	3	DM
FR645_DM_8_CGTCTA	1.05485522203127	-2.85880529694034	0	DM
FR645_DM_8_CGTTAC	-1.91324413366636	-1.2748164813943	3	DM
FR645_DM_8_CGTTCA	-1.99527586050352	-0.698540149254332	3	DM
FR645_DM_8_CTAACG	-3.82907283850034	-0.350980518383513	3	DM
FR645_DM_8_CTAAGC	-1.67891395635923	-1.53948046825601	3	DM
FR645_DM_8_CTAGTG	2.55150257997195	-2.21338736824466	3	DM
FR645_DM_8_CTATCC	-2.76585066862424	-1.08119684271289	3	DM
FR645_DM_8_CTCATG	1.86032211236636	-2.64392244629336	0	DM
FR645_DM_8_CTGCTA	-2.97373188085874	-0.879808662457	3	DM
FR645_DM_8_CTGTTG	-3.58197033949216	-0.54640543274356	3	DM
FR645_DM_8_CTTCGA	-1.60083759374936	1.13293039985227	2	DM
FR645_DM_8_GAAGAC	-5.30390227384885	-0.248632667583953	2	DM
FR645_DM_8_GAATCC	2.28551065377871	-2.09351754002048	0	DM
FR645_DM_8_GAATGG	-3.04634559698423	-0.630440054459105	3	DM
FR645_DM_8_GACAAC	-3.14664352484067	-0.446042535824309	3	DM
FR645_DM_8_GAGCAA	-0.979985242560705	-1.44496810994817	3	DM
FR645_DM_8_GAGGTA	-1.1696574742349	-1.92804300598575	3	DM
FR645_DM_8_GAGTGA	-1.93244946546873	-1.19375151209308	3	DM
FR645_DM_8_GATACG	-2.66437519140562	-0.910608051342498	3	DM
FR645_DM_8_GATCGA	2.01206719331423	-2.52032673172427	0	DM
FR645_DM_8_GATCTG	1.83553313665072	-2.59807407669498	0	DM
FR645_DM_8_GATTGC	-2.08793211527189	-1.16717645339442	3	DM
FR645_DM_8_GCAATG	-3.26832116194089	-0.459935901684295	3	DM
FR645_DM_8_GCAGAA	0.869692439362207	-2.88520741276218	0	DM
FR645_DM_8_GCATGA	-1.309868341163	-1.95089030079318	3	DM
FR645_DM_8_GCATTC	0.614441806599298	-1.06393110565616	0	DM
FR645_DM_8_GCCATA	-2.85942972250303	-0.422249792141448	3	DM
FR645_DM_8_GCGTTA	-1.02873099394163	-1.2636698763795	3	DM
FR645_DM_8_GCTAAG	-4.06563771314939	-0.49249267391635	3	DM
FR645_DM_8_GCTCTA	3.01970612458865	-1.86611404828502	0	DM
FR645_DM_8_GCTTAC	-2.52783501692136	-1.0382484775014	3	DM
FR645_DM_8_GGAATC	-3.90713584966978	-0.623217819256316	3	DM
FR645_DM_8_GGACAA	1.31199836187045	-2.70712268166019	0	DM
FR645_DM_8_GGATAC	-0.433389460519156	-1.20299565605594	3	DM
FR645_DM_8_GGATCA	0.679545397087732	-1.03528991155101	0	DM
FR645_DM_8_GGCTTA	-1.55383289404233	-1.79703676514102	3	DM
FR645_DM_8_GGTAAC	-1.03570205517133	-1.97338878921939	3	DM
FR645_DM_8_GGTAGA	-1.23063731737455	-1.33235287479831	3	DM
FR645_DM_8_GGTATG	-0.932503884509405	-1.00485735945178	3	DM
FR645_DM_8_GGTGTA	-3.03162062712034	-0.675203023476134	3	DM
FR645_DM_8_GGTTAG	-1.39570725508054	-1.78098594955875	3	DM
FR645_DM_8_GTAACC	-0.793730741217932	-2.33754479698611	0	DM
FR645_DM_8_GTACAG	-1.44584775514921	-1.11806946806384	3	DM
FR645_DM_8_GTACCA	-4.4603730494531	-0.442887423557769	3	DM
FR645_DM_8_GTACTC	-3.41802251882871	-0.433592675251494	3	DM
FR645_DM_8_GTATCG	-1.19125497885068	-1.84691911749316	3	DM
FR645_DM_8_GTATGC	-0.701020663455328	-2.19097018055392	3	DM
FR645_DM_8_GTCTCA	-0.284377088621458	-0.73068380169345	3	DM
FR645_DM_8_GTGAAG	-3.6648362929376	0.265568854289521	2	DM
FR645_DM_8_GTGACA	-1.46282709188779	-0.876682994884978	3	DM
FR645_DM_8_GTGATC	-0.415222739651999	-0.557657597584258	1	DM
FR645_DM_8_GTGGAA	-1.75064910002073	-1.21243583969546	3	DM
FR645_DM_8_GTTAGG	-1.62203240938505	-1.78150382451488	3	DM
FR645_DM_8_GTTGAG	-1.15263593740781	-1.62978659383727	3	DM
FR645_DM_8_TAACGG	-4.27666915006956	-0.329383848232756	2	DM
FR645_DM_8_TACAGG	-1.87922537870725	-0.787486908955108	3	DM
FR645_DM_8_TACCGA	-1.60039461202939	-1.5724074672885	3	DM
FR645_DM_8_TACGCA	-3.64739978857358	-0.240492580456267	3	DM
FR645_DM_8_TACTCC	-1.01966810770353	0.32669186778592	3	DM
FR645_DM_8_TAGCTC	-3.40670908041318	-0.639535782856475	3	DM
FR645_DM_8_TAGGAC	-3.71741235800107	-0.280095098537932	3	DM
FR645_DM_8_TAGTGG	-1.45437360353788	-1.81009897403194	3	DM
FR645_DM_8_TATCCG	-1.70609510488828	-1.26322607509566	3	DM
FR645_DM_8_TATCGC	-2.92609322614988	-0.995192883533965	3	DM
FR645_DM_8_TCAACG	-3.0939487273248	-0.604817090553771	3	DM
FR645_DM_8_TCACAG	-2.30215657301267	-1.09904509596301	3	DM
FR645_DM_8_TCCGAA	-1.05088967628797	-0.69134646467639	3	DM
FR645_DM_8_TCTAGG	1.2230894511191	-1.27553170732928	0	DM
FR645_DM_8_TCTTGC	-2.57015860624631	-0.820775745434295	3	DM
FR645_DM_8_TGAACC	0.815784746929804	1.82854306884335	1	DM
FR645_DM_8_TGAAGG	-1.1210438067468	-1.98352286033107	3	DM
FR645_DM_8_TGAGGA	-2.9346481616052	-0.276706574482451	3	DM
FR645_DM_8_TGATCG	-2.09490752764066	-1.14185684732867	3	DM
FR645_DM_8_TGCAAC	-2.93489516325315	-0.978696761650573	3	DM
FR645_DM_8_TGCAGA	1.12731718473116	-1.09368806890918	0	DM
FR645_DM_8_TGGTGA	-2.8808904940637	-0.439820764584075	3	DM
FR645_DM_8_TGGTTG	-1.63329566068967	-1.75501265935374	3	DM
FR645_DM_8_TGTACG	-1.63649917192777	-1.59589766524507	3	DM
FR645_DM_8_TGTAGC	-1.14529896326383	-1.44309442303849	3	DM
FR645_DM_8_TGTCGA	-3.83513773031553	-0.336765287441741	3	DM
FR645_DM_8_TGTCTG	-1.12247115917524	-2.02420103363467	3	DM
FR645_DM_8_TGTTCC	-2.73939216680845	-0.837158618492614	3	DM
FR645_DM_8_TGTTGG	-2.14410532064756	-0.933835087341796	3	DM
FR645_DM_8_TTACGC	-1.16814268179258	-2.00756472162677	3	DM
FR645_DM_8_TTCACC	-1.23135030813535	-1.85387000255061	3	DM
FR645_DM_8_TTCCAG	-2.8190373236688	-1.00318017415477	3	DM
FR645_DM_8_TTCGAC	-2.36664069242795	-0.764819202942382	3	DM
FR645_DM_8_TTCTCG	-1.52870691366514	-1.64865997247172	3	DM
FR645_DM_8_TTGCAC	1.62297522477786	-2.84728991798831	0	DM
FR645_DM_8_TTGCGA	-2.84298170156797	-0.601332781834136	3	DM
FR645_DM_8_TTGCTG	-0.524181550219854	-0.737398622555266	3	DM
FR645_DM_8_TTGGAG	-2.87093914099058	-0.671455202621947	3	DM
FR645_DM_8_TTGGTC	-1.82706296987852	-0.395818589252959	3	DM
FR645_DM_8_TTGTGC	-3.56093252249082	-0.424599168819915	3	DM
FR960_DM_1_1_AAGCCA	0.840728217884699	-3.69721758179141	0	DM
FR960_DM_1_1_AAGGTG	0.973745936676661	-3.80251633934451	0	DM
FR960_DM_1_1_AGATGC	0.831606203838984	-3.67823993973209	0	DM
FR960_DM_1_1_AGCGAA	2.97503745011965	-3.08071827701999	0	DM
FR960_DM_1_1_ATGAGG	2.82718955926577	-3.00653278641177	0	DM
FR960_DM_1_1_CACTCA	3.7982984726874	-1.98948409966899	0	DM
FR960_DM_1_1_CACTTC	2.02942835740725	-3.62999379448367	0	DM
FR960_DM_1_1_CAGAAG	1.02778362683932	-3.62296712212039	0	DM
FR960_DM_1_1_CATGTC	0.713375860973993	-3.40243017487002	0	DM
FR960_DM_1_1_CATTGG	1.01689254693667	-3.60895192436648	0	DM
FR960_DM_1_1_CTCATG	1.83633207730929	-1.53722462989164	0	DM
FR960_DM_1_1_GAATGG	0.559237653538385	-3.9454106073804	0	DM
FR960_DM_1_1_GAGTTG	1.84531962327639	-3.69893276504947	0	DM
FR960_DM_1_1_GATACG	1.38474904946963	-3.56042611412479	0	DM
FR960_DM_1_1_GATTGC	1.20967745237033	-3.86539900116397	0	DM
FR960_DM_1_1_GCAATG	0.798679227158228	-3.96989214233829	0	DM
FR960_DM_1_1_GCATGA	4.62921034745852	-2.26782566122485	0	DM
FR960_DM_1_1_GCCATA	0.780948097035089	-3.89231264404727	0	DM
FR960_DM_1_1_GGACAA	0.954641336723963	-3.52217876724673	0	DM
FR960_DM_1_1_GGATCA	0.641103381439844	-3.9652863722272	0	DM
FR960_DM_1_1_GGTAGA	1.10368954591433	-3.67895829491092	0	DM
FR960_DM_1_1_GGTGTA	1.03171216897647	-3.77234375290347	0	DM
FR960_DM_1_1_GGTTAG	0.788891488835016	-3.87650692276431	0	DM
FR960_DM_1_1_GTGATC	1.21062778882662	-3.92374336533023	0	DM
FR960_DM_1_1_GTTAGG	1.12850915841738	-3.85181200317813	0	DM
FR960_DM_1_1_TAGCTC	0.785631174370447	-3.81341445259524	0	DM
FR960_DM_1_1_TATCCG	3.00689064912478	-2.65670203976108	0	DM
FR960_DM_1_1_TCACAG	1.91799032144229	-2.53894901089145	0	DM
FR960_DM_1_1_TCTTGC	1.29247152261416	-3.83243810944034	0	DM
FR960_DM_1_1_TGCAAC	2.17381083421389	-1.84383562020732	0	DM
FR960_DM_1_1_TGGTGA	1.45558678559939	-3.6857236605115	0	DM
FR960_DM_1_1_TGGTTG	1.54999899320284	-3.77161156944705	0	DM
FR960_DM_1_1_TGTACG	0.785351270958582	-3.50397002510501	0	DM
FR960_DM_1_1_TGTCTG	0.881331915184656	-3.91345655731631	0	DM
FR960_DM_1_1_TGTTCC	0.99420618467013	-3.34612893871738	0	DM
FR960_DM_1_1_TTCCAG	1.76926481179873	-2.89925014786197	0	DM
FR960_DM_1_1_TTCTCG	1.08500849656741	-3.02173340134097	0	DM
FR960_DM_1_1_TTGCTG	1.09874259881655	-3.74722587875796	0	DM
FR960_DM_1_1_TTGGTC	0.995297545715967	-3.93255603126956	0	DM
FR960_DM_1_2_AACACC	4.67039191178958	-1.31907392851783	0	DM
FR960_DM_1_2_AACCTC	4.77338444642703	-2.132090328259	0	DM
FR960_DM_1_2_AACGAG	2.25099503450076	-3.81652629188968	0	DM
FR960_DM_1_2_AAGCAC	4.30346857957522	-2.1125265937276	0	DM
FR960_DM_1_2_AAGCCA	2.57524787835757	-1.83163112215472	0	DM
FR960_DM_1_2_AAGGTG	3.15697538308779	-2.54308235458804	0	DM
FR960_DM_1_2_ACAAGC	2.81102382592837	-2.50704824737979	0	DM
FR960_DM_1_2_ACGTGA	3.14183961801211	-2.7977089863248	0	DM
FR960_DM_1_2_ACTCTG	3.82759367875735	-2.88719916157199	0	DM
FR960_DM_1_2_ACTTCG	2.57640945367495	-2.46803903393222	0	DM
FR960_DM_1_2_AGAACG	4.64918267182986	-2.45941239408923	0	DM
FR960_DM_1_2_AGACCA	4.77682339601199	-2.4190189223714	0	DM
FR960_DM_1_2_AGATGC	3.96907412461917	-1.62158561311437	0	DM
FR960_DM_1_2_AGCGAA	3.8701409047095	-0.878187714142333	0	DM
FR960_DM_1_2_AGGATC	2.04637324266116	-3.63553321175052	0	DM
FR960_DM_1_2_AGGCTA	3.81964528016726	-2.97424185089542	0	DM
FR960_DM_1_2_AGTGCA	4.44792162828128	-2.11320096067859	0	DM
FR960_DM_1_2_ATCACG	3.83453928880374	-2.25725155882312	0	DM
FR960_DM_1_2_ATCAGC	4.56931387834231	-2.50980257801486	0	DM
FR960_DM_1_2_ATCCAC	4.17309033326785	-2.91031920723392	0	DM
FR960_DM_1_2_ATCGTG	2.64995729379336	-2.80633401684238	0	DM
FR960_DM_1_2_ATGAGG	2.32039486817996	-2.4040395598836	0	DM
FR960_DM_1_2_ATGCTC	4.32536255769412	-1.73680071346236	0	DM
FR960_DM_1_2_ATTGCG	3.53295933656375	-2.436972973866	0	DM
FR960_DM_1_2_CAATGC	2.45487462930361	-2.558808205647	0	DM
FR960_DM_1_2_CACGTA	4.89759289674441	-2.41566097549869	0	DM
FR960_DM_1_2_CACTTC	3.35014950685183	-3.01182091049625	0	DM
FR960_DM_1_2_CAGAAG	2.87133967332522	-1.85865425877048	0	DM
FR960_DM_1_2_CAGGAA	4.29714476518313	-2.65313064865542	0	DM
FR960_DM_1_2_CATGTC	3.23986231736819	-2.60154723934604	0	DM
FR960_DM_1_2_CATTGG	3.33631908349673	-2.02346920780612	0	DM
FR960_DM_1_2_CCAATC	4.76367508821169	-1.47477556392325	0	DM
FR960_DM_1_2_CCACAA	4.81018053941409	-1.65377276949359	0	DM
FR960_DM_1_2_CCATAG	3.82159649781863	-2.55447995476199	0	DM
FR960_DM_1_2_CCGATA	2.66676675729434	-4.06612765602542	0	DM
FR960_DM_1_2_CCTATG	3.51190578393618	-2.31423157267047	0	DM
FR960_DM_1_2_CCTGAA	3.5281580632178	-2.79350542835666	0	DM
FR960_DM_1_2_CCTTGA	4.28383337907473	-1.97100934199763	0	DM
FR960_DM_1_2_CGATTG	3.92061602525393	-2.15913438610507	0	DM
FR960_DM_1_2_CGCATA	2.36144983224551	-3.53820311836673	0	DM
FR960_DM_1_2_CGTAAG	2.83938586167971	-2.4400172810979	0	DM
FR960_DM_1_2_CGTCTA	4.11096226625125	-2.37485688738299	0	DM
FR960_DM_1_2_CGTTAC	4.40385376863162	-2.37658816389514	0	DM
FR960_DM_1_2_CTAACG	3.79935824327151	-1.04652851633502	0	DM
FR960_DM_1_2_CTAGTG	3.20758735589663	-2.10235571674777	0	DM
FR960_DM_1_2_CTATCC	3.79955279283206	-2.35012793354465	0	DM
FR960_DM_1_2_CTCAGA	4.46003758363406	-2.440495310349	0	DM
FR960_DM_1_2_CTCATG	2.59506260804812	-1.45641824044062	0	DM
FR960_DM_1_2_CTGCTA	4.50068890504519	-1.72716010920478	0	DM
FR960_DM_1_2_CTGTTG	4.11221634797732	-1.87922417931033	0	DM
FR960_DM_1_2_GAAGAC	4.52991520814578	-2.27457773498965	0	DM
FR960_DM_1_2_GAATCC	4.2723191922156	-2.39029276184512	0	DM
FR960_DM_1_2_GAATGG	2.62707173280398	-2.96723699383212	0	DM
FR960_DM_1_2_GAGTGA	3.07926046304385	-2.17101394943667	0	DM
FR960_DM_1_2_GATACG	3.64158284120242	-2.17919450811816	0	DM
FR960_DM_1_2_GATCTG	4.71639143876711	-2.2369789462514	0	DM
FR960_DM_1_2_GATTGC	2.54749571733157	-3.07252943329288	0	DM
FR960_DM_1_2_GCATGA	4.45992409639041	-2.08830261043979	0	DM
FR960_DM_1_2_GCCATA	4.43877922944705	-2.08110499195529	0	DM
FR960_DM_1_2_GCTCTA	4.21248089723269	-1.54128940589501	0	DM
FR960_DM_1_2_GCTTAC	3.43592965058962	-2.69296812824679	0	DM
FR960_DM_1_2_GCTTCA	3.90569769792239	-0.328715441746245	0	DM
FR960_DM_1_2_GGAATC	4.3590701764075	-2.30806332640124	0	DM
FR960_DM_1_2_GGACAA	3.93836295060793	-2.46515571884585	0	DM
FR960_DM_1_2_GGATAC	3.14055382661501	-2.15577173046542	0	DM
FR960_DM_1_2_GGTAAC	4.47146546296755	-1.53270350210143	0	DM
FR960_DM_1_2_GGTAGA	3.80150329522769	-1.80213314108325	0	DM
FR960_DM_1_2_GGTGTA	2.42363726548831	-2.84406268410159	0	DM
FR960_DM_1_2_GGTTAG	2.49503194741885	-1.94154760055019	0	DM
FR960_DM_1_2_GTAACC	4.10544239930789	-3.16455375961734	0	DM
FR960_DM_1_2_GTACCA	3.28188716821353	-2.40684550814105	0	DM
FR960_DM_1_2_GTACTC	3.73215043000857	-2.86863684467746	0	DM
FR960_DM_1_2_GTATCG	3.67165815286318	-3.02581202797366	0	DM
FR960_DM_1_2_GTGACA	3.31486427240054	-1.47615204192473	0	DM
FR960_DM_1_2_GTGATC	3.9098867123572	-2.44989192299319	0	DM
FR960_DM_1_2_GTGGAA	4.09856163911502	-2.24955522827579	0	DM
FR960_DM_1_2_GTTAGG	4.00960814408938	-1.96641519479228	0	DM
FR960_DM_1_2_GTTGAG	2.3778666203467	-1.98801427893115	0	DM
FR960_DM_1_2_TACGCA	4.0489214604346	-3.23867153934909	0	DM
FR960_DM_1_2_TACTCC	2.35139476709048	-2.98113441280795	0	DM
FR960_DM_1_2_TAGCTC	4.21260487489382	-1.79218265227748	0	DM
FR960_DM_1_2_TAGGAC	3.56338011674563	-2.38843327574206	0	DM
FR960_DM_1_2_TAGTGG	2.62172758035342	-1.95141127519084	0	DM
FR960_DM_1_2_TATCCG	3.42989551477114	-2.84684586338473	0	DM
FR960_DM_1_2_TCATCC	3.05681096963564	-1.93107864074184	0	DM
FR960_DM_1_2_TCTTGC	3.28190767221133	-3.07238352112247	0	DM
FR960_DM_1_2_TGATCG	3.98064791612307	-2.0738308411069	0	DM
FR960_DM_1_2_TGCAAC	3.12673031739871	-3.10383653454257	0	DM
FR960_DM_1_2_TGGTGA	3.68033992700259	-2.75958323292209	0	DM
FR960_DM_1_2_TGGTTG	2.93887960366885	-2.26462817005588	0	DM
FR960_DM_1_2_TGTACG	3.46749221734683	-3.24180388264133	0	DM
FR960_DM_1_2_TGTAGC	3.64943158082644	-2.48428821377231	0	DM
FR960_DM_1_2_TGTCTG	2.86654102258364	-2.64653658680392	0	DM
FR960_DM_1_2_TGTTCC	3.80422484330813	-1.20181980542613	0	DM
FR960_DM_1_2_TGTTGG	4.20105015687625	-1.90943854860736	0	DM
FR960_DM_1_2_TTACGC	4.11451947145144	-2.8074803333707	0	DM
FR960_DM_1_2_TTCACC	1.9550162499396	-3.75492012314273	0	DM
FR960_DM_1_2_TTCCAG	4.3029531186072	-1.82270952872706	0	DM
FR960_DM_1_2_TTCGAC	3.57163416795413	-1.11491504125072	0	DM
FR960_DM_1_2_TTCTCG	4.26876723222415	-3.0622490625806	0	DM
FR960_DM_1_2_TTGCAC	3.18817889146487	-2.3981950860448	0	DM
FR960_DM_1_2_TTGCGA	4.62810646943728	-2.24335527233554	0	DM
FR960_DM_1_2_TTGCTG	3.89448773317019	-2.31331759504748	0	DM
FR960_DM_1_2_TTGGAG	2.49662959031741	-3.72680842689944	0	DM
FR960_DM_1_2_TTGGCA	2.89340674333254	-2.33501791767551	0	DM
FR960_DM_1_2_TTGGTC	2.05621969155947	-3.1147997360654	0	DM
FR960_DM_1_2_TTGTGC	4.18553244523684	-2.10775941423846	0	DM

## Sheet: Figure2 c_bottom_statistics - F
Figure 2 panel c statistics
q	m	n	cluster_size	p_hyper	Cluster	enrichment_var	padj	Significance
177	367	2123	824	4.98727725783965e-11	0	CP	1.66242575261322e-10	***
22	367	2123	567	1	1	CP	1	n.s.
92	367	2123	528	0.0307541236989055	2	CP	0.0768853092472638	n.s.
29	367	2123	400	0.999999768253894	3	CP	1	n.s.
47	367	2123	171	5.32820314114169e-06	4	CP	1.52234375461191e-05	***
365	1375	1115	824	0.999999999999995	0	LM	1	n.s.
540	1375	1115	567	0	1	LM	0	***
164	1375	1115	528	1	2	LM	1	n.s.
306	1375	1115	400	0	3	LM	0	***
0	1375	1115	171	1	4	LM	1	n.s.
113	442	2048	824	0.999935336279191	0	PC	1	n.s.
2	442	2048	567	1	1	PC	1	n.s.
269	442	2048	528	0	2	PC	0	***
58	442	2048	400	0.975030594212172	3	PC	1	n.s.
0	442	2048	171	0.999999999999999	4	PC	1	n.s.
169	306	2184	824	0	0	DM	0	***
3	306	2184	567	1	1	DM	1	n.s.
3	306	2184	528	1	2	DM	1	n.s.
7	306	2184	400	1	3	DM	1	n.s.
124	306	2184	171	0	4	DM	0	***

## Sheet: Figure2 d - Figure panel 2d
Figure panel 2d
	Cluster	cluster	ID	Description	GeneRatio	BgRatio	pvalue	p.adjust	qvalue	geneID	Count
1	1	1	GO:0023026	MHC class II protein complex binding	8/14	27/18369	2.06549097692871e-20	8.05541481002196e-19	2.82646133684981e-19	3122/3123/3117/972/3113/3115/3119/3127	8
2	1	1	GO:0023023	MHC protein complex binding	8/14	36/18369	2.80797191087625e-19	5.47554522620869e-18	1.92124393902059e-18	3122/3123/3117/972/3113/3115/3119/3127	8
3	1	1	GO:0042605	peptide antigen binding	7/14	39/18369	3.73438369763971e-16	4.85469880693163e-15	1.70340309015145e-15	3122/3123/3117/3113/3115/3119/3127	7
4	1	1	GO:0032395	MHC class II receptor activity	5/14	10/18369	2.89046454777632e-14	2.81820293408192e-13	9.88843134765584e-14	3122/3123/3117/3113/3119	5
5	1	1	GO:0003823	antigen binding	7/14	118/18369	1.24666296409336e-12	9.72397111992819e-12	3.41191969120287e-12	3122/3123/3117/3113/3115/3119/3127	7
6	1	1	GO:0042277	peptide binding	8/14	317/18369	1.97733418702301e-11	1.28526722156495e-10	4.50970954935072e-11	3122/3123/3117/972/3113/3115/3119/3127	8
7	1	1	GO:0033218	amide binding	8/14	400/18369	1.26333720961037e-10	7.03859302497204e-10	2.46968176314808e-10	3122/3123/3117/972/3113/3115/3119/3127	8
8	1	1	GO:0140375	immune receptor activity	6/14	141/18369	5.24736271006391e-10	2.55808932115616e-09	8.97575200405669e-10	3122/3123/3117/972/3113/3119	6
9	1	1	GO:0042608	T cell receptor binding	2/14	11/18369	2.95518006420232e-05	0.000128057802782101	4.49325623796845e-05	3122/3123	2
10	1	1	GO:0030247	polysaccharide binding	2/14	25/18369	0.000160211696555005	0.000624825616564521	0.000219237058443692	3122/3123	2
11	1	1	GO:0008009	chemokine activity	2/14	49/18369	0.000621500606485873	0.00203393926956319	0.000713662901601118	6347/6351	2
12	1	1	GO:0048020	CCR chemokine receptor binding	2/14	50/18369	0.000647114667060223	0.00203393926956319	0.000713662901601118	6347/6351	2
13	1	1	GO:0005125	cytokine activity	3/14	235/18369	0.000677979756521062	0.00203393926956319	0.000713662901601118	3553/6347/6351	3
14	1	1	GO:0005126	cytokine receptor binding	3/14	270/18369	0.00101385653802052	0.0028243146416286	0.000990987593553894	3553/6347/6351	3
15	1	1	GO:0042379	chemokine receptor binding	2/14	74/18369	0.00141199325177447	0.00367118245461363	0.00128813419460127	6347/6351	2
16	1	1	GO:0048018	receptor ligand activity	3/14	497/18369	0.00573673798546957	0.0139832988395821	0.0049064206454674	3553/6347/6351	3
17	1	1	GO:0003796	lysozyme activity	1/14	10/18369	0.00759730480069121	0.0174291110133504	0.006115477548544	4069	1
18	1	1	GO:0050998	nitric-oxide synthase binding	1/14	13/18369	0.00986602334666209	0.0213763839177679	0.0075004855851817	972	1
19	1	1	GO:0061783	peptidoglycan muralytic activity	1/14	14/18369	0.0106211919930532	0.021801394091004	0.00764961196175578	4069	1
20	1	1	GO:0005149	interleukin-1 receptor binding	1/14	17/18369	0.0128834902240252	0.0251228059368492	0.00881501962696464	3553	1
21	1	1	GO:0030246	carbohydrate binding	2/14	273/18369	0.017801358169917	0.0321635114417635	0.0112854426111451	3122/3123	2
22	1	1	GO:0008395	steroid hydroxylase activity	1/14	24/18369	0.0181435192748409	0.0321635114417635	0.0112854426111451	9023	1
23	1	1	GO:0048027	mRNA 5'-UTR binding	1/14	26/18369	0.0196415972236561	0.0321996337952144	0.0112981171211279	6171	1
24	1	1	GO:0001664	G protein-coupled receptor binding	2/14	289/18369	0.0198151592585935	0.0321996337952144	0.0112981171211279	6347/6351	2
25	1	1	GO:0042287	MHC protein binding	1/14	42/18369	0.031550037338646	0.0492180582482878	0.0172694941222062	972	1
26	0	0	GO:0008009	chemokine activity	6/34	49/18369	3.33470468680954e-10	3.76821629609478e-08	2.42204866726167e-08	6351/6348/6349/6347/3576/6355	6
27	0	0	GO:0042379	chemokine receptor binding	6/34	74/18369	4.27539666710461e-09	2.4155991169141e-07	1.55264405279062e-07	6351/6348/6349/6347/3576/6355	6
28	0	0	GO:0005125	cytokine activity	8/34	235/18369	8.68178687110136e-09	3.27013972144818e-07	2.10190629510875e-07	6351/6348/6349/10135/6347/3576/6355/6696	8
29	0	0	GO:0048018	receptor ligand activity	10/34	497/18369	1.40585317187974e-08	3.97153521056027e-07	2.55273339104479e-07	6351/6348/6349/10135/7276/6347/3576/1839/6355/6696	10
30	0	0	GO:0048020	CCR chemokine receptor binding	5/34	50/18369	3.18989186511751e-08	7.20915561516558e-07	4.63373765669702e-07	6351/6348/6349/6347/6355	5
31	0	0	GO:0038024	cargo receptor activity	5/34	83/18369	4.18527933319696e-07	7.88227607752095e-06	5.06639077176475e-06	9332/1601/4360/23166/10894	5
32	0	0	GO:0035259	nuclear glucocorticoid receptor binding	3/34	13/18369	1.6361493505402e-06	2.6412125230149e-05	1.69765872462066e-05	3164/8013/4929	3
33	0	0	GO:0005126	cytokine receptor binding	6/34	270/18369	9.08006054934758e-06	0.000128255855259534	8.2437391829603e-05	6351/6348/6349/6347/3576/6355	6
34	0	0	GO:0001664	G protein-coupled receptor binding	6/34	289/18369	1.33675747469826e-05	0.000167837327378781	0.000107878673396701	6351/6348/6349/6347/3576/6355	6
35	0	0	GO:0005539	glycosaminoglycan binding	5/34	232/18369	6.35206166306108e-05	0.000717782967925902	0.000461360268159173	3576/1839/6355/23166/10894	5
36	0	0	GO:0004879	nuclear receptor activity	3/34	46/18369	8.32901983477708e-05	0.000784316034441508	0.000504124884736507	3164/8013/4929	3
37	0	0	GO:0098531	ligand-activated transcription factor activity	3/34	46/18369	8.32901983477708e-05	0.000784316034441508	0.000504124884736507	3164/8013/4929	3
38	0	0	GO:0016004	phospholipase activator activity	2/34	22/18369	0.000750538479483908	0.00652391139859089	0.00419329190966718	6348/6355	2
39	0	0	GO:0005540	hyaluronic acid binding	2/34	24/18369	0.000894669817691229	0.00722126352850778	0.00464152010681916	23166/10894	2
40	0	0	GO:0060229	lipase activator activity	2/34	25/18369	0.000971340282360595	0.00731743012711648	0.00470333189353551	6348/6355	2
41	0	0	GO:0001228	DNA-binding transcription activator activity, RNA polymerase II-specific	5/34	468/18369	0.00158847005011215	0.0109616312279112	0.00704566888426525	3164/8013/1316/2354/4929	5
42	0	0	GO:0001216	DNA-binding transcription activator activity	5/34	472/18369	0.00164909496349107	0.0109616312279112	0.00704566888426525	3164/8013/1316/2354/4929	5
43	0	0	GO:0016922	nuclear receptor binding	3/34	138/18369	0.00209357753739532	0.013143014540315	0.00844776901054251	3164/8013/4929	3
44	0	0	GO:0005044	scavenger receptor activity	2/34	48/18369	0.00355624924923653	0.0206317970828252	0.0132612389260823	9332/23166	2
45	0	0	GO:0008201	heparin binding	3/34	168/18369	0.00365164550138499	0.0206317970828252	0.0132612389260823	3576/1839/6355	3
46	3	3	GO:0001968	fibronectin binding	5/66	31/18369	8.11172308889994e-08	2.12527144929178e-05	1.62234461777999e-05	7057/1490/3488/6423/1514	5
47	3	3	GO:0005520	insulin-like growth factor binding	3/66	19/18369	4.11995879049827e-05	0.00539714601555274	0.00411995879049827	1490/3488/3482	3
48	3	3	GO:0031625	ubiquitin protein ligase binding	7/66	301/18369	0.000100748975377846	0.00585286797151714	0.00446783814619629	1191/4792/7852/1026/3091/2185/7805	7
49	3	3	GO:0001965	G-protein alpha-subunit binding	3/66	26/18369	0.000108575177301915	0.00585286797151714	0.00446783814619629	5997/5996/3482	3
50	3	3	GO:0019838	growth factor binding	5/66	132/18369	0.000111695953654907	0.00585286797151714	0.00446783814619629	7057/1490/3488/7850/3482	5
51	3	3	GO:0044389	ubiquitin-like protein ligase binding	7/66	320/18369	0.000147205792580167	0.00642798627600063	0.00490685975267224	1191/4792/7852/1026/3091/2185/7805	7
52	3	3	GO:0042605	peptide antigen binding	3/66	39/18369	0.000369119709937607	0.0138156234290933	0.0105462774267888	3107/3106/3105	3
53	3	3	GO:0047676	arachidonate-CoA ligase activity	2/66	11/18369	0.000684843501797516	0.0224286246838686	0.0171210875449379	2180/2181	2
54	3	3	GO:0004467	long-chain fatty acid-CoA ligase activity	2/66	15/18369	0.00129535392557576	0.033938272850085	0.0259070785115153	2180/2181	2
55	3	3	GO:0140313	molecular sequestering activity	2/66	15/18369	0.00129535392557576	0.033938272850085	0.0259070785115153	1026/7805	2
56	3	3	GO:0030297	transmembrane receptor protein tyrosine kinase activator activity	2/66	16/18369	0.00147697673564516	0.0351789004308211	0.0268541224662757	374/2069	2
57	3	3	GO:0048018	receptor ligand activity	7/66	497/18369	0.00199737137321981	0.0436092749819659	0.0332895228869969	1490/374/2069/6423/2920/7076/10135	7
58	2	2	GO:0023026	MHC class II protein complex binding	5/9	27/18369	5.81648255308948e-13	1.91943924251953e-11	4.28582924964488e-12	3115/3123/3113/3119/3117	5
59	2	2	GO:0023023	MHC protein complex binding	5/9	36/18369	2.71173535929595e-12	3.67770730397479e-11	8.21178664364387e-12	3115/3123/3113/3119/3117	5
60	2	2	GO:0042605	peptide antigen binding	5/9	39/18369	4.13921102727206e-12	3.67770730397479e-11	8.21178664364387e-12	3115/3123/3113/3119/3117	5
61	2	2	GO:0003823	antigen binding	6/9	118/18369	5.1109199579474e-12	3.67770730397479e-11	8.21178664364387e-12	911/3115/3123/3113/3119/3117	6
62	2	2	GO:0032395	MHC class II receptor activity	4/9	10/18369	5.5722837939012e-12	3.67770730397479e-11	8.21178664364387e-12	3123/3113/3119/3117	4
63	2	2	GO:0042277	peptide binding	6/9	317/18369	2.02655808630462e-09	1.11460694746754e-08	2.48875554458462e-09	911/3115/3123/3113/3119/3117	6
64	2	2	GO:0033218	amide binding	6/9	400/18369	8.1647628561337e-09	3.84910248932017e-08	8.59448721698284e-09	911/3115/3123/3113/3119/3117	6
65	2	2	GO:0140375	immune receptor activity	4/9	141/18369	4.06835501429164e-07	1.6781964433953e-06	3.74716909211072e-07	3123/3113/3119/3117	4
66	2	2	GO:0071723	lipopeptide binding	1/9	10/18369	0.00488996599929237	0.0177467122984435	0.00396258328832869	911	1
67	2	2	GO:0042608	T cell receptor binding	1/9	11/18369	0.00537779160558893	0.0177467122984435	0.00396258328832869	3123	1
68	2	2	GO:0030246	carbohydrate binding	2/9	273/18369	0.00739510490206486	0.0221853147061946	0.00495365878607215	3123/3482	2
69	2	2	GO:0001972	retinoic acid binding	1/9	18/18369	0.00878662305401212	0.0232278035867528	0.00518643142287942	3482	1
70	2	2	GO:0005520	insulin-like growth factor binding	1/9	19/18369	0.00927275026193108	0.0232278035867528	0.00518643142287942	3482	1
71	2	2	GO:0019865	immunoglobulin binding	1/9	24/18369	0.0117002088846504	0.0232278035867528	0.00518643142287942	2205	1
72	2	2	GO:0005537	mannose binding	1/9	25/18369	0.0121850656914116	0.0232278035867528	0.00518643142287942	3482	1
73	2	2	GO:0030247	polysaccharide binding	1/9	25/18369	0.0121850656914116	0.0232278035867528	0.00518643142287942	3123	1
74	2	2	GO:0001965	G-protein alpha-subunit binding	1/9	26/18369	0.0126697110473197	0.0232278035867528	0.00518643142287942	3482	1
75	2	2	GO:0048027	mRNA 5'-UTR binding	1/9	26/18369	0.0126697110473197	0.0232278035867528	0.00518643142287942	6171	1
76	2	2	GO:0051861	glycolipid binding	1/9	29/18369	0.0141223792167239	0.0245283428500994	0.00547682296493447	911	1
77	2	2	GO:0005501	retinoid binding	1/9	38/18369	0.0184689914975825	0.0290227009247725	0.0064803478938886	3482	1
78	2	2	GO:0019840	isoprenoid binding	1/9	38/18369	0.0184689914975825	0.0290227009247725	0.0064803478938886	3482	1
79	2	2	GO:0004714	transmembrane receptor protein tyrosine kinase activity	1/9	60/18369	0.0290224144879668	0.0435336217319502	0.00972042590506066	3482	1

## Sheet: Figure 2e - Figure panel 2e
Figure panel 2e
	See file panel_F2e.RData

## Sheet: Figure 2f - Figure panel 2f
Figure panel 2f
Celltype	CD44	CD41	CD36	CD62P	CD35	CD48	CD101	CD49b	CD192	CD52	CD14	CD71	CD304	CD169	CD32	CD163	CD73	CD28	CX3CR1	Podoplanin	CD39	CD81	CD162	CD64	LOX_1	CD123	CD172a	CD11c	CD9	CD49d	CD72
CAMs	0.0394181699755636	-0.259529289305407	-0.272738867761396	-0.455661294758403	-0.236711884393359	-0.234408817694177	-0.449902376662824	-0.243048817879474	-0.33135377532746	-0.423933067349254	1.20794775805028	1.032528003185	1.37018112879074	1.3581463478813	1.35921306580991	1.17902930544085	1.00916318806025	1.33160036948542	-0.256501044382983	-0.36605877218331	0.339621463641092	0.263102023604358	-0.648548527038628	0.308598769111138	-0.608336982572752	-0.162476068402479	-0.761998592825934	-0.876974792406733	-0.918529366566119	0.74344902934434	0.301857779212936
MG	-0.865325556853477	-0.635423783395478	-0.596053276628837	-0.535407403848194	-0.566786890765253	-0.571300538168409	-0.487335320594261	-0.545098621189503	-0.282973572834675	-0.404340639778024	-0.86286690255474	-0.691703568938567	-0.461755745718881	-0.0109242736755446	0.140209967609028	-0.354490343682315	-0.413804692930406	-0.345259464697435	1.47564624270346	1.18696981104122	1.22950748127577	1.16575673250816	1.30968527350158	1.25762353707487	1.01492656788897	1.32913004820677	1.47214294785046	1.22534709280781	-0.675152049086837	-1.47242574322168	-0.735408143001199
Kolmer cells	-0.563928178304563	-0.584126745517066	-0.612727155117497	-0.508109789245008	-0.670611317454897	-0.668145886544155	-0.561159012415904	-0.68602039035807	-0.837701293350344	-0.66144920400511	-0.779492865704044	-1.00628046268191	0.044168170504683	-1.02561636331807	-0.68358175736816	-1.16867355391786	-1.20131896202838	-1.05048641654455	-0.527359846707626	0.337928130888532	-0.518213395838448	-0.189562779134446	0.237568227282574	-0.56331160520783	0.667679555983566	-1.0963933052327	-0.355697932591211	-0.75244132129166	1.26082523670146	0.282200913250857	1.28309450211807
Dura_Macs	1.38983556518248	1.47907981821795	1.48151929950773	1.49917848785161	1.47411009261351	1.47385524240674	1.49839670967299	1.47416782942705	1.45202864151248	1.48972291113239	0.434412010208507	0.665456028435484	-0.952593553576546	-0.321605710887684	-0.815841276050777	0.344134592159328	0.605960466898541	0.0641455117565643	-0.691785351612849	-1.15883916974644	-1.05091554907841	-1.23929597697807	-0.898704973745523	-1.00291070097818	-1.07426914129979	-0.0702606745715927	-0.354446422433319	0.404069020890582	0.332856178951491	0.44677580062648	-0.849544138329809
