# Supplementary material for: Multiomic spatial landscape of innate immune cells at human central nervous system borders
Source: Nat Med. 2023 Dec 20;30(1):186–98. doi: 10.1038/s41591-023-02673-1 (PMC10803260; doi:10.1038/s41591-023-02673-1)
Supplement: Supplementary file 5 — Numeric tables and statistical source data. [file 41591_2023_2673_MOESM5_ESM.xlsx]

## Sheet: Figure 3b_c - Figure panels F3b
Figure panels F3b-c
	Antigen	Diagnosis	Compartment	images_quantified	mean_ratio	median_ratio	Localization	Compartment2
1	CD1C_IBA1	Ctrl	Micr	10	0.0233236151603499	0.0233236151603499	PC/PV	Micr
2	CD1C_IBA1	Ctrl	Micr	12	0	0	PC/PV	Micr
3	CD1C_IBA1	Ctrl	Micr	15	0	0	PC/PV	Micr
4	CD1C_IBA1	Ctrl	Micr	13	0.078740157480315	0.078740157480315	PC/PV	Micr
5	CD1C_IBA1	Ctrl	Micr	9	0	0	PC/PV	Micr
6	CD1C_IBA1	Ctrl	Micr	16	0.0746268656716418	0.0746268656716418	PC/PV	Micr
7	CD1C_IBA1	Ctrl	Micr	14	0.0120481927710843	0.0120481927710843	PC/PV	Micr
8	CD1C_IBA1	Ctrl	Micr	14	0	0	PC/PV	Micr
9	CD1C_IBA1	Ctrl	Micr	13	0.08	0.08	PC/PV	Micr
10	CD1C_IBA1	Ctrl	Micr	10	0.0151187904967603	0.0151187904967603	PC/PV	Micr
11	CD1C_IBA1	Ctrl	Micr	13	0	0	PC/PV	Micr
12	CD1C_IBA1	Ctrl	PV	10	0.0545454545454545	0.0545454545454545	PC/PV	pvMΦ
13	CD1C_IBA1	Ctrl	PV	12	0	0	PC/PV	pvMΦ
14	CD1C_IBA1	Ctrl	PV	15	0.0735294117647059	0.0735294117647059	PC/PV	pvMΦ
15	CD1C_IBA1	Ctrl	PV	13	0.170731707317073	0.170731707317073	PC/PV	pvMΦ
16	CD1C_IBA1	Ctrl	PV	9	0	0	PC/PV	pvMΦ
17	CD1C_IBA1	Ctrl	PV	16	0.105263157894737	0.105263157894737	PC/PV	pvMΦ
18	CD1C_IBA1	Ctrl	PV	14	0	0	PC/PV	pvMΦ
19	CD1C_IBA1	Ctrl	PV	14	0	0	PC/PV	pvMΦ
20	CD1C_IBA1	Ctrl	PV	13	0.25	0.25	PC/PV	pvMΦ
21	CD1C_IBA1	Ctrl	PV	10	0.162162162162162	0.162162162162162	PC/PV	pvMΦ
22	CD1C_IBA1	Ctrl	PV	13	0.05	0.05	PC/PV	pvMΦ
23	CD163_CD206	Ctrl	Micr	10	0	0	PC/PV	Micr
24	CD163_CD206	Ctrl	Micr	10	0	0	PC/PV	Micr
25	CD163_CD206	Ctrl	Micr	12	0	0	PC/PV	Micr
26	CD163_CD206	Ctrl	Micr	15	0	0	PC/PV	Micr
27	CD163_CD206	Ctrl	Micr	11	0	0	PC/PV	Micr
28	CD163_CD206	Ctrl	Micr	12	0	0	PC/PV	Micr
29	CD163_CD206	Ctrl	Micr	15	0	0	PC/PV	Micr
30	CD163_CD206	Ctrl	Micr	13	0	0	PC/PV	Micr
31	CD163_CD206	Ctrl	Micr	14	0	0	PC/PV	Micr
32	CD163_CD206	Ctrl	Micr	10	0	0	PC/PV	Micr
33	CD163_CD206	Ctrl	Micr	12	0	0	PC/PV	Micr
34	CD163_CD206	Ctrl	PV	10	0.96969696969697	0.96969696969697	PC/PV	pvMΦ
35	CD163_CD206	Ctrl	PV	10	0.962264150943396	0.962264150943396	PC/PV	pvMΦ
36	CD163_CD206	Ctrl	PV	12	0.884615384615385	0.884615384615385	PC/PV	pvMΦ
37	CD163_CD206	Ctrl	PV	15	0.576923076923077	0.576923076923077	PC/PV	pvMΦ
38	CD163_CD206	Ctrl	PV	11	0.948717948717949	0.948717948717949	PC/PV	pvMΦ
39	CD163_CD206	Ctrl	PV	12	0.878048780487805	0.878048780487805	PC/PV	pvMΦ
40	CD163_CD206	Ctrl	PV	15	0.755102040816326	0.755102040816326	PC/PV	pvMΦ
41	CD163_CD206	Ctrl	PV	13	0.583333333333333	0.583333333333333	PC/PV	pvMΦ
42	CD163_CD206	Ctrl	PV	14	625	625	PC/PV	pvMΦ
43	CD163_CD206	Ctrl	PV	10	0.897435897435897	0.897435897435897	PC/PV	pvMΦ
44	CD163_CD206	Ctrl	PV	12	0.926829268292683	0.926829268292683	PC/PV	pvMΦ
45	CD206_IBA1	Ctrl	Micr	11	0.0161290322580645	0.0161290322580645	PC/PV	Micr
46	CD206_IBA1	Ctrl	Micr	10	0.0326086956521739	0.0326086956521739	PC/PV	Micr
47	CD206_IBA1	Ctrl	Micr	11	0	0	PC/PV	Micr
48	CD206_IBA1	Ctrl	Micr	11	0	0	PC/PV	Micr
49	CD206_IBA1	Ctrl	Micr	10	0	0	PC/PV	Micr
50	CD206_IBA1	Ctrl	Micr	12	0.010752688172043	0.010752688172043	PC/PV	Micr
51	CD206_IBA1	Ctrl	Micr	10	0	0	PC/PV	Micr
52	CD206_IBA1	Ctrl	Micr	14	0	0	PC/PV	Micr
53	CD206_IBA1	Ctrl	PV	6	0.931034482758621	0.931034482758621	PC/PV	pvMΦ
54	CD206_IBA1	Ctrl	PV	10	0.513513513513513	0.513513513513513	PC/PV	pvMΦ
55	CD206_IBA1	Ctrl	PV	15	0.814159292035398	0.814159292035398	PC/PV	pvMΦ
56	CD206_IBA1	Ctrl	PV	3	875	875	PC/PV	pvMΦ
57	CD206_IBA1	Ctrl	PV	3	0.909090909090909	0.909090909090909	PC/PV	pvMΦ
58	CD206_IBA1	Ctrl	PV	4	0.952380952380952	0.952380952380952	PC/PV	pvMΦ
59	CD206_IBA1	Ctrl	PV	4	0.941176470588235	0.941176470588235	PC/PV	pvMΦ
60	CD206_IBA1	Ctrl	PV	1	0.8	0.8	PC/PV	pvMΦ
61	CD206_IBA1	Ctrl	PV	13	0.941176470588235	0.941176470588235	PC/PV	pvMΦ
62	CD206_IBA1	Ctrl	PV	22	0.672897196261682	0.672897196261682	PC/PV	pvMΦ
63	S100A6_CD206	Ctrl	Micr	6	0	0	PC/PV	Micr
64	S100A6_CD206	Ctrl	Micr	10	0	0	PC/PV	Micr
65	S100A6_CD206	Ctrl	Micr	13	0	0	PC/PV	Micr
66	S100A6_CD206	Ctrl	Micr	10	0	0	PC/PV	Micr
67	S100A6_CD206	Ctrl	Micr	7	0	0	PC/PV	Micr
68	S100A6_CD206	Ctrl	Micr	11	0	0	PC/PV	Micr
69	S100A6_CD206	Ctrl	Micr	14	0	0	PC/PV	Micr
70	S100A6_CD206	Ctrl	Micr	15	0	0	PC/PV	Micr
71	S100A6_CD206	Ctrl	Micr	16	0	0	PC/PV	Micr
72	S100A6_CD206	Ctrl	Micr	15	0	0	PC/PV	Micr
73	S100A6_CD206	Ctrl	Micr	16	0	0	PC/PV	Micr
74	S100A6_CD206	Ctrl	Micr	5	0	0	PC/PV	Micr
75	S100A6_CD206	Ctrl	PV	6	0	0	PC/PV	pvMΦ
76	S100A6_CD206	Ctrl	PV	10	0.0681818181818182	0.0681818181818182	PC/PV	pvMΦ
77	S100A6_CD206	Ctrl	PV	13	0.142857142857143	0.142857142857143	PC/PV	pvMΦ
78	S100A6_CD206	Ctrl	PV	10	0.037037037037037	0.037037037037037	PC/PV	pvMΦ
79	S100A6_CD206	Ctrl	PV	7	0.333333333333333	0.333333333333333	PC/PV	pvMΦ
80	S100A6_CD206	Ctrl	PV	11	0.25	0.25	PC/PV	pvMΦ
81	S100A6_CD206	Ctrl	PV	14	0.04	0.04	PC/PV	pvMΦ
82	S100A6_CD206	Ctrl	PV	15	0.104477611940299	0.104477611940299	PC/PV	pvMΦ
83	S100A6_CD206	Ctrl	PV	16	0.3	0.3	PC/PV	pvMΦ
84	S100A6_CD206	Ctrl	PV	15	0.27906976744186	0.27906976744186	PC/PV	pvMΦ
85	S100A6_CD206	Ctrl	PV	16	0.134328358208955	0.134328358208955	PC/PV	pvMΦ
86	S100A6_CD206	Ctrl	PV	5	0	0	PC/PV	pvMΦ
87	SIGLEC1_CD206	Ctrl	Micr	12	0	0	PC/PV	Micr
88	SIGLEC1_CD206	Ctrl	Micr	12	0	0	PC/PV	Micr
89	SIGLEC1_CD206	Ctrl	Micr	14	0	0	PC/PV	Micr
90	SIGLEC1_CD206	Ctrl	Micr	11	0	0	PC/PV	Micr
91	SIGLEC1_CD206	Ctrl	Micr	13	0	0	PC/PV	Micr
92	SIGLEC1_CD206	Ctrl	Micr	13	0	0	PC/PV	Micr
93	SIGLEC1_CD206	Ctrl	Micr	12	0	0	PC/PV	Micr
94	SIGLEC1_CD206	Ctrl	Micr	13	0	0	PC/PV	Micr
95	SIGLEC1_CD206	Ctrl	Micr	14	0	0	PC/PV	Micr
96	SIGLEC1_CD206	Ctrl	Micr	11	0	0	PC/PV	Micr
97	SIGLEC1_CD206	Ctrl	Micr	16	0	0	PC/PV	Micr
98	SIGLEC1_CD206	Ctrl	PV	8	0.841487279843444	0.841487279843444	PC/PV	pvMΦ
99	SIGLEC1_CD206	Ctrl	PV	8	0.649762282091918	0.649762282091918	PC/PV	pvMΦ
100	SIGLEC1_CD206	Ctrl	PV	9	0.611916264090177	0.611916264090177	PC/PV	pvMΦ
101	SIGLEC1_CD206	Ctrl	PV	4	0.705394190871369	0.705394190871369	PC/PV	pvMΦ
102	SIGLEC1_CD206	Ctrl	PV	9	0.801479654747226	0.801479654747226	PC/PV	pvMΦ
103	SIGLEC1_CD206	Ctrl	PV	1	0.493827160493827	0.493827160493827	PC/PV	pvMΦ
104	SIGLEC1_CD206	Ctrl	PV	9	0.77634011090573	0.77634011090573	PC/PV	pvMΦ
105	SIGLEC1_CD206	Ctrl	PV	2	0.594059405940594	0.594059405940594	PC/PV	pvMΦ
106	SIGLEC1_CD206	Ctrl	PV	1	0.588235294117647	0.588235294117647	PC/PV	pvMΦ
107	SIGLEC1_CD206	Ctrl	PV	6	0.561330561330561	0.561330561330561	PC/PV	pvMΦ
108	SIGLEC1_CD206	Ctrl	PV	13	0.659114315139032	0.659114315139032	PC/PV	pvMΦ
109	SPP1_Iba1	Ctrl	Micr	6	0.00531914893617021	0.00531914893617021	PC/PV	Micr
110	SPP1_Iba1	Ctrl	Micr	10	0.156521739130435	0.156521739130435	PC/PV	Micr
111	SPP1_Iba1	Ctrl	Micr	10	0.10580204778157	0.10580204778157	PC/PV	Micr
112	SPP1_Iba1	Ctrl	Micr	2	0.441176470588235	0.441176470588235	PC/PV	Micr
113	SPP1_Iba1	Ctrl	Micr	7	0	0	PC/PV	Micr
114	SPP1_Iba1	Ctrl	Micr	8	0	0	PC/PV	Micr
115	SPP1_Iba1	Ctrl	Micr	10	0.0121951219512195	0.0121951219512195	PC/PV	Micr
116	SPP1_Iba1	Ctrl	Micr	4	0.149532710280374	0.149532710280374	PC/PV	Micr
117	SPP1_Iba1	Ctrl	Micr	12	0.37037037037037	0.37037037037037	PC/PV	Micr
118	SPP1_Iba1	Ctrl	Micr	28	0.119205298013245	0.119205298013245	PC/PV	Micr
119	SPP1_Iba1	Ctrl	Micr	17	0.0700447093889717	0.0700447093889717	PC/PV	Micr
120	SPP1_Iba1	Ctrl	Micr	7	0.25	0.25	PC/PV	Micr
121	SPP1_Iba1	Ctrl	PV	6	0.032258064516129	0.032258064516129	PC/PV	pvMΦ
122	SPP1_Iba1	Ctrl	PV	10	0.351851851851852	0.351851851851852	PC/PV	pvMΦ
123	SPP1_Iba1	Ctrl	PV	10	0.307692307692308	0.307692307692308	PC/PV	pvMΦ
124	SPP1_Iba1	Ctrl	PV	2	0.25	0.25	PC/PV	pvMΦ
125	SPP1_Iba1	Ctrl	PV	7	0.75	0.75	PC/PV	pvMΦ
126	SPP1_Iba1	Ctrl	PV	8	0.111111111111111	0.111111111111111	PC/PV	pvMΦ
127	SPP1_Iba1	Ctrl	PV	10	0.428571428571429	0.428571428571429	PC/PV	pvMΦ
128	SPP1_Iba1	Ctrl	PV	4	0.285714285714286	0.285714285714286	PC/PV	pvMΦ
129	SPP1_Iba1	Ctrl	PV	12	0.818181818181818	0.818181818181818	PC/PV	pvMΦ
130	SPP1_Iba1	Ctrl	PV	28	0.198529411764706	0.198529411764706	PC/PV	pvMΦ
131	SPP1_Iba1	Ctrl	PV	17	0.255952380952381	0.255952380952381	PC/PV	pvMΦ
132	SPP1_Iba1	Ctrl	PV	7	0.5	0.5	PC/PV	pvMΦ
133	CD1C_IBA1	Ctrl	Men	7	0.32	0.32	Men	mMΦ
134	CD1C_IBA1	Ctrl	Men	14	0.0136986301369863	0.0136986301369863	Men	mMΦ
135	CD1C_IBA1	Ctrl	Men	13	0.304878048780488	0.304878048780488	Men	mMΦ
136	CD1C_IBA1	Ctrl	Men	11	0.212765957446809	0.212765957446809	Men	mMΦ
137	CD1C_IBA1	Ctrl	Men	12	0.0108695652173913	0.0108695652173913	Men	mMΦ
138	CD1C_IBA1	Ctrl	Men	7	0.161290322580645	0.161290322580645	Men	mMΦ
139	CD1C_IBA1	Ctrl	Men	15	0.644859813084112	0.644859813084112	Men	mMΦ
140	CD1C_IBA1	Ctrl	Men	4	0	0	Men	mMΦ
141	CD163_CD206	Ctrl	Men	2	0.666666666666667	0.666666666666667	Men	mMΦ
142	CD163_CD206	Ctrl	Men	10	0.772727272727273	0.772727272727273	Men	mMΦ
143	CD163_CD206	Ctrl	Men	5	0.727272727272727	0.727272727272727	Men	mMΦ
144	CD163_CD206	Ctrl	Men	16	0.821428571428571	0.821428571428571	Men	mMΦ
145	CD163_CD206	Ctrl	Men	4	0.952380952380952	0.952380952380952	Men	mMΦ
146	CD163_CD206	Ctrl	Men	16	0.719101123595506	0.719101123595506	Men	mMΦ
147	CD163_CD206	Ctrl	Men	21	0.830508474576271	0.830508474576271	Men	mMΦ
148	CD163_CD206	Ctrl	Men	15	0.923857868020305	0.923857868020305	Men	mMΦ
149	CD163_CD206	Ctrl	Men	10	0.94392523364486	0.94392523364486	Men	mMΦ
150	CD163_CD206	Ctrl	Men	1	0.6	0.6	Men	mMΦ
151	CD206_IBA1	Ctrl	Men	4	0.947368421052632	0.947368421052632	Men	mMΦ
152	CD206_IBA1	Ctrl	Men	8	0.46551724137931	0.46551724137931	Men	mMΦ
153	CD206_IBA1	Ctrl	Men	4	0.933333333333333	0.933333333333333	Men	mMΦ
154	CD206_IBA1	Ctrl	Men	10	0.9375	0.9375	Men	mMΦ
155	CD206_IBA1	Ctrl	Men	3	0.9375	0.9375	Men	mMΦ
156	CD206_IBA1	Ctrl	Men	10	0.72972972972973	0.72972972972973	Men	mMΦ
157	CD206_IBA1	Ctrl	Men	11	0.962962962962963	0.962962962962963	Men	mMΦ
158	CD206_IBA1	Ctrl	Men	13	0.809917355371901	0.809917355371901	Men	mMΦ
159	CD206_IBA1	Ctrl	Men	8	0.873563218390805	0.873563218390805	Men	mMΦ
160	CD206_IBA1	Ctrl	Men	10	0.830645161290323	0.830645161290323	Men	mMΦ
161	CD206_IBA1	Ctrl	Men	1	0.8	0.8	Men	mMΦ
162	S100A6_CD206	Ctrl	Men	2	0	0	Men	mMΦ
163	S100A6_CD206	Ctrl	Men	8	0.44	0.44	Men	mMΦ
164	S100A6_CD206	Ctrl	Men	14	0	0	Men	mMΦ
165	S100A6_CD206	Ctrl	Men	2	0	0	Men	mMΦ
166	S100A6_CD206	Ctrl	Men	8	0	0	Men	mMΦ
167	S100A6_CD206	Ctrl	Men	6	0.0714285714285714	0.0714285714285714	Men	mMΦ
168	S100A6_CD206	Ctrl	Men	8	0.0757575757575758	0.0757575757575758	Men	mMΦ
169	S100A6_CD206	Ctrl	Men	4	0.611111111111111	0.611111111111111	Men	mMΦ
170	S100A6_CD206	Ctrl	Men	15	0.428571428571429	0.428571428571429	Men	mMΦ
171	S100A6_CD206	Ctrl	Men	15	0.18	0.18	Men	mMΦ
172	S100A6_CD206	Ctrl	Men	17	0.234375	0.234375	Men	mMΦ
173	SIGLEC1_CD206	Ctrl	Men	14	0.349397590361446	0.349397590361446	Men	mMΦ
174	SIGLEC1_CD206	Ctrl	Men	11	0.666666666666667	0.666666666666667	Men	mMΦ
175	SIGLEC1_CD206	Ctrl	Men	5	0.509803921568627	0.509803921568627	Men	mMΦ
176	SIGLEC1_CD206	Ctrl	Men	8	0.425531914893617	0.425531914893617	Men	mMΦ
177	SIGLEC1_CD206	Ctrl	Men	12	0.490196078431373	0.490196078431373	Men	mMΦ
178	SIGLEC1_CD206	Ctrl	Men	4	0.285714285714286	0.285714285714286	Men	mMΦ
179	SIGLEC1_CD206	Ctrl	Men	14	0.361111111111111	0.361111111111111	Men	mMΦ
180	SIGLEC1_CD206	Ctrl	Men	11	0.288888888888889	0.288888888888889	Men	mMΦ
181	SIGLEC1_CD206	Ctrl	Men	1	0.4	0.4	Men	mMΦ
182	SPP1_Iba1	Ctrl	Men	1	0	0	Men	mMΦ
183	SPP1_Iba1	Ctrl	Men	2	0	0	Men	mMΦ
184	SPP1_Iba1	Ctrl	Men	2	0.5	0.5	Men	mMΦ
185	SPP1_Iba1	Ctrl	Men	3	0.222222222222222	0.222222222222222	Men	mMΦ
186	SPP1_Iba1	Ctrl	Men	8	0.06	0.06	Men	mMΦ
187	SPP1_Iba1	Ctrl	Men	5	0.129032258064516	0.129032258064516	Men	mMΦ
188	SPP1_Iba1	Ctrl	Men	5	0	0	Men	mMΦ
189	SPP1_Iba1	Ctrl	Men	2	0	0	Men	mMΦ
190	SPP1_Iba1	Ctrl	Men	4	0.010752688172043	0.010752688172043	Men	mMΦ
191	SPP1_Iba1	Ctrl	Men	3	0	0	Men	mMΦ
192	CD1C_IBA1	Ctrl	CP	14	0.0390625	0.0390625	CP Epi	CP_epi
193	CD1C_IBA1	Ctrl	CP	14	0.0540229885057471	0.0540229885057471	CP Macs	cpMΦ
194	CD1C_IBA1	Ctrl	CP	18	0.135746606334842	0.135746606334842	CP Macs	cpMΦ
195	CD1C_IBA1	Ctrl	CP	14	0	0	CP Epi	CP_epi
196	CD1C_IBA1	Ctrl	CP	14	0.074964639321075	0.074964639321075	CP Macs	cpMΦ
197	CD1C_IBA1	Ctrl	CP	11	0	0	CP Epi	CP_epi
198	CD1C_IBA1	Ctrl	CP	11	0.00757575757575757	0.00757575757575757	CP Macs	cpMΦ
199	CD1C_IBA1	Ctrl	CP	15	0.0471976401179941	0.0471976401179941	CP Epi	CP_epi
200	CD1C_IBA1	Ctrl	CP	15	0.0489335006273526	0.0489335006273526	CP Macs	cpMΦ
201	CD1C_IBA1	Ctrl	CP	1	0	0	CP Epi	CP_epi
202	CD1C_IBA1	Ctrl	CP	1	0	0	CP Macs	cpMΦ
203	CD163_CD206	Ctrl	CP	12	0	0	CP Epi	CP_epi
204	CD163_CD206	Ctrl	CP	12	0.787114845938375	0.787114845938375	CP Macs	cpMΦ
205	CD163_CD206	Ctrl	CP	11	0	0	CP Epi	CP_epi
206	CD163_CD206	Ctrl	CP	11	0.581227436823105	0.581227436823105	CP Macs	cpMΦ
207	CD163_CD206	Ctrl	CP	13	0.73125	0.73125	CP Macs	cpMΦ
208	CD163_CD206	Ctrl	CP	12	0	0	CP Epi	CP_epi
209	CD163_CD206	Ctrl	CP	12	0.896739130434783	0.896739130434783	CP Macs	cpMΦ
210	CD163_CD206	Ctrl	CP	15	0	0	CP Epi	CP_epi
211	CD163_CD206	Ctrl	CP	15	0.719457013574661	0.719457013574661	CP Macs	cpMΦ
212	CD206_IBA1	Ctrl	CP	14	0.00242718446601941	0.00242718446601941	CP Epi	CP_epi
213	CD206_IBA1	Ctrl	CP	14	0.55750350631136	0.55750350631136	CP Macs	cpMΦ
214	CD206_IBA1	Ctrl	CP	11	0.0769230769230769	0.0769230769230769	CP Epi	CP_epi
215	CD206_IBA1	Ctrl	CP	11	0.840277777777778	0.840277777777778	CP Macs	cpMΦ
216	CD206_IBA1	Ctrl	CP	8	0.790927021696253	0.790927021696253	CP Macs	cpMΦ
217	CD206_IBA1	Ctrl	CP	12	0	0	CP Epi	CP_epi
218	CD206_IBA1	Ctrl	CP	12	0.669431279620853	0.669431279620853	CP Macs	cpMΦ
219	CD206_IBA1	Ctrl	CP	13	0.0128617363344051	0.0128617363344051	CP Epi	CP_epi
220	CD206_IBA1	Ctrl	CP	13	0.745718050065876	0.745718050065876	CP Macs	cpMΦ
221	CD206_IBA1	Ctrl	CP	1	0	0	CP Epi	CP_epi
222	CD206_IBA1	Ctrl	CP	1	0.714285714285714	0.714285714285714	CP Macs	cpMΦ
223	S100A6_CD206	Ctrl	CP	1	0	0	CP Epi	CP_epi
224	S100A6_CD206	Ctrl	CP	1	0	0	CP Macs	cpMΦ
225	S100A6_CD206	Ctrl	CP	4	0	0	CP Epi	CP_epi
226	S100A6_CD206	Ctrl	CP	4	0.0284090909090909	0.0284090909090909	CP Macs	cpMΦ
227	S100A6_CD206	Ctrl	CP	10	0	0	CP Epi	CP_epi
228	S100A6_CD206	Ctrl	CP	10	0.0397350993377483	0.0397350993377483	CP Macs	cpMΦ
229	S100A6_CD206	Ctrl	CP	5	0	0	CP Epi	CP_epi
230	S100A6_CD206	Ctrl	CP	5	0.111111111111111	0.111111111111111	CP Macs	cpMΦ
231	S100A6_CD206	Ctrl	CP	10	0	0	CP Epi	CP_epi
232	S100A6_CD206	Ctrl	CP	10	0.0192307692307692	0.0192307692307692	CP Macs	cpMΦ
233	S100A6_CD206	Ctrl	CP	11	0	0	CP Epi	CP_epi
234	S100A6_CD206	Ctrl	CP	11	0.135458167330677	0.135458167330677	CP Macs	cpMΦ
235	S100A6_CD206	Ctrl	CP	9	0	0	CP Epi	CP_epi
236	S100A6_CD206	Ctrl	CP	9	0.0121457489878542	0.0121457489878542	CP Macs	cpMΦ
237	S100A6_CD206	Ctrl	CP	7	0	0	CP Epi	CP_epi
238	S100A6_CD206	Ctrl	CP	7	0.0263157894736842	0.0263157894736842	CP Macs	cpMΦ
239	S100A6_CD206	Ctrl	CP	1	0	0	CP Epi	CP_epi
240	S100A6_CD206	Ctrl	CP	1	0.142857142857143	0.142857142857143	CP Macs	cpMΦ
241	SIGLEC1_CD206	Ctrl	CP	19	0	0	CP Epi	CP_epi
242	SIGLEC1_CD206	Ctrl	CP	18	0.235897435897436	0.235897435897436	CP Macs	cpMΦ
243	SIGLEC1_CD206	Ctrl	CP	19	0.322368421052632	0.322368421052632	CP Macs	cpMΦ
244	SIGLEC1_CD206	Ctrl	CP	21	0	0	CP Epi	CP_epi
245	SIGLEC1_CD206	Ctrl	CP	21	0.278659611992945	0.278659611992945	CP Macs	cpMΦ
246	SIGLEC1_CD206	Ctrl	CP	14	0	0	CP Epi	CP_epi
247	SIGLEC1_CD206	Ctrl	CP	14	0.503875968992248	0.503875968992248	CP Macs	cpMΦ
248	SIGLEC1_CD206	Ctrl	CP	20	0	0	CP Epi	CP_epi
249	SIGLEC1_CD206	Ctrl	CP	20	0.344036697247706	0.344036697247706	CP Macs	cpMΦ
250	SIGLEC1_CD206	Ctrl	CP	1	0	0	CP Epi	CP_epi
251	SIGLEC1_CD206	Ctrl	CP	1	0.05	0.05	CP Macs	cpMΦ
252	SPP1_Iba1	Ctrl	CP	8	0.430844553243574	0.430844553243574	CP Epi	CP_epi
253	SPP1_Iba1	Ctrl	CP	8	0.0342741935483871	0.0342741935483871	CP Macs	cpMΦ
254	SPP1_Iba1	Ctrl	CP	2	0.594059405940594	0.594059405940594	CP Epi	CP_epi
255	SPP1_Iba1	Ctrl	CP	2	0.0434782608695652	0.0434782608695652	CP Macs	cpMΦ
256	SPP1_Iba1	Ctrl	CP	2	0.223350253807107	0.223350253807107	CP Macs	cpMΦ
257	SPP1_Iba1	Ctrl	CP	8	0.119718309859155	0.119718309859155	CP Epi	CP_epi
258	SPP1_Iba1	Ctrl	CP	8	0.00628930817610062	0.00628930817610062	CP Macs	cpMΦ
259	SPP1_Iba1	Ctrl	CP	8	0.290944123314065	0.290944123314065	CP Epi	CP_epi
260	SPP1_Iba1	Ctrl	CP	8	0.0442477876106195	0.0442477876106195	CP Macs	cpMΦ
261	SPP1_Iba1	Ctrl	CP	1	0	0	CP Epi	CP_epi
262	SPP1_Iba1	Ctrl	CP	1	0	0	CP Macs	cpMΦ
263	CD1C_IBA1	Ctrl	Dura	23	0.0347222222222222	0.0347222222222222	Dura	dMΦ
264	CD1C_IBA1	Ctrl	Dura	2	0	0	Dura	dMΦ
265	CD1C_IBA1	Ctrl	Dura	18	0.0911680911680912	0.0911680911680912	Dura	dMΦ
266	CD1C_IBA1	Ctrl	Dura	14	0.113207547169811	0.113207547169811	Dura	dMΦ
267	CD1C_IBA1	Ctrl	Dura	15	0.0434782608695652	0.0434782608695652	Dura	dMΦ
268	CD1C_IBA1	Ctrl	Dura	9	0.0697674418604651	0.0697674418604651	Dura	dMΦ
269	CD1C_IBA1	Ctrl	Dura	10	0.0169491525423729	0.0169491525423729	Dura	dMΦ
270	CD1C_IBA1	Ctrl	Dura	16	0.174657534246575	0.174657534246575	Dura	dMΦ
271	CD163_CD206	Ctrl	Dura	11	0.623376623376623	0.623376623376623	Dura	dMΦ
272	CD163_CD206	Ctrl	Dura	21	0.51865671641791	0.51865671641791	Dura	dMΦ
273	CD163_CD206	Ctrl	Dura	3	0.714285714285714	0.714285714285714	Dura	dMΦ
274	CD163_CD206	Ctrl	Dura	15	0.819548872180451	0.819548872180451	Dura	dMΦ
275	CD163_CD206	Ctrl	Dura	10	0.891304347826087	0.891304347826087	Dura	dMΦ
276	CD163_CD206	Ctrl	Dura	13	0.84	0.84	Dura	dMΦ
277	CD163_CD206	Ctrl	Dura	11	0.737373737373737	0.737373737373737	Dura	dMΦ
278	CD206_IBA1	Ctrl	Dura	12	0.894736842105263	0.894736842105263	Dura	dMΦ
279	CD206_IBA1	Ctrl	Dura	7	0.757575757575758	0.757575757575758	Dura	dMΦ
280	CD206_IBA1	Ctrl	Dura	10	0.711538461538462	0.711538461538462	Dura	dMΦ
281	CD206_IBA1	Ctrl	Dura	6	0.5	0.5	Dura	dMΦ
282	CD206_IBA1	Ctrl	Dura	10	0.928571428571429	0.928571428571429	Dura	dMΦ
283	CD206_IBA1	Ctrl	Dura	15	896	896	Dura	dMΦ
284	CD206_IBA1	Ctrl	Dura	13	0.953125	0.953125	Dura	dMΦ
285	S100A6_CD206	Ctrl	Dura	10	0.604562737642586	0.604562737642586	Dura	dMΦ
286	S100A6_CD206	Ctrl	Dura	6	0.231578947368421	0.231578947368421	Dura	dMΦ
287	S100A6_CD206	Ctrl	Dura	11	0.619718309859155	0.619718309859155	Dura	dMΦ
288	S100A6_CD206	Ctrl	Dura	6	0.441860465116279	0.441860465116279	Dura	dMΦ
289	S100A6_CD206	Ctrl	Dura	11	0.567307692307692	0.567307692307692	Dura	dMΦ
290	S100A6_CD206	Ctrl	Dura	5	0.333333333333333	0.333333333333333	Dura	dMΦ
291	S100A6_CD206	Ctrl	Dura	10	0.0487106017191977	0.0487106017191977	Dura	dMΦ
292	S100A6_CD206	Ctrl	Dura	11	0.206611570247934	0.206611570247934	Dura	dMΦ
293	SIGLEC1_CD206	Ctrl	Dura	18	0.185454545454545	0.185454545454545	Dura	dMΦ
294	SIGLEC1_CD206	Ctrl	Dura	12	0.0508474576271186	0.0508474576271186	Dura	dMΦ
295	SIGLEC1_CD206	Ctrl	Dura	11	0.218390804597701	0.218390804597701	Dura	dMΦ
296	SIGLEC1_CD206	Ctrl	Dura	6	0.276595744680851	0.276595744680851	Dura	dMΦ
297	SIGLEC1_CD206	Ctrl	Dura	12	0.368098159509202	0.368098159509202	Dura	dMΦ
298	SIGLEC1_CD206	Ctrl	Dura	10	0.336734693877551	0.336734693877551	Dura	dMΦ
299	SIGLEC1_CD206	Ctrl	Dura	12	0.338461538461538	0.338461538461538	Dura	dMΦ
300	SIGLEC1_CD206	Ctrl	Dura	15	0.452261306532663	0.452261306532663	Dura	dMΦ
301	SPP1_Iba1	Ctrl	Dura	7	0.0342465753424658	0.0342465753424658	Dura	dMΦ
302	SPP1_Iba1	Ctrl	Dura	6	0.021505376344086	0.021505376344086	Dura	dMΦ
303	SPP1_Iba1	Ctrl	Dura	10	0.0689655172413793	0.0689655172413793	Dura	dMΦ
304	SPP1_Iba1	Ctrl	Dura	8	0.00970873786407766	0.00970873786407766	Dura	dMΦ
305	SPP1_Iba1	Ctrl	Dura	7	0	0	Dura	dMΦ
306	SPP1_Iba1	Ctrl	Dura	8	0.00342465753424657	0.00342465753424657	Dura	dMΦ
307	SPP1_Iba1	Ctrl	Dura	8	0	0	Dura	dMΦ
308	SPP1_Iba1	Ctrl	Dura	6	0	0	Dura	dMΦ
309	SPP1_Iba1	Ctrl	Dura	5	0.0117647058823529	0.0117647058823529	Dura	dMΦ

## Sheet: Figure 3d top panel and 3e-f - 
barcodes	x	y	sample	segmentation	celltype_cor
X1	2967.836	1946.176	Ctx4	PC	Neuron
X2	2950.1925	2096.43375	Ctx4	PC	Neuron
X3	2964.98384615385	2152.57538461538	Ctx4	PC	Oligo
X4	3097.2348	2068.3788	Ctx4	PC	Oligo
X5	3015.17392857143	2212.84714285714	Ctx4	PC	Neuron
X6	3200.14833333333	2171.005	Ctx4	PC	Oligo
X7	3149.596	2293.584	Ctx4	PC	Neuron
X8	3013.8	2434.55875	Ctx4	PC	Astro
X9	3442.676	2027.249	Ctx4	PC	Oligo
X10	3611.94428571429	1866.71571428571	Ctx4	PC	Oligo
X11	3015.560625	2475.9228125	Ctx4	PC	Oligo
X12	3509.81666666667	2009.56888888889	Ctx4	PC	Oligo
X13	3291.95375	2158.59125	Ctx4	PC	Neuron
X14	3266.53461538462	2283.60846153846	Ctx4	PC	Oligo
X15	3315.43833333333	2234.00666666667	Ctx4	PC	Oligo
X16	3553.228	2033.768	Ctx4	PC	Neuron
X17	3521.125	2131.015	Ctx4	PC	Neuron
X18	3590.77	2057.36	Ctx4	PC	Neuron
X19	3144.325	2521.315	Ctx4	PC	Astro
X20	3045.70166666667	2624.11	Ctx4	PC	MG
X21	3457.578	2240.536	Ctx4	PC	Neuron
X22	3698.48555555556	2064.73	Ctx4	PC	Astro
X23	3368.98	2388.85571428571	Ctx4	PC	Neuron
X24	3234.578	2541.582	Ctx4	PC	Oligo
X27	3501.54555555555	2285.25222222222	Ctx4	PC	Oligo
X28	3427.34	2362.858	Ctx4	PC	Neuron
X29	3153.216	2639.309	Ctx4	PC	Astro
X30	3349.114	2421.88	Ctx4	PC	Astro
X31	3186.12727272727	2628.57090909091	Ctx4	PC	Neuron
X32	3468.79125	2374.515	Ctx4	PC	Oligo
X33	3863.09769230769	2015.69461538462	Ctx4	PC	Neuron
X34	3896.79578947368	2030.68526315789	Ctx4	PC	Neuron
X35	3719.76	2180.57538461538	Ctx4	PC	Oligo
X36	3818.527	2113.077	Ctx4	PC	Neuron
X37	3806.5575	2173.89	Ctx4	PC	Oligo
X38	4088.73714285714	1901.36	Ctx4	PC	Astro
X39	3507.81222222222	2522.92666666667	Ctx4	PC	Neuron
X40	4036.354375	1959.19375	Ctx4	PC	Oligo
X42	3973.92916666667	2087.43416666667	Ctx4	PC	Oligo
X43	3333.21266666667	2726.91866666667	Ctx4	PC	Astro
X44	3282.28142857143	2866.62285714286	Ctx4	PC	Oligo
X45	2937.794	3167.768	Ctx4	PC	Neuron
X46	4204.54777777778	1925.98666666667	Ctx4	PC	Neuron
X47	3810.86833333333	2310.155	Ctx4	PC	Oligo
X48	3664.02363636364	2488.06	Ctx4	PC	Oligo
X49	3837.2695	2324.6915	Ctx4	PC	Oligo
X50	3637	2515.9025	Ctx4	PC	Neuron
X52	3541.94	2643.01580645161	Ctx4	PC	Oligo
X54	3518.85333333333	2624.26416666667	Ctx4	PC	Astro
X55	3292.77866666667	2888.34066666667	Ctx4	PC	Oligo
X56	3075.7725	3119.5125	Ctx4	PC	Oligo
X57	3750.98444444444	2449.56777777778	Ctx4	PC	Oligo
X58	3501.72357142857	2693.39571428571	Ctx4	PC	Oligo
X59	3538.62307692308	2671.51230769231	Ctx4	PC	Oligo
X60	3304.945	2906.72	Ctx4	PC	Neuron
X61	3861.12428571429	2356.81	Ctx4	PC	Neuron
X62	3153.37125	3071.80125	Ctx4	PC	Neuron
X63	3135.48416666667	3109.84916666667	Ctx4	PC	Oligo
X64	3157.01833333333	3145.42166666667	Ctx4	PC	Neuron
X65	3335.94285714286	2920.18571428571	Ctx4	PC	Astro
X66	4394.7	1871.28714285714	Ctx4	PC	Oligo
X67	4140.28875	2162.9925	Ctx4	PC	Astro
X68	2936.14142857143	3386.30285714286	Ctx4	PC	Neuron
X69	4067.456	2234.78933333333	Ctx4	PC	Neuron
X70	4111.11	2173.26666666667	Ctx4	PC	Astro
X72	3619.726	2740.104	Ctx4	PC	Oligo
X73	3177.62375	3165.1275	Ctx4	PC	MG
X74	3640.70357142857	2705.56142857143	Ctx4	PC	Astro
X75	3285.40125	3048.08375	Ctx4	PC	Neuron
X76	3941.2075	2445.03875	Ctx4	PC	Astro
X77	3125.5525	3264.8675	Ctx4	PC	Oligo
X78	4526.79444444444	1896.39	Ctx4	PC	Astro
X79	3264.786	3160.949	Ctx4	PC	Neuron
X80	3209.98769230769	3222.88846153846	Ctx4	PC	Neuron
X81	4363.53333333333	2054.94166666667	Ctx4	PC	Oligo
X82	3056.20857142857	3399.38285714286	Ctx4	PC	Neuron
X83	3678.74666666667	2797.79	Ctx4	PC	Oligo
X84	3180.79461538462	3258.62384615385	Ctx4	PC	Astro
X85	3105.72857142857	3402.86857142857	Ctx4	PC	Neuron
X86	3176.58875	3331.0775	Ctx4	PC	Oligo
X87	3474.261	3038.45	Ctx4	PC	Oligo
X88	3270.49769230769	3226.24230769231	Ctx4	PC	Oligo
X89	3864.97875	2591.505	Ctx4	PC	Neuron
X91	3730.71142857143	2781.93714285714	Ctx4	PC	Astro
X92	2967.2025	3599.67	Ctx4	PC	Oligo
X93	3279.005	3260.53785714286	Ctx4	PC	Neuron
X94	3323.20833333333	3210.585	Ctx4	PC	Neuron
X95	3816.88	2731.66428571429	Ctx4	PC	Neuron
X96	3544.90888888889	2968.23888888889	Ctx4	PC	Oligo
X97	2944.02058823529	3642.17941176471	Ctx4	PC	Astro
X98	3103.46	3472.788	Ctx4	PC	Astro
X99	3134.60666666667	3471.90333333333	Ctx4	PC	Oligo
X100	4463.92818181818	2144.09363636364	Ctx4	PC	Oligo
X101	3346.59714285714	3244.30571428571	Ctx4	PC	Oligo
X102	3053.375	3539.82916666667	Ctx4	PC	Astro
X103	3567.92416666667	3061.6875	Ctx4	PC	Oligo
X104	4025.08	2608.5375	Ctx4	PC	Oligo
X105	3467.35125	3157.24375	Ctx4	PC	Oligo
X106	3088.02571428571	3572.65857142857	Ctx4	PC	Neuron
X107	4491.7	2161.875	Ctx4	PC	Oligo
X108	2943.07285714286	3775.41285714286	Ctx4	PC	Neuron
X109	4673.302	2070.19733333333	Ctx4	PC	Oligo
X110	4016.13272727273	2715.42454545455	Ctx4	PC	Neuron
X111	4146.58818181818	2613.25454545455	Ctx4	PC	Oligo
X112	4070.71571428571	2695.32285714286	Ctx4	PC	Neuron
X113	3819.70272727273	2926.79909090909	Ctx4	PC	Neuron
X114	3782.504	2980.832	Ctx4	PC	Oligo
X115	4369.97666666667	2400.91	Ctx4	PC	Oligo
X116	4036.594	2743.99	Ctx4	PC	Neuron
X117	3412.34583333333	3359.04	Ctx4	PC	Neuron
X118	3684.80411764706	3097.93529411765	Ctx4	PC	Neuron
X120	3140.17777777778	3715.76333333333	Ctx4	PC	Neuron
X121	3775.795	3054.885	Ctx4	PC	Neuron
X122	2883.76222222222	3971.83777777778	Ctx4	PC	Neuron
X123	2836.904	4038.882	Ctx4	PC	Neuron
X125	3933.57857142857	2931.48571428571	Ctx4	PC	Neuron
X126	2943.46857142857	3930.12714285714	Ctx4	PC	Neuron
X127	4710.95	2172.47375	Ctx4	PC	Neuron
X128	3659.4175	3246.52166666667	Ctx4	PC	Astro
X129	3077.072	3817.892	Ctx4	PC	Neuron
X130	3609.08230769231	3287.68	Ctx4	PC	Astro
X131	2944.67625	3975.185	Ctx4	PC	Oligo
X132	4117.608	2803.056	Ctx4	PC	Astro
X133	3121.32727272727	3797.07636363636	Ctx4	PC	Oligo
X134	3195.42916666667	3748.18583333333	Ctx4	PC	Neuron
X135	4767.465	2176.57166666667	Ctx4	PC	Neuron
X136	4354.82642857143	2585.73571428571	Ctx4	PC	Oligo
X137	4583.57769230769	2351.11	Ctx4	PC	Oligo
X138	3955.46529411765	3021.65882352941	Ctx4	PC	Neuron
X140	4385.506875	2588.43625	Ctx4	PC	Neuron
X141	3978.73625	2979.025	Ctx4	PC	Oligo
X142	3509.002	3454.11	Ctx4	PC	Astro
X143	4132.63818181818	2829.47090909091	Ctx4	PC	Oligo
X144	4154.3364516129	2817.32580645161	Ctx4	PC	Oligo
X145	3300.25285714286	3670.39142857143	Ctx4	PC	Oligo
X146	3751.12625	3201.78125	Ctx4	PC	Astro
X147	4145.09333333333	2867.35333333333	Ctx4	PC	Astro
X148	3047.53	3933.80888888889	Ctx4	PC	Astro
X149	3942.09666666667	3088.93333333333	Ctx4	PC	Neuron
X150	3390.88541666667	3614.45958333333	Ctx4	PC	Oligo
X152	3128.145	3892.925	Ctx4	PC	Oligo
X153	5004.33333333333	2015.83333333333	Ctx4	PC	Oligo
X155	2946.18	4099.16090909091	Ctx4	PC	Oligo
X156	3334.936	3686.636	Ctx4	PC	Oligo
X157	4340.626	2686.62933333333	Ctx4	PC	Oligo
X158	4850.386	2171.552	Ctx4	PC	Neuron
X159	3777.38375	3268.03625	Ctx4	PC	Neuron
X160	4496.38583333333	2550.3725	Ctx4	PC	Neuron
X161	3320.23555555556	3736.875	Ctx4	PC	Astro
X162	4450.1	2600.53666666667	Ctx4	PC	Neuron
X163	4605.21181818182	2491.05227272727	Ctx4	PC	Neuron
X164	3351.149	3746.892	Ctx4	PC	Astro
X165	4335.445	2795.018	Ctx4	PC	Astro
X166	3563.43266666667	3528.604	Ctx4	PC	Astro
X167	3214.79833333333	3916.5025	Ctx4	PC	Oligo
X168	3820.21833333333	3280.54333333333	Ctx4	PC	Neuron
X169	5142.92456521739	1997.12152173913	Ctx4	PC	Oligo
X171	4695.43	2468.234	Ctx4	PC	Neuron
X172	4489.45777777778	2683.36777777778	Ctx4	PC	Oligo
X173	5127.06	2049.09	Ctx4	PC	Neuron
X174	4370.7245	2811.532	Ctx4	PC	Oligo
X175	4580.305	2594.07333333333	Ctx4	PC	Astro
X176	3793.332	3446.744	Ctx4	PC	Oligo
X177	4098.65333333333	3075.05166666667	Ctx4	PC	CAMs
X178	4950.02375	2264.47375	Ctx4	PC	Oligo
X179	3564.70875	3649.9475	Ctx4	PC	Neuron
X180	4802.94333333333	2397.55555555556	Ctx4	PC	Neuron
X181	4271.50785714286	2943.17857142857	Ctx4	PC	Neuron
X182	4852.03142857143	2364.77714285714	Ctx4	PC	Neuron
X183	4831.16588235294	2398.91235294118	Ctx4	PC	Neuron
X184	3180.04705882353	4051.58705882353	Ctx4	PC	Neuron
X185	3278.84666666667	4004.87333333333	Ctx4	PC	Neuron
X186	4709.575	2557.11555555556	Ctx4	PC	Neuron
X187	2856.04066666667	4418.79133333333	Ctx4	PC	Neuron
X188	4158.615	3103.76833333333	Ctx4	PC	Oligo
X189	4062.57466666667	3214.19333333333	Ctx4	PC	Astro
X190	3916.73625	3355.08375	Ctx4	PC	Oligo
X191	3521.38153846154	3774.22	Ctx4	PC	Oligo
X192	4763.29733333333	2510.906	Ctx4	PC	Astro
X193	2880.17066666667	4405.52266666667	Ctx4	PC	Oligo
X194	3797.735	3520.4575	Ctx4	PC	Oligo
X195	4224.68636363636	3086.90363636364	Ctx4	PC	Neuron
X196	3246.265	4058.60777777778	Ctx4	PC	Oligo
X197	4655.388	2679.93	Ctx4	PC	Neuron
X198	4876.846	2407.388	Ctx4	PC	Oligo
X199	3583.13285714286	3693.74142857143	Ctx4	PC	Oligo
X200	4036.18642857143	3309.37785714286	Ctx4	PC	Neuron
X201	4434.435	2883.605	Ctx4	PC	Oligo
X202	3880.41555555556	3426.01777777778	Ctx4	PC	Astro
X204	4637.69	2709.64545454545	Ctx4	PC	Astro
X205	4439.08875	2911.93	Ctx4	PC	Neuron
X206	4062.23928571429	3287.29857142857	Ctx4	PC	Neuron
X207	2971.81833333333	4381.87833333333	Ctx4	PC	Neuron
X208	5105.403125	2254.575625	Ctx4	PC	Astro
X210	4897.636875	2463.724375	Ctx4	PC	Oligo
X211	3313.45615384615	4069.47461538462	Ctx4	PC	Astro
X212	2867.22769230769	4488.56923076923	Ctx4	PC	Neuron
X214	4470.8	2912.96	Ctx4	PC	Neuron
X215	3135.19714285714	4244.32142857143	Ctx4	PC	Astro
X216	2813.5025	4577.36125	Ctx4	PC	Neuron
X217	2935.97666666667	4454.29833333333	Ctx4	PC	Oligo
X218	3079.476	4303.318	Ctx4	PC	Oligo
X219	3106.90111111111	4299.16888888889	Ctx4	PC	Oligo
X220	5235.80166666667	2124.09333333333	Ctx4	PC	Neuron
X221	4652.19277777778	2743.83777777778	Ctx4	PC	Oligo
X222	4695.66714285714	2740.03571428571	Ctx4	PC	Oligo
X223	4079.32083333333	3330.26416666667	Ctx4	PC	Oligo
X224	3019.486875	4395.989375	Ctx4	PC	Neuron
X225	3487.795	3940.59	Ctx4	PC	Astro
X226	4885.595	2561.02375	Ctx4	PC	Astro
X227	3358.288	4083.89	Ctx4	PC	Neuron
X229	3563.83529411765	3872.45882352941	Ctx4	PC	Astro
X230	5574.075	1900.58666666667	Ctx4	PC	Neuron
X231	4863.365	2582.346	Ctx4	PC	Neuron
X232	3485.51833333333	3969.46083333333	Ctx4	PC	Astro
X233	3259.27888888889	4173.42333333333	Ctx4	PC	Astro
X234	3425.47375	4044.21625	Ctx4	PC	Neuron
X235	3837.6	3676.19375	Ctx4	PC	Oligo
X236	3342.76083333333	4115.6125	Ctx4	PC	Neuron
X237	3201.66909090909	4277.79090909091	Ctx4	PC	Oligo
X238	5446.83153846154	2032.75692307692	Ctx4	PC	Neuron
X239	4775.944	2722.622	Ctx4	PC	Astro
X240	4362.545	3150.06625	Ctx4	PC	Neuron
X241	4257.01272727273	3240.45272727273	Ctx4	PC	Oligo
X242	4741.24111111111	2755.79055555556	Ctx4	PC	Astro
X243	4604.71333333333	2894.10166666667	Ctx4	PC	Neuron
X244	4509.966	2917.078	Ctx4	PC	Neuron
X245	4788.72346153846	2704.12307692308	Ctx4	PC	Astro
X246	3162.03055555556	4363.39222222222	Ctx4	PC	Neuron
X247	3628.915	3913.785	Ctx4	PC	Astro
X248	5397.443	2115.341	Ctx4	PC	Neuron
X249	4275.16642857143	3252.65928571429	Ctx4	PC	Astro
X251	3091.044	4460.701	Ctx4	PC	Neuron
X252	4699.62538461538	2850.97615384615	Ctx4	PC	Neuron
X253	4353.26857142857	3209.39142857143	Ctx4	PC	Neuron
X254	4810.36923076923	2733.20461538462	Ctx4	PC	Oligo
X255	2848.60857142857	4706.39285714286	Ctx4	PC	Astro
X256	4881.66866666667	2662.19133333333	Ctx4	PC	Oligo
X257	3651.987	3905.362	Ctx4	PC	Astro
X258	3878.89923076923	3690.34538461538	Ctx4	PC	Neuron
X259	4533.93444444445	3049.07333333333	Ctx4	PC	Astro
X260	3812.91	3759.5052631579	Ctx4	PC	Oligo
X261	2846.82666666667	4743.18833333333	Ctx4	PC	Oligo
X262	4902.454	2675.79933333333	Ctx4	PC	Oligo
X263	5041.3825	2543.08416666667	Ctx4	PC	Neuron
X264	3234.55428571429	4345.78142857143	Ctx4	PC	Neuron
X266	4373.48375	3229.81125	Ctx4	PC	Astro
X267	3291.89	4305.13818181818	Ctx4	PC	Astro
X268	4650.10857142857	2996.58428571429	Ctx4	PC	Oligo
X269	2915.379	4712.749	Ctx4	PC	Astro
X270	5201.34058823529	2413.67470588235	Ctx4	PC	Neuron
X271	5075.33333333333	2548.83333333333	Ctx4	PC	Oligo
X272	2969.64285714286	4667.42428571429	Ctx4	PC	Astro
X273	4759.912	2892.487	Ctx4	PC	Astro
X274	4183.24142857143	3486.75714285714	Ctx4	PC	Neuron
X275	5114.17423076923	2524.15153846154	Ctx4	PC	Oligo
X276	4545.05833333333	3083.03333333333	Ctx4	PC	Oligo
X277	4886.15	2803.515	Ctx4	PC	Neuron
X278	3147.72923076923	4529.53230769231	Ctx4	PC	Neuron
X280	4241.62375	3433.63625	Ctx4	PC	Astro
X281	2907.68875	4763.31625	Ctx4	PC	Astro
X282	4276.17571428571	3409.47714285714	Ctx4	PC	Neuron
X283	4464.48	3210.40222222222	Ctx4	PC	Oligo
X284	3700.18	3968.794	Ctx4	PC	Neuron
X285	4140.552	3557.022	Ctx4	PC	Neuron
X286	4563.746	3159.424	Ctx4	PC	MG
X288	4189.92571428571	3571.69	Ctx4	PC	Neuron
X290	4918.08	2784.61	Ctx4	PC	Neuron
X291	3915.38857142857	3804.53285714286	Ctx4	PC	Neuron
X293	4652.72555555556	3088.05222222222	Ctx4	PC	Oligo
X294	3257.81428571429	4469.30428571429	Ctx4	PC	Neuron
X295	3158.304	4597.12	Ctx4	PC	Neuron
X296	4072.78538461538	3690.69307692308	Ctx4	PC	Astro
X297	2969.41	4769.91285714286	Ctx4	PC	Neuron
X298	2927.74357142857	4799.13071428571	Ctx4	PC	Astro
X299	4677.0125	3061.09125	Ctx4	PC	Neuron
X300	2904.29166666667	4844.59444444444	Ctx4	PC	Neuron
X301	4767.92619047619	2998.93238095238	Ctx4	PC	Oligo
X302	3870.7775	3900.62625	Ctx4	PC	MG
X303	5156.132	2634.664	Ctx4	PC	Oligo
X304	5615.833125	2151.441875	Ctx4	PC	Neuron
X305	4734.05333333333	3060.36444444444	Ctx4	PC	Oligo
X306	4754.124	3025.82	Ctx4	PC	Oligo
X307	4797.67	2976.76217391304	Ctx4	PC	Oligo
X308	3958.474	3819.694	Ctx4	PC	Neuron
X309	4096.39166666667	3722.99666666667	Ctx4	PC	Neuron
X310	5071.41571428571	2718.18285714286	Ctx4	PC	Oligo
X311	3629.62	4179.86777777778	Ctx4	PC	Astro
X312	4484.405	3337.05	Ctx4	PC	Astro
X313	5445.677	2371.035	Ctx4	PC	Astro
X314	4944.775	2896.28166666667	Ctx4	PC	Neuron
X315	2886.25	4943.942	Ctx4	PC	Astro
X316	2966.25142857143	4833.72571428571	Ctx4	PC	Oligo
X317	5242.0352	2572.308	Ctx4	PC	Neuron
X318	5233.082	2553.1	Ctx4	PC	Oligo
X319	3095.78857142857	4723.89714285714	Ctx4	PC	Neuron
X320	4692.822	3155.272	Ctx4	PC	Astro
X321	4816.92181818182	3027.76818181818	Ctx4	PC	Astro
X322	5300.73	2543.97428571429	Ctx4	PC	Astro
X323	3501.01933333333	4334.268	Ctx4	PC	Astro
X324	4876.054	2961.192	Ctx4	PC	Oligo
X325	5137.35818181818	2743.05636363636	Ctx4	PC	Neuron
X327	3044.2205	4831.359	Ctx4	PC	Oligo
X328	3533.05133333333	4347.276	Ctx4	PC	Astro
X329	5249.69428571428	2625.15285714286	Ctx4	PC	Neuron
X330	2957.887	4917.569	Ctx4	PC	Neuron
X331	3815.61090909091	4063.24818181818	Ctx4	PC	Neuron
X332	3712.995	4219.59666666667	Ctx4	PC	Oligo
X333	5468.92833333333	2407.06666666667	Ctx4	PC	Neuron
X334	4660.804	3201.868	Ctx4	PC	Oligo
X335	3710.5525	4174.86	Ctx4	PC	Oligo
X336	4173.23625	3705.59875	Ctx4	PC	Astro
X337	4913.21714285714	2974.45714285714	Ctx4	PC	Neuron
X338	4459.05285714286	3445.62	Ctx4	PC	Neuron
X339	5308.73578947368	2589.39368421053	Ctx4	PC	Neuron
X340	2893.385	5011.955	Ctx4	PC	Neuron
X341	3141.32636363636	4775.16090909091	Ctx4	PC	Astro
X342	4153.966875	3781.290625	Ctx4	PC	Astro
X343	5059.77789473684	2867.24	Ctx4	PC	Oligo
X344	3482.22909090909	4448.67363636364	Ctx4	PC	Neuron
X345	2843.52	5083.06222222222	Ctx4	PC	Neuron
X346	5283.86083333333	2656.55416666667	Ctx4	PC	Oligo
X347	3366.77	4535.40375	Ctx4	PC	Astro
X348	5326.8435	2613.9895	Ctx4	PC	Neuron
X349	4017.79285714286	3954.08571428571	Ctx4	PC	Oligo
X350	4395.88333333333	3550.16666666667	Ctx4	PC	Astro
X351	4127.2	3836.576	Ctx4	PC	Oligo
X352	4962.65666666667	2959.995	Ctx4	PC	Neuron
X353	3265.78	4664.84166666667	Ctx4	PC	Neuron
X354	5300.96466666667	2645.75733333333	Ctx4	PC	Oligo
X355	3264.95538461538	4696.72538461538	Ctx4	PC	Neuron
X356	4510.926	3445.274	Ctx4	PC	Neuron
X357	3121.91142857143	4834.43	Ctx4	PC	Astro
X358	3604.56857142857	4355.78142857143	Ctx4	PC	Oligo
X359	5358.72875	2596.33125	Ctx4	PC	Oligo
X360	5475.22375	2498.36125	Ctx4	PC	Astro
X361	4978.12	2977.31111111111	Ctx4	PC	Oligo
X362	5011.58590909091	2967.655	Ctx4	PC	Oligo
X363	5504.99222222222	2489.63	Ctx4	PC	Neuron
X364	5839.30916666667	2111.66166666667	Ctx4	PC	Neuron
X365	3360.04375	4643.975	Ctx4	PC	Neuron
X366	2951.74	5045.71	Ctx4	PC	Astro
X367	3230.958	4796.124	Ctx4	PC	Oligo
X368	3616.47636363636	4384.23636363636	Ctx4	PC	Astro
X369	3790.99444444444	4192.32333333333	Ctx4	PC	Astro
X370	3261.77125	4737.61625	Ctx4	PC	Neuron
X371	4763.571	3219.193	Ctx4	PC	Neuron
X372	5353.10583333333	2643.56833333333	Ctx4	PC	Neuron
X373	2929.74928571429	5077.63821428571	Ctx4	PC	Oligo
X374	4999.695	3011.234	Ctx4	PC	Oligo
X375	4335.52	3686.34285714286	Ctx4	PC	Oligo
X376	3829.9	4183.735	Ctx4	PC	Neuron
X377	2716.99	5289.6975	Ctx4	PC	Neuron
X378	5239.31555555555	2761.28888888889	Ctx4	PC	Astro
X379	3820.71076923077	4209.07769230769	Ctx4	PC	Oligo
X380	4135.7225	3873.305	Ctx4	PC	Oligo
X381	4168.32333333333	3846.47166666667	Ctx4	PC	Oligo
X382	3714.99	4326.36714285714	Ctx4	PC	Neuron
X383	2790.54	5254.01333333333	Ctx4	PC	Neuron
X384	4842.94857142857	3208.56785714286	Ctx4	PC	Astro
X385	5383.52842105263	2638.42526315789	Ctx4	PC	Neuron
X386	3416.84857142857	4646.39142857143	Ctx4	PC	Astro
X387	6257.765	1787.985	Ctx4	PC	Neuron
X388	2762.934	5311.102	Ctx4	PC	Neuron
X389	2678.22875	5347.0525	Ctx4	PC	Neuron
X390	3736.65333333333	4369.22833333333	Ctx4	PC	Oligo
X391	3237.95125	4827.135	Ctx4	PC	Oligo
X392	3862.20363636364	4212.17181818182	Ctx4	PC	Astro
X393	6235.88333333333	1864.85555555556	Ctx4	PC	Neuron
X394	6094.49142857143	1957.48714285714	Ctx4	PC	Oligo
X395	5392.47142857143	2679.30857142857	Ctx4	PC	Neuron
X396	4014	4064.98428571429	Ctx4	PC	Oligo
X397	5268.33571428571	2816.49571428571	Ctx4	PC	Neuron
X398	2613.466	5460.206	Ctx4	PC	Oligo
X399	4423.361	3659.135	Ctx4	PC	Astro
X400	4535.21888888889	3526.64111111111	Ctx4	PC	Oligo
X401	4794.76	3265.456	Ctx4	PC	Astro
X402	6033.60857142857	2053.08428571429	Ctx4	PC	Neuron
X403	4134.8	3946.47636363636	Ctx4	PC	Oligo
X404	3312.92	4778.82888888889	Ctx4	PC	Astro
X405	5270.8	2885.926	Ctx4	PC	Neuron
X406	5368.61230769231	2726.21230769231	Ctx4	PC	Neuron
X407	2654.888	5456.844	Ctx4	PC	Oligo
X408	3274.79230769231	4812.03769230769	Ctx4	PC	Neuron
X409	3864.325	4239.599	Ctx4	PC	Astro
X410	5671.92142857143	2421.25714285714	Ctx4	PC	Oligo
X411	4226.73166666667	3891.49666666667	Ctx4	PC	Astro
X412	2630.49384615385	5490.82923076923	Ctx4	PC	Astro
X413	3970.36166666667	4138.64666666667	Ctx4	PC	Oligo
X414	4563.69	3570.35875	Ctx4	PC	Neuron
X415	2848.7925	5198.5825	Ctx4	PC	Astro
X416	6277.37214285714	1853.30357142857	Ctx4	PC	Oligo
X418	6325.545	1842.56833333333	Ctx4	PC	Neuron
X419	5735.23482758621	2402.80172413793	Ctx4	PC	Oligo
X420	2822.159	5314.078	Ctx4	PC	Oligo
X421	4796.27833333333	3385.425	Ctx4	PC	Neuron
X422	3253.21181818182	4906.53545454545	Ctx4	PC	Neuron
X423	2696.25375	5447.175	Ctx4	PC	Neuron
X424	3977.0025	4187.125	Ctx4	PC	Neuron
X425	3316.40285714286	4829.08142857143	Ctx4	PC	Neuron
X426	2904.18	5237.50416666667	Ctx4	PC	Oligo
X427	4870.15916666667	3296.11083333333	Ctx4	PC	Astro
X428	4313.14833333333	3807.165	Ctx4	PC	Astro
X429	4151.04684210526	4011.36157894737	Ctx4	PC	Oligo
X430	2903.66181818182	5270.52727272727	Ctx4	PC	Neuron
X432	5638.991	2527.872	Ctx4	PC	Oligo
X433	2659.35416666667	5526.14416666667	Ctx4	PC	Neuron
X434	2726.98272727273	5458.86363636364	Ctx4	PC	Neuron
X435	4708.32071428571	3418.34928571429	Ctx4	PC	Oligo
X436	4130.60875	4043.97375	Ctx4	PC	Neuron
X437	4979.032	3216.204	Ctx4	PC	Neuron
X438	5769.67727272727	2430.68909090909	Ctx4	PC	Neuron
X439	5440.27857142857	2749.51857142857	Ctx4	PC	Neuron
X440	5743.17375	2452.3875	Ctx4	PC	Oligo
X441	5125.34111111111	3065.55666666667	Ctx4	PC	Oligo
X442	4938.864	3266.002	Ctx4	PC	Oligo
X443	3465.995	4729.47857142857	Ctx4	PC	Oligo
X444	3836.39083333333	4356.80833333333	Ctx4	PC	Neuron
X445	2755.67	5424.48833333333	Ctx4	PC	Neuron
X446	4336.26428571429	3841.13428571429	Ctx4	PC	Oligo
X447	6178.0775	2014.22375	Ctx4	PC	Astro
X448	4684.82571428571	3514.44428571429	Ctx4	PC	Astro
X449	5602.54727272727	2589.83181818182	Ctx4	PC	Astro
X451	4333.92375	3883.9825	Ctx4	PC	Oligo
X452	5476.94285714286	2755.24428571429	Ctx4	PC	MG
X453	3373.54833333333	4857.99166666667	Ctx4	PC	Oligo
X454	3924.38	4271.90538461538	Ctx4	PC	Oligo
X455	3672.30333333333	4550.49666666667	Ctx4	PC	Neuron
X456	3616.45333333333	4626.51	Ctx4	PC	Oligo
X457	5161.77	3078.24875	Ctx4	PC	Neuron
X458	3869.326	4397.174	Ctx4	PC	Neuron
X459	4851.87857142857	3386.32071428571	Ctx4	PC	Neuron
X460	5294.12333333333	2943.03833333333	Ctx4	PC	Astro
X462	4090.13677419355	4172.31322580645	Ctx4	PC	Oligo
X463	5450.47714285714	2812.51928571429	Ctx4	PC	Astro
X464	3234.49666666667	5039.40833333333	Ctx4	PC	Oligo
X465	3133.65272727273	5136.29454545455	Ctx4	PC	Neuron
X466	5383.42586206897	2897.15034482759	Ctx4	PC	Oligo
X467	2814.99875	5470.03	Ctx4	PC	Neuron
X468	4877.24090909091	3406.02	Ctx4	PC	Neuron
X469	5226.32642857143	3056.95214285714	Ctx4	PC	Oligo
X470	3553.28	4749.59555555555	Ctx4	PC	Neuron
X471	4560.98666666667	3734.72933333333	Ctx4	PC	Neuron
X472	4956.618	3336.856	Ctx4	PC	Neuron
X473	4355.37	3943.766	Ctx4	PC	Neuron
X474	5562.43142857143	2697.06285714286	Ctx4	PC	Astro
X475	3952.02833333333	4329.16666666667	Ctx4	PC	Neuron
X476	2791.012	5496.435	Ctx4	PC	Neuron
X477	5366.43714285714	2918.13857142857	Ctx4	PC	Astro
X478	4495.78058823529	3820.22588235294	Ctx4	PC	Astro
X479	2769.97541666667	5523.20666666667	Ctx4	PC	Astro
X480	3358.34333333333	4946.16333333333	Ctx4	PC	Neuron
X481	4030.74125	4301.5825	Ctx4	PC	Astro
X482	4530.936	3808.515	Ctx4	PC	Oligo
X483	4682.86428571429	3659.59428571429	Ctx4	PC	Oligo
X484	4856.08666666667	3475.86833333333	Ctx4	PC	Neuron
X485	5483.62257142857	2817.03228571429	Ctx4	PC	Oligo
X486	3333.27125	4980.18416666667	Ctx4	PC	Neuron
X487	3595.68181818182	4716.45818181818	Ctx4	PC	Astro
X488	3477.75	4862.408	Ctx4	PC	Oligo
X489	3024.278	5307.3905	Ctx4	PC	Neuron
X490	3979.03615384615	4364.92153846154	Ctx4	PC	Oligo
X491	5158.19352941176	3175.92882352941	Ctx4	PC	Oligo
X492	5601.81153846154	2719.75538461538	Ctx4	PC	Oligo
X493	5406.794	2930.149	Ctx4	PC	Astro
X494	6336.02166666667	2009.46666666667	Ctx4	PC	Neuron
X495	2865.671	5467.01	Ctx4	PC	Neuron
X496	4539.06857142857	3792.90857142857	Ctx4	PC	Astro
X497	2816.388	5527.729	Ctx4	PC	Neuron
X498	2740.344	5622.174	Ctx4	PC	Neuron
X499	4264.389	4073.713	Ctx4	PC	Astro
X501	5171.62545454545	3193.57818181818	Ctx4	PC	Oligo
X502	4060.775	4318.05178571429	Ctx4	PC	Oligo
X503	5409.393	2962.889	Ctx4	PC	Astro
X504	5632.944375	2769.9625	Ctx4	PC	Oligo
X505	5235.50818181818	3139.00181818182	Ctx4	PC	Neuron
X506	5081.76666666667	3276.87222222222	Ctx4	PC	Astro
X507	5974.47	2375.35666666667	Ctx4	PC	Neuron
X508	3882.532	4446.024	Ctx4	PC	Neuron
X509	5638.60285714286	2732.05285714286	Ctx4	PC	Neuron
X510	6141.70916666667	2209.36916666667	Ctx4	PC	Oligo
X511	3605.465	4776.29	Ctx4	PC	Neuron
X512	6360.85555555555	2040.57333333333	Ctx4	PC	Neuron
X513	5400.15666666667	2981.48866666667	Ctx4	PC	Astro
X514	3451.009	4918.111	Ctx4	PC	Neuron
X515	3080.96555555556	5285.68888888889	Ctx4	PC	Astro
X516	2669.82833333333	5723.31	Ctx4	PC	MG
X517	6188.89166666667	2202.45833333333	Ctx4	PC	MG
X518	3598.73785714286	4810.37428571429	Ctx4	PC	Neuron
X519	4270.72142857143	4118.56114285714	Ctx4	PC	Oligo
X520	6168.47060606061	2227.59272727273	Ctx4	PC	Oligo
X521	3432.60923076923	4969.87538461538	Ctx4	PC	Oligo
X522	2956.25125	5443.560625	Ctx4	PC	Astro
X523	2826.56454545455	5565.92090909091	Ctx4	PC	Neuron
X525	5655.74444444444	2754.16777777778	Ctx4	PC	Oligo
X526	3680.56125	4734.97125	Ctx4	PC	Neuron
X527	3365.95076923077	5041.88769230769	Ctx4	PC	Neuron
X528	3565.294	4834.028	Ctx4	PC	Neuron
X530	2711.94444444444	5719.37888888889	Ctx4	PC	Astro
X531	4076.33666666667	4346.69733333333	Ctx4	PC	Oligo
X532	4419.66	4016.80857142857	Ctx4	PC	Oligo
X533	2822.0475	5602.62125	Ctx4	PC	Neuron
X534	4788.542	3624.767	Ctx4	PC	Oligo
X535	4309.74333333333	4126.28666666667	Ctx4	PC	Astro
X536	5270.46625	3184.66875	Ctx4	PC	Oligo
X537	4800.433	3582.063	Ctx4	PC	Oligo
X538	3409.121	5019.292	Ctx4	PC	Astro
X539	6287.8125	2134.98625	Ctx4	PC	Neuron
X540	2683.14125	5768.5925	Ctx4	PC	Oligo
X541	2786.58125	5627.34	Ctx4	PC	Neuron
X542	3255.47714285714	5199.05	Ctx4	PC	CAMs
X543	5290.70875	3164.885	Ctx4	PC	Neuron
X544	3946.43583333333	4519.11	Ctx4	PC	Astro
X545	4876.526	3592.954	Ctx4	PC	Neuron
X546	4284.22375	4191.0875	Ctx4	PC	Neuron
X548	5314.39913043478	3142.03826086957	Ctx4	PC	Neuron
X549	3721.33210526316	4747.14736842105	Ctx4	PC	Neuron
X550	2833.73111111111	5644.61055555556	Ctx4	PC	Neuron
X551	5584.57054054054	2901.5472972973	Ctx4	PC	Oligo
X552	4341.13166666667	4135.28166666667	Ctx4	PC	Neuron
X553	2856.84125	5610.01291666667	Ctx4	PC	Oligo
X554	2930.195	5493.405	Ctx4	PC	Oligo
X555	4377.11111111111	4096.63888888889	Ctx4	PC	Neuron
X556	3946.77333333333	4547.18	Ctx4	PC	Neuron
X557	3231.81083333333	5252.265	Ctx4	PC	Neuron
X558	3587.82	4908.7775	Ctx4	PC	Neuron
X559	4495.36444444444	4013.20222222222	Ctx4	PC	Oligo
X560	4594.65458333333	3918.69083333333	Ctx4	PC	Oligo
X561	6103.9	2402.9	Ctx4	PC	Oligo
X562	3794.8575	4741.58875	Ctx4	PC	Astro
X563	6708.47555555556	1803.02888888889	Ctx4	PC	Oligo
X564	6680.32666666667	1832.31666666667	Ctx4	PC	Oligo
X565	5322.25625	3191.58375	Ctx4	PC	Neuron
X566	4233.83571428571	4291.28714285714	Ctx4	PC	Astro
X567	3855.09	4671.50153846154	Ctx4	PC	Oligo
X568	4055.925	4436.66	Ctx4	PC	Neuron
X569	4304.106	4217.4285	Ctx4	PC	Oligo
X570	6390.38	2115.02857142857	Ctx4	PC	Neuron
X571	3251.8725	5284.2225	Ctx4	PC	Astro
X572	5390.86444444445	3127.18	Ctx4	PC	Astro
X573	3047.34625	5434.94	Ctx4	PC	Oligo
X574	4291.93166666667	4235.14666666667	Ctx4	PC	Neuron
X575	3685.56866666667	4838.856	Ctx4	PC	Oligo
X576	2944.86166666667	5573.04333333333	Ctx4	PC	Neuron
X577	5623.56416666667	2929.45833333333	Ctx4	PC	Neuron
X578	4670.58444444444	3866.53222222222	Ctx4	PC	Oligo
X579	6197.564	2354.946	Ctx4	PC	Neuron
X580	3592.68538461538	4983.04307692308	Ctx4	PC	Oligo
X581	6607.838	1923.164	Ctx4	PC	Oligo
X582	6293.75125	2296.405	Ctx4	PC	Neuron
X583	5497.76947368421	3048.11157894737	Ctx4	PC	Neuron
X584	4961.42272727273	3589.43363636364	Ctx4	PC	Oligo
X585	6302.65	2247.63583333333	Ctx4	PC	Astro
X586	3018.91571428571	5550.55	Ctx4	PC	Neuron
X587	3060.36166666667	5562.04	Ctx4	PC	Neuron
X588	6585.40875	1949.2675	Ctx4	PC	Neuron
X589	4442.47222222222	4136.27333333333	Ctx4	PC	Astro
X590	4343.18769230769	4226.38923076923	Ctx4	PC	Oligo
X591	4126.35714285714	4421.87428571429	Ctx4	PC	Oligo
X592	3405.48181818182	5143.92363636364	Ctx4	PC	Astro
X593	4394.01142857143	4150.09142857143	Ctx4	PC	Neuron
X594	6613.8119047619	1948.6580952381	Ctx4	PC	Oligo
X595	3306.47714285714	5263.26285714286	Ctx4	PC	Neuron
X596	3899.22612903226	4674.49	Ctx4	PC	Oligo
X597	3671.83625	4940.77	Ctx4	PC	Neuron
X599	5141.5725	3415.04666666667	Ctx4	PC	Neuron
X600	3712.69555555556	4890.61555555556	Ctx4	PC	Oligo
X601	6502.75071428571	2071.55214285714	Ctx4	PC	Oligo
X602	4085.014	4516.603	Ctx4	PC	Neuron
X603	3092.89	5497.064	Ctx4	PC	Astro
X604	6329.01	2270.15125	Ctx4	PC	Neuron
X605	3630.46333333333	4999.115	Ctx4	PC	Neuron
X606	5687.22142857143	2909.04	Ctx4	PC	Oligo
X607	3803.836	4779.314	Ctx4	PC	Astro
X608	5963.39846153846	2632.29846153846	Ctx4	PC	Neuron
X609	3969.22692307692	4638.18846153846	Ctx4	PC	Neuron
X610	2811.48333333333	5770.56833333333	Ctx4	PC	Neuron
X611	2846.04	5724.518	Ctx4	PC	Mural cells
X612	3105.331875	5463.0075	Ctx4	PC	Neuron
X613	4853.756	3726.23	Ctx4	PC	Neuron
X614	2882.702	5749.034	Ctx4	PC	Neuron
X615	5901.558	2676.304	Ctx4	PC	Neuron
X616	5213.29777777778	3386.59333333333	Ctx4	PC	Astro
X617	2765.24272727273	5836.75090909091	Ctx4	PC	Astro
X618	5034.19428571429	3626.30571428571	Ctx4	PC	Astro
X619	5904.26733333333	2712.95333333333	Ctx4	PC	Astro
X620	5937.16	2666.28857142857	Ctx4	PC	MG
X621	4645.49444444444	3960.61555555555	Ctx4	PC	Astro
X622	5479.56291666667	3127.06916666667	Ctx4	PC	Oligo
X623	4134.81071428571	4470.96571428571	Ctx4	PC	Neuron
X624	5435.172	3195.155	Ctx4	PC	Astro
X625	6500.826	2147.038	Ctx4	PC	Neuron
X626	3388.509	5252.464	Ctx4	PC	Astro
X627	2958.155	5706.34071428571	Ctx4	PC	Astro
X628	3027.09636363636	5625.68	Ctx4	PC	Neuron
X629	4672.36909090909	3957.00727272727	Ctx4	PC	Neuron
X630	5318.3375	3327.5075	Ctx4	PC	Astro
X632	4771.94285714286	3885.00285714286	Ctx4	PC	Neuron
X633	3840.03375	4784.95	Ctx4	PC	Neuron
X634	5616.77166666667	3038.83833333333	Ctx4	PC	Oligo
X635	3784.83111111111	4865.48555555556	Ctx4	PC	Astro
X636	4423.68	4236.50266666667	Ctx4	PC	Astro
X637	3763.50285714286	4885.67	Ctx4	PC	Neuron
X638	6797.95285714286	1821.39857142857	Ctx4	PC	Oligo
X639	4448.42	4194.21833333333	Ctx4	PC	Neuron
X640	4236.80428571429	4353.18285714286	Ctx4	PC	Neuron
X641	3104.875	5541.69333333333	Ctx4	PC	Neuron
X642	5506.24428571429	3170.43857142857	Ctx4	PC	Oligo
X643	2830.568	5923.132	Ctx4	PC	Oligo
X644	5425.354	3234.847	Ctx4	PC	Astro
X645	6846.71714285714	1836.54523809524	Ctx4	PC	Oligo
X646	3421.658	5250.964	Ctx4	PC	Neuron
X647	3960.31111111111	4719.50555555556	Ctx4	PC	Astro
X648	4468.85875	4220.27625	Ctx4	PC	Neuron
X649	4130.30923076923	4551.41538461538	Ctx4	PC	Oligo
X650	3444.83	5215.471	Ctx4	PC	Neuron
X651	4866.93285714286	3799.86	Ctx4	PC	Oligo
X652	5187.37777777778	3509.53777777778	Ctx4	PC	Neuron
X653	2966.745	5747.69416666667	Ctx4	PC	Neuron
X654	5541.314	3170.886	Ctx4	PC	Neuron
X656	4865.80333333333	3843.17555555556	Ctx4	PC	Astro
X657	3635.57142857143	5067.82428571428	Ctx4	PC	Neuron
X658	3866.206	4824.948	Ctx4	PC	Neuron
X659	3656.89	5041.29727272727	Ctx4	PC	Oligo
X660	3607.62142857143	5086.53857142857	Ctx4	PC	Neuron
X661	4171.55888888889	4526.78	Ctx4	PC	Astro
X662	6039.43	2673.22571428571	Ctx4	PC	Oligo
X663	5731.35875	2975.085625	Ctx4	PC	Neuron
X664	3296.316	5412.052	Ctx4	PC	Astro
X666	5611.58857142857	3100.27571428571	Ctx4	PC	Neuron
X667	3085.3575	5605.6925	Ctx4	PC	MG
X668	3933.41	4791.02166666667	Ctx4	PC	Astro
X669	5643.632	3091.512	Ctx4	PC	Oligo
X670	5882.31916666667	2829.86916666667	Ctx4	PC	Neuron
X671	3223.66	5533.52333333333	Ctx4	PC	Neuron
X672	6404.76090909091	2338.23818181818	Ctx4	PC	Oligo
X673	2768.96555555556	5965.81222222222	Ctx4	PC	Astro
X674	4673.896	4102.199	Ctx4	PC	Neuron
X675	2950.11714285714	5785.16285714286	Ctx4	PC	Neuron
X676	6424.3325	2317.9915	Ctx4	PC	Oligo
X677	3447.80785714286	5298.99285714286	Ctx4	PC	Astro
X678	5764.55529411765	2970.45529411765	Ctx4	PC	Neuron
X679	4200.02571428571	4539.56214285714	Ctx4	PC	Astro
X680	5070.278	3694.374	Ctx4	PC	Neuron
X681	6443.74833333333	2314.84166666667	Ctx4	PC	Neuron
X682	5692.59363636364	3051.73727272727	Ctx4	PC	Oligo
X683	3979.404	4767.543	Ctx4	PC	Oligo
X684	6920.08571428571	1825.33285714286	Ctx4	PC	Oligo
X685	5142.302	3596.41	Ctx4	PC	Astro
X686	5782.653	2946.582	Ctx4	PC	Astro
X687	3138.94166666667	5581.07666666667	Ctx4	PC	Astro
X688	4886.45	3879.21	Ctx4	PC	Neuron
X689	3357.64444444444	5372.76777777778	Ctx4	PC	Neuron
X690	2755.12774193548	5994.99709677419	Ctx4	PC	Astro
X691	4517.28166666667	4235.35	Ctx4	PC	Oligo
X692	3307.525	5459.62416666667	Ctx4	PC	Neuron
X693	3101.44571428571	5689.23428571429	Ctx4	PC	Astro
X694	4339.054	4411.364	Ctx4	PC	Astro
X695	4381.36727272727	4360.88363636364	Ctx4	PC	Oligo
X696	5007.198	3786.652	Ctx4	PC	Oligo
X697	3371.74052631579	5403.52947368421	Ctx4	PC	Neuron
X698	3423.97428571429	5335.59428571429	Ctx4	PC	Astro
X699	3582.97923076923	5157.97307692308	Ctx4	PC	Neuron
X700	5960.47	2792.19333333333	Ctx4	PC	Astro
X701	4292.50695652174	4475.9552173913	Ctx4	PC	Astro
X702	4606.31636363636	4167.85090909091	Ctx4	PC	Astro
X703	5942.17	2822.19166666667	Ctx4	PC	Oligo
X704	3649.732	5125.298	Ctx4	PC	Oligo
X705	5579.22888888889	3212.43333333333	Ctx4	PC	Oligo
X706	6043.79833333333	2764.71333333333	Ctx4	PC	Neuron
X707	5389.856	3358.65	Ctx4	PC	Neuron
X708	5431.17533333333	3385.64066666667	Ctx4	PC	Neuron
X709	5136.45789473684	3640.64421052632	Ctx4	PC	Oligo
X710	3466.426	5324.54966666667	Ctx4	PC	Oligo
X711	6011.716	2768.506	Ctx4	PC	Neuron
X712	3650.37222222222	5155.80777777778	Ctx4	PC	Neuron
X713	3260.97444444444	5512.31888888889	Ctx4	PC	MG
X714	3244.60222222222	5549.18833333333	Ctx4	PC	Neuron
X715	6126.548	2652.17	Ctx4	PC	Neuron
X716	6393.76954545455	2388.24727272727	Ctx4	PC	Oligo
X717	5795.56714285714	3031.97	Ctx4	PC	Neuron
X718	4725.28333333333	4090.03888888889	Ctx4	PC	Oligo
X719	4776.484	4023.58	Ctx4	PC	Neuron
X720	4182.20833333333	4622.44666666667	Ctx4	PC	Neuron
X721	3976.14666666667	4875.155	Ctx4	PC	Astro
X722	3942.27625	4862.91125	Ctx4	PC	Neuron
X723	4862.06714285714	3985.15142857143	Ctx4	PC	Astro
X724	3286.09666666667	5554.09833333333	Ctx4	PC	Neuron
X725	2774.13333333333	6040.40333333333	Ctx4	PC	Neuron
X726	3308.18	5515.087	Ctx4	PC	Neuron
X727	4566.29833333333	4210.62333333333	Ctx4	PC	Astro
X728	3057.725	5760.88142857143	Ctx4	PC	Astro
X729	4379.72444444444	4422.53222222222	Ctx4	PC	Astro
X730	5131.145	3684.69214285714	Ctx4	PC	Neuron
X731	5772.69428571429	3069.62571428571	Ctx4	PC	Oligo
X732	5259.80714285714	3586.86857142857	Ctx4	PC	Neuron
X733	3367.646	5453.364	Ctx4	PC	Neuron
X734	4825.305	4030.15875	Ctx4	PC	Astro
X735	3333.50666666667	5510.94555555556	Ctx4	PC	Oligo
X736	5686.8845	3186.197	Ctx4	PC	Neuron
X737	4205.31428571429	4629.60428571429	Ctx4	PC	Oligo
X738	2716.128	6146.034	Ctx4	PC	Neuron
X739	7064.60875	1794.00875	Ctx4	PC	Astro
X740	4094.68166666667	4773.24166666667	Ctx4	PC	Neuron
X741	3083.93055555556	5814.01888888889	Ctx4	PC	Astro
X742	4049.84285714286	4757.15714285714	Ctx4	PC	Astro
X743	5135.45375	3744.12875	Ctx4	PC	Neuron
X744	4926.33166666667	3917.49111111111	Ctx4	PC	Oligo
X745	3547.088	5301.776	Ctx4	PC	Astro
X746	6770.55923076923	2112.70846153846	Ctx4	PC	Neuron
X747	4929.92071428571	3945.64428571429	Ctx4	PC	Neuron
X748	5702.60909090909	3230.35818181818	Ctx4	PC	Oligo
X749	5649.38066666667	3207.32466666667	Ctx4	PC	Astro
X750	4226.33571428571	4641.04428571429	Ctx4	PC	Oligo
X751	3684.73333333333	5197.50583333333	Ctx4	PC	Oligo
X752	4954.7162962963	3925.7937037037	Ctx4	PC	Oligo
X753	3762.01142857143	5112.83428571429	Ctx4	PC	Oligo
X754	6587.86066666667	2279.91	Ctx4	PC	Oligo
X755	2749.44909090909	6118.60454545455	Ctx4	PC	Neuron
X756	3133.58555555556	5746.65611111111	Ctx4	PC	Oligo
X757	3836.53333333333	5035.31666666667	Ctx4	PC	Neuron
X758	5925.96157894737	2959.64157894737	Ctx4	PC	Oligo
X759	3600.58333333333	5279.19444444444	Ctx4	PC	Oligo
X760	2888.932	5965.282	Ctx4	PC	Astro
X761	5543.49818181818	3354.06318181818	Ctx4	PC	Neuron
X762	4700.96875	4150.53625	Ctx4	PC	Oligo
X763	2867.76285714286	6034.07142857143	Ctx4	PC	Neuron
X764	5962.99	2940.19833333333	Ctx4	PC	Oligo
X765	5174.55333333333	3727.975	Ctx4	PC	Neuron
X766	2957.624	5959.658	Ctx4	PC	Neuron
X768	3870.21307692308	5049.09076923077	Ctx4	PC	Neuron
X769	5342.796	3584.018	Ctx4	PC	Neuron
X770	4043.38363636364	4886.86454545454	Ctx4	PC	Astro
X771	3251.24388888889	5667.62444444444	Ctx4	PC	Neuron
X772	5152.515	3764.745	Ctx4	PC	Oligo
X774	2806.74	6119.39	Ctx4	PC	Oligo
X775	3651.5625	5286.20833333333	Ctx4	PC	Neuron
X776	3624.888	5299.66066666667	Ctx4	PC	Neuron
X777	2861.82333333333	6053.725	Ctx4	PC	Neuron
X778	3930.48285714286	5042.53571428571	Ctx4	PC	Oligo
X779	4720.85692307692	4217.75692307692	Ctx4	PC	Oligo
X780	5450.92083333333	3486.00583333333	Ctx4	PC	Neuron
X781	5062.97529411765	3877.99588235294	Ctx4	PC	Neuron
X782	3462.86705882353	5498.30176470588	Ctx4	PC	Neuron
X783	2791.43071428571	6189.22142857143	Ctx4	PC	Astro
X784	7071.41428571429	1865.63714285714	Ctx4	PC	Oligo
X785	4121.42	4827.451875	Ctx4	PC	Astro
X786	4920.508	4025.258	Ctx4	PC	Oligo
X787	3280.428	5660.211	Ctx4	PC	Neuron
X788	4463.48111111111	4474.22222222222	Ctx4	PC	Neuron
X789	3527.88142857143	5462.66142857143	Ctx4	PC	Oligo
X790	3171.47571428571	5785.49619047619	Ctx4	PC	Neuron
X792	5155.13555555556	3807.57444444444	Ctx4	PC	Astro
X794	3886.18272727273	5070.39181818182	Ctx4	PC	Oligo
X795	5788.95	3182.7	Ctx4	PC	Oligo
X796	6889.6275	2086.47625	Ctx4	PC	Oligo
X797	5757.8636	3208.1396	Ctx4	PC	Astro
X798	5100.89625	3870.255	Ctx4	PC	Neuron
X799	6359.55347826087	2619.35217391304	Ctx4	PC	Astro
X800	3563.50666666667	5478.72777777778	Ctx4	PC	Neuron
X801	2968.79666666667	6029.40666666667	Ctx4	PC	Neuron
X803	4801.76222222222	4128.48111111111	Ctx4	PC	Neuron
X804	4056.99153846154	4949.32307692308	Ctx4	PC	MG
X805	5148.58333333333	3840.7475	Ctx4	PC	Neuron
X806	6215.35	2778.50266666667	Ctx4	PC	Neuron
X807	4606.36714285714	4465.71857142857	Ctx4	PC	Oligo
X808	2720.66615384615	6270.49846153846	Ctx4	PC	Oligo
X809	5964.76777777778	3050.22888888889	Ctx4	PC	Neuron
X810	3141.44	5878.61285714286	Ctx4	PC	Neuron
X811	7156.742	1850.159	Ctx4	PC	Neuron
X812	3594.35909090909	5429.64090909091	Ctx4	PC	Astro
X813	6918.5025	2108.9225	Ctx4	PC	Oligo
X814	3860.97285714286	5176.16428571429	Ctx4	PC	Oligo
X815	4685.98875	4361.2175	Ctx4	PC	Neuron
X816	3720.03875	5322.49125	Ctx4	PC	Neuron
X818	4289.78785714286	4754.46928571429	Ctx4	PC	Neuron
X819	5184.91166666667	3869.395	Ctx4	PC	Astro
X820	4256.61214285714	4803.03714285714	Ctx4	PC	Neuron
X821	6376.646	2663.172	Ctx4	PC	Neuron
X822	7192.54375	1839.18875	Ctx4	PC	Neuron
X823	3784.34192307692	5247.96769230769	Ctx4	PC	Neuron
X824	5213.58166666667	3821.92666666667	Ctx4	PC	Astro
X825	4767.605	4286.75394736842	Ctx4	PC	Oligo
X826	3295.63	5710.065	Ctx4	PC	Neuron
X827	3901.2625	5132.98875	Ctx4	PC	Oligo
X829	5724.27125	3329.7825	Ctx4	PC	Astro
X830	5480.36375	3588.00875	Ctx4	PC	Neuron
X831	4417.9725	4666.245	Ctx4	PC	Neuron
X832	5897.82	3090.38	Ctx4	PC	Neuron
X833	3021.96769230769	6042.05846153846	Ctx4	PC	Astro
X834	6487.18333333333	2555.56166666667	Ctx4	PC	Neuron
X835	7118.29235294118	1942.39176470588	Ctx4	PC	Neuron
X836	2736.09625	6304.845	Ctx4	PC	Oligo
X837	4351.82692307692	4692.29076923077	Ctx4	PC	Neuron
X838	5205.09571428571	3898.86571428571	Ctx4	PC	Neuron
X839	7156.11923076923	1928.35769230769	Ctx4	PC	Neuron
X840	5553.745	3511.60833333333	Ctx4	PC	Oligo
X841	2791.97833333333	6291.54333333333	Ctx4	PC	Neuron
X842	4260.88058823529	4775.51176470588	Ctx4	PC	Neuron
X843	3785.69142857143	5300.71714285714	Ctx4	PC	Neuron
X844	3642.61444444444	5448.06111111111	Ctx4	PC	Oligo
X845	5824.8448	3271.3744	Ctx4	PC	Astro
X846	5563.92764705882	3547.56941176471	Ctx4	PC	Oligo
X847	3368.956	5714.17666666667	Ctx4	PC	Neuron
X848	5921.38142857143	3249.92428571429	Ctx4	PC	Astro
X849	6190.63857142857	2915.15285714286	Ctx4	PC	Oligo
X850	4920.527	4191.071	Ctx4	PC	Neuron
X851	2887.326	6212.695	Ctx4	PC	Neuron
X852	3724.28933333333	5382.022	Ctx4	PC	Oligo
X853	3988.95	5126.17933333333	Ctx4	PC	Oligo
X854	6456.95142857143	2625.68142857143	Ctx4	PC	Neuron
X855	5162.034375	3956.3275	Ctx4	PC	Oligo
X856	4482.125	4658.74111111111	Ctx4	PC	Oligo
X858	6471.12428571429	2652.95	Ctx4	PC	Oligo
X859	4888.745	4235.29	Ctx4	PC	Astro
X860	5069.55833333333	4054.96333333333	Ctx4	PC	Neuron
X861	3292.28642857143	5819.05714285714	Ctx4	PC	Neuron
X862	3751.08	5378.30777777778	Ctx4	PC	Oligo
X863	5419.68	3672.202	Ctx4	PC	Oligo
X864	4799.24333333333	4350.81	Ctx4	PC	Oligo
X865	7281.56625	1831.87375	Ctx4	PC	Astro
X866	6178.03555555556	2960.83666666667	Ctx4	PC	Astro
X867	2808.938	6329.605	Ctx4	PC	Astro
X868	3156.29076923077	5979.03307692308	Ctx4	PC	Neuron
X869	3271.5	5883.26545454545	Ctx4	PC	Neuron
X870	4523.9175	4642.3775	Ctx4	PC	Oligo
X871	4637.31333333333	4512.99222222222	Ctx4	PC	Neuron
X872	6229.822	2918.636	Ctx4	PC	Neuron
X873	6477.07875	2686.21875	Ctx4	PC	Neuron
X874	3416.386	5723.784	Ctx4	PC	Oligo
X875	2847.56363636364	6298.54454545454	Ctx4	PC	Neuron
X876	3382.85444444444	5784.16333333333	Ctx4	PC	Neuron
X877	2842.8475	6330.55333333333	Ctx4	PC	Astro
X878	3437.21111111111	5724.95555555556	Ctx4	PC	Oligo
X879	7386.712	1756.547	Ctx4	PC	Oligo
X880	2931.88636363636	6252.10181818182	Ctx4	PC	Astro
X882	4661.88777777778	4458.33888888889	Ctx4	PC	Astro
X883	3853.92625	5335.45125	Ctx4	PC	Neuron
X884	4322.61125	4885.0425	Ctx4	PC	Oligo
X885	5360.23857142857	3835.96928571429	Ctx4	PC	Astro
X886	5897.03	3285.10529411765	Ctx4	PC	Astro
X887	5863.05411764706	3314.78117647059	Ctx4	PC	Neuron
X888	6513.65941176471	2684.84058823529	Ctx4	PC	Astro
X889	4771.47466666667	4468.334	Ctx4	PC	Astro
X890	5277.14857142857	3940.34285714286	Ctx4	PC	Astro
X891	5351.624	3776.718	Ctx4	PC	Neuron
X892	2920.22	6281.1275	Ctx4	PC	Neuron
X893	3935.01125	5245.84125	Ctx4	PC	Oligo
X894	4397.30461538462	4824.11769230769	Ctx4	PC	Astro
X895	3904.93545454545	5322.90272727273	Ctx4	PC	Neuron
X896	6492.04	2737.93	Ctx4	PC	Astro
X897	3425.98875	5792.34	Ctx4	PC	Neuron
X898	3733.02285714286	5489.33142857143	Ctx4	PC	Astro
X899	4970.8725	4253.3825	Ctx4	PC	Neuron
X900	3302.55210526316	5909.64105263158	Ctx4	PC	Astro
X901	4015.45166666667	5212.93166666667	Ctx4	PC	Astro
X902	4520.48384615385	4701.08923076923	Ctx4	PC	Astro
X903	5276.64428571428	3969.45571428571	Ctx4	PC	Astro
X904	3930.49857142857	5298.29523809524	Ctx4	PC	Oligo
X905	5058.30416666667	4163.5125	Ctx4	PC	Astro
X906	5143.724	4081.994	Ctx4	PC	Oligo
X907	3520.314	5710.405	Ctx4	PC	Neuron
X908	5733.23772727273	3499.21136363636	Ctx4	PC	Astro
X910	6747.17	2472.042	Ctx4	PC	Oligo
X911	5828.575	3375.9625	Ctx4	PC	Oligo
X912	4492.08875	4772.07875	Ctx4	PC	Astro
X914	7228.42909090909	2045.54454545455	Ctx4	PC	Oligo
X915	3681.16	5591.47833333333	Ctx4	PC	Mural cells
X916	7500.79	1783.983	Ctx4	PC	Oligo
X917	5810.59857142857	3462.97428571429	Ctx4	PC	Neuron
X918	3398.89666666667	5861.0525	Ctx4	PC	Astro
X919	5883.575	3390.52125	Ctx4	PC	Neuron
X920	6652.67	2632.46444444444	Ctx4	PC	Neuron
X921	3380.96529411765	5898.67235294118	Ctx4	PC	Astro
X922	4429.219	4862.787	Ctx4	PC	Astro
X923	5098.955	4180.88125	Ctx4	PC	Neuron
X924	3070.87833333333	6221.26333333333	Ctx4	PC	Oligo
X925	5207.41777777778	4086.73555555556	Ctx4	PC	Astro
X926	6292.966	3010.704	Ctx4	PC	Neuron
X927	4061.138	5217.94	Ctx4	PC	Oligo
X928	4766.83	4517.79888888889	Ctx4	PC	Astro
X929	3526.2925	5783.33416666667	Ctx4	PC	Oligo
X930	3112.77777777778	6140.44666666667	Ctx4	PC	Oligo
X931	5719.4875	3581.60875	Ctx4	PC	Neuron
X932	3025.92857142857	6287.42714285714	Ctx4	PC	Neuron
X933	5980.247	3331.617	Ctx4	PC	Neuron
X934	3937.62	5366.396	Ctx4	PC	Neuron
X935	6639.69714285714	2697.90071428571	Ctx4	PC	Astro
X936	3454.51666666667	5847.79	Ctx4	PC	Neuron
X937	2904.406	6419.67	Ctx4	PC	CAMs
X938	4658.65	4673.595	Ctx4	PC	Oligo
X939	6664.78545454546	2670.45181818182	Ctx4	PC	Neuron
X940	5536.35	3808.95	Ctx4	PC	Neuron
X941	5562.90625	3787.74125	Ctx4	PC	Neuron
X943	4743.16	4640.84833333333	Ctx4	PC	Neuron
X944	2967.464375	6390.1275	Ctx4	PC	Oligo
X945	3815.30222222222	5551.73111111111	Ctx4	PC	Neuron
X946	5353.42285714286	4011.67571428571	Ctx4	PC	Neuron
X947	5658.4675	3688.4325	Ctx4	PC	Neuron
X948	5004.6585	4363.8795	Ctx4	PC	Oligo
X949	3304.39533333333	6023.674	Ctx4	PC	Oligo
X950	4428.35571428571	4924.28	Ctx4	PC	Oligo
X951	3752.2575	5596.88666666667	Ctx4	PC	Neuron
X952	6323.5675	3093.4	Ctx4	PC	Oligo
X953	3409.53142857143	5937.13571428572	Ctx4	PC	Neuron
X954	3593.6	5702.345	Ctx4	PC	Oligo
X955	5632.57	3725.15666666667	Ctx4	PC	Oligo
X956	5912.69366666667	3451.88466666667	Ctx4	PC	Astro
X957	4976.73333333333	4381.22583333333	Ctx4	PC	Oligo
X958	5412.79888888889	3948.62	Ctx4	PC	Oligo
X959	4324.37285714286	5030.26714285714	Ctx4	PC	Neuron
X960	5525.36571428571	3898.27714285714	Ctx4	PC	Neuron
X961	3828.795	5544.7275	Ctx4	PC	Astro
X962	5215.02571428571	4186.61857142857	Ctx4	PC	Neuron
X963	7560.80428571428	1854.45	Ctx4	PC	Oligo
X965	4955.24428571428	4432.67428571429	Ctx4	PC	Oligo
X966	4781.3475	4613.7975	Ctx4	PC	Neuron
X967	3944.386	5405.292	Ctx4	PC	Neuron
X969	2941.73461538462	6427.31461538462	Ctx4	PC	Neuron
X970	3704.5975	5683.1225	Ctx4	PC	Neuron
X972	5580.36	3822.85625	Ctx4	PC	Neuron
X973	3236.77166666667	6166.125	Ctx4	PC	Neuron
X974	3022.95857142857	6392.64142857143	Ctx4	PC	Oligo
X975	4956.728	4452.696	Ctx4	PC	Neuron
X976	6091.47	3339.85	Ctx4	PC	Astro
X977	3166.326	6210.546	Ctx4	PC	Oligo
X978	7660.71333333333	1774.49761904762	Ctx4	PC	Oligo
X979	4585.42631578947	4819.45736842105	Ctx4	PC	Neuron
X980	6740.992	2684.958	Ctx4	PC	Astro
X981	5939.11461538462	3480.85307692308	Ctx4	PC	Oligo
X982	6196.492	3212.452	Ctx4	PC	Astro
X983	4501.378	4878.688	Ctx4	PC	Oligo
X984	3531.4247368421	5889.02842105263	Ctx4	PC	Neuron
X985	3160.11111111111	6249.89888888889	Ctx4	PC	Oligo
X987	3559.56615384615	5870.47205128205	Ctx4	PC	Oligo
X988	6039.748	3398.311	Ctx4	PC	Oligo
X989	7612.76166666667	1821.10166666667	Ctx4	PC	Oligo
X990	7260.424	2176.795	Ctx4	PC	Neuron
X992	3825.46571428571	5601.07857142857	Ctx4	PC	Neuron
X993	4247.552	5195.052	Ctx4	PC	Oligo
X994	6014.565	3428.475	Ctx4	PC	Neuron
X995	3359.62	6078.31272727273	Ctx4	PC	Astro
X996	6155.132	3288.468	Ctx4	PC	Oligo
X998	3802.50857142857	5658.03571428571	Ctx4	PC	Astro
X999	6126.34	3303.07142857143	Ctx4	PC	Oligo
X1000	3716.46875	5725.87625	Ctx4	PC	Astro
X1001	5081.81909090909	4371.74181818182	Ctx4	PC	Neuron
X1002	6784.87692307692	2666.72307692308	Ctx4	PC	Neuron
X1003	4639.0625	4818.87125	Ctx4	PC	Oligo
X1004	6710.15857142857	2777.17428571429	Ctx4	PC	Neuron
X1005	3479.54571428571	5971.70428571429	Ctx4	PC	Neuron
X1007	3712.83181818182	5749.25818181818	Ctx4	PC	Neuron
X1008	6516.64666666667	2958.09777777778	Ctx4	PC	MG
X1010	3971.39153846154	5502.39307692308	Ctx4	PC	Neuron
X1011	5974.38263157895	3472.51263157895	Ctx4	PC	Neuron
X1012	3392.543125	6065.52875	Ctx4	PC	Astro
X1013	3336.78333333333	6163.19611111111	Ctx4	PC	Astro
X1014	6542.91833333333	2954.12166666667	Ctx4	PC	Astro
X1015	3913.47583333333	5593.815	Ctx4	PC	Astro
X1016	5640.08125	3852.4175	Ctx4	PC	Oligo
X1017	4841.76111111111	4661.49222222222	Ctx4	PC	Neuron
X1018	6913.30727272727	2579.27363636364	Ctx4	PC	Astro
X1019	3410.47266666667	6095.75133333333	Ctx4	PC	Oligo
X1020	6021.9525	3466.295	Ctx4	PC	Neuron
X1022	6325.22846153846	3180.57307692308	Ctx4	PC	Oligo
X1023	3100.89571428571	6436.51285714286	Ctx4	PC	Neuron
X1024	5488.208	3994.562	Ctx4	PC	Oligo
X1025	6011.67555555556	3500.49611111111	Ctx4	PC	Oligo
X1026	4686.66666666667	4831.39133333333	Ctx4	PC	Astro
X1027	3014.53166666667	6498.94333333333	Ctx4	PC	Oligo
X1028	4519.76047619048	4972.61285714286	Ctx4	PC	Neuron
X1029	6170.70111111111	3339.61555555556	Ctx4	PC	Neuron
X1031	3690.37727272727	5818.35454545455	Ctx4	PC	Neuron
X1032	5090.25375	4428.84875	Ctx4	PC	Neuron
X1033	3391.0719047619	6124.20571428571	Ctx4	PC	Astro
X1034	4250.86833333333	5293.06666666667	Ctx4	PC	Oligo
X1035	3293.00272727273	6228.37818181818	Ctx4	PC	Neuron
X1036	5977.10916666667	3544.89166666667	Ctx4	PC	Neuron
X1037	5411.57833333333	4130.11666666667	Ctx4	PC	Oligo
X1038	7459.7875	2084.0275	Ctx4	PC	Astro
X1039	7159.195	2354.60333333333	Ctx4	PC	Oligo
X1040	6426.30129032258	3128.18580645161	Ctx4	PC	Astro
X1041	5912.90866666667	3637.99	Ctx4	PC	Astro
X1042	3487.876	6035.696	Ctx4	PC	Astro
X1043	6078.976	3487.824	Ctx4	PC	Oligo
X1044	4659.055	4904.16125	Ctx4	PC	Neuron
X1045	4547.5175	4979.401875	Ctx4	PC	Neuron
X1046	3512.09583333333	6056.375	Ctx4	PC	Oligo
X1047	6448.87125	3126.490625	Ctx4	PC	Neuron
X1048	6752.68259259259	2792.66925925926	Ctx4	PC	Oligo
X1049	4541.32833333333	5024.02833333333	Ctx4	PC	Neuron
X1050	6717.61714285714	2850.78428571429	Ctx4	PC	Oligo
X1051	6797.47076923077	2768.54153846154	Ctx4	PC	Neuron
X1052	6222.39833333333	3337.05333333333	Ctx4	PC	Astro
X1053	6123.67333333333	3446.09888888889	Ctx4	PC	Oligo
X1054	3404.16333333333	6177.425	Ctx4	PC	Astro
X1055	3680.593	5897.23	Ctx4	PC	Astro
X1056	5042.03111111111	4524.21555555555	Ctx4	PC	Oligo
X1058	3449.50181818182	6142.48	Ctx4	PC	Oligo
X1059	4224.41833333333	5349.14166666667	Ctx4	PC	Astro
X1060	3486.98454545455	6114.47636363636	Ctx4	PC	Astro
X1061	5969.27181818182	3564.70909090909	Ctx4	PC	Astro
X1062	5703.657	3865.942	Ctx4	PC	Oligo
X1063	6677.21666666667	2947.28333333333	Ctx4	PC	Oligo
X1064	3586.57	6007.37333333333	Ctx4	PC	Astro
X1065	4763.97777777778	4815.40777777778	Ctx4	PC	MG
X1066	4618.01954545455	4972.37954545455	Ctx4	PC	Neuron
X1067	3810.008	5774.374	Ctx4	PC	Astro
X1068	7012.58384615385	2586.60076923077	Ctx4	PC	Astro
X1069	3430.39230769231	6160.21384615385	Ctx4	PC	Neuron
X1070	4486.79833333333	5119.835	Ctx4	PC	Oligo
X1071	3022.72403846154	6589.11288461539	Ctx4	PC	Neuron
X1072	3669.8275	5934.50625	Ctx4	PC	Oligo
X1073	6141.59947368421	3460.47421052632	Ctx4	PC	Oligo
X1074	4846.43285714286	4746.17857142857	Ctx4	PC	Oligo
X1075	2911.386	6677.578	Ctx4	PC	Astro
X1076	2944.76	6647.96	Ctx4	PC	Oligo
X1077	6767.47	2867.615	Ctx4	PC	Neuron
X1078	3049.048	6522.92	Ctx4	PC	Neuron
X1079	6418.15571428571	3193.62285714286	Ctx4	PC	Oligo
X1080	3267.32636363636	6363.73545454545	Ctx4	PC	Neuron
X1081	7679.0336	1960.4208	Ctx4	PC	Astro
X1082	3689.15714285714	5934.63	Ctx4	PC	Astro
X1083	2941.17571428571	6687.88571428572	Ctx4	PC	Neuron
X1084	4779.3445	4846.673	Ctx4	PC	Astro
X1085	3060.31447368421	6568.97210526316	Ctx4	PC	Oligo
X1086	3081.19315789474	6546.91421052632	Ctx4	PC	Oligo
X1087	3168.97473684211	6458.93947368421	Ctx4	PC	Neuron
X1088	7654.855	1970.36285714286	Ctx4	PC	Neuron
X1089	4676.94555555556	4948.52555555556	Ctx4	PC	Astro
X1090	3879.52	5754.14	Ctx4	PC	Neuron
X1091	6396.74857142857	3242.56714285714	Ctx4	PC	Oligo
X1092	7140.57230769231	2491.60923076923	Ctx4	PC	Neuron
X1093	6245.52	3384.18857142857	Ctx4	PC	Oligo
X1094	4811.235	4826.42875	Ctx4	PC	Neuron
X1095	4062.19142857143	5580.08	Ctx4	PC	Oligo
X1096	7135.34615384615	2516.60461538462	Ctx4	PC	Neuron
X1097	6921.44555555556	2734.45666666667	Ctx4	PC	Neuron
X1098	4026.06	5628.046	Ctx4	PC	Oligo
X1099	3190.45125	6438.551875	Ctx4	PC	Neuron
X1100	6583.085	3124.765	Ctx4	PC	Oligo
X1101	4117.95625	5536.8075	Ctx4	PC	Neuron
X1102	4153.75545454545	5510.33	Ctx4	PC	Oligo
X1104	6966.56375	2707.325	Ctx4	PC	Oligo
X1105	3214.17	6455.398	Ctx4	PC	Astro
X1106	3769.52923076923	5891.55076923077	Ctx4	PC	Neuron
X1107	3189.39142857143	6494.06	Ctx4	PC	Neuron
X1108	3231.13909090909	6408.66	Ctx4	PC	Oligo
X1109	5717.86222222222	3977.89333333333	Ctx4	PC	Astro
X1110	6762.38176470588	2914.78	Ctx4	PC	Astro
X1111	3376.3175	6292.97	Ctx4	PC	Neuron
X1112	3251.162	6445.094	Ctx4	PC	Neuron
X1113	5741.12333333333	3948.805	Ctx4	PC	Neuron
X1114	5074.8	4618.98166666667	Ctx4	PC	Oligo
X1117	4061.252	5639.331	Ctx4	PC	Neuron
X1118	3313.69875	6388.69875	Ctx4	PC	Oligo
X1119	5695.56133333333	4027.77066666667	Ctx4	PC	Neuron
X1120	5865.4175	3854.485	Ctx4	PC	Astro
X1121	4194.19	5525.466	Ctx4	PC	Astro
X1122	3024.22631578947	6712.09105263158	Ctx4	PC	Neuron
X1123	5976.23625	3742.405	Ctx4	PC	Oligo
X1124	3953.60333333333	5761.88055555556	Ctx4	PC	Neuron
X1125	6970.40666666667	2764.20666666667	Ctx4	PC	Oligo
X1126	4224.25142857143	5543.41	Ctx4	PC	Astro
X1127	6215.05	3511.83166666667	Ctx4	PC	Astro
X1128	6039.2475	3682.6925	Ctx4	PC	Oligo
X1129	3300.87333333333	6489.62555555556	Ctx4	PC	Neuron
X1130	4528.6375	5185.94333333333	Ctx4	PC	Neuron
X1131	6059.045	3678.07	Ctx4	PC	Neuron
X1132	4447.13545454546	5289.11	Ctx4	PC	MG
X1133	6888.964	2831.308	Ctx4	PC	Astro
X1134	3018.81076923077	6737.09538461539	Ctx4	PC	Neuron
X1135	4259.256	5491.484	Ctx4	PC	Astro
X1136	3903.83	5823.04125	Ctx4	PC	Astro
X1137	6255.17333333333	3501.545	Ctx4	PC	Oligo
X1138	4565.04	5183.926	Ctx4	PC	Oligo
X1139	4526.13333333333	5219.14194444444	Ctx4	PC	Neuron
X1140	5704.19545454545	4061.48136363636	Ctx4	PC	Oligo
X1141	7540.6975	2226.08333333333	Ctx4	PC	Neuron
X1142	3690.36	6060.318	Ctx4	PC	Neuron
X1143	6064.7975	3700.951	Ctx4	PC	Oligo
X1144	6137.24777777778	3622.41555555556	Ctx4	PC	Neuron
X1145	3176.03285714286	6571.20571428571	Ctx4	PC	Astro
X1146	6065.74428571429	3734.14214285714	Ctx4	PC	Neuron
X1147	7950.00857142857	1830.92714285714	Ctx4	PC	Neuron
X1148	7078.94285714286	2687.22	Ctx4	PC	Neuron
X1149	5668.18833333333	4061.76666666667	Ctx4	PC	Astro
X1150	6343.52384615385	3424.91307692308	Ctx4	PC	Astro
X1151	6325.40833333333	3448.55166666667	Ctx4	PC	Neuron
X1152	3507.766	6265.3	Ctx4	PC	MG
X1153	4030.94857142857	5678.47285714286	Ctx4	PC	Oligo
X1154	4400.78615384615	5381.41846153846	Ctx4	PC	Neuron
X1155	4909.391	4875.114	Ctx4	PC	Astro
X1156	5369.21555555556	4425.52444444444	Ctx4	PC	Astro
X1157	4534.67	5247.34333333333	Ctx4	PC	Astro
X1158	5174.80166666667	4586.505	Ctx4	PC	Astro
X1159	6513.59571428571	3250.31571428571	Ctx4	PC	Oligo
X1160	3206.61421052632	6579.98157894737	Ctx4	PC	Astro
X1162	5901.53166666667	3874.19083333333	Ctx4	PC	Neuron
X1163	4072.44705882353	5721.63764705882	Ctx4	PC	Oligo
X1164	6806.973	2969.948	Ctx4	PC	Neuron
X1165	4367.3575	5425.85416666667	Ctx4	PC	Oligo
X1166	5388.029	4402.802	Ctx4	PC	Neuron
X1168	7139.735	2654.14	Ctx4	PC	Neuron
X1170	6646.87833333333	3159.67611111111	Ctx4	PC	Astro
X1171	6873.44714285714	2969.04714285714	Ctx4	PC	Oligo
X1172	5447.24533333333	4339.324	Ctx4	PC	Astro
X1173	3740.42105263158	6049.73	Ctx4	PC	Neuron
X1174	5302.83111111111	4508.01666666667	Ctx4	PC	Neuron
X1175	6688.776	3162.35	Ctx4	PC	Astro
X1176	7164.926	2632.47	Ctx4	PC	Neuron
X1177	4108.36090909091	5667.96363636364	Ctx4	PC	Astro
X1178	7019.88	2784.31	Ctx4	PC	Neuron
X1180	5339.84485714286	4474.13942857143	Ctx4	PC	Oligo
X1181	4786.4664	5046.3728	Ctx4	PC	Neuron
X1182	6325.41222222222	3483.50277777778	Ctx4	PC	Neuron
X1183	4971.51	4847.00428571429	Ctx4	PC	Neuron
X1185	3868.82066666667	5938.394	Ctx4	PC	Neuron
X1186	7045.07769230769	2757.28692307692	Ctx4	PC	Astro
X1187	4306.19846153846	5494.42153846154	Ctx4	PC	Oligo
X1188	4272.693	5521.853	Ctx4	PC	Neuron
X1189	3037.716875	6791.721875	Ctx4	PC	Neuron
X1190	4491.038	5333.0725	Ctx4	PC	Neuron
X1191	6407.78	3417.93333333333	Ctx4	PC	Neuron
X1192	3289.375	6547.97125	Ctx4	PC	Oligo
X1193	4310.7175	5526.4975	Ctx4	PC	Astro
X1194	5696.978	4116.672	Ctx4	PC	Astro
X1195	5218.39875	4635.44375	Ctx4	PC	Oligo
X1196	7638.25545454545	2221.40727272727	Ctx4	PC	Neuron
X1197	3117.10777777778	6763.33222222222	Ctx4	PC	Oligo
X1198	4808.75	5022.608	Ctx4	PC	Astro
X1201	4698.307	5124.227	Ctx4	PC	Neuron
X1202	6360.66285714286	3475.36428571429	Ctx4	PC	Oligo
X1203	4800.69	4990.42	Ctx4	PC	Oligo
X1204	3465.384	6382.172	Ctx4	PC	Oligo
X1205	3531.37	6323.46952380952	Ctx4	PC	Neuron
X1206	3898.51916666667	5950.09333333333	Ctx4	PC	Neuron
X1207	3137.12958333333	6733.7125	Ctx4	PC	Neuron
X1208	7108.09	2779.84166666667	Ctx4	PC	Neuron
X1209	3502.97	6365.39181818182	Ctx4	PC	Astro
X1210	3580.91111111111	6295.22222222222	Ctx4	PC	Neuron
X1211	5348.14090909091	4544.94090909091	Ctx4	PC	Oligo
X1212	3292.944	6652.433	Ctx4	PC	Neuron
X1213	7164.96866666667	2709.70733333333	Ctx4	PC	Neuron
X1214	6035.19363636364	3859.14181818182	Ctx4	PC	Astro
X1215	6121.21777777778	3784.44555555556	Ctx4	PC	Oligo
X1216	4105.33166666667	5792.41	Ctx4	PC	Oligo
X1218	5379.61130434783	4527.08956521739	Ctx4	PC	Oligo
X1219	4512.64764705882	5404.91529411765	Ctx4	PC	Astro
X1220	6634.98	3266.45636363636	Ctx4	PC	Astro
X1221	3189.41142857143	6713.64857142857	Ctx4	PC	Neuron
X1222	7364.04933333333	2541.15333333333	Ctx4	PC	Neuron
X1223	3236.92333333333	6672.15333333333	Ctx4	PC	Astro
X1224	6083.32	3831.47538461538	Ctx4	PC	Neuron
X1225	3630.50833333333	6271.84166666667	Ctx4	PC	Neuron
X1226	6348.41666666667	3580.98111111111	Ctx4	PC	Oligo
X1228	6327.56875	3602.5375	Ctx4	PC	Oligo
X1230	5752.93818181818	4182.39363636364	Ctx4	PC	Oligo
X1231	4058.56875	5840.25125	Ctx4	PC	Astro
X1232	6246.9452173913	3692.87913043478	Ctx4	PC	Neuron
X1233	6402.69823529412	3517.67470588235	Ctx4	PC	Oligo
X1234	5110.62222222222	4821.84444444444	Ctx4	PC	Astro
X1235	4063.55647058824	5863.70823529412	Ctx4	PC	Astro
X1236	4903.9575	5001.29875	Ctx4	PC	Oligo
X1237	6498.82785714286	3439.47	Ctx4	PC	Neuron
X1238	7503.7075	2427.14125	Ctx4	PC	Neuron
X1239	6110.99714285714	3823.67714285714	Ctx4	PC	MG
X1240	3211.27636363636	6731.39636363636	Ctx4	PC	Astro
X1241	4208.186	5730.714	Ctx4	PC	Astro
X1242	6102.43636363636	3868.02818181818	Ctx4	PC	Oligo
X1243	6224.48272727273	3710.91181818182	Ctx4	PC	Oligo
X1245	6735.13	3191.17	Ctx4	PC	Oligo
X1246	6659.47380952381	3287.2880952381	Ctx4	PC	Neuron
X1247	8180.105	1815.728	Ctx4	PC	Astro
X1248	3113.48357142857	6867.81142857143	Ctx4	PC	Neuron
X1249	3942.608	6007.986	Ctx4	PC	Oligo
X1250	3068.05142857143	6889.44428571429	Ctx4	PC	Oligo
X1251	7370.41	2585.39375	Ctx4	PC	Neuron
X1252	4012.34666666667	5924.95	Ctx4	PC	Oligo
X1253	5267.74857142857	4698.31714285714	Ctx4	PC	Neuron
X1254	3926.11	6026.09142857143	Ctx4	PC	Neuron
X1255	3221.10142857143	6786.86857142857	Ctx4	PC	Neuron
X1256	3644.94875	6318.2675	Ctx4	PC	Neuron
X1257	7042.14444444445	2896.34888888889	Ctx4	PC	Neuron
X1258	3255.94375	6724.96375	Ctx4	PC	Astro
X1259	3624.38636363636	6345.75454545455	Ctx4	PC	Astro
X1260	4720.41333333333	5251.82666666667	Ctx4	PC	Astro
X1263	6397.1675	3580.865	Ctx4	PC	Astro
X1264	3397.53714285714	6588.69047619048	Ctx4	PC	Oligo
X1265	6299.32	3683.12	Ctx4	PC	Oligo
X1266	7391.40294117647	2600.34529411765	Ctx4	PC	Neuron
X1267	7533.55166666667	2444.51	Ctx4	PC	Neuron
X1268	6242.3	3757.8725	Ctx4	PC	Oligo
X1269	8080.54666666667	1894.25111111111	Ctx4	PC	Oligo
X1270	7419.25727272727	2570.48636363636	Ctx4	PC	Neuron
X1272	3110.31466666667	6898.6	Ctx4	PC	Astro
X1274	4202.04166666667	5797.21333333333	Ctx4	PC	Astro
X1275	5740.7405	4274.241	Ctx4	PC	Neuron
X1276	3937.91058823529	6063.15294117647	Ctx4	PC	Neuron
X1277	4367.686	5631.902	Ctx4	PC	Astro
X1278	6891.275	3083.41	Ctx4	PC	Neuron
X1279	8119.9	1885.75818181818	Ctx4	PC	Oligo
X1280	3081.622	6925.312	Ctx4	PC	Neuron
X1281	7563.186	2436.788	Ctx4	PC	Astro
X1282	4398.228	5627.722	Ctx4	PC	Neuron
X1283	4476.85142857143	5521.05571428571	Ctx4	PC	Astro
X1284	3854.60857142857	6152.81285714286	Ctx4	PC	Astro
X1285	3877.55333333333	6120.998	Ctx4	PC	Oligo
X1286	6080.05125	3914.58625	Ctx4	PC	Neuron
X1287	5708.5925	4334.48375	Ctx4	PC	Neuron
X1288	4618.426	5413.054	Ctx4	PC	Astro
X1289	7057.09787878788	2972.9603030303	Ctx4	PC	Astro
X1290	5480.28875	4541.83375	Ctx4	PC	Astro
X1292	6544.89625	3483.52375	Ctx4	PC	Neuron
X1293	3143.54	6894.22444444444	Ctx4	PC	Neuron
X1294	6035.48857142857	4011.70571428571	Ctx4	PC	Neuron
X1295	4322.11833333333	5731.60583333333	Ctx4	PC	Neuron
X1296	6572.80769230769	3450.74692307692	Ctx4	PC	Oligo
X1297	4654.448	5389.322	Ctx4	PC	Astro
X1298	3674.33411764706	6344.33176470588	Ctx4	PC	Neuron
X1299	4545.43	5495.428	Ctx4	PC	Neuron
X1300	3412.274	6672.216	Ctx4	PC	Neuron
X1301	5084.02909090909	4949.87727272727	Ctx4	PC	Oligo
X1302	3431.61214285714	6612.83357142857	Ctx4	PC	Astro
X1303	3326.2085	6718.48	Ctx4	PC	Oligo
X1304	6120.48333333333	3939.73222222222	Ctx4	PC	Neuron
X1305	3663.75666666667	6374.34444444444	Ctx4	PC	Neuron
X1306	4496.14833333333	5561.77666666667	Ctx4	PC	Astro
X1307	3978.08117647059	6056.86411764706	Ctx4	PC	Neuron
X1308	5731.73666666667	4323.44888888889	Ctx4	PC	Neuron
X1309	7211.005	2850.56833333333	Ctx4	PC	MG
X1310	3355.00777777778	6701.14333333333	Ctx4	PC	Astro
X1311	4111.64615384615	5954.33538461539	Ctx4	PC	Neuron
X1312	6077.556	3954.996	Ctx4	PC	Astro
X1313	7170.97	2864.62555555556	Ctx4	PC	MG
X1314	5361.83	4701.01166666667	Ctx4	PC	Oligo
X1315	3126.60142857143	6935.79928571429	Ctx4	PC	Astro
X1316	3691.89285714286	6366.78571428572	Ctx4	PC	Neuron
X1317	7639.016	2408.313	Ctx4	PC	Astro
X1318	4918.32294117647	5147.62411764706	Ctx4	PC	Astro
X1319	3238.73384615385	6817.95538461538	Ctx4	PC	Oligo
X1320	3045.275	7014.52666666667	Ctx4	PC	Oligo
X1321	7043.42875	3058.69375	Ctx4	PC	Oligo
X1323	5827.51076923077	4246.34384615385	Ctx4	PC	Neuron
X1324	3101.758	7018.688	Ctx4	PC	Neuron
X1325	5241.65555555556	4850.14222222222	Ctx4	PC	Astro
X1326	5795.11916666667	4297.755	Ctx4	PC	Astro
X1327	5584.78388888889	4499.91833333333	Ctx4	PC	Oligo
X1328	3925.496	6182.04	Ctx4	PC	Astro
X1329	7271.68916666667	2854.07583333333	Ctx4	PC	Astro
X1330	6195.96142857143	3871.91285714286	Ctx4	PC	Astro
X1331	4594.005	5520.72333333333	Ctx4	PC	Oligo
X1332	6592.8743902439	3502.05219512195	Ctx4	PC	Oligo
X1333	6354.79888888889	3733.16333333333	Ctx4	PC	Oligo
X1334	3748.52851851852	6353.43888888889	Ctx4	PC	Neuron
X1335	5221.05416666667	4907.05833333333	Ctx4	PC	Neuron
X1336	6590.56	3527.9975	Ctx4	PC	Oligo
X1337	5182.74133333333	4901.19466666667	Ctx4	PC	Neuron
X1338	5370.39875	4733.1925	Ctx4	PC	Oligo
X1339	6319.617	3798.592	Ctx4	PC	Oligo
X1340	3729.88764705882	6384.65411764706	Ctx4	PC	Neuron
X1341	3773.18230769231	6358.69769230769	Ctx4	PC	Astro
X1342	8139.99333333333	1981.84333333333	Ctx4	PC	Oligo
X1343	3633.31	6480.49555555556	Ctx4	PC	Oligo
X1344	6724.27272727273	3406.37454545455	Ctx4	PC	Oligo
X1345	5869.3425	4257.78625	Ctx4	PC	Oligo
X1346	8323.466	1803.438	Ctx4	PC	Neuron
X1347	4961.1825	5168.2	Ctx4	PC	Astro
X1348	4019.70777777778	6107.67	Ctx4	PC	Astro
X1349	5411.75230769231	4747.84923076923	Ctx4	PC	Astro
X1350	6689.495	3399.32666666667	Ctx4	PC	Neuron
X1351	4078.15571428572	6070.06333333333	Ctx4	PC	Neuron
X1352	4436.66222222222	5704.73888888889	Ctx4	PC	Oligo
X1353	5034.781	5092.467	Ctx4	PC	Neuron
X1354	7730.61833333333	2423.75166666667	Ctx4	PC	Astro
X1355	3250.398	6899.722	Ctx4	PC	Neuron
X1356	6313.91125	3833.93	Ctx4	PC	Astro
X1358	4600.4175	5555.88833333333	Ctx4	PC	Neuron
X1359	8351.58555555556	1786.16666666667	Ctx4	PC	Neuron
X1360	4777.59727272727	5373.76090909091	Ctx4	PC	MG
X1362	3318.64037037037	6840.17481481482	Ctx4	PC	Neuron
X1363	6546.93909090909	3599.52909090909	Ctx4	PC	Oligo
X1364	3537.14166666667	6617.405	Ctx4	PC	Astro
X1365	5383.30444444444	4788.13222222222	Ctx4	PC	Astro
X1366	3267.326	6859.148	Ctx4	PC	Neuron
X1367	6251.39272727273	3902.77818181818	Ctx4	PC	Astro
X1368	6910.37384615385	3257.46153846154	Ctx4	PC	Neuron
X1369	4572.528	5591.762	Ctx4	PC	Neuron
X1370	5946.03071428571	4219.16285714286	Ctx4	PC	Neuron
X1371	5505.68625	4645.28125	Ctx4	PC	Oligo
X1372	5923.414	4231.602	Ctx4	PC	MG
X1373	6108.32833333333	4060.65166666667	Ctx4	PC	Astro
X1374	4694.84923076923	5462.59615384615	Ctx4	PC	Astro
X1375	7329.625	2799.75666666667	Ctx4	PC	Neuron
X1376	4650.72625	5518.3775	Ctx4	PC	Neuron
X1377	7484.67625	2696.30875	Ctx4	PC	Oligo
X1378	4361.13777777778	5810.10111111111	Ctx4	PC	Oligo
X1379	3011.443125	7162.9	Ctx4	PC	Astro
X1380	5448.7	4735.60266666667	Ctx4	PC	Neuron
X1381	6167.13	4023.45	Ctx4	PC	Astro
X1382	3307.17791666667	6871.7825	Ctx4	PC	Astro
X1383	6320.32666666667	3854.83083333333	Ctx4	PC	Neuron
X1384	6859.7975	3274.445	Ctx4	PC	Neuron
X1385	6799.75	3382.32	Ctx4	PC	Astro
X1386	6276.08058823529	3902.25941176471	Ctx4	PC	Neuron
X1387	7329.14333333333	2839.97666666667	Ctx4	PC	Astro
X1388	6827.82285714286	3343.30142857143	Ctx4	PC	Oligo
X1389	4594.57733333333	5611.20533333333	Ctx4	PC	Astro
X1390	5799.35714285714	4396.74	Ctx4	PC	Oligo
X1392	6554.08833333333	3635.62416666667	Ctx4	PC	Neuron
X1393	6036.90428571429	4163.77714285714	Ctx4	PC	Oligo
X1394	5491.9725	4714.28375	Ctx4	PC	Neuron
X1395	5269.54	4891.06142857143	Ctx4	PC	Neuron
X1396	6588.72	3642.854	Ctx4	PC	Oligo
X1397	5964.24363636364	4242.66227272727	Ctx4	PC	Astro
X1398	6334.91615384615	3869.91538461538	Ctx4	PC	Oligo
X1399	3582.914	6623.768	Ctx4	PC	Oligo
X1400	5548.99535714286	4672.13571428571	Ctx4	PC	Astro
X1401	6621.354	3573.785	Ctx4	PC	Oligo
X1402	7515.95857142857	2720.78	Ctx4	PC	Neuron
X1403	3313.98833333333	6900.76666666667	Ctx4	PC	Oligo
X1404	4734.49875	5478.27	Ctx4	PC	Astro
X1405	6900.0437037037	3284.21	Ctx4	PC	Neuron
X1407	5566.92230769231	4654.23230769231	Ctx4	PC	Astro
X1408	4706.805	5508.20833333333	Ctx4	PC	Astro
X1409	3684.44428571429	6535.41857142857	Ctx4	PC	Neuron
X1410	6187.95363636364	4051.94818181818	Ctx4	PC	Neuron
X1411	3538.37363636364	6680.22363636364	Ctx4	PC	Neuron
X1412	3975.714	6271.502	Ctx4	PC	Neuron
X1413	6261.67714285714	3966.65	Ctx4	PC	Neuron
X1414	6203.51545454545	4023.24636363636	Ctx4	PC	Neuron
X1415	7788.2	2429.502	Ctx4	PC	Oligo
X1416	3864.99666666667	6364.64733333333	Ctx4	PC	Astro
X1417	5604.44	4603.95583333333	Ctx4	PC	Oligo
X1418	5667.75222222222	4547.19555555556	Ctx4	PC	Oligo
X1419	3346.95666666667	6826.32	Ctx4	PC	Neuron
X1420	3554.98058823529	6660.48117647059	Ctx4	PC	Neuron
X1421	5940.90714285714	4279.46571428571	Ctx4	PC	Neuron
X1422	6557.56	3726.90133333333	Ctx4	PC	Astro
X1423	4889.25466666667	5357.31533333333	Ctx4	PC	Neuron
X1424	5055.43333333333	5188.9	Ctx4	PC	Astro
X1425	3527.52571428571	6719.75714285714	Ctx4	PC	Astro
X1426	8352.04	1900.44857142857	Ctx4	PC	Astro
X1427	6818.73285714286	3413.01	Ctx4	PC	Oligo
X1428	8019.40533333333	2259.13133333333	Ctx4	PC	Neuron
X1429	3478.73647058824	6784.72117647059	Ctx4	PC	Neuron
X1430	4432.052	5840.846	Ctx4	PC	Oligo
X1431	3625.2	6627.18869565217	Ctx4	PC	Oligo
X1432	3594.332	6672.926	Ctx4	PC	Neuron
X1433	5186.00583333333	5094.29166666667	Ctx4	PC	Neuron
X1434	7509.118	2763.668	Ctx4	PC	Neuron
X1435	4215.865	6029.14166666667	Ctx4	PC	Neuron
X1436	6853.88214285714	3423.05142857143	Ctx4	PC	Neuron
X1437	6811.51	3459.98571428571	Ctx4	PC	Oligo
X1438	3705.10555555556	6566.28222222222	Ctx4	PC	Oligo
X1440	4411.024	5865.916	Ctx4	PC	Neuron
X1441	7404.22739130435	2882.00608695652	Ctx4	PC	Neuron
X1442	3818.37285714286	6465.94714285714	Ctx4	PC	Oligo
X1443	6388.39076923077	3893.89	Ctx4	PC	Oligo
X1445	5030.13	5268.788	Ctx4	PC	Astro
X1446	5457.63235294118	4873.95529411765	Ctx4	PC	Neuron
X1447	4693.29	5596.41555555556	Ctx4	PC	Oligo
X1448	5771.44375	4517.51125	Ctx4	PC	Neuron
X1449	7246.10333333333	3066.12	Ctx4	PC	Neuron
X1450	7126.31857142857	3157.21	Ctx4	PC	Oligo
X1451	4879.632	5429.521	Ctx4	PC	Oligo
X1452	7630.71571428571	2684.43285714286	Ctx4	PC	Oligo
X1453	7725.2725	2612.6425	Ctx4	PC	Neuron
X1454	5805.76086956522	4509.43304347826	Ctx4	PC	Neuron
X1455	4796.28916666667	5497.71166666667	Ctx4	PC	Neuron
X1456	8509.382	1813.878	Ctx4	PC	Neuron
X1457	3737.36333333333	6555.77111111111	Ctx4	PC	Astro
X1458	6727.12941176471	3604.55058823529	Ctx4	PC	Oligo
X1459	6308.85222222222	4015.94	Ctx4	PC	Oligo
X1460	3051.9275	7244.145	Ctx4	PC	Astro
X1461	3455.12625	6866.015	Ctx4	PC	Neuron
X1462	4724.35764705882	5569.68647058823	Ctx4	PC	Oligo
X1463	3701.012	6630.85533333333	Ctx4	PC	Neuron
X1464	5766.44222222222	4549.37555555556	Ctx4	PC	Neuron
X1465	4538.17166666667	5787.315	Ctx4	PC	Neuron
X1466	3832.982	6499.472	Ctx4	PC	Neuron
X1467	6185.485	4157.306	Ctx4	PC	Astro
X1468	3717.57	6608.19	Ctx4	PC	Astro
X1469	5354.00714285714	4913.31714285714	Ctx4	PC	Neuron
X1470	5428.0835	4892.168	Ctx4	PC	Neuron
X1471	8488.78	1838.00909090909	Ctx4	PC	Neuron
X1472	5253.29	5091.481	Ctx4	PC	Astro
X1473	4972.074	5358.648	Ctx4	PC	Neuron
X1474	3138.24272727273	7199.64909090909	Ctx4	PC	Astro
X1475	8543.95166666667	1798.58333333333	Ctx4	PC	Neuron
X1476	6924.88125	3395.67625	Ctx4	PC	Astro
X1477	6806.3775	3535.06125	Ctx4	PC	Oligo
X1478	3899.07428571429	6439.29571428571	Ctx4	PC	Neuron
X1479	3134.25	7223.18368421053	Ctx4	PC	Neuron
X1480	6140.78083333333	4200.8225	Ctx4	PC	MG
X1481	8224.57	2124.60142857143	Ctx4	PC	Neuron
X1482	7209.07375	3171.00875	Ctx4	PC	Oligo
X1483	6067.6425	4321.98375	Ctx4	PC	Astro
X1484	7142.18428571429	3219.99857142857	Ctx4	PC	Oligo
X1485	7617.928	2736.21	Ctx4	PC	Oligo
X1486	7426.738	2928.282	Ctx4	PC	Oligo
X1487	5522.95	4842.836	Ctx4	PC	Oligo
X1488	7547.992	2852.272	Ctx4	PC	Astro
X1489	7511.23	2866.75181818182	Ctx4	PC	Astro
X1490	5722.026	4665.286	Ctx4	PC	Astro
X1491	3933.36272727273	6445.02090909091	Ctx4	PC	Astro
X1492	5205.51	5161.91714285714	Ctx4	PC	Oligo
X1493	6858.96567567568	3522.68486486486	Ctx4	PC	Astro
X1494	4153.85666666667	6211.715	Ctx4	PC	Astro
X1495	7632.22272727273	2752.88454545455	Ctx4	PC	Oligo
X1496	5625.30625	4749.6475	Ctx4	PC	Neuron
X1497	5651.25714285714	4733.74	Ctx4	PC	Neuron
X1498	5415.465	4956.850625	Ctx4	PC	Neuron
X1499	6606.55538461538	3737.29	Ctx4	PC	Astro
X1500	5570.15	4812.825	Ctx4	PC	Neuron
X1501	5081.19722222222	5293.59944444444	Ctx4	PC	Neuron
X1503	5583.01333333333	4833.48083333333	Ctx4	PC	Oligo
X1504	3271.158	7122.542	Ctx4	PC	Oligo
X1505	4557.16538461538	5841.53538461538	Ctx4	PC	Oligo
X1506	7773.16909090909	2635.12545454545	Ctx4	PC	Oligo
X1507	3292.49272727273	7125.67212121212	Ctx4	PC	Oligo
X1508	5810.96294117647	4567.74235294118	Ctx4	PC	Neuron
X1509	6645.35	3746.211	Ctx4	PC	Neuron
X1510	4154.85166666667	6243.975	Ctx4	PC	Astro
X1511	5839.26	4550.69642857143	Ctx4	PC	Oligo
X1512	4444.06625	5949.4125	Ctx4	PC	Astro
X1513	6517.382	3913.562	Ctx4	PC	Neuron
X1514	3270.71875	7149.94375	Ctx4	PC	Astro
X1515	4662.06692307692	5665.28576923077	Ctx4	PC	Oligo
X1516	5282.33454545455	5112.31363636364	Ctx4	PC	Neuron
X1517	6169.83	4256.59666666667	Ctx4	PC	Oligo
X1518	5624.35	4801.20444444444	Ctx4	PC	Oligo
X1519	6399.72666666667	3974.04833333333	Ctx4	PC	Neuron
X1520	5326.785	5086.17	Ctx4	PC	Neuron
X1521	7506.77428571429	2905.69857142857	Ctx4	PC	Astro
X1522	7016.22727272727	3312.98090909091	Ctx4	PC	Oligo
X1523	4801.152	5615.488	Ctx4	PC	Oligo
X1524	4493.42	5901.17	Ctx4	PC	Oligo
X1526	7074.82111111111	3341.12777777778	Ctx4	PC	Astro
X1527	4620.80857142857	5824.30928571429	Ctx4	PC	Neuron
X1528	7285.32857142857	3151.03071428571	Ctx4	PC	Oligo
X1529	8068.61777777778	2367.61666666667	Ctx4	PC	Astro
X1530	8279.87625	2161.17875	Ctx4	PC	Oligo
X1531	5140.608	5290.036	Ctx4	PC	Astro
X1532	7499.76166666667	2964.33333333333	Ctx4	PC	Neuron
X1533	6743.49375	3674.36125	Ctx4	PC	Oligo
X1534	7086.24777777778	3360.56407407407	Ctx4	PC	Astro
X1535	3054.50181818182	7351.89363636364	Ctx4	PC	Astro
X1537	3561.15583333333	6892.45416666667	Ctx4	PC	Astro
X1538	6069.04933333333	4361.47666666667	Ctx4	PC	Astro
X1539	3943.46296296296	6506.26666666667	Ctx4	PC	Neuron
X1540	6213.68692307692	4240.80692307692	Ctx4	PC	Oligo
X1541	5879.32333333333	4589.08666666667	Ctx4	PC	Neuron
X1542	4473.07384615385	5973.59615384615	Ctx4	PC	Neuron
X1543	3232.848	7246.098	Ctx4	PC	Neuron
X1544	7574.118	2887.03	Ctx4	PC	Neuron
X1545	6676.42133333333	3800.36733333333	Ctx4	PC	Neuron
X1546	7426.67555555556	3023.44666666667	Ctx4	PC	Neuron
X1547	6336.126	4090.174	Ctx4	PC	Neuron
X1548	4979.11	5461.84	Ctx4	PC	Neuron
X1549	7321.964	3141.276	Ctx4	PC	Astro
X1550	6426.55909090909	4020.84954545455	Ctx4	PC	Neuron
X1551	3730.99	6735.18875	Ctx4	PC	Neuron
X1552	5681.13714285714	4777.51142857143	Ctx4	PC	Astro
X1553	5027.6480952381	5434.81285714286	Ctx4	PC	Oligo
X1554	7182.159	3285.913	Ctx4	PC	Neuron
X1555	3813.83875	6646.42375	Ctx4	PC	Neuron
X1556	3601.67142857143	6838.94142857143	Ctx4	PC	Neuron
X1557	4923.60833333333	5534.47	Ctx4	PC	Astro
X1558	7055.675	3398.08875	Ctx4	PC	Oligo
X1559	5044.93857142857	5401.08357142857	Ctx4	PC	Neuron
X1560	7215.27378378378	3263.34324324324	Ctx4	PC	Oligo
X1561	5620.17086956522	4853.06826086957	Ctx4	PC	Oligo
X1562	5558.365	4841.065	Ctx4	PC	Neuron
X1563	5735.48444444445	4751.93	Ctx4	PC	MG
X1564	5442.91642857143	5039.61071428571	Ctx4	PC	MG
X1565	4664.62692307692	5810.99769230769	Ctx4	PC	Astro
X1566	7572.415	2923.92714285714	Ctx4	PC	Neuron
X1567	6620.02538461538	3879.24769230769	Ctx4	PC	Neuron
X1568	5587.29571428571	4870.52523809524	Ctx4	PC	Astro
X1569	7407.66884615385	3088.17423076923	Ctx4	PC	Astro
X1570	7617.36888888889	2843.35888888889	Ctx4	PC	Neuron
X1571	4599.37842105263	5888.03052631579	Ctx4	PC	Neuron
X1572	4022.676	6452.524	Ctx4	PC	Neuron
X1573	6552.242	3915.338	Ctx4	PC	Neuron
X1574	6200.57416666667	4280.15	Ctx4	PC	Astro
X1575	6296.7425	4174.58375	Ctx4	PC	Neuron
X1576	7430.75083333333	3073.14166666667	Ctx4	PC	Neuron
X1577	5407.92625	5088.1725	Ctx4	PC	Oligo
X1578	4483.11555555556	6016.81	Ctx4	PC	Astro
X1579	3968.25266666667	6531.392	Ctx4	PC	Astro
X1580	6101.51285714286	4394.21428571429	Ctx4	PC	Neuron
X1581	7923.462	2568.154	Ctx4	PC	Oligo
X1582	6579.76666666667	3926.67266666667	Ctx4	PC	Astro
X1583	5898.385	4619.995	Ctx4	PC	Neuron
X1584	5571.16	4942.06545454545	Ctx4	PC	Neuron
X1585	6245.53777777778	4266.91444444444	Ctx4	PC	Oligo
X1586	6720.65176470588	3790.74647058823	Ctx4	PC	Astro
X1587	6807.00375	3697.62875	Ctx4	PC	Oligo
X1588	4968.32130434783	5546.20869565217	Ctx4	PC	Neuron
X1589	8615.002	1889.314	Ctx4	PC	Neuron
X1590	4130.21875	6362.45125	Ctx4	PC	Neuron
X1591	7937.8180952381	2598.50761904762	Ctx4	PC	Oligo
X1592	4051.10375	6460.153125	Ctx4	PC	Oligo
X1593	7099.704	3416.738	Ctx4	PC	Neuron
X1594	4827.935	5686.17666666667	Ctx4	PC	Astro
X1595	8465.77606060606	2045.20909090909	Ctx4	PC	Astro
X1596	4642.518	5894.424	Ctx4	PC	Neuron
X1597	3618.46125	6912.00125	Ctx4	PC	Astro
X1598	6269.36555555556	4250.16444444444	Ctx4	PC	Neuron
X1599	4057.633	6489.224	Ctx4	PC	Astro
X1600	5349.99444444444	5184.75666666667	Ctx4	PC	Neuron
X1601	5678.304	4813.628	Ctx4	PC	Neuron
X1602	7699.889375	2848.354375	Ctx4	PC	Oligo
X1603	5928.98	4619.17571428571	Ctx4	PC	Neuron
X1604	6850.51357142857	3685.53214285714	Ctx4	PC	Neuron
X1606	5599.87333333333	4921.01583333333	Ctx4	PC	Neuron
X1607	4886.63	5661.092	Ctx4	PC	Neuron
X1608	4827.29285714286	5720.65285714286	Ctx4	PC	Astro
X1609	5374.5	5207.546	Ctx4	PC	Astro
X1610	4382.03777777778	6175.87777777778	Ctx4	PC	Neuron
X1611	5777.94666666667	4785.80444444444	Ctx4	PC	Astro
X1612	6484.92428571429	4018.89428571429	Ctx4	PC	Neuron
X1613	4105.149375	6433.005	Ctx4	PC	Astro
X1614	4359.92428571429	6208.96142857143	Ctx4	PC	Astro
X1615	6359.28571428571	4193.54	Ctx4	PC	Oligo
X1616	4866.63833333333	5685.0825	Ctx4	PC	Neuron
X1617	7246.634	3338.695	Ctx4	PC	Neuron
X1618	3580.304	6973.668	Ctx4	PC	MG
X1619	6083.55428571429	4480.13357142857	Ctx4	PC	Neuron
X1620	7315.41642857143	3262.76214285714	Ctx4	PC	Oligo
X1621	7519.355	3044.13666666667	Ctx4	PC	Neuron
X1622	4569.84	6029.8575	Ctx4	PC	Neuron
X1623	6334.195	4240.16125	Ctx4	PC	Neuron
X1624	6441.168	4186.27	Ctx4	PC	Oligo
X1626	4902.83111111111	5681.07388888889	Ctx4	PC	Neuron
X1627	5873.03307692308	4721.92153846154	Ctx4	PC	Neuron
X1628	6767.036	3811.978	Ctx4	PC	Neuron
X1629	7057.02222222222	3535.77777777778	Ctx4	PC	Oligo
X1630	8077.05583333333	2492.10916666667	Ctx4	PC	Astro
X1631	3904.706	6687.204	Ctx4	PC	Neuron
X1632	4917.702	5631.772	Ctx4	PC	Neuron
X1633	6262.8425	4310.61375	Ctx4	PC	Oligo
X1635	3099.494	7479.772	Ctx4	PC	Neuron
X1636	4723.25285714286	5821.99714285714	Ctx4	PC	Astro
X1637	6094.45037037037	4505.54851851852	Ctx4	PC	Oligo
X1638	5138.115	5455.93642857143	Ctx4	PC	Astro
X1639	5633.425	4955.24375	Ctx4	PC	Oligo
X1640	6039.61857142857	4584.77857142857	Ctx4	PC	Oligo
X1641	3558.38	7058.03333333333	Ctx4	PC	Neuron
X1642	7546.88777777778	2999.75777777778	Ctx4	PC	Neuron
X1643	4184.74	6406.294	Ctx4	PC	Neuron
X1644	4167.87529411765	6442.19058823529	Ctx4	PC	Neuron
X1645	6948.93428571429	3673.57714285714	Ctx4	PC	Neuron
X1646	7758.525	2838.0175	Ctx4	PC	Astro
X1647	8155.98923076923	2442.84230769231	Ctx4	PC	Neuron
X1650	7044.44666666667	3635.44277777778	Ctx4	PC	Neuron
X1651	4514.92428571429	6094.10857142857	Ctx4	PC	Oligo
X1652	8305.1	2311.578	Ctx4	PC	Astro
X1653	5598.8825	5028.68125	Ctx4	PC	Astro
X1654	4928.001	5713.195	Ctx4	PC	Neuron
X1655	3606.84181818182	7014.84454545454	Ctx4	PC	Neuron
X1656	5910.80458333333	4703.58958333333	Ctx4	PC	Neuron
X1657	3235.102	7389.552	Ctx4	PC	Oligo
X1658	7221.67714285714	3402.58428571429	Ctx4	PC	Oligo
X1659	5419.0315	5214.9425	Ctx4	PC	Oligo
X1660	8184.0725	2461.70875	Ctx4	PC	Oligo
X1661	6410.37928571429	4220.77357142857	Ctx4	PC	Neuron
X1663	5010.29166666667	5645.54333333333	Ctx4	PC	Oligo
X1664	3373.49314285714	7280.11857142857	Ctx4	PC	Oligo
X1665	4623.83222222222	6011.77888888889	Ctx4	PC	Neuron
X1666	6026.21	4627.64	Ctx4	PC	Astro
X1667	6598.10615384615	4046.61153846154	Ctx4	PC	Astro
X1668	4323.859	6315.243	Ctx4	PC	Astro
X1669	5658.53857142857	5011.09428571429	Ctx4	PC	MG
X1670	3516.98222222222	7129.74444444444	Ctx4	PC	Astro
X1671	5888.15789473684	4771.00315789474	Ctx4	PC	Oligo
X1672	7608.59407407407	3057.05814814815	Ctx4	PC	Oligo
X1673	6841.688	3829.746	Ctx4	PC	Astro
X1674	8274.32285714286	2383.02571428571	Ctx4	PC	Oligo
X1675	3948.91615384615	6701.05	Ctx4	PC	Neuron
X1676	3120.755	7544.11	Ctx4	PC	Astro
X1677	5422.55777777778	5243.93555555556	Ctx4	PC	Astro
X1678	7507.81	3144.811	Ctx4	PC	Neuron
X1679	5617.77916666667	5049.06416666667	Ctx4	PC	Neuron
X1680	6524.872	4183.09	Ctx4	PC	Oligo
X1681	7226.27636363636	3451.72454545455	Ctx4	PC	Oligo
X1682	6117.01857142857	4561.35428571429	Ctx4	PC	Neuron
X1683	5702.02909090909	4969.38727272727	Ctx4	PC	Astro
X1684	7992.86078947368	2678.46131578947	Ctx4	PC	Oligo
X1685	8551.93	2122.3225	Ctx4	PC	Oligo
X1686	6170.52333333333	4490.5025	Ctx4	PC	Neuron
X1687	6238.792	4444.094	Ctx4	PC	Oligo
X1688	8169.787	2503.195	Ctx4	PC	Neuron
X1689	4303.296	6369.124	Ctx4	PC	Neuron
X1690	3268.37181818182	7362.15272727273	Ctx4	PC	Astro
X1691	8551.45454545455	2141.06909090909	Ctx4	PC	Neuron
X1692	7731.3975	2977.51666666667	Ctx4	PC	Neuron
X1693	5913.20086956522	4771.49173913043	Ctx4	PC	Oligo
X1694	5975.145	4699.44875	Ctx4	PC	Oligo
X1695	4218.39857142857	6483.64142857143	Ctx4	PC	Neuron
X1696	5931.72111111111	4761.40777777778	Ctx4	PC	Oligo
X1697	6739.87	3982.07428571429	Ctx4	PC	Oligo
X1698	6537.40545454545	4126.32545454545	Ctx4	PC	Neuron
X1699	7554.348	3135.488	Ctx4	PC	Neuron
X1700	5548.83285714286	5153.92428571429	Ctx4	PC	Oligo
X1701	7759.644	2983.085	Ctx4	PC	Neuron
X1702	7744.47818181818	2950.25636363636	Ctx4	PC	Neuron
X1703	3356.83666666667	7335.80833333333	Ctx4	PC	Astro
X1704	7493.14857142857	3214.26571428571	Ctx4	PC	Oligo
X1705	6201.97	4501.626875	Ctx4	PC	Oligo
X1706	8010.74555555555	2714.16	Ctx4	PC	Oligo
X1707	6231.03875	4478.231875	Ctx4	PC	Oligo
X1708	7589.34625	3135.1825	Ctx4	PC	Neuron
X1709	5477.12714285714	5252.32	Ctx4	PC	Astro
X1710	3739.32333333333	6961.28166666667	Ctx4	PC	Neuron
X1711	8572.65125	2148.08	Ctx4	PC	Oligo
X1712	4187.78571428571	6525.01785714286	Ctx4	PC	Neuron
X1713	7248.10666666667	3485.14	Ctx4	PC	Astro
X1714	6863.87	3872.30285714286	Ctx4	PC	Astro
X1715	4594.74125	6149.08875	Ctx4	PC	Oligo
X1716	7831.560625	2861.810625	Ctx4	PC	Oligo
X1717	8506.47153846154	2252.50153846154	Ctx4	PC	Neuron
X1718	5536.04181818182	5197.80909090909	Ctx4	PC	Neuron
X1720	7039.75222222222	3691.92111111111	Ctx4	PC	Neuron
X1721	6948.00125	3760.16791666667	Ctx4	PC	Neuron
X1722	6093.78586206896	4644.32793103448	Ctx4	PC	Oligo
X1723	7023.71916666667	3722.785	Ctx4	PC	Neuron
X1724	5510.07833333333	5225.61375	Ctx4	PC	Neuron
X1726	4857.9285	5889.3695	Ctx4	PC	Oligo
X1727	3209.11	7526.597	Ctx4	PC	Astro
X1729	6020.940625	4685.744375	Ctx4	PC	Neuron
X1730	8525.33666666667	2226.50533333333	Ctx4	PC	Neuron
X1731	4583.4375	6175.22375	Ctx4	PC	Neuron
X1732	7112.521	3644.521	Ctx4	PC	Neuron
X1733	3890.36666666667	6846.13666666667	Ctx4	PC	Neuron
X1734	3073.99818181818	7678.59181818182	Ctx4	PC	Oligo
X1735	5621.828	5110.86	Ctx4	PC	Astro
X1737	8223.228	2572.555	Ctx4	PC	Astro
X1738	6863.96727272727	3904.81636363636	Ctx4	PC	Astro
X1739	6668.97333333333	4080.56	Ctx4	PC	Astro
X1740	6807.406	3931.55	Ctx4	PC	Oligo
X1741	5632.7775	5136.62	Ctx4	PC	Astro
X1742	7137.01166666667	3617.66	Ctx4	PC	Oligo
X1743	7964.856	2817.012	Ctx4	PC	Neuron
X1744	3508.79166666667	7295.86666666667	Ctx4	PC	Neuron
X1745	5275.43333333333	5477.6725	Ctx4	PC	Astro
X1746	8476.98266666667	2273.24866666667	Ctx4	PC	Astro
X1747	7923.72125	2838.09875	Ctx4	PC	Astro
X1748	6405.70818181818	4350.25272727273	Ctx4	PC	Oligo
X1749	5453.845	5355.60666666667	Ctx4	PC	Neuron
X1750	5091.16625	5706.315	Ctx4	PC	Astro
X1751	5732.11818181818	4996.63909090909	Ctx4	PC	Oligo
X1752	3530.734	7242.511	Ctx4	PC	Oligo
X1753	6448.27428571429	4356.96571428571	Ctx4	PC	Oligo
X1754	3327.31571428571	7450.24428571429	Ctx4	PC	Oligo
X1755	4947.84	5853.5575	Ctx4	PC	Astro
X1756	5659.38692307692	5130.49923076923	Ctx4	PC	Neuron
X1757	8522.09857142857	2282.89428571429	Ctx4	PC	Astro
X1758	7915.195	2919.47166666667	Ctx4	PC	Neuron
X1759	6495.617	4298.92	Ctx4	PC	Neuron
X1760	7712.15636363636	3085.97272727273	Ctx4	PC	Neuron
X1761	3118.754	7678.546	Ctx4	PC	Oligo
X1762	3645.85642857143	7162.38285714286	Ctx4	PC	Astro
X1763	3162.93125	7614.4525	Ctx4	PC	Oligo
X1764	6812.942	4011.768	Ctx4	PC	Neuron
X1765	4565.2265	6232.2435	Ctx4	PC	Neuron
X1766	3231.984	7570.356	Ctx4	PC	Astro
X1768	4855.505	5942.59625	Ctx4	PC	Astro
X1770	4897.27428571429	5909.41714285714	Ctx4	PC	Oligo
X1772	6981.23625	3837.76125	Ctx4	PC	Astro
X1773	5635.18	5198.67666666667	Ctx4	PC	Oligo
X1774	6283.43	4510.446	Ctx4	PC	Neuron
X1775	3151.818	7682.04	Ctx4	PC	Astro
X1776	5616.74555555555	5182.44111111111	Ctx4	PC	Oligo
X1777	4564.49625	6296.44375	Ctx4	PC	Oligo
X1778	6942.99277777778	3873.86888888889	Ctx4	PC	Neuron
X1779	3173.519	7660.83833333333	Ctx4	PC	Oligo
X1781	3445.988	7401.84	Ctx4	PC	Neuron
X1782	6311.43857142857	4527.11428571429	Ctx4	PC	Astro
X1783	4814.65666666667	6029.14166666667	Ctx4	PC	Astro
X1784	8462.115	2400.76125	Ctx4	PC	Neuron
X1785	4175.34285714286	6638.54142857143	Ctx4	PC	Oligo
X1786	4221.06818181818	6614.59363636364	Ctx4	PC	Astro
X1787	5376.40555555556	5434.66111111111	Ctx4	PC	Oligo
X1788	5170.195	5732.681	Ctx4	PC	Astro
X1789	7978.08714285714	2895.8	Ctx4	PC	Neuron
X1790	6322.65833333333	4539.42733333333	Ctx4	PC	Oligo
X1791	7638.17111111111	3215.11	Ctx4	PC	Astro
X1792	8738.7225	2143.46875	Ctx4	PC	Astro
X1793	5761.90666666667	5084.69666666667	Ctx4	PC	Neuron
X1794	7932.86347826087	2916.93391304348	Ctx4	PC	Oligo
X1795	5710.26454545455	5175.06545454545	Ctx4	PC	Astro
X1796	4214.665	6641.99916666667	Ctx4	PC	Neuron
X1797	5422.755	5457.43785714286	Ctx4	PC	Oligo
X1798	5633.715625	5227.79125	Ctx4	PC	Neuron
X1800	5824.74125	5045.46875	Ctx4	PC	Neuron
X1801	6459.37928571429	4421.13357142857	Ctx4	PC	Oligo
X1802	3180.40111111111	7681.89222222222	Ctx4	PC	Astro
X1803	7306.99666666667	3540.95111111111	Ctx4	PC	Oligo
X1804	5879.40636363636	4977.21909090909	Ctx4	PC	Neuron
X1805	5978.85	4878.00333333333	Ctx4	PC	Oligo
X1806	5177.65923076923	5692.79615384615	Ctx4	PC	Oligo
X1807	4498.51882352941	6373.16117647059	Ctx4	PC	Astro
X1808	4258.54428571429	6627.89857142857	Ctx4	PC	Neuron
X1809	5548.39933333333	5324.60133333333	Ctx4	PC	Astro
X1810	5218.67125	5635.69875	Ctx4	PC	Oligo
X1811	3112.97222222222	7755.33666666667	Ctx4	PC	Neuron
X1812	5682.32833333333	5195.635	Ctx4	PC	Neuron
X1813	7481.37866666667	3395.3	Ctx4	PC	Astro
X1814	7872.756	3008.502	Ctx4	PC	Oligo
X1815	7171.63285714286	3713.35952380952	Ctx4	PC	Astro
X1816	3370.78428571429	7507.41857142857	Ctx4	PC	Astro
X1817	6469.65285714286	4433.25857142857	Ctx4	PC	Oligo
X1818	4365.38214285714	6520.13	Ctx4	PC	Neuron
X1819	5883.132	5016.482	Ctx4	PC	Neuron
X1820	6073.99	4815.78	Ctx4	PC	Oligo
X1821	7262.31	3622.893	Ctx4	PC	Oligo
X1822	3496.85032258064	7400.43	Ctx4	PC	Oligo
X1823	3354.92285714286	7539.93571428571	Ctx4	PC	Astro
X1824	5925.16888888889	4970.78555555555	Ctx4	PC	Astro
X1825	8480.21333333333	2421.68416666667	Ctx4	PC	Astro
X1826	6018.84032258065	4879.53580645161	Ctx4	PC	Neuron
X1827	3323.32714285714	7549.45714285714	Ctx4	PC	Neuron
X1828	4829.55636363636	6063.45363636364	Ctx4	PC	Oligo
X1829	5539.978	5355.5105	Ctx4	PC	Astro
X1830	3153.47285714286	7738.73285714286	Ctx4	PC	Astro
X1831	4323.02333333333	6599.21666666667	Ctx4	PC	Neuron
X1832	3882.44272727273	7041.34181818182	Ctx4	PC	Astro
X1833	4412.42666666667	6508.16	Ctx4	PC	Astro
X1834	4226.85416666667	6682.56666666667	Ctx4	PC	Astro
X1835	5770.15166666667	5125.28	Ctx4	PC	Oligo
X1836	7476.98142857143	3428.55285714286	Ctx4	PC	Neuron
X1837	7470.25333333333	3461.315	Ctx4	PC	Neuron
X1838	7204.76	3701.82875	Ctx4	PC	Oligo
X1839	6847.21	4013.64727272727	Ctx4	PC	Neuron
X1840	5599.073125	5326.3225	Ctx4	PC	Neuron
X1841	5709.2	5224.033	Ctx4	PC	Astro
X1842	4451.92888888889	6477.27777777778	Ctx4	PC	Neuron
X1843	5307.75625	5636.355	Ctx4	PC	Astro
X1844	5574.981875	5340.969375	Ctx4	PC	Neuron
X1845	5285.38	5609.899	Ctx4	PC	Neuron
X1846	8045.03125	2889.38875	Ctx4	PC	Oligo
X1847	6121.22875	4834.89625	Ctx4	PC	Neuron
X1848	6867.115	4071.775	Ctx4	PC	Oligo
X1849	7185.72875	3799.4225	Ctx4	PC	Astro
X1850	4217.84529411765	6730.65588235294	Ctx4	PC	Oligo
X1851	8537.45571428571	2396.40642857143	Ctx4	PC	Neuron
X1852	6762.45428571429	4180.74	Ctx4	PC	Astro
X1853	4563.861	6376.98	Ctx4	PC	Neuron
X1854	3256.15933333333	7679.76466666667	Ctx4	PC	Neuron
X1855	3662.73428571429	7276.91857142857	Ctx4	PC	Astro
X1856	5467.28285714286	5486.05857142857	Ctx4	PC	Neuron
X1858	3430.904	7515.38533333333	Ctx4	PC	Oligo
X1859	6273.211	4674.769	Ctx4	PC	Oligo
X1860	3868.82571428571	7064.49142857143	Ctx4	PC	Astro
X1862	4317.95363636364	6643.07272727273	Ctx4	PC	Astro
X1863	5156.81666666667	5803.57333333333	Ctx4	PC	Neuron
X1864	5927.44125	5039.6875	Ctx4	PC	Neuron
X1865	5264.85166666667	5684.32833333333	Ctx4	PC	Mural cells
X1866	8751.72625	2262.9675	Ctx4	PC	Oligo
X1867	4532.506	6427.256	Ctx4	PC	Oligo
X1868	8235.64428571429	2718.06142857143	Ctx4	PC	Neuron
X1869	5109.801	5880.713	Ctx4	PC	Oligo
X1870	3822.1085	7134.838	Ctx4	PC	Neuron
X1871	6614.76538461539	4373.99692307692	Ctx4	PC	Astro
X1872	4397.03333333333	6558.28666666667	Ctx4	PC	Neuron
X1874	7567.70166666667	3396.54833333333	Ctx4	PC	Astro
X1875	8433.85375	2537.3275	Ctx4	PC	Neuron
X1876	8126.63714285714	2846.07142857143	Ctx4	PC	Oligo
X1877	9124.04333333333	1825.535	Ctx4	PC	Astro
X1878	4626.44	6342.56481481481	Ctx4	PC	Neuron
X1879	3887.78428571429	7099.92857142857	Ctx4	PC	Astro
X1880	4594.65444444444	6386.71555555555	Ctx4	PC	Neuron
X1881	6112.315	4862.15666666667	Ctx4	PC	Neuron
X1882	4804.333	6180.258	Ctx4	PC	Neuron
X1883	7917.74375	3058.035	Ctx4	PC	Oligo
X1884	7937.714	3036.578	Ctx4	PC	Oligo
X1885	5629.679375	5339.289375	Ctx4	PC	Astro
X1886	6691.43923076923	4276.29769230769	Ctx4	PC	Oligo
X1887	5850.14111111111	5156.07555555556	Ctx4	PC	Astro
X1888	4068.318	6881.504	Ctx4	PC	Neuron
X1889	6303.7325	4680.03416666667	Ctx4	PC	Oligo
X1890	4279.60857142857	6704.57785714286	Ctx4	PC	Neuron
X1891	9051.22111111111	1931.94444444444	Ctx4	PC	Astro
X1892	5187.37428571429	5843.62	Ctx4	PC	Neuron
X1893	5012.39727272727	5967.40272727273	Ctx4	PC	Astro
X1894	7261.44285714286	3752.09285714286	Ctx4	PC	Oligo
X1895	2978.49333333333	8017.79666666667	Ctx4	PC	Astro
X1896	7701.247	3314.947	Ctx4	PC	Astro
X1897	6249.23833333333	4724.01333333333	Ctx4	PC	Neuron
X1898	5353.31875	5637.52625	Ctx4	PC	Neuron
X1899	4768.36333333333	6234.115	Ctx4	PC	Astro
X1900	7954.7	3042	Ctx4	PC	Oligo
X1901	3164.16692307692	7831.56461538462	Ctx4	PC	Neuron
X1902	4266.51444444444	6735.02111111111	Ctx4	PC	Astro
X1903	6066.62875	4978.37625	Ctx4	PC	Neuron
X1904	6229.49739130435	4771.8347826087	Ctx4	PC	Neuron
X1905	6909.92888888889	4108.56222222222	Ctx4	PC	Oligo
X1906	3042.67	7979.93	Ctx4	PC	Astro
X1907	4650.57666666667	6401.48333333333	Ctx4	PC	Oligo
X1908	4382.18714285714	6622.21571428571	Ctx4	PC	Oligo
X1909	6923.73636363636	4078.27545454545	Ctx4	PC	Oligo
X1910	5798.452	5234.932	Ctx4	PC	Oligo
X1912	8922.72181818182	2079.61454545455	Ctx4	PC	Oligo
X1913	7052.71857142857	4011.39857142857	Ctx4	PC	Astro
X1914	5309.088	5730.942	Ctx4	PC	Astro
X1915	6517.45	4540.29166666667	Ctx4	PC	Astro
X1916	7718.65444444444	3325.56555555556	Ctx4	PC	Oligo
X1917	3221.30333333333	7805.53333333333	Ctx4	PC	Oligo
X1918	6221.60428571428	4824.41142857143	Ctx4	PC	Oligo
X1919	7853.93444444445	3170.56555555555	Ctx4	PC	Neuron
X1920	4291.11823529412	6737.56470588235	Ctx4	PC	Neuron
X1921	5399.66857142857	5588.49714285714	Ctx4	PC	Neuron
X1922	7018.09428571429	4026.00285714286	Ctx4	PC	Oligo
X1923	3014.18866666667	8024.944	Ctx4	PC	Astro
X1924	4227.51875	6798.20625	Ctx4	PC	Neuron
X1925	3470.525	7555.51625	Ctx4	PC	Astro
X1926	4491.3675	6588.07125	Ctx4	PC	Astro
X1927	3657.60578947368	7377.26	Ctx4	PC	Astro
X1928	5428.00714285714	5623.47142857143	Ctx4	PC	Neuron
X1929	8836.663125	2200.198125	Ctx4	PC	Neuron
X1930	5975.58090909091	5022.93181818182	Ctx4	PC	Neuron
X1931	6591.35714285714	4454.58428571429	Ctx4	PC	Oligo
X1932	6017.57904761905	5029.61857142857	Ctx4	PC	Neuron
X1933	4184.25235294118	6862.95705882353	Ctx4	PC	Astro
X1934	6284.44	4794.5975	Ctx4	PC	Oligo
X1935	5755.18166666667	5286.61333333333	Ctx4	PC	Astro
X1936	6287.165	4748.71166666667	Ctx4	PC	Neuron
X1937	8172.89375	2795.8725	Ctx4	PC	Oligo
X1938	4535.54870967742	6509.14838709677	Ctx4	PC	Neuron
X1939	8772.84142857143	2283.90142857143	Ctx4	PC	Neuron
X1940	8590.19047619048	2473.36333333333	Ctx4	PC	Oligo
X1941	3138.97714285714	7898.18857142857	Ctx4	PC	Neuron
X1942	4262.072	6795.902	Ctx4	PC	Neuron
X1943	7557.34	3514.00909090909	Ctx4	PC	Oligo
X1944	6034.44923076923	5027.41461538461	Ctx4	PC	Oligo
X1945	6433.67666666667	4608.18333333333	Ctx4	PC	Oligo
X1946	3280.08375	7813.864375	Ctx4	PC	Oligo
X1947	4105.03857142857	6952.65714285714	Ctx4	PC	Oligo
X1948	6476.69318181818	4578.49227272727	Ctx4	PC	Oligo
X1949	6620.89833333333	4441.84416666667	Ctx4	PC	Astro
X1950	7572.82	3494.79263157895	Ctx4	PC	Oligo
X1951	4080.84444444444	6990.3	Ctx4	PC	Neuron
X1952	3852.05916666667	7236.85	Ctx4	PC	Astro
X1953	4156.25833333333	6906.45333333333	Ctx4	PC	Neuron
X1954	4950.8425	6144.2625	Ctx4	PC	Oligo
X1955	6113.22466666667	4975.626	Ctx4	PC	Neuron
X1956	6658.37	4441.89	Ctx4	PC	Neuron
X1958	6054.16022727273	5036.01113636364	Ctx4	PC	Oligo
X1959	7668.68125	3388.62	Ctx4	PC	Oligo
X1960	4459.755	6625.67	Ctx4	PC	Neuron
X1961	3305.55	7823.37875	Ctx4	PC	Astro
X1962	4539.39461538462	6566.28461538461	Ctx4	PC	Astro
X1963	3976.31285714286	7129.61714285714	Ctx4	PC	Neuron
X1964	4893.68	6195.88166666667	Ctx4	PC	Neuron
X1965	4530.41583333333	6588.14833333333	Ctx4	PC	Astro
X1966	4184.98176470588	6916.57529411765	Ctx4	PC	MG
X1967	7274.65	3814.85	Ctx4	PC	Oligo
X1968	7471.19153846154	3649.845	Ctx4	PC	Astro
X1969	7261.314375	3855.779375	Ctx4	PC	Neuron
X1970	3169.36647058824	7959.12	Ctx4	PC	Astro
X1971	4720.448	6353.588	Ctx4	PC	Oligo
X1972	5963.74222222222	5151.49555555556	Ctx4	PC	Oligo
X1973	5418.67	5686.96	Ctx4	PC	Astro
X1974	6725.83833333333	4400.8	Ctx4	PC	Astro
X1975	6765.58384615385	4357.21076923077	Ctx4	PC	Astro
X1976	7284.28857142857	3847.11928571429	Ctx4	PC	Oligo
X1977	5776.5894117647	5362.59411764706	Ctx4	PC	Oligo
X1978	5822.09111111111	5319.49555555556	Ctx4	PC	Astro
X1979	6830.06	4315.43	Ctx4	PC	Neuron
X1980	5925.59833333333	5192.61166666667	Ctx4	PC	Oligo
X1981	5767.75375	5348.01875	Ctx4	PC	Neuron
X1984	6794.29387096774	4361.37935483871	Ctx4	PC	Astro
X1985	4522.60142857143	6625.77142857143	Ctx4	PC	Oligo
X1986	4189.792	6946.767	Ctx4	PC	Neuron
X1987	7553.61857142857	3572.22785714286	Ctx4	PC	Astro
X1988	5160.62111111111	5980.80777777778	Ctx4	PC	Astro
X1989	6970.19185185185	4156.7537037037	Ctx4	PC	Oligo
X1990	4310.09636363636	6843.71818181818	Ctx4	PC	Neuron
X1991	4782.15916666667	6372.78166666667	Ctx4	PC	Astro
X1992	5400.136	5723.762	Ctx4	PC	Astro
X1993	6859.42846153846	4290.68384615385	Ctx4	PC	Astro
X1994	9379.06333333333	1778.51333333333	Ctx4	PC	Astro
X1995	5137.749	6009.914	Ctx4	PC	Oligo
X1996	8216.23375	2858.1325	Ctx4	PC	Neuron
X1997	7707.5	3455.556	Ctx4	PC	Oligo
X1998	7939.538	3212.7	Ctx4	PC	Oligo
X1999	5216.99466666667	5943.21333333333	Ctx4	PC	Neuron
X2000	6670.26833333333	4487.295	Ctx4	PC	Oligo
X2001	4449.948	6683.606	Ctx4	PC	Neuron
X2002	4223.95181818182	6937.41272727273	Ctx4	PC	Astro
X2003	5250.71666666667	5907.895	Ctx4	PC	Oligo
X2004	6909.22166666667	4272.47	Ctx4	PC	Oligo
X2005	8053.26583333333	3106.4775	Ctx4	PC	Neuron
X2006	7595.74411764706	3582.09882352941	Ctx4	PC	Neuron
X2007	8684.851	2478.487	Ctx4	PC	Neuron
X2008	9033.09777777778	2158.44944444444	Ctx4	PC	Neuron
X2009	4700.81555555555	6469.40666666667	Ctx4	PC	Neuron
X2010	4810.09	6383.63875	Ctx4	PC	Astro
X2011	5938.04375	5250.67875	Ctx4	PC	Neuron
X2012	4873.684	6282.582	Ctx4	PC	Neuron
X2013	4821.71	6336.11125	Ctx4	PC	Astro
X2014	7920.53	3262.51833333333	Ctx4	PC	Neuron
X2015	8081.5535483871	3103.67193548387	Ctx4	PC	Astro
X2016	7576.31692307692	3594.37461538462	Ctx4	PC	Astro
X2017	3010.65181818182	8158.97090909091	Ctx4	PC	Oligo
X2018	3348.9621875	7854.210625	Ctx4	PC	Astro
X2019	3158.00833333333	8056.90666666667	Ctx4	PC	Neuron
X2020	5710.73933333333	5483.14866666667	Ctx4	PC	Oligo
X2021	7707.58666666667	3485.31111111111	Ctx4	PC	Neuron
X2022	3301.55833333333	7867.15125	Ctx4	PC	Astro
X2023	6534.75	4651.579	Ctx4	PC	CAMs
X2024	3000.175	8200.7215	Ctx4	PC	Astro
X2025	4543.356	6688.444	Ctx4	PC	Oligo
X2026	8073.18117647059	3134.47764705882	Ctx4	PC	Neuron
X2027	4827.98285714286	6377.55142857143	Ctx4	PC	Neuron
X2028	7118.32833333333	4148.98166666667	Ctx4	PC	Neuron
X2029	4753.67375	6497.195	Ctx4	PC	Oligo
X2030	3386.49352941176	7811.55647058824	Ctx4	PC	Oligo
X2031	7836.52285714286	3378.02285714286	Ctx4	PC	Neuron
X2032	4430.76222222222	6791.17333333333	Ctx4	PC	Oligo
X2033	8681.49111111111	2546.42	Ctx4	PC	Neuron
X2034	5848.41363636364	5301.51090909091	Ctx4	PC	Neuron
X2035	4580.62	6646.45777777778	Ctx4	PC	Neuron
X2036	3057.4280952381	8157.09952380952	Ctx4	PC	Oligo
X2037	5198.90933333333	6006.414	Ctx4	PC	Neuron
X2038	7041.98571428571	4169.99428571429	Ctx4	PC	Astro
X2039	6096.846	5121.926	Ctx4	PC	Astro
X2040	4945.50095238095	6292.24333333333	Ctx4	PC	Oligo
X2041	5139.52095238095	6085.76238095238	Ctx4	PC	Oligo
X2043	8824.88555555556	2404.28222222222	Ctx4	PC	Astro
X2044	3120.87666666667	8099.13666666667	Ctx4	PC	Oligo
X2046	8237.94333333333	2983.45	Ctx4	PC	Neuron
X2047	3079.47736842105	8161.68052631579	Ctx4	PC	Oligo
X2048	5738.99428571429	5508.03285714286	Ctx4	PC	Oligo
X2049	6008.86428571429	5217.67642857143	Ctx4	PC	Oligo
X2050	8557.38916666667	2667.46	Ctx4	PC	Astro
X2051	7739.456	3497.18266666667	Ctx4	PC	Neuron
X2052	5240.754	5989.8	Ctx4	PC	Oligo
X2053	7953.96578947368	3277.13631578947	Ctx4	PC	Oligo
X2054	3212.81727272727	8018.66	Ctx4	PC	Oligo
X2055	6544.39555555556	4689.14777777778	Ctx4	PC	Neuron
X2056	8553.47461538462	2630.08769230769	Ctx4	PC	Neuron
X2057	7960.95483870968	3297.81451612903	Ctx4	PC	Oligo
X2058	5811.94444444444	5435.18222222222	Ctx4	PC	Oligo
X2059	5449.909	5790.757	Ctx4	PC	Astro
X2060	4718.37	6551.28333333333	Ctx4	PC	Neuron
X2061	3941.7416	7328.6712	Ctx4	PC	Astro
X2063	7824.80125	3436.435	Ctx4	PC	Astro
X2064	6668.78875	4615.44875	Ctx4	PC	Astro
X2065	6042.484	5226.096	Ctx4	PC	Neuron
X2066	6559.935	4673.212	Ctx4	PC	Astro
X2067	7336.028	3908.344	Ctx4	PC	Neuron
X2068	6082.985	5161.475	Ctx4	PC	Neuron
X2069	5475.39666666667	5783.15111111111	Ctx4	PC	Astro
X2070	4257.15666666667	6951.45444444444	Ctx4	PC	Astro
X2071	3165.38	8097.40142857143	Ctx4	PC	Astro
X2072	9113.79090909091	2150.30272727273	Ctx4	PC	Neuron
X2073	6267.18375	4923.67	Ctx4	PC	Neuron
X2074	5231.78611111111	6023.96888888889	Ctx4	PC	Oligo
X2075	8453.55	2812.85285714286	Ctx4	PC	Oligo
X2076	6417.7625	4866.58583333333	Ctx4	PC	Oligo
X2077	5916.87333333333	5342.37333333333	Ctx4	PC	Neuron
X2078	5943.665	5368.85333333333	Ctx4	PC	Neuron
X2079	4856.605	6409.62833333333	Ctx4	PC	Neuron
X2080	8145.61777777778	3123.67777777778	Ctx4	PC	Neuron
X2081	4652.12117647059	6614.20470588235	Ctx4	PC	Neuron
X2082	4239.89785714286	7015.83785714286	Ctx4	PC	Astro
X2084	5465.60454545455	5814.67636363636	Ctx4	PC	Astro
X2085	7764.874	3479.702	Ctx4	PC	Oligo
X2086	6857.82636363636	4404.61454545454	Ctx4	PC	Neuron
X2087	7511.51	3801.69594594595	Ctx4	PC	Neuron
X2088	5569.88333333333	5732.94777777778	Ctx4	PC	Neuron
X2089	4369.66333333333	6943.68	Ctx4	PC	Neuron
X2090	6458.82086956522	4851.05695652174	Ctx4	PC	Astro
X2091	3914.27875	7372.50875	Ctx4	PC	Astro
X2092	7774.62888888889	3528.82333333333	Ctx4	PC	Neuron
X2093	4034.68259259259	7257.40259259259	Ctx4	PC	Astro
X2094	4305.81	6966.53	Ctx4	PC	Oligo
X2095	3841.51	7463.864	Ctx4	PC	Astro
X2096	4545.3803030303	6763.81333333333	Ctx4	PC	Astro
X2097	7270.38833333333	4053.00666666667	Ctx4	PC	Neuron
X2098	6722.55916666667	4554.635	Ctx4	PC	Neuron
X2099	7187.88352941176	4129.07470588235	Ctx4	PC	Oligo
X2101	4857.885	6463.8025	Ctx4	PC	Oligo
X2103	5182.55166666667	6140.20083333334	Ctx4	PC	Astro
X2104	4758.79166666667	6572.295	Ctx4	PC	Neuron
X2105	6977.3425	4357.88333333333	Ctx4	PC	Neuron
X2106	4508.05476190476	6818.51095238095	Ctx4	PC	Neuron
X2107	8920.16454545455	2418.88363636364	Ctx4	PC	Oligo
X2108	6736.04	4600.387	Ctx4	PC	Astro
X2109	4461.875	6885.64666666667	Ctx4	PC	Neuron
X2110	7776.81181818182	3577.34636363636	Ctx4	PC	Neuron
X2111	7740.76714285714	3585.83857142857	Ctx4	PC	Oligo
X2112	6936.36111111111	4406.57222222222	Ctx4	PC	Astro
X2113	4486.945	6867.404	Ctx4	PC	Neuron
X2114	4780.77523809524	6598.12095238095	Ctx4	PC	Neuron
X2115	3881.873	7461.209	Ctx4	PC	Oligo
[truncated: 107,411 more rows]

## Sheet: Figure 3d bottom panel
Table 1
	segmentation	Cell	cell_count	total_cells	cell_pct	label	Cell_ordered	seg_total
1	LM	CAMs	167	1139	14.66	CAMs (14.66%)	CAMs	LM (n=1139)
2	LM	Endothelial cells	197	1139	17.3	Endothelial cells (17.3%)	Endothelial cells	LM (n=1139)
3	LM	Fibroblast	449	1139	39.42	Fibroblast (39.42%)	Fibroblast	LM (n=1139)
4	LM	Lymphocytes	47	1139	4.13	Lymphocytes (4.13%)	Lymphocytes	LM (n=1139)
5	LM	Mural cells	279	1139	24.5	Mural cells (24.5%)	Mural cells	LM (n=1139)
6	PC	Astro	13944	108271	12.88	Astro (12.88%)	Astro	PC (n=108271)
7	PC	CAMs	121	108271	0.11	CAMs (0.11%)	CAMs	PC (n=108271)
8	PC	Lymphocytes	1	108271	0	Lymphocytes (0%)	Lymphocytes	PC (n=108271)
9	PC	MG	2743	108271	2.53	MG (2.53%)	MG	PC (n=108271)
10	PC	Mural cells	199	108271	0.18	Mural cells (0.18%)	Mural cells	PC (n=108271)
11	PC	Neuron	44612	108271	41.2	Neuron (41.2%)	Neuron	PC (n=108271)
12	PC	Oligo	46651	108271	43.09	Oligo (43.09%)	Oligo	PC (n=108271)

## Sheet: Figure 3g
Table 1
	x	y	cell	Celltype
1	-79542.7142857143	35834.9047619048	2_10	Astro
2	-79352.7142857143	35845.9047619048	3_10	Oligo
3	-78100.7142857143	35816.9047619048	7_10	Astro
4	-77955.7142857143	35832.9047619048	8_10	Astro
5	-77906.7142857143	35826.9047619048	12_10	Astro
6	-76081.7142857143	35823.9047619048	14_10	Fibroblast
7	-79694.7142857143	35825.9047619048	15_10	Oligo
8	-76748.7142857143	35793.9047619048	17_10	Fibroblast
9	-76515.7142857143	35765.9047619048	18_10	CAMs
10	-76218.7142857143	35782.9047619048	19_10	Fibroblast
11	-79387.7142857143	35788.9047619048	20_10	Neuron
12	-79473.7142857143	35787.9047619048	21_10	Neuron
13	-79977.7142857143	35742.9047619048	23_10	Astro
14	-79896.7142857143	35757.9047619048	24_10	Neuron
15	-78307.7142857143	35726.9047619048	25_10	Astro
16	-78359.7142857143	35721.9047619048	26_10	Astro
17	-76795.7142857143	35727.9047619048	27_10	Fibroblast
18	-76260.7142857143	35694.9047619048	28_10	Fibroblast
19	-79900.7142857143	35707.9047619048	29_10	Astro
20	-79280.7142857143	35706.9047619048	30_10	Neuron
21	-79671.7142857143	35707.9047619048	32_10	Neuron
22	-77745.7142857143	35707.9047619048	33_10	Oligo
23	-77015.7142857143	35681.9047619048	36_10	Endothelial cells
24	-80111.7142857143	35688.9047619048	37_10	Neuron
25	-76623.7142857143	35675.9047619048	38_10	CAMs
26	-75861.7142857143	35671.9047619048	39_10	CAMs
27	-76658.7142857143	35658.9047619048	43_10	CAMs
28	-78918.7142857143	35656.9047619048	44_10	Neuron
29	-77135.7142857143	35655.9047619048	45_10	CAMs
30	-78430.7142857143	35630.9047619048	46_10	Neuron
31	-80175.7142857143	35639.9047619048	48_10	Neuron
32	-79433.7142857143	35652.9047619048	49_10	Oligo
33	-80075.7142857143	35633.9047619048	50_10	Neuron
34	-75851.7142857143	35609.9047619048	52_10	Fibroblast
35	-79290.7142857143	35598.9047619048	53_10	Astro
36	-79129.7142857143	35577.9047619048	54_10	Neuron
37	-80237.7142857143	35563.9047619048	55_10	Neuron
38	-75853.7142857143	35538.9047619048	57_10	Fibroblast
39	-80034.7142857143	35548.9047619048	58_10	Neuron
40	-79513.7142857143	35538.9047619048	59_10	Neuron
41	-77229.7142857143	35516.9047619048	60_10	Lymphocytes
42	-77552.7142857143	35518.9047619048	61_10	Astro
43	-78028.7142857143	35505.9047619048	62_10	Astro
44	-77012.7142857143	35506.9047619048	63_10	Fibroblast
45	-79261.7142857143	35512.9047619048	64_10	Oligo
46	-76273.7142857143	35503.9047619048	66_10	Fibroblast
47	-77195.7142857143	35476.9047619048	68_10	CAMs
48	-75853.7142857143	35460.9047619048	71_10	CAMs
49	-76789.7142857143	35438.9047619048	72_10	Mural cells
50	-80260.7142857143	35460.9047619048	73_10	Oligo
51	-78793.7142857143	35429.9047619048	75_10	Astro
52	-79567.7142857143	35433.9047619048	76_10	Neuron
53	-77849.7142857143	35413.9047619048	77_10	Oligo
54	-79726.7142857143	35388.9047619048	79_10	Neuron
55	-76946.7142857143	35386.9047619048	80_10	Endothelial cells
56	-77321.7142857143	35386.9047619048	82_10	Endothelial cells
57	-77198.7142857143	35379.9047619048	84_10	Fibroblast
58	-77627.7142857143	35362.9047619048	85_10	Astro
59	-77132.7142857143	35363.9047619048	86_10	Fibroblast
60	-78120.7142857143	35376.9047619048	87_10	Astro
61	-78028.7142857143	35355.9047619048	88_10	Mural cells
62	-77055.7142857143	35363.9047619048	89_10	Mural cells
63	-77233.7142857143	35327.9047619048	91_10	Fibroblast
64	-79431.7142857143	35332.9047619048	92_10	Neuron
65	-77754.7142857143	35325.9047619048	95_10	Astro
66	-76612.7142857143	35317.9047619048	96_10	Fibroblast
67	-77860.7142857143	35300.9047619048	98_10	Oligo
68	-78693.7142857143	35284.9047619048	99_10	Astro
69	-79346.7142857143	35266.9047619048	101_10	Neuron
70	-76637.7142857143	35261.9047619048	102_10	Fibroblast
71	-79613.7142857143	35262.9047619048	103_10	Neuron
72	-79431.7142857143	35246.9047619048	104_10	Neuron
73	-77710.7142857143	35250.9047619048	105_10	Neuron
74	-77609.7142857143	35262.9047619048	106_10	Oligo
75	-79275.7142857143	35235.9047619048	107_10	Neuron
76	-77054.7142857143	35257.9047619048	108_10	Fibroblast
77	-76446.7142857143	35234.9047619048	109_10	Fibroblast
78	-79921.7142857143	35209.9047619048	110_10	Neuron
79	-76598.7142857143	35214.9047619048	111_10	Fibroblast
80	-78457.7142857143	35202.9047619048	112_10	Neuron
81	-79838.7142857143	35209.9047619048	113_10	Astro
82	-75837.7142857143	35171.9047619048	115_10	Mural cells
83	-80084.7142857143	35168.9047619048	116_10	Astro
84	-77299.7142857143	35155.9047619048	118_10	Mural cells
85	-79682.7142857143	35142.9047619048	119_10	Neuron
86	-78732.7142857143	35132.9047619048	120_10	Astro
87	-79330.7142857143	35104.9047619048	122_10	Neuron
88	-77976.7142857143	35092.9047619048	123_10	Astro
89	-78236.7142857143	35084.9047619048	124_10	Oligo
90	-80094.7142857143	35087.9047619048	125_10	Astro
91	-79523.7142857143	35099.9047619048	126_10	Neuron
92	-79461.7142857143	35090.9047619048	127_10	Neuron
93	-76234.7142857143	35068.9047619048	128_10	Fibroblast
94	-79847.7142857143	35080.9047619048	129_10	Neuron
95	-77247.7142857143	35059.9047619048	131_10	CAMs
96	-80243.7142857143	35057.9047619048	132_10	Neuron
97	-79498.7142857143	35046.9047619048	133_10	Neuron
98	-80032.7142857143	35043.9047619048	134_10	Oligo
99	-79925.7142857143	35043.9047619048	135_10	Neuron
100	-76278.7142857143	35034.9047619048	136_10	CAMs
101	-76793.7142857143	35018.9047619048	137_10	Mural cells
102	-77767.7142857143	35021.9047619048	138_10	Oligo
103	-79389.7142857143	35033.9047619048	139_10	Mural cells
104	-78828.7142857143	35022.9047619048	140_10	Astro
105	-79836.7142857143	35010.9047619048	141_10	Neuron
106	-78952.7142857143	35002.9047619048	142_10	Neuron
107	-79076.7142857143	35008.9047619048	143_10	Astro
108	-78575.7142857143	34990.9047619048	144_10	Astro
109	-77468.7142857143	34985.9047619048	145_10	CAMs
110	-80268.7142857143	34988.9047619048	146_10	Oligo
111	-79778.7142857143	34978.9047619048	147_10	Neuron
112	-76633.7142857143	34977.9047619048	148_10	Mural cells
113	-80158.7142857143	34957.9047619048	149_10	Neuron
114	-76199.7142857143	34951.9047619048	150_10	Mural cells
115	-79721.7142857143	34956.9047619048	151_10	Neuron
116	-77002.7142857143	34891.9047619048	153_10	Mural cells
117	-79530.7142857143	34899.9047619048	155_10	Neuron
118	-76877.7142857143	34880.9047619048	158_10	Endothelial cells
119	-76220.7142857143	34883.9047619048	159_10	Mural cells
120	-80122.7142857143	34862.9047619048	161_10	Oligo
121	-79925.7142857143	34875.9047619048	162_10	Mural cells
122	-78858.7142857143	34841.9047619048	165_10	Astro
123	-77896.7142857143	34834.9047619048	166_10	Astro
124	-78766.7142857143	34825.9047619048	167_10	MG
125	-78573.7142857143	34818.9047619048	168_10	Astro
126	-77107.7142857143	34823.9047619048	169_10	Mural cells
127	-79189.7142857143	34805.9047619048	171_10	Neuron
128	-79461.7142857143	34813.9047619048	172_10	Astro
129	-79902.7142857143	34807.9047619048	173_10	MG
130	-76793.7142857143	34801.9047619048	174_10	Fibroblast
131	-79365.7142857143	34804.9047619048	176_10	Neuron
132	-80224.7142857143	34795.9047619048	177_10	Neuron
133	-77353.7142857143	34800.9047619048	178_10	Fibroblast
134	-79581.7142857143	34786.9047619048	180_10	Neuron
135	-77615.7142857143	34784.9047619048	181_10	CAMs
136	-76915.7142857143	34760.9047619048	183_10	Fibroblast
137	-77842.7142857143	34770.9047619048	184_10	Neuron
138	-76930.7142857143	34730.9047619048	185_10	Endothelial cells
139	-80026.7142857143	34734.9047619048	186_10	Neuron
140	-79428.7142857143	34730.9047619048	187_10	Neuron
141	-79550.7142857143	34717.9047619048	189_10	Neuron
142	-78205.7142857143	34727.9047619048	190_10	Astro
143	-78404.7142857143	34700.9047619048	191_10	Neuron
144	-79379.7142857143	34676.9047619048	193_10	Astro
145	-77176.7142857143	34668.9047619048	194_10	Mural cells
146	-76038.7142857143	34662.9047619048	195_10	CAMs
147	-77957.7142857143	34676.9047619048	196_10	Oligo
148	-79432.7142857143	34670.9047619048	197_10	Neuron
149	-78474.7142857143	34656.9047619048	198_10	Astro
150	-76661.7142857143	34638.9047619048	199_10	Fibroblast
151	-79249.7142857143	34638.9047619048	200_10	Astro
152	-77587.7142857143	34633.9047619048	202_10	Mural cells
153	-78419.7142857143	34629.9047619048	203_10	Astro
154	-77633.7142857143	34633.9047619048	204_10	Fibroblast
155	-79424.7142857143	34616.9047619048	207_10	Neuron
156	-78669.7142857143	34620.9047619048	208_10	Astro
157	-80232.7142857143	34609.9047619048	209_10	Neuron
158	-78631.7142857143	34608.9047619048	210_10	Astro
159	-76439.7142857143	34590.9047619048	211_10	Mural cells
160	-76968.7142857143	34592.9047619048	212_10	Endothelial cells
161	-78233.7142857143	34597.9047619048	213_10	Oligo
162	-77190.7142857143	34588.9047619048	214_10	Mural cells
163	-77690.7142857143	34570.9047619048	215_10	Mural cells
164	-77899.7142857143	34585.9047619048	217_10	Astro
165	-76264.7142857143	34565.9047619048	218_10	Fibroblast
166	-77158.7142857143	34542.9047619048	219_10	Fibroblast
167	-78223.7142857143	34546.9047619048	220_10	Astro
168	-76177.7142857143	34528.9047619048	221_10	Fibroblast
169	-79972.7142857143	34551.9047619048	222_10	Neuron
170	-77033.7142857143	34515.9047619048	224_10	Fibroblast
171	-78757.7142857143	34512.9047619048	225_10	Astro
172	-79947.7142857143	34485.9047619048	227_10	Neuron
173	-79500.7142857143	34475.9047619048	229_10	Mural cells
174	-79397.7142857143	34457.9047619048	230_10	Neuron
175	-77672.7142857143	34444.9047619048	231_10	Fibroblast
176	-78728.7142857143	34450.9047619048	232_10	Oligo
177	-76495.7142857143	34438.9047619048	233_10	Fibroblast
178	-77977.7142857143	34448.9047619048	234_10	Astro
179	-76435.7142857143	34411.9047619048	235_10	Mural cells
180	-78114.7142857143	34417.9047619048	236_10	Oligo
181	-76550.7142857143	34384.9047619048	237_10	Fibroblast
182	-77086.7142857143	34403.9047619048	238_10	Endothelial cells
183	-79653.7142857143	34387.9047619048	239_10	Neuron
184	-79732.7142857143	34368.9047619048	241_10	Neuron
185	-79073.7142857143	34362.9047619048	242_10	Neuron
186	-77110.7142857143	34348.9047619048	243_10	Fibroblast
187	-79162.7142857143	34358.9047619048	244_10	MG
188	-80020.7142857143	34354.9047619048	245_10	Neuron
189	-78221.7142857143	34346.9047619048	246_10	Astro
190	-78722.7142857143	34328.9047619048	247_10	Astro
191	-79603.7142857143	34321.9047619048	248_10	Neuron
192	-79236.7142857143	34326.9047619048	249_10	Oligo
193	-79356.7142857143	34314.9047619048	250_10	Neuron
194	-77258.7142857143	34309.9047619048	252_10	Mural cells
195	-79877.7142857143	34298.9047619048	253_10	Neuron
196	-78244.7142857143	34283.9047619048	254_10	Astro
197	-77195.7142857143	34300.9047619048	255_10	Endothelial cells
198	-79540.7142857143	34274.9047619048	256_10	Neuron
199	-79212.7142857143	34267.9047619048	257_10	Oligo
200	-76547.7142857143	34251.9047619048	258_10	Fibroblast
201	-80175.7142857143	34279.9047619048	259_10	Neuron
202	-79293.7142857143	34260.9047619048	260_10	Neuron
203	-77551.7142857143	34261.9047619048	261_10	Fibroblast
204	-78387.7142857143	34241.9047619048	262_10	Oligo
205	-78102.7142857143	34205.9047619048	263_10	Astro
206	-80256.7142857143	34194.9047619048	264_10	Neuron
207	-79506.7142857143	34193.9047619048	265_10	Neuron
208	-76351.7142857143	34180.9047619048	266_10	Mural cells
209	-78171.7142857143	34157.9047619048	267_10	Astro
210	-79565.7142857143	34143.9047619048	268_10	Neuron
211	-80073.7142857143	34127.9047619048	270_10	Neuron
212	-79757.7142857143	34121.9047619048	271_10	Neuron
213	-79640.7142857143	34130.9047619048	272_10	Astro
214	-79450.7142857143	34089.9047619048	274_10	Neuron
215	-78352.7142857143	34082.9047619048	275_10	Astro
216	-77533.7142857143	34078.9047619048	276_10	Fibroblast
217	-79111.7142857143	34074.9047619048	277_10	CAMs
218	-78044.7142857143	34051.9047619048	278_10	Astro
219	-76351.7142857143	34069.9047619048	279_10	Fibroblast
220	-79608.7142857143	34048.9047619048	280_10	Neuron
221	-79952.7142857143	34062.9047619048	281_10	Neuron
222	-77743.7142857143	34040.9047619048	282_10	Fibroblast
223	-80162.7142857143	34018.9047619048	284_10	Neuron
224	-79415.7142857143	34026.9047619048	285_10	Neuron
225	-79689.7142857143	34028.9047619048	286_10	Oligo
226	-79328.7142857143	34001.9047619048	287_10	Neuron
227	-78854.7142857143	33990.9047619048	288_10	Astro
228	-78414.7142857143	34008.9047619048	289_10	Astro
229	-79582.7142857143	33976.9047619048	290_10	Neuron
230	-80125.7142857143	33986.9047619048	291_10	Neuron
231	-79880.7142857143	33965.9047619048	292_10	Neuron
232	-79947.7142857143	33973.9047619048	294_10	Neuron
233	-79682.7142857143	33973.9047619048	295_10	Neuron
234	-79814.7142857143	33954.9047619048	296_10	Neuron
235	-76583.7142857143	33950.9047619048	297_10	Fibroblast
236	-79452.7142857143	33931.9047619048	298_10	Neuron
237	-79195.7142857143	33926.9047619048	299_10	Neuron
238	-78141.7142857143	33944.9047619048	300_10	MG
239	-80126.7142857143	33906.9047619048	303_10	Neuron
240	-77341.7142857143	33903.9047619048	304_10	Fibroblast
241	-75877.7142857143	33874.9047619048	305_10	Fibroblast
242	-79704.7142857143	33871.9047619048	306_10	Neuron
243	-78155.7142857143	33856.9047619048	308_10	Oligo
244	-78650.7142857143	33867.9047619048	309_10	Oligo
245	-76022.7142857143	33819.9047619048	310_10	Mural cells
246	-76109.7142857143	33849.9047619048	311_10	Fibroblast
247	-79409.7142857143	33842.9047619048	312_10	Neuron
248	-79545.7142857143	33854.9047619048	313_10	Neuron
249	-76624.7142857143	33837.9047619048	314_10	Fibroblast
250	-78005.7142857143	33814.9047619048	315_10	Astro
251	-78360.7142857143	33797.9047619048	316_10	Astro
252	-79279.7142857143	33804.9047619048	317_10	CAMs
253	-79166.7142857143	33820.9047619048	318_10	Neuron
254	-76319.7142857143	33822.9047619048	319_10	Mural cells
255	-79527.7142857143	33805.9047619048	320_10	Neuron
256	-77372.7142857143	33776.9047619048	321_10	Endothelial cells
257	-79410.7142857143	33772.9047619048	322_10	Oligo
258	-79856.7142857143	33766.9047619048	323_10	Neuron
259	-76679.7142857143	33734.9047619048	324_10	Endothelial cells
260	-77968.7142857143	33728.9047619048	325_10	Astro
261	-79997.7142857143	33730.9047619048	326_10	Neuron
262	-79534.7142857143	33721.9047619048	327_10	Neuron
263	-79079.7142857143	33692.9047619048	328_10	Astro
264	-78480.7142857143	33715.9047619048	329_10	Neuron
265	-76032.7142857143	33695.9047619048	333_10	CAMs
266	-79596.7142857143	33690.9047619048	334_10	Oligo
267	-77398.7142857143	33685.9047619048	335_10	Endothelial cells
268	-76362.7142857143	33689.9047619048	336_10	Mural cells
269	-80009.7142857143	33677.9047619048	337_10	Oligo
270	-80123.7142857143	33658.9047619048	338_10	Neuron
271	-79636.7142857143	33668.9047619048	339_10	Neuron
272	-78298.7142857143	33670.9047619048	340_10	Oligo
273	-76755.7142857143	33647.9047619048	341_10	Fibroblast
274	-79336.7142857143	33649.9047619048	342_10	Neuron
275	-76410.7142857143	33645.9047619048	343_10	Mural cells
276	-79646.7142857143	33608.9047619048	345_10	Astro
277	-78836.7142857143	33614.9047619048	346_10	MG
278	-80094.7142857143	33605.9047619048	347_10	Neuron
279	-79844.7142857143	33578.9047619048	349_10	Neuron
280	-78415.7142857143	33606.9047619048	350_10	Oligo
281	-79206.7142857143	33560.9047619048	351_10	Oligo
282	-77996.7142857143	33524.9047619048	352_10	Astro
283	-77437.7142857143	33485.9047619048	353_10	Fibroblast
284	-79375.7142857143	33508.9047619048	354_10	Astro
285	-79690.7142857143	33518.9047619048	355_10	Oligo
286	-78453.7142857143	33499.9047619048	356_10	Oligo
287	-76081.7142857143	33485.9047619048	357_10	Fibroblast
288	-79088.7142857143	33455.9047619048	359_10	Astro
289	-77532.7142857143	33455.9047619048	360_10	Mural cells
290	-79531.7142857143	33434.9047619048	361_10	Neuron
291	-76908.7142857143	33432.9047619048	362_10	Fibroblast
292	-77980.7142857143	33414.9047619048	363_10	Astro
293	-79931.7142857143	33412.9047619048	364_10	Astro
294	-79370.7142857143	33413.9047619048	366_10	Neuron
295	-80152.7142857143	33403.9047619048	368_10	Neuron
296	-78169.7142857143	33387.9047619048	370_10	Oligo
297	-77793.7142857143	33389.9047619048	371_10	Fibroblast
298	-79976.7142857143	33382.9047619048	372_10	Astro
299	-76152.7142857143	33358.9047619048	373_10	Fibroblast
300	-78457.7142857143	33338.9047619048	374_10	Neuron
301	-78176.7142857143	33327.9047619048	375_10	Astro
302	-78069.7142857143	33316.9047619048	376_10	MG
303	-76276.7142857143	33323.9047619048	377_10	Fibroblast
304	-77421.7142857143	33302.9047619048	378_10	Mural cells
305	-77581.7142857143	33326.9047619048	379_10	Mural cells
306	-79848.7142857143	33300.9047619048	381_10	Neuron
307	-80012.7142857143	33286.9047619048	382_10	Neuron
308	-76947.7142857143	33297.9047619048	383_10	Mural cells
309	-76212.7142857143	33290.9047619048	384_10	Fibroblast
310	-78412.7142857143	33298.9047619048	385_10	Oligo
311	-76894.7142857143	33303.9047619048	386_10	Mural cells
312	-76843.7142857143	33289.9047619048	387_10	Mural cells
313	-80230.7142857143	33294.9047619048	388_10	Oligo
314	-78967.7142857143	33271.9047619048	390_10	Astro
315	-79227.7142857143	33275.9047619048	392_10	Oligo
316	-79421.7142857143	33274.9047619048	393_10	CAMs
317	-77563.7142857143	33270.9047619048	394_10	Mural cells
318	-79765.7142857143	33265.9047619048	395_10	Neuron
319	-79372.7142857143	33247.9047619048	397_10	CAMs
320	-75993.7142857143	33234.9047619048	398_10	Fibroblast
321	-80124.7142857143	33222.9047619048	399_10	Neuron
322	-78945.7142857143	33213.9047619048	401_10	Astro
323	-76942.7142857143	33222.9047619048	402_10	Mural cells
324	-79236.7142857143	33220.9047619048	403_10	Oligo
325	-78296.7142857143	33208.9047619048	404_10	Astro
326	-75945.7142857143	33185.9047619048	405_10	Mural cells
327	-78363.7142857143	33164.9047619048	406_10	Astro
328	-79065.7142857143	33176.9047619048	407_10	CAMs
329	-80194.7142857143	33161.9047619048	408_10	Oligo
330	-77663.7142857143	33149.9047619048	409_10	Mural cells
331	-77560.7142857143	33152.9047619048	410_10	Mural cells
332	-76406.7142857143	33132.9047619048	411_10	Fibroblast
333	-76552.7142857143	33128.9047619048	412_10	CAMs
334	-79425.7142857143	33105.9047619048	414_10	Neuron
335	-79906.7142857143	33095.9047619048	415_10	Neuron
336	-80194.7142857143	33074.9047619048	416_10	Neuron
337	-80063.7142857143	33069.9047619048	417_10	Neuron
338	-79297.7142857143	33050.9047619048	419_10	Neuron
339	-77460.7142857143	33040.9047619048	420_10	Mural cells
340	-79610.7142857143	33049.9047619048	421_10	Oligo
341	-78288.7142857143	33012.9047619048	424_10	Astro
342	-76255.7142857143	33006.9047619048	426_10	Fibroblast
343	-76726.7142857143	33027.9047619048	428_10	Fibroblast
344	-76450.7142857143	33004.9047619048	429_10	Fibroblast
345	-79432.7142857143	32993.9047619048	430_10	Oligo
346	-79778.7142857143	32982.9047619048	431_10	Oligo
347	-76348.7142857143	32991.9047619048	432_10	Mural cells
348	-79893.7142857143	32960.9047619048	436_10	Oligo
349	-79980.7142857143	32953.9047619048	437_10	Neuron
350	-77378.7142857143	32939.9047619048	438_10	Mural cells
351	-79113.7142857143	32946.9047619048	441_10	Oligo
352	-79439.7142857143	32931.9047619048	444_10	Neuron
353	-77289.7142857143	32867.9047619048	447_10	Fibroblast
354	-76734.7142857143	32887.9047619048	448_10	Fibroblast
355	-79391.7142857143	32906.9047619048	449_10	Neuron
356	-76155.7142857143	32890.9047619048	451_10	Fibroblast
357	-79177.7142857143	32882.9047619048	452_10	Neuron
358	-79450.7142857143	32882.9047619048	453_10	Neuron
359	-77877.7142857143	32853.9047619048	454_10	Fibroblast
360	-76117.7142857143	32852.9047619048	455_10	Fibroblast
361	-79937.7142857143	32852.9047619048	456_10	Neuron
362	-79444.7142857143	32831.9047619048	459_10	Neuron
363	-78703.7142857143	32824.9047619048	461_10	Oligo
364	-77189.7142857143	32786.9047619048	462_10	Fibroblast
365	-78307.7142857143	32798.9047619048	463_10	MG
366	-79597.7142857143	32793.9047619048	464_10	Neuron
367	-78189.7142857143	32764.9047619048	467_10	Astro
368	-79862.7142857143	32754.9047619048	468_10	Astro
369	-76224.7142857143	32763.9047619048	470_10	Fibroblast
370	-79934.7142857143	32758.9047619048	471_10	Neuron
371	-77977.7142857143	32753.9047619048	472_10	CAMs
372	-80134.7142857143	32722.9047619048	473_10	Neuron
373	-79434.7142857143	32735.9047619048	474_10	Oligo
374	-77236.7142857143	32734.9047619048	475_10	Fibroblast
375	-79328.7142857143	32703.9047619048	477_10	Oligo
376	-76528.7142857143	32650.9047619048	478_10	Endothelial cells
377	-79184.7142857143	32688.9047619048	479_10	Oligo
378	-77377.7142857143	32697.9047619048	481_10	Mural cells
379	-77204.7142857143	32668.9047619048	482_10	Fibroblast
380	-79513.7142857143	32684.9047619048	483_10	Oligo
381	-79865.7142857143	32668.9047619048	484_10	Neuron
382	-76443.7142857143	32657.9047619048	485_10	Mural cells
383	-78719.7142857143	32674.9047619048	486_10	Oligo
384	-78490.7142857143	32670.9047619048	487_10	Astro
385	-77782.7142857143	32673.9047619048	488_10	Fibroblast
386	-77994.7142857143	32640.9047619048	490_10	Astro
387	-77748.7142857143	32618.9047619048	491_10	CAMs
388	-79094.7142857143	32618.9047619048	493_10	Neuron
389	-77873.7142857143	32596.9047619048	495_10	Endothelial cells
390	-76928.7142857143	32624.9047619048	496_10	Mural cells
391	-78597.7142857143	32630.9047619048	497_10	Astro
392	-78559.7142857143	32597.9047619048	498_10	Astro
393	-80113.7142857143	32598.9047619048	499_10	Oligo
394	-76432.7142857143	32604.9047619048	500_10	Mural cells
395	-76627.7142857143	32585.9047619048	501_10	CAMs
396	-80014.7142857143	32589.9047619048	502_10	Astro
397	-79476.7142857143	32595.9047619048	503_10	Oligo
398	-76451.7142857143	32576.9047619048	504_10	Fibroblast
399	-76849.7142857143	32580.9047619048	505_10	Mural cells
400	-79724.7142857143	32561.9047619048	506_10	Astro
401	-76713.7142857143	32568.9047619048	507_10	Fibroblast
402	-79847.7142857143	32562.9047619048	508_10	MG
403	-78931.7142857143	32552.9047619048	509_10	Mural cells
404	-79655.7142857143	32539.9047619048	510_10	Astro
405	-76026.7142857143	32543.9047619048	511_10	Fibroblast
406	-80160.7142857143	32542.9047619048	512_10	Oligo
407	-79229.7142857143	32533.9047619048	513_10	Neuron
408	-78201.7142857143	32527.9047619048	514_10	Neuron
409	-76461.7142857143	32515.9047619048	515_10	Mural cells
410	-76915.7142857143	32522.9047619048	516_10	Fibroblast
411	-76109.7142857143	32522.9047619048	517_10	Mural cells
412	-79527.7142857143	32514.9047619048	518_10	Oligo
413	-79838.7142857143	32497.9047619048	519_10	Oligo
414	-79466.7142857143	32505.9047619048	520_10	Astro
415	-76695.7142857143	32504.9047619048	521_10	Fibroblast
416	-76419.7142857143	32479.9047619048	522_10	Fibroblast
417	-78193.7142857143	32451.9047619048	524_10	Astro
418	-80090.7142857143	32451.9047619048	526_10	Oligo
419	-79569.7142857143	32446.9047619048	527_10	Astro
420	-77774.7142857143	32434.9047619048	528_10	Mural cells
421	-78990.7142857143	32411.9047619048	529_10	Oligo
422	-76883.7142857143	32416.9047619048	530_10	Mural cells
423	-80030.7142857143	32395.9047619048	531_10	Oligo
424	-79587.7142857143	32368.9047619048	532_10	Oligo
425	-80065.7142857143	32381.9047619048	533_10	Oligo
426	-77177.7142857143	32357.9047619048	534_10	Mural cells
427	-79292.7142857143	32349.9047619048	535_10	Oligo
428	-80143.7142857143	32332.9047619048	536_10	Neuron
429	-79505.7142857143	32328.9047619048	537_10	Neuron
430	-78083.7142857143	32325.9047619048	538_10	Astro
431	-79574.7142857143	32314.9047619048	539_10	Neuron
432	-79140.7142857143	32319.9047619048	540_10	Neuron
433	-76930.7142857143	32309.9047619048	541_10	Fibroblast
434	-79201.7142857143	32285.9047619048	542_10	Oligo
435	-77205.7142857143	32280.9047619048	544_10	Fibroblast
436	-75943.7142857143	32282.9047619048	545_10	Fibroblast
437	-79900.7142857143	32281.9047619048	547_10	Neuron
438	-80219.7142857143	32263.9047619048	548_10	CAMs
439	-77421.7142857143	32266.9047619048	549_10	CAMs
440	-76178.7142857143	32252.9047619048	550_10	Mural cells
441	-76484.7142857143	32239.9047619048	553_10	CAMs
442	-77069.7142857143	32238.9047619048	554_10	Fibroblast
443	-78961.7142857143	32212.9047619048	555_10	Astro
444	-79894.7142857143	32206.9047619048	556_10	Astro
445	-78197.7142857143	32185.9047619048	557_10	Astro
446	-79289.7142857143	32210.9047619048	558_10	Oligo
447	-79658.7142857143	32185.9047619048	561_10	Mural cells
448	-78656.7142857143	32181.9047619048	562_10	Astro
449	-80151.7142857143	32171.9047619048	563_10	Astro
450	-78573.7142857143	32170.9047619048	565_10	MG
451	-79578.7142857143	32165.9047619048	566_10	Oligo
452	-75988.7142857143	32149.9047619048	567_10	Fibroblast
453	-77366.7142857143	32142.9047619048	568_10	Fibroblast
454	-77984.7142857143	32141.9047619048	570_10	Oligo
455	-79311.7142857143	32135.9047619048	571_10	Neuron
456	-80181.7142857143	32121.9047619048	572_10	Astro
457	-79805.7142857143	32126.9047619048	573_10	Astro
458	-78007.7142857143	32101.9047619048	574_10	Astro
459	-79904.7142857143	32068.9047619048	575_10	Oligo
460	-78804.7142857143	32049.9047619048	577_10	Neuron
461	-79797.7142857143	32039.9047619048	579_10	Oligo
462	-80247.7142857143	32027.9047619048	580_10	Neuron
463	-79541.7142857143	32026.9047619048	582_10	Neuron
464	-79262.7142857143	32031.9047619048	583_10	Neuron
465	-76494.7142857143	31994.9047619048	584_10	Fibroblast
466	-76238.7142857143	32009.9047619048	585_10	Fibroblast
467	-79950.7142857143	32008.9047619048	586_10	Oligo
468	-78914.7142857143	31977.9047619048	591_10	Astro
469	-77849.7142857143	31966.9047619048	592_10	Astro
470	-79309.7142857143	31964.9047619048	594_10	Neuron
471	-76201.7142857143	31943.9047619048	597_10	Mural cells
472	-79409.7142857143	31935.9047619048	599_10	Mural cells
473	-80202.7142857143	31924.9047619048	601_10	Neuron
474	-77959.7142857143	31924.9047619048	602_10	Astro
475	-76554.7142857143	31896.9047619048	603_10	Fibroblast
476	-77067.7142857143	31914.9047619048	604_10	Fibroblast
477	-79932.7142857143	31929.9047619048	605_10	Oligo
478	-79536.7142857143	31911.9047619048	606_10	Oligo
479	-79442.7142857143	31895.9047619048	607_10	Oligo
480	-76259.7142857143	31885.9047619048	608_10	Mural cells
481	-79259.7142857143	31883.9047619048	609_10	Oligo
482	-76175.7142857143	31865.9047619048	610_10	Mural cells
483	-80245.7142857143	31868.9047619048	612_10	Oligo
484	-76683.7142857143	31823.9047619048	614_10	CAMs
485	-76788.7142857143	31818.9047619048	615_10	Fibroblast
486	-79275.7142857143	31831.9047619048	616_10	Astro
487	-78228.7142857143	31797.9047619048	618_10	Oligo
488	-79924.7142857143	31788.9047619048	620_10	Neuron
489	-79323.7142857143	31791.9047619048	621_10	Oligo
490	-77797.7142857143	31785.9047619048	622_10	Astro
491	-79117.7142857143	31750.9047619048	625_10	Astro
492	-76944.7142857143	31770.9047619048	626_10	Fibroblast
493	-79531.7142857143	31767.9047619048	627_10	Astro
494	-78927.7142857143	31747.9047619048	628_10	Neuron
495	-76166.7142857143	31725.9047619048	629_10	Mural cells
496	-76874.7142857143	31698.9047619048	631_10	Endothelial cells
497	-78418.7142857143	31682.9047619048	632_10	Oligo
498	-79500.7142857143	31681.9047619048	634_10	Neuron
499	-79959.7142857143	31676.9047619048	635_10	Oligo
500	-78894.7142857143	31670.9047619048	636_10	Astro
501	-79809.7142857143	31659.9047619048	638_10	Oligo
502	-77603.7142857143	31651.9047619048	639_10	Fibroblast
503	-80176.7142857143	31636.9047619048	640_10	Oligo
504	-76562.7142857143	31634.9047619048	641_10	Fibroblast
505	-79617.7142857143	31638.9047619048	642_10	Oligo
506	-78240.7142857143	31626.9047619048	643_10	Astro
507	-77214.7142857143	31620.9047619048	644_10	Endothelial cells
508	-76856.7142857143	31600.9047619048	646_10	Mural cells
509	-78085.7142857143	31607.9047619048	647_10	Oligo
510	-77157.7142857143	31605.9047619048	648_10	Fibroblast
511	-76748.7142857143	31550.9047619048	649_10	Mural cells
512	-76065.7142857143	31593.9047619048	650_10	Mural cells
513	-79650.7142857143	31575.9047619048	651_10	Oligo
514	-76606.7142857143	31553.9047619048	654_10	Fibroblast
515	-76988.7142857143	31559.9047619048	655_10	Mural cells
516	-79572.7142857143	31551.9047619048	656_10	Oligo
517	-78791.7142857143	31540.9047619048	657_10	Oligo
518	-76896.7142857143	31499.9047619048	659_10	CAMs
519	-76724.7142857143	31483.9047619048	660_10	Mural cells
520	-79175.7142857143	31513.9047619048	661_10	Astro
521	-79391.7142857143	31494.9047619048	663_10	Oligo
522	-80058.7142857143	31476.9047619048	665_10	Oligo
523	-79999.7142857143	31476.9047619048	666_10	Neuron
524	-79481.7142857143	31471.9047619048	669_10	Mural cells
525	-79904.7142857143	31458.9047619048	671_10	Oligo
526	-79563.7142857143	31454.9047619048	672_10	Astro
527	-79666.7142857143	31447.9047619048	673_10	Oligo
528	-77827.7142857143	31445.9047619048	676_10	Astro
529	-76142.7142857143	31431.9047619048	677_10	Mural cells
530	-79411.7142857143	31426.9047619048	679_10	Mural cells
531	-78781.7142857143	31431.9047619048	680_10	Oligo
532	-79600.7142857143	31421.9047619048	681_10	Oligo
533	-77782.7142857143	31418.9047619048	683_10	Astro
534	-76854.7142857143	31416.9047619048	684_10	Fibroblast
535	-78037.7142857143	35824.9047619048	689_10	Astro
536	-79547.7142857143	35789.9047619048	692_10	Astro
537	-76920.7142857143	35783.9047619048	693_10	Mural cells
538	-76808.7142857143	35783.9047619048	694_10	Fibroblast
539	-76939.7142857143	35757.9047619048	695_10	Mural cells
540	-76832.7142857143	35752.9047619048	696_10	Fibroblast
541	-77566.7142857143	35732.9047619048	697_10	Astro
542	-76874.7142857143	35691.9047619048	698_10	Endothelial cells
543	-76836.7142857143	35666.9047619048	699_10	Mural cells
544	-76895.7142857143	35588.9047619048	700_10	Mural cells
545	-79734.7142857143	35574.9047619048	702_10	Astro
546	-76840.7142857143	35575.9047619048	703_10	Endothelial cells
547	-76952.7142857143	35579.9047619048	705_10	Fibroblast
548	-76872.7142857143	35561.9047619048	706_10	Mural cells
549	-76803.7142857143	35518.9047619048	711_10	CAMs
550	-77350.7142857143	35452.9047619048	712_10	CAMs
551	-78615.7142857143	35437.9047619048	715_10	Astro
552	-76745.7142857143	35377.9047619048	716_10	Fibroblast
553	-77096.7142857143	35263.9047619048	717_10	CAMs
554	-76348.7142857143	35230.9047619048	718_10	Fibroblast
555	-79523.7142857143	35224.9047619048	719_10	Neuron
556	-78420.7142857143	35151.9047619048	720_10	Astro
557	-76941.7142857143	35127.9047619048	722_10	Fibroblast
558	-79482.7142857143	35132.9047619048	723_10	MG
559	-77927.7142857143	35107.9047619048	724_10	Oligo
560	-76527.7142857143	35083.9047619048	725_10	CAMs
561	-78279.7142857143	35057.9047619048	726_10	Astro
562	-79415.7142857143	35013.9047619048	728_10	Mural cells
563	-77041.7142857143	34977.9047619048	729_10	Mural cells
564	-78863.7142857143	34995.9047619048	730_10	Astro
565	-79947.7142857143	34947.9047619048	732_10	MG
566	-80010.7142857143	34934.9047619048	734_10	Mural cells
567	-76665.7142857143	34889.9047619048	735_10	Mural cells
568	-77058.7142857143	34901.9047619048	736_10	Mural cells
569	-80011.7142857143	34890.9047619048	737_10	CAMs
570	-79976.7142857143	34879.9047619048	739_10	Oligo
571	-77776.7142857143	34871.9047619048	740_10	Astro
572	-80069.7142857143	34862.9047619048	741_10	CAMs
573	-77550.7142857143	34833.9047619048	742_10	Fibroblast
574	-80023.7142857143	34838.9047619048	743_10	Neuron
575	-79948.7142857143	34831.9047619048	745_10	Mural cells
576	-80074.7142857143	34803.9047619048	746_10	Astro
577	-77129.7142857143	34771.9047619048	749_10	Fibroblast
578	-76576.7142857143	34756.9047619048	750_10	Mural cells
579	-77582.7142857143	34742.9047619048	751_10	Fibroblast
580	-77746.7142857143	34609.9047619048	755_10	Fibroblast
581	-77450.7142857143	34543.9047619048	757_10	Fibroblast
582	-77666.7142857143	34518.9047619048	759_10	Endothelial cells
583	-77707.7142857143	34500.9047619048	760_10	Fibroblast
584	-78507.7142857143	34475.9047619048	761_10	MG
585	-78665.7142857143	34436.9047619048	762_10	Neuron
586	-77617.7142857143	34395.9047619048	763_10	Mural cells
587	-77923.7142857143	34397.9047619048	764_10	Astro
588	-77239.7142857143	34393.9047619048	765_10	Mural cells
589	-77130.7142857143	34386.9047619048	766_10	Fibroblast
590	-77744.7142857143	34390.9047619048	767_10	Fibroblast
591	-76145.7142857143	34337.9047619048	768_10	Fibroblast
592	-77727.7142857143	34329.9047619048	769_10	CAMs
593	-77358.7142857143	34218.9047619048	770_10	Mural cells
594	-76243.7142857143	34202.9047619048	771_10	Fibroblast
595	-79891.7142857143	34206.9047619048	772_10	Astro
596	-77634.7142857143	34183.9047619048	774_10	Mural cells
597	-80145.7142857143	34155.9047619048	777_10	Oligo
598	-80253.7142857143	34121.9047619048	778_10	Mural cells
599	-80138.7142857143	34108.9047619048	779_10	Oligo
600	-77516.7142857143	34114.9047619048	780_10	Fibroblast
601	-78286.7142857143	34087.9047619048	781_10	Astro
602	-79785.7142857143	34082.9047619048	782_10	Mural cells
603	-78882.7142857143	34072.9047619048	784_10	Mural cells
604	-77676.7142857143	34042.9047619048	787_10	CAMs
605	-76579.7142857143	34046.9047619048	788_10	Mural cells
606	-78280.7142857143	34030.9047619048	789_10	Astro
607	-76423.7142857143	33971.9047619048	793_10	Fibroblast
608	-76369.7142857143	33961.9047619048	794_10	Mural cells
609	-77359.7142857143	33945.9047619048	795_10	CAMs
610	-78951.7142857143	33962.9047619048	796_10	MG
611	-77832.7142857143	33954.9047619048	797_10	Fibroblast
612	-78963.7142857143	33927.9047619048	798_10	MG
613	-77675.7142857143	33914.9047619048	799_10	Fibroblast
614	-76382.7142857143	33917.9047619048	801_10	Fibroblast
615	-77825.7142857143	33871.9047619048	803_10	Fibroblast
616	-77782.7142857143	33843.9047619048	804_10	Fibroblast
617	-77714.7142857143	33838.9047619048	805_10	Fibroblast
618	-77672.7142857143	33816.9047619048	806_10	Mural cells
619	-77721.7142857143	33800.9047619048	808_10	Fibroblast
620	-77627.7142857143	33798.9047619048	809_10	Fibroblast
621	-77856.7142857143	33773.9047619048	811_10	CAMs
622	-77529.7142857143	33746.9047619048	813_10	Fibroblast
623	-77802.7142857143	33730.9047619048	814_10	Fibroblast
624	-76116.7142857143	33719.9047619048	815_10	Mural cells
625	-77473.7142857143	33695.9047619048	816_10	Mural cells
626	-77808.7142857143	33676.9047619048	817_10	Mural cells
627	-76475.7142857143	33637.9047619048	820_10	Mural cells
628	-78818.7142857143	33642.9047619048	821_10	Oligo
629	-77427.7142857143	33604.9047619048	822_10	Fibroblast
630	-76163.7142857143	33612.9047619048	823_10	Fibroblast
631	-77710.7142857143	33576.9047619048	827_10	Fibroblast
632	-76127.7142857143	33547.9047619048	828_10	Fibroblast
633	-77712.7142857143	33528.9047619048	830_10	Fibroblast
634	-77824.7142857143	33527.9047619048	832_10	Fibroblast
635	-77565.7142857143	33526.9047619048	833_10	Mural cells
636	-76293.7142857143	33506.9047619048	834_10	CAMs
637	-76875.7142857143	33501.9047619048	835_10	Fibroblast
638	-76799.7142857143	33470.9047619048	839_10	Mural cells
639	-78464.7142857143	33454.9047619048	840_10	Oligo
640	-77799.7142857143	33436.9047619048	842_10	CAMs
641	-76864.7142857143	33394.9047619048	843_10	Mural cells
642	-77556.7142857143	33388.9047619048	844_10	Fibroblast
643	-76233.7142857143	33376.9047619048	845_10	Fibroblast
644	-79846.7142857143	33346.9047619048	847_10	MG
645	-76189.7142857143	33330.9047619048	848_10	Endothelial cells
646	-76551.7142857143	33278.9047619048	849_10	Fibroblast
647	-79288.7142857143	33268.9047619048	852_10	Oligo
648	-79293.7142857143	33232.9047619048	856_10	CAMs
649	-79070.7142857143	33229.9047619048	857_10	Astro
650	-79175.7142857143	33217.9047619048	858_10	Oligo
651	-79402.7142857143	33210.9047619048	859_10	Endothelial cells
652	-78023.7142857143	33193.9047619048	860_10	Astro
653	-79326.7142857143	33203.9047619048	861_10	Oligo
654	-76426.7142857143	33201.9047619048	862_10	Fibroblast
655	-77771.7142857143	33188.9047619048	863_10	Mural cells
656	-79280.7142857143	33189.9047619048	864_10	Oligo
657	-79187.7142857143	33170.9047619048	865_10	Mural cells
658	-76347.7142857143	33148.9047619048	868_10	Fibroblast
659	-76008.7142857143	33141.9047619048	869_10	Endothelial cells
660	-79033.7142857143	33131.9047619048	870_10	Oligo
661	-76043.7142857143	33131.9047619048	871_10	Fibroblast
662	-76995.7142857143	33122.9047619048	872_10	Fibroblast
663	-78872.7142857143	33120.9047619048	873_10	Oligo
664	-76352.7142857143	33101.9047619048	874_10	Endothelial cells
665	-76732.7142857143	33092.9047619048	875_10	Fibroblast
666	-78762.7142857143	33081.9047619048	876_10	Oligo
667	-76603.7142857143	33037.9047619048	877_10	Fibroblast
668	-77778.7142857143	33056.9047619048	878_10	Fibroblast
669	-80172.7142857143	33013.9047619048	881_10	Astro
670	-77313.7142857143	32972.9047619048	882_10	Endothelial cells
671	-77105.7142857143	32968.9047619048	884_10	Endothelial cells
672	-76093.7142857143	32955.9047619048	885_10	Fibroblast
673	-76979.7142857143	32915.9047619048	887_10	Fibroblast
674	-76539.7142857143	32884.9047619048	890_10	Fibroblast
675	-76443.7142857143	32878.9047619048	891_10	Mural cells
676	-76422.7142857143	32838.9047619048	892_10	Endothelial cells
677	-76328.7142857143	32823.9047619048	894_10	Fibroblast
678	-77029.7142857143	32797.9047619048	895_10	Fibroblast
679	-76564.7142857143	32803.9047619048	896_10	CAMs
680	-79874.7142857143	32811.9047619048	897_10	Neuron
681	-77921.7142857143	32781.9047619048	898_10	Mural cells
682	-79268.7142857143	32723.9047619048	902_10	Mural cells
683	-77665.7142857143	32720.9047619048	903_10	Fibroblast
684	-76435.7142857143	32723.9047619048	904_10	Mural cells
685	-78072.7142857143	32702.9047619048	905_10	Astro
686	-77482.7142857143	32673.9047619048	907_10	Fibroblast
687	-77895.7142857143	32695.9047619048	908_10	CAMs
688	-77835.7142857143	32648.9047619048	913_10	CAMs
689	-77918.7142857143	32596.9047619048	914_10	Mural cells
690	-77246.7142857143	32592.9047619048	915_10	Fibroblast
691	-77357.7142857143	32580.9047619048	916_10	Mural cells
692	-77586.7142857143	32584.9047619048	917_10	Mural cells
693	-76512.7142857143	32554.9047619048	919_10	CAMs
694	-77227.7142857143	32557.9047619048	920_10	Fibroblast
695	-76892.7142857143	32561.9047619048	921_10	Mural cells
696	-77582.7142857143	32538.9047619048	922_10	Fibroblast
697	-76264.7142857143	32517.9047619048	925_10	Fibroblast
698	-77209.7142857143	32516.9047619048	926_10	Mural cells
699	-77878.7142857143	32489.9047619048	928_10	Mural cells
700	-77572.7142857143	32475.9047619048	929_10	Fibroblast
701	-75910.7142857143	32489.9047619048	930_10	Mural cells
702	-77693.7142857143	32472.9047619048	931_10	CAMs
703	-76508.7142857143	32465.9047619048	932_10	Fibroblast
704	-76150.7142857143	32430.9047619048	934_10	Mural cells
705	-75930.7142857143	32438.9047619048	935_10	Mural cells
706	-76511.7142857143	32399.9047619048	939_10	CAMs
707	-77720.7142857143	32391.9047619048	940_10	Fibroblast
708	-77836.7142857143	32388.9047619048	941_10	Mural cells
709	-77005.7142857143	32374.9047619048	942_10	Mural cells
710	-77483.7142857143	32349.9047619048	946_10	Mural cells
711	-76479.7142857143	32341.9047619048	947_10	Fibroblast
712	-77945.7142857143	32323.9047619048	948_10	Astro
713	-77519.7142857143	32322.9047619048	950_10	Endothelial cells
714	-75903.7142857143	32307.9047619048	951_10	CAMs
715	-77005.7142857143	32321.9047619048	954_10	Mural cells
716	-79079.7142857143	32310.9047619048	955_10	Astro
717	-75868.7142857143	32296.9047619048	956_10	Fibroblast
718	-75999.7142857143	32304.9047619048	957_10	Fibroblast
719	-77602.7142857143	32281.9047619048	958_10	Mural cells
720	-77539.7142857143	32279.9047619048	960_10	Lymphocytes
721	-76124.7142857143	32274.9047619048	961_10	Mural cells
722	-76969.7142857143	32252.9047619048	963_10	Mural cells
723	-76877.7142857143	32225.9047619048	965_10	Mural cells
724	-76129.7142857143	32211.9047619048	966_10	Mural cells
725	-77124.7142857143	32204.9047619048	967_10	Fibroblast
726	-76988.7142857143	32186.9047619048	968_10	Mural cells
727	-78865.7142857143	32180.9047619048	970_10	Oligo
728	-76246.7142857143	32164.9047619048	972_10	Fibroblast
729	-78597.7142857143	32139.9047619048	973_10	Oligo
730	-76091.7142857143	32087.9047619048	977_10	Mural cells
731	-76192.7142857143	32081.9047619048	979_10	Mural cells
732	-77548.7142857143	32035.9047619048	981_10	Fibroblast
733	-77196.7142857143	31936.9047619048	990_10	Fibroblast
734	-76911.7142857143	31842.9047619048	996_10	Fibroblast
735	-79738.7142857143	31843.9047619048	997_10	Oligo
736	-79057.7142857143	31839.9047619048	998_10	Oligo
737	-78632.7142857143	31782.9047619048	1001_10	Oligo
738	-77167.7142857143	31736.9047619048	1002_10	Mural cells
739	-76003.7142857143	31701.9047619048	1007_10	Mural cells
740	-79794.7142857143	31716.9047619048	1008_10	Oligo
741	-79575.7142857143	31700.9047619048	1009_10	Oligo
742	-77150.7142857143	31652.9047619048	1015_10	Mural cells
743	-80028.7142857143	31630.9047619048	1019_10	Mural cells
744	-77680.7142857143	31568.9047619048	1023_10	Fibroblast
745	-76074.7142857143	31521.9047619048	1026_10	Mural cells
746	-77050.7142857143	31499.9047619048	1027_10	Mural cells
747	-76820.7142857143	31460.9047619048	1033_10	Fibroblast
748	-76058.7142857143	31420.9047619048	1036_10	Mural cells
749	-80192.7142857143	31415.9047619048	1037_10	Oligo
750	-76231.7142857143	31415.9047619048	1040_10	Mural cells

## Sheet: Figure 3h - Figure panel 3h
Figure panel 3h
	avg.exp	pct.exp	features.plot	id	avg.exp.scaled
FGF2—FGFR3	0.243524584873285	55	FGF2—FGFR3	Astro	2.5
FGF9—FGFR3	0.220818276498021	53.3333333333333	FGF9—FGFR3	Astro	2.5
EFNB1—ERBB2	0.296565562068911	31.6666666666667	EFNB1—ERBB2	Astro	2.5
VEGFA—ITGA9	0.169374968228317	25.8333333333333	VEGFA—ITGA9	Astro	0.244320631089082
EFNA5—EPHA4	0.0489152600558381	17.5	EFNA5—EPHA4	Astro	-0.00153270291405207
EFNA5—EPHB6	0.0479099245312312	15.8333333333333	EFNA5—EPHB6	Astro	-0.0611252589420865
EFNA5—EPHA7	0.0491917746017118	20	EFNA5—EPHA7	Astro	0.146137282037378
CALM3—INSR	0.0551555105585822	18.3333333333333	CALM3—INSR	Astro	-0.00560617964766683
CALM1—INSR	0.066257023013914	20	CALM1—INSR	Astro	0.000712738326424057
PTGS2—CAV1	0.00793744335894161	5	PTGS2—CAV1	Astro	-0.456063271072946
COL4A1—ITGAV	0.0224997716835192	14.1666666666667	COL4A1—ITGAV	Astro	-0.522743836023906
SELPLG—ITGB2	0.00769698083342768	4.16666666666667	SELPLG—ITGB2	Astro	-0.376190017981222
CSF2—CSF1R	0.00513787719304674	5	CSF2—CSF1R	Astro	-0.411756733271896
APP—CD74	0.000840490002895179	0.833333333333333	APP—CD74	Astro	-0.393813022365658
SELPLG—ITGAM	0.0131712984143194	5.83333333333333	SELPLG—ITGAM	Astro	-0.531681381077918
HSP90B1—TLR2	0.0371962681843047	13.3333333333333	HSP90B1—TLR2	Astro	-0.22980696530534
FGF2—FGFR31	0.00610558140433685	3.63636363636364	FGF2—FGFR3	Oligo	-0.302265741192419
FGF9—FGFR31	0.0101260198386035	4.54545454545455	FGF9—FGFR3	Oligo	-0.316412039307779
EFNB1—ERBB21	0.0769581793105893	18.1818181818182	EFNB1—ERBB2	Oligo	0.0472058481091903
VEGFA—ITGA91	0.429387910346349	41.8181818181818	VEGFA—ITGA9	Oligo	2.04585932023737
EFNA5—EPHA41	0.0569941583930632	17.2727272727273	EFNA5—EPHA4	Oligo	0.0792681296582374
EFNA5—EPHB61	0.0909760841327512	30.9090909090909	EFNA5—EPHB6	Oligo	0.350971550526206
EFNA5—EPHA71	0.0302872429767395	8.18181818181818	EFNA5—EPHA7	Oligo	-0.0876494419656619
CALM3—INSR1	0.0362066342011506	9.09090909090909	CALM3—INSR	Oligo	-0.173716540234632
CALM1—INSR1	0.0395979725013681	9.09090909090909	CALM1—INSR	Oligo	-0.217520759241016
PTGS2—CAV11	0.00570690258425429	3.63636363636364	PTGS2—CAV1	Oligo	-0.484299603429356
COL4A1—ITGAV1	0.0166348417308245	12.7272727272727	COL4A1—ITGAV	Oligo	-0.566442353406939
SELPLG—ITGB21	0.0031392761398916	0.909090909090909	SELPLG—ITGB2	Oligo	-0.443801412978542
CSF2—CSF1R1	0.00277323247044366	1.81818181818182	CSF2—CSF1R	Oligo	-0.446205057248913
APP—CD741	0.00691679532591861	4.54545454545455	APP—CD74	Oligo	-0.314816087549473
SELPLG—ITGAM1	0.0697212170186871	27.2727272727273	SELPLG—ITGAM	Oligo	-0.142139168650551
HSP90B1—TLR21	0.0456238258778782	11.8181818181818	HSP90B1—TLR2	Oligo	-0.151669640784012
FGF2—FGFR32	0.00140120274009453	1.28205128205128	FGF2—FGFR3	Fibroblast	-0.360989365294193
FGF9—FGFR32	0.00323140858970318	3.2051282051282	FGF9—FGFR3	Fibroblast	-0.413685900620293
EFNB1—ERBB22	0.031700927130828	12.8205128205128	EFNB1—ERBB2	Fibroblast	-0.464018410668419
VEGFA—ITGA92	0.0288014885496894	12.8205128205128	VEGFA—ITGA9	Fibroblast	-0.729663818478381
EFNA5—EPHA42	0	0	EFNA5—EPHA4	Fibroblast	-0.490757046756867
EFNA5—EPHB62	0	0	EFNA5—EPHB6	Fibroblast	-0.519571687039432
EFNA5—EPHA72	0	0	EFNA5—EPHA7	Fibroblast	-0.462202774208104
CALM3—INSR2	0.000754492835401097	0.641025641025641	CALM3—INSR	Fibroblast	-0.488240322867197
CALM1—INSR2	0.0012317384242388	1.28205128205128	CALM1—INSR	Fibroblast	-0.531590363753102
PTGS2—CAV12	0.0566959042319917	10.2564102564103	PTGS2—CAV1	Fibroblast	0.161168263997942
COL4A1—ITGAV2	0.212646345618695	38.4615384615385	COL4A1—ITGAV	Fibroblast	0.894003411334574
SELPLG—ITGB22	0.0063025545850222	3.2051282051282	SELPLG—ITGB2	Fibroblast	-0.396875672321505
CSF2—CSF1R2	0.00842510984826878	4.48717948717949	CSF2—CSF1R	Fibroblast	-0.363868078197208
APP—CD742	0.00584013003874211	3.2051282051282	APP—CD74	Fibroblast	-0.328813616144302
SELPLG—ITGAM2	0.033087059902965	10.2564102564103	SELPLG—ITGAM	Fibroblast	-0.39449232786744
HSP90B1—TLR22	0.0117910748758688	5.76923076923077	HSP90B1—TLR2	Fibroblast	-0.46535490294593
FGF2—FGFR33	0	0	FGF2—FGFR3	CAMs	-0.37848024110849
FGF9—FGFR33	0.0043887031580952	2.12765957446809	FGF9—FGFR3	CAMs	-0.397358002312547
EFNB1—ERBB23	0.0387038484610333	8.51063829787234	EFNB1—ERBB2	CAMs	-0.384913668469485
VEGFA—ITGA93	0.0552592636709422	12.7659574468085	VEGFA—ITGA9	CAMs	-0.546347153079146
EFNA5—EPHA43	0.0169590367250993	4.25531914893617	EFNA5—EPHA4	CAMs	-0.321141805938931
EFNA5—EPHB63	0.0164068945315137	4.25531914893617	EFNA5—EPHB6	CAMs	-0.362575359707729
EFNA5—EPHA73	0	0	EFNA5—EPHA7	CAMs	-0.462202774208104
CALM3—INSR3	0.0115166823949028	4.25531914893617	CALM3—INSR	CAMs	-0.392760488948522
CALM1—INSR3	0.025156793846894	10.6382978723404	CALM1—INSR	CAMs	-0.335737607409671
PTGS2—CAV13	0.0265445965625844	4.25531914893617	PTGS2—CAV1	CAMs	-0.220516013642357
COL4A1—ITGAV3	0.0336543167000461	12.7659574468085	COL4A1—ITGAV	CAMs	-0.439633366975496
SELPLG—ITGB23	0.0584269192686935	19.1489361702128	SELPLG—ITGB2	CAMs	0.376364641955597
CSF2—CSF1R3	0.0541244047558611	17.0212765957447	CSF2—CSF1R	CAMs	0.301882722102723
APP—CD743	0.00669158185104521	4.25531914893617	APP—CD74	CAMs	-0.317744046769509
SELPLG—ITGAM3	0.183242255097224	38.2978723404255	SELPLG—ITGAM	CAMs	0.63984668423004
HSP90B1—TLR23	0.053203829053769	17.0212765957447	HSP90B1—TLR2	CAMs	-0.081390541006513
FGF2—FGFR34	0.00500839643795041	2.08333333333333	FGF2—FGFR3	Neuron	-0.315961636470988
FGF9—FGFR34	0.0138420885523489	2.77777777777778	FGF9—FGFR3	Neuron	-0.26398321632718
EFNB1—ERBB24	0.0506355581971906	15.9722222222222	EFNB1—ERBB2	Neuron	-0.250133513421884
VEGFA—ITGA94	0.309749718798603	44.4444444444444	VEGFA—ITGA9	Neuron	1.21692815620648
EFNA5—EPHA44	0.309259485698516	75.6944444444444	EFNA5—EPHA4	Neuron	2.5
EFNA5—EPHB64	0.320913161415946	75.6944444444444	EFNA5—EPHB6	Neuron	2.5
EFNA5—EPHA74	0.247945110929264	51.3888888888889	EFNA5—EPHA7	Neuron	2.5
CALM3—INSR4	0.352020947968068	50	CALM3—INSR	Neuron	2.5
CALM1—INSR4	0.38613781289754	50.6944444444444	CALM1—INSR	Neuron	2.5
PTGS2—CAV14	0.00663184455796011	4.16666666666667	PTGS2—CAV1	Neuron	-0.472590797530656
COL4A1—ITGAV4	0.00742906118361844	4.86111111111111	COL4A1—ITGAV	Neuron	-0.635032935819888
SELPLG—ITGB24	0.00873859883470542	3.47222222222222	SELPLG—ITGB2	Neuron	-0.360738107237512
CSF2—CSF1R4	0.0056090401416826	2.77777777777778	CSF2—CSF1R	Neuron	-0.404892795638716
APP—CD744	0.014866693454177	2.77777777777778	APP—CD74	Neuron	-0.211460915146641
SELPLG—ITGAM4	0.0369499615879725	15.2777777777778	SELPLG—ITGAM	Neuron	-0.367882859526826
HSP90B1—TLR24	0.0372648623831433	8.33333333333333	HSP90B1—TLR2	Neuron	-0.229170984233502
FGF2—FGFR35	0	0	FGF2—FGFR3	Endothelial cells	-0.37848024110849
FGF9—FGFR35	0.0134416191041158	7.69230769230769	FGF9—FGFR3	Endothelial cells	-0.269633311475553
EFNB1—ERBB25	0.015746915652232	3.84615384615385	EFNB1—ERBB2	Endothelial cells	-0.644234338499804
VEGFA—ITGA95	0.057271796651756	23.0769230769231	VEGFA—ITGA9	Endothelial cells	-0.532403016304303
EFNA5—EPHA45	0	0	EFNA5—EPHA4	Endothelial cells	-0.490757046756867
EFNA5—EPHB65	0	0	EFNA5—EPHB6	Endothelial cells	-0.519571687039432
EFNA5—EPHA75	0	0	EFNA5—EPHA7	Endothelial cells	-0.462202774208104
CALM3—INSR5	0.00361471882249773	3.84615384615385	CALM3—INSR	Endothelial cells	-0.462865012322071
CALM1—INSR5	0.0128519293691195	7.69230769230769	CALM1—INSR	Endothelial cells	-0.436466386584096
PTGS2—CAV15	0.248882547560342	30.7692307692308	PTGS2—CAV1	Endothelial cells	2.5
COL4A1—ITGAV5	0.14449874789474	50	COL4A1—ITGAV	Endothelial cells	0.386248159733661
SELPLG—ITGB25	0.00694707319489117	7.69230769230769	SELPLG—ITGB2	Endothelial cells	-0.387314543366227
CSF2—CSF1R5	0.00967645906554468	3.84615384615385	CSF2—CSF1R	Endothelial cells	-0.345638327726425
APP—CD745	0.00564314905365403	3.84615384615385	APP—CD74	Endothelial cells	-0.331374529925259
SELPLG—ITGAM5	0.0239588416519242	23.0769230769231	SELPLG—ITGAM	Endothelial cells	-0.457371752290797
HSP90B1—TLR25	0.0197736298958979	3.84615384615385	HSP90B1—TLR2	Endothelial cells	-0.391343485310071
FGF2—FGFR36	0	0	FGF2—FGFR3	Lymphocytes	-0.37848024110849
FGF9—FGFR36	0	0	FGF9—FGFR3	Lymphocytes	-0.459276809179349
EFNB1—ERBB26	0	0	EFNB1—ERBB2	Lymphocytes	-0.822110919481136
VEGFA—ITGA96	0	0	VEGFA—ITGA9	Lymphocytes	-0.929219254083478
EFNA5—EPHA46	0	0	EFNA5—EPHA4	Lymphocytes	-0.490757046756867
EFNA5—EPHB66	0	0	EFNA5—EPHB6	Lymphocytes	-0.519571687039432
EFNA5—EPHA76	0	0	EFNA5—EPHA7	Lymphocytes	-0.462202774208104
CALM3—INSR6	0	0	CALM3—INSR	Lymphocytes	-0.494934021228357
CALM1—INSR6	0	0	CALM1—INSR	Lymphocytes	-0.541673490467737
PTGS2—CAV16	0	0	PTGS2—CAV1	Lymphocytes	-0.556543070091493
COL4A1—ITGAV6	0	0	COL4A1—ITGAV	Lymphocytes	-0.690385508125173
SELPLG—ITGB26	0	0	SELPLG—ITGB2	Lymphocytes	-0.49037109078169
CSF2—CSF1R6	0	0	CSF2—CSF1R	Lymphocytes	-0.486605718579662
APP—CD746	0	0	APP—CD74	Lymphocytes	-0.404740079260049
SELPLG—ITGAM6	0	0	SELPLG—ITGAM	Lymphocytes	-0.622411427229721
HSP90B1—TLR26	0	0	HSP90B1—TLR2	Lymphocytes	-0.574677565279479
FGF2—FGFR37	0.00117539673631761	0.769230769230769	FGF2—FGFR3	Mural cells	-0.363808047171677
FGF9—FGFR37	0.00671084299865481	2.30769230769231	FGF9—FGFR3	Mural cells	-0.364595675236472
EFNB1—ERBB27	0.0535098128870678	13.0769230769231	EFNB1—ERBB2	Mural cells	-0.217666037987579
VEGFA—ITGA97	0.0784697534326145	23.0769230769231	VEGFA—ITGA9	Mural cells	-0.38552979160815
EFNA5—EPHA47	0.000812893236284088	0.769230769230769	EFNA5—EPHA4	Mural cells	-0.482626922135606
EFNA5—EPHB67	0.00584360406773085	3.84615384615385	EFNA5—EPHB6	Mural cells	-0.46365468365697
EFNA5—EPHA77	0.000760365091891878	0.769230769230769	EFNA5—EPHA7	Mural cells	-0.452799565104269
CALM3—INSR7	0.00883614271713304	2.30769230769231	CALM3—INSR	Mural cells	-0.416541661156171
CALM1—INSR7	0.011404973702884	3.07692307692308	CALM1—INSR	Mural cells	-0.448311301905404
PTGS2—CAV17	0.0354292402574167	16.9230769230769	PTGS2—CAV1	Mural cells	-0.108045640949557
COL4A1—ITGAV7	0.3915133031158	58.4615384615385	COL4A1—ITGAV	Mural cells	2.22670830542223
SELPLG—ITGB27	0	0	SELPLG—ITGB2	Mural cells	-0.49037109078169
CSF2—CSF1R7	0.00377495534990171	1.53846153846154	CSF2—CSF1R	Mural cells	-0.431611882233271
APP—CD747	0.0034606680344793	1.53846153846154	APP—CD74	Mural cells	-0.359748566719631
SELPLG—ITGAM7	0.00541282410113766	1.53846153846154	SELPLG—ITGAM	Mural cells	-0.585125370452365
HSP90B1—TLR27	0.00748937050636216	3.07692307692308	HSP90B1—TLR2	Mural cells	-0.50523877945398
FGF2—FGFR38	0.0156669969915202	6.66666666666667	FGF2—FGFR3	MG	-0.182912896768908
FGF9—FGFR38	0.0204161026984335	6.66666666666667	FGF9—FGFR3	MG	-0.17123255682992
EFNB1—ERBB28	0.0911917960950602	13.3333333333333	EFNB1—ERBB2	MG	0.207988260648583
VEGFA—ITGA98	0.0786984729686101	13.3333333333333	VEGFA—ITGA9	MG	-0.383945073979467
EFNA5—EPHA48	0.00867573672672668	6.66666666666667	EFNA5—EPHA4	MG	-0.403986954915573
EFNA5—EPHB68	0.00663068544944969	6.66666666666667	EFNA5—EPHB6	MG	-0.456123161710287
EFNA5—EPHA78	0.00818851044865033	6.66666666666667	EFNA5—EPHA7	MG	-0.360937899191269
CALM3—INSR8	0.0339816655419998	13.3333333333333	CALM3—INSR	MG	-0.193455984227459
CALM1—INSR8	0.0528913607357417	20	CALM1—INSR	MG	-0.10869983152103
PTGS2—CAV18	0.00785067479908424	6.66666666666667	PTGS2—CAV1	MG	-0.457161671031388
COL4A1—ITGAV8	0.00505496700097158	6.66666666666667	COL4A1—ITGAV	MG	-0.652721876139062
SELPLG—ITGB28	0.206253176054488	66.6666666666667	SELPLG—ITGB2	MG	2.5
CSF2—CSF1R8	0.211098678663594	66.6666666666667	CSF2—CSF1R	MG	2.5
APP—CD748	0.235927549293155	46.6666666666667	APP—CD74	MG	2.5
SELPLG—ITGAM8	0.447656831766887	86.6666666666667	SELPLG—ITGAM	MG	2.46125760286558
HSP90B1—TLR28	0.345497522117621	46.6666666666667	HSP90B1—TLR2	MG	2.5
