# Supplementary material for: Multiomic spatial landscape of innate immune cells at human central nervous system borders
Source: Nat Med. 2023 Dec 20;30(1):186–98. doi: 10.1038/s41591-023-02673-1 (PMC10803260; doi:10.1038/s41591-023-02673-1)
Supplement: Supplementary file 6 — Numeric tables and statistical source data. [file 41591_2023_2673_MOESM6_ESM.xlsx]

## Sheet: Figure 4b - Figure 4 panel b
Figure 4 panel b
	UMAP_1	UMAP_2	Cluster
AAACCCATCACTTCTA-1_1_1_1_1	9.84627732813837	5.70225982344833	0
AAACGAACAGCAGGAT-1_1_1_1_1	2.88003668368341	4.05786447203842	2
AAAGAACAGAGGGTGG-1_1_1_1_1	7.28204116404535	5.5415699926683	8
AAAGAACAGGAGCAAA-1_1_1_1_1	6.61362418711664	-4.18611784302506	18
AAAGGATTCATTCCTA-1_1_1_1_1	8.64946946681024	5.19355659163681	8
AAAGGGCAGTCTAACC-1_1_1_1_1	10.2038765865612	-2.07858176552567	3
AAAGGTAGTCGCGGTT-1_1_1_1_1	0.910808296804442	-13.2432248147658	19
AAAGTCCAGCGAGTAC-1_1_1_1_1	6.33767280161859	-3.76482935272965	18
AAATGGACACTCCGAG-1_1_1_1_1	7.48538837016107	5.72943858779159	8
AACAAAGCACGGTGTC-1_1_1_1_1	3.04227909625055	4.43753747618881	2
AACAAGACAACCACAT-1_1_1_1_1	3.36491140902521	3.98740129149643	2
AACAGGGAGCTGGAGT-1_1_1_1_1	7.48307714045526	5.54592494643417	8
AACAGGGAGGTGGCTA-1_1_1_1_1	7.33776149333002	5.44685439742294	8
AACAGGGCATTGAGCT-1_1_1_1_1	7.79229745448114	4.54292802489486	8
AACAGGGTCCTAACAG-1_1_1_1_1	7.10468682826044	-5.07225437485489	18
AACAGGGTCGGCTGGT-1_1_1_1_1	7.56673583567621	4.97631101287094	8
AACCAACCAACCGACC-1_1_1_1_1	10.2554036098766	-3.93470092140946	3
AACCAACCAATTCACG-1_1_1_1_1	7.35421666682245	5.33974342025009	8
AACCACACAACTACGT-1_1_1_1_1	10.5420294719982	-1.7540216001204	3
AACCACATCGAGCACC-1_1_1_1_1	0.82619819224359	0.154099926120907	14
AACCCAACATCACCAA-1_1_1_1_1	9.70882615626337	4.96484880126205	8
AACCTGAAGGTCGAGT-1_1_1_1_1	9.45868691981317	5.05773286498275	8
AACCTGAAGGTTTGAA-1_1_1_1_1	8.70104989588739	-5.4594704660109	6
AACCTGATCCTCAGGG-1_1_1_1_1	9.05452069819452	-5.13537426316056	6
AACCTTTCAAATCAGA-1_1_1_1_1	7.70981130183221	4.9810083357164	8
AACCTTTCAGCCGTCA-1_1_1_1_1	2.71728810847284	-1.8671077045134	5
AACCTTTGTCATGACT-1_1_1_1_1	10.0052548366833	-3.89952416741165	3
AACCTTTGTGCCGTAC-1_1_1_1_1	1.45484158576013	1.29249648726669	14
AACGAAAAGATTCGAA-1_1_1_1_1	0.266362370853438	-0.760852113597721	21
AACGGGAAGTGCGCTC-1_1_1_1_1	3.02620038569452	4.48529843962875	2
AAGACAAGTAGAGACC-1_1_1_1_1	7.75445231974603	4.97300605452743	8
AAGACAATCATGGTAC-1_1_1_1_1	3.51937756121637	5.2300317732164	2
AAGATAGGTGCCTACG-1_1_1_1_1	9.61662015498163	4.74827079451767	8
AAGCATCTCTATCGTT-1_1_1_1_1	8.45385274470331	5.57305555022445	8
AAGCCATCATGGAAGC-1_1_1_1_1	7.85644540369989	-3.89473886811051	3
AAGCGAGAGAATCCCT-1_1_1_1_1	7.27910241663934	5.45745353377548	8
AAGCGAGTCTAGTTCT-1_1_1_1_1	-10.8513983768177	8.80875806487289	23
AAGGAATAGACCAGAC-1_1_1_1_1	7.70369491160394	5.37762813246933	8
AAGTACCAGATTGACA-1_1_1_1_1	9.33370790064813	4.50323609984604	8
AAGTACCGTTCGGTTA-1_1_1_1_1	8.94776830256463	4.01022033370224	8
AAGTCGTAGGTCGTGA-1_1_1_1_1	9.1853209453869	4.63367204344955	8
AAGTCGTGTGGCGTAA-1_1_1_1_1	3.35485443652154	5.22034530318466	2
AAGTGAAAGCGTATAA-1_1_1_1_1	3.07510361254693	0.846547588474423	20
AAGTGAATCTTAGGAC-1_1_1_1_1	9.73429212153436	-1.71915133320603	3
AAGTTCGTCGAGTGAG-1_1_1_1_1	10.2239724117565	-3.7654778512648	3
AATAGAGAGAGCATAT-1_1_1_1_1	9.5457478481579	4.21759395278183	8
AATAGAGAGTGGGAAA-1_1_1_1_1	9.27573022425653	5.21251420653549	8
AATCACGAGATACAGT-1_1_1_1_1	7.32812556803705	5.96280507720199	8
AATCGACCAGCACGAA-1_1_1_1_1	3.79262265742303	5.9461110082933	2
AATCGTGCACACAGAG-1_1_1_1_1	7.75964603007318	5.66014127410141	8
AATCGTGCATACCGTA-1_1_1_1_1	9.3687172848034	5.07682923949447	8
AATGGAAAGCATATGA-1_1_1_1_1	0.805133910779967	0.297683641082913	14
AATGGAACATCTATCT-1_1_1_1_1	1.70820495665552	2.48449544585434	14
AATGGCTGTGCTTCAA-1_1_1_1_1	7.67635306895257	-7.88935251557144	18
AATGGCTGTTTACGTG-1_1_1_1_1	10.9054509121227	-1.15118522965226	3
ACAAAGATCTCTCGAC-1_1_1_1_1	7.4550438839245	5.64924125350204	8
ACAACCAGTTAGGGAC-1_1_1_1_1	2.47778448641778	3.65197782195297	2
ACAAGCTCAGACGATG-1_1_1_1_1	3.17113980830194	4.40761689818588	2
ACACGCGGTAGCACAG-1_1_1_1_1	6.4166351276684	-3.49710054718766	18
ACAGAAAAGGTAAGAG-1_1_1_1_1	3.31012091219903	4.47049836791244	2
ACAGAAACAGTCGGAA-1_1_1_1_1	10.0423642116833	-2.23301239334854	3
ACAGCCGCAGGTGTTT-1_1_1_1_1	2.41388353884698	3.50886134780136	2
ACAGGGAGTGGTCTGC-1_1_1_1_1	9.39147100031854	5.63706569350448	8
ACATCCCTCTATGTGG-1_1_1_1_1	7.81786450922967	4.69144420302597	8
ACATCGAAGGCTTAGG-1_1_1_1_1	9.13160714686395	4.98884467757431	8
ACATCGAGTGGCAACA-1_1_1_1_1	9.28978452265741	5.35778789199081	8
ACCAAACAGCAATTCC-1_1_1_1_1	2.91931280673028	4.42060212767807	2
ACCAAACAGGTCATCT-1_1_1_1_1	9.56372460902215	-1.71682794415268	3
ACCAAACCAGGGCTTC-1_1_1_1_1	9.36191567957879	-4.75489397370133	6
ACCAAACCATTGAAAG-1_1_1_1_1	9.19204816401483	5.69071130431381	8
ACCAACAAGTCTCCTC-1_1_1_1_1	7.42638406336786	5.18336133635727	8
ACCACAACAAGATGGC-1_1_1_1_1	3.64046582758905	5.55703143752304	2
ACCACAATCAAGTGTC-1_1_1_1_1	2.64122519076349	7.22307996428695	2
ACCATTTAGGCCTTCG-1_1_1_1_1	3.35041102946283	5.19789342559066	2
ACCCTTGGTAGCTTTG-1_1_1_1_1	9.10764607966424	3.98409633315292	8
ACCGTTCAGCGGCTCT-1_1_1_1_1	6.35742101252557	-3.76334305130753	18
ACCGTTCCAACCCTCT-1_1_1_1_1	10.9380951839733	-3.09078975044998	3
ACCTACCGTTCGAAGG-1_1_1_1_1	-3.85209384381293	2.91967229521957	13
ACCTACCTCTTTACAC-1_1_1_1_1	8.94729623377801	5.13681201613632	8
ACCTGAATCGCTCTAC-1_1_1_1_1	7.73389110148431	-7.94128580414566	18
ACGGAAGGTCCGGATC-1_1_1_1_1	7.81016645014764	5.02892474806991	8
ACGGTTACAACACAAA-1_1_1_1_1	8.93011769831659	4.27099494612899	8
ACGTAACAGCATGGGT-1_1_1_1_1	7.28767880976678	5.63049392379013	8
ACGTAACTCATCACAG-1_1_1_1_1	7.99923429072382	-3.85791058861527	3
ACGTACACAGTTCCAA-1_1_1_1_1	9.74422082484247	4.96830777800766	8
ACGTCCTAGTATGACA-1_1_1_1_1	7.58540305674554	5.02578286803451	8
ACGTTCCCAAGGATGC-1_1_1_1_1	2.94143065989496	-1.04051114641938	5
ACTACGACACGAGAAC-1_1_1_1_1	3.22927984774591	5.07413892424789	2
ACTACGACATCCCACT-1_1_1_1_1	7.44299850047113	5.10523061431137	8
ACTATCTAGAGCACTG-1_1_1_1_1	8.34408483088495	5.18018083251205	8
ACTATCTGTTCGCGTG-1_1_1_1_1	3.52953586161615	5.63937406218734	2
ACTATGGAGGCATCAG-1_1_1_1_1	9.2334280926037	5.58744697249618	0
ACTCCCACAGACCTGC-1_1_1_1_1	3.59971270144464	5.08028726256576	2
ACTCCCACATCAGCGC-1_1_1_1_1	9.06477841914178	4.91611413634506	8
ACTCTCGAGGATTTCC-1_1_1_1_1	6.37508163035394	-6.59006567322525	31
ACTCTCGCAGCAGACA-1_1_1_1_1	7.78045520365716	4.64932994521347	8
ACTGATGAGGGACAGG-1_1_1_1_1	6.75133285105707	-4.76844091736588	18
ACTGCAATCTTCGGTC-1_1_1_1_1	2.11212119639398	2.95822148001877	2
ACTGTGACATACAGAA-1_1_1_1_1	2.36706432879449	-1.01137442909989	5
ACTGTGAGTCGCACAC-1_1_1_1_1	10.8432055431652	-0.89762951456818	3
ACTGTGAGTTTCAGAC-1_1_1_1_1	2.41705855906488	-2.23846407257828	5
ACTTATCAGTGGCGAT-1_1_1_1_1	7.38288745463373	5.38723020232406	8
ACTTCGCCAAAGGAGA-1_1_1_1_1	6.7652679401684	-3.86278338753495	18
ACTTCGCCAGCTATTG-1_1_1_1_1	6.85492286265375	-3.75786228501114	18
AGAAATGCAGCACAAG-1_1_1_1_1	9.3595095592785	5.63772420561996	8
AGAAATGTCGCGAAGA-1_1_1_1_1	0.76843235075952	0.178802981741101	14
AGAACCTAGACTACCT-1_1_1_1_1	2.71531185687067	3.73554329550949	2
AGACCATAGTGTACAA-1_1_1_1_1	0.859039278631224	0.305649831659466	14
AGACCATGTGCACGCT-1_1_1_1_1	7.52984914362909	5.16755895293441	8
AGACCCGGTTACTCAG-1_1_1_1_1	6.41856154978754	-3.69651599251541	18
AGACCCGTCAGAGTGG-1_1_1_1_1	7.12194261134149	6.60075788176742	8
AGACTCAGTTGACGGA-1_1_1_1_1	9.46211728632928	5.63459853804794	8
AGAGAATAGATGTTGA-1_1_1_1_1	9.31932458460809	4.20205239928451	8
AGAGAGCAGATGATTG-1_1_1_1_1	7.5489593464184	5.66513948119369	8
AGAGCCCAGGCAGTCA-1_1_1_1_1	6.49119290888788	-3.67583985649857	18
AGAGCCCGTCTGCGCA-1_1_1_1_1	6.69263228953363	-3.69872517906937	18
AGATAGAAGACATACA-1_1_1_1_1	7.34817084849359	5.75135831511703	8
AGATAGACAAGTGACG-1_1_1_1_1	8.01812371790887	4.18254499114242	8
AGATAGACACGTAGAG-1_1_1_1_1	6.46985921442987	-3.91431780182633	18
AGATCGTCACAAAGTA-1_1_1_1_1	9.4517250973034	-4.25229044281754	3
AGATGAACACAGTGAG-1_1_1_1_1	3.14988574564935	4.10969285643783	2
AGATGCTTCGAACTCA-1_1_1_1_1	6.58900699198724	-5.65065212570938	18
AGCATCAAGTTGCGCC-1_1_1_1_1	9.08944520533563	4.06561879790512	8
AGCCAATGTCCAGCCA-1_1_1_1_1	8.68273076594354	4.38376454985824	8
AGCCAGCAGTAATCCC-1_1_1_1_1	7.85689744532587	4.73031263030258	8
AGCCAGCCAAGATGTA-1_1_1_1_1	9.98716458857538	-2.82944484078202	3
AGCCAGCCACAGTACT-1_1_1_1_1	1.9697562176037	-13.818652823799	19
AGCGATTGTTTCTTAC-1_1_1_1_1	7.98449525416376	4.28061179793564	8
AGCGCCAGTCGTACTA-1_1_1_1_1	3.49789747775079	-1.99803991638932	5
AGCGCCATCCCTCATG-1_1_1_1_1	8.22683438838006	4.09967307723251	8
AGCTACATCAACCTCC-1_1_1_1_1	8.73773870051385	4.55920438445297	8
AGCTCAAAGCATCTTG-1_1_1_1_1	8.0749865490246	5.12086038268295	8
AGCTCAAAGTTCCAGT-1_1_1_1_1	8.42468461573602	-5.36476154648575	6
AGGAAATCAGAGTTCT-1_1_1_1_1	3.03466352999689	4.50429563201156	2
AGGAATAAGATGTTCC-1_1_1_1_1	9.51213368952753	5.16117648757187	8
AGGACGAGTTAGCGGA-1_1_1_1_1	8.06128129542352	5.02012710250106	2
AGGACTTGTTTACTTC-1_1_1_1_1	2.69638785899164	-1.97235925518784	5
AGGACTTTCGCGTAGC-1_1_1_1_1	8.8434487301159	3.99813489592758	8
AGGAGGTAGCGGCTCT-1_1_1_1_1	9.21999177515985	5.03900127089706	8
AGGATCTAGGCGCTTC-1_1_1_1_1	1.83015546381952	-13.5408713372878	19
AGGCATTCAGTCGCTG-1_1_1_1_1	3.71074590266229	3.73977522528854	20
AGGCCACAGCTAAATG-1_1_1_1_1	8.1923371273327	4.5530331579515	8
AGGCTGCCAAACAGGC-1_1_1_1_1	8.69021710932733	4.54694490111557	8
AGGCTGCCAACATCGT-1_1_1_1_1	1.91105112612726	-12.5425383599928	19
AGGCTGCTCCCGAGAC-1_1_1_1_1	2.9890957790661	4.11026029265609	2
AGGGAGTTCAAACCCA-1_1_1_1_1	3.17018041193964	4.42615823424545	2
AGGGCCTGTCTTGAGT-1_1_1_1_1	9.4082680660534	3.93424920714584	8
AGGGCTCTCGTCGGGT-1_1_1_1_1	2.72044691622735	3.8898640123674	2
AGGGTGAAGCTTCGTA-1_1_1_1_1	3.44323072016717	5.31577996886459	2
AGGGTTTGTAATCAGA-1_1_1_1_1	6.85959014475824	-3.89735122048172	18
AGGTAGGTCCGTGGGT-1_1_1_1_1	0.788152666692748	0.0415176374384465	14
AGGTCATGTAACGCGA-1_1_1_1_1	1.20743808329584	-12.944231704109	19
AGGTCTATCAGTGCGC-1_1_1_1_1	9.7125426250744	5.4634130445787	8
AGGTTACGTCCCGTGA-1_1_1_1_1	0.796159239416137	0.436306759483487	14
AGTAACCGTGCCTGAC-1_1_1_1_1	6.59455117762567	-3.5996071847609	18
AGTACCAAGCGAACTG-1_1_1_1_1	0.829282971029296	0.577421113617093	14
AGTACCAAGTAGTCCT-1_1_1_1_1	0.709686966543212	0.253647044069439	14
AGTACTGAGAGCTTTC-1_1_1_1_1	3.39880189478876	5.32574014342514	2
AGTAGCTAGGAACGAA-1_1_1_1_1	8.04784688532831	4.13125877059189	8
AGTAGCTCACTGGCGT-1_1_1_1_1	7.79326161921503	4.65635423339096	8
AGTAGTCGTTATGTGC-1_1_1_1_1	9.19406899989129	5.34458331740585	8
AGTAGTCTCGTCAACA-1_1_1_1_1	6.9215155559826	-4.53595657669815	3
AGTAGTCTCTGCTCTG-1_1_1_1_1	9.3601141887951	4.6106207815477	8
AGTCACACAGAGTCAG-1_1_1_1_1	2.82159051478387	4.03212766326156	2
AGTCACACATGATCTG-1_1_1_1_1	0.823198767309203	0.519231185085446	14
AGTCATGGTCACCCTT-1_1_1_1_1	10.0399180370617	-2.87768359505448	3
AGTCTCCGTTCTCGCT-1_1_1_1_1	3.00908860743524	3.95181255019394	2
AGTGACTAGGGCTGAT-1_1_1_1_1	3.26579699099542	3.84971003211227	2
AGTGCCGAGAGTGAAG-1_1_1_1_1	8.2100373226452	4.42981891310898	8
AGTGCCGTCATTGCTT-1_1_1_1_1	9.91786298335077	4.63503102935043	8
AGTTAGCCATTGTCGA-1_1_1_1_1	7.34247216761591	5.44849137938705	8
AGTTAGCTCACGAGGA-1_1_1_1_1	2.67499217570306	3.85715632117477	2
AGTTAGCTCTACTGAG-1_1_1_1_1	3.24471602023126	5.06682042754379	2
AGTTAGCTCTCGACGG-1_1_1_1_1	2.6634007412243	3.41091613448349	2
AGTTCGAAGCACCAGA-1_1_1_1_1	8.17475232661249	4.34999398863998	8
AGTTCGAGTCTACTGA-1_1_1_1_1	7.58045491755487	5.27611140883651	8
ATACCGAAGTAACCTC-1_1_1_1_1	7.85744771540643	4.61972455657211	8
ATACCGACAGCAGGAT-1_1_1_1_1	1.60187789977075	-13.3508631738356	19
ATACCGACAGTTTGGT-1_1_1_1_1	2.35206470072748	3.50258378661361	2
ATACTTCAGTATGAGT-1_1_1_1_1	8.93547830164911	5.49174813903061	8
ATACTTCCATGGCACC-1_1_1_1_1	7.41437635004999	5.37800674117294	8
ATACTTCTCTCCACTG-1_1_1_1_1	9.12083158076288	4.52649287856308	8
ATACTTCTCTCTCTAA-1_1_1_1_1	9.23878106654169	4.47599439299789	8
ATAGAGACATGATGCT-1_1_1_1_1	7.42781123698236	5.26649789488998	8
ATAGAGAGTGTCCGTG-1_1_1_1_1	3.14574942172052	4.2648594824144	2
ATAGGCTAGACCACGA-1_1_1_1_1	3.54358920634271	4.06747607863632	2
ATATCCTCACTTGGCG-1_1_1_1_1	7.80827626765253	4.73668841994491	8
ATATCCTGTCAGGAGT-1_1_1_1_1	7.40516862452508	5.67793445265976	8
ATATCCTTCGAGATAA-1_1_1_1_1	3.23619780123712	5.02488593733993	2
ATCACAGAGTCATGGG-1_1_1_1_1	9.63477620661737	5.68302659667221	8
ATCAGGTCAAATTGGA-1_1_1_1_1	7.52502355158807	5.16185645735946	8
ATCATTCCAGTATACC-1_1_1_1_1	2.63336023867609	3.75198368705002	2
ATCCACCCAGCGTACC-1_1_1_1_1	9.59249028742792	3.99647168791977	8
ATCCACCTCCTATGGA-1_1_1_1_1	2.47351202548028	3.54364828742233	2
ATCCATTCACTGGATT-1_1_1_1_1	-0.933156339521394	-0.150529280536502	21
ATCCGTCGTCAGCGTC-1_1_1_1_1	2.55058917582513	3.50386528647628	2
ATCCGTCTCCGTCACT-1_1_1_1_1	9.27346620142938	4.55318050063339	8
ATCGATGCAGGACGAT-1_1_1_1_1	2.00735792696954	-13.2568614038161	19
ATCGTAGAGCTCATAC-1_1_1_1_1	6.55787334025384	-3.74050898873123	18
ATCGTAGCAAATCGGG-1_1_1_1_1	9.53493318140985	4.31040601409164	8
ATCGTAGGTCCGTTTC-1_1_1_1_1	3.51817783892633	3.52029876387802	5
ATCGTCCGTACCACGC-1_1_1_1_1	2.59125504076959	-2.14543505036148	5
ATCGTCCGTCAGATTC-1_1_1_1_1	10.3357745128918	-2.34476561867508	3
ATGAAAGTCTCCAAGA-1_1_1_1_1	9.54241666377069	4.21312265074936	8
ATGACCACAGTTCACA-1_1_1_1_1	8.50603303492547	4.23570089019027	8
ATGACCAGTTGTTGTG-1_1_1_1_1	6.51204642832757	-3.89845843636307	18
ATGAGTCCAACTCATG-1_1_1_1_1	8.99662694514276	4.47585229552475	8
ATGCATGCAAATGATG-1_1_1_1_1	3.27505478442193	5.27909736312118	2
ATGCATGCACCAGACC-1_1_1_1_1	7.65457830012323	4.72457341826645	8
ATGGATCGTAGCTGTT-1_1_1_1_1	7.79110536158563	5.33559589064804	8
ATGGTTGGTAGATTGA-1_1_1_1_1	8.80257043421747	4.88816623366562	8
ATGTCCCGTAGCTGAG-1_1_1_1_1	9.8095713573742	5.12126474059311	8
ATGTCCCTCAAGAGTA-1_1_1_1_1	9.09634217799188	-2.73189683281693	3
ATTACTCCAATGCTCA-1_1_1_1_1	3.09824690402032	3.66820625937668	2
ATTACTCCACTGCGAC-1_1_1_1_1	1.31435904086114	-13.2700488122633	19
ATTACTCGTTCAAGTC-1_1_1_1_1	7.45423183024408	5.45304755843368	8
ATTATCCTCCCGTAAA-1_1_1_1_1	8.83792981684686	4.23171882308212	8
ATTCACTCAGGGACTA-1_1_1_1_1	1.99931344569208	-12.6392409356764	19
ATTCACTTCACCTTGC-1_1_1_1_1	10.7655974346447	-2.42399664246353	3
ATTCAGGAGGTAGTCG-1_1_1_1_1	7.76345500529291	-7.69733972870621	18
ATTCATCAGAACTTCC-1_1_1_1_1	9.46089276850702	5.13703040755478	8
ATTCATCCAGTGTGCC-1_1_1_1_1	8.30103597224237	4.16978101409164	8
ATTCCTATCGTCGATA-1_1_1_1_1	2.71373471796991	3.73090200103012	2
ATTCGTTAGTATGACA-1_1_1_1_1	6.99260768473627	-3.30158801399979	18
ATTCGTTTCGGTGTTA-1_1_1_1_1	7.89912614405633	-6.97468395554337	6
ATTCTACAGCAACTTC-1_1_1_1_1	9.78046140254022	5.60771684325424	8
ATTCTACCAGAGAATT-1_1_1_1_1	3.10665282786371	4.47449998534408	2
ATTCTACTCTAGGCAT-1_1_1_1_1	10.5366936641979	-2.99206228577408	3
ATTCTTGAGACTAAGT-1_1_1_1_1	8.04277715266229	4.13836936629501	8
ATTGTTCGTTACTCAG-1_1_1_1_1	6.45419892848016	-3.67814107262406	18
CAAAGAAGTGTATACC-1_1_1_1_1	8.09163674891473	4.20452003157821	8
CAAAGAATCAGACATC-1_1_1_1_1	7.60911950648309	-7.61076898896012	18
CAACAACAGCCTCCAG-1_1_1_1_1	2.95902165949823	4.42546205199447	2
CAACAACCAGAATCGG-1_1_1_1_1	7.58620652735712	5.64777354872909	8
CAACAACTCTCTGCCA-1_1_1_1_1	9.16895875514032	-6.9312026055983	18
CAACAGTAGCGTTACT-1_1_1_1_1	8.66693601191522	4.22733573592392	8
CAACCAAGTACGAGTG-1_1_1_1_1	7.66516837656976	5.08781032241073	8
CAACCAATCGCCATAA-1_1_1_1_1	9.33108338892938	4.41635923064438	8
CAACGATAGCAGAAAG-1_1_1_1_1	3.05665907443048	4.8121474233934	2
CAACGATGTAGGTACG-1_1_1_1_1	6.47329244196893	-3.45838876091751	18
CAACGGCCACCAGACC-1_1_1_1_1	8.18864926875116	5.21205358184066	8
CAACGGCTCACATTGG-1_1_1_1_1	9.0180674511242	4.92819051421371	8
CAACGGCTCTAGCCAA-1_1_1_1_1	6.40077695429803	-3.85582371079239	18
CAAGACTCACTTCAAG-1_1_1_1_1	1.8062013107586	-12.8426606210402	19
CAAGAGGAGCGCAATG-1_1_1_1_1	6.0973082500744	-5.88095493637833	14
CAAGAGGTCTGCGTCT-1_1_1_1_1	10.4400826412487	6.69201688445297	0
CAAGCTAAGCTGTTAC-1_1_1_1_1	2.54071745455743	-2.07639999710831	5
CAATACGCAGGTTCAT-1_1_1_1_1	2.95710238993646	4.34605197585312	2
CAATTTCCACGCGTCA-1_1_1_1_1	9.34104928553583	4.50278596556869	8
CACAGATGTACCAATC-1_1_1_1_1	7.49244031489374	5.35197381652084	8
CACAGGCCAATTTCTC-1_1_1_1_1	2.93846473277093	4.4380863157579	2
CACATGAAGAATCGAT-1_1_1_1_1	8.94462403834344	4.36029462493148	8
CACCAAAGTCATTGCA-1_1_1_1_1	1.12872585833551	-13.2261244805983	19
CACCAAAGTTCTCACC-1_1_1_1_1	9.46471032679559	-2.38935346924576	3
CACCAAATCGGCACTG-1_1_1_1_1	9.05441770136835	4.94079570449081	8
CACCGTTAGAAACCAT-1_1_1_1_1	2.55928954661371	3.54664163268295	2
CACCGTTCACATGTTG-1_1_1_1_1	7.23920974314691	5.90912513411728	8
CACCGTTGTCACCGAC-1_1_1_1_1	3.10948524058343	4.43269519484726	2
CACGAATAGCCTATCA-1_1_1_1_1	4.08741721690179	1.99019984877792	14
CACGTGGTCAATGTCG-1_1_1_1_1	8.47236165583612	5.74923734343734	8
CACGTTCAGACATATG-1_1_1_1_1	7.25902995646478	5.8698170629808	8
CACGTTCGTCCGAAAG-1_1_1_1_1	7.5379353481579	5.79877118743148	8
CACTGAAAGGTTACAA-1_1_1_1_1	9.64943608820917	4.36668185866562	8
CACTGGGGTGATGGCA-1_1_1_1_1	2.65125236094476	3.62788347876754	2
CACTGGGTCTCGACGG-1_1_1_1_1	9.47730454981805	4.96037320769516	8
CACTTCGTCGATTCCC-1_1_1_1_1	9.24036607325555	4.9391062704393	8
CAGAGCCCAGGACTAG-1_1_1_1_1	6.86216554224969	7.05487708724228	8
CAGATACTCCGATAAC-1_1_1_1_1	1.83902892649652	2.66151408827987	14
CAGATCACAAACTCGT-1_1_1_1_1	8.71294126093866	4.30842284835067	8
CAGATCACAAAGGCAC-1_1_1_1_1	2.88018712580682	4.65497426665512	2
CAGCAATCACAGCGCT-1_1_1_1_1	7.30767974436761	5.72696189559189	8
CAGCACGAGTTGCCTA-1_1_1_1_1	7.70328387797357	5.15610484755722	8
CAGCACGCAGACATCT-1_1_1_1_1	7.52579745829584	5.25617675460067	8
CAGCCAGAGGGACTGT-1_1_1_1_1	3.38312897265436	5.67350940383163	2
CAGCCAGTCTGCAGCG-1_1_1_1_1	7.84264287531854	-5.4317376168898	6
CAGGGCTAGAATCGCG-1_1_1_1_1	2.14505061686517	-13.7600295098952	19
CAGTGCGAGTGTTGTC-1_1_1_1_1	7.64211711466791	-7.41985340439591	18
CATAAGCCAACACAGG-1_1_1_1_1	3.39467486918451	5.36391238845077	2
CATACAGGTCGCACAC-1_1_1_1_1	8.07353314936639	4.11761312163559	8
CATACTTAGTAGCAAT-1_1_1_1_1	3.37167915881158	5.2485282865831	2
CATCAAGGTCTGCAAT-1_1_1_1_1	3.31723627627374	4.72776870406356	2
CATCAAGTCATCCCGT-1_1_1_1_1	3.72262510836603	5.64277295745102	2
CATCCACCATCTGCGG-1_1_1_1_1	3.84219417155267	4.26162223494735	2
CATCCCAAGCACTGGA-1_1_1_1_1	0.739693375234618	0.308210626012951	14
CATCCCAGTCTAGGTT-1_1_1_1_1	3.91729745448114	5.81626109755722	2
CATCCGTTCGCTCTAC-1_1_1_1_1	9.43243226588251	-4.58393497788224	6
CATCGTCTCTCGTTTA-1_1_1_1_1	10.07062635005	-2.84358592354569	3
CATGCAAAGAGTCGAC-1_1_1_1_1	9.83913907588006	5.16440992034164	8
CATGCAAAGCATCCCG-1_1_1_1_1	8.75359448969842	-5.6960427316359	6
CATGCAATCGTGCGAC-1_1_1_1_1	9.88649758875848	-3.34723921143326	3
CATGCAATCTCCTACG-1_1_1_1_1	9.73264989436151	0.294103190071255	3
CATGCCTTCATTCGGA-1_1_1_1_1	9.1292439419079	4.97818212187973	8
CATGCGGTCACTTTGT-1_1_1_1_1	10.7133904415417	6.33789615309921	0
CATGCTCTCGTTGTAG-1_1_1_1_1	8.3735066372204	4.82075242675033	8
CATGGATCAGACTCTA-1_1_1_1_1	3.62289366305353	5.73113183654037	2
CATGGTAAGGCTGTAG-1_1_1_1_1	7.47123155177118	5.04142360366073	8
CATTCATCAATATCCG-1_1_1_1_1	3.32770356715204	5.2964003530809	2
CATTCATGTAATTAGG-1_1_1_1_1	9.33982762873651	4.94425658858505	8
CATTCATTCTAGACAC-1_1_1_1_1	7.72330245554925	-7.66517801605973	18
CATTCTAAGACTGAGC-1_1_1_1_1	7.9977160412121	4.07309417403427	8
CATTCTATCCCGATCT-1_1_1_1_1	2.68318233073236	3.72884921706405	2
CATTGAGGTCATAACC-1_1_1_1_1	9.18771848261835	4.43876437819687	8
CATTGAGGTTAGGGAC-1_1_1_1_1	8.17839631617547	5.35987882292953	8
CATTGAGTCCCATTTA-1_1_1_1_1	0.701443763380065	0.295234784252316	14
CATTTCAGTAAGCAAT-1_1_1_1_1	9.26425180018426	4.89378575957504	8
CATTTCAGTTCGAGCC-1_1_1_1_1	3.82017192423822	6.24897985137191	2
CATTTCATCAACTTTC-1_1_1_1_1	6.90053901255609	-3.90616650902542	18
CATTTCATCGATGGAG-1_1_1_1_1	3.37688717425348	4.10203342116562	2
CCAAGCGCATCGATAC-1_1_1_1_1	9.63865003169061	8.13009481108871	0
CCAATGAAGGTAGGCT-1_1_1_1_1	9.6557856518078	5.68441943801132	8
CCAATGACAAGACCGA-1_1_1_1_1	10.0580569225598	8.31183843291488	0
CCAATGAGTGCCCTTT-1_1_1_1_1	3.37870964587213	5.53125028289047	2
CCAATTTGTCTGTCAA-1_1_1_1_1	8.96349725306512	4.6099932638475	8
CCACAAACAGTAGGAC-1_1_1_1_1	8.875820251112	9.04734830535141	0
CCACAAACATTACGGT-1_1_1_1_1	8.63612947047235	-2.11761851631913	3
CCACACTAGGCCTAAG-1_1_1_1_1	7.42179927409174	6.02447347319809	8
CCACACTCACCTAAAC-1_1_1_1_1	10.9356394726086	7.45778350508896	0
CCACCATAGAGTACCG-1_1_1_1_1	9.31103238642694	4.83689431822982	8
CCACGAGGTGTTATCG-1_1_1_1_1	10.5669680553723	6.33946208632675	0
CCACGTTTCATTGCGA-1_1_1_1_1	2.32393774569513	3.3108685461351	2
CCACTTGCACCATATG-1_1_1_1_1	2.61668643534662	3.59178595221725	2
CCACTTGGTTGGGAAC-1_1_1_1_1	9.60065373957635	5.39390401519027	8
CCACTTGTCTTACGTT-1_1_1_1_1	1.94549307406427	-13.7444712670973	19
CCCAACTAGGAAGTGA-1_1_1_1_1	8.12366208613397	8.96729974425521	0
CCCAACTGTTACGCCG-1_1_1_1_1	-2.81551685750006	2.44857697165695	10
CCCAACTTCCTACCAC-1_1_1_1_1	7.39634570658685	5.30228261626449	8
CCCATTGTCAGAGCGA-1_1_1_1_1	8.34768781245233	8.3110316244432	0
CCCGAAGCACGGATCC-1_1_1_1_1	7.81337651789667	-5.68265743576798	6
CCCGGAACAGATAAAC-1_1_1_1_1	6.33468160212518	-3.85691328369889	18
CCCGGAATCATATGGC-1_1_1_1_1	6.40376767695428	-3.52515144669327	18
CCCTAACAGCGATGAC-1_1_1_1_1	10.1739741283703	8.4598410574266	0
CCCTAACCAGATTTCG-1_1_1_1_1	2.97508892596246	4.45201139128891	2
CCCTCAATCGTCCATC-1_1_1_1_1	9.71095475733758	8.14419488585678	0
CCGAACGAGCATCGAG-1_1_1_1_1	9.61152848780633	4.27723483718124	8
CCGAACGGTTGCTCGG-1_1_1_1_1	9.15530023158075	4.48805455840316	8
CCGAACGGTTGGGCCT-1_1_1_1_1	3.15597209513666	4.29159383452621	2
CCGATCTGTACACGTT-1_1_1_1_1	7.45374688685419	5.37088565505233	8
CCGATCTTCTACTGCC-1_1_1_1_1	8.20854196131708	9.26162557280746	0
CCGATGGAGACAACTA-1_1_1_1_1	8.74682817042352	-5.48586340271744	6
CCGCAAGCACCACATA-1_1_1_1_1	9.84590539515497	7.15989617980209	0
CCGCAAGTCACATCAG-1_1_1_1_1	8.73908338129999	4.66218309081283	8
CCGCAAGTCGAAACAA-1_1_1_1_1	8.59748563349725	5.47811202681747	8
CCGGACACAGTTGTCA-1_1_1_1_1	9.45208272517206	5.65692929900375	8
CCGGACATCGCTAGCG-1_1_1_1_1	7.56870135844232	5.46636848128524	8
CCGGGTAAGTAGTGCG-1_1_1_1_1	9.1595583874035	8.40277223265853	0
CCGGGTACATGTCTAG-1_1_1_1_1	9.84513768733026	6.64735774672714	0
CCGGGTAGTGGCTTGC-1_1_1_1_1	6.45255527079584	-3.56040449463639	18
CCGGTAGCAGGGACTA-1_1_1_1_1	7.75158414423944	5.09546498931137	8
CCGGTGAAGGCCATAG-1_1_1_1_1	7.33346852839471	5.60255174315658	8
CCGTAGGGTTTCACAG-1_1_1_1_1	2.40647873461725	3.48454503691879	2
CCGTGAGAGAACCGCA-1_1_1_1_1	2.82663211405755	3.89296488440719	2
CCGTGAGAGATGGTCG-1_1_1_1_1	2.46963247836114	3.52189998305526	2
CCGTGAGCAACTTGCA-1_1_1_1_1	8.81386575282098	4.87795571959701	8
CCGTGAGCATGACTGT-1_1_1_1_1	7.58264932215692	5.31529073394027	8
CCGTTCATCTATACGG-1_1_1_1_1	9.27903184473993	4.46819238341537	8
CCTAAGACATCAACCA-1_1_1_1_1	10.0074130016613	-2.06545813404831	3
CCTAAGAGTAATGCGG-1_1_1_1_1	10.0822468715954	8.48643331206527	0
CCTAAGAGTTGACTAC-1_1_1_1_1	7.58541068614007	5.09569768584457	8
CCTACGTAGTTGAAGT-1_1_1_1_1	7.71560487330438	4.69432859099594	8
CCTACGTCACACAGCC-1_1_1_1_1	9.37037477076532	4.91758613265243	8
CCTCAACTCAAGAATG-1_1_1_1_1	10.4954453426647	8.76951627410141	0
CCTCACAAGACCTCCG-1_1_1_1_1	8.4616185146618	5.33387546218124	8
CCTCACAGTCCGATCG-1_1_1_1_1	9.8377171474743	8.57093457854477	0
CCTCAGTAGGAGACCT-1_1_1_1_1	8.70630750239374	8.83587102568832	0
CCTCAGTGTAATGCGG-1_1_1_1_1	2.65747985423089	4.14975003874984	2
CCTCAGTTCCAACTGA-1_1_1_1_1	3.70970592082025	4.25434474623886	2
CCTCATGAGCTGTCCG-1_1_1_1_1	3.33646974146844	4.18223457015243	2
CCTCCAAGTTTAGAGA-1_1_1_1_1	8.99387654841424	4.6319773641893	8
CCTCTAGGTGGCTCTG-1_1_1_1_1	2.48218426287652	3.41259817755905	2
CCTGCATAGCAATTCC-1_1_1_1_1	3.2843826729107	5.07007198012558	2
CCTGTTGAGTATGACA-1_1_1_1_1	2.30220589221002	3.29714398062912	2
CCTGTTGTCCATAGGT-1_1_1_1_1	7.94620809138299	4.36064176238266	8
CCTTCAGCAATGCAGG-1_1_1_1_1	9.42403134882928	5.1892316786119	8
CCTTGTGTCGCCTATC-1_1_1_1_1	2.84785875857355	3.88254027045456	2
CGAATTGGTGCAGATG-1_1_1_1_1	8.05541238368036	4.08594112075058	8
CGAATTGTCGATTGAC-1_1_1_1_1	10.1023713070202	5.49613885558334	8
CGACAGCCACATATCG-1_1_1_1_1	6.37499723017694	-3.69220466934952	18
CGACAGCCATTGAGCT-1_1_1_1_1	10.3689413982678	-1.88110847794327	3
CGACAGCTCTACACAG-1_1_1_1_1	10.7083445507336	-0.400084719293445	3
CGAGGAACATAATGCC-1_1_1_1_1	7.97045335352899	5.73801688826767	8
CGAGGAACATCGGAAG-1_1_1_1_1	9.37269506037713	4.75925569213119	8
CGAGGCTAGAAGTCAT-1_1_1_1_1	10.6362191158581	-2.71885438286576	3
CGAGTGCTCTCGAACA-1_1_1_1_1	9.82012376368524	4.55515842116562	8
CGAGTTAAGCTCGTGC-1_1_1_1_1	9.39539155543329	4.14290074980941	8
CGATGCGCAGACAAAT-1_1_1_1_1	3.83368978083612	5.7682602850267	2
CGATGGCCAACCAATC-1_1_1_1_1	8.81236562312128	4.28702621138778	8
CGCAGGTTCACTTGTT-1_1_1_1_1	7.70967254221918	4.68054704344955	8
CGCATAACAGCTACCG-1_1_1_1_1	3.22764072001459	4.82621698058334	2
CGCATGGCAACCGCTG-1_1_1_1_1	8.84514913142206	4.38934402144638	8
CGCATGGCATCCTCAC-1_1_1_1_1	9.76275167048456	4.72930173552719	8
CGCCAGAGTCTATGAC-1_1_1_1_1	8.78500184596063	-4.5964390786818	3
CGCCATTTCGTTGCCT-1_1_1_1_1	9.37767896235467	-4.57203216873917	6
CGCGTGATCACTCCGT-1_1_1_1_1	2.01567802012445	-13.5912205728224	19
CGGAACCTCTAAGAAG-1_1_1_1_1	9.47268781245233	4.29133681929794	8
CGGAATTTCAGCTGTA-1_1_1_1_1	10.4025193172741	6.25250653899398	0
CGGACACGTCCTGTCT-1_1_1_1_1	7.34833440363885	5.42844943679062	8
CGGAGAAAGCTTGTTG-1_1_1_1_1	8.92848691523553	4.66750650084701	8
CGGAGAACACACTTAG-1_1_1_1_1	-2.58764138638495	1.36209754622665	10
CGGCAGTCACCCAACG-1_1_1_1_1	7.63299903452875	5.59592084563461	8
CGGGACTAGCACTAGG-1_1_1_1_1	8.22955426753045	4.05783967650619	8
CGGGCATAGTAACAGT-1_1_1_1_1	7.44670972407342	5.17149667418686	8
CGGGCATCATCATTGG-1_1_1_1_1	6.97515687525751	-3.57803387963089	18
CGTAAGTTCTTTCAGT-1_1_1_1_1	8.1067543941784	-6.5547868760756	6
CGTAATGGTTGACTGT-1_1_1_1_1	6.39902123988153	-3.63121147476944	18
CGTAGTAAGTCCTGTA-1_1_1_1_1	8.59322557032587	4.37085084593979	8
CGTAGTACACAAATAG-1_1_1_1_1	2.96662053645135	4.59381131804672	2
CGTAGTAGTCCACATA-1_1_1_1_1	8.92500791132928	-7.05191583954605	18
CGTCAAAAGATACTGA-1_1_1_1_1	2.52444204867364	3.58763508475509	2
CGTCAAATCAACTCTT-1_1_1_1_1	9.2387762981701	4.96710996306625	8
CGTGATAGTATCGTGT-1_1_1_1_1	8.9302407223034	-3.80615182244095	3
CGTTAGATCGAACGGA-1_1_1_1_1	7.42191133082391	-6.01539774262223	6
CGTTCTGTCCTCGCAT-1_1_1_1_1	9.80865296900751	4.89329843199936	8
CTACTATAGTTAGTGA-1_1_1_1_1	2.36203441203119	3.45592670119491	2
CTAGACACATCGGAGA-1_1_1_1_1	6.69917592585565	-3.79640407883438	18
CTAGGTATCATTCATC-1_1_1_1_1	7.83619794428827	4.51549987471786	8
CTATCCGGTGTCATGT-1_1_1_1_1	9.77772912562372	8.53082589781967	0
CTATCCGTCATCCTAT-1_1_1_1_1	9.66713056147577	4.40024928725448	8
CTCAACCAGTACCCTA-1_1_1_1_1	1.23656436980249	-13.1850935968092	19
CTCAAGATCCCTATTA-1_1_1_1_1	8.98566159785272	4.46029929793564	8
CTCAATTGTTACAGCT-1_1_1_1_1	3.02570471346857	4.79059295333114	2
CTCACTGAGACATCAA-1_1_1_1_1	7.53334054530145	-7.39266414963517	6
CTCAGAAAGCAACTCT-1_1_1_1_1	8.28015908778192	5.00509862578598	8
CTCAGAAGTCCTACGG-1_1_1_1_1	9.77331170619012	4.84210185683456	8
CTCAGAAGTTTACGTG-1_1_1_1_1	9.54404172480585	4.92460231459823	8
CTCAGGGCAAGACCTT-1_1_1_1_1	8.5180378872204	5.26012687361923	8
CTCAGTCCATGGGTCC-1_1_1_1_1	7.49164113581659	5.36999349272934	8
CTCATCGAGGTCCTGC-1_1_1_1_1	3.90937337458612	4.38386993087021	2
CTCATGCAGCAGGGAG-1_1_1_1_1	8.14195737421991	4.01633147872177	8
CTCATGCAGCTGTACT-1_1_1_1_1	9.09868821681024	4.3798439947435	8
CTCATGCGTTGAAGTA-1_1_1_1_1	3.99231442988397	4.55984573043075	2
CTCATGCTCCGTGGTG-1_1_1_1_1	6.13117513239862	-6.45115347229752	18
CTCATTACACTCCACT-1_1_1_1_1	3.10596713603021	4.50615529692856	2
CTCCAACGTCCTGTTC-1_1_1_1_1	8.54631528437616	5.66219882643905	8
CTCCACAGTACGCTTA-1_1_1_1_1	7.61732682765008	5.37785176909652	8
CTCCACAGTACTAACC-1_1_1_1_1	7.95129022181512	-3.37258191429886	3
CTCCCAATCACGGAGA-1_1_1_1_1	2.12240490496637	-14.0217835458449	19
CTCCCTCGTCTCAGAT-1_1_1_1_1	8.94477376521112	5.62968902266708	8
CTCCGATAGACAGCGT-1_1_1_1_1	9.94286927760126	5.62795762694565	8
CTCCGATTCCAACTGA-1_1_1_1_1	4.34465560496332	1.33749346411911	20
CTCCTCCGTGACACAG-1_1_1_1_1	8.81372270167352	5.05941133177963	8
CTCGAGGAGTGCCGAA-1_1_1_1_1	2.34965023577692	3.51476030028549	2
CTCTCGACACGGTGCT-1_1_1_1_1	9.72949704707147	4.68037061370102	8
CTCTCGAGTCTCACAA-1_1_1_1_1	6.4159642177868	-3.75610823952469	18
CTCTGGTTCGGTCACG-1_1_1_1_1	3.01456317484857	4.58931617415634	2
CTCTGGTTCTTCTCAA-1_1_1_1_1	3.86751088679315	6.1135390249559	2
CTGAATGGTCTACATG-1_1_1_1_1	8.01558599055292	4.27519015944687	8
CTGAATGGTGGAACAC-1_1_1_1_1	3.270431371336	5.58178119338241	2
CTGAGGCAGGTACATA-1_1_1_1_1	9.23520669520379	4.82359246886459	8
CTGAGGCAGGTGGGTT-1_1_1_1_1	2.89520272791864	4.32413844741073	2
CTGAGGCGTTGGTGTT-1_1_1_1_1	2.41135558665277	3.45854191458908	2
CTGAGGCTCAAGAATG-1_1_1_1_1	2.72199258387567	3.83623032248703	2
CTGATCCAGGCACTCC-1_1_1_1_1	7.83914861262323	4.57369212783065	8
CTGATCCAGTCATGCT-1_1_1_1_1	0.807244153623595	0.508591934806973	14
CTGATCCGTTTGGAAA-1_1_1_1_1	8.80157479823114	4.41347961104599	8
CTGCAGGAGAGGCTGT-1_1_1_1_1	9.59487447321893	5.14109878218856	8
CTGCAGGCAGTTAGAA-1_1_1_1_1	9.76547917902948	4.11605434096542	8
CTGCAGGGTCGGAACA-1_1_1_1_1	9.19329461634637	4.7293928114244	8
CTGCATCAGTGGCCTC-1_1_1_1_1	9.62068090022088	4.37079744017807	8
CTGCATCGTCGTTGCG-1_1_1_1_1	7.56456956446649	5.09222583449569	8
CTGCATCTCTATCACT-1_1_1_1_1	9.58975038111688	-3.0694226773909	3
CTGCCATGTCCGATCG-1_1_1_1_1	9.68775472224237	5.11278562224594	8
CTGCGAGTCCAGTACA-1_1_1_1_1	9.19641885340692	4.13442973769394	8
CTGGCAGCAGTATACC-1_1_1_1_1	9.49249848902704	4.6758096662828	8
CTGGCAGTCGATGCAT-1_1_1_1_1	0.960290880804076	-0.16421473049435	14
CTGGTCTAGATACATG-1_1_1_1_1	8.39763841212274	4.72285060561386	8
CTGGTCTCAGCACAGA-1_1_1_1_1	6.36496123850824	-3.79939790093216	18
CTGGTCTTCATTTCCA-1_1_1_1_1	7.69938144267084	5.04986600554672	8
CTGTACCAGACCTCAT-1_1_1_1_1	2.960048766737	4.40358810103622	2
CTGTACCCAACCTATG-1_1_1_1_1	7.68519649088861	4.72143964446273	8
CTGTAGATCTGTACAG-1_1_1_1_1	6.473485561018	-3.53781266533646	18
CTGTATTCACGGCACT-1_1_1_1_1	9.5189391094494	5.59076337493148	8
CTGTATTGTTACACAC-1_1_1_1_1	9.26963815272333	5.0815680471727	8
CTTAGGAAGATGTTCC-1_1_1_1_1	0.693358393316283	0.189447209007412	14
CTTCCGATCCCTTCCC-1_1_1_1_1	3.58098635256769	4.12845830596176	2
CTTCCTTCAGGGTCTC-1_1_1_1_1	7.21028003275873	6.19013242400375	8
CTTCTAAGTACAGAAT-1_1_1_1_1	3.27261075556756	5.63046197570053	2
CTTGAGACAATTGCAC-1_1_1_1_1	2.55405339777948	3.69446663535324	2
CTTGAGACATGGCTGC-1_1_1_1_1	7.41859063685419	5.55345468199936	8
CTTTCAAGTATGTCCA-1_1_1_1_1	9.23104104578973	5.23000936186996	8
GAAACCTGTGCTCGTG-1_1_1_1_1	3.34929165423395	4.97367601073471	2
GAACACTTCAGAACCT-1_1_1_1_1	2.36330089152338	3.51847772277084	2
GAACACTTCCAAACCA-1_1_1_1_1	2.66485843241693	-1.72590740048203	5
GAAGAATAGAGAGTTT-1_1_1_1_1	4.31849011958124	5.77165870345321	2
GAAGAATGTTCTGAGT-1_1_1_1_1	2.7041951137829	3.86134771979538	2
GAAGCCCGTGTATTCG-1_1_1_1_1	7.59527978480341	5.07198648131576	8
GAAGCCCTCAGGAGAC-1_1_1_1_1	2.68878159106256	-2.21938867890152	5
GAAGCGAAGGAACGTC-1_1_1_1_1	6.3567510563183	-3.70630760514054	18
GAAGCGAAGTGTAGAT-1_1_1_1_1	9.52336892664911	5.56406097090927	8
GAAGCGAGTGTTATCG-1_1_1_1_1	6.41696891367914	-3.50965781533036	18
GAAGGGTGTGCGGTAA-1_1_1_1_1	9.22805985987665	4.42048816359726	8
GAAGGGTTCGCTGTTC-1_1_1_1_1	0.0526404696750782	-0.728586152427524	18
GAAGGGTTCTGCTAGA-1_1_1_1_1	7.39983138621332	5.54638366378036	8
GAATCACAGTTCTACG-1_1_1_1_1	7.54688701212884	5.31428031600204	8
GAATCGTCATGACAAA-1_1_1_1_1	7.73511180460931	4.99801044142929	8
GACACGCCAGGGCTTC-1_1_1_1_1	6.62216100275995	-3.69334669434342	18
GACACGCGTACAACGG-1_1_1_1_1	7.3610611873913	5.26772670424667	8
GACAGCCTCCAGCCTT-1_1_1_1_1	7.73327121317865	4.76832179702011	8
GACCCAGCATGCAGGA-1_1_1_1_1	9.58257684290887	5.55719260848251	8
GACCCAGGTCTACTGA-1_1_1_1_1	2.60677442133905	3.64005593932357	2
GACCCTTGTTAGAAAC-1_1_1_1_1	9.74373063624383	5.4602621046373	8
GACCTTCTCCATTTAC-1_1_1_1_1	0.877363534574523	0.428766831524044	14
GACGTTACATGACAAA-1_1_1_1_1	9.96836480677606	5.91731862700668	8
GACTATGAGTTTAGGA-1_1_1_1_1	10.1156092602062	-3.88537283264908	3
GACTCAAAGCTGTTCA-1_1_1_1_1	0.769381316308989	0.176142960555226	14
GACTCAAAGTGTTGAA-1_1_1_1_1	10.2346840816784	-3.83812280022415	3
GACTCAACACGGTAGA-1_1_1_1_1	7.84289655268671	-8.08278436981949	18
GACTCAACATCGTTCC-1_1_1_1_1	2.61090049326898	-2.58121915184769	5
GACTCTCGTGCTCGTG-1_1_1_1_1	1.89617833674432	-12.4768893274001	19
GACTGATCAGAACTAA-1_1_1_1_1	9.37583550990106	4.88759402907577	8
GACTGATCAGTCCGTG-1_1_1_1_1	9.21989450037958	4.48338822997299	8
GACTTCCTCCTCGATC-1_1_1_1_1	3.05049762309076	4.53930215514389	2
GAGAGGTCATGCCGCA-1_1_1_1_1	6.32271346629144	-3.65849442803177	18
GAGAGGTTCATAGACC-1_1_1_1_1	6.42107352793695	-3.51733012520584	18
GAGATGGAGATGGCGT-1_1_1_1_1	7.75709685862543	8.20672731078353	0
GAGATGGTCTGTAAGC-1_1_1_1_1	10.5356236416149	-2.12107296311173	3
GAGCCTGAGTATTGCC-1_1_1_1_1	9.02270898402215	5.83359841979232	8
GAGCCTGCAGCATCTA-1_1_1_1_1	7.7199307400036	4.86465005553451	8
GAGCTGCGTTTGAACC-1_1_1_1_1	8.59942636073114	4.76796464598861	8
GAGGCCTCATTGACCA-1_1_1_1_1	7.38874682963373	5.35974149382797	8
GAGGGATCACTTACAG-1_1_1_1_1	7.48819503367425	5.2439191786119	8
GAGGGATTCCCAGGCA-1_1_1_1_1	9.01930150568963	-5.259682372444	6
GAGGGTACATCCGATA-1_1_1_1_1	7.82406339228632	4.51816873229232	8
GAGGGTATCATGAGTC-1_1_1_1_1	9.57540425837518	5.23396472609726	8
GAGTCATAGCCTCCAG-1_1_1_1_1	4.4189430195141	5.38718061125961	2
GAGTCATTCGTGGCTG-1_1_1_1_1	9.40031442225458	5.31850318587509	8
GAGTCTAGTAGGGTAC-1_1_1_1_1	9.2846165615368	5.06689386046615	8
GAGTGAGAGATTGACA-1_1_1_1_1	8.41760549128534	4.75094394362655	8
GAGTGAGTCCAGTACA-1_1_1_1_1	8.09475526392938	-4.43203039490494	3
GAGTTACTCCTATTTG-1_1_1_1_1	9.17328366816522	4.35433749831405	8
GAGTTTGAGGGCCCTT-1_1_1_1_1	2.9408894497204	4.4390891043016	2
GAGTTTGCAGCCGTTG-1_1_1_1_1	9.44813165247919	4.16482810652939	8
GATAGAAAGCAACCAG-1_1_1_1_1	4.30233678400995	1.65482895053116	20
GATCCCTTCTACGGTA-1_1_1_1_1	9.35232743800165	5.90943221724716	8
GATCGTAGTCTGTGGC-1_1_1_1_1	7.92890557826044	4.60259275115219	8
GATGCTAGTTTCTTAC-1_1_1_1_1	6.39653930247308	-3.95559115731034	18
GATGGAGGTCCGGTGT-1_1_1_1_1	2.88155588686944	4.28388147032943	2
GATGTTGTCCATCAGA-1_1_1_1_1	3.34380635798456	5.04286746657577	2
GATTCGAGTCTCCCTA-1_1_1_1_1	9.00195512354852	4.80694703734604	8
GATTCTTGTAGCGAGT-1_1_1_1_1	9.53319558680536	4.78638581908432	8
GATTGGTCACGGTCTG-1_1_1_1_1	3.76348766863824	4.13629703200546	2
GCAACATTCTACCTTA-1_1_1_1_1	9.78562459528924	5.01636533416	8
GCACATATCCTGCTAC-1_1_1_1_1	9.64315137446405	-3.62275762879166	3
GCACGTGAGACTCTTG-1_1_1_1_1	9.08287248194696	4.88322620070663	8
GCACGTGTCCGAGGCT-1_1_1_1_1	1.74686083376886	-13.2080838235548	19
GCACTAACAAGGCCTC-1_1_1_1_1	1.66052410185815	-13.6881730111769	19
GCAGCCAAGAGTCAGC-1_1_1_1_1	2.82684812129022	5.42999534285751	2
GCAGCCACAATAGTCC-1_1_1_1_1	10.7929802852917	-1.17272599064621	3
GCAGCCATCGAGTCCG-1_1_1_1_1	8.05420980036737	4.11588029540268	8
GCAGCTGCAACTGAAA-1_1_1_1_1	3.2021130043316	4.89710788405624	2
GCAGGCTCATCGGATT-1_1_1_1_1	6.78991946757318	-3.88690562569413	18
GCAGGCTGTAAGATAC-1_1_1_1_1	9.47138318598749	2.47865800536361	8
GCATCTCAGATCCAAA-1_1_1_1_1	9.46018609583856	4.06181220687118	8
GCATCTCCAAATGCGG-1_1_1_1_1	3.02133593142511	5.80022077239242	2
GCATCTCCAAGAGATT-1_1_1_1_1	3.30755719721796	5.00637988723007	2
GCATGATAGTACTCGT-1_1_1_1_1	2.72468194544794	3.72267989791122	2
GCATTAGAGCCTCTGG-1_1_1_1_1	6.92096099436761	-3.63301129662308	18
GCCAACGGTCTCGGGT-1_1_1_1_1	9.43485555232049	5.29811935103622	8
GCCAACGGTGCTTATG-1_1_1_1_1	7.12108668864252	6.38323955214706	8
GCCAGGTTCTCATGGA-1_1_1_1_1	9.38300809443475	4.87689046538559	8
GCCAGTGAGGTAAGGA-1_1_1_1_1	1.8720987755108	-13.8026577981642	19
GCCAGTGCAACTCGAT-1_1_1_1_1	9.28888806879999	5.26994924224106	8
GCCAGTGGTTTGACAC-1_1_1_1_1	9.53301343501092	-4.4776680024794	6
GCCATGGAGTAGGCCA-1_1_1_1_1	9.25413331568719	4.93420962966171	8
GCCATTCGTTGACTGT-1_1_1_1_1	1.97080764353754	-13.2042662652663	19
GCCCAGACAAGACAAT-1_1_1_1_1	3.65865764201166	4.2351963964769	2
GCCCAGAGTAATCAGA-1_1_1_1_1	7.50816974223138	5.08606891310898	8
GCCGTGATCTGACGCG-1_1_1_1_1	8.35295590937616	5.46268491423813	8
GCCTGTTAGGTGGCTA-1_1_1_1_1	9.64788159907342	5.15942220366684	8
GCGATCGAGATGCAGC-1_1_1_1_1	8.3745823818493	1.03579740203109	7
GCGATCGAGTCATGGG-1_1_1_1_1	7.30968150675775	5.61727790511337	8
GCGGATCTCACCTACC-1_1_1_1_1	9.61299809992792	-1.67191322171006	3
GCGTGCACACTGGCGT-1_1_1_1_1	10.1025086361218	-1.88540287339005	3
GCGTGCAGTACCGGAA-1_1_1_1_1	9.00599298060419	5.08109836257187	8
GCGTTTCGTAGCGATG-1_1_1_1_1	9.30383119166376	5.47826938307968	8
GCTACAAAGATGCCGA-1_1_1_1_1	9.53063878596307	5.7496998754808	8
GCTACAAGTTAGCTAC-1_1_1_1_1	7.46881446421625	6.17075996077743	8
GCTACCTTCACCTCAC-1_1_1_1_1	7.20795497477533	5.87219648040023	8
GCTGAATCAACCAGAG-1_1_1_1_1	7.39161119044305	5.27602080977646	8
GCTGAATGTACCATAC-1_1_1_1_1	1.39464947760583	-13.0640952142409	19
GCTGCAGGTGGCTAGA-1_1_1_1_1	10.3656159359265	-3.77676506363663	3
GCTGGGTTCATCGCAA-1_1_1_1_1	2.78985366404535	7.08338479674545	2
GCTTCACAGCTGAAAT-1_1_1_1_1	6.43331775248529	-3.74599237763199	18
GGAACCCAGTTCATCG-1_1_1_1_1	9.82317456782342	-2.79308910691056	3
GGAAGTGCACGATAGG-1_1_1_1_1	7.67078647196771	-7.85210819565567	18
GGAAGTGGTACTGACT-1_1_1_1_1	7.82455739558221	4.80617265380111	8
GGAAGTGGTGTGAATA-1_1_1_1_1	2.7876318413067	3.98953227675644	2
GGAATCTAGAGTGTGC-1_1_1_1_1	6.53938397944452	-3.97692127548966	18
GGAATCTAGTATCCTG-1_1_1_1_1	1.22859141409875	-13.131412223213	19
GGAATCTCAACCGCTG-1_1_1_1_1	8.05488214076044	4.17658023513046	8
GGAATGGCAGTCACGC-1_1_1_1_1	10.133858771925	5.61656884825912	8
GGACGTCAGCACTGGA-1_1_1_1_1	2.3163867908764	3.44694595015731	2
GGAGAACCAGCACCCA-1_1_1_1_1	10.7241202312756	-1.81934042298111	3
GGAGATGCAGGTTCAT-1_1_1_1_1	8.47575196803094	5.46669130004135	8
GGAGCAATCCGAGAAG-1_1_1_1_1	3.07998308718683	3.71111635840622	2
GGAGGATGTAGGCAAC-1_1_1_1_1	2.83064255297662	-1.58504970394883	5
GGAGGTACAAAGGCGT-1_1_1_1_1	9.60480603754999	4.25734786666122	8
GGAGGTAGTAGTCGGA-1_1_1_1_1	0.80659255564691	0.587775990135342	14
GGATCTAAGTGCCAGA-1_1_1_1_1	9.16106137812616	5.67065887129989	8
GGATCTACAAGGCCTC-1_1_1_1_1	9.19366941035272	4.77816562331405	8
GGATGTTCATGACGGA-1_1_1_1_1	7.99365624964716	4.66249971068588	8
GGATGTTGTGTAGCAG-1_1_1_1_1	8.70623502314569	6.14788226760116	8
GGATGTTTCATGAAAG-1_1_1_1_1	1.79047569811822	-13.2460524591139	19
GGATGTTTCGGACGTC-1_1_1_1_1	2.72321281016351	4.02199248946396	2
GGCAGTCAGCGATGAC-1_1_1_1_1	9.06158933222772	4.96751241362777	8
GGCAGTCTCAGCTTGA-1_1_1_1_1	9.73147592127801	5.73500947631088	8
GGCTGTGAGCTTTCTT-1_1_1_1_1	7.45156440318109	5.87691526091781	8
GGCTTGGAGGTCATCT-1_1_1_1_1	0.816078038816466	0.252214982874066	14
GGCTTGGCAGGCATGA-1_1_1_1_1	8.04160222590448	4.05201701796737	8
GGCTTGGTCGTTACCC-1_1_1_1_1	8.41721162379266	4.13555602706161	8
GGCTTTCAGTCATCCA-1_1_1_1_1	3.06635245860101	4.47698812163559	2
GGCTTTCGTACTCAAC-1_1_1_1_1	3.05406770289422	4.7065566030809	2
GGGAAGTAGCCAAGCA-1_1_1_1_1	8.11346158564569	4.33109836257187	8
GGGAAGTTCAGCATTG-1_1_1_1_1	9.1588841396618	4.34224013961044	8
GGGAAGTTCCAGCAAT-1_1_1_1_1	8.43151292384149	5.61215572035995	8
GGGACAAGTCCTCAGG-1_1_1_1_1	7.58627996027948	5.24109534896103	8
GGGACAATCATCGCTC-1_1_1_1_1	-3.77113237797736	4.37117223418441	13
GGGACTCAGTGAGGTC-1_1_1_1_1	9.16386899531366	4.79674462950912	8
GGGACTCAGTTTCTTC-1_1_1_1_1	7.52843102992059	4.83182840026107	8
GGGAGATAGGAAAGAC-1_1_1_1_1	7.63932618678094	4.83539132750717	8
GGGAGATCACAACGTT-1_1_1_1_1	7.42985305369379	5.11240796721664	8
GGGAGTACATTATGCG-1_1_1_1_1	6.42215928614618	-3.4708058389357	18
GGGATCCAGGGCTGAT-1_1_1_1_1	7.99368962824823	4.04766254103866	8
GGGCCATGTATGGAAT-1_1_1_1_1	2.96657929003717	4.48901490843979	2
GGGCGTTAGTGCGACA-1_1_1_1_1	2.99500784457208	4.38399676955429	2
GGGCTCACACCCTATC-1_1_1_1_1	9.07948979914667	-3.08444948517594	3
GGGCTCATCTCGGTCT-1_1_1_1_1	2.19186195910455	3.25610308325973	2
GGGTCTGGTCCACATA-1_1_1_1_1	7.56869802058221	5.7627523390123	8
GGGTGAACATCTCATT-1_1_1_1_1	7.76966676295282	5.2416341749498	8
GGGTGAAGTATCGTTG-1_1_1_1_1	0.863690109853759	0.0417184305855336	14
GGGTGAAGTCCCTGAG-1_1_1_1_1	2.85331425250055	3.71880440390793	14
GGGTGTCAGCCATGCC-1_1_1_1_1	2.56522593081476	-1.82639391743454	18
GGGTTATTCAGTCACA-1_1_1_1_1	-10.823959259386	8.76906804717269	23
GGTAATCGTCCATACA-1_1_1_1_1	2.36736592829706	3.49246506369796	2
GGTCACGAGAGATGCC-1_1_1_1_1	10.1023751217175	5.65444307006088	8
GGTCACGCAGTCGGTC-1_1_1_1_1	9.11365327418329	4.33737687743393	8
GGTCTGGTCCATCGTC-1_1_1_1_1	9.58984860957147	5.6475384680101	8
GGTGAAGGTATCCCAA-1_1_1_1_1	1.79449925005914	5.38986568129745	2
GGTGAAGGTTGCGGAA-1_1_1_1_1	7.3934999424267	5.20929364836898	8
GGTGATTGTTAATCGC-1_1_1_1_1	9.16351804316522	4.73751477874008	8
GGTGTTAGTTTCGTAG-1_1_1_1_1	6.38307818949701	-3.29799957596573	18
GGTGTTATCGGAATGG-1_1_1_1_1	2.67678341448785	3.83658485091415	2
GGTTCTCGTATAGCTC-1_1_1_1_1	9.81068524897577	-3.06789441429886	3
GGTTGTACATCAGTCA-1_1_1_1_1	8.01512536585809	4.29914264357773	8
GTAACACGTCTGCCTT-1_1_1_1_1	9.09519776881219	4.44450883544174	8
GTAACACTCCAGTGCG-1_1_1_1_1	2.46593818247797	3.58538727439132	2
GTACAACTCATGTCAG-1_1_1_1_1	0.78539887249948	0.0762329993316236	14
GTAGAAACACCAATTG-1_1_1_1_1	7.16522559702875	6.18978480971542	8
GTAGAGGCAGCAGGAT-1_1_1_1_1	2.8575883823681	4.31125096953598	2
GTAGATCAGCGACTAG-1_1_1_1_1	6.69700059473993	-3.66973514878067	18
GTAGCTACATGACTTG-1_1_1_1_1	7.61551055491449	4.94565562880722	8
GTAGGAGTCCACCTGT-1_1_1_1_1	2.25941476405145	-13.9630810769728	19
GTAGGTTCACGTAGAG-1_1_1_1_1	1.36861142695428	-13.3526007684401	19
GTAGGTTCATACAGCT-1_1_1_1_1	9.38811120570184	6.07696513808456	8
GTAGGTTGTGTGTACT-1_1_1_1_1	3.22054276049615	4.14895848906723	2
GTAGTACAGTAGAGTT-1_1_1_1_1	10.4969473797131	-3.2750017198256	3
GTCAAGTCACTAGTAC-1_1_1_1_1	7.53402289927484	5.792000099785	8
GTCAAGTTCTGCCTCA-1_1_1_1_1	-2.20683792054175	-1.84144432865891	28
GTCACGGGTTGCTTGA-1_1_1_1_1	6.65671786845209	-3.64031334244522	18
GTCACTCGTATCCTTT-1_1_1_1_1	8.74085340083124	4.48265580809799	8
GTCATGAAGGATGAGA-1_1_1_1_1	8.21948823512079	5.01535920775619	8
GTCATGAGTCTGTAAC-1_1_1_1_1	8.52382096827508	5.69322042144027	8
GTCATTTAGGTCACAG-1_1_1_1_1	1.93448886454584	-13.2911994012526	19
GTCCACTCACCGGAAA-1_1_1_1_1	9.67898282588006	4.32979468978134	8
GTCCACTGTTGCTCCT-1_1_1_1_1	8.83531484187128	4.49349050200668	8
GTCGAATAGGCATCAG-1_1_1_1_1	9.7475768047619	8.7159502950975	0
GTCGAATTCAGTGCGC-1_1_1_1_1	2.82097992480279	4.03803996718612	2
GTCGCGATCCAAGCCG-1_1_1_1_1	9.15826997340204	5.20307426131454	8
GTCGTAAGTGTGTGTT-1_1_1_1_1	6.72509345591547	-5.84252996765885	18
GTCTACCTCAAAGGAT-1_1_1_1_1	7.39743432581903	5.609551712639	8
GTCTAGAAGATCACCT-1_1_1_1_1	7.30978450358392	5.66849260009018	8
GTCTGTCGTACAAGCG-1_1_1_1_1	0.716405780916228	0.275515720016629	14
GTGACGCTCTGCATAG-1_1_1_1_1	8.89937791407587	4.15754775679794	8
GTGAGCCGTGTGTGGA-1_1_1_1_1	6.93034467280389	-4.74599285446915	18
GTGAGGAAGTTGAAGT-1_1_1_1_1	7.09563836634637	-3.65863819443497	18
GTGAGTTAGTTCCATG-1_1_1_1_1	-2.1549357455921	-1.81999285542282	28
GTGCACGCACAGAGAC-1_1_1_1_1	9.14974507868768	5.04634313262191	8
GTGCAGCCATAACAGA-1_1_1_1_1	7.73605165064813	4.8022015539476	8
GTGCGTGGTCACTAGT-1_1_1_1_1	2.4472301918316	3.53825859702316	2
GTGGAAGAGAAAGCGA-1_1_1_1_1	8.90087327540399	4.70225028670517	8
GTGGAAGGTCGACTTA-1_1_1_1_1	7.07895717204095	7.40802030242172	8
GTGGCGTAGGCGATAC-1_1_1_1_1	2.64133891642572	-2.07239957176956	5
GTGGCGTCAGGAATCG-1_1_1_1_1	8.82872209132196	6.12131910002914	8
GTGGCGTGTCATTGCA-1_1_1_1_1	7.81475743830682	-8.10060663544449	18
GTGGCGTTCGTCGCTT-1_1_1_1_1	6.35371932566644	-3.81352873169693	18
GTGGGAACACCCTGTT-1_1_1_1_1	7.7719064670849	4.6735337225267	8
GTGGGAATCGTGACTA-1_1_1_1_1	8.16520318568231	4.13580541289535	8
GTGGTTAAGCCAAGCA-1_1_1_1_1	9.83949479640008	4.70859174407211	8
GTGTCCTTCGATGCTA-1_1_1_1_1	2.77539786875726	4.39865665114608	2
GTGTGATAGAGGGTGG-1_1_1_1_1	8.7724266964245	4.12185697234359	8
GTGTGATGTGATAGAT-1_1_1_1_1	2.64699396670343	3.77208571112838	2
GTGTGGCGTCTAACGT-1_1_1_1_1	3.27017483294488	5.64353780425277	2
GTTACAGGTACCCGCA-1_1_1_1_1	10.8371592479992	-1.43450708710465	3
GTTACGATCTCCGTGT-1_1_1_1_1	2.91847452700616	4.48573093093124	2
GTTAGACTCGCAATGT-1_1_1_1_1	8.95744618952753	-3.32930679642472	3
GTTATGGAGACGCAGT-1_1_1_1_1	7.50560578883173	5.15160255110946	8
GTTATGGAGAGCTTTC-1_1_1_1_1	0.991530867223754	-13.1234786065749	19
GTTCCGTGTACACGCC-1_1_1_1_1	10.5306015926647	-1.59500379883561	3
GTTCGCTAGCTCTATG-1_1_1_1_1	3.17627343714715	5.19654969847885	2
GTTGAACGTCGTCTCT-1_1_1_1_1	6.38722476542474	-3.88018627487931	18
GTTGCGGAGCACTAAA-1_1_1_1_1	7.33609017909051	5.53725843108383	8
GTTGCGGTCATGCGGC-1_1_1_1_1	7.25783881724359	6.30874042189804	8
GTTGTAGGTCCTCAGG-1_1_1_1_1	-2.26526585041998	-1.76831157528672	28
GTTGTCCTCCTTATGT-1_1_1_1_1	0.759116502408995	0.0978017149039807	14
GTTGTGACAGGAGGTT-1_1_1_1_1	9.54415998042108	5.69529132521835	8
GTTTACTAGCGCCGTT-1_1_1_1_1	8.04010304987909	4.39644603408065	8
GTTTACTCAATGCAAA-1_1_1_1_1	8.29667672694208	4.39166288054672	8
GTTTACTGTCAGTCCG-1_1_1_1_1	9.00515279353143	0.716580673820645	7
GTTTGGAAGAGGGTGG-1_1_1_1_1	6.06502303660394	-5.63822050415787	14
TAACTTCAGGCTTAGG-1_1_1_1_1	7.43799790919305	5.49533013976303	8
TAACTTCTCTGCACCT-1_1_1_1_1	8.78510102808954	5.83551911986557	8
TAAGCCAGTTACTCAG-1_1_1_1_1	1.9115959125805	-13.3558632882765	19
TAAGCCATCGAAGCAG-1_1_1_1_1	3.4840761143017	5.14558105147567	2
TAAGCGTAGAGTCAGC-1_1_1_1_1	1.2903231102276	-13.1750905069045	19
TAAGTCGAGTACTGGG-1_1_1_1_1	8.42545709193231	4.43967370665756	8
TAATCTCGTCTACATG-1_1_1_1_1	10.0878897625256	-3.15464873635086	3
TAATTCCAGCCTATCA-1_1_1_1_1	2.37714466631891	3.4970372167894	2
TAATTCCAGCCTGTCG-1_1_1_1_1	7.87402925074579	4.51308898604599	8
TAATTCCAGCTCTGTA-1_1_1_1_1	9.64397058070184	5.93564157164779	8
TAATTCCCAGTACTAC-1_1_1_1_1	2.77934608042718	3.95113687194076	2
TAATTCCTCTCAACCC-1_1_1_1_1	7.60119447291376	5.58206443465439	8
TACAACGCAGTCTCTC-1_1_1_1_1	8.54873857081415	4.07128266967025	8
TACAACGGTATTGAGA-1_1_1_1_1	0.711775632505431	0.269271418220669	14
TACAACGTCAAAGCCT-1_1_1_1_1	8.0157767254162	4.98951940215316	8
TACACCCGTGAATAAC-1_1_1_1_1	0.799251647596373	0.210275068647534	14
TACAGGTGTCGTGGTC-1_1_1_1_1	7.9052449184704	-6.64764042221817	6
TACATTCCAACCGCTG-1_1_1_1_1	2.58712610781671	3.05123190558639	2
TACATTCCAACTTGGT-1_1_1_1_1	3.50908646166803	6.19140462554184	2
TACATTCTCAGACTGT-1_1_1_1_1	3.43367943346979	5.08206348098007	2
TACCCACGTCTCTCTG-1_1_1_1_1	6.35933456004144	-3.57845063530716	18
TACCCACGTCTTTATC-1_1_1_1_1	6.40419110835077	-3.2829772981337	18
TACCGGGAGGTACTGG-1_1_1_1_1	3.34959182322504	6.15920333541122	2
TACCTCGGTAAGAACT-1_1_1_1_1	8.50877770960809	4.68068771041122	8
TACCTCGTCGTGGTAT-1_1_1_1_1	6.38694533885004	-3.67806954705033	18
TACGGTAAGTGTTGTC-1_1_1_1_1	0.723336430196776	0.25906918919769	14
TACGTCCGTGAGAACC-1_1_1_1_1	1.98614058077814	-13.5796296151808	19
TACGTCCTCGCGATCG-1_1_1_1_1	3.13337502062799	4.01926116622177	2
TACTTACCATACCGTA-1_1_1_1_1	7.7229357677746	4.70232419646469	8
TACTTCAGTATGTCCA-1_1_1_1_1	10.6966896969128	-0.344786390893787	3
TACTTCATCCTCTAAT-1_1_1_1_1	9.01894197047235	4.88106422103134	8
TACTTGTCACGGCACT-1_1_1_1_1	7.26954850733758	5.93672160781112	8
TACTTGTGTCCGGTGT-1_1_1_1_1	3.41228994906427	5.63894920027939	2
TAGACTGAGACGTCCC-1_1_1_1_1	7.34512385905267	5.46814374602523	8
TAGACTGTCCTCGCAT-1_1_1_1_1	7.66807756007196	4.80650882399765	8
TAGAGTCTCTTCGTGC-1_1_1_1_1	3.02855619967462	3.88542918837753	2
TAGGTTGAGCTGACCC-1_1_1_1_1	6.58206948817255	-3.75193257653031	18
TAGGTTGCAAAGACGC-1_1_1_1_1	7.46822270930292	5.44638185179916	8
TAGGTTGCAATGTCTG-1_1_1_1_1	6.49821004450799	-4.66458149277481	18
TAGGTTGCACCCAAGC-1_1_1_1_1	6.41854342997552	-3.52640171372208	18
TAGGTTGGTTGACGGA-1_1_1_1_1	7.74486932337762	5.00437335646835	8
TATATCCAGCCATTTG-1_1_1_1_1	3.39803490221979	5.19175653136459	2
TATATCCAGGTTTGAA-1_1_1_1_1	6.38069066584589	-3.8650462182692	18
TATCCTAGTACCGTGC-1_1_1_1_1	8.37146195948602	4.26822499907699	8
TATCGCCAGCACGGAT-1_1_1_1_1	3.23541125834466	4.5860527006456	2
TATCTGTAGAGGGTGG-1_1_1_1_1	3.466880174284	5.67899255431381	2
TATTCCAGTGCCAAGA-1_1_1_1_1	7.67237672389032	-6.84451170288834	6
TATTTCGGTAACATGA-1_1_1_1_1	7.25740966380121	5.9585416761705	8
TATTTCGTCCCTTGGT-1_1_1_1_1	7.43238410532953	5.22993306792465	8
TCAAGACAGACTCATC-1_1_1_1_1	6.38487681925775	-3.74058146797928	18
TCAAGACCAGCGTGAA-1_1_1_1_1	7.5765472370434	5.20700673735824	8
TCAAGCAGTGACTATC-1_1_1_1_1	7.97449025691034	3.85769538558212	18
TCAATCTGTAATGCGG-1_1_1_1_1	9.50464353144647	1.50346915400711	7
TCAATCTTCGTGAGAG-1_1_1_1_1	7.10052308619501	-7.27790994965348	6
TCACAAGGTCCTTGTC-1_1_1_1_1	3.07930192530633	4.24717931426254	2
TCACACCGTGGCACTC-1_1_1_1_1	-2.2101788800907	-1.85940273129258	28
TCACATTTCAACTTTC-1_1_1_1_1	7.80552968562128	5.09454469359604	8
TCACGCTTCGTTCATT-1_1_1_1_1	7.87114915431024	4.88666753447738	8
TCACGGGCATGAATCC-1_1_1_1_1	10.3515091854382	-0.0328406656614242	3
TCACTCGCAGCTGTGC-1_1_1_1_1	3.10943445742609	4.7863791433641	2
TCACTCGTCAACCGAT-1_1_1_1_1	7.8085480648327	4.63017301238266	8
TCAGCAAGTGCGGATA-1_1_1_1_1	9.55204400599481	4.62951402343002	8
TCAGCCTCACAATGAA-1_1_1_1_1	9.40570363581659	4.79378251708236	8
TCAGGTAAGCAACAGC-1_1_1_1_1	7.58772430003168	5.50576429045883	8
TCAGGTAGTCCACTCT-1_1_1_1_1	2.52145704806329	3.61184410727707	2
TCAGTCCTCAACCGAT-1_1_1_1_1	7.52667007029535	5.48539666808334	8
TCAGTCCTCAACTACG-1_1_1_1_1	0.724100680952086	0.357508197195202	14
TCAGTGACAGGTCCGT-1_1_1_1_1	6.4548145252514	-4.19885177933487	18
TCAGTGATCGGCATAT-1_1_1_1_1	9.54437169611932	4.19542388594833	8
TCAGTGATCTGGCCAG-1_1_1_1_1	9.21500882685663	4.00397472060409	8
TCAGTTTGTGTTTACG-1_1_1_1_1	3.40412530482294	4.81597976363388	2
TCAGTTTTCCTTCTTC-1_1_1_1_1	9.56843480647088	5.57235316909042	8
TCATATCAGTGTCATC-1_1_1_1_1	7.9071980434704	-4.07798214279923	3
TCATATCCAACAGTGG-1_1_1_1_1	2.47163018763544	3.640219971306	2
TCATATCGTTTCGCTC-1_1_1_1_1	7.64767274439813	5.32218866027084	8
TCATGCCCATCTCATT-1_1_1_1_1	8.75502214015008	4.38528756774154	8
TCATGCCGTGCACGCT-1_1_1_1_1	7.58084687769891	5.14753369963852	8
TCATGTTGTTTGGGTT-1_1_1_1_1	0.739985497598662	0.123817607528836	14
TCATTACAGGTAAAGG-1_1_1_1_1	7.60555848658563	5.83510284102646	8
TCATTACGTGAGCGAT-1_1_1_1_1	8.72826776087762	4.61900977767196	8
TCATTCAGTGCCTGCA-1_1_1_1_1	8.03756818354608	4.68360118544784	8
TCATTCATCGTAGGAG-1_1_1_1_1	6.47249898493768	-3.67508907639298	18
TCATTGTGTGCGAACA-1_1_1_1_1	2.66149053156854	3.74423007643905	2
TCATTTGAGCTTTGTG-1_1_1_1_1	9.28455648005487	5.63784961379257	8
TCCACCAGTACGGATG-1_1_1_1_1	0.730151863698973	0.304113223917157	14
TCCACCAGTATGGAAT-1_1_1_1_1	8.17423734248163	4.12150745070663	8
TCCACCATCAAACGAA-1_1_1_1_1	10.7061339336682	-2.89504952751908	3
TCCACGTCAACTCGAT-1_1_1_1_1	7.6061931568432	5.23391275084701	8
TCCAGAATCAGGAACG-1_1_1_1_1	9.46165666163446	3.92815284407821	8
TCCATCGAGGTTCTAC-1_1_1_1_1	1.10012349665643	-0.121010858797163	18
TCCATCGGTATCGAAA-1_1_1_1_1	8.786633582716	5.44211129821029	8
TCCCATGAGGGCAAGG-1_1_1_1_1	9.16847714961053	5.26963214553085	8
TCCCATGCAGGATGAC-1_1_1_1_1	7.70103654444696	5.26336412108627	8
TCCTCCCAGCACAAAT-1_1_1_1_1	7.59538421214105	5.45083264983383	8
TCCTTCTGTCACTCTC-1_1_1_1_1	7.39036664546014	5.81662587798324	8
TCCTTTCAGTGAGTGC-1_1_1_1_1	3.32956418574335	5.13663224852768	2
TCGAAGTCACAACGCC-1_1_1_1_1	2.92953834116937	4.21580724395004	2
TCGACCTAGGCGAACT-1_1_1_1_1	7.78863629878046	4.67423705733505	8
TCGACGGAGTCAGGGT-1_1_1_1_1	0.779161246423735	0.0662909743854108	14
TCGACGGCAGGTTCGC-1_1_1_1_1	3.00711187899591	4.37086610472885	2
TCGCAGGAGGTTCTTG-1_1_1_1_1	1.88098535120965	6.87019519484726	2
TCGCTCACAAGAAATC-1_1_1_1_1	8.96191033900262	4.16847114241806	8
TCGCTTGGTCACAATC-1_1_1_1_1	2.91557249606134	4.19486121810165	2
TCGCTTGGTCCTGAAT-1_1_1_1_1	6.35160216868402	-3.74462647759232	18
TCGGATACAAGTGGGT-1_1_1_1_1	9.07435712397577	-3.15959067665848	3
TCGGATACACCAAATC-1_1_1_1_1	9.08964356959344	-7.11395140015396	18
TCGGATAGTAAGCGGT-1_1_1_1_1	8.30306443751337	4.74090222991195	8
TCGGATAGTCTGTTAG-1_1_1_1_1	3.16996130526544	4.06032066024032	2
TCGGGACCATTGCCTC-1_1_1_1_1	2.93170938075067	4.25966815627304	2
TCGGGACGTCACAGAG-1_1_1_1_1	8.69641027033807	4.56176738417831	8
TCGGGCATCCGTGGTG-1_1_1_1_1	9.61685571253778	4.19667510665146	8
TCGGGTGCATGGAATA-1_1_1_1_1	1.34662184298517	-13.1423222573927	19
TCGGGTGGTCGAGCTC-1_1_1_1_1	8.67326268733026	4.54633359587875	8
TCGTCCAGTGCACATT-1_1_1_1_1	9.50371656001092	5.44653300917831	8
TCGTCCATCCATCTGC-1_1_1_1_1	8.07621869624139	4.277032181389	8
TCGTGGGCATGGATCT-1_1_1_1_1	0.718831034307494	0.2568458465406	14
TCTACATCAATGGGTG-1_1_1_1_1	7.19073638499261	6.11692599929062	8
TCTACATCAGCAGTCC-1_1_1_1_1	8.70412168086053	4.19084767974106	8
TCTACCGAGCTGACAG-1_1_1_1_1	8.63572415888788	4.55130176223007	8
TCTACCGCAGTTCACA-1_1_1_1_1	7.50725516856195	5.14858989394394	8
TCTACCGTCCTGTACC-1_1_1_1_1	9.33849820673944	4.26880626357284	8
TCTCACGGTCTAACGT-1_1_1_1_1	3.53915724337579	5.60898713744369	2
TCTGCCAAGAAGATCT-1_1_1_1_1	9.47772798121454	4.30838756240097	8
TCTGGCTAGGATTACA-1_1_1_1_1	6.3514791446972	-3.70720501267227	18
TCTGGCTGTTGTTGTG-1_1_1_1_1	8.16149339259149	4.23046426451889	8
TCTGTCGAGACTAAGT-1_1_1_1_1	7.56299981654169	5.46801738417831	8
TCTGTCGCAGGGTTGA-1_1_1_1_1	9.68926820338251	4.84272555983749	8
TCTTAGTCAGACGGAT-1_1_1_1_1	9.62897214472772	3.94680909789291	3
TCTTAGTTCGCATAGT-1_1_1_1_1	2.90041503489496	4.32343654311386	2
TGAACGTCATACGCAT-1_1_1_1_1	10.3142901378918	-1.03990997397217	3
TGAACGTTCAGATTGC-1_1_1_1_1	9.49516591609003	5.12043409026352	8
TGAATCGCAATTGGTC-1_1_1_1_1	3.11328110278131	5.23514108336654	2
TGACAGTTCTCATGGA-1_1_1_1_1	7.35480794489862	5.6253102270433	8
TGACTCCCAGGAGGAG-1_1_1_1_1	7.21460017741205	6.17535285628524	8
TGACTCCGTAGATCGG-1_1_1_1_1	3.27495083392145	4.64633111632553	2
TGAGACTAGCGTACAG-1_1_1_1_1	9.06556233942987	4.89188222563949	8
TGAGACTCACTCATAG-1_1_1_1_1	8.56778821528436	4.33481626189438	8
TGAGACTTCTAATTCC-1_1_1_1_1	6.52621421397211	-4.18672867142472	18
TGAGCATGTGTCATTG-1_1_1_1_1	6.99095925868036	-3.68743248307022	18
TGAGGAGAGCCTCAAT-1_1_1_1_1	8.39960393488885	4.30094747222152	8
TGAGGAGAGGTGCTAG-1_1_1_1_1	10.195961089735	-2.66308279358658	3
TGAGGGACACGCGTCA-1_1_1_1_1	9.08835992396356	4.49605636275497	8
TGAGGTTTCTCAGAAC-1_1_1_1_1	9.8695422130871	5.62517432845321	8
TGATCAGTCGGTTAGT-1_1_1_1_1	9.99139031947137	5.27841643965927	8
TGATCTTGTGTTGATC-1_1_1_1_1	6.44084462702753	-3.50222416245255	18
TGATGCAAGCGCCGTT-1_1_1_1_1	7.60844668925287	5.15576057112899	8
TGATGCAGTAACGCGA-1_1_1_1_1	2.39370879710199	3.60087899840561	2
TGATGGTCATGGGCAA-1_1_1_1_1	6.38577661097528	-4.00675530754837	18
TGATGGTTCGTGCGAC-1_1_1_1_1	2.58495626032831	3.65193776763168	2
TGATTCTCAGTTTCAG-1_1_1_1_1	3.86005935252191	6.19233684218612	2
TGATTCTGTCGATTAC-1_1_1_1_1	10.2264662700939	-3.7969035657576	3
TGCACGGGTATGAGAT-1_1_1_1_1	6.45358190119745	-3.73838467919144	18
TGCAGATAGACCTCCG-1_1_1_1_1	7.5517326313305	5.82911471999374	8
TGCAGTAGTGGTCCCA-1_1_1_1_1	2.97554359019281	4.46063403762069	2
TGCAGTATCCCATAAG-1_1_1_1_1	9.08613881648065	5.37955026305404	8
TGCATCCCAGACAATA-1_1_1_1_1	8.82726106226922	4.14591865218368	8
TGCATCCGTATCTCGA-1_1_1_1_1	7.51829156458856	5.20612458861557	8
TGCATGAAGGGTCTTT-1_1_1_1_1	3.07676419795038	4.51219300902572	2
TGCGGCACACTGGCGT-1_1_1_1_1	6.37715920985223	-3.63701458298477	18
TGCGGGTGTCTTACTT-1_1_1_1_1	2.68063268244745	3.56286720908371	2
TGCTGAAAGGCTTAGG-1_1_1_1_1	2.36697945178033	3.37590126670089	2
TGGAACTGTAATTGGA-1_1_1_1_1	7.32559260905267	5.43311290419784	8
TGGAACTGTGTCGCTG-1_1_1_1_1	9.72806367457391	-3.78380532585892	3
TGGAGAGGTACAGGTG-1_1_1_1_1	7.81279573023798	5.1199620214769	8
TGGAGAGGTGCGTTTA-1_1_1_1_1	1.93906769335748	4.91160039580551	20
TGGAGGAGTTCATCGA-1_1_1_1_1	7.60936889231683	5.29719714797226	8
TGGATCAGTGCGAACA-1_1_1_1_1	0.747033925657286	0.244495287305981	14
TGGATGTAGAGAGTTT-1_1_1_1_1	9.07588014185907	4.76244001067367	8
TGGATGTCACCGTGGT-1_1_1_1_1	1.3018399196911	-13.4460312875441	19
TGGGAAGAGCATCCCG-1_1_1_1_1	7.85207852900507	4.85747699416366	8
TGGGAAGTCTGTCCCA-1_1_1_1_1	7.69024428904535	-7.80433101975235	18
TGGGAGAAGAACTTCC-1_1_1_1_1	8.3423787075329	4.09284476912704	8
TGGGCGTTCCATAAGC-1_1_1_1_1	3.76059541285516	5.72565822280136	2
TGGGTTACACCCTTGT-1_1_1_1_1	2.9562736469555	4.39966659224716	2
TGGTAGTTCGACACCG-1_1_1_1_1	10.2579747158337	-3.30378551804337	3
TGTAACGGTCCACATA-1_1_1_1_1	2.8255420643139	3.81311802542892	2
TGTACAGTCTAGTACG-1_1_1_1_1	9.53808221400262	4.46216897643295	8
TGTCCCATCACTGCTC-1_1_1_1_1	8.33819493830682	4.18418197310653	8
TGTGAGTTCTAACGGT-1_1_1_1_1	7.7132922130871	5.92221097624984	8
TGTGATGGTATGTCCA-1_1_1_1_1	9.82167253077508	4.47545985854355	8
TGTGATGTCTATCCAT-1_1_1_1_1	8.69442853510858	4.76118163741317	8
TGTGGCGGTACGGCAA-1_1_1_1_1	0.876915546064391	0.11237212992397	14
TGTGTGAAGAGAAGGT-1_1_1_1_1	9.16848954737665	5.03813438094345	8
TGTGTGAAGTGCCCGT-1_1_1_1_1	0.850706072454467	0.0547890288302007	14
TGTGTGACAAATGCTC-1_1_1_1_1	2.85483917773248	4.08226089156356	2
TGTTACTCAGAGGTTG-1_1_1_1_1	0.719236822729125	0.348625853426129	14
TGTTACTGTCGAATTC-1_1_1_1_1	10.8087702709484	-3.25281281792435	3
TGTTACTTCTCTCGCA-1_1_1_1_1	9.67178449213983	4.7141831365892	8
TGTTCATGTGTGGTCC-1_1_1_1_1	9.41857060969354	5.80638055480209	8
TGTTCATTCCAAATGC-1_1_1_1_1	2.51568111956598	3.62775568640915	2
TGTTCCGAGCTGAGCA-1_1_1_1_1	8.78838452876092	4.23428659117904	8
TGTTCTACATGCAGCC-1_1_1_1_1	6.28604707301141	-3.86724658333573	18
TGTTCTATCACTCCGT-1_1_1_1_1	1.18281039774896	1.04309372580734	14
TGTTGGAAGGTGCTTT-1_1_1_1_1	0.854973407392516	-0.00391344376715994	14
TTAATCCAGATGCAGC-1_1_1_1_1	9.75331601679803	4.77613429702011	8
TTACCATTCCTTTAGT-1_1_1_1_1	9.33780774653436	-4.15074749314102	3
TTACCGCAGTAACCTC-1_1_1_1_1	7.53625211298944	5.33347015059677	8
TTACCGCGTGCATACT-1_1_1_1_1	6.20757827342035	-7.96879072510514	6
TTACGCCAGATGGTCG-1_1_1_1_1	8.50240525782587	4.21153621352401	8
TTACGTTTCACGGGAA-1_1_1_1_1	6.48665961802484	-4.00185771309647	18
TTACGTTTCCTAGAGT-1_1_1_1_1	8.32522306025506	4.2365277258226	8
TTAGGCAAGAATGTTG-1_1_1_1_1	7.57882651865961	4.84558610594955	8
TTAGGCAGTCTAACGT-1_1_1_1_1	7.59584865153314	5.46254663146225	8
TTAGGGTGTATTTCTC-1_1_1_1_1	8.95484742701532	4.20982913649765	8
TTAGGGTGTCGAATTC-1_1_1_1_1	8.78723344386102	5.51738767302719	8
TTATTGCAGTAAACTG-1_1_1_1_1	6.37971410334589	-3.39997787796769	18
TTCAATCAGCCTTGAT-1_1_1_1_1	10.4929362255383	-1.19905193173203	3
TTCAATCTCGGCATTA-1_1_1_1_1	9.82097062647821	4.49581126845565	8
TTCAGGACACATGGTT-1_1_1_1_1	0.741246255044951	0.228220596677929	14
TTCATGTAGGTTTGAA-1_1_1_1_1	9.42695436060907	3.93961124098983	8
TTCATGTTCTGCCTCA-1_1_1_1_1	2.42732772410394	3.52509431517807	2
TTCATTGCATCTCGTC-1_1_1_1_1	0.784414501791014	0.0785417405435147	14
TTCCAATCATCTGCGG-1_1_1_1_1	9.21357640803338	5.5862534490892	8
TTCCAATGTCGACTTA-1_1_1_1_1	9.36187848628045	4.83254413283554	8
TTCCACGCAGTCCCGA-1_1_1_1_1	8.7863369900036	4.1861126867601	8
TTCCACGTCGATGCAT-1_1_1_1_1	8.6331215816784	4.16786269820419	8
TTCCGGTGTCGATTTG-1_1_1_1_1	0.741368504171386	0.070620104438931	14
TTCCTCTCACCACTGG-1_1_1_1_1	7.7623473125744	5.195808693535	8
TTCCTTCCACTCCTGT-1_1_1_1_1	3.17143830836297	4.6552870718309	2
TTCCTTCGTATTCCTT-1_1_1_1_1	8.06991109431268	4.350997730858	8
TTCCTTCTCAAGTGGG-1_1_1_1_1	9.02650079310419	4.53456573165146	8
TTCGATTAGGGAGGAC-1_1_1_1_1	9.34204492152215	4.24563340819565	8
TTCGATTCAGGACGAT-1_1_1_1_1	7.37621364176752	7.47054938948837	8
TTCGCTGCAGAGGTAC-1_1_1_1_1	3.01995024264337	4.80336265242782	2
TTCGCTGTCGTCGGGT-1_1_1_1_1	-0.418922720546708	-12.3508469613722	17
TTCGCTGTCTACTTCA-1_1_1_1_1	2.60353860438348	3.68501476920334	2
TTCGGTCAGGCTAGCA-1_1_1_1_1	9.48992929041864	5.18690566695419	8
TTCGGTCCAAGCTCTA-1_1_1_1_1	6.33058414042474	-3.78274412476334	18
TTCGGTCTCTAGACAC-1_1_1_1_1	9.92623815119745	5.37855128920761	8
TTCTAACAGCCTGGAA-1_1_1_1_1	9.82369432032587	4.41149882949081	8
TTCTAACCAATCGCGC-1_1_1_1_1	7.84891995966913	5.24284963286606	8
TTCTAGTAGGCTGGAT-1_1_1_1_1	2.94202384531976	4.35654525435653	2
TTCTAGTGTCAGATTC-1_1_1_1_1	6.33181628764154	-3.88813753449234	18
TTCTAGTGTTACCGTA-1_1_1_1_1	9.22738370478631	4.41434411681381	8
TTCTCTCCATCATCTT-1_1_1_1_1	10.0419226604748	-2.8982321771315	3
TTCTGTACACCAACAT-1_1_1_1_1	2.45649442255975	3.5225863901445	2
TTCTGTAGTAGAGCTG-1_1_1_1_1	7.87916764796258	4.5423868147203	8
TTCTGTAGTGAAGCGT-1_1_1_1_1	7.30195912898065	5.65610913909164	8
TTCTGTAGTGATAGTA-1_1_1_1_1	0.817938657407775	0.107861250407368	14
TTGAACGCACCAGACC-1_1_1_1_1	7.41891154826166	5.3176496473619	8
TTGAACGTCAGTGTGT-1_1_1_1_1	9.63583669245721	4.2898462263414	8
TTGAACGTCGGCTGTG-1_1_1_1_1	9.77767858088495	5.71573476470199	8
TTGACCCGTCTACTGA-1_1_1_1_1	7.48745927393915	5.35352496779648	8
TTGACCCTCCATTTCA-1_1_1_1_1	3.07753619730951	4.63907365477768	2
TTGACCCTCGGCGATC-1_1_1_1_1	8.00303849757196	4.03964452422348	8
TTGAGTGCACGACAAG-1_1_1_1_1	7.55013331950189	6.02193288481918	8
TTGATGGTCATTACTC-1_1_1_1_1	7.94146928370477	4.39154319442001	8
TTGATGGTCTTTCCAA-1_1_1_1_1	9.16965589106561	5.15628842986313	8
TTGCATTTCCCTTGTG-1_1_1_1_1	7.69684943736078	4.72673110640731	8
TTGCTGCGTCCTGAAT-1_1_1_1_1	0.105926038627639	-1.65497215115342	21
TTGGATGGTGACCTGC-1_1_1_1_1	2.79142078936578	5.62068490660873	2
TTGGGATAGGGTACAC-1_1_1_1_1	9.20474633753778	5.64955835021225	8
TTGGGATCAACTCATG-1_1_1_1_1	7.52866611063959	5.41849832213607	8
TTGGGCGCAACACGAG-1_1_1_1_1	2.1578756290722	3.14245443022934	2
TTGGGCGCAGAACTTC-1_1_1_1_1	10.590272040968	-0.337674066655963	8
TTGGGCGCAGCTGTTA-1_1_1_1_1	9.34569463313104	4.52309827483383	8
TTGGGCGTCAACCTCC-1_1_1_1_1	8.52384099543573	5.46051625884262	8
TTGGGCGTCTGTCAGA-1_1_1_1_1	10.5698986965466	-0.0321365820697246	8
TTGTGGACAACTCGTA-1_1_1_1_1	9.0777884441662	-3.80977769219193	3
TTGTGTTCACCCTCTA-1_1_1_1_1	2.97530397952081	4.32887010253158	2
TTGTGTTGTAACACGG-1_1_1_1_1	4.00633678019525	1.91985635436264	14
TTGTTCAAGCCTCATA-1_1_1_1_1	2.59067782938959	3.66635970748153	2
TTTACCAAGGAAGTCC-1_1_1_1_1	9.64942941248895	5.66778258956161	8
TTTACGTGTTGAATCC-1_1_1_1_1	8.25700006068231	4.12305144942489	8
TTTACTGCAAGGTCAG-1_1_1_1_1	8.66259488642694	4.11924104369369	8
TTTCACACAAACTAAG-1_1_1_1_1	7.42925796092035	5.26541261351791	8
TTTCAGTCAGTTAGAA-1_1_1_1_1	9.25884732783319	-3.31426163040909	3
TTTCAGTTCGTAGGAG-1_1_1_1_1	10.957794280653	-2.53858967148575	3
TTTCATGAGAAACACT-1_1_1_1_1	7.78662690699579	4.62509660399643	8
TTTCGATCATCGGATT-1_1_1_1_1	8.00331601679803	-6.94514389359269	6
TTTCGATTCTCTTAAC-1_1_1_1_1	9.65578660548212	4.85590343154159	8
TTTGACTGTTACGCCG-1_1_1_1_1	6.38429507792474	-3.75798983895096	18
TTTGATCAGTGATAAC-1_1_1_1_1	7.60940608561517	4.75950984633651	8
TTTGGAGTCGTGCATA-1_1_1_1_1	7.76093015254022	5.13282565749374	8
TTTGTTGGTGACTGTT-1_1_1_1_1	7.36755380213739	5.54844169295517	8
TTTGTTGGTGGTAATA-1_1_1_1_1	7.72961148798944	4.66320399916855	8
AAACCCAAGCCAGTAG-1_1_1_1_1	10.7641974407482	-1.30533964955124	3
AAACCCAGTATCTTCT-1_1_1_1_1	3.25194201052667	6.73811225569931	2
AAACCCAGTCATCGGC-1_1_1_1_1	2.659023376112	6.97209195769516	2
AAACCCATCGCAACAT-1_1_1_1_1	2.13993010104181	6.94757918990341	2
AAACGAATCTTAATCC-1_1_1_1_1	2.12172469676019	6.74428586638656	2
AAACGCTAGGCTTCCG-1_1_1_1_1	8.39221486628534	-3.18584199272904	3
AAAGAACTCAGCTTGA-1_1_1_1_1	3.97530231059076	5.96508531249252	2
AAAGGATCATCGGCCA-1_1_1_1_1	3.5509363132763	5.38902454055038	2
AAAGGATTCCGGTTCT-1_1_1_1_1	9.91995915949823	-0.89205123507294	3
AAAGGGCCATGCCGAC-1_1_1_1_1	3.07566961825372	6.28961925185409	2
AAAGGTACACCTGCTT-1_1_1_1_1	8.83932218134881	1.69838754809585	7
AAAGGTACAGTCTTCC-1_1_1_1_1	2.15001830637933	-1.84466429077896	5
AAAGGTATCGACGATT-1_1_1_1_1	9.50625333369256	-3.03856106125626	3
AAAGTGAAGCATCCTA-1_1_1_1_1	3.59552082598688	7.17534236586776	2
AAAGTGATCCACGTAA-1_1_1_1_1	9.62921437800409	-1.28228814923081	3
AAATGGAAGCGATGAC-1_1_1_1_1	1.92250999987604	6.83769588149276	2
AAATGGACAGTTGTCA-1_1_1_1_1	3.87642774165155	6.92257337249008	2
AAATGGATCATGGAGG-1_1_1_1_1	9.88345632136346	1.40696696913925	7
AAATGGATCCCTCATG-1_1_1_1_1	9.65453061640741	-0.820008233421176	3
AACAAAGGTACCCAGC-1_1_1_1_1	3.25237092555047	7.32007865584579	2
AACAAAGGTAGTCTGT-1_1_1_1_1	2.92859944880487	5.86519651091781	2
AACAACCAGGTCCAGA-1_1_1_1_1	10.8700486141491	-0.643768266074985	3
AACAAGAAGCGTTGTT-1_1_1_1_1	3.23073753893854	7.0537770239183	2
AACAAGATCTGTCCGT-1_1_1_1_1	3.31193122447015	7.39951924956527	2
AACACACGTATCAAGA-1_1_1_1_1	10.5806017833996	-1.12400515400681	3
AACACACGTGCGGATA-1_1_1_1_1	3.38062247813226	6.6210549322435	2
AACAGGGTCAGTGCGC-1_1_1_1_1	2.7662285286236	6.7235768286058	2
AACAGGGTCGAGTGGA-1_1_1_1_1	3.11918768465997	6.34473352111068	2
AACCAACCAGTAGATA-1_1_1_1_1	3.25509509623529	7.03691558516708	2
AACCACATCGCTGATA-1_1_1_1_1	6.5461607891369	1.72271220362869	7
AACCATGCATGATGCT-1_1_1_1_1	2.74237069666864	6.97610311186996	2
AACCCAAGTCCGTACG-1_1_1_1_1	2.10025772631647	6.92174653685775	2
AACCCAATCGATTGGT-1_1_1_1_1	2.51410445750238	6.65578727400985	2
AACCTGATCATGCATG-1_1_1_1_1	2.20536717951776	6.76643352187362	2
AACCTGATCATTGAGC-1_1_1_1_1	8.57268342555047	-3.25845475518021	3
AACGGGAAGACTCTTG-1_1_1_1_1	2.41944775164606	3.69842271483627	2
AACGTCATCTGTCAGA-1_1_1_1_1	3.02947649538995	7.16533641494003	2
AACTTCTTCTAGTGTG-1_1_1_1_1	2.98499712527276	7.48818235076156	2
AAGAACACAGTGGCTC-1_1_1_1_1	9.84976396143915	-1.24955661618027	3
AAGACTCGTCTCTCAC-1_1_1_1_1	2.93164786875726	6.93488006270614	2
AAGACTCGTGGCTCTG-1_1_1_1_1	10.0080634075451	-1.91101332031998	3
AAGCATCAGTTAGTGA-1_1_1_1_1	1.78798350871088	6.70704679167953	2
AAGCATCGTCAAATCC-1_1_1_1_1	3.59741863787652	6.73003940261093	2
AAGCGAGCATGCCGGT-1_1_1_1_1	3.8878937679577	6.95590572035995	2
AAGCGTTTCCGATCTC-1_1_1_1_1	-0.653767345542894	-1.27774329506668	21
AAGCGTTTCCTGATAG-1_1_1_1_1	3.9064427334118	6.99708728469101	2
AAGGAATCATATACCG-1_1_1_1_1	3.71415433466913	7.24448947585312	2
AAGGAATGTCAGCGTC-1_1_1_1_1	2.97797784388544	5.90099219954696	2
AAGGAATTCCTGTTGC-1_1_1_1_1	8.84550199091913	1.7584559170076	7
AAGGTAACAAGGGCAT-1_1_1_1_1	1.91760406077386	6.03196267760482	2
AAGTACCGTAGTGCGA-1_1_1_1_1	3.69451984942438	6.88708190596786	2
AAGTCGTCACAGCCAC-1_1_1_1_1	2.93616709292413	6.90461902297226	2
AAGTCGTGTGCCCACA-1_1_1_1_1	9.46191320002557	-0.949686542384952	3
AAGTCGTTCTGTCCGT-1_1_1_1_1	8.61595162928583	0.736941203243405	7
AAGTGAATCATATGGC-1_1_1_1_1	1.80883726656915	6.99886731780258	2
AAGTGAATCTTTACAC-1_1_1_1_1	0.6758953052807	0.446531042225033	14
AAGTTCGCAATTGAAG-1_1_1_1_1	2.64695581973077	7.13468103087631	2
AAGTTCGCAGATGCGA-1_1_1_1_1	1.65371856272699	5.78428868926254	2
AAGTTCGTCTGGGAGA-1_1_1_1_1	10.200337501173	-2.77335329376969	3
AATAGAGGTCATGACT-1_1_1_1_1	2.31216034472467	6.85906247771469	2
AATCACGAGAAAGTCT-1_1_1_1_1	2.50893816531183	7.2719657865831	2
AATCACGCATTCCTCG-1_1_1_1_1	3.30783137858392	7.46203736937729	2
AATCACGTCGGTGAAG-1_1_1_1_1	6.62063130915643	1.70777194178787	7
AATCGACAGGACGGAG-1_1_1_1_1	8.11441335261346	-3.47021098458084	3
AATCGACTCCTGTAAG-1_1_1_1_1	9.93854054987909	-1.74916930519852	3
AATCGACTCGCACGAC-1_1_1_1_1	10.7682534176159	-1.55988807999405	3
AATCGTGGTATGCTTG-1_1_1_1_1	1.76778742850305	6.50043420470443	2
AATGAAGGTTAAGGGC-1_1_1_1_1	2.89571532786371	6.69005803740707	2
AATGACCCAAATAAGC-1_1_1_1_1	3.809423061018	6.84352044738022	2
AATGACCCAAGGAGTC-1_1_1_1_1	3.18209204257013	6.71304063475815	2
AATGGCTAGTAGTCAA-1_1_1_1_1	8.99642095149042	4.08604268706527	8
AATGGCTCACACGGAA-1_1_1_1_1	3.43494662821771	1.49942366755691	20
AATTCCTTCCACGAAT-1_1_1_1_1	2.60382613718988	7.24220304167953	2
AATTCCTTCTATACGG-1_1_1_1_1	3.40407714426996	7.54816560424057	2
AATTTCCTCGGTAACT-1_1_1_1_1	2.61818823397638	6.36810664809433	2
ACAAAGACAAGGACAC-1_1_1_1_1	2.39463362277032	6.60588531172958	2
ACAAAGACAAGTCCCG-1_1_1_1_1	2.03050455630304	6.63550929702011	2
ACAAAGAGTAGGTACG-1_1_1_1_1	2.93977222025873	5.8786004034349	2
ACAACCACATATCTCT-1_1_1_1_1	9.28484067500116	2.03240518248764	7
ACAACCAGTAGCGCCT-1_1_1_1_1	2.68041047633172	7.15783672011581	2
ACAACCAGTCAGCGTC-1_1_1_1_1	7.95270547450067	-3.58995099388871	3
ACAAGCTGTAGGACTG-1_1_1_1_1	3.11466059267999	5.68156318343368	2
ACACCAAAGTATAACG-1_1_1_1_1	1.54649540961267	6.04453496611801	2
ACACCAACAAAGTGTA-1_1_1_1_1	2.28186735690118	6.80988912261215	2
ACACCAAGTTGTTTGG-1_1_1_1_1	6.86231860697748	2.06968073523727	7
ACACCAATCAAGTTGC-1_1_1_1_1	3.067310901289	6.86221389449325	2
ACACGCGAGCGATTCT-1_1_1_1_1	2.67005452692987	4.57856158889023	2
ACACGCGGTTTACTGG-1_1_1_1_1	2.78411945879938	6.20970372832504	2
ACACGCGTCATCAGTG-1_1_1_1_1	1.81254252970697	6.65627746260849	2
ACACTGACAATGGCCC-1_1_1_1_1	3.59153375208856	0.648574039108426	5
ACAGAAACAGTTGTCA-1_1_1_1_1	3.51558289111139	6.68826179183212	2
ACAGAAAGTCCCGTGA-1_1_1_1_1	7.13313397944452	1.42111246264663	7
ACAGCCGAGAAGGTAG-1_1_1_1_1	9.81029901087762	-1.32659108959946	3
ACAGCCGAGCACCAGA-1_1_1_1_1	2.22961101115228	6.76135139144149	2
ACAGCCGAGGAGCTGT-1_1_1_1_1	3.04284462512018	5.85192088759628	2
ACAGCCGCACAAAGTA-1_1_1_1_1	4.2849098163891	4.16815261519638	20
ACAGCCGCATATCGGT-1_1_1_1_1	3.07597693980218	6.68695096648422	2
ACAGGGAAGATTAGTG-1_1_1_1_1	2.76741084635736	6.85160283721176	2
ACAGGGACAGGTGTGA-1_1_1_1_1	1.79508027613641	-0.460875496499866	5
ACATCCCAGACCAGAC-1_1_1_1_1	4.78618392527582	3.56839995063034	20
ACATCCCCATGGCCCA-1_1_1_1_1	1.506036134367	5.45090274489608	2
ACATCCCGTCCACAGC-1_1_1_1_1	3.5388799625683	6.90640096343246	2
ACATCCCGTTCAAGGG-1_1_1_1_1	3.13575324595453	6.83438758528915	2
ACATCGAAGGGTTAGC-1_1_1_1_1	2.54198393404962	7.30717401183334	2
ACATCGAGTCCTGAAT-1_1_1_1_1	1.30470320761682	4.96611289656845	2
ACATCGAGTCGCTTAA-1_1_1_1_1	1.42654726088525	5.21670703566757	2
ACATCGATCCACAGCG-1_1_1_1_1	2.78720149577142	6.81604032195297	2
ACATTTCTCTCCCTAG-1_1_1_1_1	9.27091512263299	-2.5972137006453	3
ACCAAACAGGTGCTAG-1_1_1_1_1	2.35647711337091	7.27311496413437	2
ACCAAACCATATTCGG-1_1_1_1_1	8.71100625575067	-2.89538879715714	3
ACCAACATCGGTTGTA-1_1_1_1_1	8.84257325709344	-1.0951487573317	3
ACCACAATCATCTGTT-1_1_1_1_1	3.02506455958368	6.41167287505356	2
ACCGTTCGTCCCTGAG-1_1_1_1_1	2.31562337458612	7.06331281340805	2
ACCGTTCGTCTCGCGA-1_1_1_1_1	8.87768754542352	2.66100887931076	7
ACCGTTCGTGAGTTGG-1_1_1_1_1	2.88084396899225	5.89731387770858	2
ACCGTTCTCGAGAGCA-1_1_1_1_1	2.94092735827447	7.34329967177597	2
ACCTACCAGAGGTGCT-1_1_1_1_1	3.81478557169916	6.59129457152572	2
ACCTACCAGAGTCAAT-1_1_1_1_1	2.56953582346918	6.4791338888475	2
ACCTACCCACGGAAGT-1_1_1_1_1	8.58408746302606	-3.1403672250441	3
ACCTACCCAGCCTTCT-1_1_1_1_1	3.12842258990289	7.11636905348983	2
ACCTACCGTACAATAG-1_1_1_1_1	3.98203477442743	6.28553514159408	2
ACCTACCTCCTTCACG-1_1_1_1_1	2.20378336489679	6.96909360564438	2
ACCTGTCAGACATGCG-1_1_1_1_1	8.17616757929803	2.297206923134	7
ACCTGTCCATCTCCCA-1_1_1_1_1	2.43536600649835	6.24509029067245	2
ACCTGTCGTACAAACA-1_1_1_1_1	2.29647240221979	6.81984834349838	2
ACGATCAAGGATACAT-1_1_1_1_1	3.57621821940423	7.08297328627792	2
ACGATGTAGGGCGAAG-1_1_1_1_1	3.10143956721307	6.7166040388414	2
ACGATGTCAGTCTTCC-1_1_1_1_1	9.77733335078241	-2.80992241226944	3
ACGATGTTCAGGAACG-1_1_1_1_1	2.92055186808588	6.31388692534652	2
ACGCACGGTATCGTTG-1_1_1_1_1	3.11252078593255	5.40791587508407	2
ACGCACGGTGTCGCTG-1_1_1_1_1	7.14763936579706	-5.0228511842421	18
ACGCACGTCTGGGCAC-1_1_1_1_1	10.0936547237682	-1.00677259289536	3
ACGGAAGAGTCCCGGT-1_1_1_1_1	2.71390995562555	6.69223193801132	2
ACGGAAGGTCCCAAAT-1_1_1_1_1	2.76566061556818	7.48977212584701	2
ACGGAAGTCCATCTAT-1_1_1_1_1	2.91818580210687	6.07318477309433	2
ACGGAAGTCCATTCAT-1_1_1_1_1	3.49101361811639	6.56321839965072	2
ACGGGTCAGACCCGCT-1_1_1_1_1	7.00063619196893	1.77958993590561	7
ACGGTCGTCACCATGA-1_1_1_1_1	2.93005332530023	5.67152433074203	2
ACGGTTACATTGCCTC-1_1_1_1_1	3.92499217570306	6.94863204634872	2
ACGTAACCAATACCTG-1_1_1_1_1	2.06313285410882	7.08368520415512	2
ACGTAACCATCCTTCG-1_1_1_1_1	9.16551312983514	-2.76176305138382	3
ACGTAACTCCTACAAG-1_1_1_1_1	1.63413486063959	6.00894050276962	2
ACGTACAAGACTCAAA-1_1_1_1_1	3.36151132166864	7.63644389785019	2
ACGTACACAACAAGTA-1_1_1_1_1	2.00588426173212	6.84904603636947	2
ACGTACACAGTTGTTG-1_1_1_1_1	3.95082625926019	2.77145557082382	20
ACGTAGTAGCGTCTGC-1_1_1_1_1	9.67551049769403	-2.12451000534806	3
ACGTCCTAGTGAGGTC-1_1_1_1_1	3.13867601931573	7.22763614333358	2
ACTACGAAGTAAACTG-1_1_1_1_1	2.87888512194635	4.40972594893661	2
ACTATCTTCATTTGGG-1_1_1_1_1	2.31696281016351	7.27284316695419	2
ACTATTCGTTCCGTTC-1_1_1_1_1	3.3819008785534	7.54319362319198	2
ACTATTCTCAAATAGG-1_1_1_1_1	3.98897418559076	5.59369115508285	2
ACTCCCAAGTTGAATG-1_1_1_1_1	10.8637972790051	-1.55932541214737	3
ACTCCCAGTGGTCTTA-1_1_1_1_1	3.04161438525201	6.10990695632187	2
ACTCCCATCAACACGT-1_1_1_1_1	3.16579327166559	7.47077254927841	2
ACTCCCATCAAGCCTA-1_1_1_1_1	2.98629340708734	7.09372739470688	2
ACTCCCATCCTGCCAT-1_1_1_1_1	3.80105981410028	6.73042802489486	2
ACTCTCGCACCGGAAA-1_1_1_1_1	4.47429093897821	1.60229174769607	20
ACTGATGCAGAGAGGG-1_1_1_1_1	3.40604981959344	5.14813451445785	2
ACTGATGGTGAGCGAT-1_1_1_1_1	1.84407672465326	6.96716384566513	2
ACTGCAAAGATACAGT-1_1_1_1_1	3.64450320780755	5.71779040969101	2
ACTGCAAAGGTAAACT-1_1_1_1_1	8.09088716090204	-3.39332027756485	3
ACTGCAATCAAGGACG-1_1_1_1_1	9.47520360529901	-1.50645692669663	3
ACTGTCCCATGCGGTC-1_1_1_1_1	1.84292087138177	6.8177717176744	2
ACTGTCCGTGACACGA-1_1_1_1_1	2.64155563891412	6.70539788878647	2
ACTGTCCGTGCCCTTT-1_1_1_1_1	2.6795586067486	6.94195871031967	2
ACTGTCCTCAAATGCC-1_1_1_1_1	3.77024802744867	6.91890029586044	2
ACTGTGATCAATCAGC-1_1_1_1_1	0.897825928335204	0.836171313888699	14
ACTTAGGCACGGATCC-1_1_1_1_1	1.43124970973016	5.38681344664779	2
ACTTCCGAGAGGTGCT-1_1_1_1_1	2.63509354174615	6.87213163054672	2
ACTTCCGAGGCGTTAG-1_1_1_1_1	2.34854135096551	7.05169849074569	2
ACTTCCGTCAGACAAA-1_1_1_1_1	9.48401841700555	-2.67734165512833	3
ACTTCGCCAGCCCAGT-1_1_1_1_1	2.14301428378107	7.23080377257553	2
AGAACAATCTGTCGTC-1_1_1_1_1	3.65797075808526	6.36905078566757	2
AGAACCTAGAGAGAAC-1_1_1_1_1	10.067808242445	-2.23783369385514	3
AGAACCTAGTCCTGTA-1_1_1_1_1	8.19210919917108	-3.3074826749495	3
AGAACCTGTGTCCACG-1_1_1_1_1	3.52598604739191	7.29800681746689	2
AGAAGCGTCAGACCTA-1_1_1_1_1	2.27793511927606	6.85493926680771	2
AGAAGCGTCCGCACGA-1_1_1_1_1	9.23093232691766	-3.63382692658219	3
AGAAGTACAAGGCTTT-1_1_1_1_1	1.64237353384973	6.25197868025985	2
AGAAGTAGTTGGAGGT-1_1_1_1_1	2.266454311018	6.81356076873031	2
AGAAGTATCCAAGGGA-1_1_1_1_1	1.85403451502801	5.41934756911483	2
AGACAAACAAATCAGA-1_1_1_1_1	1.71600291312219	6.50365047133651	2
AGACAAATCTTCACGC-1_1_1_1_1	10.9984074550915	-1.26793427788529	3
AGACAGGTCCGGTTCT-1_1_1_1_1	3.4617851692486	7.38077430403915	2
AGACCATAGAAATTCG-1_1_1_1_1	2.55148443758966	7.18619565642563	2
AGACCATTCTATCGCC-1_1_1_1_1	2.63075766146661	6.75626353896347	2
AGACTCAGTTGGAGAC-1_1_1_1_1	1.72775337279321	6.5678322759935	2
AGACTCATCCGGACGT-1_1_1_1_1	3.93367108881952	2.76059775031295	20
AGAGAATAGAAGTCCG-1_1_1_1_1	2.45538100779535	6.43500737822738	2
AGAGAATCAACAAGTA-1_1_1_1_1	3.04511246264459	6.22103719390121	2
AGAGAATGTACCTATG-1_1_1_1_1	2.83233651698114	3.97181729949203	2
AGAGAATTCGTTTACT-1_1_1_1_1	3.0217798668194	0.834040447837979	20
AGAGAGCAGAGAGGTA-1_1_1_1_1	3.50734052241327	1.90673856414047	20
AGAGAGCGTTACACAC-1_1_1_1_1	4.42137441218378	5.46357421553817	2
AGAGCAGCAGACACAG-1_1_1_1_1	10.1931353527355	-1.76172979199204	3
AGAGCAGGTGATCGTT-1_1_1_1_1	3.1002961117077	6.70039014495102	2
AGAGCCCAGCGCCTTG-1_1_1_1_1	9.98734387934686	-1.94395585381302	3
AGATAGACACTCTCGT-1_1_1_1_1	10.4372902828503	-1.06418426358017	3
AGATAGAGTAGCGTCC-1_1_1_1_1	10.8815031963635	-0.727168455951541	3
AGATCCACAGGAGACT-1_1_1_1_1	2.18394765437128	6.83679895079818	2
AGATCCATCGGACTTA-1_1_1_1_1	2.77662024081232	7.28679685271469	2
AGATCCATCGGTCGAC-1_1_1_1_1	10.8475810009289	-0.794921711318821	3
AGATCGTAGGGCAGTT-1_1_1_1_1	3.15127214968683	5.10858277953354	2
AGATGAAAGCATCGAG-1_1_1_1_1	7.73923883021356	-4.32698936783585	3
AGATGAACAGCAATTC-1_1_1_1_1	2.52065095484735	6.66792039550033	2
AGATGAATCAAGAGGC-1_1_1_1_1	2.94973716319086	6.35796193755356	2
AGATGAATCCTTATGT-1_1_1_1_1	1.91442713320734	6.72172574675766	2
AGATGCTTCTCCAATT-1_1_1_1_1	10.4606553036022	-2.78191228234085	3
AGCATCAAGCAAATCA-1_1_1_1_1	2.78802380145074	5.88402251876083	2
AGCATCACACCGAATT-1_1_1_1_1	4.03113326609613	1.58399216807571	5
AGCATCAGTATCTCGA-1_1_1_1_1	2.47051748812677	7.05259303725448	2
AGCATCATCACGAGGA-1_1_1_1_1	2.12300452769281	6.82415036833969	2
AGCCACGAGAGGCGGA-1_1_1_1_1	4.26014718592645	5.60451869643417	2
AGCCACGCAACGATCT-1_1_1_1_1	1.65034756243707	5.69082908309189	2
AGCCACGTCGTCCTTG-1_1_1_1_1	8.99409112513544	-3.24702329956803	3
AGCGCCAGTGGGTTGA-1_1_1_1_1	2.9018360096264	6.11841611541	2
AGCGCCATCACGGTCG-1_1_1_1_1	2.58342227519037	4.62148980773178	20
AGCGCTGCAGCTACCG-1_1_1_1_1	1.56237909377099	0.39447413361755	14
AGCGTCGAGTCAGAGC-1_1_1_1_1	3.12527784884454	6.06331281340805	2
AGCGTCGGTGACTGAG-1_1_1_1_1	3.47995838702203	6.01602964080063	2
AGGAAATAGCATAGGC-1_1_1_1_1	2.1961167770672	7.07795552886215	2
AGGAAATGTTGGTACT-1_1_1_1_1	2.61844977915765	7.0209343878099	2
AGGAATAAGCTCCACG-1_1_1_1_1	3.26530108035089	7.59340171492782	2
AGGACGACAGGAAGTC-1_1_1_1_1	4.39201745570184	0.88244508183685	20
AGGACTTGTTGGTAGG-1_1_1_1_1	9.09231004298212	-1.63358993851456	3
AGGAGGTAGGTTATAG-1_1_1_1_1	3.89226350367547	7.16325072921005	2
AGGAGGTCAGACAAAT-1_1_1_1_1	3.98555955470087	6.7317612615892	2
AGGATCTAGTCAGCCC-1_1_1_1_1	2.65136394083978	6.25663594878402	2
AGGATCTCATACCATG-1_1_1_1_1	3.73033270419122	6.1951230017015	2
AGGATCTGTTTGGGTT-1_1_1_1_1	10.8810282665539	-2.030025914543	3
AGGATCTTCCAAGCTA-1_1_1_1_1	2.88784370005609	6.05815486586776	2
AGGATCTTCCTACGAA-1_1_1_1_1	3.34840616763116	6.63542251265731	2
AGGCATTTCAGGAAAT-1_1_1_1_1	1.58201858580591	5.49299697554794	2
AGGCATTTCCTCATAT-1_1_1_1_1	4.0669036823559	0.474449917442471	5
AGGCCACTCCACGAAT-1_1_1_1_1	10.8200636822033	-1.02206648909363	3
AGGCTGCAGATACAGT-1_1_1_1_1	7.18173179209711	1.19729058421341	7
AGGGCCTAGCGCCATC-1_1_1_1_1	2.402356238966	6.85900478041855	2
AGGGCCTAGGTTAGTA-1_1_1_1_1	10.8526698070812	-1.50285632931504	3
AGGGCTCGTGGAGAAA-1_1_1_1_1	7.97124681056024	-3.59997697197708	3
AGGGCTCTCATGCTAG-1_1_1_1_1	1.91811189234735	6.67169027007309	2
AGGGTCCCAAGGGTCA-1_1_1_1_1	1.5841577965069	6.14617709792343	2
AGGGTCCCATGATGCT-1_1_1_1_1	10.5407734829235	-0.0853983706316647	8
AGGGTGATCCCTCTCC-1_1_1_1_1	3.34520873606683	7.04865531600204	2
AGGGTTTAGCTTTGTG-1_1_1_1_1	4.15677413523675	5.35868673003402	2
AGGGTTTCATCGCTCT-1_1_1_1_1	3.60937079966547	6.30785064376083	2
AGGTCATAGGCCACCT-1_1_1_1_1	2.58077344477655	7.01082496321884	2
AGGTCTACATTACTCT-1_1_1_1_1	3.52681359827997	6.10647086775985	2
AGGTCTATCCAGTACA-1_1_1_1_1	3.30439004481317	7.1210697141954	2
AGGTCTATCCCGTTGT-1_1_1_1_1	-0.449520317907319	-2.27979703270706	21
AGGTGTTAGAGGTTTA-1_1_1_1_1	8.19849404871942	-3.36729283654007	3
AGGTGTTGTGTTGAGG-1_1_1_1_1	2.09390387118341	6.89291028655258	2
AGTAACCTCGACCACG-1_1_1_1_1	2.98447999537469	7.26317529357162	2
AGTACCACATTGACAC-1_1_1_1_1	-0.485843954677568	-2.28325529419693	21
AGTACCATCGCGGTAC-1_1_1_1_1	10.7098236995983	-0.753479257457584	3
AGTACTGCATGACTTG-1_1_1_1_1	1.58234641135217	6.1798699346849	2
AGTACTGGTTACCTTT-1_1_1_1_1	3.50662359774591	6.8049657789537	2
AGTCAACCAGACTGCC-1_1_1_1_1	3.18157729685785	7.28034667647567	2
AGTCACATCAACTTTC-1_1_1_1_1	6.61557015955926	1.42577879107681	7
AGTCTCCAGGTTTGAA-1_1_1_1_1	3.92738208353998	6.85712270415512	2
AGTCTCCGTTACGTAC-1_1_1_1_1	3.04035219729425	6.8001354185411	2
AGTGATCAGCACTCGC-1_1_1_1_1	2.30859908640863	7.21807603514877	2
AGTGATCCAAGCGGAT-1_1_1_1_1	2.55816754878046	7.03415040648666	2
AGTGATCTCGGCTGTG-1_1_1_1_1	1.86775240481378	5.14925174391952	2
AGTGCCGCATAGTCAC-1_1_1_1_1	7.18861493647577	2.11167173064438	7
AGTGTTGAGAGGTTAT-1_1_1_1_1	3.10565075457574	6.55759839690414	2
AGTGTTGTCTGGGCAC-1_1_1_1_1	3.6004444080639	6.02435044921127	2
AGTTCGAGTCAGACGA-1_1_1_1_1	2.33451971590997	6.7319004980394	2
AGTTCGATCGTACCTC-1_1_1_1_1	0.0548444706249379	-1.37781126820359	21
ATACCGAAGAGCATAT-1_1_1_1_1	8.83596810877801	-1.41935022198471	3
ATACCGATCGCTTTAT-1_1_1_1_1	10.7349225002575	-0.618201270931095	3
ATACTTCAGTGAGGTC-1_1_1_1_1	7.64560994685174	1.92223517573562	7
ATAGACCCAAGATGTA-1_1_1_1_1	2.85519752085687	7.01464633620468	2
ATAGACCCAGCTACTA-1_1_1_1_1	2.98975238383295	7.46293430007187	2
ATAGACCTCTGGGTCG-1_1_1_1_1	10.6955004650402	-0.533099070422977	3
ATAGAGATCAAATGCC-1_1_1_1_1	2.76644262850763	6.62562780059066	2
ATAGGCTAGGTGGGTT-1_1_1_1_1	7.41440400660516	-3.56640811287674	18
ATATCCTCATGACGGA-1_1_1_1_1	1.9205196815777	6.52263097441879	2
ATCACAGGTATGGTTC-1_1_1_1_1	10.2839709240246	-1.71205122792038	3
ATCACAGGTCGTATGT-1_1_1_1_1	2.03607711375238	6.97593431151596	2
ATCACAGGTGACATCT-1_1_1_1_1	10.7481642681408	-1.12997658573899	3
ATCACGAAGTGAGGCT-1_1_1_1_1	2.64009198725702	7.14501933730331	2
ATCACTTAGAGTGTTA-1_1_1_1_1	9.86709603846551	-1.82175608002457	3
ATCACTTCAGTAGAGC-1_1_1_1_1	3.04076203883172	7.4611576048204	2
ATCAGGTAGGACTAAT-1_1_1_1_1	3.14148935854913	7.19930724776474	2
ATCAGGTAGTTGGCTT-1_1_1_1_1	3.66882953227045	4.78243856108871	2
ATCATTCGTCGCATGC-1_1_1_1_1	3.56492170870782	0.533407076961667	5
ATCATTCTCAGCTAGT-1_1_1_1_1	4.53487500727655	3.47622875846115	20
ATCCACCCAGGATCTT-1_1_1_1_1	2.25088486254693	7.22992829955307	2
ATCCACCGTAGCTTTG-1_1_1_1_1	3.67862901270868	7.02255229628769	2
ATCCACCGTTGGACTT-1_1_1_1_1	3.72493204653741	7.05048589385238	2
ATCCCTGTCACCTTGC-1_1_1_1_1	1.80789193690301	6.7337897268602	2
ATCCCTGTCTGAGGCC-1_1_1_1_1	2.68207773745538	6.47279815352646	2
ATCCGTCGTACCCGCA-1_1_1_1_1	3.84710893214227	6.86258725798813	2
ATCCGTCTCTATTCGT-1_1_1_1_1	2.07119807780267	6.76928977645126	2
ATCGATGCATCGAACT-1_1_1_1_1	9.27950200617792	-1.30774875008377	3
ATCGCCTAGACGGTCA-1_1_1_1_1	3.02596029818536	5.95094518340316	2
ATCGCCTAGTCAGCGA-1_1_1_1_1	10.1298838573742	-2.36564727150711	3
ATCGCCTGTATTGAGA-1_1_1_1_1	8.77159986079217	1.87966160453048	7
ATCGGCGAGTCTTCCC-1_1_1_1_1	2.43218764842035	7.18688039458481	2
ATCGGCGAGTTTCGGT-1_1_1_1_1	3.42851147234918	5.58920459426132	2
ATCGGCGCATAGGCGA-1_1_1_1_1	9.76598367274286	-2.2818672212294	3
ATCGGCGGTACGTGAG-1_1_1_1_1	3.0034955459881	6.95547465956894	2
ATCGTAGAGCTAGTTC-1_1_1_1_1	3.71169290125848	6.58685092604843	2
ATCGTAGGTCGAGCTC-1_1_1_1_1	2.87962183535577	6.90428571379867	2
ATCGTCCAGGACTTCT-1_1_1_1_1	9.42898187220575	-2.65584631287369	3
ATCGTGAAGCCGCACT-1_1_1_1_1	3.25366196215631	6.51596336043564	2
ATCGTGAGTGTTCGAT-1_1_1_1_1	4.05250987589838	2.39036588347641	5
ATCGTGAGTTGGTACT-1_1_1_1_1	2.8847952801037	6.4420998541185	2
ATCTCTAAGTGGAAGA-1_1_1_1_1	2.76000723422052	0.203594550258786	5
ATCTCTACAAGCACCC-1_1_1_1_1	3.0626710373211	6.26233749068466	2
ATCTCTACATAACCCA-1_1_1_1_1	2.56184253275873	6.53841190016952	2
ATGAAAGGTAGAGATT-1_1_1_1_1	10.4402991253185	-0.987906709544986	3
ATGAAAGGTTGCTCCT-1_1_1_1_1	2.74102220118524	7.29483298934189	2
ATGACCACATCAGTCA-1_1_1_1_1	10.9721480327892	-1.28317709290299	3
ATGAGGGAGGCCTAAG-1_1_1_1_1	1.51609775603296	5.51687030471054	2
ATGAGGGGTTGTATGC-1_1_1_1_1	2.95754203379632	7.19291476882187	2
ATGAGGGTCATGTCAG-1_1_1_1_1	2.59306845248224	6.54920940077987	2
ATGAGTCCAGAGCGTA-1_1_1_1_1	3.08666095316888	6.62527160323349	2
ATGAGTCCAGGTGTTT-1_1_1_1_1	3.37773356020929	7.59478215850082	2
ATGATCGAGAAATTCG-1_1_1_1_1	10.9506369549084	-1.06964035355362	3
ATGATCGAGTCTTGGT-1_1_1_1_1	4.46224174082757	5.47192315734115	2
ATGCATGCAAACAGGC-1_1_1_1_1	1.64825388968469	6.46626262343612	2
ATGCATGGTAGAGACC-1_1_1_1_1	1.60237190306665	5.56731300032821	2
ATGCATGTCCGATTAG-1_1_1_1_1	10.634160133009	-1.01798583590302	3
ATGCATGTCGGTGTAT-1_1_1_1_1	3.88252601206781	6.76561622298446	2
ATGCGATAGACATACA-1_1_1_1_1	2.66230353892328	7.20488147414413	2
ATGCGATCAGTATGAA-1_1_1_1_1	-0.335985614056573	-2.09961052262101	21
ATGCGATGTGGTTTAC-1_1_1_1_1	2.98443040431024	7.62192277587143	2
ATGCGATGTTGAGTCT-1_1_1_1_1	2.92564138949396	5.74894027388778	2
ATGCGATTCAACACGT-1_1_1_1_1	9.61355218470575	-1.40232200943741	3
ATGGAGGGTAAGTAGT-1_1_1_1_1	10.1415825802136	-2.26781792961869	3
ATGGAGGTCATAGCAC-1_1_1_1_1	3.42236861765863	5.90184573806015	2
ATGGAGGTCTAGACAC-1_1_1_1_1	3.34575161517145	6.01483468688217	2
ATGGATCGTACGTACT-1_1_1_1_1	10.0856638866711	-1.53205175720963	3
ATGGGAGAGAAGCGAA-1_1_1_1_1	3.80871114314081	2.41775278723922	20
ATGGGAGAGCTGCCAC-1_1_1_1_1	2.35666784823419	7.31612996733871	2
ATGGGTTGTCACTCTC-1_1_1_1_1	3.64591989100458	6.60998897231308	2
ATGGTTGCATTCGATG-1_1_1_1_1	3.38288197100641	7.30435447371689	2
ATGTCCCGTCGACGCT-1_1_1_1_1	10.729221435194	-0.749303415649265	3
ATGTCCCGTCGGTACC-1_1_1_1_1	3.18652162135126	5.8622806516954	2
ATGTCCCGTTGCAACT-1_1_1_1_1	10.527603240614	-0.990772977702945	3
ATTACCTAGTTGAAAC-1_1_1_1_1	10.324794860487	-1.19869811856064	3
ATTACTCCACGGTGCT-1_1_1_1_1	10.16668519557	-2.06077154003891	3
ATTACTCGTAACGATA-1_1_1_1_1	3.03478416979791	6.46299485839096	2
ATTACTCGTGAGCAGT-1_1_1_1_1	3.9531923252392	6.98208264983383	2
ATTATCCAGCTTCATG-1_1_1_1_1	3.46657738268854	7.46591071761337	2
ATTATCCGTCAGCGTC-1_1_1_1_1	2.94046673357965	5.91082887328354	2
ATTCACTAGGATGAGA-1_1_1_1_1	1.82657036364557	5.85280160582748	2
ATTCACTCAGATCATC-1_1_1_1_1	4.05210790217401	6.92123822844711	2
ATTCATCCACGTATAC-1_1_1_1_1	2.15612873614313	7.24574355757919	2
ATTCATCGTCTTCATT-1_1_1_1_1	3.38327440798761	7.00783614791122	2
ATTCCATGTTCACCGG-1_1_1_1_1	8.5248738247204	2.15733961737838	7
ATTCGTTAGTCTAGCT-1_1_1_1_1	3.00144347727777	6.92584209120956	2
ATTCGTTCAGCGTAGA-1_1_1_1_1	3.32007607996942	7.31208591139999	2
ATTCGTTTCTTGAGCA-1_1_1_1_1	2.99460062563898	5.84150199568954	2
ATTCTACAGTTACTCG-1_1_1_1_1	3.42876348078729	7.35620765364853	2
ATTCTTGCACTCATAG-1_1_1_1_1	3.63860234797479	6.85947971022812	2
ATTCTTGCAGTGGGTA-1_1_1_1_1	3.00687608302118	1.09725169814315	14
ATTCTTGGTAAGACCG-1_1_1_1_1	9.6372137981701	-1.8863389047316	3
ATTGGGTGTACTCGCG-1_1_1_1_1	8.88927373469354	0.8453727809259	7
ATTGGGTGTCGGAACA-1_1_1_1_1	2.63514885485651	7.0899794546434	2
ATTGGGTTCTCAATCT-1_1_1_1_1	7.18597230494501	2.33472041762558	7
ATTGTTCAGCCTGACC-1_1_1_1_1	1.9195316749859	7.02731542266098	2
ATTGTTCAGGTAGTAT-1_1_1_1_1	3.27690658152582	7.34891585982528	2
ATTGTTCAGTGCTCGC-1_1_1_1_1	1.88771876872064	6.76272134459701	2
ATTGTTCGTGGACTGA-1_1_1_1_1	3.12660154879571	5.22823981917587	2
ATTTACCTCGTTCCTG-1_1_1_1_1	10.1224032360363	-2.20417542778763	3
CAAAGAACAATCTAGC-1_1_1_1_1	3.22970971644403	6.66471414244857	2
CAACAACAGGTCCTGC-1_1_1_1_1	3.71290096819879	6.37958936370102	2
CAACAACGTACGAGCA-1_1_1_1_1	2.6913982349682	6.65591029799667	2
CAACAACGTCCTGGTG-1_1_1_1_1	3.2906471210766	7.42502145446029	2
CAACAGTCACAAGGTG-1_1_1_1_1	2.57301435053827	6.45978192961898	2
CAACAGTGTGGACAGT-1_1_1_1_1	2.51747116625787	6.46714048064438	2
CAACCAAAGAACGTGC-1_1_1_1_1	3.27660522044183	0.543230458862454	5
CAACCAAAGAGCTTTC-1_1_1_1_1	2.08580717623712	6.20151643431869	2
CAACCAACACGTCGGT-1_1_1_1_1	10.6693030315685	-2.40919680916581	3
CAACCAATCACAATGC-1_1_1_1_1	9.44933900416376	-2.886959508293	3
CAACCAATCACGAGGA-1_1_1_1_1	2.35300311625482	7.14811162627426	2
CAACCAATCCCGAGAC-1_1_1_1_1	3.31717023432733	7.26771001494613	2
CAACCTCCAAATACAG-1_1_1_1_1	2.96180924952508	7.35840396559921	2
CAACCTCCAGGTACGA-1_1_1_1_1	4.7575431782055	3.16887645400253	20
CAACCTCCATGAAGCG-1_1_1_1_1	3.10083326876642	6.92929010070053	2
CAACGATCATGGACAG-1_1_1_1_1	1.73974320471765	6.37195090926376	2
CAACGATGTGAGCTCC-1_1_1_1_1	7.33855924189569	1.29604248679367	7
CAACGATGTTCCTAAG-1_1_1_1_1	2.73154005587579	6.90962104476181	2
CAAGAGGAGGGAGAAT-1_1_1_1_1	2.0774963814068	6.46355657256332	2
CAAGAGGCACAGAAGC-1_1_1_1_1	3.4149945694256	7.34304790175644	2
CAAGCTAAGCGCCTTG-1_1_1_1_1	2.41126308024408	6.53730516112533	2
CAATACGCATGCAGGA-1_1_1_1_1	3.13026127398492	6.71321181929794	2
CAATGACGTTAGGACG-1_1_1_1_1	4.03135308802606	7.00755386031356	2
CAATGACTCAGCTCTC-1_1_1_1_1	2.504966111784	3.91047649062362	2
CAATTTCCAAGCTCTA-1_1_1_1_1	3.24169048846246	7.09981708205429	2
CACAACAAGACCATAA-1_1_1_1_1	8.51032266200067	-3.14914412819657	3
CACACAAAGCGAGTCA-1_1_1_1_1	7.03272208750726	1.40483050025192	7
CACACAATCACGGAGA-1_1_1_1_1	1.67865213931085	-0.490094200008243	5
CACAGATAGTATGACA-1_1_1_1_1	3.5373979526806	6.87884359038559	2
CACATGAAGGTGCAGT-1_1_1_1_1	1.65818557322504	6.62710170424667	2
CACATGAAGTTCTACG-1_1_1_1_1	3.87765225947381	6.67715053237167	2
CACATGACATCACAGT-1_1_1_1_1	2.31824836314203	6.13473920500961	2
CACATGATCATCTCTA-1_1_1_1_1	10.1509734112072	-1.82456345879349	3
CACCAAATCCTTCGAC-1_1_1_1_1	10.4042406994152	-1.12433011853012	3
CACCAAATCGGCTGAC-1_1_1_1_1	10.4129239040661	-1.70362420403275	3
CACGAATAGACATAAC-1_1_1_1_1	-3.87648334919928	3.0188079325029	13
CACGAATAGCTGTGCC-1_1_1_1_1	2.53741869509698	6.41701392806259	2
CACGTGGAGTCATAGA-1_1_1_1_1	7.09968671381952	1.87266139662948	7
CACGTGGCACCCGTAG-1_1_1_1_1	2.74889692843439	6.93019942916122	2
CACGTTCGTCACTTCC-1_1_1_1_1	10.2192183452892	-0.967311755054325	3
CACGTTCGTGAGGCAT-1_1_1_1_1	8.07077989161493	-3.42577524506363	3
CACGTTCTCTCGTCGT-1_1_1_1_1	3.5582948643017	7.09479407942978	2
CACTGAAAGATTGCGG-1_1_1_1_1	1.78556046069147	6.32248143828598	2
CACTGGGGTTTCAGAC-1_1_1_1_1	10.7075186687756	-2.01302416645798	3
CACTGGGTCGAGTCCG-1_1_1_1_1	2.37969049990655	7.27673082030502	2
CACTGTCCAGTAACGG-1_1_1_1_1	-0.496645717020021	-2.01144655072007	21
CACTGTCGTACAACGG-1_1_1_1_1	10.1716471630383	-1.46339996182236	3
CACTGTCGTATACGGG-1_1_1_1_1	3.15739140093805	6.61224822676864	2
CACTGTCGTGTGTGTT-1_1_1_1_1	2.97831997454645	6.07155875838485	2
CACTGTCGTGTTCCAA-1_1_1_1_1	9.75561151087762	-2.66543670021805	3
CACTTCGAGCCGATAG-1_1_1_1_1	2.72768315852167	6.958428665764	2
CAGAGCCGTTATGTCG-1_1_1_1_1	2.67902502596857	7.14127092040268	2
CAGATACAGTCGCTAT-1_1_1_1_1	3.1212020832348	6.60195855773178	2
CAGATACCAGAACTTC-1_1_1_1_1	3.30707153857233	7.09397725737777	2
CAGATACTCAAACGAA-1_1_1_1_1	2.25901231348993	3.39941219962326	2
CAGATCAGTAGGATAT-1_1_1_1_1	1.95282396853448	6.75551633513656	2
CAGATCAGTTTGGAAA-1_1_1_1_1	2.89332494318964	6.26413707411972	2
CAGATCATCGCCTTTG-1_1_1_1_1	10.0024405437756	-0.936052754752964	3
CAGATTGCACCCTGTT-1_1_1_1_1	2.75149354517938	0.536954566604763	14
CAGATTGCAGACACCC-1_1_1_1_1	3.53378758013727	6.83684138930526	2
CAGCAATGTACACGTT-1_1_1_1_1	8.44901666224481	1.23573403037277	7
CAGCAATGTGAATATG-1_1_1_1_1	8.00844869196893	-3.56730480515274	3
CAGCAATGTTGTCCCT-1_1_1_1_1	10.8842526394177	-1.20986695610794	3
CAGCACGGTTCCGGTG-1_1_1_1_1	7.2182422596264	-5.03089447342667	18
CAGCAGCAGAGTTGCG-1_1_1_1_1	2.36910090029718	7.06935910857406	2
CAGCAGCTCCAGCAAT-1_1_1_1_1	3.69016942561151	7.2443869558641	2
CAGCCAGGTACTAAGA-1_1_1_1_1	2.76180872500421	6.40829448378769	2
CAGCCAGTCGTAGAGG-1_1_1_1_1	3.42753657877923	7.17777375853744	2
CAGCGTGAGCCTAACT-1_1_1_1_1	2.92222055972101	5.99695377028671	2
CAGCGTGGTAGAGACC-1_1_1_1_1	10.8722439724255	-1.01934160315308	3
CAGGCCATCCATAAGC-1_1_1_1_1	7.09539136469842	-5.20728416764054	18
CAGGGCTAGACATGCG-1_1_1_1_1	3.74861917078973	7.10074357665268	2
CAGGGCTCAGCTGTAT-1_1_1_1_1	8.84795198023797	6.01863650954452	8
CAGGTATAGGTTCTTG-1_1_1_1_1	10.5115891414929	-1.85252149426255	3
CAGTGCGAGATACCAA-1_1_1_1_1	4.03408441126825	5.92565135634628	2
CAGTGCGTCGCCGATG-1_1_1_1_1	2.81967219889642	5.45116643584457	2
CAGTTCCAGATACCAA-1_1_1_1_1	9.05283746302606	7.40508870757309	0
CAGTTCCAGGTCATAA-1_1_1_1_1	4.31593856394769	4.87123374617782	2
CATAAGCGTCTTTCAT-1_1_1_1_1	3.14969906390192	6.03423719084945	2
CATAAGCTCCGTCACT-1_1_1_1_1	2.9809113460827	5.91846208251205	2
CATAAGCTCGACATCA-1_1_1_1_1	2.44965252459527	7.10703210509506	2
CATACAGAGTCCCGGT-1_1_1_1_1	3.10400065958978	7.27968434966293	2
CATACCCCATCGGAAG-1_1_1_1_1	3.03615078509332	7.02286271727768	2
CATACCCCATTGAGGG-1_1_1_1_1	9.87906465113641	-2.29825921379837	3
CATACTTAGATGGCAC-1_1_1_1_1	2.41261634409906	7.16158179915634	2
CATACTTCAGTAGATA-1_1_1_1_1	1.5655038076687	5.85523347533432	2
CATACTTGTAGAGTTA-1_1_1_1_1	1.63974842608453	5.9218681303331	2
CATACTTTCACGATAC-1_1_1_1_1	2.39927277148248	7.03008680022445	2
CATAGACGTAATGATG-1_1_1_1_1	3.04062614024164	5.86687211669174	2
CATCCACCAGACCATT-1_1_1_1_1	3.59632453501703	7.23826913512436	2
CATCCGTCAGTGGTGA-1_1_1_1_1	3.03734168589593	5.65914706862655	2
CATCCGTGTGATATAG-1_1_1_1_1	4.35730228007318	5.69531039870468	2
CATCGCTAGTGGTCAG-1_1_1_1_1	1.6727226692486	6.59583644545761	2
CATCGGGTCGCAGTTA-1_1_1_1_1	3.08360037386896	6.70041446364608	2
CATCGTCCAAGAAACT-1_1_1_1_1	3.52473172724725	5.77810935652939	2
CATCGTCCATTCTTCA-1_1_1_1_1	2.96851310313226	7.3476756063768	2
CATCGTCGTCCAGGTC-1_1_1_1_1	10.1521111446667	-2.5343634637526	3
CATGCAACATTGAGGG-1_1_1_1_1	2.9068568664837	7.41035537398544	2
CATGCAAGTACCAATC-1_1_1_1_1	3.65277323306085	1.68586818850723	20
CATGCAAGTAGGGAGG-1_1_1_1_1	3.63995656550409	6.62963466323105	2
CATGCCTTCCGCTTAC-1_1_1_1_1	2.98833760798456	6.98865108168808	2
CATGCGGTCCTCACGT-1_1_1_1_1	3.61612925112726	7.15187101042953	2
CATGCTCCATTATGCG-1_1_1_1_1	3.29243049204828	7.39642028487411	2
CATGCTCTCTGTCAGA-1_1_1_1_1	1.51001045287134	5.62416200316635	2
CATGGATCACAAGTTC-1_1_1_1_1	2.41497072756769	2.8341029135057	14
CATGGATTCCCAGGCA-1_1_1_1_1	3.08485374033929	6.80861549056259	2
CATGGATTCTCTGACC-1_1_1_1_1	3.58182391703607	7.31285075820175	2
CATGGTAGTCGAGTGA-1_1_1_1_1	3.26612720072748	6.38952617324081	2
CATTCCGCAAACTAGA-1_1_1_1_1	2.98443636477472	7.30058555281845	2
CATTCCGGTGGTTTGT-1_1_1_1_1	7.94355592310907	-3.5889322313002	3
CATTCTACAGTAGTGG-1_1_1_1_1	3.35282072604181	7.39988069213119	2
CATTCTATCGTTAGAC-1_1_1_1_1	3.25610360682489	7.51736955321518	2
CATTGAGAGGTAATCA-1_1_1_1_1	3.13169846117975	6.32538823760238	2
CATTGAGCAATGTGGG-1_1_1_1_1	8.76874837458612	-1.33197005116257	3
CATTGAGGTATCCTCC-1_1_1_1_1	1.61033770621301	6.20025615370956	2
CATTGCCCAGAAATTG-1_1_1_1_1	2.84066090167047	7.25370721495834	2
CATTGCCTCTACCACC-1_1_1_1_1	1.57156714976312	-0.303919881813854	5
CATTGTTGTAGGACTG-1_1_1_1_1	3.76314315379144	7.14648036635605	2
CCAAGCGGTCTGGTTA-1_1_1_1_1	3.1341951805401	7.57024268782821	2
CCAAGCGGTTCCGCTT-1_1_1_1_1	2.42261037409784	6.66445951140609	2
CCAAGCGTCCCATACC-1_1_1_1_1	4.33768758357049	4.04034976638046	20
CCAATGACAAATACGA-1_1_1_1_1	3.04352054179193	4.46204309142318	2
CCAATGATCATCTGTT-1_1_1_1_1	1.99678024828912	6.70330600417343	2
CCAATGATCTGGTTGA-1_1_1_1_1	2.9504531341839	7.47549132979599	2
CCAATTTTCTCGAGTA-1_1_1_1_1	1.76274821341516	6.70069102919784	2
CCACAAAGTGCCTGAC-1_1_1_1_1	9.29155835688592	-2.23718901001725	3
CCACACTGTTTACGAC-1_1_1_1_1	3.94193372309686	6.89838628447738	2
CCACCATAGCTTTGTG-1_1_1_1_1	3.99928054392816	6.82039622939315	2
CCACGTTCAGAGGGTT-1_1_1_1_1	8.01378831446649	8.12698487914291	0
CCACTTGCAGATCACT-1_1_1_1_1	7.25949248850824	-4.1991993936232	18
CCATAAGCACTACAGT-1_1_1_1_1	10.2117625194836	-1.99401874863419	3
CCATAAGCAGACTGCC-1_1_1_1_1	3.08253678858758	6.74166278517929	2
CCATCACAGTCCCAAT-1_1_1_1_1	1.9435041862774	6.68925122893539	2
CCATCACCAGAGAATT-1_1_1_1_1	7.87419042170526	1.85759393847671	7
CCATCACGTATAGCTC-1_1_1_1_1	6.94015512049676	1.41453234828201	7
CCATCACTCTCATAGG-1_1_1_1_1	2.54188665926935	6.72544221556869	2
CCATCACTCTGCGGGT-1_1_1_1_1	10.3177681881237	-1.42988295876297	3
CCCAACTAGCGTGTCC-1_1_1_1_1	3.10911569178583	6.2765291181871	2
CCCAACTAGTTCCATG-1_1_1_1_1	8.55615529597284	-3.48290582024369	3
CCCAACTCAACGCATT-1_1_1_1_1	3.34579619944574	7.37782458937851	2
CCCAACTGTCGTTCAA-1_1_1_1_1	3.73047742426874	5.82539586699691	2
CCCAACTGTGTGATGG-1_1_1_1_1	1.90668949664117	6.70368365920273	2
CCCAACTTCATTTGTC-1_1_1_1_1	3.10753902972223	6.53978519118515	2
CCCATTGTCGGCCTTT-1_1_1_1_1	1.99612245142938	6.98370437300888	2
CCCTAACGTAACCAGG-1_1_1_1_1	1.92165646136285	7.21198062575546	2
CCCTAACTCGTGAGAG-1_1_1_1_1	3.46923980296136	7.10639362014023	2
CCCTCAAAGAGAAGGT-1_1_1_1_1	2.30529532015802	5.20591621077743	2
CCCTCAACATTCACAG-1_1_1_1_1	3.28621754229547	7.09539966262069	2
CCCTCAATCACTACTT-1_1_1_1_1	3.39002618372919	7.53781537688461	2
CCCTGATTCTTTGCTA-1_1_1_1_1	3.91665181696893	5.76280145323959	2
CCGAACGAGGTGCGAT-1_1_1_1_1	10.2350750881481	-1.73230798565659	3
CCGAACGTCCAGGACC-1_1_1_1_1	3.58031186640741	6.80150537169662	2
CCGATCTCAACCGCCA-1_1_1_1_1	9.95407685816766	-1.94985516392502	3
CCGATCTGTGGCCCAT-1_1_1_1_1	3.83011016428949	6.71441917098251	2
CCGATCTTCAGGAGAC-1_1_1_1_1	3.31669148982049	6.69572143233505	2
CCGATGGCAAAGCTAA-1_1_1_1_1	2.01555809557916	7.14732150710312	2
CCGATGGGTGCTATTG-1_1_1_1_1	4.61538800776483	2.21280245459762	20
CCGCAAGGTTGGGCCT-1_1_1_1_1	8.21912202418329	8.18426065123764	0
CCGGACACAATTTCCT-1_1_1_1_1	4.40285405695917	1.61987905181137	20
CCGGACAGTTTGAAAG-1_1_1_1_1	10.9287539440441	-2.15281219803604	3
CCGGGTACACACAGAG-1_1_1_1_1	2.10800990641595	6.16507129348007	2
CCGGGTAGTTCCTACC-1_1_1_1_1	2.92348632395746	5.92532901442733	2
CCGGTAGGTCAGCTTA-1_1_1_1_1	3.0037909466076	6.20428352034774	2
CCGGTAGTCTACTATC-1_1_1_1_1	3.34360918581964	6.29647235549179	2
CCGGTGAGTCCAAAGG-1_1_1_1_1	3.80754766047479	2.33450727141586	20
CCGTAGGAGGTCTGGA-1_1_1_1_1	3.13214287341119	5.82852582610336	2
CCGTAGGAGTATAACG-1_1_1_1_1	8.65945539057733	-3.06463189446244	3
CCGTGAGCATTAAAGG-1_1_1_1_1	7.9227066952038	-3.54382629715714	3
CCGTGAGTCACGACTA-1_1_1_1_1	2.98447069705011	6.52154712355819	2
CCGTGAGTCCCAGCGA-1_1_1_1_1	3.00029215395929	6.3427985159227	2
CCGTTCATCATAGGCT-1_1_1_1_1	3.26508173525812	6.95844106353012	2
CCTAACCCAGTAGTGG-1_1_1_1_1	2.14900168955804	6.47139815962997	2
CCTAACCTCGATGCTA-1_1_1_1_1	1.60440167963983	5.65246848738876	2
CCTAACCTCGTCCATC-1_1_1_1_1	3.26470932543756	7.44742707884994	2
CCTACGTGTGGCCACT-1_1_1_1_1	1.79478535235406	6.54074840224472	2
CCTACGTGTTAAGTCC-1_1_1_1_1	7.34348926127435	2.06274609244552	7
CCTACGTTCCTGGGTG-1_1_1_1_1	3.57986006320001	6.22368173278061	2
CCTATCGAGTAGCATA-1_1_1_1_1	8.86031827509881	-1.22779960953507	3
CCTATCGGTCTAGATC-1_1_1_1_1	3.48803577006341	6.46971826232162	2
CCTCAACAGCATCAAA-1_1_1_1_1	2.97843513072015	6.38848857558456	2
CCTCAACCAGCCGTCA-1_1_1_1_1	3.26756271899225	7.13651637709823	2
CCTCAACGTGAAGCGT-1_1_1_1_1	2.87529143870355	5.97025518096176	2
CCTCACAAGAGGTCGT-1_1_1_1_1	3.02244934618951	6.46828202880111	2
CCTCACACAAATGGCG-1_1_1_1_1	8.60426339686395	9.09175901091781	0
CCTCACACACCAAAGG-1_1_1_1_1	3.80619725764276	7.24632625258651	2
CCTCAGTAGCGAGGAG-1_1_1_1_1	2.24475655138971	6.42691735900131	2
CCTCAGTGTGACTAAA-1_1_1_1_1	2.97500428736688	7.02517060912338	2
CCTCAGTGTGTATCCA-1_1_1_1_1	3.38661155283929	7.58984498656479	2
CCTCAGTGTTCCGTTC-1_1_1_1_1	3.88441237986566	6.79480628646103	2
CCTCAGTTCTAGGCAT-1_1_1_1_1	2.68766674578668	7.35050563491073	2
CCTCATGTCGCGAAGA-1_1_1_1_1	9.98237142146112	-2.5280830415419	3
CCTCCTCCACTGCTTC-1_1_1_1_1	1.66365084231378	6.85447721160141	2
CCTCTAGGTGAGTTGG-1_1_1_1_1	6.79734763682367	1.53020410216537	7
CCTCTCCGTCGCCACA-1_1_1_1_1	2.6279524284649	7.11008767760482	2
CCTGCATAGACGGTTG-1_1_1_1_1	9.81793412745477	-1.25928671681198	3
CCTGCATAGATTAGAC-1_1_1_1_1	2.24632224619867	6.98700360930648	2
CCTGCATAGCTGGAGT-1_1_1_1_1	3.87036141932489	6.56887321150985	2
CCTGCATCACCGAATT-1_1_1_1_1	8.41073331416131	1.79240004695144	7
CCTGCATCAGTTGTCA-1_1_1_1_1	2.90638598978998	6.9457357374498	2
CCTGTTGAGAGCCCAA-1_1_1_1_1	2.92182764590265	6.77162866271225	2
CCTGTTGCACACCAGC-1_1_1_1_1	10.2601853328991	-2.13472862564835	3
CCTTCAGCAGGTACGA-1_1_1_1_1	3.39574250758172	7.41112165129867	2
CCTTCAGCATAATCGC-1_1_1_1_1	2.90690955698968	6.24196080840316	2
CCTTCAGTCCTTCTGG-1_1_1_1_1	3.10243305743219	0.211574956543118	5
CCTTGTGGTCAAAGTA-1_1_1_1_1	1.76564869463922	6.57058076537338	2
CCTTTGGCAGTCTTCC-1_1_1_1_1	1.82486733973505	5.39567880309311	2
CCTTTGGCATAACAGA-1_1_1_1_1	3.38634047091485	7.03237609542099	2
CGAAGGAAGAGTGTGC-1_1_1_1_1	9.32572278559686	-2.55989833199295	3
CGAAGGATCTTGGTGA-1_1_1_1_1	3.11755475581171	7.15010528243271	2
CGAATTGAGTATGTAG-1_1_1_1_1	2.80353674471857	7.350913330681	2
CGAATTGCATTGCTGA-1_1_1_1_1	10.8652182537365	-1.04853184544358	3
CGACAGCCAATTGAGA-1_1_1_1_1	3.75727948725702	6.17344264662948	2
CGAGAAGGTAAGATTG-1_1_1_1_1	4.34002360880853	5.40572671569076	2
CGAGGAATCTTGCAAG-1_1_1_1_1	3.91810617030145	5.68378095305648	2
CGAGTGCCAAGACAAT-1_1_1_1_1	3.33633575022699	1.16739504016128	14
CGAGTGCGTTGGGTAG-1_1_1_1_1	-11.0605076831531	9.11099271453109	23
CGAGTGCTCCATACTT-1_1_1_1_1	3.14919933856012	7.08780793822494	2
CGAGTTAGTCGACTTA-1_1_1_1_1	3.21333202898981	7.41233091033188	2
CGAGTTATCATCCCGT-1_1_1_1_1	3.08101138651849	5.60667352355209	2
CGATGCGGTAGTTACC-1_1_1_1_1	10.4027338939953	-0.159200936787456	3
CGATGGCCAGCAGATG-1_1_1_1_1	4.33249005854608	1.18399147666183	20
CGCAGGTAGCTGAGTG-1_1_1_1_1	2.86146339953424	6.07302455580917	2
CGCAGGTAGGTCCGAA-1_1_1_1_1	3.39576134264947	5.62912206328598	2
CGCATAAAGATTGTGA-1_1_1_1_1	7.18923005640985	-4.56787844025406	18
CGCATAACACCGCTAG-1_1_1_1_1	4.399013610487	3.99366168654648	20
CGCATAACAGTCGAGA-1_1_1_1_1	9.66322526515008	-2.35494680725846	3
CGCATGGTCATCCTAT-1_1_1_1_1	2.21604547083856	6.9710042921373	2
CGCCAGACATAGTCGT-1_1_1_1_1	3.54900703013422	6.04634599364486	2
CGCCAGAGTGAGCTCC-1_1_1_1_1	2.94224533617975	6.04965190566269	2
CGCCAGATCTGCGGGT-1_1_1_1_1	3.93655070841791	6.44469146407333	2
CGCCATTCACCATTCC-1_1_1_1_1	2.84143433154108	7.1690023390123	2
CGCCATTCATTGAGCT-1_1_1_1_1	3.11975130618097	6.70249156630722	2
CGCCATTGTACAGTTC-1_1_1_1_1	3.84135016978265	6.55757741606918	2
CGCGTGACAGTCAGTT-1_1_1_1_1	2.74720391810419	6.36955575621811	2
CGCGTGATCCAACACA-1_1_1_1_1	3.28691634715082	7.34539823210922	2
CGGAACCTCTATGCCC-1_1_1_1_1	2.14174398959161	6.80224685347763	2
CGGAATTGTTTACACG-1_1_1_1_1	10.4906369167614	-1.78690774761948	3
CGGACACCAGGACATG-1_1_1_1_1	3.28458413661005	1.34126464999405	20
CGGACACGTGCAATGG-1_1_1_1_1	2.874111266737	6.99259690917221	2
CGGAGAAGTAGAGTTA-1_1_1_1_1	8.25465974390985	-3.32949729286942	3
CGGCAGTCAGGCTACC-1_1_1_1_1	1.38079008639337	5.04984931624618	2
CGGGACTCATGGAAGC-1_1_1_1_1	3.28066453516962	7.4129512754747	2
CGGGCATCATCAGCGC-1_1_1_1_1	2.98215732157709	6.81408767379013	2
CGGGCATCATCTGCGG-1_1_1_1_1	3.9615250545788	6.43482761061874	2
CGGGCATGTATACAGA-1_1_1_1_1	3.08242234766962	7.14190749800888	2
CGGGTCACAGGGTCTC-1_1_1_1_1	3.48056206286432	6.3951495138475	2
CGGGTCAGTCAAAGTA-1_1_1_1_1	2.19646391451837	6.89929275191513	2
CGGTCAGAGAGCTGAC-1_1_1_1_1	2.38697371066095	6.9408562628099	2
CGTAAGTAGTAGTCAA-1_1_1_1_1	4.20359477580072	4.18787841475692	20
CGTAAGTTCTTGTTAC-1_1_1_1_1	3.37243065417291	7.27980355895248	2
CGTAATGCACCGCTGA-1_1_1_1_1	3.12242040217401	6.94620065367904	2
CGTAGTAAGCAGCACA-1_1_1_1_1	1.87762174189569	6.44719247496811	2
CGTAGTATCATGGAGG-1_1_1_1_1	3.16131386340143	7.25110988295761	2
CGTCAAAAGCGTTAGG-1_1_1_1_1	3.05013975680353	6.40088491118637	2
CGTCAAACATGGCGCT-1_1_1_1_1	3.38671121180536	5.97617368376938	2
CGTCAAAGTCTTGTCC-1_1_1_1_1	3.26799234927179	7.3593771902391	2
CGTCAAATCCATCCGT-1_1_1_1_1	10.0020008999157	-2.1657521279982	3
CGTCAAATCCCGTTCA-1_1_1_1_1	1.91809401095392	6.09811191237655	2
CGTCCATCACTTCTCG-1_1_1_1_1	2.36785158694269	7.17209939635482	2
CGTCCATGTGCCGGTT-1_1_1_1_1	2.63029894412042	7.37211446440902	2
CGTGAATCACAGTACT-1_1_1_1_1	2.79777035296442	7.28543595946518	2
CGTGAATGTGCCTATA-1_1_1_1_1	2.04857382357599	6.93509750045028	2
CGTGAATTCCAAACCA-1_1_1_1_1	3.20371613085748	7.17179994261947	2
CGTGATACATCATCCC-1_1_1_1_1	1.87850842059137	-12.5832135232619	19
CGTGATATCCACGTCT-1_1_1_1_1	2.91905746043207	6.95630006468979	2
CGTGCTTCATGGCTAT-1_1_1_1_1	10.0702582317639	-1.96298892819199	3
CGTGTCTGTCTTTCTA-1_1_1_1_1	10.3462563473034	-1.86383147560868	3
CGTTAGAAGCAGGCAT-1_1_1_1_1	3.34059128344537	6.92827491439071	2
CGTTAGAGTTCTCTCG-1_1_1_1_1	4.18124303400995	5.68676929152694	2
CGTTAGAGTTCTTAGG-1_1_1_1_1	3.90732869685174	3.7878964392015	20
CGTTAGATCCGACAGC-1_1_1_1_1	2.3828524071026	7.07397393859115	2
CGTTGGGCAGGCATTT-1_1_1_1_1	2.58016285479547	6.5031383482286	2
CTAACCCCATAGGAGC-1_1_1_1_1	2.90798220217706	6.99659948027816	2
CTAACCCCATCGGTTA-1_1_1_1_1	0.704680116777434	0.397308543092877	14
CTAACCCCATGGCCAC-1_1_1_1_1	2.89873966753961	6.14142779982773	2
CTAACCCTCGCACTCT-1_1_1_1_1	3.29326805651666	7.27996568358627	2
CTAACTTAGAAGTATC-1_1_1_1_1	2.05073079646112	6.50611905730453	2
CTAACTTCACACAGCC-1_1_1_1_1	1.84873804629327	6.37976674712387	2
CTAAGTGGTGCATGTT-1_1_1_1_1	3.44185194552423	6.7861464468309	2
CTACAGAAGCCTTGAT-1_1_1_1_1	3.57567820132257	7.01358728087631	2
CTACAGAGTGAAGCTG-1_1_1_1_1	4.41256293833734	1.29422108805862	20
CTACATTGTCGATTCA-1_1_1_1_1	3.62772831500055	6.12602595961776	2
CTACCCAAGCTGAGTG-1_1_1_1_1	3.01070746958734	5.80494098342148	2
CTACCCACAGTGGCTC-1_1_1_1_1	9.38874539912225	-1.386022880905	3
CTACCTGAGAATTCAG-1_1_1_1_1	7.18633088648798	2.17166356719223	7
CTACCTGAGGCTGGAT-1_1_1_1_1	3.19593891680719	7.43671636260238	2
CTACTATAGACCAAAT-1_1_1_1_1	1.90301212847711	6.37373952544418	2
CTACTATAGCTCGACC-1_1_1_1_1	3.2501300293255	7.63792447722641	2
CTAGGTACATAGTCAC-1_1_1_1_1	2.62398848116876	6.96202115691391	2
CTAGGTACATGAGATA-1_1_1_1_1	3.1793657261181	6.26251868880478	2
CTATAGGGTGAATGTA-1_1_1_1_1	10.2966185528088	-1.33224435173783	3
CTATAGGTCTGTCCCA-1_1_1_1_1	9.11886319697381	-2.41427297913346	3
CTATCCGAGATAGGGA-1_1_1_1_1	2.20726308405878	6.48937348998275	2
CTATCCGAGGCTTTCA-1_1_1_1_1	3.51284179270746	6.83734254515854	2
CTATCCGCACTACACA-1_1_1_1_1	2.96724924624444	6.68374280608383	2
CTATCCGTCCGTAGGC-1_1_1_1_1	3.40345868647577	6.69268350280014	2
CTATCTAAGCACTCAT-1_1_1_1_1	2.98867759287836	6.11534003890243	2
CTATCTAGTCTGTGCG-1_1_1_1_1	10.3590346294689	-1.07754857861313	3
CTATCTAGTTGCTTGA-1_1_1_1_1	3.26321181834222	7.44790200865951	2
CTATCTATCGATTGGT-1_1_1_1_1	1.74580416262628	5.36840419448105	2
CTCAACCAGAGCAGAA-1_1_1_1_1	3.67724785387994	6.57051400817123	2
CTCAACCAGCGTGCCT-1_1_1_1_1	10.1173287349987	-2.23208852135453	3
CTCAACCGTCACCACG-1_1_1_1_1	2.28390607417108	6.61105231917587	2
CTCAAGAAGCGTGCTC-1_1_1_1_1	8.52586755335809	-3.19396157585892	3
CTCAAGAAGTTTGTCG-1_1_1_1_1	9.10826119959833	-2.65002174698624	3
CTCAAGATCTAAGCGT-1_1_1_1_1	2.12689027369501	6.77694348967758	2
CTCACTGAGCGTTCCG-1_1_1_1_1	3.53225335658075	7.3960998503038	2
CTCAGTCAGTGTTGTC-1_1_1_1_1	-0.211621027800594	-0.123797111444801	21
CTCAGTCGTGTGTGTT-1_1_1_1_1	1.62851616919519	5.90686301863876	2
CTCATCGCACAAATAG-1_1_1_1_1	10.2780610042858	-1.36547441803727	3
CTCATGCTCACGATCA-1_1_1_1_1	9.75117883265497	1.63937847293106	7
CTCATTATCTTCTGTA-1_1_1_1_1	3.12210616648675	6.55010442412582	2
CTCCACAAGTCAATCC-1_1_1_1_1	3.69135055125238	7.11047773040023	2
CTCCACAGTCCCTGAG-1_1_1_1_1	3.23216876566888	6.95018748915878	2
CTCCCAAAGGTAGCAC-1_1_1_1_1	2.44817862093927	7.34603814757553	2
CTCCCAAAGTATTGCC-1_1_1_1_1	2.93549713671686	7.50163297332016	2
CTCCCAACACGAAAGC-1_1_1_1_1	3.54403266489984	6.90361432707992	2
CTCCCTCCACAGACGA-1_1_1_1_1	10.9874793010998	-1.54748077713761	3
CTCCGATAGACTTCAC-1_1_1_1_1	3.69977984011651	6.70245675719467	2
CTCCGATAGGCACCAA-1_1_1_1_1	3.02460965693475	7.37226180709091	2
CTCCGATAGTTGGAAT-1_1_1_1_1	3.10299715579034	6.6670787779161	2
CTCCGATAGTTTGCTG-1_1_1_1_1	9.29170331538202	-1.34406919800553	3
CTCCTCCAGCCGAATG-1_1_1_1_1	4.05016049921991	6.24543122924057	2
CTCCTTTGTACCCGCA-1_1_1_1_1	2.46810278475763	6.55517367995468	2
CTCGAGGAGAGGCGTT-1_1_1_1_1	2.22816547930719	6.55396728194442	2
CTCTCAGAGATCGCCC-1_1_1_1_1	10.1979037243176	-2.41692371689591	3
CTCTCAGGTAAGGCCA-1_1_1_1_1	2.80510434687616	6.86610917723861	2
CTCTCAGTCCGGTTCT-1_1_1_1_1	4.25562867701532	3.73216466582504	20
CTCTCGAAGATGGTCG-1_1_1_1_1	3.67310699999811	6.92880468047348	2
CTCTCGAAGGGACAGG-1_1_1_1_1	1.34758708060266	-0.949498191707462	5
CTCTCGACATTAGGCT-1_1_1_1_1	2.90969667017938	7.09741334593979	2
CTCTCGAGTCGTACAT-1_1_1_1_1	2.46148452342035	6.84209613478866	2
CTCTCGAGTGAGATAT-1_1_1_1_1	3.21064457476617	6.7681906668016	2
CTCTGGTCAATACAGA-1_1_1_1_1	2.98940524638177	6.20106296218124	2
CTCTGGTCAGGTCAAG-1_1_1_1_1	2.89886054575922	7.51218204177108	2
CTCTGGTTCCACTGGG-1_1_1_1_1	3.04197320521356	6.05268363631454	2
CTCTGGTTCTGTCCCA-1_1_1_1_1	2.06787666857721	6.54903821624008	2
CTGAGGCGTAACATCC-1_1_1_1_1	1.41729697764398	5.08616189635482	2
CTGAGGCGTCGTCAGC-1_1_1_1_1	2.36307272494318	6.62805871642318	2
CTGAGGCGTTACACTG-1_1_1_1_1	3.9251104313183	4.02953986800399	20
CTGATCCCAACCGCCA-1_1_1_1_1	2.52830419123651	7.4645755735704	2
CTGATCCTCTCTGAGA-1_1_1_1_1	3.18364104807855	6.42026786483017	2
CTGCAGGTCATGACAC-1_1_1_1_1	8.77534875452997	-1.2132089885405	3
CTGCCATCACGACAGA-1_1_1_1_1	4.1200190502453	2.26336126006332	5
CTGCCATTCCATTTGT-1_1_1_1_1	2.59815392077447	7.00067405379501	2
CTGCCTACAATCAGCT-1_1_1_1_1	8.77429112971307	1.7345312086412	7
CTGCCTACACTTCATT-1_1_1_1_1	3.16133150637628	7.27436666167465	2
CTGCGAGAGCTCTATG-1_1_1_1_1	7.83769616663934	-3.79520912491593	3
CTGCGAGGTATCTCTT-1_1_1_1_1	10.9161225277233	-1.17001219116959	3
CTGCTCATCGCGAAGA-1_1_1_1_1	3.64510449946405	5.78025130904403	2
CTGGACGGTTGAGTCT-1_1_1_1_1	4.56634053767206	2.61366157210556	20
CTGGCAGGTACGGCAA-1_1_1_1_1	9.1237450557995	-1.30828221165451	3
CTGGTCTTCTACCCAC-1_1_1_1_1	3.2954066711712	7.34088735259262	2
CTGTACCCAGAGTGTG-1_1_1_1_1	3.00916156352045	6.81320886290756	2
CTGTACCTCCTCTGCA-1_1_1_1_1	2.19911441386224	7.14682416594711	2
CTGTAGACATGTAACC-1_1_1_1_1	1.61135944903375	6.42123298323837	2
CTGTATTAGAAGGCTC-1_1_1_1_1	2.76590117991449	7.36115483916488	2
CTGTATTAGCCAGAGT-1_1_1_1_1	2.92246970713617	6.91204337752548	2
CTGTCGTAGAGAGCCT-1_1_1_1_1	2.12610134661676	6.82227258361068	2
CTGTCGTGTACGCGTC-1_1_1_1_1	3.18902763903619	6.67529945052353	2
CTGTGAAAGCGTCAAG-1_1_1_1_1	2.16215476572992	7.14885215438095	2
CTGTGGGCAAAGGCAC-1_1_1_1_1	1.93738541186334	6.72402982390609	2
CTGTGGGTCAGTAGGG-1_1_1_1_1	2.00218686640741	6.83604983962265	2
CTGTGGGTCGTACACA-1_1_1_1_1	4.27262601435663	0.329134300119549	5
CTTCAATAGACCGCCT-1_1_1_1_1	1.99687609255792	7.13825349486557	2
CTTCCGAAGAAGAACG-1_1_1_1_1	3.63395199358942	6.82681493437973	2
CTTCCGACAACACTAC-1_1_1_1_1	3.16437778056146	6.51918868697372	2
CTTCCGACAGCCATTA-1_1_1_1_1	3.08837899744989	6.7269480673143	2
CTTCCGACATGTGCTA-1_1_1_1_1	2.37208160937311	6.64237527526107	2
CTTCCGATCAACCCGG-1_1_1_1_1	9.76820478022577	-1.24198837601456	3
CTTCCTTAGAATAGTC-1_1_1_1_1	3.22282609522821	6.91828088439193	2
CTTCGGTCATAGATCC-1_1_1_1_1	2.44323453486444	6.4284427610704	2
CTTCGGTGTTTCCAAG-1_1_1_1_1	3.04523357928277	6.57324247039047	2
CTTCTAAAGGCCGCTT-1_1_1_1_1	1.91968307078363	6.50269345916	2
CTTCTAACATCGTTCC-1_1_1_1_1	3.02867326319696	7.30219535506454	2
CTTCTCTCAATGTGGG-1_1_1_1_1	2.82748803675653	7.2049434629747	2
CTTCTCTGTTCTCACC-1_1_1_1_1	2.1799236255932	6.58712463057724	2
CTTGAGAAGAGCATTA-1_1_1_1_1	2.86928519785882	6.65756969130722	2
CTTGAGACACGTTCGG-1_1_1_1_1	2.7124730068493	5.81773500121322	2
CTTGAGAGTAACATCC-1_1_1_1_1	8.66275033534051	2.68118028319565	7
CTTGAGATCCAAGAGG-1_1_1_1_1	10.4879618603039	-0.230126515262455	8
CTTGAGATCTGAGAAA-1_1_1_1_1	9.50878152430536	-1.29642839752945	3
GAAACCTAGTGCACAG-1_1_1_1_1	3.90790996134759	7.08457402861801	2
GAAACCTCAATACGCT-1_1_1_1_1	1.69618413031579	5.81487016356674	2
GAAACCTGTCTCGGGT-1_1_1_1_1	10.3732863384533	-0.895111277931064	3
GAAATGATCAAGTAAG-1_1_1_1_1	4.01460752070428	5.35412053740707	2
GAACACTCAAATGGCG-1_1_1_1_1	2.73957309306146	7.3972304312059	2
GAACACTCAGTGTATC-1_1_1_1_1	3.17590531886102	7.42232732451645	2
GAACACTGTGGACTGA-1_1_1_1_1	10.891032310133	-0.828541949622959	3
GAACACTTCTTCCAGC-1_1_1_1_1	3.71772489130975	7.18620757735458	2
GAACGTTCACAAATAG-1_1_1_1_1	2.96534380496026	6.51581554091659	2
GAACGTTCATGTGCTA-1_1_1_1_1	3.83379754603387	7.20042972243515	2
GAACTGTCATATTCGG-1_1_1_1_1	1.82311234057428	6.64518766082016	2
GAAGAATTCACAACCA-1_1_1_1_1	9.10294541895868	-1.38787968479905	3
GAAGAATTCGACGAGA-1_1_1_1_1	2.91678294718744	3.13728551543441	14
GAAGCCCAGCGTCAGA-1_1_1_1_1	2.32494220316888	6.58343581832138	2
GAAGCCCGTAACCAGG-1_1_1_1_1	3.25861701548578	7.28207568801132	2
GAAGCCCGTCGAGCAA-1_1_1_1_1	2.33393916666986	6.47847251570907	2
GAAGCGACACATCATG-1_1_1_1_1	2.482762904768	6.68448142684189	2
GAAGCGATCGGTGTAT-1_1_1_1_1	9.81667718470575	1.4731718746492	7
GAAGGACCAAAGCTAA-1_1_1_1_1	10.3687993007946	-2.63468213402542	3
GAAGGACTCATTGGTG-1_1_1_1_1	3.47103271067621	5.64270667708603	2
GAAGGGTAGAGCACTG-1_1_1_1_1	1.78917846262933	6.585625931389	2
GAAGGGTCAATTTCGG-1_1_1_1_1	2.20675406039239	7.34779004729477	2
GAAGGGTCATCAGCGC-1_1_1_1_1	3.25076016963006	7.37554149306503	2
GAAGGGTTCCTACAAG-1_1_1_1_1	2.9215692001629	6.95788459456649	2
GAAGTAAAGAGTGAAG-1_1_1_1_1	3.24268970072748	6.49622707045761	2
GACACGCCAGCTGTCG-1_1_1_1_1	3.03675255358697	6.1084850279161	2
GACAGCCAGACCTCCG-1_1_1_1_1	3.49170288622858	6.91643695510116	2
GACAGCCGTAGTCGGA-1_1_1_1_1	1.62390050471307	6.49715881026474	2
GACAGCCTCGCTCCTA-1_1_1_1_1	10.5582638698864	-2.06687803589615	3
GACATCATCTTTGATC-1_1_1_1_1	2.83386501849176	7.36899213469711	2
GACCAATCAGCGTTGC-1_1_1_1_1	2.23047360957147	6.67355899489608	2
GACCCAGCAAATCAGA-1_1_1_1_1	9.19787416041376	-2.78390879952225	3
GACCCTTTCTGACAGT-1_1_1_1_1	3.41309461176874	6.88363198912826	2
GACGCTGCAGGAGGTT-1_1_1_1_1	9.857922645216	-1.26368232094559	3
GACGCTGCATAAGCGG-1_1_1_1_1	1.93052277148248	7.11058501876083	2
GACGTTACACGAAAGC-1_1_1_1_1	1.46666357100488	4.59916143096176	2
GACGTTAGTACGGATG-1_1_1_1_1	2.08379134715082	6.64353732741562	2
GACTATGGTAGTCTGT-1_1_1_1_1	10.130193801527	-2.0443720372847	3
GACTATGGTCCGGCAT-1_1_1_1_1	2.43402585566522	3.33556847251144	2
GACTCAACATATCTGG-1_1_1_1_1	3.15945300639154	7.58205203688827	2
GACTCAAGTATGATCC-1_1_1_1_1	2.5234716850567	-2.57099743210587	5
GACTCTCAGGTTAGTA-1_1_1_1_1	3.65387091219903	0.458847388393551	5
GACTCTCGTATGCTAC-1_1_1_1_1	4.48287114680292	4.0886252371141	20
GACTGATCACGGTGTC-1_1_1_1_1	2.97457370341302	5.71903066313949	2
GACTGATGTCGATGCC-1_1_1_1_1	3.22599038661005	7.14853648818222	2
GAGAAATCAGGTGAGT-1_1_1_1_1	2.58372435153009	7.08134107268539	2
GAGAAATGTCGAACGA-1_1_1_1_1	1.68997892916681	6.37547282851425	2
GAGAAATTCGGTCACG-1_1_1_1_1	9.1712771374035	0.653352007038266	7
GAGACCCTCTATGTGG-1_1_1_1_1	1.93839845240594	6.73405532515731	2
GAGAGGTAGCTGCCAC-1_1_1_1_1	8.13694581568719	1.09640543139663	7
GAGAGGTCACTCATAG-1_1_1_1_1	2.05583819926263	6.66451339400497	2
GAGAGGTTCAGCGTCG-1_1_1_1_1	2.94697436869623	5.08172444976059	2
GAGATGGAGTATGACA-1_1_1_1_1	8.87506970942499	-3.02434034668717	3
GAGATGGCAGAGGCAT-1_1_1_1_1	10.855652900343	-0.604516580932468	3
GAGATGGTCATCGACA-1_1_1_1_1	10.3389883953381	-1.68552632653031	3
GAGCCTGAGCTCTTCC-1_1_1_1_1	2.46771392405511	6.71841745055404	2
GAGCCTGGTGGTAATA-1_1_1_1_1	3.13952335894586	6.65897302306381	2
GAGCCTGGTTTGTTGG-1_1_1_1_1	8.75968179286004	-1.52135701500687	3
GAGCCTGTCAACTGAC-1_1_1_1_1	3.22562059939386	7.46273116744247	2
GAGCTGCAGGTCTTTG-1_1_1_1_1	1.63177928507806	5.93084745085922	2
GAGCTGCGTGGATACG-1_1_1_1_1	2.06808790743829	7.18063621199814	2
GAGGCCTAGATGCTGG-1_1_1_1_1	3.1254380661297	7.37986163771835	2
GAGGCCTGTATGTCCA-1_1_1_1_1	3.06368836939813	6.91611604369369	2
GAGGCCTGTCAGGAGT-1_1_1_1_1	3.25907787859918	7.1720631567308	2
GAGGCCTGTTGCCGCA-1_1_1_1_1	3.4305065590191	4.58460788405624	2
GAGGGATCAATCCTTT-1_1_1_1_1	3.76055059016229	6.85778312361923	2
GAGGGTACAACGATCT-1_1_1_1_1	3.10009774744989	6.50820188201156	2
GAGGGTACATATGGCT-1_1_1_1_1	11.0353432613659	-2.00187690579209	3
GAGGGTAGTAAGATAC-1_1_1_1_1	8.70702752650262	-1.2803601773909	3
GAGTCATGTTGGGACA-1_1_1_1_1	1.99363574564935	7.11946897185531	2
GAGTGTTAGCTCGAAG-1_1_1_1_1	3.17249497950555	5.31491927779403	2
GAGTGTTAGTATAGAC-1_1_1_1_1	9.91519937098504	-2.51455540978226	3
GAGTGTTCACCCAAGC-1_1_1_1_1	3.93667182505609	5.6047647444078	2
GAGTGTTGTACCACGC-1_1_1_1_1	2.4726162868786	6.67571286833969	2
GAGTTACCATGAATAG-1_1_1_1_1	1.89135989726068	6.66688661254135	2
GAGTTTGGTCGTGCCA-1_1_1_1_1	3.52713307917596	6.78951100981918	2
GATAGAAAGGTAGTCG-1_1_1_1_1	3.46403655589105	6.50921945250717	2
GATAGAAGTACAATAG-1_1_1_1_1	1.56806478083612	6.18760232604232	2
GATCACAAGATGATTG-1_1_1_1_1	4.09364757121088	5.85170344985214	2
GATCAGTAGAGGTCGT-1_1_1_1_1	3.57785758555414	6.24638633406845	2
GATCAGTAGCAACAAT-1_1_1_1_1	3.40153870165826	7.3800561872789	2
GATCAGTAGTTTCGAC-1_1_1_1_1	2.48453483164789	7.24015979445663	2
GATCAGTCACGCGCAT-1_1_1_1_1	2.38591537058832	7.47216539061752	2
GATCATGGTGCTGTCG-1_1_1_1_1	2.99456510127069	6.71985988295761	2
GATCATGTCCTAGAGT-1_1_1_1_1	3.05685362399103	7.23297385848251	2
GATCCCTAGTAGGATT-1_1_1_1_1	2.85246476710321	6.76057939208236	2
GATCCCTCAAGAGTAT-1_1_1_1_1	2.28376230776788	7.04319791472641	2
GATCCCTGTTAAGTCC-1_1_1_1_1	3.35658297122003	7.17157582915512	2
GATCCCTTCAGTCATG-1_1_1_1_1	8.72024163783075	-3.15763087593827	3
GATCCCTTCTTGAACG-1_1_1_1_1	4.30317935526849	3.70547728217331	20
GATCGTAGTCTCACAA-1_1_1_1_1	10.3899022060681	-1.70391471707138	3
GATGACTAGCCTCTGG-1_1_1_1_1	3.73574456751825	3.45249657309738	20
GATGACTTCACCGGGT-1_1_1_1_1	3.40788945734979	4.81522397673813	20
GATGAGGGTTCTAAGC-1_1_1_1_1	1.7943182903576	6.72969655669418	2
GATGAGGTCGATTGAC-1_1_1_1_1	2.48817572176935	7.27516774810043	2
GATGATCCACTGAGGA-1_1_1_1_1	2.96757230341913	4.960870072014	2
GATGCTACACCGTGAC-1_1_1_1_1	2.66686257899286	7.16667108214584	2
GATGCTATCATTTACC-1_1_1_1_1	4.61232385218622	3.94541387236801	20
GATGGAGCACGGCCAT-1_1_1_1_1	10.8508864361096	-1.15492410980973	3
GATGTTGAGCGTCAGA-1_1_1_1_1	3.33986577570917	6.66605834639755	2
GATTCGAGTTCCGTTC-1_1_1_1_1	2.47921857417108	7.28245381987777	2
GATTCTTAGTATGGAT-1_1_1_1_1	1.99157175601007	6.02444152510849	2
GATTGGTGTGCAGGAT-1_1_1_1_1	1.95896229327203	6.51482944167343	2
GATTTCTAGAAACACT-1_1_1_1_1	4.48303613245966	3.56699328101364	20
GATTTCTGTGCGTTTA-1_1_1_1_1	3.09348425448419	6.4100158659288	2
GCAACCGAGTTAGAAC-1_1_1_1_1	-0.323225809330926	-1.21142442547592	21
GCAACCGGTAATGCGG-1_1_1_1_1	3.37796077311517	7.13601712859359	2
GCAACCGTCAAAGGAT-1_1_1_1_1	10.2066594082165	-2.6709110292128	3
GCACATACATAGAAAC-1_1_1_1_1	3.19284042895318	7.43587712920395	2
GCACATATCAAGTAAG-1_1_1_1_1	9.45973405421258	-1.50145657383713	3
GCACATATCGAGATAA-1_1_1_1_1	3.8128262478161	6.25322227156845	2
GCACGGTGTCTTCCGT-1_1_1_1_1	2.85996160090448	6.66840724623886	2
GCACGTGGTTCTCAGA-1_1_1_1_1	3.35189113200189	6.92792634642807	2
GCACTAAAGGTAAAGG-1_1_1_1_1	3.60974011004449	6.15540818846908	2
GCACTAACAGTTCACA-1_1_1_1_1	4.14751538813592	3.89258222258773	20
GCACTAAGTTTGAAAG-1_1_1_1_1	3.11080822527887	7.23218755400863	2
GCAGCCAAGTTGGGAC-1_1_1_1_1	4.22336492121698	1.54482237971512	14
GCAGCCAGTGGAGGTT-1_1_1_1_1	2.72242149889947	3.57288555777755	14
GCAGCTGAGCGTTCCG-1_1_1_1_1	2.8145523983288	7.13358812010971	2
GCAGCTGAGTCATGAA-1_1_1_1_1	8.85868939936639	-1.16645784699234	3
GCAGCTGCATAGGAGC-1_1_1_1_1	2.94751343310358	6.87035255110946	2
GCAGCTGTCTTAGCTT-1_1_1_1_1	3.14319238245965	6.63686208403793	2
GCAGTTATCTTGGAAC-1_1_1_1_1	2.96676239550592	5.9762042013475	2
GCATCGGTCATGAGGG-1_1_1_1_1	2.25889954150201	1.73227266944137	14
GCATCGGTCATGGGAG-1_1_1_1_1	4.10528716624261	4.13299636519638	20
GCATCTCAGACAGCTG-1_1_1_1_1	9.77422341883661	1.69721238291946	7
GCATCTCAGGTTCAGG-1_1_1_1_1	2.17977985919	6.65001516020981	2
GCATCTCCACGGTGAA-1_1_1_1_1	9.76741990626337	-1.35096426331314	3
GCATCTCTCCCAGCGA-1_1_1_1_1	3.68793472826959	7.28612165129867	2
GCATCTCTCTGTTCAT-1_1_1_1_1	-0.263655232335315	-1.21535880886826	21
GCATTAGAGCAAGTGC-1_1_1_1_1	3.54293570101739	6.802666947014	2
GCCAGCATCATTCACT-1_1_1_1_1	8.67999467432977	-3.02359433495316	3
GCCATGGTCACCACAA-1_1_1_1_1	3.29746303141595	7.07945899642196	2
GCCATTCGTTAGGAGC-1_1_1_1_1	3.59106573641778	7.29592923796859	2
GCCATTCTCGTCGACG-1_1_1_1_1	3.09577331126214	6.79344777739731	2
GCCCAGATCCTCGCAT-1_1_1_1_1	1.81730207980157	6.71494607604232	2
GCCCGAACATTAGGAA-1_1_1_1_1	3.90449246943475	5.96792106307235	2
GCCGATGAGCGTGTTT-1_1_1_1_1	3.45366749346735	7.50550822890487	2
GCCGATGGTATTCCGA-1_1_1_1_1	2.51258716166498	6.93388728774276	2
GCCGTGACAGGATGAC-1_1_1_1_1	2.81191477358819	6.95645360625473	2
GCCTGTTAGTCTGCGC-1_1_1_1_1	1.89005717814447	6.69210748351303	2
GCCTGTTCACCTCGTT-1_1_1_1_1	2.61697825968744	7.34676484740463	2
GCGATCGGTGCTGCAC-1_1_1_1_1	2.09121880114557	6.97400026000229	2
GCGGAAATCAAACCTG-1_1_1_1_1	4.20297488749506	5.89976291335312	2
GCGGATCGTCTAGGCC-1_1_1_1_1	10.211854072218	-0.982801810138553	3
GCGGATCGTTAGCGGA-1_1_1_1_1	9.80708131373407	-1.88229282223496	3
GCGTTTCGTGATACAA-1_1_1_1_1	9.43987664759637	-1.277500108116	3
GCTACAATCATGAGGG-1_1_1_1_1	2.50228747904779	2.97236137068954	14
GCTCAAACACCCAAGC-1_1_1_1_1	2.62379941523553	7.29388885176864	2
GCTGAATCACACTGGC-1_1_1_1_1	3.13866219103815	7.08800487197128	2
GCTGCAGCAAGCACAG-1_1_1_1_1	10.0712328869152	-1.79743166291031	3
GCTGCAGCACCAATTG-1_1_1_1_1	3.27724179804803	6.78696517623153	2
GCTGCAGTCCACTTTA-1_1_1_1_1	9.57165250361444	-2.49820227944168	3
GCTGGGTAGAGATTCA-1_1_1_1_1	3.76784810603143	7.12989740050522	2
GCTGGGTAGCGCAATG-1_1_1_1_1	6.42177877009393	-4.13582535111222	18
GCTTCACAGGTTGACG-1_1_1_1_1	3.1826148945141	6.54871301329818	2
GCTTCACGTGCTCCGA-1_1_1_1_1	4.57389173090936	3.61437873519149	20
GCTTGGGTCAGTCACA-1_1_1_1_1	2.73766789019586	6.77135495818344	2
GGAACCCCACTCGATA-1_1_1_1_1	1.94560894549371	7.02629880583969	2
GGAATCTGTAGGCAGT-1_1_1_1_1	1.89756259501459	6.63211373961654	2
GGAATGGAGTAGCCAG-1_1_1_1_1	2.40207538187982	6.77057675994125	2
GGAATGGAGTCACTGT-1_1_1_1_1	2.83231362879755	6.69066075957504	2
GGAATGGCAGCATTGT-1_1_1_1_1	2.67427239001276	6.82726077712265	2
GGAATGGGTATGAAGT-1_1_1_1_1	2.13471731722833	7.13087443984237	2
GGACGTCAGCTGCGAA-1_1_1_1_1	3.23811683238031	7.37297324813095	2
GGACGTCGTCTCGACG-1_1_1_1_1	1.77279350340845	5.93598298705307	2
GGACGTCGTGAGTAGC-1_1_1_1_1	10.1733895260143	-1.47845955216202	3
GGAGAACAGATGCTAA-1_1_1_1_1	9.50341996729852	-2.27127786003861	3
GGAGAACTCAGACTGT-1_1_1_1_1	4.26568898737909	3.69076709426132	20
GGAGAACTCATCACAG-1_1_1_1_1	10.9955798107433	-2.15366788231644	3
GGAGATGAGCTCTATG-1_1_1_1_1	3.07442340434076	6.3513524977037	2
GGAGCAACAGTGTGCC-1_1_1_1_1	3.01121625483514	6.02670745528427	2
GGAGCAAGTGGCAACA-1_1_1_1_1	10.1425820308972	-2.30166168534073	3
GGAGCAATCGTTCCCA-1_1_1_1_1	3.11698755801202	7.32033853209701	2
GGAGGATCATAATGCC-1_1_1_1_1	9.01641568720819	1.74848847068039	7
GGAGGATTCCACTTTA-1_1_1_1_1	8.57968434870721	-2.96286077820572	3
GGAGGTAAGATTGTGA-1_1_1_1_1	3.42708000720026	7.44942884124008	2
GGAGGTACACGAAGAC-1_1_1_1_1	9.80864820063592	1.59706704295364	7
GGAGGTAGTGTCCGGT-1_1_1_1_1	3.23698362887384	6.75602416671005	2
GGAGGTATCCGCTAGG-1_1_1_1_1	2.17031154215814	6.86253528273788	2
GGAGGTATCGAGTACT-1_1_1_1_1	9.03736123621942	-3.01521344506058	3
GGCACGTCAGGCTCTG-1_1_1_1_1	6.73702582896234	1.47776822722641	7
GGCAGTCAGCCGGAAT-1_1_1_1_1	9.4656525570202	-3.10255904518875	3
GGCAGTCTCCTTCAGC-1_1_1_1_1	3.21380266726495	7.59489183104721	2
GGCAGTCTCGACGAGA-1_1_1_1_1	9.02037057459833	-3.07641311013016	3
GGCGTCAGTGCGACAA-1_1_1_1_1	1.46857115805627	-12.5823466333083	19
GGCGTCATCGTCACCT-1_1_1_1_1	2.43849834979059	6.53365068114486	2
GGCTGTGGTTAAACAG-1_1_1_1_1	6.51170215189935	1.49327819026199	7
GGCTTGGAGTCAATCC-1_1_1_1_1	9.70811185420038	-2.56474562012467	3
GGGAAGTTCCAAGCCG-1_1_1_1_1	1.45193264067651	5.48315601027694	2
GGGACAAAGCGTACAG-1_1_1_1_1	3.11905250132562	7.04296331084457	2
GGGACAAAGGTTAAAC-1_1_1_1_1	3.8872309643078	1.26839630282608	5
GGGACAAAGTATGGCG-1_1_1_1_1	2.08315023959161	6.51162271178451	2
GGGACAAGTCAAGTTC-1_1_1_1_1	2.70451960146905	6.65956477797714	2
GGGACTCCAATCCTAG-1_1_1_1_1	4.45912894785882	3.89898829138961	20
GGGACTCCATCGGATT-1_1_1_1_1	2.74246534884454	6.54226617491928	2
GGGACTCGTACCTAGT-1_1_1_1_1	2.37986859858514	6.67222718871322	2
GGGAGTAAGTCAAGCG-1_1_1_1_1	3.69745668948175	7.17684297240463	2
GGGAGTAAGTCAGCCC-1_1_1_1_1	2.96339020312311	7.06346492446151	2
GGGAGTACAGGAGGTT-1_1_1_1_1	1.45126351893426	4.95672301924911	2
GGGAGTACATTGGGAG-1_1_1_1_1	3.28865203440668	5.33018235839096	2
GGGAGTACATTGTGCA-1_1_1_1_1	9.75108823359491	1.19138650572982	7
GGGAGTAGTTTGACAC-1_1_1_1_1	3.63470491946222	6.87601117766586	2
GGGATCCTCTTAAGGC-1_1_1_1_1	7.92427167475702	-3.58867688500199	3
GGGATGAAGCTCAGAG-1_1_1_1_1	2.03204831660272	6.64799146331039	2
GGGATGAGTTGCATTG-1_1_1_1_1	3.02517327845575	6.23968963301864	2
GGGCCATTCACCGGTG-1_1_1_1_1	1.62944230616571	5.74928550399032	2
GGGCCATTCCGGTTCT-1_1_1_1_1	3.64125237048151	6.79969720519272	2
GGGCCATTCGCCTATC-1_1_1_1_1	2.96523723185541	7.20186977065292	2
GGGCGTTAGAAGCGCT-1_1_1_1_1	2.45683679163934	3.67489580786911	2
GGGCGTTAGATCCGAG-1_1_1_1_1	2.44315776408197	6.85803393996444	2
GGGCGTTCAGCTAACT-1_1_1_1_1	3.85327252924921	7.02844600356308	2
GGGCGTTGTCCCGGTA-1_1_1_1_1	1.9473465400982	6.82650975859848	2
GGGCGTTTCGATACGT-1_1_1_1_1	4.00673923075677	4.12522201216903	20
GGGCTACGTCAGACGA-1_1_1_1_1	1.81776103556634	6.19546107924667	2
GGGCTCATCATTCCTA-1_1_1_1_1	2.82075652659418	6.78456954634872	2
GGGTAGAAGATAGGGA-1_1_1_1_1	2.17940411150934	6.46700648940292	2
GGGTCACAGATAACGT-1_1_1_1_1	2.22809252322198	6.70124320662704	2
GGGTCACGTTCTGAGT-1_1_1_1_1	3.35301956713678	7.3406627622911	2
GGGTCTGTCACAAGAA-1_1_1_1_1	3.62305697978021	6.97317962325302	2
GGGTGTCGTCATCAGT-1_1_1_1_1	3.19822988093378	6.31501369155136	2
GGGTTTATCGACGATT-1_1_1_1_1	3.00142201960565	5.88896636641708	2
GGTAACTAGATCGCTT-1_1_1_1_1	10.7641297298718	-0.638622299068302	3
GGTAACTCACGACGTC-1_1_1_1_1	3.83396300852777	7.09485034621444	2
GGTAATCAGCTAAATG-1_1_1_1_1	3.03490194857599	7.27903108275619	2
GGTAATCTCCGTCAAA-1_1_1_1_1	3.18372234881402	7.2254136053392	2
GGTAATCTCCTCTGCA-1_1_1_1_1	2.79286465228082	7.3622601476976	2
GGTAGAGCAAATGGCG-1_1_1_1_1	8.16434869349481	8.13725690520492	0
GGTAGAGCACTTTAGG-1_1_1_1_1	3.43646487772943	7.08814601577011	2
GGTAGAGGTCGACTTA-1_1_1_1_1	2.69754538119318	6.60776166594711	2
GGTAGAGTCAGCTAGT-1_1_1_1_1	3.12758693278314	7.42460994399276	2
GGTCACGTCAGCAATC-1_1_1_1_1	4.44982251704217	3.69829396880356	20
GGTCACGTCCATAGGT-1_1_1_1_1	3.155614467268	4.65028171218124	2
GGTCTGGTCGCAGATT-1_1_1_1_1	1.98262700617792	6.77711801207748	2
GGTCTGGTCTCAATCT-1_1_1_1_1	2.49990233958246	3.38493303931442	2
GGTGGCTCAGGTGTGA-1_1_1_1_1	3.7595282512951	6.5854456869432	2
GGTGTCGAGTCATCGT-1_1_1_1_1	3.33880886614801	7.26692752516952	2
GGTGTTATCTTACACT-1_1_1_1_1	4.34841355860712	5.53162316954818	2
GGTTAACCACGCGTCA-1_1_1_1_1	10.256453605299	-1.76153989159378	3
GGTTAACCACTGGATT-1_1_1_1_1	1.98333510935785	6.66380195296493	2
GGTTCTCTCTGACCCT-1_1_1_1_1	2.19708165705682	6.15037374175277	2
GTAACACAGTTGTAAG-1_1_1_1_1	9.62101563990594	-2.41380138718399	3
GTAACCATCCGTGGGT-1_1_1_1_1	1.58766159594537	5.84540109313217	2
GTAAGTCGTAAGATAC-1_1_1_1_1	9.69014081538202	-2.19070310913834	3
GTAAGTCGTCCAAAGG-1_1_1_1_1	10.6939402538586	-0.182388268642753	3
GTAATCGAGCAGCACA-1_1_1_1_1	2.79066285670282	7.29367046035019	2
GTAATCGCACCGGTCA-1_1_1_1_1	1.94887313426019	6.98271302855697	2
GTAATCGGTTGGTAGG-1_1_1_1_1	-0.442966250772462	-2.20330853783402	21
GTAATCGTCGTGCATA-1_1_1_1_1	2.73727235377313	4.28259544051376	2
GTAATGCAGTATCTGC-1_1_1_1_1	10.7184544521618	-2.18838210427079	3
GTACAACGTATGCTAC-1_1_1_1_1	10.9652214962292	-2.44586034142289	3
GTACAGTAGGACAAGA-1_1_1_1_1	2.38205966532709	6.63220910704818	2
GTAGAAACAGACCAGA-1_1_1_1_1	-0.466291306610093	-2.20086641632828	21
GTAGAAAGTAGCTGCC-1_1_1_1_1	3.76644048274042	2.06704311049667	20
GTAGAAAGTTGTGGCC-1_1_1_1_1	3.23762473643304	6.66067533171859	2
GTAGAGGGTACCAGAG-1_1_1_1_1	9.51979074061395	-2.95266003929886	3
GTAGCTACATCAGTCA-1_1_1_1_1	3.83422717631341	7.08134727156845	2
GTAGCTAGTTAGAAGT-1_1_1_1_1	3.13328370631219	6.42537908232895	2
GTAGCTATCGGAATGG-1_1_1_1_1	3.05244979441644	6.21928195632187	2
GTAGGAGGTCCATAGT-1_1_1_1_1	3.43477878153802	1.66813211119857	20
GTAGGAGTCAGCTCTC-1_1_1_1_1	10.9583311992932	-1.64187152706894	3
GTAGGTTCATCTCAAG-1_1_1_1_1	2.48511323512079	6.62144307769027	2
GTAGTACAGTGCTAGG-1_1_1_1_1	2.33416828692438	6.8162601438829	2
GTAGTACCATTCCTCG-1_1_1_1_1	3.73390898287775	7.17706565535751	2
GTATTGGAGATTGACA-1_1_1_1_1	3.53805670321466	7.16277961409774	2
[truncated: 57,055 more rows]

## Sheet: Figure 4d - Figure 4 panel d
Figure 4 panel d
	UMAP_1	UMAP_2	Cluster	Compartment
AAGCGAGTCTAGTTCT-1_1_1_1_1	5.34853121737608	-0.539169725227298	2	PC
GGGTTATTCAGTCACA-1_1_1_1_1	5.18362471560606	-0.504072841453494	2	PC
CGAGTGCGTTGGGTAG-1_1_1_1_1	2.67454382876524	1.63595301265722	6	PC
CCACGTTGTTGTGGCC-1_1_1_1_1	0.205794663230266	-5.05267744903559	4	PC
CTCCTCCGTTTCACAG-1_1_1_1_1	0.0493057082093618	-5.44421893005365	6	PC
GGTAGAGCACAAGGTG-1_1_1_1_1	1.71754637459883	-1.23222130184168	8	PC
TCAGCAACATGCGGTC-1_1_1_1_1	1.90074655512938	-0.89353650455469	8	PC
TGGCGTGAGAATCCCT-1_1_1_1_1	2.39364096621641	1.68956476802832	6	PC
TGATTTCGTTGTAAAG-1_1_1_1_1	-0.251820593079243	-5.34144621734613	4	PC
AGCTCAAAGTGCTCGC-1_2_1_1_1	-4.77108386059633	2.30034500713354	10	PC
CCTATCGAGTCATGCT-1_2_1_1_1	-5.56000235577456	-0.256284889030398	18	PC
AAACGAATCGCTCATC-1_2_1_1_1	-4.30015471478334	2.4061507617951	0	LM
AACCACACAGTTCCAA-1_2_1_1_1	-5.5297375013434	-0.31941860561365	18	LM
AACGAAACAAGTTCGT-1_2_1_1_1	-3.86538699169985	2.59337431545263	0	LM
AATAGAGCAACAAGTA-1_2_1_1_1	-4.36041310330263	1.99251145477301	0	LM
ACACGCGTCTCGTCGT-1_2_1_1_1	-4.8649711896979	1.919828358841	0	LM
ACCACAAAGCCGAATG-1_2_1_1_1	-4.36635449429384	2.1846091186524	0	LM
ACCCTCATCTCAAAGC-1_2_1_1_1	2.53163561324247	3.09352010841375	7	LM
ACCGTTCTCGGCACTG-1_2_1_1_1	-3.90712979336611	2.63020927066809	0	LM
ACGGTCGGTTCGGCGT-1_2_1_1_1	-4.43950465222231	2.06371921653753	0	LM
ACGGTTAAGTGCCGAA-1_2_1_1_1	-4.73251584072939	1.74745113010412	0	LM
ACGTAGTGTGGAAGTC-1_2_1_1_1	-4.23025134106508	2.6021809017182	0	LM
ACTTAGGCAGGTTCAT-1_2_1_1_1	-4.18972304364077	2.43311018104559	0	LM
AGAACAAAGACATAAC-1_2_1_1_1	-4.08164217968813	2.68136972541815	0	LM
AGAACAAAGCTACAAA-1_2_1_1_1	-4.08140376110903	2.70508450622564	0	LM
AGACAGGCAGATCCTA-1_2_1_1_1	-4.25650027294985	2.10387951488501	0	LM
AGCGTCGAGGCCTAAG-1_2_1_1_1	-3.86721566220156	0.344191167306958	0	LM
AGGATCTTCTACGCAA-1_2_1_1_1	-6.05362608929506	-2.59263139610285	17	LM
AGGGTCCAGCGACTGA-1_2_1_1_1	-3.52963307400576	2.4402757322312	0	LM
ATCGGCGTCATCTGTT-1_2_1_1_1	1.08527021209368	-6.28568535690302	4	LM
ATCGTCCGTCCAAAGG-1_2_1_1_1	-4.68516304989687	1.92796308155066	0	LM
ATCGTGATCGCCGAAC-1_2_1_1_1	-4.17515233059755	2.52070695514685	0	LM
ATGATCGGTTAAGAAC-1_2_1_1_1	-4.29185584088198	1.98309213275915	0	LM
CATCGTCTCCTAAACG-1_2_1_1_1	-4.52566769619814	1.89308435077673	0	LM
CATTCATGTAGGTTTC-1_2_1_1_1	-4.36798432370058	2.30049807186133	0	LM
CCAATGAGTGGCCCAT-1_2_1_1_1	-4.83640530606142	1.94804138298041	0	LM
CCACAAAGTGTATCCA-1_2_1_1_1	-3.73376896878115	2.40316671485907	0	LM
CCACTTGTCGATACTG-1_2_1_1_1	-5.37569001217714	0.155584100437223	18	LM
CCCAACTGTTGTATGC-1_2_1_1_1	-4.57654431362978	2.3820903932572	0	LM
CCCTCTCGTCGTTGCG-1_2_1_1_1	-4.5110779096686	2.41952270622259	0	LM
CCCTTAGTCCCATACC-1_2_1_1_1	-4.15011170407167	2.5718446409226	0	LM
CCTACGTCAATCTCGA-1_2_1_1_1	-4.76850178738466	1.61318195219046	0	LM
CGATGCGAGATGGGCT-1_2_1_1_1	-2.82626607914797	3.8003260528565	13	LM
CGTTAGACACTACCGG-1_2_1_1_1	-5.34012034436098	0.0416120922089207	18	LM
CTCCCTCAGGATTTAG-1_2_1_1_1	-4.29051974316469	2.3178859388352	0	LM
CTCTGGTGTCTGTAAC-1_2_1_1_1	-5.5051546384894	-0.303667362976016	18	LM
CTGCAGGTCCCTATTA-1_2_1_1_1	-4.42500737210146	2.5797210371018	0	LM
GACAGCCAGAAACTCA-1_2_1_1_1	-3.93964484234682	2.81488222236639	0	LM
GAGACTTGTAGGAAAG-1_2_1_1_1	-4.86894562741152	1.87887972946173	0	LM
GATCAGTGTAGGCTGA-1_2_1_1_1	-2.64177277584902	5.35614461059576	9	LM
GATGAGGAGTGGTCAG-1_2_1_1_1	-4.03631928463808	2.50857895965582	0	LM
GATGATCGTTGAGGAC-1_2_1_1_1	-4.89774849911562	1.72684693689352	0	LM
GATGGAGCAGGGATAC-1_2_1_1_1	-4.97089245816103	1.88436085338598	0	LM
GCAACATCATAGAAAC-1_2_1_1_1	-4.4425907423102	2.51042181606299	0	LM
GCACTAAGTAGATGTA-1_2_1_1_1	-4.49138930340639	2.2592157756806	0	LM
GCAGCCACACCTGCGA-1_2_1_1_1	-11.1655454923712	-4.12377053146357	11	LM
GCCGATGGTGCAGGAT-1_2_1_1_1	-5.5051489164435	-0.377321418571414	18	LM
GGCAGTCAGACCTGGA-1_2_1_1_1	-4.30071023007265	2.52119630928045	0	LM
GGGATCCAGAAGGGAT-1_2_1_1_1	-4.03611662884584	1.61244458312994	0	LM
GGGTTTACACTGTCCT-1_2_1_1_1	1.371596814195	-6.1072381103515	4	LM
GGTGGCTAGGAACTAT-1_2_1_1_1	-4.81891253491274	1.65434497947699	0	LM
GTAACACGTTTCGCTC-1_2_1_1_1	-6.0077009489142	-2.41646414642328	0	LM
GTGCACGCATAGCACT-1_2_1_1_1	-4.7627229978644	2.2091384565354	0	LM
TAGACTGCAATTGCTG-1_2_1_1_1	-3.62332919140688	2.74554688091284	0	LM
TCAGCAAGTCTACAAC-1_2_1_1_1	-3.87702086468569	2.66442627067572	0	LM
TCAGCCTAGATACTGA-1_2_1_1_1	-4.76295998593203	1.77123552913672	0	LM
TCAGGGCGTGATTCTG-1_2_1_1_1	-4.39779999752871	2.4868666564942	0	LM
TCATTGTTCCCAGGCA-1_2_1_1_1	-4.5585837652289	2.32055145854956	0	LM
TCGGGACTCGTCCTTG-1_2_1_1_1	-4.66750576992861	2.06486720199591	0	LM
TCTCTGGTCACGACTA-1_2_1_1_1	-4.70619824429384	1.90014809722906	0	LM
TCTTAGTGTGCAAGAC-1_2_1_1_1	-2.12750318547121	6.66185587997442	9	LM
TGAATCGCACGTCGTG-1_2_1_1_1	-3.5435576726996	2.29481763000494	0	LM
TGACGCGTCGCGGACT-1_2_1_1_1	-3.98563769360415	1.03071576709753	0	LM
TGAGTCACAACGTATC-1_2_1_1_1	-3.75669100781313	2.82350677604681	0	LM
TGATTTCTCACAACCA-1_2_1_1_1	-4.02506878872744	2.38989168758398	0	LM
TGGGTTAGTCCTTAAG-1_2_1_1_1	-4.65658810635439	2.38557249660498	0	LM
TGGTGATGTCCACATA-1_2_1_1_1	-4.01456025143496	2.71493202800757	0	LM
TGTCAGAGTAGCTGCC-1_2_1_1_1	-4.66813710232607	2.26928776855475	0	LM
TTACCATCACCAGCTG-1_2_1_1_1	-3.30449822445742	2.59596795196539	0	LM
TTCATGTTCCTTATGT-1_2_1_1_1	-3.95388606091372	2.80413002128607	0	LM
TTCCTAACAAGAATGT-1_2_1_1_1	-4.56968405743471	2.0125299131394	0	LM
TTCGGTCGTAGTATAG-1_2_1_1_1	-4.30694726010195	2.17618841285711	0	LM
TTCTCTCTCAGACTGT-1_2_1_1_1	-10.932498960694	-3.81333237533563	11	LM
TTCTTCCGTATTGAGA-1_2_1_1_1	-4.85758831997744	1.75079495067602	0	LM
TTGACCCTCTTCCCAG-1_2_1_1_1	-3.96815398236147	2.53345471973425	0	LM
TTGAGTGAGTAGACAT-1_2_1_1_1	-4.26023629208437	2.42730647678381	0	LM
TTGGGCGTCGGACAAG-1_2_1_1_1	-3.68197491665712	2.58754521961218	0	LM
TTGTGTTGTCATCTAG-1_2_1_1_1	-2.24369814892641	8.94223994369513	9	LM
AAGGAATTCGCGAAGA-1_2_1_1_1	-1.68697240849367	6.97175664062506	9	PC
CTGAGCGGTAGGTAGC-1_2_1_1_1	-1.18516710301271	-2.68999939804071	5	PC
AGTCTCCGTCCTATAG-1_2_1_1_1	-0.619766025742207	-5.87478237991327	4	PC
CAGATCACACGGTGTC-1_2_1_1_1	-5.53296998043886	-0.376898225593508	18	PC
CATCCACCAATTGCGT-1_2_1_1_1	-0.176915793617878	-5.83205157165522	4	PC
CCTCCTCAGTTTCAGC-1_2_1_1_1	-0.458967952927265	-5.84446316604608	4	PC
CCTTCAGGTTGCTAGT-1_2_1_1_1	-0.652015476425801	-3.54775696640009	5	PC
CGGGTCAGTTTCCATT-1_2_1_1_1	-0.346488862236653	-5.64397555236811	4	PC
GGGATCCGTGCGGATA-1_2_1_1_1	-0.188522844513569	-5.64575892333979	4	PC
GTAATCGCAAAGGCAC-1_2_1_1_1	-4.8947825719916	1.64584941024786	0	PC
TGAACGTGTTGTAAAG-1_2_1_1_1	-0.296262054642353	-5.64866953735346	4	PC
TTTCAGTTCGTAATGC-1_2_1_1_1	-5.49001124401918	-0.357038554000796	18	PC
ATGGAGGCAAGATGGC-1_2_1_1_1	-4.1944685270392	1.05296814794546	0	PC
CGAATTGTCTCCTGCA-1_2_1_1_1	-5.53989842434755	-0.183862742233218	18	PC
CGTTGGGGTTAACCTG-1_2_1_1_1	4.43360635737547	-1.69430642967218	2	PC
CTCCATGGTCCCGCAA-1_2_1_1_1	-4.78596356411806	1.53418606872564	0	PC
GTGCACGGTGCACATT-1_2_1_1_1	-4.64869311352602	2.14732057209021	0	PC
TACTTGTGTAGATGTA-1_2_1_1_1	-4.01662114163271	2.35259229297644	0	PC
TAGGTACCACGCGCAT-1_2_1_1_1	-3.40830758114687	2.83341426010138	0	PC
TCAATCTGTTGCCTAA-1_2_1_1_1	-4.51970341702333	2.1147084867478	0	PC
TCATGGATCACAAGAA-1_2_1_1_1	-11.0979376127326	-3.85656863098139	11	PC
TGCTCCAAGCAAACAT-1_2_1_1_1	-4.18129590054384	2.14005405063635	0	PC
TGTGCGGCATGCGTGC-1_2_1_1_1	-4.49652722378603	2.18026000614172	0	PC
ACCATTTGTTTACCAG-1_2_1_1_1	-5.50091221829287	-0.328011688041629	18	PC
AGAACAAGTAGGCTGA-1_2_1_1_1	4.02754160861143	1.95822531337744	14	PC
AGATGCTCAGTCCGTG-1_2_1_1_1	-5.4881024648749	-0.207998927879275	18	PC
AGGCATTCAAAGCAAT-1_2_1_1_1	-5.51279786129824	-0.271254476356448	18	PC
AGTACTGCATACTGAC-1_2_1_1_1	-5.50918534298769	-0.277936753082217	18	PC
ACGCACGTCACGGAGA-1_1_1_1	-11.7700901319586	-2.59157806282038	11	PC
ATGATCGGTGACGCCT-1_1_1_1	1.65801230172285	2.13391715641028	7	PC
GTCAAGTCAACGTTAC-1_1_1_1	4.39183470706114	1.69520992393499	2	PC
AAAGGGCGTAGTGGCA-1_1_1_1	-5.50282767315737	-0.212341424274386	18	LM
AAAGGGCGTCCTGTCT-1_1_1_1	-3.57686331768862	2.59873420352942	0	LM
AACCCAACATACGCAT-1_1_1_1	-3.72952940960756	3.19863576049811	0	LM
AATCACGTCTCGAGTA-1_1_1_1	-4.82098391552797	1.73343015069967	0	LM
AATCGTGTCAGTGATC-1_1_1_1	-3.88684371014467	2.58789342994696	0	LM
AATGAAGAGGCATTTC-1_1_1_1	-3.7504897405707	2.36418098564154	0	LM
ACCTGAAGTAGAGTTA-1_1_1_1	-4.60091164608828	1.92076403255468	0	LM
ACGCACGGTCACGACC-1_1_1_1	-4.67048409481874	2.16548472995764	0	LM
ACTTCGCAGATGTTGA-1_1_1_1	-3.69728234310976	0.209424380016385	0	LM
AGACAAAAGTACAGAT-1_1_1_1	-4.43119624157778	2.34734338874823	0	LM
AGACCATTCTTCGACC-1_1_1_1	-3.62715676327578	2.57598382587439	0	LM
AGACTCAAGAGCATAT-1_1_1_1	-4.12324526806704	2.64522689933783	0	LM
AGCATCACAGGAATAT-1_1_1_1	-4.34533455868593	1.86398202533728	0	LM
AGCCAATGTACGGGAT-1_1_1_1	-4.22770789166323	2.43113917465216	0	LM
AGGAAATAGATTGAGT-1_1_1_1	-4.23937037487856	2.43261093254095	0	LM
AGTAACCTCGTCAGAT-1_1_1_1	-4.61585143109194	2.31736964340216	0	LM
AGTGACTTCCTAAACG-1_1_1_1	-2.53289630909792	8.19251937026983	9	LM
AGTGCCGCACGCTGTG-1_1_1_1	-3.68443444271914	2.30773073787695	0	LM
AGTTAGCTCAAGGACG-1_1_1_1	-4.26263955136171	2.50156540031439	0	LM
ATCATTCAGCTGGCCT-1_1_1_1	-4.64441588421694	2.29285198802954	0	LM
ATCGTAGAGAGGATGA-1_1_1_1	-11.0903053571784	-4.01876669769281	11	LM
CAAGCTAGTATATGGA-1_1_1_1	-4.63643744488588	2.45277852172857	0	LM
CAAGCTATCGTGGCGT-1_1_1_1	-4.28780415554873	2.35535568351751	0	LM
CACTGAAGTGCCCACA-1_1_1_1	-4.074522524079	2.54391652698523	0	LM
CATGCCTCAGTTCTAG-1_1_1_1	-4.57179501553408	2.23903662319189	0	LM
CATGCCTTCTCTATAC-1_1_1_1	-4.78837969799868	1.7883871232987	0	LM
CATTCTAAGATCGCCC-1_1_1_1	-4.69384625454775	2.17203754539496	0	LM
CCAATGAAGTCTTCCC-1_1_1_1	-4.09163716336123	1.12947106714254	0	LM
CCACCATGTGATACAA-1_1_1_1	-4.39482596417299	2.46637601013189	0	LM
CCCAACTAGAATTTGG-1_1_1_1	-4.95566418667666	1.79038077945715	0	LM
CCCTCTCCAGCAGTGA-1_1_1_1	-4.62284615536562	2.17363053913122	0	LM
CCGGACATCTTCTTCC-1_1_1_1	-4.61226180096499	2.08150273914343	0	LM
CCTCATGAGCGCTTCG-1_1_1_1	-1.87470081349245	-2.04376297836298	5	LM
CGCCAGAGTCAACACT-1_1_1_1	-4.64858105679384	1.74329424257284	0	LM
CGTTAGACAGAGGGTT-1_1_1_1	-5.28056910534731	0.472304496717511	18	LM
CTCTCGATCATTCACT-1_1_1_1	-4.22829440136782	2.44117623920447	0	LM
CTGATCCTCGGTGTAT-1_1_1_1	-3.83524802227846	13.6572667991639	16	LM
CTGATCCTCTATCGTT-1_1_1_1	-4.56466391583315	2.33744317646032	0	LM
CTGGACGGTACCCACG-1_1_1_1	-4.47824910183779	2.13809424991614	0	LM
CTGGCAGCATCCTATT-1_1_1_1	-4.12561085720888	2.62454921360022	0	LM
CTTCGGTAGCGTTAGG-1_1_1_1	-3.8990264226996	2.68918449039465	0	LM
CTTCGGTTCAGAGCAG-1_1_1_1	-3.93241694470278	2.59944194908148	0	LM
GAACTGTCATGAGTAA-1_1_1_1	-3.70857337017885	2.64555722827917	0	LM
GAAGTAACAGTCCCGA-1_1_1_1	-4.48240378399721	1.9192464982987	0	LM
GAATAGAGTGTAAATG-1_1_1_1	-4.37286475201479	2.51930374259955	0	LM
GACACGCTCTGTTGGA-1_1_1_1	-4.62435105343691	2.23648470993048	0	LM
GACCGTGCAGACCGCT-1_1_1_1	-3.77369740506044	2.73808879013067	0	LM
GACTATGAGAACCCGA-1_1_1_1	-3.56492283841005	0.439172062826215	0	LM
GACTGATAGGTTACAA-1_1_1_1	-4.62994864483706	1.93119353408819	0	LM
GAGACTTGTCTAGGTT-1_1_1_1	-4.34084132214418	2.36009067649847	0	LM
GATCCCTAGTCGGCAA-1_1_1_1	1.53184816340574	-6.23653441314691	4	LM
GATGGAGCAATCCAGT-1_1_1_1	-2.88920619984499	3.81011957283026	13	LM
GCCCGAAAGTCAGAGC-1_1_1_1	-4.27159169216982	1.98794454689032	0	LM
GCTTGGGAGTCACTAC-1_1_1_1	-3.92721083660952	2.58811551685339	0	LM
GGATGTTTCGTCGCTT-1_1_1_1	-4.54045107861391	2.30321902389532	0	LM
GGGACCTTCATCTATC-1_1_1_1	-4.40460303326479	2.42378765697485	0	LM
GGGATGAAGATACAGT-1_1_1_1	-3.63562491436831	2.66175014133459	0	LM
GGTCTGGTCCACGTGG-1_1_1_1	-4.99221375485292	2.09967750663763	0	LM
GTCTTTAGTGGCTGAA-1_1_1_1	-3.981016664704	2.81664795036322	0	LM
GTGGCGTTCGGAATTC-1_1_1_1	-4.50237086315981	2.12243908996588	0	LM
TAAGCCATCGTTGCCT-1_1_1_1	-4.76681426068178	2.13301629180914	0	LM
TACCGAAAGGGTAGCT-1_1_1_1	-3.82739499112001	2.68174988384253	0	LM
TAGATCGAGGAATGTT-1_1_1_1	-4.55284169216982	1.67708456869131	0	LM
TAGATCGGTGTTCGTA-1_1_1_1	-4.19142058392397	1.83156174774176	0	LM
TATTCCAGTCTTGAAC-1_1_1_1	-4.87387469311586	1.63423622007376	0	LM
TATTCCAGTTGCCATA-1_1_1_1	-4.85732081433168	1.76191872711187	0	LM
TATTGGGAGCGAAACC-1_1_1_1	-4.18123391171328	2.24420446510321	0	LM
TCAATCTTCGTTGCCT-1_1_1_1	1.64350840548643	-5.87932139282221	14	LM
TCAGCAAGTCGACTGC-1_1_1_1	-4.53757098217836	2.26193315143591	0	LM
TCCGAAAGTAGGAAAG-1_1_1_1	-4.4637522985541	2.25606388206488	0	LM
TCCTTCTAGTGACCTT-1_1_1_1	-4.3222728063666	2.3247789775849	0	LM
TCGCTTGAGATGACCG-1_1_1_1	-4.69454052945009	1.66385639066702	0	LM
TCTCACGCATATAGCC-1_1_1_1	4.14346239070066	-3.04095893745417	14	LM
TGAATCGAGCTGGCTC-1_1_1_1	-4.04830983181826	2.43750483150488	0	LM
TGTCCACGTCCGATCG-1_1_1_1	-3.46715596218935	2.90351075286871	0	LM
TGTGATGCAGGCTATT-1_1_1_1	-4.53329947491518	2.35525328273779	0	LM
TTACTGTCAATTCTCT-1_1_1_1	-4.67761281033388	2.28648549671179	0	LM
TTTGACTCAGCTACTA-1_1_1_1	4.09933945635923	-3.11774116401667	14	LM
TTTGGAGCATATCGGT-1_1_1_1	-4.58109190960756	1.54082954282766	0	LM
TGAATCGGTCAACCTA-1_1_1_1	0.818064183989849	-6.19475060348505	4	PC
TTCACGCCACAATGTC-1_1_1_1	-4.47941020031801	2.37345034236914	0	PC
TTCTTCCTCCACGTGG-1_1_1_1	-4.99131491680971	0.969077903580724	0	PC
CATGCGGAGGCTTCCG-1_1_1_1	3.19892713526854	2.14664227123266	14	PC
GATCACAGTTAGGAGC-1_1_1_1	-0.28297856350771	-5.55617600326532	4	PC
GATGCTAGTTCAACGT-1_1_1_1	-4.19910004635683	13.7471496498108	16	PC
GCCGTGAGTCGCTTGG-1_1_1_1	-4.26959136029116	2.47544008846289	0	PC
TGATCTTCAAGCGGAT-1_1_1_1	-3.94961073895327	2.53227097148901	0	PC
CCCATTGAGTTTCTTC-1_1_1_1	-5.49915555020205	-0.230739232349337	18	PC
CGCCATTGTCGTCATA-1_1_1_1	-0.307014017304096	-2.69690209274286	3	PC
GTCTAGACAGAGCGTA-1_1_1_1	3.97751161555418	1.60335487480169	14	PC
GTGAGGATCTGTAAGC-1_1_1_1	-5.39605286618105	-0.300056394386233	18	PC
TTACCGCCACGTCGTG-1_1_1_1	-5.52183201809755	-0.164579864787997	18	PC
ATTCTACAGAATCTAG-1_2_1_1	-1.35202792187563	7.46411770935064	9	PC
GTCACTCCATTGAAGA-1_2_1_1	5.1935701082147	-0.605003532218875	2	PC
TACAGGTCATAATGAG-1_2_1_1	1.54836312035688	-5.75044184570307	6	PC
CACAGATGTATCATGC-1_2_1_1	3.17186257342466	2.20391434783941	1	PC
CCAATTTTCTCCATAT-1_2_1_1	3.76989528636106	2.55499476547247	1	PC
GGGTATTTCACCCTGT-1_2_1_1	3.50624534587034	2.51739174480444	1	PC
GTAGAGGCAAGGTTGG-1_2_1_1	-0.35272315045229	-5.12788420562738	4	PC
GTGTGGCAGGTTGTTC-1_2_1_1	0.267263085643139	-5.18954974060053	3	PC
TCTTTGACAAATGGCG-1_2_1_1	2.1019546697534	-0.904047306823672	6	PC
AAGACAATCCCGTTCA-1_2_1_1	-2.6964912702643	4.38684386367804	13	PC
AGGATAAGTCACTGAT-1_2_1_1	4.28740164736876	3.12805790061957	1	PC
AACCAACAGGCGCTTC-1_1_1	-3.45697119732729	-0.468196448135318	0	CP
AAGTCGTTCAGCTTCC-1_1_1	-1.1067867567145	-4.94631367568964	5	CP
ACCAACAAGAATTTGG-1_1_1	-3.88007882138124	1.39268368835455	0	CP
ACCCAAAGTTGAATCC-1_1_1	-0.812177925308857	-5.32403832321161	4	CP
AGAGCCCGTTACACAC-1_1_1	-0.436540036400471	-5.76875954513544	4	CP
AGGCATTCAGGCATGA-1_1_1	0.120015294352855	-1.95004397277826	8	CP
AGGGAGTCATACTGTG-1_1_1	0.15961381892332	-1.95131092910761	8	CP
ATCGGCGTCACCGCTT-1_1_1	-3.3478904058539	-0.324203904914798	0	CP
ATTCCATGTAACCCTA-1_1_1	-2.12751796742312	6.57209271545416	9	CP
CAACCTCTCGTTAGTG-1_1_1	-0.0454343249403575	-5.72888451461786	4	CP
CACTAAGGTTAGCGGA-1_1_1	-0.281943946083699	-6.28662186508173	4	CP
CATCCACAGGTAAGTT-1_1_1	0.0735317180550954	-6.13679724578852	4	CP
CATGGATAGAAGTCCG-1_1_1	-0.0389989306532481	-5.82419710998529	4	CP
CGTGAATGTATGGTTC-1_1_1	-0.946017294129048	-5.95432453994745	4	CP
CTATCTATCGCTGTCT-1_1_1	0.197057277957287	-1.7917457187652	8	CP
GACTGATTCCCAGGCA-1_1_1	0.020480067530956	-2.07078104858393	8	CP
GTCCCATGTCAGGTAG-1_1_1	-2.44311430950991	7.9981061851502	9	CP
GTCTCACTCTCGGTAA-1_1_1	0.296885759631481	-6.10590964202875	4	CP
GTGGAAGTCCATTGTT-1_1_1	-3.90127375622622	1.64453971738821	0	CP
TCATTGTAGAGCCCAA-1_1_1	-9.94159033795229	1.22999799604422	19	CP
TCCCACACAGCACGAA-1_1_1	-4.28356125851503	-1.78371482734674	18	CP
TCCCATGAGCATCCCG-1_1_1	0.344248087207164	-6.45737486724848	4	CP
TCGACCTAGCTGAAAT-1_1_1	0.131116301814403	-2.01716643218988	8	CP
TGGAGAGGTATCCTCC-1_1_1	0.184942514697399	-6.21945696716303	4	CP
AAGACAATCAAGTGTC-1_1_1	-2.57544711132875	1.45508361215597	0	CP
AATCACGTCATGTCAG-1_1_1	-3.96297886868349	1.41838318462378	0	CP
ACACTGACACACCTAA-1_1_1	-2.64276102085939	1.60516614074713	0	CP
ACATTTCAGAAATCCA-1_1_1	3.8578607747949	-3.06813174133295	14	CP
ACCAACAGTACTGCGC-1_1_1	-3.71608498593203	0.162234131050168	0	CP
ACCGTTCCACAAACGG-1_1_1	0.316910118857708	-2.52710896377558	3	CP
ACGATCATCATTGCTT-1_1_1	-1.26969221135012	1.88289636726385	10	CP
ACGGAAGGTACGGATG-1_1_1	-2.66511109372011	1.90038532371527	0	CP
ACGTACAGTGACTAAA-1_1_1	-2.62124255200258	1.63255095834738	0	CP
ACTTAGGCATCCGAGC-1_1_1	-3.46298459072939	1.57529116029745	0	CP
ACTTATCAGAGGTATT-1_1_1	-11.2144890119635	-3.49111443405146	11	CP
ACTTCGCGTCTGCGCA-1_1_1	-1.8357005407416	-2.53170424346918	5	CP
ACTTTGTAGGAAAGGT-1_1_1	1.28108474711546	-5.30491572265619	3	CP
AGATGAACAGGTTCAT-1_1_1	-4.02615836163393	1.83433038349157	0	CP
AGGGAGTTCATAGGCT-1_1_1	-3.751684217652	0.351885054063855	0	CP
AGTCAACCAGGCATTT-1_1_1	-2.77042987843386	1.60808539743429	0	CP
AGTGCCGAGTCGAATA-1_1_1	0.3448728630937	3.23833173866278	7	CP
ATCATTCAGGCATGGT-1_1_1	0.573169202605571	-0.661747988510073	8	CP
ATCGTGACACGTTGGC-1_1_1	-0.509749322136555	2.12543803806311	10	CP
ATGAGTCGTGGACAGT-1_1_1	-2.60812356968752	0.596686098527967	0	CP
ATGGGAGTCGCAGAGA-1_1_1	1.49545374611982	-1.36410742645258	3	CP
ATGGGTTTCCGAAGGA-1_1_1	-0.631683497627888	2.71410626525885	10	CP
ATTCAGGCAAGAAATC-1_1_1	-3.28342535992495	0.473529282760679	0	CP
ATTCATCAGGGTCACA-1_1_1	0.0967920730508229	-4.47687369232172	3	CP
ATTGTTCGTGGCTCTG-1_1_1	-2.79264739056459	1.78613597507483	0	CP
ATTTCACGTGAATTGA-1_1_1	3.89579483966001	-3.10032611732477	14	CP
CAATACGTCCAGCCTT-1_1_1	-0.402405529221211	2.99598974342352	7	CP
CAATGACTCAAAGGAT-1_1_1	0.387672395507183	-0.712696846771182	8	CP
CACGGGTGTAGGTCAG-1_1_1	-2.57021644612185	5.99726456756598	9	CP
CAGATTGCACTTTAGG-1_1_1	-1.04342129727236	2.68421572799688	7	CP
CAGCAATAGAAGCTCG-1_1_1	0.717233927050914	-5.94401961212152	4	CP
CAGTGCGCAGATCATC-1_1_1	-3.03469946881166	0.713234901231586	0	CP
CAGTTAGAGCCTCTCT-1_1_1	0.999580518404331	-1.79711633567804	8	CP
CATACCCCAATCTAGC-1_1_1	0.400905818740215	-5.54350930099482	3	CP
CATCAAGAGGATGGCT-1_1_1	0.165435046950664	2.38546735401159	10	CP
CATCCACCAGCGAGTA-1_1_1	-11.0971098234259	-3.66097479705805	11	CP
CATCGGGGTTCTTGCC-1_1_1	-2.53724530239931	1.67984640951162	0	CP
CATGCTCTCGCCTTTG-1_1_1	-0.558079271515522	2.73569625968939	10	CP
CCGAACGTCTCCATAT-1_1_1	-2.31417587300173	1.98032063598639	0	CP
CCTCATGAGGCACAAC-1_1_1	-4.01419404049746	2.46373969669348	0	CP
CCTCTAGCACCCAATA-1_1_1	-3.05710628529421	1.44652259702688	0	CP
CCTCTAGCAGCCGTCA-1_1_1	-2.77854111691347	1.15497029180533	0	CP
CCTCTCCAGGATGTTA-1_1_1	-1.07946446438662	2.25091559047705	10	CP
CGAATTGTCCGACAGC-1_1_1	-2.64533641835085	0.514627251577436	0	CP
CGAGGCTTCCCGAGTG-1_1_1	-2.96460655232302	1.08641818518644	0	CP
CGGGTCACATAATCCG-1_1_1	-0.267955570419941	3.16202491874701	7	CP
CGGGTCATCCTTCAGC-1_1_1	-2.97519877453676	1.7517215644837	0	CP
CGTGAATAGTGGCCTC-1_1_1	-4.16158774395815	2.28853839988714	0	CP
CGTGTCTAGGTGCTGA-1_1_1	0.0140390704072377	2.93174046630865	7	CP
CTAACTTGTCATCGGC-1_1_1	-2.86496975918642	1.57741362209326	0	CP
CTAGACAGTATCTCGA-1_1_1	-3.65138009091249	1.21485120410925	0	CP
CTATAGGGTGCACATT-1_1_1	-4.43928149243227	1.97878712768561	0	CP
CTCAGGGCAAATCGTC-1_1_1	-2.90182188053957	1.55981773490912	0	CP
CTCATTACACATAGCT-1_1_1	-3.09175446530214	2.53467840309149	0	CP
CTCCATGGTCATACCA-1_1_1	-3.74206593533388	0.234524074745237	0	CP
CTCCCAAGTGAATGTA-1_1_1	0.676554442445125	-5.48682576065058	3	CP
CTGAATGAGCATTGAA-1_1_1	1.72952428559431	3.58596819992071	7	CP
CTGAGCGCATTAGGCT-1_1_1	-2.76099589367739	1.58201682920462	0	CP
CTTCCTTGTTCAGCGC-1_1_1	-3.05700090428225	1.48504567499167	0	CP
CTTTCGGAGACTGAGC-1_1_1	-3.8857379247748	0.46603420729643	0	CP
GAAGTAAAGCGGTAAC-1_1_1	-3.07428505917421	1.03226894493109	0	CP
GACACGCCAATGCAAA-1_1_1	-3.56808426876894	0.411698672723829	0	CP
GACGCTGTCGCATAGT-1_1_1	-4.44285252591005	1.6838094627381	0	CP
GAGTCTATCTAGCAAC-1_1_1	-4.12359908123842	1.76194995994574	0	CP
GATCCCTTCTGAATGC-1_1_1	0.451369167367305	-1.32348805313105	8	CP
GATTCGATCGCATAGT-1_1_1	-1.16118958493105	2.03264564628607	10	CP
GCATGATGTGGCGTAA-1_1_1	0.162049145499553	-5.79438572769159	3	CP
GCCAGGTTCATCTATC-1_1_1	-11.32699397107	-3.81553393249506	11	CP
GCCAGGTTCATGAGTC-1_1_1	2.36478301982054	3.35726613159186	7	CP
GCGAGAAGTGCTTATG-1_1_1	-3.09344771405092	0.932987037849485	0	CP
GCGAGAATCACGGGAA-1_1_1	-3.37275603314272	0.0553541218758213	4	CP
GCTACCTCAAAGACTA-1_1_1	-2.690089969834	1.62128723020559	0	CP
GGCAGTCAGTAGACAT-1_1_1	-2.40609958668581	1.80479437465674	0	CP
GGCAGTCCAGTATGAA-1_1_1	-4.86340764065615	1.74823928232199	0	CP
GGCTTTCAGTGACCTT-1_1_1	-2.68368723889223	1.43083608503348	0	CP
GGGATCCTCATACAGC-1_1_1	-3.16177800198427	0.899737957668363	0	CP
GGGCTACAGGCACTAG-1_1_1	-2.68868687649599	1.4599540864945	0	CP
GGTGTCGGTCTGATAC-1_1_1	-3.34834149380556	1.41682380790716	0	CP
GTAATCGCACGACGTC-1_1_1	-3.72128203411928	0.374563012075483	0	CP
GTAGAAATCTCCTGCA-1_1_1	-2.43902829190126	0.484335426044523	0	CP
GTCAAGTAGGGCAAGG-1_1_1	-3.64366820355288	1.03577563519484	0	CP
GTCAAGTTCTACCAGA-1_1_1	-2.60822656651369	1.65796071643835	0	CP
GTCCCATAGCTCGCAC-1_1_1	-2.68396165867678	1.86280721778875	0	CP
GTCTGTCGTAAGTTAG-1_1_1	-2.78721144696108	0.72725737634009	0	CP
GTGAGTTGTCTTGCGG-1_1_1	1.16251787642607	-5.75270634536737	3	CP
GTGCGTGCAATTCTTC-1_1_1	-2.72801616688601	0.77889779935485	0	CP
GTTCGCTGTGTTTGCA-1_1_1	-3.25278237362734	0.892752248597203	0	CP
TAAGCACCATTCTTCA-1_1_1	-4.22307923336855	1.99449807758337	0	CP
TACCCACTCAGCTTCC-1_1_1	-3.56423380871645	2.02146810646063	0	CP
TACCTCGTCGCTGTCT-1_1_1	-2.94054892559877	1.38875121231085	0	CP
TACGCTCTCGTGCGAC-1_1_1	-2.54250934620729	0.995850104641973	0	CP
TACTGCCAGTCATGGG-1_1_1	-2.21699574490419	0.779186647188722	0	CP
TACTTCACAAGAGTAT-1_1_1	-3.5535903265082	1.26190245504385	0	CP
TAGACTGTCAAGGTGG-1_1_1	-4.78454020520083	1.75335723514563	0	CP
TAGAGTCAGAAGGCTC-1_1_1	-4.17290452023378	1.57095092887884	0	CP
TAGCACAGTGTTGCCG-1_1_1	-2.93028595944277	1.74212861413962	0	CP
TATACCTAGTGGTCAG-1_1_1	-3.0630946447455	1.15998852605826	0	CP
TATATCCCAGAAGCTG-1_1_1	-2.93846467038027	0.649799290847837	0	CP
TATTGGGAGGCTGTAG-1_1_1	-3.09216502209536	1.31811321134573	0	CP
TCAGTCCTCAAGCCAT-1_1_1	-2.58478811283937	2.7175989782334	0	CP
TCAGTGAGTGGACTAG-1_1_1	-2.87746646901003	0.381492260646878	0	CP
TCATGCCAGATCGCTT-1_1_1	-2.58749082585207	1.61192143316275	0	CP
TCCACCACACAGCCTG-1_1_1	-9.92871478100649	1.22202283496863	19	CP
TCCTGCAGTTGAGGAC-1_1_1	-1.83621099491945	1.99060780162817	10	CP
TCGGGACTCTGCCTGT-1_1_1	-4.26620104809633	2.0518422758103	0	CP
TCGTAGACAGAGTAAT-1_1_1	-2.72911456127993	2.10110086555487	0	CP
TCGTAGAGTAATCAAG-1_1_1	0.390041024485912	-5.98175984268183	4	CP
TCGTAGAGTCGCACGT-1_1_1	-0.676431327065144	2.65928048248297	10	CP
TCGTGCTTCTAGTGAC-1_1_1	-3.5569272329413	0.748729663238733	0	CP
TCTCAGCGTACTGACT-1_1_1	-11.2328815748297	-3.73743039016718	11	CP
TCTGTCGCACACACGC-1_1_1	-4.15347483654848	1.76132816429144	0	CP
TCTTTGAAGTCATGAA-1_1_1	-0.00891390343538312	-6.25923519973749	4	CP
TGAACGTAGCTCCGAC-1_1_1	-0.132442622383747	3.3010014926911	7	CP
TGATCAGAGCATGAAT-1_1_1	-5.01347783108583	1.86615270729071	0	CP
TGCCGAGGTTGGGACA-1_1_1	-3.73076870938173	0.457701299142896	0	CP
TGGTACAGTAGGATAT-1_1_1	-1.16645982762209	-4.2832282150268	5	CP
TGGTAGTTCATGGAGG-1_1_1	-4.5330915739142	1.61621600742346	0	CP
TGTAACGCACTCCTTG-1_1_1	-2.76531651516787	0.601913247060834	0	CP
TGTCCCAAGATAGTCA-1_1_1	-0.202905922135029	2.56625169868475	7	CP
TGTCCTGAGAAACCCG-1_1_1	0.614523769418087	3.43108219261175	7	CP
TGTGCGGAGAAACTGT-1_1_1	-2.96870520611635	0.681434619975148	0	CP
TGTTACTCAACGTATC-1_1_1	-3.0633981515967	1.03763428683287	10	CP
TTACTGTCAATGCTCA-1_1_1	-0.985290675362263	7.38465994949347	9	CP
TTCAGGAAGGATGCGT-1_1_1	-3.13529875775209	2.08180374259955	0	CP
TTCGCTGAGGTGAGCT-1_1_1	1.66424718598494	-6.0634263122558	7	CP
TTGATGGCAAGGCAAC-1_1_1	-3.59375908871523	0.862137045514642	0	CP
TTGGTTTTCGGTCGAC-1_1_1	-1.03097429772249	2.71159535999304	7	CP
TTTGATCAGTCCTGTA-1_1_1	-2.51561310788027	1.56610519046789	0	CP
TTTGTTGTCGCACGAC-1_1_1	-2.83326294918886	1.47666252012259	0	CP
AAATGGAAGGCACTAG-1_1_1	-4.15337327023378	1.52758318538672	0	CP
AACAGGGTCATCGCTC-1_1_1	-3.81808379193178	0.743221022923349	0	CP
AACCTTTGTCAGACTT-1_1_1	-3.98101141949526	1.80909949893957	0	CP
AACTTCTGTATGTGTC-1_1_1	-4.12176564236513	1.68351555223471	0	CP
ACCAACAGTGCGAGTA-1_1_1	-4.09840968151918	1.98847574348456	0	CP
ACCCTCATCCCGTAAA-1_1_1	-2.28980830212465	-2.74631720428461	5	CP
ACCTGTCGTTAACCTG-1_1_1	-3.2028765966498	2.24489575977331	0	CP
AGGCCACTCGTGCAGC-1_1_1	-3.57034495373598	1.663440767479	0	CP
ATCGATGTCCTAACAG-1_1_1	-3.98712208767763	1.73932612295157	0	CP
ATGACCAAGCCACCGT-1_1_1	-2.24170401593081	1.84889024848944	10	CP
ATGAGTCAGTGCAGGT-1_1_1	-4.30115845700136	13.7295200263978	16	CP
CAACGATAGGACTATA-1_1_1	-3.89709094067446	1.72210598344809	0	CP
CAGCAGCCAGAGGTTG-1_1_1	2.49164447287687	-0.774226959991397	2	CP
CATACAGAGGATTTCC-1_1_1	0.676552639404621	-1.72736435775751	4	CP
CATACTTAGTCGGGAT-1_1_1	-11.3620138456427	-3.61934691314691	11	CP
CATGCAACAGGTAGTG-1_1_1	-10.9337539960944	-4.02229386215204	11	CP
CATGCGGTCGTGGACC-1_1_1	-3.74055722256533	2.04594248886114	0	CP
CATTGCCGTAGACAGC-1_1_1	-0.60605361958376	2.34308976287848	8	CP
CCTCTCCCACGCAAAG-1_1_1	3.28561183909544	0.0912567412376988	2	CP
CCTTGTGAGGTCACAG-1_1_1	0.636634499827709	-2.28739720230097	3	CP
CGAGTTATCGTCAAAC-1_1_1	-4.11428978939882	1.92663079853064	0	CP
CGGTCAGTCCGTGGCA-1_1_1	-3.79359915753237	1.55187052841192	0	CP
CTACTATCAAGTCATC-1_1_1	0.0333053181565663	2.92067641372687	7	CP
CTGAATGTCAAATAGG-1_1_1	0.76570202509531	-6.86391001586908	4	CP
CTGCCATGTGGTCCGT-1_1_1	-4.1578212072455	1.90777641887671	0	CP
GACGCTGCATACAGCT-1_1_1	-1.6754312803351	3.58803290481573	13	CP
GAGACTTGTGAACGGT-1_1_1	-4.13313534756533	1.77735048885351	0	CP
GATCAGTGTGCCCAGT-1_1_1	-3.3402376463019	1.24221617336279	0	CP
GCCAGGTCAGCGCTTG-1_1_1	-3.79927971859804	13.7401096260071	16	CP
GCTTTCGCAAGAGGCT-1_1_1	0.149835378924694	2.96267146224981	7	CP
GGCTTGGAGGCGCTTC-1_1_1	-4.05307677288881	2.1489715015412	0	CP
GGGTAGACAGTGCGCT-1_1_1	-4.22024300595156	1.91491848583227	0	CP
GGGTTTATCCGGCAAC-1_1_1	-3.77158835430971	2.13963240737921	0	CP
GGTGTCGAGGTTGACG-1_1_1	-4.55717185040346	13.632150832367	16	CP
GTAGAAACAGTCACGC-1_1_1	-11.9163847257697	-2.57566338424677	11	CP
GTCGTTCAGCGTGCTC-1_1_1	-4.2086515714728	1.40873629207617	0	CP
GTTAGACTCACATACG-1_1_1	-11.6448269178473	-3.58982210998529	11	CP
TCCGTGTGTGTATTGC-1_1_1	-3.51278784771791	0.780636347633659	0	CP
TCGACGGAGGCACGAT-1_1_1	-3.50376322766176	1.71795845384604	0	CP
TCGTGCTAGTGTTGTC-1_1_1	-4.07064488430849	0.773929605063854	0	CP
TCTATCAGTGATCGTT-1_1_1	-2.6075077344977	-2.83257299308771	0	CP
TCTTGCGCATCGAACT-1_1_1	-4.31605198880068	1.52191412801748	0	CP
TCTTGCGTCCATCCGT-1_1_1	-4.06719973584047	2.13886386508947	0	CP
TGCGACGTCTCCCAAC-1_1_1	-4.02199652691713	1.71504438276297	0	CP
TGCTTCGTCTATTTCG-1_1_1	-0.467240481575642	-5.82930642013544	4	CP
TTCAGGACACGACGCT-1_1_1	-2.44276717205874	-2.8870552146911	5	CP
AAAGAACAGATACATG-1_1_1	-4.18021443386904	1.99754470939642	0	CP
AAAGGATAGCGGGTTA-1_1_1	1.58956137398848	-0.772062476921023	8	CP
AAGTACCGTAGCGTTT-1_1_1	-3.6241150190436	13.8365442192078	16	CP
AATGCCAGTTTCTATC-1_1_1	-3.61866333981386	13.8653861915589	16	CP
AATGGAAAGATCACCT-1_1_1	-3.48254015942446	13.8186427986146	16	CP
AATTTCCCACCGGAAA-1_1_1	-3.77047780056826	2.48543542976385	0	CP
ACAGGGAAGTTAGAAC-1_1_1	-1.30835869809023	2.18461054916388	10	CP
ACCATTTAGCGAGTAC-1_1_1	3.55551192263731	0.23286331052786	2	CP
ACGGTTAAGCGCCTTG-1_1_1	-3.61422875424257	1.30250668878561	0	CP
ACGTCCTTCACCCTTG-1_1_1	-1.08609464665285	2.20688683147436	10	CP
ACTACGAGTGGCATCC-1_1_1	1.02281943807968	-4.89737015609735	3	CP
ACTGTGAGTCCCTAAA-1_1_1	-1.71356585522524	2.0677638685227	0	CP
ACTTTCATCAGGGATG-1_1_1	3.00222107867369	0.013681534481107	2	CP
ACTTTCATCAGGTGTT-1_1_1	-10.0963907529914	1.37273180837637	19	CP
AGACACTGTGAACTAA-1_1_1	0.590170384446468	-6.20348721389765	4	CP
AGCATCAAGTCGCGAA-1_1_1	-3.28361704846254	0.895615462017118	0	CP
AGCTCAAGTAGGAAAG-1_1_1	-2.18444469471804	2.07280308361059	0	CP
AGTGTTGAGGGTCAAC-1_1_1	-3.55892470379702	13.7898208534241	16	CP
ATCGGCGAGTCCGCCA-1_1_1	0.947498069206562	-4.46963911895746	3	CP
ATGGGTTCACGTGTGC-1_1_1	-1.15577581425539	2.22321111316687	10	CP
ATTCGTTCACGTACTA-1_1_1	-4.23535635968081	2.06590348834997	0	CP
CAACAGTTCATCGGGC-1_1_1	-3.46108677883974	13.9531833564759	16	CP
CAACGGCCACGCGTGT-1_1_1	-4.0158272077643	13.8821126853943	16	CP
CAAGAGGCATGGCTGC-1_1_1	2.69464740256437	0.353798035335599	2	CP
CACATGATCGTAGCTA-1_1_1	-10.7425585081183	-4.0434558952331	11	CP
CACCAAAGTCAACCTA-1_1_1	-3.59793570538393	2.50369543190008	0	CP
CAGTGCGAGCTACTGT-1_1_1	-4.33357480069033	2.16634363288885	0	CP
CATCCACCACCTTCGT-1_1_1	2.0407632301248	0.362259063673078	8	CP
CCCGAAGAGTGCCTCG-1_1_1	-4.19908621807924	13.7640058433533	16	CP
CCGATGGAGACCATGG-1_1_1	-3.54579499264589	0.508497509908735	0	CP
CGCCATTTCACCGACG-1_1_1	-3.50524571438662	2.52088100070959	0	CP
CGGAGAATCTTTCGAT-1_1_1	-4.08494236966005	13.6629163658143	16	CP
CGTAATGGTCGCGTTG-1_1_1	0.809919112423744	1.05737421269423	10	CP
CGTGCTTCAAGTGCTT-1_1_1	-2.82411101361147	3.82015484924322	13	CP
CTGTAGAAGGGTCTTT-1_1_1	-3.33205130596987	1.79890817756659	0	CP
CTTGATTAGGTCTACT-1_1_1	-2.4908986379706	1.84211260433203	0	CP
GAATCGTGTCGTCATA-1_1_1	-3.70067742367617	13.7828447257996	16	CP
GACTATGTCTGAGATC-1_1_1	3.52873942355284	0.95997538025385	2	CP
GACTCTCTCCTACGGG-1_1_1	-11.0670681287848	-3.08207779769892	15	CP
GACTTCCCACGACGAA-1_1_1	-1.18165495892397	2.03661078567511	10	CP
GAGTTTGAGGCGATAC-1_1_1	-1.56109431286684	1.99468034858709	0	CP
GAGTTTGCACTTCAGA-1_1_1	-3.23575213452211	2.68899470920569	0	CP
GATGACTTCTCCCATG-1_1_1	0.294545860091533	-6.4555013740539	4	CP
GGGACAAGTCACTCTC-1_1_1	-0.796098976334248	1.82668334598547	10	CP
GGGAGATAGTTAGAAC-1_1_1	3.64482233027586	0.340984735441266	2	CP
GGTGTTAAGATACATG-1_1_1	3.65230414370665	0.37785488719946	2	CP
GGTTAACAGTGAGTGC-1_1_1	-1.17493584652773	1.92177862281805	0	CP
GTAACACTCGAAATCC-1_1_1	-2.68181493779055	2.35344666595465	0	CP
GTAGCTAAGAGGGTAA-1_1_1	-4.58726790448061	13.5762693321229	16	CP
GTATTTCTCGCTACAA-1_1_1	-2.64007618924013	5.50886267776495	9	CP
GTCCACTTCCGTCCTA-1_1_1	-1.76242211361757	2.04091340656286	0	CP
GTGTTAGCAGTGGTGA-1_1_1	-3.33548739453188	0.567432153773366	0	CP
GTTACGAAGACTCAAA-1_1_1	-3.68778136273256	2.27150291557318	0	CP
GTTCATTGTCAAGTTC-1_1_1	-3.71327069302431	13.798220816803	16	CP
GTTGCGGGTATCGATC-1_1_1	-3.84121802349916	13.8043548500062	16	CP
TACCCACTCTGCTGAA-1_1_1	-3.63784745236269	0.467549536180555	0	CP
TACGGGCTCTATCGCC-1_1_1	-3.0022843172156	0.888733330917417	0	CP
TATTCCACATGTCTAG-1_1_1	-3.46056273480288	2.86130041236883	0	CP
TATTGCTCAAGTATAG-1_1_1	-3.53870108624331	1.78746694679266	0	CP
TCACGGGCAGATACTC-1_1_1	-3.91700652142397	2.49436551685339	0	CP
TCACTATAGCATGCAG-1_1_1	-4.06270936032167	13.8108531867982	16	CP
TCACTATTCGTCTACC-1_1_1	-3.26220038433901	3.2172338401795	0	CP
TCAGGTAAGTCGTTAC-1_1_1	-4.20918562908999	2.11664778347021	0	CP
TCATTACCAAGGCGTA-1_1_1	-2.6616475870215	5.49893826599127	9	CP
TCCACGTTCGTTCTCG-1_1_1	-4.25511410733095	13.6872665321351	16	CP
TCCCATGAGACCTCAT-1_1_1	-4.08865883847109	2.16985339279181	0	CP
TCCCATGAGCCGAATG-1_1_1	-3.61795571347109	13.8199893867493	16	CP
TCGATTTAGCGCCTAC-1_1_1	-0.877134351929341	1.62481081838614	10	CP
TCGGGTGCACAGAGCA-1_1_1	-3.11659052868715	2.39138859863287	10	CP
TCTATCAAGGCATGGT-1_1_1	0.54832488397726	-1.52908259277338	8	CP
TCTGCCACAACACAAA-1_1_1	3.52023884753355	0.501812029433309	2	CP
TCTTCCTAGAATTGTG-1_1_1	3.72244879702696	1.14988974089628	2	CP
TGCAGTACAGAACGCA-1_1_1	3.56129548052916	1.05815941448218	2	CP
TGTTTGTAGTAAGAGG-1_1_1	-2.15688851376406	2.1879838144303	0	CP
TTACGCCTCGACCCAG-1_1_1	-2.82880738278261	3.16385978813177	0	CP
TTCTAGTAGGAACGTC-1_1_1	-2.26524618168703	7.62353247756964	9	CP
TTCTCTCCAACAGTGG-1_1_1	-11.0837030698859	-3.0402386749267	15	CP
TTGAACGCAGTCTCTC-1_1_1	-1.74638321896425	7.8375746643067	9	CP
TTGATGGAGGTTGCCC-1_1_1	-3.59578278561464	0.283580634546338	0	CP
TTGCATTCACCTGAAT-1_1_1	-3.82851984997622	13.7806779777527	16	CP
TTGCCTGTCCAACACA-1_1_1	-3.76462510128847	1.56889307851797	0	CP
TTGTTGTTCACATACG-1_1_1	3.63882276515135	0.237137559604703	2	CP
TTGTTTGGTCTACATG-1_1_1	-3.70962908764711	2.06838018054968	0	CP
TTTGACTTCTGGACTA-1_1_1	-2.18770745297304	2.10535377616888	10	CP
AAACGCTAGGGCCCTT-1_1_1	-2.80342534085146	3.01181286926275	0	CP
AAGCGAGAGGCATGCA-1_1_1	-1.72121027012697	7.42766207809454	9	CP
ACACGCGAGTAGACAT-1_1_1	-3.48303654690615	1.18622532839781	0	CP
AGGAGGTGTTGGTGTT-1_1_1	-3.14485791226259	2.96256274337774	0	CP
CAATACGTCACGATCA-1_1_1	-2.71362307568422	2.54926413650519	0	CP
CAATCGAAGATCCCGC-1_1_1	-2.61223915119997	3.03261155242926	0	CP
CATACCCAGGCGAAGG-1_1_1	-2.53171637554995	3.78623146171576	13	CP
CATGCGGGTGGTTTAC-1_1_1	-2.52698209782473	1.74492550249106	0	CP
CATGCTCGTTGCATGT-1_1_1	-9.06205275555483	0.342326823425351	17	CP
CCTCAACAGGCGTTGA-1_1_1	-3.41613867779604	1.29648447389609	0	CP
CGGACACGTATAGGAT-1_1_1	2.03137943247923	4.07817906494146	7	CP
CGTAGTAAGCTGTTCA-1_1_1	-3.02927616139284	1.62277895565039	0	CP
CTACTATCACAAGGTG-1_1_1	-2.9648554613196	0.896304819536268	0	CP
CTTGAGATCGTGGGAA-1_1_1	3.30754062632688	2.09064478034979	6	CP
GACCCTTCAAAGAACT-1_1_1	-3.01953747769228	3.60204929466253	13	CP
GAGGCCTTCAGAGCGA-1_1_1	-0.428575067719136	-2.77901035194391	6	CP
GTCATTTAGACGGTTG-1_1_1	-2.13836148281923	7.80466717834478	9	CP
GTCGTTCTCGTGGGTC-1_1_1	-2.8909504701697	2.06508928890234	0	CP
GTGCACGAGAGTAACT-1_1_1	-2.95946314831606	3.48050684089666	0	CP
GTGGAAGTCTTAGCCC-1_1_1	-2.56231644650332	2.24956435317999	0	CP
GTTATGGTCCCTGGTT-1_1_1	4.77288362483152	5.74884575958258	1	CP
TACTTCACAGCTGGTC-1_1_1	-5.71608021756044	-2.78994899635309	17	CP
TAGTGCAGTAGGTCAG-1_1_1	-0.985842495163594	7.52101201171881	9	CP
TATCTTGTCCATTGTT-1_1_1	-2.47756269474855	1.93739647026068	3	CP
TATTCCAGTATCGCAT-1_1_1	-3.65999987622133	2.63879377002722	0	CP
TCACACCGTCATAACC-1_1_1	-3.3008671094977	4.07218855972296	13	CP
TCCAGAAAGTCGCCAC-1_1_1	-2.50918677349916	2.37721521015173	0	CP
TCTCCGATCCTTTAGT-1_1_1	-3.31758263607851	2.55817896480566	0	CP
TGACGCGCAGGCCCTA-1_1_1	-2.89211013813845	3.2544071113587	0	CP
TGAGACTGTCGATTAC-1_1_1	-2.85894277592531	1.68276572580343	0	CP
TGAGGTTTCTCATGGA-1_1_1	-2.84808114071718	2.42100662345892	0	CP
TGCTTCGTCCACGGAC-1_1_1	-2.74137166043154	2.72990233058935	0	CP
TGGCGTGAGGGCGAGA-1_1_1	-3.04274728794924	2.54002684707647	0	CP
TGGCGTGTCACTTGGA-1_1_1	-3.24252608319155	2.41958052272802	0	CP
TGTAAGCCAAGCGCAA-1_1_1	-3.40863659878603	2.56464225406653	0	CP
TTCACCGAGGTAAACT-1_1_1	-3.44720747967592	0.59578983838564	0	CP
TTGAACGTCGCTACAA-1_1_1	-3.51237347622744	1.25094384307867	0	CP
TTGCGTCGTCTTCGAA-1_1_1	-3.11332562466494	2.33462626094824	0	CP
TTTACCACACTCACTC-1_1_1	-3.49614050885073	1.92547482604986	0	CP
TTTCATGGTAAGGCCA-1_1_1	-3.74122097988955	1.79368287677771	0	CP
AAAGGATAGCCTCTGG-1_1_1	-2.74900057812563	2.16545695419317	0	CP
AATGCCAGTATGTGTC-1_1_1	-3.25526192684999	4.2980136310578	13	CP
ACGGTTACACGCGTGT-1_1_1	-3.73707201977602	2.01492148990637	0	CP
ACGTAACGTGTGCTTA-1_1_1	-3.3177447607123	0.483900937986432	0	CP
AGAGCCCGTCAGTCCG-1_1_1	-3.40791228314272	4.14139861221319	13	CP
AGCCAATTCAGTGCGC-1_1_1	-2.89951637287966	1.45430970544821	0	CP
AGCGTATAGATAGCTA-1_1_1	-3.20282605191103	4.30327958221441	13	CP
ATCCGTCCAAGACCTT-1_1_1	-3.19857934018007	4.24380916709906	13	CP
CAACGATTCCGCATAA-1_1_1	-3.63510230084291	1.58765298480993	0	CP
CATTCCGGTCGCACAC-1_1_1	-3.56890442868105	1.33580118770605	0	CP
CCGTGAGAGAATCGTA-1_1_1	-3.43995955487124	3.98556417579657	13	CP
CGTTGGGGTCGAGTTT-1_1_1	-3.11547902127138	4.38094228858954	13	CP
CTAAGTGGTAGGCTGA-1_1_1	-3.33152010937563	3.89362973327643	13	CP
CTGAGCGTCATCGCCT-1_1_1	-2.92951109906069	1.56302190179831	0	CP
GACGCTGCACTCTCGT-1_1_1	-3.53675272961489	0.24509805793768	0	CP
GAGTTACGTAAGGCCA-1_1_1	-2.74232843418947	1.73695916290289	0	CP
GCAGGCTTCATTTCCA-1_1_1	-3.43899634381166	3.73597258682257	13	CP
GCGAGAACAAACCGGA-1_1_1	-3.64060977002016	3.49447054023749	13	CP
GGGCTCAAGTCCCAGC-1_1_1	-2.94045331974855	3.09818667526251	0	CP
GTCCCATAGATGACCG-1_1_1	-3.79031804104677	0.606215271902143	0	CP
GTGGGAAGTGTATTCG-1_1_1	-3.16534903546206	0.947449821782171	0	CP
GTTGAACCATATCGGT-1_1_1	-3.04490473767153	4.26718849296576	13	CP
TCTTGCGAGACGCCCT-1_1_1	-2.9445381452643	3.84728306884771	13	CP
TGAACGTTCACACCCT-1_1_1	-3.12559798260561	1.55004430170065	0	CP
TGAGGGAAGAAAGCGA-1_1_1	-3.23609688778749	4.21327799911505	13	CP
TTCGATTCAAGCGGAT-1_1_1	-3.54870083828798	0.433598194074689	0	CP
TTGGGTAAGATGTTGA-1_1_1	-3.7779236127936	2.58028072471624	0	CP
TTTACCACAAGAGTGC-1_1_1	-3.75004055996767	1.31511324996954	0	CP
TTTACCAGTGCTCCGA-1_1_1	-1.58690670033327	7.67066020126349	9	CP
AACGGGAGTGCGTTTA-1_1_1	-3.69747307797304	1.81499034519201	0	CP
AATAGAGCAGTCTTCC-1_1_1	-2.55116990109316	-2.27501421813959	5	CP
ACTATTCAGATTGCGG-1_1_1	-9.87988188763491	1.17728114480978	19	CP
AGATGCTGTGATACAA-1_1_1	-3.98842623730532	2.25104409809118	0	CP
CACACAAAGACCATAA-1_1_1	-3.45276406308046	1.32376891727453	0	CP
CACAGATGTGGGCTTC-1_1_1	-3.16935494442812	1.38296902532583	0	CP
CCACAAAAGACTTCAC-1_1_1	3.59014198283323	1.87485844249731	14	CP
CCCGGAAAGACTCCGC-1_1_1	-3.32313969632021	1.67350399847036	0	CP
CCCGGAATCATAAGGA-1_1_1	3.40874430636534	1.42499453182226	14	CP
CCTGTTGGTGCCTACG-1_1_1	-4.48031189938417	2.48629671688086	0	CP
CTCAAGATCGTAATGC-1_1_1	-2.48735764523378	4.18755668754583	13	CP
CTGCGAGTCTTGGGCG-1_1_1	-3.92289355297915	2.19874948616034	0	CP
GATCCCTAGGGAGAAT-1_1_1	-1.98854377766481	7.55149954910284	9	CP
GGAATCTTCGCGAAGA-1_1_1	-3.42122986813417	2.17240649814612	0	CP
GGGAGATTCGGCCCAA-1_1_1	-3.57358220120302	2.43681592102057	0	CP
GTCAAACTCAGTAGGG-1_1_1	-3.0952539732062	1.34954637641913	0	CP
GTTGTGACATCATGAC-1_1_1	-3.48442986508242	2.93815702552801	0	CP
TAAGCCACATGTTACG-1_1_1	-3.16169837017885	2.86010760421759	0	CP
TATTGGGAGTATGGAT-1_1_1	-4.73422148724428	-1.23779803161615	18	CP
TCTATCAGTAATACCC-1_1_1	-6.14848950405947	-2.51594167594904	17	CP
TGAGCATCATCTAACG-1_1_1	-3.79635479946962	2.03970450515753	0	CP
TGTTGGACAAAGCAAT-1_1_1	-3.12306931515566	3.88189286346441	13	CP
AAACGAAAGACATATG-1_2_1	0.216820926467266	2.14711028690344	10	CP
AAACGAAGTGACCGAA-1_2_1	-11.1691389371955	-3.79547577743524	11	CP
AAAGAACCACGCAAAG-1_2_1	-1.81118586560122	2.10766321773535	10	CP
AAAGGATAGAACCCGA-1_2_1	-1.88025596638552	-2.55610233192438	5	CP
AAAGGATAGGAAGAAC-1_2_1	-1.14866617222658	1.37738776559836	0	CP
AAAGGGCGTGTGAGCA-1_2_1	-11.2986402799689	-4.12556820754999	11	CP
AAAGTGAAGAAATTGC-1_2_1	-0.737915783127461	2.313294116211	10	CP
AACACACTCATACGGT-1_2_1	-1.41590598126284	1.97520226593023	10	CP
AACCAACCAGAGCTAG-1_2_1	-0.0590043952070811	1.64975357408529	10	CP
AACCACAGTCCAAAGG-1_2_1	-5.76951172848574	-2.77136760597223	17	CP
AACCATGGTAGACGGT-1_2_1	0.386928648749675	1.88400370235449	10	CP
AACCTGAGTCGCCTAG-1_2_1	1.00669283519157	0.509562331986486	8	CP
AACGAAACAAACCATC-1_2_1	0.401501269141521	1.00115105862623	10	CP
AACTTCTGTTTGCCGG-1_2_1	-4.17082074185244	13.7027942573548	16	CP
AAGCCATTCACGGACC-1_2_1	3.47529694537291	-2.25129538421625	2	CP
AAGCGAGTCTGTCCGT-1_2_1	1.4360462139047	0.295763406705915	8	CP
AAGGTAACATGGCGCT-1_2_1	-0.126498131951008	0.691624577891885	10	CP
AAGGTAATCTTTCTAG-1_2_1	-4.37982180615297	13.8586246406556	16	CP
AAGTACCCAACAAGAT-1_2_1	0.863898866871681	0.489841017675458	8	CP
AAGTCGTAGCTGTACT-1_2_1	-2.3417446901404	4.30365127677923	13	CP
AAGTCGTTCCAGTGCG-1_2_1	2.02702507475981	-0.494076308059634	8	CP
AATAGAGCAGACCTGC-1_2_1	-1.38861825962893	1.89078921432501	10	CP
AATCACGGTACCCACG-1_2_1	1.69201418856749	-0.211130436706485	8	CP
AATCACGGTGGATCGA-1_2_1	0.0903949449456594	0.909074771952687	10	CP
AATCGACCAGGCATTT-1_2_1	0.299080581466045	-0.523319538879336	8	CP
AATGAAGTCCACAGGC-1_2_1	-0.429996638497029	2.15261739845282	10	CP
AATGACCCACCTGCGA-1_2_1	1.79251834849485	0.374557975482999	8	CP
AATGGCTCAGGCACAA-1_2_1	-1.24752071400515	0.31337604279524	0	CP
AATGGCTGTATGGAAT-1_2_1	-5.82527449627749	-2.75413995628351	17	CP
ACAACCAGTATTTCTC-1_2_1	-5.36051562329165	-2.80879002456659	17	CP
ACAAGCTGTGAGCAGT-1_2_1	-4.41345503826967	13.6927959358216	16	CP
ACACGCGCAGCTATAC-1_2_1	-0.46447840233675	2.68544394130713	10	CP
ACACTGAGTTACAGCT-1_2_1	0.979276538888302	0.645652998042165	8	CP
ACAGGGATCATTTGTC-1_2_1	1.59317347506651	0.742007784348785	8	CP
ACATCCCAGGTATCTC-1_2_1	-11.2361059476935	-4.29621392135614	11	CP
ACATTTCCAATACGCT-1_2_1	-0.975049166878376	2.310648504448	10	CP
ACCAAACGTATTCTCT-1_2_1	1.35210031370291	0.423437420082151	8	CP
ACCAACAAGGGCAAGG-1_2_1	1.92597743968138	-0.160182055282534	2	CP
ACCACAATCGTTCCCA-1_2_1	-11.1227436353766	-4.34635525588983	11	CP
ACCCAAATCGAGCCTG-1_2_1	-3.68278363247744	13.8592512046815	16	CP
ACCCTTGAGTGGCAGT-1_2_1	-4.12253764172426	13.8042642509461	16	CP
ACCTGAACATGACTTG-1_2_1	-3.96220257778994	-1.31373721008295	18	CP
ACCTGTCAGGGCTAAC-1_2_1	-5.0938530256354	-2.78035741691584	17	CP
ACCTGTCGTGACTCTA-1_2_1	0.957495213548031	0.12864297981268	8	CP
ACGATCAAGCCAGTAG-1_2_1	-11.1405659010016	-3.51161223297113	11	CP
ACGGGTCGTTACAGCT-1_2_1	-1.36825421353212	2.24941665287024	10	CP
ACGGTCGCACCTGTCT-1_2_1	2.03997656802305	3.69281787033087	7	CP
ACGGTCGTCATCCTGC-1_2_1	-10.9078312208258	-4.16130238418573	11	CP
ACGTTCCAGCGTGTCC-1_2_1	-12.0243177702033	-3.21067815666193	11	CP
ACTACGAGTGGCTGAA-1_2_1	6.43729493121275	2.84081954116827	1	CP
ACTATCTGTCATGACT-1_2_1	-10.9052372266852	-3.79279404525751	11	CP
ACTATCTGTCGATGCC-1_2_1	-0.809673099716816	2.42436057682043	10	CP
ACTATGGAGATCCTAC-1_2_1	0.238507957259502	1.63682675714499	10	CP
ACTCCCACACGGTCTG-1_2_1	-5.67581131955019	-2.72629600410456	17	CP
ACTCCCAGTGTCTTCC-1_2_1	-2.01516654988161	1.41005903835302	0	CP
ACTGCAACATGCGGTC-1_2_1	1.31424415210852	-0.0302053654670131	8	CP
ACTGTGAGTATCGCGC-1_2_1	-1.31104591389528	1.95575684661871	10	CP
ACTGTGAGTCTCTCAC-1_2_1	-11.9682169248664	-3.56935387496942	11	CP
ACTTATCTCACTCTTA-1_2_1	-11.0415306379401	-1.86398845558161	15	CP
ACTTCGCGTCATGACT-1_2_1	-4.15631344815126	13.753865424347	16	CP
ACTTTCACATAGAAAC-1_2_1	-10.9877434064948	-3.27448492889398	11	CP
AGAAATGCACCATTCC-1_2_1	1.68883320788511	-3.83449583892816	3	CP
AGAAATGTCGAGTCCG-1_2_1	-2.45958140393129	3.86887234802252	13	CP
AGAACAACAGCCCAGT-1_2_1	0.565186650554027	0.0626673733711827	8	CP
AGACACTCACATTGTG-1_2_1	0.665919588009205	1.04920649881369	8	CP
AGACCCGTCGCAGATT-1_2_1	3.29298088053831	-0.0897959435462368	2	CP
AGACTCAAGAAAGCGA-1_2_1	-11.8436851789557	-3.11744123344416	11	CP
AGATAGAAGACTACGG-1_2_1	-0.578368096550617	1.95309073085791	10	CP
AGATAGATCTTTGCAT-1_2_1	-3.49376776715151	13.8886157905579	16	CP
AGATCCAGTTTGAACC-1_2_1	2.77156433562407	2.75912422294623	7	CP
AGATCCATCGTTCCCA-1_2_1	-5.69698193570009	-2.739196118164	17	CP
AGATCGTAGTGGACTG-1_2_1	-9.10217001934877	0.369510654163419	17	CP
AGCATCAAGGATGAGA-1_2_1	-3.81562378903261	13.8244630729676	16	CP
AGCATCAGTGACTATC-1_2_1	-3.76571801205507	13.8594600593567	16	CP
AGCCAGCTCGCAATGT-1_2_1	1.01742764661678	-0.655052479553164	8	CP
AGCGCTGAGGCACAAC-1_2_1	-10.7930002500617	-3.94262772445673	11	CP
AGCGCTGTCCACGGGT-1_2_1	-3.79158022900454	-1.20936828498834	10	CP
AGGAAATGTCATTCCC-1_2_1	-10.9307413389289	-3.97367077713007	11	CP
AGGAATATCAAGGTGG-1_2_1	1.32462260226377	-1.2606235111236	8	CP
AGGACGAGTGAAGCTG-1_2_1	-4.28901436825624	13.8836433326722	16	CP
AGGAGGTCAATTCGTG-1_2_1	3.85883376101622	-0.134065862941684	2	CP
AGGGCCTCATCTTAGG-1_2_1	1.78519663313993	-0.490365322875918	8	CP
AGGGTGATCAAGGACG-1_2_1	-0.499796776970539	1.7385790979386	10	CP
AGGTCATGTACGGTTT-1_2_1	-12.1934681226813	-3.54581671600336	11	CP
AGGTCATTCCACTAGA-1_2_1	-0.444759159287129	1.59005928392416	10	CP
AGGTCTAGTGCGTCGT-1_2_1	-1.50432160397402	1.39543897266394	0	CP
AGTAACCTCCCTCATG-1_2_1	-3.98749640484682	13.6818105613709	16	CP
AGTACCAGTAGTCGGA-1_2_1	-5.83821442623964	-2.35910778884882	8	CP
AGTACTGAGCGGGTAT-1_2_1	3.37401840190062	0.0437260305405247	2	CP
AGTACTGCACGTCTCT-1_2_1	-3.75188591976992	13.8115198051453	16	CP
AGTAGCTTCATTTCGT-1_2_1	-0.452029137810383	2.63680011386877	10	CP
AGTAGCTTCCATTCGC-1_2_1	-11.3573122312628	-4.09338742141718	11	CP
AGTGTTGCATGACTTG-1_2_1	0.379472763339367	-0.110687192726077	8	CP
AGTGTTGGTGCACGCT-1_2_1	-11.0270796110236	-1.85929208641046	15	CP
AGTTCCCCAGCGCGTT-1_2_1	0.928607809419121	-0.114384588050784	8	CP
ATACCGACACACGCCA-1_2_1	-12.0487537672125	-3.69626646881098	11	CP
ATACCTTGTAGATTGA-1_2_1	-0.0834617902838328	1.75460487957007	10	CP
ATAGACCGTACCAATC-1_2_1	-1.11068704625002	2.10664946193701	10	CP
ATAGACCGTCTACTGA-1_2_1	0.391297907630291	-0.0875706637381923	8	CP
ATAGAGAAGCATTGAA-1_2_1	-1.19962909718386	2.09125906581885	10	CP
ATAGAGAAGTAGTGCG-1_2_1	0.231866569320049	2.37881666774756	10	CP
ATATCCTAGCTTCTAG-1_2_1	-1.1183982183539	2.19291526432043	10	CP
ATCACAGAGAAAGTCT-1_2_1	-11.4386978437506	-1.81490307693476	15	CP
ATCACAGCACGAAAGC-1_2_1	-11.2361078550421	-2.18599038963312	15	CP
ATCACTTGTGCACATT-1_2_1	-3.60147812863222	13.8411971961976	16	CP
ATCAGGTGTATCATGC-1_2_1	-10.8238792707526	-4.47723751907343	11	CP
ATCAGGTTCGTAGGAG-1_2_1	-11.0080213834845	-4.08578043823236	11	CP
ATCATTCCAATAGTCC-1_2_1	0.380005748072948	1.96165794487005	10	CP
ATCATTCGTCGTTGGC-1_2_1	-4.27587798138491	13.8206474220276	16	CP
ATCCATTCACGGTGAA-1_2_1	0.733405009905185	-0.239966031360568	8	CP
ATCCATTTCCAGCAAT-1_2_1	-6.09670784970156	-2.49740057830805	17	CP
ATCCTATAGCGATGAC-1_2_1	-11.1756506254279	-1.99322634582514	15	CP
ATCCTATTCTTTCTAG-1_2_1	-0.972958593567524	1.85042292232519	10	CP
ATCGCCTCAGAGATGC-1_2_1	0.0984728048241994	2.34543556327826	10	CP
ATCGGATAGCGGTATG-1_2_1	-2.34125307103029	4.0373124515534	13	CP
ATCGTGATCTAACACG-1_2_1	-11.0281400968634	-4.26613551025385	11	CP
ATCTCTATCGAGATAA-1_2_1	0.318443865577068	-0.372900542068423	8	CP
ATGAGGGAGCTTAAGA-1_2_1	0.670627252260532	0.969100121212064	8	CP
ATGAGTCTCCTTATAC-1_2_1	-10.9596119215094	-2.27808218841547	15	CP
ATGATCGGTTGTAAAG-1_2_1	-11.5251646329962	-4.20064860229486	11	CP
ATGCGATCATGTGGTT-1_2_1	-1.10957386990419	2.10272449607855	10	CP
ATGGGAGGTCGTATGT-1_2_1	-0.235418348511372	2.46946031208044	10	CP
ATGGGTTCAACAAGTA-1_2_1	0.464552910128917	2.11592489833838	10	CP
ATGGGTTGTTTACTGG-1_2_1	0.81416393915781	0.421776238632261	8	CP
ATGGTTGGTGAGATCG-1_2_1	-0.459444670876179	1.60182887668615	10	CP
ATTACTCTCAAGAGGC-1_2_1	0.31346497038969	2.30816954727179	10	CP
ATTACTCTCGAAGCAG-1_2_1	-11.193144827088	-1.81039243583673	15	CP
ATTATCCCAGACTGCC-1_2_1	0.513664485017147	0.672210458469449	10	CP
ATTATCCGTCAATCTG-1_2_1	1.3956783423818	0.380183730077802	8	CP
ATTCACTGTAGGTTTC-1_2_1	1.12795923749575	0.81406453604704	8	CP
ATTCATCGTCCCAAAT-1_2_1	-5.89668324490419	-2.66602187995905	17	CP
ATTCCATAGGAGCAAA-1_2_1	4.08219620684751	0.207553032589017	2	CP
ATTCCTAGTAGAATAC-1_2_1	-5.65077164669863	-2.77816539649958	17	CP
CAACGATAGCCTCTGG-1_2_1	0.814868890742149	-0.344213780212344	8	CP
CAACGATCACAGTACT-1_2_1	1.3972874889768	-6.49040156249994	4	CP
CAACGGCAGCCTTCTC-1_2_1	-11.1774320890509	-1.74297099952692	15	CP
CAAGACTTCGTAGGGA-1_2_1	-0.930085926254902	0.583696145367681	0	CP
CAAGGGATCCAACTAG-1_2_1	-11.2392616560065	-3.87166672592157	11	CP
CAATACGCACCGGAAA-1_2_1	-3.41862776776186	13.9148399269105	16	CP
CAATGACAGCGGCTCT-1_2_1	1.34918409685263	-6.57541828994745	4	CP
CAATTTCAGAGGGTAA-1_2_1	1.39398318628439	-1.47550969963068	8	CP
CACAACAAGCCAGACA-1_2_1	0.0691499421990773	2.5032308732987	10	CP
CACAGGCTCCCAAGTA-1_2_1	-11.8277979185187	-3.90006047134394	11	CP
CACCGTTCATAGGAGC-1_2_1	-0.570941357811604	2.50832003707892	10	CP
CACGAATAGCGCTGAA-1_2_1	-0.358050255974446	2.9572183525086	10	CP
CACGGGTGTTCAGGTT-1_2_1	1.45151600340971	0.754168239691167	8	CP
CACTGAACAATAGTGA-1_2_1	-5.77700331707827	-2.59606295471186	17	CP
CACTGAACAGACACCC-1_2_1	-1.67665651341311	2.14131421203619	10	CP
CACTGAAGTTGTTGTG-1_2_1	1.48161563376554	-6.55285006408686	4	CP
CACTGGGCACTAGTAC-1_2_1	-11.0060930540167	-4.35257225875849	11	CP
CAGATACGTACGGGAT-1_2_1	-11.0656185438239	-4.39561491851801	11	CP
CAGATACGTCCCTGTT-1_2_1	0.0921615074075124	2.17251724357611	10	CP
CAGATACGTTTACCAG-1_2_1	-11.0475883771979	-1.75293832664484	15	CP
CAGATTGGTAATGCTC-1_2_1	-0.334876208504353	2.30725664253241	10	CP
CAGATTGTCTCCTACG-1_2_1	-2.06899526615969	1.90782982463843	0	CP
CAGCAATGTTATTCCT-1_2_1	-6.02423193951479	-2.59802871589655	17	CP
CAGCACGAGGCGTCCT-1_2_1	-11.9559774686896	-2.81915288810724	11	CP
CAGCAGCCATCCTTGC-1_2_1	0.636075497666683	2.10353643054968	10	CP
CAGGGCTGTGGGTATG-1_2_1	-5.73407032986513	-2.76710515861505	17	CP
CAGTGCGAGTGCGACA-1_2_1	-10.8749656965338	-4.04966812973017	11	CP
CAGTGCGCATAGAGGC-1_2_1	-1.93864896794191	1.87306708450323	0	CP
CAGTTAGAGGCCTAGA-1_2_1	-0.916327505310688	2.13511318321234	10	CP
CAGTTAGTCTTGATTC-1_2_1	-4.02457144757143	13.8334810173035	16	CP
CAGTTCCCATGGCACC-1_2_1	-3.48893836041323	13.9005147850037	16	CP
CATAGACCAACCTAAC-1_2_1	-2.10668566723696	2.18665510768896	10	CP
CATAGACGTATACGGG-1_2_1	-0.890768914421711	1.34187901372915	10	CP
CATCCACAGGTTCTAC-1_2_1	-1.0992400934302	2.06689674015051	10	CP
CATCCACCAGATTAAG-1_2_1	0.296307415763225	2.07590717430121	10	CP
CATCCGTAGCACTCGC-1_2_1	-0.00990912218919782	2.37928861732489	10	CP
CATCCGTCATCGAGCC-1_2_1	-11.1655044843756	-1.88947969322199	15	CP
CATCGCTCAGTTGTCA-1_2_1	1.64666578272947	-1.07960718517298	8	CP
CATCGCTTCCGATGTA-1_2_1	-3.50831273098818	13.8680545722962	16	CP
CATCGGGGTTCCTTGC-1_2_1	-1.35017111798159	1.05134657378203	10	CP
CATCGTCCAGGCATGA-1_2_1	0.0559606860078237	2.2328428661347	10	CP
CATGAGTGTAGCGTAG-1_2_1	0.362144501010265	1.74702614898687	10	CP
CATGCAAAGACGATAT-1_2_1	3.62099048594603	0.367738101434766	2	CP
CATGCCTCACTCATAG-1_2_1	0.659160048762645	0.10216844434744	8	CP
CATGGTAAGCTGACAG-1_2_1	-10.9749660780036	-4.14332228546137	11	CP
CATTCCGTCCCAGGAC-1_2_1	0.939919238040533	0.844838809025346	8	CP
CCAATGAAGATGGCGT-1_2_1	-1.3758170892798	1.24375492687231	0	CP
CCAATTTGTAGAGGAA-1_2_1	-3.53215744992128	13.8545610343934	16	CP
CCACACTTCTTTCCAA-1_2_1	-10.860887556275	-4.06673413162226	11	CP
CCACCATGTCGATTAC-1_2_1	-12.1399908353888	-3.40344076995844	11	CP
CCACGAGCAGGTCAGA-1_2_1	0.640121967593517	-6.99983816986078	4	CP
CCACTTGAGCGCCATC-1_2_1	-2.49538949032656	1.93228656406408	0	CP
CCCAACTAGCCGCTTG-1_2_1	-4.21065381070009	-1.57197862510675	18	CP
CCCAACTCACCTGTCT-1_2_1	-0.394941120346699	2.95171827430731	10	CP
CCCATTGTCCGAGGCT-1_2_1	3.08451625804075	-0.193877633857669	2	CP
CCCGGAATCGGTCACG-1_2_1	1.26198983291754	0.493084851455747	8	CP
CCCTAACCATGCCGCA-1_2_1	-0.997706442078266	1.11336067671782	0	CP
CCCTGATCAGGCATTT-1_2_1	-9.09667304058901	0.361978564214765	17	CP
CCGTGAGTCCTTCTGG-1_2_1	-0.651779084404621	1.30001736040121	3	CP
CCGTGAGTCTCTGGTC-1_2_1	-2.19300106068483	2.36614603157049	0	CP
CCGTTCACAGCTATTG-1_2_1	-10.9624185850226	-3.20586257820124	11	CP
CCTATCGAGTCTGCGC-1_2_1	4.65002581576475	0.737476150308608	2	CP
CCTCAACCAGACCTAT-1_2_1	1.40881183842787	0.707502882731019	8	CP
CCTCAACCATAGAAAC-1_2_1	-0.953106908997212	2.5262486373902	10	CP
CCTCAGTGTATGGTAA-1_2_1	0.788904965916958	1.43216437454229	8	CP
CCTCATGAGCTCCATA-1_2_1	-5.73384430905214	-2.75214367752069	17	CP
CCTCCAATCGCCTTGT-1_2_1	-3.70344164868227	-1.38018041496271	18	CP
CGAAGTTGTGGAGGTT-1_2_1	0.619999916354503	-0.424121197509707	8	CP
CGACAGCTCGGAGCAA-1_2_1	-11.4808378507697	-3.83541661148065	11	CP
CGAGGAATCCATGAGT-1_2_1	0.212430269519176	2.28476757164007	10	CP
CGAGTGCCAGGACTAG-1_2_1	1.48756757477888	0.0909511482239354	8	CP
CGAGTTATCCGCACGA-1_2_1	-3.56378844281069	13.7726652061463	16	CP
CGATCGGTCGAGTCTA-1_2_1	1.95399591426023	-3.40009814147943	3	CP
CGATGGCTCATCCCGT-1_2_1	-0.653890757759724	1.41784680242544	8	CP
CGCAGGTAGTACCATC-1_2_1	1.44709298113951	0.558695543360769	8	CP
CGCAGGTGTGACACGA-1_2_1	2.35892269114622	-0.0791450107573879	2	CP
CGCATGGCAGAGGTTG-1_2_1	-11.2285929014289	-1.66991334800714	15	CP
CGCATGGGTCACATTG-1_2_1	-0.405146031578694	2.49024039859778	10	CP
CGGAACCCACCTCTGT-1_2_1	-11.3665352155768	-1.74930053596491	15	CP
CGGAGAAAGGACTTCT-1_2_1	-11.2536716749274	-3.77379923706049	11	CP
CGGAGAATCCTGCTAC-1_2_1	0.799193539718475	0.846347126913129	8	CP
CGGCAGTAGTGGCCTC-1_2_1	-0.299520878990803	2.76470679397589	10	CP
CGGCAGTCAACGGCCT-1_2_1	-0.149065761765156	1.48614883775717	10	CP
CGGGCATTCTTACACT-1_2_1	-3.81181433697573	13.751143637848	16	CP
CGGGTGTCATGACAAA-1_2_1	-0.650021343430195	1.75089580173498	10	CP
CGGGTGTGTAGATGTA-1_2_1	-3.87719491024843	13.9046232139588	16	CP
CGGTCAGAGCGGTAAC-1_2_1	-1.50709131260744	1.19976997728354	0	CP
CGTAAGTCACTACCCT-1_2_1	-11.891673116883	-3.58521395568842	11	CP
CGTAATGGTATTGACC-1_2_1	-12.2678356458747	-3.59258681182855	11	CP
CGTAGTATCGAGGCAA-1_2_1	-1.12071731587282	2.04339331741339	10	CP
CGTAGTATCTACAGGT-1_2_1	1.52164659003386	0.114223304939328	8	CP
CGTCAAAGTGAGCAGT-1_2_1	2.881327957908	-0.135822650241793	2	CP
CGTCAAATCCCGATCT-1_2_1	0.286047251025524	2.48693210239416	10	CP
CGTCCATGTACCAATC-1_2_1	-12.243910818299	-3.55434780960077	11	CP
CGTGAATTCTCCGAGG-1_2_1	-1.37330701847902	1.01864311451918	0	CP
CGTGATAAGTCAGGGT-1_2_1	-11.8077497770392	-3.93688803558344	11	CP
CGTGATAAGTTTCGGT-1_2_1	-11.8830347349249	-3.22489577178949	11	CP
CGTTGGGCAATGGGTG-1_2_1	-1.00338819523684	2.17820591087347	10	CP
CTAAGTGAGCTACAAA-1_2_1	-5.74116995831362	-2.72798376922602	17	CP
CTACAGAAGCGCTGAA-1_2_1	0.222243518630352	-0.853957113075198	8	CP
CTACCCATCATTGTTC-1_2_1	-6.02787735958925	-2.54864865188593	17	CP
CTACGGGTCGGCTTGG-1_2_1	-0.0880369236075023	2.39320475215918	10	CP
CTACTATAGATGTTCC-1_2_1	-1.06221499939791	1.19840228910452	0	CP
CTAGACAGTCACAATC-1_2_1	1.46933636168608	0.282739732217847	8	CP
CTAGACATCGTGGCGT-1_2_1	0.93626558507451	0.978860441398679	8	CP
CTAGGTAAGCTGGCCT-1_2_1	-0.866062550743733	2.03224534149176	10	CP
CTAGGTAGTACGTTCA-1_2_1	1.58027264575132	0.680911596667825	8	CP
CTATCCGAGCGATCGA-1_2_1	-11.9666357328498	-3.46381598358148	11	CP
CTCAAGAAGCACCGTC-1_2_1	1.42270878056654	-6.09958773498529	4	CP
CTCAAGACAGGCGTTC-1_2_1	-1.4891794015967	1.93144351596838	10	CP
CTCAAGATCCATAAGC-1_2_1	0.725056828061428	0.862779382419645	8	CP
CTCAAGATCGTCAAAC-1_2_1	-1.64524391194216	1.70880955810553	0	CP
CTCAGAACACCCAAGC-1_2_1	-10.8691492368781	-1.93659025077814	15	CP
CTCAGGGAGGCCTAAG-1_2_1	0.543524921933498	0.983141589713155	8	CP
CTCAGGGCAGTCTCTC-1_2_1	0.989479699233856	0.767164341908752	8	CP
CTCAGTCTCGCCGTGA-1_2_1	4.14544126490721	1.67689949626928	2	CP
CTCATGCCATAGGTTC-1_2_1	0.578646720448818	1.0151969527722	8	CP
CTCCACAGTTTGTTCT-1_2_1	-1.07520869274965	1.92563397045141	10	CP
CTCCATGTCAGCCTTC-1_2_1	-3.65613558789125	13.7871953880311	16	CP
CTCGAGGTCCGATAGT-1_2_1	4.40831300715574	-1.63171583061212	2	CP
CTCTCAGGTCCAAATC-1_2_1	3.04541704157957	-2.47094970588678	3	CP
CTCTGGTCACATAACC-1_2_1	-1.61114314099184	1.57518476600653	0	CP
CTGAGGCAGGAAAGAC-1_2_1	-0.488874702652607	2.4678247606278	10	CP
CTGCCATTCTGATGGT-1_2_1	-10.8822670271002	-3.66242485885614	11	CP
CTGCCTATCCTTGGAA-1_2_1	-0.645961313446675	3.15596622581488	10	CP
CTGCGAGTCCATTCAT-1_2_1	1.26176074246534	0.812882002246438	8	CP
CTGCTCATCTGCACCT-1_2_1	-11.1876688291632	-1.82731538658136	15	CP
CTGTAGACAACATCGT-1_2_1	-0.257990746697102	1.36624586935049	10	CP
CTTACCGTCTCTCAAT-1_2_1	1.37688166002401	-6.36613255386347	4	CP
CTTAGGAAGTGCCTCG-1_2_1	1.49422350625166	-1.55143671874994	8	CP
CTTCAATGTTGGATCT-1_2_1	3.67124649981626	0.158153001022397	2	CP
CTTCCGAAGGATGGCT-1_2_1	-10.9742508222663	-4.3110168540954	11	CP
CTTCGGTGTCTTACAG-1_2_1	-5.41157773037783	-2.77068334465021	17	CP
CTTGAGAGTTTGAACC-1_2_1	3.54112383822569	0.177196148586332	2	CP
CTTTCAAGTAGCGAGT-1_2_1	0.779724241296138	1.11328867430693	8	CP
GAAATGATCACCGGTG-1_2_1	1.76593062380918	0.529307786178647	8	CP
GAACACTTCTGAGAAA-1_2_1	1.60492965678343	-0.535781916427554	2	CP
GAACTGTCACGTGAGA-1_2_1	-12.0823850919806	-3.36734085922235	11	CP
GAAGAATAGGTCTACT-1_2_1	-0.76976302166811	1.72218180055624	10	CP
GAAGCGAGTGGAACAC-1_2_1	-3.38676884671083	-0.96975892429346	10	CP
GAAGCGATCAGTAGGG-1_2_1	-2.18211915989748	1.91355842704779	0	CP
GAAGCGATCGATCCCT-1_2_1	1.11639055709013	-1.10725456123346	8	CP
GAAGGGTCAGGTGTGA-1_2_1	1.13303460280069	-0.0759717786788356	8	CP
GAAGGGTCATCACCAA-1_2_1	-0.238774924477253	2.45123178119665	10	CP
GAAGGGTGTGTGACCC-1_2_1	1.46042254666456	-1.36474686508173	8	CP
GAAGTAACAAGAGTAT-1_2_1	-1.57181575795046	1.58250671978003	0	CP
GAATCACGTAAGTTGA-1_2_1	0.404143602649059	1.46567160243994	10	CP
GACACGCGTAGAAACT-1_2_1	-1.34907510777346	1.3787653481484	10	CP
GACAGCCGTCTGTGGC-1_2_1	-10.8784990598761	-3.71002465133661	11	CP
GACATCAAGGTCGACA-1_2_1	4.81436988810667	-0.303973134803714	2	CP
GACCCAGCAGCTCCTT-1_2_1	-0.698806910713826	2.05371970291144	10	CP
GACCCTTAGGCCTGCT-1_2_1	-10.8897819807135	-3.93373137359613	11	CP
GACCCTTCACGCTGTG-1_2_1	-3.9897885610663	-1.33885556106562	18	CP
GACCGTGAGGTAAACT-1_2_1	-0.597643284996662	2.3901196157456	10	CP
GACTCAACACTTGACA-1_2_1	1.46011260251173	0.561265323114454	8	CP
GACTCTCGTTAAGTCC-1_2_1	3.2998032281793	-0.0211173856734646	2	CP
GACTGATCAGTGTATC-1_2_1	-12.0729618360602	-3.98712616806024	11	CP
GACTTCCAGGATGGCT-1_2_1	0.804198087254848	-2.3245552146911	2	CP
GACTTCCAGTGCCTCG-1_2_1	1.63322284917006	-2.48783832435602	3	CP
GAGACTTGTTAGAAAC-1_2_1	-3.53156950970522	13.8785669242859	16	CP
GAGAGGTGTTAGGAGC-1_2_1	1.34220063785681	-2.39402061347956	3	CP
GAGGGTAAGGGTGGGA-1_2_1	-10.9914722730719	-3.08558684234613	11	CP
GAGGGTACACACAGAG-1_2_1	-11.1575098325812	-4.38200169448847	11	CP
GAGTCATCATTGGGAG-1_2_1	-2.25432136555544	1.59433704967505	0	CP
GAGTCATGTTCGGACC-1_2_1	-11.4989881803595	-3.70315247421259	11	CP
GAGTCTAAGTGTACAA-1_2_1	-4.47427990933291	13.8178951179505	16	CP
GAGTGAGGTATCAGCT-1_2_1	-11.5613718320929	-3.83182221298212	11	CP
GAGTGAGTCAGGAGAC-1_2_1	4.3525273511804	1.5742118989945	2	CP
GAGTGTTAGAATCGAT-1_2_1	-0.497918634613667	3.03196090812689	10	CP
GAGTTGTCAGTCGGTC-1_2_1	-11.3527736951911	-2.19672184829706	15	CP
GAGTTGTGTCTTTATC-1_2_1	-1.10930636425844	2.06309765930182	10	CP
GATCAGTAGCGAGTCA-1_2_1	-11.3804817487799	-4.25008517150873	11	CP
GATCATGTCAGCGTCG-1_2_1	0.622735322514858	1.18931633586889	8	CP
GATCGTACAGCTGTCG-1_2_1	1.53641882638105	0.0404386555672276	8	CP
GATGAGGCAGAACTCT-1_2_1	0.784690083066311	1.59792209024435	10	CP
GATGGAGTCGGTCGGT-1_2_1	-1.56677129765383	2.03116590137488	10	CP
GATTCGAAGTGTTGTC-1_2_1	-0.146653084953938	2.45936471576697	10	CP
GATTCTTCAACGTAAA-1_2_1	-1.47186639805666	1.53326619024283	0	CP
GATTGGTTCTGACGCG-1_2_1	1.31811842421659	-1.7027781570434	4	CP
GCAACATTCAACTTTC-1_2_1	-10.8776254942023	-3.82161217575067	11	CP
GCACATATCCTCTCGA-1_2_1	-11.0411720563971	-4.3215616310119	11	CP
GCACGTGCAAGTTCGT-1_2_1	-10.9846201231085	-3.71008568649286	11	CP
GCAGCCAGTAAGGAGA-1_2_1	-1.71209338208071	1.12010455484396	0	CP
GCATGATAGTGAGTGC-1_2_1	-11.8887844373786	-4.05665951614374	11	CP
GCATGATCACGTATAC-1_2_1	-5.69201853772036	-2.78680258636469	17	CP
GCATGATTCTTTGCTA-1_2_1	0.452104241648998	-0.561920937347354	8	CP
GCATTAGAGTCTCCTC-1_2_1	2.46810922125944	0.0369269883156407	8	CP
GCCAGGTAGAAGATCT-1_2_1	-1.55018690129152	2.23883337135321	10	CP
GCCAGGTCATCCGTTC-1_2_1	-2.92770722409121	1.8672856723786	0	CP
GCCATGGCAGCGTACC-1_2_1	-4.00708630581728	13.8220092689515	16	CP
GCCATGGTCCGCTGTT-1_2_1	2.22012052039274	3.7225160037995	7	CP
GCCGATGCAGCTCGGT-1_2_1	3.6879617879785	0.17021078224188	2	CP
GCCGATGTCAGCCCAG-1_2_1	1.7334460924066	-0.386149462509097	8	CP
GCCGTGAAGGGCAGGA-1_2_1	-11.7985267927252	-2.02622753028864	15	CP
GCCGTGAGTGTATTGC-1_2_1	1.29256993631491	-2.07458954696649	3	CP
GCCGTGAGTTCCGCGA-1_2_1	-0.0280061652266124	-0.179674443054141	8	CP
GCGATCGTCCTGTTAT-1_2_1	-0.187519936760578	-0.30473833923334	8	CP
GCGGATCAGTAATCCC-1_2_1	-9.11395838757387	0.315216634225904	17	CP
GCGTTTCGTTGCCATA-1_2_1	-0.0608273436628917	1.82137388343817	10	CP
GCTACAACACTAACGT-1_2_1	0.657757849494304	1.46738291139609	10	CP
GCTACCTTCTTCTAAC-1_2_1	-11.0015850355231	-4.20888787155146	11	CP
GCTCAAATCATACAGC-1_2_1	0.476509274045315	-0.4381000364303	8	CP
GCTGAATGTTCTCTCG-1_2_1	-6.0315742780768	-2.51360517387384	17	CP
GCTGCAGAGCAATTCC-1_2_1	-0.656374602516804	0.872222456884443	10	CP
GCTGGGTTCGAACCTA-1_2_1	0.638367862502422	-0.102172550010623	8	CP
GCTTCACTCAGACCGC-1_2_1	-0.687549858292256	2.25439304466253	10	CP
GGAGCAACAGCCCACA-1_2_1	0.973279894391384	1.40230036134726	10	CP
GGAGCAAGTGGTTCTA-1_2_1	-1.4891326715552	1.69673508758551	10	CP
GGAGGATAGACCACGA-1_2_1	2.31163737277159	-0.633780416297854	2	CP
GGAGGATTCTCCGATC-1_2_1	-5.87389376660219	-2.68815213088983	17	CP
GGAGGATTCTGGGAGA-1_2_1	-5.89521458645693	-2.64361840133661	17	CP
GGAGGTAGTTTGATCG-1_2_1	-11.3710031797492	-1.75583725814813	15	CP
GGATCTACATCTTAGG-1_2_1	0.716036559144344	-1.65550690536493	8	CP
GGATGTTTCAATCTCT-1_2_1	-9.0685501386725	0.339350912523328	17	CP
GGATGTTTCACGATAC-1_2_1	-11.6540079404914	-3.47971945648188	11	CP
GGCACGTCAATTGAAG-1_2_1	-5.7107153226935	-2.82139330749506	17	CP
GGCTGTGCAATCGCGC-1_2_1	-4.33617928524843	-1.66231852416986	18	CP
GGCTTGGAGCAACAAT-1_2_1	-0.18443861504427	1.7714148199082	10	CP
GGCTTGGGTGTGATGG-1_2_1	1.12807287375101	0.485221955728589	8	CP
GGCTTTCAGACCGCCT-1_2_1	0.690236331025448	1.55109364147192	10	CP
GGGAAGTAGTAGGGTC-1_2_1	6.19333502749571	3.18678850288397	1	CP
GGGAAGTCATCCGATA-1_2_1	-0.647415547569905	3.13023490066534	10	CP
GGGACCTGTACCCGAC-1_2_1	-1.00236609478823	2.15803951377874	10	CP
GGGACTCAGATACAGT-1_2_1	-1.46726444264284	0.0658488904953587	0	CP
GGGACTCTCAAGGAGC-1_2_1	1.63506528834471	-0.417949613380374	8	CP
GGGATGAAGCTACGTT-1_2_1	-0.195683388909016	1.66734749431616	10	CP
GGGATGATCTACTGAG-1_2_1	1.47218564252027	0.600974712324201	8	CP
GGGTATTCAGACCGCT-1_2_1	-3.44251015683046	-0.312334235954226	4	CP
GGGTATTTCATCGCAA-1_2_1	1.34857049683699	-1.04223900680536	8	CP
GGGTCACAGGTCGTAG-1_2_1	4.96521660784849	1.4534918105126	2	CP
GGGTGAACAGTCGGTC-1_2_1	-0.971874146660481	1.73183375949865	10	CP
GGGTTATAGAAATTGC-1_2_1	-5.73365738888613	-2.76438432579035	17	CP
GGGTTATTCCGTGGCA-1_2_1	0.985312231878128	-0.231421586322726	8	CP
GGTGGCTAGTGTTCCA-1_2_1	-11.1770220090949	-1.8707354629516	15	CP
GGTGTCGAGCTCCATA-1_2_1	0.924524879144814	0.723587425229012	8	CP
GGTGTCGGTGGCTGAA-1_2_1	-1.38979127903811	1.28245032186514	0	CP
GGTGTTAAGCTAATCC-1_2_1	-12.1867771436774	-3.64667874221796	11	CP
GGTTAACCAGGCCTGT-1_2_1	-10.7992067625128	-4.05159884338373	11	CP
GGTTCTCCAGAATGTA-1_2_1	2.65360221366056	-0.296931561279238	2	CP
GGTTGTACATTGGGAG-1_2_1	-0.797710805138264	3.23822373504645	10	CP
GTAACACAGTTGCCTA-1_2_1	-3.51093915005556	13.8308584129334	16	CP
GTAACACGTACTTGTG-1_2_1	-4.4241113950812	-1.55844670181269	18	CP
GTAACACGTTAAGGAT-1_2_1	-4.95030453701845	-2.74615579490656	17	CP
GTAGAAACACCCAAGC-1_2_1	0.559699625769939	0.364384565305768	8	CP
GTAGAAATCAATGTCG-1_2_1	-2.42997267742983	1.34752786512381	0	CP
GTAGAAATCGCGAAGA-1_2_1	-2.18056777020327	1.16327214593893	0	CP
GTAGATCGTATATGGA-1_2_1	2.1413297365106	0.438998404693662	8	CP
GTATTTCTCCGTGTGG-1_2_1	2.65782091120848	-0.744113858985842	2	CP
GTCAAGTAGGTGCGAT-1_2_1	-11.1046037962042	-1.77201491241449	15	CP
GTCACGGAGGCTAGCA-1_2_1	-1.32269289990297	1.06266364808088	0	CP
GTCACGGTCTCCGCAT-1_2_1	-3.40510085125795	-1.54876285438532	18	CP
GTCACTCTCTTGCAAG-1_2_1	-10.8906812955939	-3.77375012283319	11	CP
GTCAGCGGTCGCATGC-1_2_1	3.88447138766417	0.260046664428769	2	CP
GTCATGACATTGAAGA-1_2_1	-2.20163801213137	7.65603512878424	9	CP
GTCATTTAGGGTAGCT-1_2_1	0.814600729445305	0.851472448360978	8	CP
GTCCACTCAAGGCGTA-1_2_1	-11.9807396223151	-3.6146548355102	11	CP
GTCGAATGTCCGTTTC-1_2_1	-4.13263848324648	13.747514907074	16	CP
GTCTACCGTCCGCAGT-1_2_1	-1.5858123590552	2.02105373497015	0	CP
GTCTACCTCAAGTGGG-1_2_1	-5.83903506298891	-2.72023564224237	17	CP
GTCTAGAAGTCAGGGT-1_2_1	1.10043156246313	-5.69123583679193	4	CP
GTCTCACAGACGATAT-1_2_1	-0.819385915001545	1.85928625221258	10	CP
GTCTCACCAACGCCCA-1_2_1	1.3987450013555	-1.503844555664	8	CP
GTGAGTTAGTCCCTAA-1_2_1	0.850288947174635	2.02754468078619	8	CP
GTGATGTCACCCTTAC-1_2_1	-0.5072720338904	2.8050560390473	10	CP
GTGCAGCCATAACGGG-1_2_1	1.04790167609819	-6.36134510879511	4	CP
GTGCGTGTCTGTCCCA-1_2_1	-11.116505651673	-4.183926876831	11	CP
GTGGCGTAGGGTCACA-1_2_1	-10.9272175123297	-4.24442368392939	11	CP
GTGGTTATCGCCGAAC-1_2_1	-2.97778132458559	1.27972269411093	0	CP
GTGGTTATCTCCGAAA-1_2_1	0.804405258098926	0.352989170503675	8	CP
GTGTAACGTCTGATCA-1_2_1	1.38595128158697	-6.38083487396234	4	CP
GTGTCCTTCCGGCAAC-1_2_1	-12.0119867612921	-3.52991324310297	11	CP
GTTACAGAGCCTGTGC-1_2_1	2.66981288890013	0.375082973194181	14	CP
GTTACCCGTTCTTGTT-1_2_1	-0.722557096680317	1.38266176338202	10	CP
GTTACCCTCGAACGGA-1_2_1	0.00803563098081561	2.88484377021795	10	CP
GTTAGTGGTCATAACC-1_2_1	-12.1772404005133	-3.42131882553095	11	CP
GTTATGGAGGAACGAA-1_2_1	0.980219335357036	0.863292265486776	8	CP
GTTCCGTAGCTCACTA-1_2_1	-3.60083678265444	13.8360959922791	16	CP
GTTCTATTCGCAGTGC-1_2_1	-11.0320272733771	-4.22966843490595	11	CP
GTTGTCCTCGACACCG-1_2_1	0.671555505195942	0.0928075944901097	8	CP
TAACACGTCTGTTGGA-1_2_1	-11.6099729826056	-1.99625855331415	15	CP
TAAGCACCACGATAGG-1_2_1	0.105765969554271	-0.812082108306826	8	CP
TAAGCCACAACGGCCT-1_2_1	-2.3468704511725	2.19698673839575	0	CP
TAAGCCACACACACTA-1_2_1	-12.0244789411627	-3.70745211486811	11	CP
TAATCTCAGAGCCGAT-1_2_1	0.837565274039592	0.523405063700734	8	CP
TAATTCCAGAGCACTG-1_2_1	-11.3648548414313	-4.13384467010492	11	CP
TAATTCCTCTATCGTT-1_2_1	-3.31562665005556	4.21170825119024	13	CP
TACATTCCAGGAGACT-1_2_1	-6.16464379330507	-2.39243059997553	17	CP
TACCCACGTAGGACTG-1_2_1	-0.0132584263884166	-0.477331932830752	8	CP
TACGCTCCATCGGAAG-1_2_1	1.15707886318335	1.09535634870535	8	CP
TACGGTAAGAAGTCCG-1_2_1	0.28576311568388	-5.64226847534174	6	CP
TACTGCCGTCTGTGAT-1_2_1	0.0933896611131093	2.53041500205999	10	CP
TACTGCCGTGTTCAGT-1_2_1	-3.78290751477114	13.7382022773743	16	CP
TACTGCCTCGAAGTGG-1_2_1	-1.10516694088808	1.25732869262701	0	CP
TACTTACTCCCTTCCC-1_2_1	0.814437219003525	1.13983628506666	8	CP
TACTTCAAGTATGAGT-1_2_1	2.19152399996885	2.74527162666327	7	CP
TACTTGTGTAGTCTGT-1_2_1	-11.0872974683844	-3.60891943817133	11	CP
TAGACCAAGATGAACT-1_2_1	-3.90602543850771	13.862902823639	16	CP
TAGACTGGTCGATTTG-1_2_1	-11.1640053083502	-1.77713018302912	15	CP
TAGATCGTCCAGCACG-1_2_1	0.632353366414394	0.0549908315659153	8	CP
TAGCACATCTTTCTAG-1_2_1	1.55804964999327	0.790609214258252	8	CP
TAGGAGGTCGACGCTG-1_2_1	-0.525797276695881	1.791610065651	10	CP
TAGGTACCAACTACGT-1_2_1	-0.595711498459492	3.16560191268927	10	CP
TAGGTTGAGGGTTTCT-1_2_1	-0.72870245476595	3.20898646469122	10	CP
TATCAGGCAATGGCCC-1_2_1	-10.9740610410773	-3.82543068771356	11	CP
TATCAGGTCAGAGTGG-1_2_1	-11.2485323240363	-1.7008410060882	15	CP
TATCAGGTCTACGCAA-1_2_1	0.750931576887455	0.927443895292341	8	CP
TATCTTGAGGGCTGAT-1_2_1	-11.9520139982306	-3.68049364929193	11	CP
TATTCCAAGGTGCTTT-1_2_1	-5.23420718212954	-2.78094774131769	17	CP
TATTGCTTCTGTACAG-1_2_1	1.06401923398146	2.16398734207159	7	CP
TATTGGGCAATCGTCA-1_2_1	-9.10434248944155	0.1438753044129	8	CP
TCAAGCATCATAGACC-1_2_1	4.8066403577722	-0.0193303788184536	2	CP
TCAATTCTCACGAACT-1_2_1	0.721434668699588	0.169370535564481	8	CP
TCACAAGAGTGCACAG-1_2_1	-4.1447563459479	-1.38217836265558	18	CP
TCACAAGTCTCCGAGG-1_2_1	1.32725176314482	0.659260514926969	8	CP
TCACACCTCGGTAGAG-1_2_1	1.55399546126493	0.145797136974393	8	CP
TCACATTCACTCCTTG-1_2_1	1.58313432435163	0.144210044097959	8	CP
TCACGCTTCTAATTCC-1_2_1	-10.7962160398566	-4.09554415588373	11	CP
TCACGGGAGAGTCTTC-1_2_1	-0.984034924706135	2.05136674995428	10	CP
TCACTCGGTCATAACC-1_2_1	-11.6537123014533	-3.87310009841913	11	CP
TCAGGGCAGAAGCGCT-1_2_1	1.06551651755938	-5.93097763900751	4	CP
TCAGGGCGTCAGGTGA-1_2_1	0.786429823438015	0.652985561442434	8	CP
TCAGGTATCGATTTCT-1_2_1	0.0335696647561452	-0.405111368942202	8	CP
TCAGTGAGTGTTCAGT-1_2_1	-1.08132353325716	1.52103758211142	10	CP
TCAGTGATCATTCGGA-1_2_1	-1.15752771397463	2.20669871921545	10	CP
TCAGTTTAGCTACAAA-1_2_1	0.0313429544366262	-0.42459553127283	8	CP
TCAGTTTAGTGTCATC-1_2_1	-10.7450962354743	-3.9482091033935	11	CP
TCATGCCAGTGGTTCT-1_2_1	-4.22327569027773	-1.56807833557123	18	CP
TCATTACAGGCCGCTT-1_2_1	-0.24388149281374	0.838091853809415	8	CP
TCATTACGTCCGATCG-1_2_1	-3.45624354382387	13.9269563591004	16	CP
TCATTACGTGACAACG-1_2_1	-0.188586502274189	1.79235178585058	10	CP
TCCACCAGTAGAATGT-1_2_1	0.88292659918436	0.122821811389981	8	CP
TCCACCAGTCAAATCC-1_2_1	-5.38607457180849	-2.76593786125177	17	CP
TCCCACAGTTGTACGT-1_2_1	0.401397139827099	1.72065520639425	10	CP
TCCGGGACAAATGCTC-1_2_1	-1.23528316517702	1.97433871383673	10	CP
TCCGGGAGTCGTGCCA-1_2_1	-11.3951835920416	-1.73862653617853	15	CP
TCCGTGTGTAGAAACT-1_2_1	3.49185225466856	-0.0674368107795131	2	CP
TCCTAATCATGGGCAA-1_2_1	3.7280168245233	0.346781108331739	2	CP
TCCTCTTAGAATCGCG-1_2_1	-0.939143090447102	2.22613233680731	10	CP
TCCTGCAGTGGTTCTA-1_2_1	-10.7822218229376	-3.8022482955932	11	CP
TCCTGCATCCTAGCCT-1_2_1	1.30273729662069	-0.458541449356021	2	CP
TCCTGCATCGGCTGGT-1_2_1	0.367881984511699	2.92234081382757	7	CP
TCCTTCTCATAGTCGT-1_2_1	-1.21873024006716	0.691394921195565	10	CP
TCGAAGTGTTAAGACA-1_2_1	-11.0978441526496	-2.94888859634394	15	CP
TCGAAGTTCTCATGGA-1_2_1	-2.08736422558657	2.03022390956885	0	CP
TCGACGGCACGAAAGC-1_2_1	1.54812714556822	0.364493284177839	8	CP
TCGCTCATCGCGTGCA-1_2_1	-10.8383674909674	-4.01882105712885	11	CP
TCGGATAGTGCATTTG-1_2_1	3.23955890635618	0.28824478740698	2	CP
TCGGATAGTTGCGGAA-1_2_1	2.14816019038328	-3.16917854194635	3	CP
TCGGGACAGAAATTCG-1_2_1	-10.9726829816901	-4.08448725585932	11	CP
TCGGGACAGGTCGACA-1_2_1	-0.692771344383869	2.02677661533362	10	CP
TCGGGCAAGGAGACCT-1_2_1	0.729221374789562	0.81596161032921	8	CP
TCGGGTGTCACAACCA-1_2_1	-2.13871171971193	0.81146522964245	0	CP
TCGGTCTTCAGAATAG-1_2_1	-11.3729725172125	-1.63021641616815	15	CP
TCGTCCAAGATACAGT-1_2_1	-0.627316026886616	2.1248038446427	10	CP
TCGTGGGAGAGCCGAT-1_2_1	-11.1228885938727	-3.64520865325922	11	CP
TCTACCGAGATGTTCC-1_2_1	-11.5883894254767	-1.8126402462005	15	CP
TCTATACGTAACAGGC-1_2_1	1.40713995794424	-0.132899638462008	8	CP
TCTCACGTCCTGTTGC-1_2_1	-3.76158526440493	13.7752477561951	16	CP
TCTCACGTCGCCGATG-1_2_1	-0.81477787991396	3.21272462959295	10	CP
TCTCAGCCATAGAATG-1_2_1	-0.890456466873799	1.20681411380774	0	CP
TCTCAGCGTAGAATAC-1_2_1	-0.307927756508503	1.87574094886786	10	CP
TCTCCGAGTAAGTAGT-1_2_1	0.482111812630977	0.897213030409871	10	CP
TCTCTGGTCGAGATAA-1_2_1	-5.8088712980353	-2.68579131011957	17	CP
TCTTAGTGTCAAACGG-1_2_1	1.44957241515287	0.409288201284467	8	CP
TCTTTGAGTTGCATGT-1_2_1	0.549368293086376	-0.305051025199832	8	CP
TGAATGCTCTACGCAA-1_2_1	-0.399799614151631	2.64079100246435	10	CP
TGACAGTGTGAGGAAA-1_2_1	-1.04326978226534	1.93443745727545	10	CP
TGACTCCCAGGACGAT-1_2_1	-3.52585080166689	13.8361751472474	16	CP
TGACTCCGTCCTACAA-1_2_1	-0.0842537571989634	2.76417345161444	10	CP
TGAGACTGTACGCTTA-1_2_1	-0.102159886559162	2.36325031871801	10	CP
TGAGCGCTCAGACTGT-1_2_1	3.94166824320921	0.443336758565961	2	CP
TGAGGAGCAGCGCTTG-1_2_1	0.737115905681934	1.1024327611447	10	CP
TGAGGTTCATGTGACT-1_2_1	-0.526750116547261	1.56321257705694	10	CP
TGAGGTTTCTATACTC-1_2_1	1.14594276348719	0.593487206649839	8	CP
TGATCAGTCCTAAACG-1_2_1	-11.5167618085944	-3.6326459014892	11	CP
TGATCTTAGCAGGTCA-1_2_1	1.53592464427122	0.174580219936429	8	CP
TGATCTTCATGATCTG-1_2_1	0.859263789901819	-5.48659020309442	6	CP
TGATCTTTCCGCATAA-1_2_1	0.133023173610058	1.23357656950956	10	CP
TGATCTTTCCTCATAT-1_2_1	-1.11248782177797	2.24577647800451	10	CP
TGATGCAGTGGGCTCT-1_2_1	-1.36056950589052	2.16139859313971	10	CP
TGATGGTTCCTCAGAA-1_2_1	0.383943886557903	-0.65545171146387	8	CP
TGATTCTTCTGCCCTA-1_2_1	0.726603598395672	2.24406737442022	10	CP
TGCACGGGTACTGACT-1_2_1	-1.11937335034243	2.28057510013586	10	CP
TGCACGGGTTGCTAGT-1_2_1	-12.0491943647467	-3.72263604049677	11	CP
TGCAGATCAGACCCGT-1_2_1	-3.53003933926455	13.9135887062073	16	CP
TGCAGATCATGGGTCC-1_2_1	-11.7576751997077	-4.05454665069574	11	CP
TGCAGATGTCTAACTG-1_2_1	-3.49533799191347	-1.57489472274774	8	CP
TGCATCCTCGTGTGGC-1_2_1	0.44631067017683	2.03442806358343	10	CP
TGCGACGGTCTACAAC-1_2_1	0.0157572338975331	-0.224765237617434	8	CP
TGCGGCACACCAGGTC-1_2_1	1.54447278479704	-0.961467560577334	8	CP
TGCGGGTGTACCTGTA-1_2_1	-9.80523016949526	1.09868103618628	19	CP
TGCTCCACACGGAAGT-1_2_1	-11.8951788236701	-3.06839614753717	11	CP
TGCTTCGCAAGTTCCA-1_2_1	-3.74897768994204	13.7857734596253	16	CP
TGCTTGCCACCTGAAT-1_2_1	-0.00592949887147931	2.5315386688233	10	CP
TGGAACTAGTGCACCC-1_2_1	-0.416849165161763	1.64840674753195	10	CP
TGGAACTTCGGACAAG-1_2_1	6.01716563204893	3.24522084350592	1	CP
TGGAGGAAGGCATCTT-1_2_1	-0.0324402739607432	2.37353903408056	7	CP
TGGAGGACACGAGGAT-1_2_1	-10.9377470304572	-4.24472647552484	11	CP
TGGAGGAGTAGCTGAG-1_2_1	-5.40783694287172	-2.74758869056696	17	CP
TGGATCATCCACATAG-1_2_1	-10.9608516981207	-2.06199675445551	15	CP
TGGCGTGAGTGAGCCA-1_2_1	-6.07634690304628	-2.65326505546564	17	CP
TGGCGTGGTAGGTAGC-1_2_1	3.68902489642271	0.476868424367963	2	CP
TGGGCGTAGTACTGGG-1_2_1	0.98746433953413	-0.650258001136721	8	CP
TGGGTTAGTTGAGTCT-1_2_1	1.26116421918043	-6.24209433441156	4	CP
TGGTACAAGGGTACGT-1_2_1	2.13049349288115	-2.67804723625177	3	CP
TGGTGATGTGGGATTG-1_2_1	2.42199191550383	3.77575558776861	7	CP
TGTAACGAGTCGCGAA-1_2_1	-11.1775551130377	-1.62482410316461	15	CP
TGTAAGCAGGCTCAAG-1_2_1	-4.28347590466372	-1.72723799591059	18	CP
TGTCCACAGTGTTGAA-1_2_1	1.05339180032381	0.344363871765195	8	CP
TGTCCTGGTTGTATGC-1_2_1	0.796561830738868	0.932000774693547	8	CP
TGTGAGTCAATTGAAG-1_2_1	1.33527797559866	-0.669896539497317	8	CP
TGTGTGATCAAGCCGC-1_2_1	0.738457278410282	0.841861124885141	8	CP
TGTTGAGGTGCAACGA-1_2_1	-2.37691000004641	3.89479846115118	13	CP
TGTTGAGTCACCCTGT-1_2_1	-11.692285566529	-4.02341061477655	11	CP
TTACCATTCCGAGCTG-1_2_1	-11.2977524091803	-1.70337086563105	15	CP
TTACGTTTCAAGTCTG-1_2_1	0.695376084247913	-7.07745676879877	4	CP
TTACGTTTCTGAATGC-1_2_1	-6.09044173260561	-2.49721032028192	17	CP
TTACTGTCAAGTTTGC-1_2_1	-11.165445356568	-1.71790438537592	15	CP
TTACTGTTCGCAGATT-1_2_1	4.79106590251097	1.52148092145926	2	CP
TTAGGCATCCATACTT-1_2_1	-1.34164646168581	1.50260550136572	0	CP
TTAGGCATCTCGCGTT-1_2_1	0.802690521875705	1.20208296532637	10	CP
TTCAATCGTGGTTTGT-1_2_1	-4.13321640988222	-1.97336130981439	4	CP
TTCACCGGTAACATGA-1_2_1	-3.07240226765505	0.811913382065355	0	CP
TTCACGCCAGGACAGT-1_2_1	-0.770930080612812	2.06893378849035	10	CP
TTCATGTCACGAGAAC-1_2_1	3.52494976023802	0.252830777120649	2	CP
TTCCAATAGTCGAGGT-1_2_1	-1.41700342198244	1.91059464569098	10	CP
TTCCGGTGTCGTCGGT-1_2_1	0.112817377845134	-0.632517870712222	8	CP
TTCCGGTTCTCATTTG-1_2_1	-11.4773340513312	-4.05595999603266	11	CP
TTCCGTGCAGCATTGT-1_2_1	-11.6663618375861	-1.98088007812494	15	CP
TTCCTCTAGCGAACTG-1_2_1	-11.0315313627326	-3.63008290176386	11	CP
TTCCTTCAGATACTGA-1_2_1	-1.3050289442145	1.59966302270895	10	CP
TTCCTTCTCGGTTCAA-1_2_1	-1.74419358273378	1.87690574283606	0	CP
TTCGCTGCAGGCATTT-1_2_1	-12.1503811170661	-3.73552018051142	11	CP
TTCGGTCAGGTTGGAC-1_2_1	-11.1036396314704	-4.00862866287226	11	CP
TTCGGTCCATACTGTG-1_2_1	6.05241772631773	2.97775978202826	1	CP
TTCTAACGTATGGTTC-1_2_1	1.02543198416599	0.738850396861194	8	CP
TTCTAGTTCGACGATT-1_2_1	-11.5048265745246	-3.49026614074701	11	CP
TTCTCTCTCATCCTGC-1_2_1	0.83342046389946	-1.9126101100921	3	CP
TTCTGTACATGACGGA-1_2_1	0.852130723247614	-0.191459533023776	8	CP
TTCTTGAGTAGGACTG-1_2_1	-12.0529671003424	-3.71971302871698	11	CP
TTGACCCCAGAGGGTT-1_2_1	-11.2632112791144	-1.75992065315241	15	CP
TTGCATTAGGGATGTC-1_2_1	-11.8315220167243	-3.21784764175409	11	CP
TTGCCTGAGATGAAGG-1_2_1	4.46362564067015	0.597003642273008	2	CP
TTGCCTGAGGGTTTCT-1_2_1	0.417336107293453	-0.76820760612482	8	CP
TTGGGATGTGCCTGCA-1_2_1	-1.88649848004213	1.73065317029959	0	CP
TTGGGCGGTAAGGCCA-1_2_1	-11.216829328736	-3.6187708938598	11	CP
TTGGGCGTCACTCACC-1_2_1	-1.21082976361147	1.23606497402197	10	CP
TTGGGTAAGCCTGTGC-1_2_1	2.36481592158445	0.421512219858228	8	CP
TTGGGTAGTAACTTCG-1_2_1	0.467473954955425	-0.476649698066653	8	CP
TTGGGTATCTCTCAAT-1_2_1	-11.7753420164191	-1.97112351303095	15	CP
TTGTGGAAGAGGGTCT-1_2_1	-0.73344722290865	1.9899309312821	10	CP
TTGTGTTCAATCGCAT-1_2_1	-0.303612380226765	2.68636459465033	10	CP
TTGTTGTAGCGGTAGT-1_2_1	-11.6070184995734	-3.73999195938105	11	CP
TTGTTGTGTTGTGCAT-1_2_1	0.946486809352722	0.899753171753942	8	CP
TTTACTGGTCGTCTCT-1_2_1	0.637652994195308	0.564644995880185	8	CP
TTTATGCCACGGTGCT-1_2_1	-0.562234430512104	2.78733986969	10	CP
TTTATGCTCCTTGACC-1_2_1	-0.861333279808674	1.38462061042791	0	CP
TTTCAGTCAAGGATGC-1_2_1	-2.37971117993227	4.00143927688604	13	CP
TTTCAGTCACAGCATT-1_2_1	-0.288652329643879	2.44517118091589	10	CP
TTTCAGTCATCTCATT-1_2_1	-0.777074604233418	1.36872405166632	0	CP
TTTCATGCAAGATTGA-1_2_1	-5.79021361370913	-2.65363984947199	17	CP
TTTCATGTCTGAGCAT-1_2_1	-5.63818552990786	-2.84444027786249	17	CP
TTTCGATAGGTGCATG-1_2_1	-4.41984608670107	13.6854650413514	16	CP
TTTCGATGTTTCACTT-1_2_1	-0.529495268067036	3.1495396530152	10	CP
TTTCGATTCACACGAT-1_2_1	0.218675346175518	-0.718539413261355	8	CP
TTTGACTAGTCTGGAG-1_2_1	1.46626207331785	-1.2756381595611	8	CP
TTTGGAGCACCGGTCA-1_2_1	0.656653226415004	0.614407960128843	10	CP
TTTGGAGTCAACTGAC-1_2_1	-1.59346058865419	1.96702093238836	10	CP
TTTGGTTCATAGCTGT-1_2_1	1.71583291987547	0.626297417831479	8	CP
AAACGCTGTGATACCT-1_2_1	1.46834680537352	-0.559911068725528	8	CP
AAACGCTTCAATCCAG-1_2_1	1.372618765632	-0.5252160394668	8	CP
AAAGAACAGTCAACAA-1_2_1	1.36486637691626	-1.78369766120905	3	CP
AAAGAACTCATGCCGG-1_2_1	-0.688135533531819	0.45931235308653	0	CP
AAAGTCCCAATGCAGG-1_2_1	-0.671591429909382	0.123492065620481	8	CP
AAATGGACAACACGTT-1_2_1	-0.989489822586689	0.884397227120458	0	CP
AAATGGACATAACTCG-1_2_1	-11.5990352918707	-3.41640931015009	11	CP
AAATGGAGTCATCCGG-1_2_1	0.773144097129192	0.318913284492551	8	CP
AACAACCAGTTGAATG-1_2_1	-0.0357554843031505	-0.0956248009681118	8	CP
AACAACCCACTCCTTG-1_2_1	-0.919400720795307	1.59759819860464	0	CP
AACACACTCTTCACAT-1_2_1	6.18655869464048	3.13521451110846	1	CP
AACCATGAGCACACAG-1_2_1	0.708137587705936	-0.815655287551821	8	CP
AACGAAACATGGAACG-1_2_1	-0.603324799736653	0.358794096660672	0	CP
AACTTCTAGAGTCACG-1_2_1	0.993399747709121	-0.81612544898981	8	CP
AACTTCTCACCAGCCA-1_2_1	-10.8569975187384	-3.96624642257685	11	CP
AACTTCTCAGCGACAA-1_2_1	6.24193331698545	3.21734637374884	1	CP
AAGAACACACTCCACT-1_2_1	-1.67982819577089	1.31254715080267	0	CP
AAGACAAAGTTGGGAC-1_2_1	-11.6374740888678	-3.51215916519159	11	CP
AAGACTCCAGCTGAGA-1_2_1	-1.63159802456728	0.614162239980756	0	CP
AAGACTCGTGTCGCTG-1_2_1	-1.97907712956301	1.50476116294867	0	CP
AAGCATCTCGAGAGCA-1_2_1	-1.04175582428804	1.49035585279471	0	CP
AAGCATCTCGTACACA-1_2_1	-9.1111755659186	0.255511555624067	17	CP
AAGCCATCAATTCTTC-1_2_1	-1.13510849972597	1.27788925523764	0	CP
AAGCGAGGTGGGATTG-1_2_1	0.512977839509334	-0.390107091712893	8	CP
AAGCGTTGTCGTACAT-1_2_1	-4.17751076718203	-1.69555097465509	18	CP
AAGCGTTGTCTGATAC-1_2_1	0.974570908645477	-0.437225874710025	8	CP
AAGGAATAGATTGAGT-1_2_1	-0.976525931557331	1.17561364526754	0	CP
AAGGTAACATCCGTTC-1_2_1	1.10142470995554	-2.07138996963495	3	CP
AAGTACCAGCTGGAGT-1_2_1	0.99728788534769	-0.997946080017031	8	CP
AAGTACCGTGGACCTC-1_2_1	1.81485661963591	2.97916907424933	7	CP
AAGTTCGAGCAATTCC-1_2_1	0.576269180575695	-0.540786322402896	8	CP
AATCGTGTCACATACG-1_2_1	-4.09301665325991	13.7397319709778	16	CP
AATGAAGCAGAACTTC-1_2_1	-0.0336953093611339	0.585192534875928	8	CP
AATGAAGCATTGGCAT-1_2_1	0.61749494175085	0.287599894952832	8	CP
AATGCCATCGGTGAAG-1_2_1	0.404385835925426	-0.0976850951194179	8	CP
AATTCCTCACTACGGC-1_2_1	-0.803559928139363	0.998817164254247	0	CP
AATTCCTTCCAACACA-1_2_1	-0.0300102521978953	-0.400785383033694	8	CP
ACAACCACACATTCGA-1_2_1	-0.850492267807637	1.42188018913275	0	CP
ACAACCACAGCTGTTA-1_2_1	-1.51594498654238	0.381452921581327	0	CP
ACAACCAGTGCGGTAA-1_2_1	1.13753704826006	-0.380928334045352	8	CP
ACACCAAAGTAGCCAG-1_2_1	0.831008062759723	-0.770864185142459	8	CP
ACAGAAAGTAACAGGC-1_2_1	-1.50601985951296	1.03299722428328	0	CP
ACAGCCGAGCAGGGAG-1_2_1	1.34010842541822	-1.57165819053644	8	CP
ACAGCCGAGCTAGCCC-1_2_1	1.456343562404	-0.240496214675845	8	CP
ACAGCCGGTTTCGTAG-1_2_1	-1.03384509583345	0.23491990919119	0	CP
ACAGGGAAGCGAGTCA-1_2_1	-10.8581991483771	-3.96548920516962	11	CP
ACAGGGATCGAGTACT-1_2_1	-3.90340950985781	1.89190668220526	0	CP
ACATCCCAGACATGCG-1_2_1	1.0156475017465	-1.24587446098322	8	CP
ACATCCCGTGTTCATG-1_2_1	0.5746431360639	1.3047519957543	10	CP
ACATCGACACCCTTGT-1_2_1	0.0829714248574636	-0.6635718906402	8	CP
ACATGCAAGCACTAGG-1_2_1	-0.967103390892659	0.500921282720624	0	CP
ACCAAACTCGAGCTGC-1_2_1	1.28275108436712	-0.663803514289798	8	CP
ACCAACAGTGGTCTTA-1_2_1	4.09179279307493	-1.83653789405817	2	CP
ACCATTTAGTGCGCTC-1_2_1	-1.61429622670046	1.48487460966116	0	CP
ACCCTCAAGGTCACCC-1_2_1	-1.01698556443087	1.86371261234289	10	CP
ACCCTTGAGAGTGTGC-1_2_1	0.603183449307766	0.657300632250367	10	CP
ACCCTTGGTCGGAACA-1_2_1	1.15533946553835	-1.89656477813715	8	CP
ACCGTTCTCATGGATC-1_2_1	0.92713047104546	-0.790810760307254	8	CP
ACCTACCCAGTAGAGC-1_2_1	0.779033602277126	-0.100894089984835	8	CP
ACCTACCTCAATCGGT-1_2_1	-1.53307059307924	0.639637242806016	0	CP
ACCTGAAAGGGAGATA-1_2_1	-0.736295252045307	0.0831438934326756	0	CP
ACCTGTCAGATGGCGT-1_2_1	0.590293885270443	-0.560657318878115	8	CP
ACCTGTCAGATTAGAC-1_2_1	0.561483682195034	-0.488029416847171	8	CP
ACCTGTCAGGTGAGCT-1_2_1	0.588107080260601	0.0737596189499485	8	CP
ACGGAAGCACAAATCC-1_2_1	0.680063054958667	-1.18660503273004	8	CP
ACGGGTCAGCCTAACT-1_2_1	-1.19312861462465	0.544254857850133	0	CP
ACGGTTAAGGAAAGGT-1_2_1	-11.6463260938727	-3.78879719619745	11	CP
ACGGTTACACATAACC-1_2_1	0.540788681308117	-1.63749199752802	8	CP
ACGTAGTAGCGTCAAG-1_2_1	1.38696512679228	-0.631333645629824	8	CP
ACGTCCTCATACCAGT-1_2_1	-1.1873691370093	0.855181436789094	0	CP
ACGTTCCAGGAAAGGT-1_2_1	-3.9026909162604	0.587398323965131	0	CP
ACGTTCCCAAAGTGTA-1_2_1	-1.02789559861055	1.37623614425665	0	CP
ACTACGAAGGCATCGA-1_2_1	-1.55906703968874	0.475932244014798	0	CP
ACTATCTAGGGTTAAT-1_2_1	1.47892442444929	-2.35605841522211	3	CP
ACTATCTGTATCCTCC-1_2_1	1.36888206104406	0.546174678754865	8	CP
ACTATGGTCTTAATCC-1_2_1	-1.08550324936739	1.00003701801306	0	CP
ACTTAGGGTGCCGGTT-1_2_1	1.6470310995973	-3.57526665573114	3	CP
ACTTATCAGGTGCCAA-1_2_1	-11.3917980482184	-3.46808176879877	11	CP
ACTTCCGGTTAGGCTT-1_2_1	0.369656891623821	-0.434105094718875	8	CP
ACTTCGCTCTGGGCAC-1_2_1	-3.993627577027	1.5935788785935	0	CP
ACTTTCACACGACTAT-1_2_1	-3.53273156185976	13.8667175209046	16	CP
ACTTTCAGTGCCGTAC-1_2_1	1.62312051753172	-0.775082525062503	8	CP
ACTTTCAGTGGGTTGA-1_2_1	1.20075753430494	0.56613374109274	8	CP
ACTTTGTGTAAGCTCT-1_2_1	-1.48482969303957	0.751286362566857	0	CP
AGAAATGGTGCTATTG-1_2_1	-1.62424829502932	0.999030623388349	0	CP
AGACAAACAGGCAATG-1_2_1	-11.7385502149665	-3.94583826904291	11	CP
AGACAGGAGCTTTCTT-1_2_1	1.00287152181038	0.644899714541494	8	CP
AGACAGGGTACACGCC-1_2_1	5.19209334353575	3.08069342727667	1	CP
AGACAGGGTGTACAGG-1_2_1	1.06091843644747	-0.165275808620394	8	CP
AGACCATAGATTGAGT-1_2_1	1.66095182398924	-1.24370485191339	8	CP
AGACCATAGCATGAAT-1_2_1	-5.95951703091494	-2.56569224243158	17	CP
AGACCCGAGTGGAAGA-1_2_1	-0.983480482300434	0.770982708585321	0	CP
AGACCCGCAATCGAAA-1_2_1	0.251873404780712	-0.308869656372012	8	CP
AGACTCAGTTAGGCTT-1_2_1	0.911745267516311	-0.885542687225283	8	CP
AGAGAATCACCGGTCA-1_2_1	-4.3180413534247	13.7613250648499	16	CP
AGAGCAGAGTGGTTGG-1_2_1	0.601778508225765	0.021528783989011	8	CP
AGAGCAGGTCGAATTC-1_2_1	-1.44846418400637	0.588177729201375	0	CP
AGAGCCCAGCTTGTTG-1_2_1	-1.8328712274634	1.28896654005056	0	CP
AGAGCCCCAGCGATTT-1_2_1	1.06655494968065	0.630220565748273	8	CP
AGAGCCCCAGTACTAC-1_2_1	0.102251560489025	0.509660128307401	8	CP
AGATAGATCGAGTCTA-1_2_1	-10.0096321394049	1.29886496419912	19	CP
AGATCCAGTTCAGCGC-1_2_1	-0.80814078350893	1.55996895189291	10	CP
AGATCGTCATTCTCCG-1_2_1	1.7721805880464	-0.305025156783999	8	CP
AGATGAATCAAATAGG-1_2_1	-1.85505083104006	1.71232468242651	2	CP
AGATGAATCTTCTGTA-1_2_1	1.54100999335417	-0.810613807487429	8	CP
AGCATCACAGCTAACT-1_2_1	0.939653572688188	1.57919949646002	10	CP
AGCCACGAGACCTCAT-1_2_1	-0.676231770714436	-5.69169073944086	4	CP
AGCCACGCAGAGAATT-1_2_1	-1.19593837757937	1.63883698339468	0	CP
AGCCAGCAGCAGTACG-1_2_1	1.07308562199244	-0.998115834045352	8	CP
AGCGATTAGTAACCGG-1_2_1	-9.67175581951967	0.963246527862607	19	CP
AGCGATTGTCTCGACG-1_2_1	-1.27675130864016	0.755645938952326	0	CP
AGCGCTGAGTGCCAGA-1_2_1	0.300231487552013	-0.421305831718386	8	CP
AGCGCTGCAGGTGTGA-1_2_1	0.4645077596105	-0.380722221183718	8	CP
AGCGTATAGGTAGTCG-1_2_1	-1.73023703595034	1.47102392072683	0	CP
AGCGTATCACCTCAGG-1_2_1	0.857601427534904	1.17045516128546	8	CP
AGCGTATCACTTGTCC-1_2_1	0.784810417393532	-0.245626624870242	8	CP
AGCTCAAAGCTAGTTC-1_2_1	0.336530656615581	-0.222977277088107	8	CP
AGCTCAAAGGCTTCCG-1_2_1	0.708149687448826	-0.489064272689761	8	CP
AGCTCAAAGTACCGGA-1_2_1	-1.18466094036928	0.86298389340645	0	CP
AGCTCAAGTAATGTGA-1_2_1	0.466430903474178	-0.432906445312442	8	CP
AGCTTCCAGAACCGCA-1_2_1	-11.1195631315314	-3.07145410423273	15	CP
AGGACGAGTAATGTGA-1_2_1	0.000485689441051207	0.609192374897062	8	CP
AGGACTTCAGGCGAAT-1_2_1	0.755599797765102	-0.0692355597495449	8	CP
AGGACTTCATGGCCAC-1_2_1	-1.53416493435732	1.53047299737936	0	CP
AGGCATTAGTAGTCCT-1_2_1	1.52585217455992	0.0315082704544651	8	CP
AGGGAGTGTGCCGTTG-1_2_1	-3.18552401562563	1.34936631078726	0	CP
AGGGAGTTCTGCTTAT-1_2_1	0.685468272367801	-0.616745647239627	8	CP
AGGGAGTTCTTCTGTA-1_2_1	1.37945026258596	-1.76447373275751	8	CP
AGGGTTTAGGTAGTAT-1_2_1	-11.0828438093268	-3.25293093566889	11	CP
AGGGTTTCACTGGACC-1_2_1	0.784419217208709	-0.572038348960818	8	CP
AGGGTTTCATATTCGG-1_2_1	1.09092892805704	-0.0335967505454433	8	CP
AGGGTTTTCGTTTACT-1_2_1	1.39958897332319	-1.65477472190851	8	CP
AGGTGTTAGGTTAAAC-1_2_1	0.728151083985653	-1.26706057434076	8	CP
AGGTTGTCAGTGCGCT-1_2_1	1.17705124715933	-0.802300866889895	8	CP
AGTACTGAGACGGAAA-1_2_1	0.65653246740469	0.806335542154371	8	CP
AGTAGTCGTCACAGTT-1_2_1	-1.06490269204012	1.50580138320929	0	CP
AGTAGTCTCTTCGTGC-1_2_1	1.10320888558992	1.05440363640791	8	CP
AGTGACTAGGAGTATT-1_2_1	0.781011358896579	-0.660290178108157	8	CP
AGTGACTTCATTTCCA-1_2_1	1.4625189612306	-0.562032517242373	8	CP
AGTGATCGTTGCATAC-1_2_1	-11.1786060621344	-1.72622519378656	15	CP
AGTGTTGCAAGCGGAT-1_2_1	0.700708181659069	0.0184736883164036	8	CP
AGTTAGCGTAACCAGG-1_2_1	-11.3442879011237	-3.9059727752685	11	CP
AGTTCGAGTACTGCGC-1_2_1	-1.06414666672579	0.299910459470807	0	CP
AGTTCGATCATGAGAA-1_2_1	-0.811778931816731	0.691410060775338	0	CP
ATACCGAAGGCCTAGA-1_2_1	0.867308226475801	-0.795853313255252	8	CP
ATACCTTTCACTGGTA-1_2_1	1.39579928020605	-1.40961461906427	8	CP
ATAGACCGTGTCATGT-1_2_1	1.52887466649183	-1.4195488059997	8	CP
ATAGACCTCCACGGAC-1_2_1	-3.65808156033388	13.9345428382874	16	CP
ATAGAGATCCAAGCTA-1_2_1	0.704583005110111	-0.441628273773135	8	CP
ATATCCTCAACTTCTT-1_2_1	1.07972431282171	0.862281013083516	8	CP
ATCACTTGTCAACCTA-1_2_1	1.32956221799025	-0.998731550025882	8	CP
ATCCACCTCCTTGAAG-1_2_1	-1.43627861042849	0.444149408292829	0	CP
ATCCGTCCAGACTCTA-1_2_1	-3.82919743557802	1.32742190713888	0	CP
ATCGATGCACGCGCAT-1_2_1	0.891007633010235	0.759677358706354	8	CP
ATCGGCGTCTACCCAC-1_2_1	-0.835950641831074	0.836354072940408	0	CP
ATCGTAGCAGCGAGTA-1_2_1	1.30411565403112	-0.600772436904849	8	CP
ATCGTAGTCCGATGTA-1_2_1	-0.994789748390827	0.799441586983262	0	CP
ATCGTCCGTAAGATCA-1_2_1	1.280573220054	-1.08970588092798	8	CP
ATCGTGAAGAGAGGTA-1_2_1	-1.43305924435488	0.978169981193601	0	CP
ATCGTGAGTGGTCTAT-1_2_1	-5.63424542446962	-2.13725119476313	1	CP
ATCGTGATCCGCACGA-1_2_1	0.623700411120739	-0.740519818115176	8	CP
ATCTCTAGTCCCGTGA-1_2_1	0.53054654697546	-0.0898025596618068	8	CP
ATCTTCAAGTGCAACG-1_2_1	-1.05976620217196	0.406437638950406	0	CP
ATCTTCACACCTGTCT-1_2_1	-3.20617964764467	-0.0721372330665004	0	CP
ATGAAAGAGGTGCCTC-1_2_1	1.18840757111677	-0.59615474586481	8	CP
ATGAAAGGTACATACC-1_2_1	-1.28707364102236	1.51444054002768	0	CP
ATGACCAAGAGGCGTT-1_2_1	0.824032926062431	-0.796401675987185	8	CP
ATGACCAAGTCGAATA-1_2_1	-6.16167977352968	-2.51333218460077	17	CP
ATGCATGTCGACATAC-1_2_1	-1.73435214062563	1.00598699207312	0	CP
ATGCGATTCTATCGGA-1_2_1	-3.56699326535097	13.8360397254944	16	CP
ATGGAGGTCCCTAGGG-1_2_1	0.49809157947668	-0.303380903053225	8	CP
ATGGATCAGGTGCGAT-1_2_1	-0.0511545826994517	0.154524389457761	8	CP
ATGGGAGGTTGTGCCG-1_2_1	0.324831874171581	-0.377094682502688	8	CP
ATGGGTTAGGGCAATC-1_2_1	1.429234893123	-1.30544930343622	8	CP
ATGGGTTCAATCAAGA-1_2_1	-1.66484907170168	0.639188151609956	0	CP
ATGGGTTTCGTGTGGC-1_2_1	0.760857299963321	-0.612656649398745	8	CP
ATGTCCCCAGACGCTC-1_2_1	-3.39656546612612	1.70401299352652	0	CP
ATTACCTCAAGTCCAT-1_2_1	-11.0191850950324	-3.8415401542663	11	CP
ATTACTCGTCCACACG-1_2_1	0.765274093548145	0.0273553764343846	8	CP
ATTATCCCACAATCTG-1_2_1	-0.934534459313069	0.622730541777669	0	CP
ATTCACTGTCACAGAG-1_2_1	1.15393337706694	0.564025137376844	8	CP
ATTCAGGTCGCAGAGA-1_2_1	0.59442913631567	-0.526412185478152	8	CP
ATTCCTATCCATTCGC-1_2_1	-6.11243060131899	-2.45252018814081	17	CP
ATTCTACAGGCGCTTC-1_2_1	-1.13482096691958	1.14217368121153	0	CP
ATTCTACCATGAATCC-1_2_1	-5.8528576185309	-2.61864643936151	17	CP
ATTCTTGCACATTACG-1_2_1	0.577638776103344	-0.322088774490298	8	CP
ATTCTTGCAGGTCTCG-1_2_1	1.39689800242552	-0.44113331680292	8	CP
ATTTCACAGTTGAAAC-1_2_1	0.759453059235897	0.020069245052396	8	CP
ATTTCACCAATGCAAA-1_2_1	-1.52321484585634	1.00275329108244	0	CP
CAACAGTAGGTCCCTG-1_2_1	0.742985413471546	0.222263697338163	8	CP
CAACCAATCAAACCTG-1_2_1	0.415207357207622	-0.243582006740512	8	CP
CAACCTCTCGACACCG-1_2_1	-1.08125415345064	0.960663143348752	0	CP
CAACGATAGGATTCCT-1_2_1	0.0881399820245168	-0.170695480155886	8	CP
CAACGATAGGGCAGGA-1_2_1	1.35545870761045	-0.963887270736636	8	CP
CAACGATAGTATAGGT-1_2_1	0.591800482074108	-0.769316967773379	8	CP
CAACGATGTTATTCTC-1_2_1	-1.02312615414492	0.760876032327174	0	CP
CAACGGCGTGGAACCA-1_2_1	-1.10985162754885	1.09489074702269	0	CP
CAACGGCTCTCGCAGG-1_2_1	-1.10553935070864	0.956544507098256	0	CP
CAAGAGGAGCGTTAGG-1_2_1	-0.0189510871969798	-0.0723523462294948	8	CP
CAAGCTACACGAGGAT-1_2_1	1.60291019181379	-1.67717343215937	3	CP
CAAGCTAGTAAGCTCT-1_2_1	-2.02132251759401	1.08639303202635	0	CP
CAAGCTATCTGGTGCG-1_2_1	-0.599462657173786	0.435685667944013	8	CP
CAAGGGAGTTCAGGTT-1_2_1	-3.92351296444765	13.7861291801453	16	CP
CAATACGGTGACTATC-1_2_1	-11.5896444608771	-3.57844191436762	11	CP
CAATCGACAGGGACTA-1_2_1	0.0306708524621389	0.111311558437406	8	CP
CAATTTCGTAACGCGA-1_2_1	-11.7159776975714	-1.92036610488886	15	CP
CAATTTCGTAGCCAGA-1_2_1	0.0914004156983754	0.00368047113424419	8	CP
CAATTTCTCGCCAACG-1_2_1	0.732877329984989	-0.632172402191104	8	CP
CAATTTCTCTCTAGGA-1_2_1	5.78287503222593	3.02844494934088	1	CP
CACAGATCATAGTCGT-1_2_1	0.756500483552303	-0.414449747848452	8	CP
CACGAATGTTCATCTT-1_2_1	-4.27666810055605	13.7055065071107	16	CP
CACGGGTGTGTATTCG-1_2_1	-4.02407124539248	13.7931882774354	16	CP
CACGTGGTCTTTGATC-1_2_1	-1.66815379162661	1.70346969718939	0	CP
CACTGTCAGCTCATAC-1_2_1	0.458610237637844	-1.71792465095514	8	CP
CAGAGCCTCCATAGGT-1_2_1	1.01619933644899	-0.917173560905398	8	CP
CAGAGCCTCGCTGTCT-1_2_1	1.56990894774565	0.0214936172485936	8	CP
CAGAGCCTCGGCTTCT-1_2_1	-0.925133733948384	0.45716014857298	0	CP
CAGATCAGTTCGGTTA-1_2_1	1.24606517056593	-1.02489751224512	8	CP
CAGATTGGTCGACGCT-1_2_1	-1.29586031933657	0.658833186876832	0	CP
CAGATTGTCGGCCAAC-1_2_1	0.719311700264301	-2.06772833709711	3	CP
CAGCAATGTCGTCATA-1_2_1	-1.62138083477846	0.67471541072136	0	CP
CAGCACGCAACAAGTA-1_2_1	-1.05787244339815	1.19061982984549	0	CP
CAGCACGTCACGGGCT-1_2_1	-1.41194727917543	0.940154943418561	0	CP
CAGCCAGAGATGGTAT-1_2_1	1.39348772267469	-0.448459204482974	8	CP
CAGCCAGGTGATACAA-1_2_1	1.39173394540915	-1.88656192665094	3	CP
CAGCGTGTCATTACTC-1_2_1	-1.42492344876162	0.620660278749524	0	CP
CAGCGTGTCCATAAGC-1_2_1	1.50552842120298	0.250153396081983	8	CP
CAGGGCTAGTAGCTCT-1_2_1	-1.15374377270571	1.30824548358923	0	CP
CAGGGCTGTGATGGCA-1_2_1	0.470671177903499	-0.561204251098574	8	CP
CAGGTATTCCCTCGTA-1_2_1	1.79952624539503	-4.33230572586054	3	CP
CAGTTAGGTTAGAGTA-1_2_1	0.701046259204235	0.262266073179303	8	CP
CATACTTCAGGATGAC-1_2_1	-0.996543793877278	0.573458317470609	0	CP
CATCCACCACCCGTAG-1_2_1	1.68954667548307	-2.37040882949823	3	CP
CATCCACGTTTGAAAG-1_2_1	-1.13400033017031	0.72678481954044	0	CP
CATCCGTCAATTCTCT-1_2_1	-3.64336398144594	13.8341733848572	16	CP
CATCGCTGTGAACCGA-1_2_1	-0.0621323873602488	1.15624902005201	10	CP
CATCGCTTCCTGTTAT-1_2_1	-3.70743039151064	0.908766437125264	0	CP
CATCGTCTCCCATAGA-1_2_1	2.10104212264189	-1.9917333686828	3	CP
CATGCCTAGTGGTGAC-1_2_1	-1.14026835461489	0.494305405569135	0	CP
CATGCCTCAGAGTGAC-1_2_1	0.38385835389265	-0.48733442668909	8	CP
CATGCGGGTCCTGTTC-1_2_1	1.36790892581114	-0.571299966621341	8	CP
CATGCGGGTGCCTGAC-1_2_1	-0.931779294212971	0.815700772953092	0	CP
CATGCTCCAACAGCTT-1_2_1	0.308109314242687	-0.440860208320559	8	CP
CATGCTCTCTCGAGTA-1_2_1	-1.28103425999514	1.67512494678503	0	CP
CATTCATCATCCTATT-1_2_1	1.6327209184564	-0.917181667137088	8	CP
CATTGAGAGTCATGCT-1_2_1	-5.88526156445375	-2.4583089912414	17	CP
CATTGAGGTTCAGCTA-1_2_1	0.45890787343153	-0.632210072326602	8	CP
CATTGTTAGCACGTCC-1_2_1	0.985148207346286	0.0422043835640538	8	CP
CATTTCACAGTGTGCC-1_2_1	-1.44298270245424	0.623036403012334	0	CP
CCAATGAAGTAGACAT-1_2_1	0.83467150578865	-0.794401224899234	8	CP
CCAATGAGTAGCACGA-1_2_1	0.482043535510387	-0.495576080131472	8	CP
CCAATTTAGTATGAGT-1_2_1	-3.67253211041323	13.8079921638489	16	CP
CCACAAAGTCTTGAGT-1_2_1	0.924161190228846	-0.503036078262271	8	CP
CCACACTAGACCAAGC-1_2_1	-4.10689261456362	2.03351468200689	0	CP
CCACCATAGAGGGCGA-1_2_1	-2.68461349507204	1.34651136751181	0	CP
CCACGTTTCTAGATCG-1_2_1	-3.67420247097841	13.8346540367127	16	CP
CCACTTGAGCCGTCGT-1_2_1	1.49527445534834	-1.47556858901972	8	CP
CCATCACGTAGATCGG-1_2_1	1.67454901436933	-1.03228562717432	8	CP
CCCAACTGTCTCGGAC-1_2_1	-1.70112445851198	1.18658599610335	0	CP
CCCTAACAGATAGTGT-1_2_1	1.21335238317617	-1.18745511417383	8	CP
CCCTTAGAGCACGATG-1_2_1	1.18575978378424	1.29576373453146	8	CP
CCGATCTTCAGTGTCA-1_2_1	-4.53826478024355	13.6451684867859	16	CP
CCGCAAGAGGGCAAGG-1_2_1	-1.23788931866518	0.731746865239798	0	CP
CCGCAAGCATGACTAC-1_2_1	-1.23496749897829	1.25646317358023	0	CP
CCGCAAGGTCGGAAAC-1_2_1	-5.82836344738833	-2.53891163711542	17	CP
CCGGACAGTAGTGATA-1_2_1	-1.37099435826174	1.17344457263952	0	CP
CCGGTAGCAGATTCGT-1_2_1	1.14507520298132	-0.95546322708124	8	CP
CCGGTAGGTAGATTGA-1_2_1	1.39753103355535	-1.5290287101745	8	CP
CCGTGAGGTGCAGTGA-1_2_1	-11.4968776990973	-3.8759468162536	11	CP
CCTACGTAGGACTAAT-1_2_1	5.64931866625914	2.8620616828919	1	CP
CCTATCGAGCTCGGCT-1_2_1	-0.109875350197468	0.0220711862564671	8	CP
CCTATCGCACCGTGGT-1_2_1	-11.5275678922736	-1.84528976325983	15	CP
CCTATCGGTGTTCGTA-1_2_1	-0.616665988167439	0.600034404349385	0	CP
CCTCATGCAAAGACTA-1_2_1	0.72410525480875	-0.68725639228815	8	CP
CCTCATGCACTCTAGA-1_2_1	1.48573967913755	-0.10309677963251	8	CP
CCTCCTCCAGTTGTCA-1_2_1	-1.6797266294562	1.33636057729727	0	CP
CCTCCTCTCCATCCGT-1_2_1	-11.0431995679938	-1.78892761116022	15	CP
CCTCTCCGTAGAGGAA-1_2_1	1.04067798058161	1.04663268084532	8	CP
CCTGTTGAGCATCCTA-1_2_1	-11.8920994093024	-3.47598343734735	11	CP
CCTTCAGGTAGTCTTG-1_2_1	-0.353129892548237	0.057382169914304	8	CP
CCTTGTGAGGGTGGGA-1_2_1	-0.973324089249287	1.11937755699164	0	CP
CGAAGGAAGTTGGAGC-1_2_1	-1.10125616093508	1.27606648559576	0	CP
CGAAGGACATCCGATA-1_2_1	-1.13967278500429	0.700072053623258	0	CP
CGAAGTTCAGTAGAAT-1_2_1	-1.69657876988283	1.03226662034994	0	CP
CGAAGTTGTCTTCGAA-1_2_1	0.404295654097881	-1.80529576187128	8	CP
CGAATTGAGTGCCCGT-1_2_1	-1.41918352146975	0.46495867128378	0	CP
CGAATTGTCCGCAACG-1_2_1	0.101832718650188	-0.48003393058771	8	CP
CGAGAAGCAGCGACAA-1_2_1	6.14843508700499	3.38881177062994	1	CP
CGAGAAGTCGTAGTCA-1_2_1	1.16692617634901	-0.80949920063013	8	CP
CGAGTGCGTCAGACGA-1_2_1	-11.1546106626593	-3.21576910858148	11	CP
CGAGTTACAATCGCGC-1_2_1	0.694285408655491	-0.0340867603301418	8	CP
CGAGTTACATTCCTAT-1_2_1	-4.08141329785219	1.5510836278916	0	CP
CGATCGGCACGTCTCT-1_2_1	-0.693162350853596	0.274350676488935	0	CP
CGATCGGGTAGCTCGC-1_2_1	1.65582552651533	-0.911819990920962	8	CP
CGATGGCAGGACAACC-1_2_1	0.954940003404703	-0.779391821670474	8	CP
CGCAGGTAGTAGGATT-1_2_1	-2.13139775296083	3.7240960037232	13	CP
CGCATAATCGCAGTGC-1_2_1	-1.01857593556276	1.17641440386778	0	CP
CGCATGGAGGCAGCTA-1_2_1	-0.352839141091023	-0.0659865701674831	8	CP
CGCCAGAAGCAGTCTT-1_2_1	0.863054995486822	-0.0791252220153225	8	CP
CGGAGAAAGACGGATC-1_2_1	-1.7316098501288	0.546069014620839	0	CP
CGGAGAATCACAACCA-1_2_1	-0.741516380509053	0.621008444380819	0	CP
CGGGACTAGTGTTGAA-1_2_1	0.373838336268749	-1.68063383941645	8	CP
CGGGACTTCTTTGATC-1_2_1	0.0246560285485646	-0.366190370368899	8	CP
CGGGTGTTCGCTTGCT-1_2_1	-3.47498467465273	-0.1046398842811	0	CP
CGTAGTAAGAGATGCC-1_2_1	2.01783654193052	-0.576452907371463	8	CP
CGTAGTAGTAGTCACT-1_2_1	0.458622039357509	1.44582218284613	10	CP
CGTAGTATCCATTGTT-1_2_1	1.05891487101683	0.00422358865743755	8	CP
CGTGAATGTTCGGCCA-1_2_1	0.757397920886364	-0.52036755924219	8	CP
CGTGAATGTTCTTGTT-1_2_1	1.13453739980825	-0.680979784774722	8	CP
CGTGATAAGCCTATCA-1_2_1	0.933932454387035	-1.36360245590204	8	CP
CGTGATAGTATCGCTA-1_2_1	0.612774581710186	-0.506389912414492	8	CP
CGTGATATCAAGTCGT-1_2_1	1.55528012017378	-0.469149764823855	8	CP
CGTGATATCTGAGAAA-1_2_1	5.98271319369444	3.77563947792059	1	CP
CGTTGGGTCTCACGAA-1_2_1	1.78523823718199	-0.591432985114993	8	CP
CTAACCCCATTCAGGT-1_2_1	2.43923327426084	2.87224573249823	7	CP
CTAACCCGTGTACATC-1_2_1	0.562571794787731	1.10453549380308	10	CP
CTACCCAAGTACGAGC-1_2_1	-1.5063126375281	0.490641597461759	0	CP
CTACCCATCTCATTAC-1_2_1	-1.70766618748537	1.19647929425245	0	CP
CTACGGGCACTTTAGG-1_2_1	1.24563285807737	-0.32626253013605	8	CP
CTAGACATCTATTCGT-1_2_1	1.65882167319426	-0.615638788986148	8	CP
CTATAGGCACTGAATC-1_2_1	0.791710347930279	1.06922680492407	8	CP
CTATAGGTCGAACCAT-1_2_1	1.60384133557447	-1.26077133064264	8	CP
CTCAACCAGCGACTGA-1_2_1	1.03572128812441	-0.743873652267398	8	CP
CTCAACCTCACTTATC-1_2_1	-9.09090426464907	0.343530867052137	17	CP
CTCAAGACACAGTATC-1_2_1	0.64075481990942	-0.0467751586913479	8	CP
CTCAATTCACTGCGTG-1_2_1	-11.5185585310065	-3.56790762786859	11	CP
CTCACTGAGAGAATCT-1_2_1	-4.15670493145815	1.84528082962042	0	CP
CTCACTGAGCCGGAAT-1_2_1	1.61615678767332	-0.791272457885684	8	CP
CTCCACATCTTTACAC-1_2_1	-1.1248781969153	0.563438642573415	0	CP
CTCCATGGTCGCATCG-1_2_1	1.5803213427461	-0.425870593833865	8	CP
CTCCCTCAGTGCGTCC-1_2_1	-1.06189849873415	0.810657974135934	0	CP
CTCCCTCCACAATTCG-1_2_1	-0.113795666893635	-2.13881092910761	3	CP
CTCCGATAGTGGAAGA-1_2_1	1.36244109372267	-0.975025709915103	8	CP
CTCCTCCTCGCTCTCA-1_2_1	0.923349648775842	-1.49087983016962	8	CP
CTCCTCCTCTACACTT-1_2_1	-1.23556688328615	0.577042031836568	0	CP
CTCCTTTCATACCAGT-1_2_1	0.672649235526409	0.40027463788992	8	CP
CTCGAGGCAGATACCT-1_2_1	-11.2045545866095	-3.56782275085443	11	CP
CTCGAGGTCCACTTCG-1_2_1	0.544840068618145	-0.196797367381991	8	CP
CTCTCAGAGGCGAACT-1_2_1	-1.1738763143622	0.807649150294124	0	CP
CTCTGGTAGAAATTCG-1_2_1	0.524341733256664	-0.574575480270327	8	CP
CTGCAGGGTGGAACCA-1_2_1	-10.7572803785407	-4.07910233383173	11	CP
CTGCCATAGTAACAGT-1_2_1	1.48957523802885	-0.0996739829062832	8	CP
CTGCCATGTCACTACA-1_2_1	1.62249794701704	-0.791373428153933	8	CP
CTGCGAGTCCAAGGGA-1_2_1	1.28019014100203	0.522545639228879	8	CP
CTGGACGAGCACTAAA-1_2_1	-3.20166876812807	-1.13350408916468	0	CP
CTGGACGCAGATCATC-1_2_1	-8.89251139660708	0.064932230663358	17	CP
CTGTACCAGAAGGGAT-1_2_1	1.00078321347603	-0.812154229927005	8	CP
CTGTAGATCGTTCAGA-1_2_1	0.793858514229145	-0.64071565513605	8	CP
CTGTCGTGTGTCCAAT-1_2_1	4.37720629672178	3.94869417304999	7	CP
CTTCAATCAGACTCTA-1_2_1	1.69393453101286	-0.942920621681155	8	CP
CTTCCGAGTGCTCCGA-1_2_1	-0.143612175186787	0.212998989772855	8	CP
CTTCCTTTCGAATGCT-1_2_1	0.615437031785335	-0.287630256462039	8	CP
CTTCGGTCAAATCAGA-1_2_1	0.58762353757986	-0.167936261939944	8	CP
CTTCTAATCTTCCTAA-1_2_1	1.2087929556764	-1.46424084548944	3	CP
CTTGAGAAGATGTTAG-1_2_1	-0.158880381783161	-6.49081259613031	4	CP
CTTTCAAGTGCTCGTG-1_2_1	-1.70167878170839	2.04721790905005	0	CP
GAACACTAGATGCTAA-1_2_1	-0.909822969635639	0.880903634977399	0	CP
GAACACTGTGTAAATG-1_2_1	2.83517810801634	3.72013062591559	7	CP
GAACGTTTCTAGTTCT-1_2_1	1.43804994324812	-0.880346950340213	8	CP
GAAGGACCAGTCAGAG-1_2_1	1.20165932277807	-1.26247673873896	8	CP
GAATAGACAAACCACT-1_2_1	-1.40609219570986	1.45635521764761	0	CP
GAATAGAGTGGACCAA-1_2_1	-1.02792099018923	1.49769354219442	0	CP
GAATCGTCATGCCGGT-1_2_1	1.28642961482176	0.383136961412488	8	CP
GACCAATAGAGTGGCT-1_2_1	-1.36503627796999	1.34985775108343	0	CP
GACCCTTGTGCAACAG-1_2_1	5.79825779894957	3.37920779342657	1	CP
GACGCTGCATCGATCA-1_2_1	0.635800630847301	-0.4311500156402	8	CP
GACTATGCAAGTTCCA-1_2_1	-11.1768865873419	-3.62366848831171	11	CP
GACTATGGTAGCGTAG-1_2_1	1.44366666773924	0.736513872434257	8	CP
GACTCTCAGAGCAGAA-1_2_1	-1.83573630352846	0.646289858770429	0	CP
GAGAAATGTGGCATCC-1_2_1	-3.26026537915102	0.268872890424787	0	CP
GAGACTTAGGAGCTGT-1_2_1	1.54323199490675	0.0402739679337132	8	CP
GAGACTTCATATCGGT-1_2_1	0.777450011173572	-0.60838549976343	8	CP
GAGAGGTGTCGTTGCG-1_2_1	0.629735500613537	-0.203758295822085	8	CP
GAGATGGAGGGTAATT-1_2_1	-1.17502239247194	0.85002422685629	0	CP
GAGATGGGTGAAAGTT-1_2_1	-10.9988060285651	-4.29117136840815	11	CP
GAGCTGCCAGTCGCTG-1_2_1	-1.01864877243868	0.428722772550641	0	CP
GAGGCAACAGCTTCGG-1_2_1	0.369372100631084	-1.84640842323297	8	CP
GAGGCAATCGGACTGC-1_2_1	1.56877985695967	-0.889828499603213	8	CP
GAGGGATTCTCTCCGA-1_2_1	1.11615900794634	0.16140300388342	8	CP
GAGTCATCACCTGATA-1_2_1	-1.83481266995302	1.19182595963484	0	CP
GAGTCTAAGGATGGCT-1_2_1	-0.787730126579914	0.76281874886608	0	CP
GAGTCTATCGAGAAGC-1_2_1	-0.744297890862141	1.20610264296538	0	CP
GAGTGTTGTAGGTGCA-1_2_1	1.65955594281324	-0.304349597740115	8	CP
GAGTGTTTCGCACTCT-1_2_1	6.18545910815367	2.92681593055731	1	CP
GAGTTACGTAATGCTC-1_2_1	-3.82484963436953	13.8155319129944	16	CP
GAGTTGTCAGGAACCA-1_2_1	0.0446586916840932	-0.389914687919558	8	CP
GAGTTTGGTCGACTGC-1_2_1	1.29376268486151	-0.855255183029116	8	CP
GATAGAACAGGTTTAC-1_2_1	-4.00284483929506	1.39265472049719	0	CP
GATAGAATCATTCGGA-1_2_1	0.711350546280231	-1.70137697105402	8	CP
GATAGAATCGCTCCTA-1_2_1	-0.137560396393452	-0.0923093522071254	8	CP
GATAGCTCACCTTCCA-1_2_1	0.618142188588466	-0.5208215082168	8	CP
GATAGCTGTTCTCGTC-1_2_1	1.6875669668115	-0.768178876686038	8	CP
GATCACAAGAAGGCTC-1_2_1	-0.687540917595539	0.719903899160086	0	CP
GATCATGAGGCTTTCA-1_2_1	-0.779767184456501	1.1927590703488	0	CP
GATCCCTCAGCTACTA-1_2_1	-1.25258305569521	1.20671803112036	0	CP
GATCCCTCATTGACTG-1_2_1	0.462465823689785	-0.516219433593692	8	CP
GATCGTATCCTTTAGT-1_2_1	-1.55532863636843	0.914061847877561	0	CP
GATGACTCAATAGAGT-1_2_1	-1.17115858097902	1.04706338400847	0	CP
GATGATCCACATAACC-1_2_1	1.75432923535475	-0.785383876609744	8	CP
GATGCTACATCCGTTC-1_2_1	0.981955924133148	1.27025694007879	8	CP
GATGCTAGTATCATGC-1_2_1	-0.0320846130453685	0.391332600069104	8	CP
GATGTTGAGTTGAAGT-1_2_1	1.09971590439447	-1.20938795452112	8	CP
GATGTTGGTCCTACAA-1_2_1	-0.981322078903828	0.425854299020826	0	CP
GATGTTGGTGGACTGA-1_2_1	1.44666424492964	-0.522088106918277	8	CP
GATTCTTGTGACTAAA-1_2_1	0.732121319571819	0.058089379024564	8	CP
GATTCTTTCCATGCAA-1_2_1	-0.800515799721394	0.57371157760626	0	CP
GATTTCTCAGGGTCTC-1_2_1	1.92873415450224	-3.34046250228876	3	CP
GCACGGTGTGAGTGAC-1_2_1	0.656149358550396	-0.466524299430789	8	CP
GCACGTGAGAGTTCGG-1_2_1	6.2713665674127	3.1176027690888	1	CP
GCACGTGGTACAATAG-1_2_1	-11.7278690626227	-3.55204611663813	11	CP
GCACTAATCAGTCTTT-1_2_1	1.29700091580519	-1.99472313766474	8	CP
GCCAACGGTCAGCGTC-1_2_1	1.42800548771986	0.280764344883023	8	CP
GCCAGCAAGGGTAATT-1_2_1	-0.344567685326252	0.56637001390463	10	CP
GCCAGGTCAGCGCGTT-1_2_1	1.00404755125412	-0.129044112014712	8	CP
GCCATGGCAGAATGTA-1_2_1	0.701647848883953	-0.636974510002078	8	CP
GCCGATGAGTCTTCCC-1_2_1	-4.19309666653505	1.735646489811	0	CP
GCCGTGACATCCTTCG-1_2_1	1.09967808524736	-0.141127880859317	8	CP
GCGAGAAAGAGAAGGT-1_2_1	1.45724561909803	-1.42683750038141	8	CP
GCTACCTTCATCACCC-1_2_1	0.848094576100197	0.237400177669584	8	CP
GCTGAATAGCCTTTGA-1_2_1	0.1470949957765	0.891819018673955	10	CP
GCTGCAGAGCTCTGTA-1_2_1	1.40804779628881	-1.03651958351129	8	CP
GCTTCACAGCCACTCG-1_2_1	-0.523036389549885	0.11422694082266	0	CP
GGAACCCGTGTGCCTG-1_2_1	1.26132720808157	-0.764575895118655	8	CP
GGAAGTGAGGGACTGT-1_2_1	-1.08486822148195	1.45760387535101	0	CP
GGAATCTAGTGTAGTA-1_2_1	0.753745452562656	0.556318167400419	8	CP
GGAATCTTCATCGCAA-1_2_1	-1.3493917276465	1.02647617812163	0	CP
GGAATCTTCGACATCA-1_2_1	-0.97885635395876	0.463883582305967	0	CP
GGAATGGAGCTTGTGT-1_2_1	-1.24158385296694	0.96404226477152	0	CP
GGAATGGCATACTGTG-1_2_1	1.43384072283873	-1.5397024715423	8	CP
GGAATGGGTCTCGGAC-1_2_1	-1.64678671856752	0.455359939289151	0	CP
GGACGTCAGCCGGATA-1_2_1	0.54377257923254	-0.385693367767276	8	CP
GGACGTCGTGAACTAA-1_2_1	0.384370775023784	-0.349629339027346	8	CP
GGAGAACGTCGCACGT-1_2_1	0.237952680388775	0.908963892412244	0	CP
GGAGCAAAGCCTTTCC-1_2_1	1.28756636480459	-1.50469547157282	8	CP
GGAGGTAAGCTAGAGC-1_2_1	1.6085994551576	-0.191744443225802	8	CP
GGATCTAGTAGCTGCC-1_2_1	0.504576803246822	0.684574570310174	8	CP
GGATGTTCATTGTCGA-1_2_1	-0.737694530686055	1.62881362791067	10	CP
GGCACGTCACTTCCTG-1_2_1	0.991583720842685	1.10174888725287	8	CP
GGCAGTCCAACCCTCT-1_2_1	0.345569522181835	-0.228733118820132	8	CP
GGCTTGGTCGCCGATG-1_2_1	-0.673311143120442	1.26078611965185	10	CP
GGCTTTCAGGGCTGAT-1_2_1	-1.01101651688448	0.38352066631323	0	CP
GGCTTTCCAAATGGTA-1_2_1	0.765149698654499	-0.568932589340152	8	CP
GGGACCTAGTAAGCAT-1_2_1	-0.00226512451997785	0.331898692798673	8	CP
GGGACCTGTATTCCGA-1_2_1	-11.0041342069708	-3.97524767761225	11	CP
GGGACTCTCAACCTCC-1_2_1	0.787422017256107	1.25030601377493	8	CP
GGGATCCTCTCTGACC-1_2_1	1.5892987559236	-1.08302789573664	8	CP
GGGATGATCAGTAGGG-1_2_1	0.576807321111049	-0.663470324325503	8	CP
GGGCCATTCAGACATC-1_2_1	0.619759411612835	-0.519922074127139	8	CP
GGGCGTTAGACCTCCG-1_2_1	1.52141633729109	-0.90941637401575	8	CP
GGGCTACTCTTGCAAG-1_2_1	0.549771816531505	-0.254781421470584	8	CP
GGGTAGACAACGCATT-1_2_1	0.765961186090793	-0.468659695434512	8	CP
GGGTATTTCAGAGCAG-1_2_1	-11.3529777814948	-4.0092533195495	11	CP
GGGTCACAGCGACTTT-1_2_1	0.970830404261436	-0.0974004829406154	8	CP
GGGTCACCAATGCTCA-1_2_1	1.41081574658522	-0.270843681144656	8	CP
GGGTTATGTCGTGATT-1_2_1	-1.69005611439577	0.60195239241129	0	CP
GGGTTTAGTTCAAACC-1_2_1	0.526101441184368	-0.449161585617007	8	CP
GGTAATCCATGTGCCG-1_2_1	-11.0267868330084	-4.03986960296625	11	CP
GGTAATCTCGTGCTCT-1_2_1	-0.0815238048636058	-0.299390729713382	8	CP
GGTAATCTCTGCCTGT-1_2_1	-1.41697195073	1.30225724334723	0	CP
GGTGTCGAGCCATGCC-1_2_1	0.357765824595775	0.975558999729215	10	CP
GGTGTCGCATGGACAG-1_2_1	-0.854019313057576	1.75610989685064	10	CP
GGTTCTCGTAGGGTAC-1_2_1	0.969458428273287	-0.451194819259585	8	CP
GGTTGTACACAAAGTA-1_2_1	1.36076861719259	-1.54180484657282	8	CP
GGTTGTAGTAGTCTTG-1_2_1	0.275512428084697	-0.0654019678115261	8	CP
GTAAGTCGTGTGGTCC-1_2_1	-0.696387796600971	0.365901116085111	0	CP
GTAAGTCTCTACTATC-1_2_1	2.44213852385649	2.79520315284735	2	CP
GTAATGCTCCATTGCC-1_2_1	1.2857880304254	-0.0369603598594082	8	CP
GTAATGCTCCTTACCG-1_2_1	0.698134467998829	-0.404609140205325	8	CP
GTACAACGTATCACCA-1_2_1	-11.1729269315802	-1.62438326721186	15	CP
GTACAACTCACAGAGG-1_2_1	-1.68345954914919	-3.54237538223261	5	CP
GTAGAAAGTCGTTTCC-1_2_1	0.552852542201366	-0.172854241180362	8	CP
GTAGAGGAGTGGTCAG-1_2_1	-1.39634802838198	1.07600981349951	0	CP
GTAGATCAGGAGATAG-1_2_1	-11.3946943571173	-1.72063499336237	15	CP
GTAGATCTCCGGTAGC-1_2_1	1.58822587231764	-0.052934881496371	8	CP
GTAGGAGAGCTTAGTC-1_2_1	-1.48699071904055	0.805791105878412	0	CP
GTAGGAGTCCGTGGCA-1_2_1	-1.05751767655245	0.67716305310732	0	CP
GTAGGTTAGAACTCCT-1_2_1	0.592566044131603	0.0144412552834141	8	CP
GTAGTACAGACGTCCC-1_2_1	1.19727930525907	0.327314171743451	8	CP
GTCAAACAGTATTCCG-1_2_1	-0.905596165856037	1.36133879776007	0	CP
GTCAAACAGTTGGCTT-1_2_1	-3.34071257611147	-0.590981897163333	0	CP
GTCAAACGTCTACTGA-1_2_1	-11.8474130918585	-3.43786936645502	11	CP
GTCAAACGTTACTCAG-1_2_1	-1.07256081601015	1.14079711194044	0	CP
GTCAAACTCAGGAGAC-1_2_1	-1.49926665325991	0.913597319078504	0	CP
GTCACGGCAGTTGGTT-1_2_1	1.14511752227911	-1.38154989128107	8	CP
GTCATTTCAAATGCGG-1_2_1	1.2894940684236	-1.28032546882624	8	CP
GTCATTTTCCATGATG-1_2_1	1.67819234828123	-0.882147010612429	8	CP
GTCCACTAGTCATCCA-1_2_1	-2.09946969052187	1.72090006227499	0	CP
GTCCACTCATTGGGAG-1_2_1	-1.54610350628725	0.774877482828556	0	CP
GTCCTCAGTTACACTG-1_2_1	-1.77713802357546	0.780715651613532	0	CP
GTCGAATCATCTAGAC-1_2_1	-0.983204632004414	0.15023768301016	0	CP
GTCGCGAAGTTGCGAG-1_2_1	-0.959218530853901	0.574547398638784	0	CP
GTCTACCTCGACACCG-1_2_1	0.506549866000499	-0.770906981277407	8	CP
GTCTACCTCGTTCGCT-1_2_1	0.0196176479257009	-0.49402957801813	8	CP
GTCTAGAGTCTACAGT-1_2_1	-0.679872183998738	0.0850877797127354	8	CP
GTCTCACAGACATAAC-1_2_1	-5.99766209622255	-2.5885420406341	17	CP
GTCTGTCAGCATACTC-1_2_1	1.56571170786985	-0.944946941184939	8	CP
GTCTGTCGTCGAGCTC-1_2_1	0.284204096595134	-0.273561772155703	8	CP
GTGACGCCACATTACG-1_2_1	1.35434463719496	0.572100806784688	8	CP
GTGAGGAAGCACGTCC-1_2_1	1.06088146666655	-1.95650821571344	8	CP
GTGAGTTAGGATCACG-1_2_1	1.36874410609373	-0.773052510070742	8	CP
GTGAGTTCAGTGTGGA-1_2_1	-1.24542453785769	1.31897354478842	0	CP
GTGAGTTTCGGTCTGG-1_2_1	1.19729003409513	1.30296296234137	8	CP
GTGCGTGTCAATGCAC-1_2_1	0.714506060878124	0.913231242251455	8	CP
GTGCGTGTCTGGGTCG-1_2_1	1.47506401042112	-0.24649083261484	8	CP
GTGGAAGGTGAAGCGT-1_2_1	0.568523378173198	-0.290404137420596	8	CP
GTGGAGAAGACCAGCA-1_2_1	0.133272023001995	0.871688667488157	8	CP
GTGGAGACATCATCCC-1_2_1	-5.81266692181459	-2.22562723999018	8	CP
GTGGCGTCATCGCTGG-1_2_1	-0.873527198036824	0.828383240652143	0	CP
GTGGCGTGTATGATCC-1_2_1	1.77923920849928	-0.805361088561953	8	CP
GTGGCGTTCACGGTCG-1_2_1	1.36752858857283	-1.74026327972406	3	CP
GTGGGAAAGTTTCAGC-1_2_1	-1.36613038082949	0.505535084557592	0	CP
GTGGGAAGTTGTGGAG-1_2_1	1.58072999219068	-0.857611354637088	8	CP
GTGTCCTGTCGCATGC-1_2_1	-6.11733439465395	-2.4242981040954	17	CP
GTGTGGCCAAACTCTG-1_2_1	0.128768832484569	-1.96444159393305	8	CP
GTGTGGCCAAGATGTA-1_2_1	0.683899224797573	-0.505428489494265	8	CP
GTGTGGCTCGTCTACC-1_2_1	0.744545803467121	-0.242657419490756	8	CP
GTGTTCCCACCAGACC-1_2_1	1.3878318975366	-1.4097250068664	8	CP
GTGTTCCCATTGGCAT-1_2_1	-3.17588618298403	0.0551853811264622	0	CP
GTTACAGTCGTCGCTT-1_2_1	-10.9586601545416	-3.44168024902338	11	CP
GTTACCCCATGGCTAT-1_2_1	-1.37424662609926	1.33619392271048	0	CP
GTTAGTGGTGATAGAT-1_2_1	3.73462626437315	3.32593673820501	7	CP
GTTCCGTAGCTAGCCC-1_2_1	-11.0121708204352	-4.18810015563959	11	CP
GTTCCGTTCTGGTCAA-1_2_1	-1.19997933407656	1.17066774125105	0	CP
GTTCGCTAGGGTGGGA-1_2_1	-11.4584989835822	-1.7658975685119	15	CP
GTTGCGGAGGTGCCTC-1_2_1	0.651621342698421	-0.491229351806582	8	CP
GTTGCTCCAAGATGGC-1_2_1	1.62598815659651	-0.62575679664606	8	CP
GTTGCTCTCATTCATC-1_2_1	-1.36293867131105	1.12044012899405	0	CP
GTTGTAGAGGAAGTCC-1_2_1	-3.59847214718691	0.686974946212827	0	CP
GTTGTCCAGTCTTGGT-1_2_1	-9.82600977917543	1.11373988146788	19	CP
GTTGTCCCAATTTCCT-1_2_1	0.35652932623991	-0.545365866470279	8	CP
GTTGTGATCGCGGTAC-1_2_1	1.5752697298921	-0.866313155937136	8	CP
GTTTGGATCCGACGGT-1_2_1	-10.8695440580451	-4.02926760559076	11	CP
TAACGACGTAACCAGG-1_2_1	1.29866448144087	-2.48161059265131	3	CP
TAAGCACTCAGGCGAA-1_2_1	-1.20026209851137	0.976585078787862	0	CP
TAAGCGTCACATGTTG-1_2_1	1.44524923066267	-1.14990585689539	8	CP
TAAGTCGGTCCCTGAG-1_2_1	1.41460386017927	-1.12766033058161	8	CP
TAATCTCTCAATCCGA-1_2_1	1.47617974976667	-1.29831224327082	8	CP
TACATTCCAGTGCGCT-1_2_1	1.6598644564546	-0.6830130184173	8	CP
TACCCACAGTAGACCG-1_2_1	-11.297112493714	-3.62363558654779	11	CP
TACCGGGTCTTAGCTT-1_2_1	-1.29117038746706	0.718419205200731	0	CP
TACCTCGTCAGTAGGG-1_2_1	-3.2945046712958	-0.71227019672388	0	CP
TACCTCGTCGTGCAGC-1_2_1	0.790188946822967	-2.05567937736505	8	CP
TACGGTAAGTACAGAT-1_2_1	-0.600101976593647	1.4185090100289	0	CP
TACGGTACAGACAAGC-1_2_1	1.49259230593809	-0.173319872665347	8	CP
TACGTCCCACGTCTCT-1_2_1	0.796325289706077	-1.28370338325495	8	CP
TACGTCCTCCGAAATC-1_2_1	-11.2399931242072	-3.91168480758661	11	CP
TACTGCCCACGGCCAT-1_2_1	5.32094523409971	3.10954660530096	1	CP
TACTTACGTCATTGCA-1_2_1	-1.0357703258597	0.869730438840448	0	CP
TACTTCACAGGCCTGT-1_2_1	0.757399828234997	-0.581036981391848	8	CP
TACTTGTTCGATTGGT-1_2_1	0.868346219012823	-0.496549900817813	8	CP
TAGACCACAGCGTGAA-1_2_1	-5.80353119870058	-2.73347860221857	17	CP
TAGACTGAGCGACAGT-1_2_1	1.13767896691927	-0.739719566154422	8	CP
TAGGAGGTCGTCCTCA-1_2_1	1.26719296077856	0.308197442245542	8	CP
TAGGGTTTCCCGTTCA-1_2_1	-0.885075240334187	0.787813246053516	0	CP
TAGGTACTCATGCCGG-1_2_1	-11.4609194089972	-3.91268282775873	11	CP
TAGTGCACAGTTCACA-1_2_1	-0.245508580406819	0.375708285522519	8	CP
TATATCCAGAATCGTA-1_2_1	-1.18387225170961	1.14791748280531	0	CP
TATCGCCAGAACCGCA-1_2_1	0.254183084765758	-2.23485999946588	3	CP
TATGTTCGTTCCCAAA-1_2_1	1.43800494174131	-0.686963375854434	8	CP
TATTCCAAGACTCAAA-1_2_1	0.913950096877601	-0.96780830268854	8	CP
TATTGCTAGGTAAACT-1_2_1	1.4233093569673	-1.13500672225946	8	CP
TCAAGCAAGGTTACCT-1_2_1	-1.32540610333315	1.75419897193915	10	CP
TCACAAGTCCTGTAGA-1_2_1	0.562826723853435	-0.297930654334964	8	CP
TCACACCAGTTACGGG-1_2_1	-2.16722515126101	1.21577173824316	0	CP
TCACACCCACATATCG-1_2_1	-10.887706785401	-3.96711998825067	11	CP
TCACACCGTCTCACAA-1_2_1	-3.74884369870058	1.14038497562414	0	CP
TCACGCTCATGGGTCC-1_2_1	-11.4144211103522	-1.98452025299066	15	CP
TCAGCAAGTTTACACG-1_2_1	0.170814485350933	-0.253697928237857	8	CP
TCAGGTAAGCGACTAG-1_2_1	1.04489052394995	0.573470953655301	8	CP
TCAGGTAGTCGCACAC-1_2_1	0.774962307015743	-0.982275303649844	8	CP
TCATATCAGCTGTTCA-1_2_1	-0.531792550285969	0.883588362288533	0	CP
TCATCATCAGAACTAA-1_2_1	-1.2110610296332	0.933019105148374	0	CP
TCATCATGTGTGTCCG-1_2_1	0.874571283409681	-0.835341986465396	8	CP
TCATCCGAGTTACGGG-1_2_1	-0.261917262276326	-0.11777305250162	8	CP
TCATGAGAGTCTCTGA-1_2_1	-1.28882840176455	1.04862812514311	0	CP
TCATGCCAGCCGGATA-1_2_1	0.973241330186214	0.455812159729062	8	CP
TCATGCCAGGTAGATT-1_2_1	-11.9075517942511	-3.7427795494079	11	CP
TCATGTTTCAAGAAAC-1_2_1	1.27271604637274	0.427520695877134	8	CP
TCATTGTTCCTACACC-1_2_1	-0.916287927826557	1.42689997310644	0	CP
TCCAGAAAGGCAATGC-1_2_1	-1.43458989163271	0.485337380123197	0	CP
TCCAGAACAGACCCGT-1_2_1	-1.449602394303	0.44183844680792	0	CP
TCCATCGCAAGCAATA-1_2_1	0.996716187397327	-0.33816164379114	8	CP
TCCATCGTCTCGAACA-1_2_1	-0.226413755615864	0.531080547523557	0	CP
TCCATGCTCAGTGTTG-1_2_1	0.692383126417484	-1.10538059120172	8	CP
TCCCAGTAGGATTCCT-1_2_1	-1.53644469281069	0.199585620117246	0	CP
TCCCAGTTCAATCAGC-1_2_1	0.134087295333233	0.353027853918134	8	CP
TCCTAATCATTGCAAC-1_2_1	-10.9867430021369	-1.84259730224604	15	CP
TCCTCGAGTTGAAGTA-1_2_1	-1.70374825497499	0.879533204984723	0	CP
TCCTCGATCCTACTGC-1_2_1	1.07441783050665	-0.077201422500552	8	CP
TCCTGCACACTGAATC-1_2_1	-1.29741409321657	0.830962713611184	0	CP
TCGAACACACCAATTG-1_2_1	5.78188321093687	2.82062977905279	1	CP
TCGAAGTAGGGAGATA-1_2_1	-6.06680729885927	-2.52815204505915	17	CP
TCGACCTGTAAGAACT-1_2_1	-4.46232798596254	13.6342946922303	16	CP
TCGACGGAGCTCCGAC-1_2_1	0.64643034438261	-0.524793442535342	8	CP
TCGACGGTCGACGTCG-1_2_1	-1.57765510578981	0.59109698588854	0	CP
TCGATTTCAAGAAATC-1_2_1	-1.8715458204352	0.310303363752424	0	CP
TCGATTTGTCAAAGCG-1_2_1	-0.933619408806477	1.09099558348662	0	CP
TCGCAGGCACCTAAAC-1_2_1	-11.2438192655646	-1.62508064155573	15	CP
TCGCTCATCTAACGCA-1_2_1	-11.1752720167243	-1.83886175994867	15	CP
TCGGGTGGTACCTTCC-1_2_1	0.481026352444973	1.29747963304525	8	CP
TCGGTCTCAGGCATGA-1_2_1	1.21164825657972	1.44231170768744	8	CP
TCGTAGAGTACCCGAC-1_2_1	0.875088156262722	0.666629615974485	8	CP
TCGTGCTTCGACGAGA-1_2_1	-11.500089674195	-4.01394348983759	11	CP
TCGTGGGAGGCCACTC-1_2_1	6.19025656680235	3.2841066753388	1	CP
TCGTGGGCAGAGGTAC-1_2_1	-1.33936622639528	0.554717320752202	0	CP
TCTAACTAGCAATAGT-1_2_1	0.848289863268223	0.193755034160672	8	CP
TCTACCGAGTAAAGCT-1_2_1	1.55675968627104	1.49327451343542	8	CP
TCTCACGAGGTTAAAC-1_2_1	-1.05565884610048	0.807841397625266	0	CP
TCTCACGCACAGTATC-1_2_1	1.09823559323915	-0.910991128730716	8	CP
TCTCACGCACATTACG-1_2_1	1.51350119809278	0.904378298473417	8	CP
TCTCACGGTTAGTTCG-1_2_1	-1.00861969490877	0.386049631786405	0	CP
TCTCCGAGTTACCGTA-1_2_1	0.71272388199934	0.212050143432676	8	CP
TCTCCGATCAACCGAT-1_2_1	-1.7215202142798	1.50175261850363	0	CP
TCTGCCAAGCGCCCAT-1_2_1	0.955073279390421	0.746162446717604	8	CP
TCTGGCTAGCAGCCCT-1_2_1	0.882634027922835	0.1284123098374	8	CP
TCTGTCGAGCAAGTGC-1_2_1	-1.15219357510439	0.671612363112031	0	CP
TCTTAGTGTCCCTAAA-1_2_1	-3.29492190380922	-0.823382314491214	0	CP
TCTTCCTAGTCATCCA-1_2_1	-1.00282457371584	0.803623739433347	0	CP
TGAATCGCATTCATCT-1_2_1	1.32663390139708	-0.0285734498977077	8	CP
TGAATGCCATTCACCC-1_2_1	0.648991496363964	-1.56589918975824	3	CP
TGACTCCTCATTTACC-1_2_1	-0.800320773323689	0.992504063797055	0	CP
TGAGCATGTCCTGAAT-1_2_1	0.369732112685528	-0.459864910888613	8	CP
TGAGCATTCTTTCTAG-1_2_1	-1.10940411587587	0.358941171121656	0	CP
TGAGCGCAGCCTGTCG-1_2_1	-3.5520239164435	1.63435632343298	0	CP
TGAGGTTGTACACTCA-1_2_1	-3.45508482952944	0.688036650222598	0	CP
TGAGGTTTCACCACAA-1_2_1	0.636246682206478	-0.61499601249689	8	CP
TGAGTCAGTGGATTTC-1_2_1	-6.03119519253603	-2.53961735610956	17	CP
TGATGCATCTATTGTC-1_2_1	-5.80942204495302	-2.66189962272638	17	CP
TGATTCTCAATCAGCT-1_2_1	0.410668970147457	1.33775180931097	10	CP
TGCACGGTCTCGACCT-1_2_1	-1.02414539357058	0.666030045402108	0	CP
TGCAGATTCACGTAGT-1_2_1	1.18975052336821	-0.67160993461603	8	CP
TGCAGATTCGCGTGCA-1_2_1	1.47079518536695	-0.824562248039187	8	CP
TGCAGGCGTCGCCTAG-1_2_1	1.17127630213865	-0.688046749877871	8	CP
TGCAGTAAGGTAGACC-1_2_1	0.434499026337948	-0.840679582405032	8	CP
TGCATCCCAAGGCAAC-1_2_1	-0.267745404442463	0.263826701593457	0	CP
TGCATCCCAGACAATA-1_2_1	1.63623431424269	-4.47888117675775	3	CP
TGCATGAGTGACTATC-1_2_1	-0.454326181610737	0.216631058406888	0	CP
TGCCGAGAGAAGGTAG-1_2_1	-11.0623522092902	-3.51288824920648	11	CP
TGCGATATCACCATGA-1_2_1	1.33178129891523	-0.764605816650332	8	CP
TGCGGCATCGGATTAC-1_2_1	0.514334947863903	-0.299471076774539	8	CP
TGCTCGTAGGTCACAG-1_2_1	-0.653558759888325	0.324026558351575	0	CP
TGCTCGTCACCTATCC-1_2_1	-1.71826794644228	0.71572553346759	0	CP
TGCTGAACACCACTGG-1_2_1	0.443162472049083	-0.34042542819971	8	CP
TGCTTGCCAGAAATTG-1_2_1	-2.09359434147707	0.604363132071553	0	CP
TGGAGAGGTCCGAAAG-1_2_1	1.29411414364943	0.284792009544431	8	CP
TGGAGGACACAAATCC-1_2_1	-1.00251915951601	1.01516321654326	0	CP
TGGAGGACAGCCTACG-1_2_1	0.678838775554981	0.0412610208511937	8	CP
TGGATCACAGGCCCTA-1_2_1	1.69016155699858	-1.4092789257049	8	CP
TGGATGTCACGACAGA-1_2_1	-1.01448312302462	0.963602769923269	0	CP
TGGCGTGGTTGACGGA-1_2_1	1.39005577663549	-1.00826793556208	8	CP
TGGGAAGTCCGATGCG-1_2_1	0.472700269023266	-0.0222811663627041	8	CP
TGGGAGAGTGGCACTC-1_2_1	-0.916714816292439	0.496911678266584	0	CP
TGGGATTTCCTTGAAG-1_2_1	-1.15773275395266	1.03959840888983	0	CP
TGGGCGTAGCGTCTGC-1_2_1	-0.797368436058674	1.28041869754797	0	CP
TGGGCGTGTCACGACC-1_2_1	-0.712222128113423	1.29201680774695	0	CP
TGGTACAAGTGTTCAC-1_2_1	-1.33229353924624	0.936631355238019	0	CP
TGGTAGTAGCTACGTT-1_2_1	0.845283583799686	-0.00021361951822163	8	CP
TGGTGATAGTAATACG-1_2_1	1.50781735877165	0.497566137266217	8	CP
TGGTGATTCTCATTGT-1_2_1	0.715168059865322	0.677225012135564	8	CP
TGTCAGAAGCCTGACC-1_2_1	0.845518336693134	0.251967403841077	8	CP
TGTCAGATCAAAGAAC-1_2_1	-3.71706679364077	0.597025174450933	0	CP
TGTCCACCAACTCGAT-1_2_1	1.59789297083982	-1.30925827865595	8	CP
TGTCCACTCGCTATTT-1_2_1	0.722345755497303	0.00390076990133403	8	CP
TGTCCTGAGCGTGTCC-1_2_1	-1.69327238102785	0.934211510968267	0	CP
TGTGAGTCAACTGTGT-1_2_1	0.418875248233165	0.107399645996152	8	CP
TGTGAGTGTGTTCAGT-1_2_1	-4.19395831127993	1.85364336128241	0	CP
TGTGATGAGCGTATAA-1_2_1	-1.25991204281679	0.689959510964214	0	CP
TGTGTGAGTAACAAGT-1_2_1	0.656370998421993	0.806122563582717	10	CP
TGTTACTGTCTTCTAT-1_2_1	-0.869775443276081	0.86309361065632	0	CP
TGTTCCGGTTAGCGGA-1_2_1	-2.27589014073244	1.06389478201872	0	CP
TGTTGAGAGACCCGCT-1_2_1	0.460642547408428	-1.80584674720758	8	CP
TGTTGAGAGAGCACTG-1_2_1	1.654068441192	-0.523566063690127	8	CP
TGTTGAGGTCTCACGG-1_2_1	0.265985638896312	-0.282286223220767	8	CP
TGTTTGTTCCCTCGTA-1_2_1	-0.641599564751301	0.83138366396433	0	CP
TTACAGGAGAGGTCGT-1_2_1	1.02142399648794	-0.944311555671633	8	CP
TTACAGGCATAGATGA-1_2_1	0.89218465896913	0.127535406303464	8	CP
TTACAGGGTATGCTAC-1_2_1	2.41723558406004	3.0492023860932	7	CP
TTACCATTCGTTCATT-1_2_1	-1.17307975788942	1.23904538507467	0	CP
TTACCGCCAACTCGTA-1_2_1	0.606751025716152	-0.171506341743411	8	CP
TTACGCCCACCGAATT-1_2_1	0.394576341906872	-0.311581548500003	8	CP
TTACTGTTCACCGGTG-1_2_1	1.16455742816099	0.401419553709089	8	CP
TTAGGCAAGACTCTAC-1_2_1	-0.314898638924275	-0.0432875121116054	8	CP
TTAGGCAGTTCTCGCT-1_2_1	-10.970021276673	-3.74497967605585	11	CP
TTAGGCAGTTGCTTGA-1_2_1	0.538883895675029	-0.500697311210574	8	CP
TTAGGGTAGAACTTCC-1_2_1	0.29303553799757	-0.247019466209353	8	CP
TTAGGGTAGGTTGAGC-1_2_1	-4.36848404904238	1.52666479702002	0	CP
TTAGGGTCACGGCACT-1_2_1	0.526351244250622	-0.120205935287417	8	CP
TTAGGGTCACGGTGTC-1_2_1	-0.977679877480183	0.647454496276437	0	CP
TTAGGGTGTTGCTGAT-1_2_1	3.90229460696348	-2.79050308113092	14	CP
TTCAATCAGCTCGCAC-1_2_1	0.159532637397136	-0.24981867914194	8	CP
TTCAATCTCGAAGAAT-1_2_1	0.287370772162761	-0.27331322078699	8	CP
TTCACGCAGGACTGGT-1_2_1	-1.02672806282869	0.858893181932031	0	CP
TTCACGCGTTGCAAGG-1_2_1	0.766067923108425	-0.415268477249087	8	CP
TTCATTGTCAGCTAGT-1_2_1	1.47902628878721	-1.14044707660669	8	CP
TTCATTGTCGCCGAGT-1_2_1	-0.972974567612324	1.03738940114981	0	CP
TTCCACGGTCGCTCGA-1_2_1	-10.9614115049445	-4.36147147064203	11	CP
TTCCGGTAGCCTTTGA-1_2_1	-1.37999156018129	0.567014295411168	0	CP
TTCCGGTAGTACGAGC-1_2_1	0.63609093526968	-0.387676414298953	8	CP
TTCCGGTGTATGCGGA-1_2_1	-6.08015110989443	-2.29538660888666	17	CP
TTCCTAAAGCGCGTTC-1_2_1	-0.668788342674885	0.413128766965924	0	CP
TTCCTCTAGCCTGTCG-1_2_1	0.582390517989483	0.183843914222776	8	CP
TTCCTCTAGGAGAATG-1_2_1	-0.99574175377718	1.23090502972609	0	CP
TTCCTCTCACTCTGCT-1_2_1	1.46594163874754	-0.227252360629977	8	CP
TTCGATTTCTGTACAG-1_2_1	-0.971848159035359	1.2582848703385	0	CP
TTCGCTGGTAGGACCA-1_2_1	2.59233102301725	3.58912581558233	7	CP
TTCTAACTCGAGCACC-1_2_1	-1.61137607594362	7.12649935836798	9	CP
TTCTAGTAGTCAGCGA-1_2_1	-1.52187612553469	0.531635928702413	0	CP
TTCTAGTAGTTGGACG-1_2_1	1.54522535304197	-1.20264261608118	8	CP
TTCTAGTGTGCCCAGT-1_2_1	-10.9188804914557	-4.18193179016107	11	CP
TTCTTCCTCACCATGA-1_2_1	-1.08773615856997	1.72974288816458	10	CP
TTGAACGAGTCATCCA-1_2_1	0.530046136180248	-0.622607168006839	8	CP
TTGAACGTCACAAGGG-1_2_1	0.541725755730953	-0.519655998992862	8	CP
TTGACCCAGACCCGCT-1_2_1	-0.603695659836445	1.23128831739431	0	CP
TTGATGGTCAAGTCTG-1_2_1	-11.4784641553961	-3.6340730751037	11	CP
TTGCATTGTCAGGCAA-1_2_1	-3.47115281124941	0.998992997956334	0	CP
TTGCCTGGTTGCAACT-1_2_1	-3.8213544179999	1.85618704910284	0	CP
TTGCGTCTCTCACTCG-1_2_1	1.41133752564558	1.69129383916861	8	CP
TTGCTGCAGAAACTAC-1_2_1	1.75782665709623	-0.580727037239016	8	CP
TTGCTGCGTACTCGAT-1_2_1	-1.25443413754335	1.15527180190092	0	CP
TTGCTGCTCGATCCAA-1_2_1	-0.877323417862568	1.58760971183783	10	CP
TTGGGATTCACTGTCC-1_2_1	1.36492276291021	-1.4097512329101	3	CP
TTGGGCGTCCCTTGTG-1_2_1	-1.2657096674048	0.884911481094419	0	CP
TTGGTTTGTTTCCCAC-1_2_1	-1.66375401516787	1.05623370761877	0	CP
TTGGTTTTCTCCACTG-1_2_1	-0.731467037399922	1.032252851677	0	CP
TTGTGGAGTCTTACAG-1_2_1	-0.822913079460774	1.56978077049261	10	CP
TTGTGTTCAGGCAATG-1_2_1	1.56778463820585	-0.675170716094912	8	CP
TTGTGTTCATCGAAGG-1_2_1	1.31697544554838	0.713274359506427	8	CP
TTGTTTGAGAGCCATG-1_2_1	1.18621429900297	-0.700322207260073	8	CP
TTTACCACATGGAATA-1_2_1	4.21543738345274	4.48311561698919	1	CP
TTTACTGAGAGTACCG-1_2_1	-1.27025249501101	0.543369833183347	0	CP
TTTACTGAGGGTATAT-1_2_1	0.674700887004223	-0.561663087654055	8	CP
TTTACTGGTCAGGTAG-1_2_1	0.447242439786281	-1.92708783988947	8	CP
TTTATGCGTAAGCAAT-1_2_1	-4.04743149777285	13.7915546333314	16	CP
TTTCATGAGATAGCAT-1_2_1	0.674247101942386	1.16028467173582	10	CP
TTTCCTCAGTCCGCGT-1_2_1	0.681108565131511	-1.05214970951074	8	CP
TTTCGATAGGTCGTCC-1_2_1	0.819676213959541	-0.333221014785708	8	CP
TTTGACTTCACCTCTG-1_2_1	0.496322454015102	1.04502451772696	10	CP
TTTGGAGTCGATACAC-1_2_1	-1.44818451901308	1.60516471023565	0	CP
TTTGGTTAGGAACTAT-1_2_1	-0.331706910332356	-0.0310838187217128	8	CP
TTTGGTTCACCTGCGA-1_2_1	-2.43208888073793	3.66545075531012	13	CP
AAACCCAGTTGCTCGG-1_2_1	-4.39648631115786	13.7045003807068	16	CP
AAACGAAAGATCGCCC-1_2_1	0.442102194825496	-1.77694159393305	8	CP
AAACGAATCTCATAGG-1_2_1	0.313613803187694	-1.79419356231684	8	CP
AAAGGATAGGGCCCTT-1_2_1	-3.29791071911684	-0.540989812660159	0	CP
AAAGTCCAGAGTCGAC-1_2_1	0.389495403567638	-1.81846791152948	8	CP
AACAAAGCAGTCAGTT-1_2_1	-11.4706917097174	-4.09774762039179	11	CP
AACAAGAAGTGCAACG-1_2_1	-4.41710093518129	13.6301118766785	16	CP
AACAAGACAAGGGCAT-1_2_1	-11.3682232191168	-2.68656211738581	15	CP
AACACACGTAATACCC-1_2_1	-11.409438162049	-3.20683413391107	11	CP
AACCAACAGGAAAGTG-1_2_1	-4.07930901547304	13.651456061554	16	CP
AACGGGACACTTCAAG-1_2_1	-11.1427679349982	-4.17275124435419	11	CP
AAGACTCTCCATAAGC-1_2_1	-3.24714568158022	1.31672495956427	0	CP
AAGCATCGTTGCACGC-1_2_1	-11.6293621351325	-1.8759959304809	15	CP
AAGCCATTCGTTCATT-1_2_1	4.6283640573419	4.54569381828314	1	CP
AATCACGTCCGCGAGT-1_2_1	-3.60881426831118	-0.144671436595858	0	CP
AATGACCAGGGTTAGC-1_2_1	-1.53762438794008	-4.05040484313959	5	CP
AATGACCCAGACCATT-1_2_1	-2.41574981709353	1.36969012374884	0	CP
ACAAAGAAGATGCAGC-1_2_1	-11.8613615324103	-2.12050896530146	15	CP
ACAAAGATCCCACAGG-1_2_1	-1.82782700558535	-2.60488873367304	5	CP
ACACAGTAGTCGGCCT-1_2_1	-1.36104300518862	-5.32075005416864	5	CP
ACACAGTCATGGAACG-1_2_1	-3.21434309979311	0.089797142696439	0	CP
ACAGCCGAGGCCACCT-1_2_1	-3.04141333599916	0.970178801369725	0	CP
ACATCCCCAGGCGATA-1_2_1	-2.24077227612368	-2.5121522510528	5	CP
ACCCAAAAGTCTGGAG-1_2_1	-1.36445239086977	-4.92427855377191	5	CP
ACCCAAACACCGTACG-1_2_1	-3.28732731839052	-0.71337943916315	0	CP
ACCCTCAGTTAAACAG-1_2_1	0.566372663775768	-1.23595815544123	8	CP
ACCTGAAAGCAGTACG-1_2_1	-1.68163087864748	-3.98314696197504	5	CP
ACCTGAATCGAGCTGC-1_2_1	-2.86070921917788	1.51973826045996	0	CP
ACCTGTCCAAGATGTA-1_2_1	-3.45565941830507	-0.53571670894617	0	CP
ACCTGTCTCGAGAGCA-1_2_1	-11.1803121854865	-3.53677874450678	11	CP
ACGATCACACGCTGAC-1_2_1	-11.5501423170172	-1.74293046836847	15	CP
ACGATCAGTATTGAGA-1_2_1	-1.41782334347597	-4.79274731521601	5	CP
ACGTAACTCGGAACTT-1_2_1	-3.46641829510561	-0.436573084640445	0	CP
ACTATCTAGTGCACCC-1_2_1	-3.6482096006476	0.994831029129087	0	CP
ACTATCTTCTAGATCG-1_2_1	-12.1156130125128	-3.44426804428095	11	CP
ACTGTGAAGAATCTAG-1_2_1	-3.63182070752016	13.7380287086487	16	CP
ACTGTGAGTGGAACCA-1_2_1	-3.7439503957831	13.7490703498841	16	CP
AGACTCAGTCCGGATC-1_2_1	-12.025157957276	-3.66599255447382	11	CP
AGATCCAAGTAACGAT-1_2_1	-11.3842983533942	-1.71269899253839	15	CP
AGCCACGAGCATGTTC-1_2_1	-1.90976288815371	-4.52996807937616	5	CP
AGCCACGGTAGCGAGT-1_2_1	-1.36450579663149	-2.97028118019098	5	CP
AGCCAGCAGCCATGCC-1_2_1	-2.67802551289431	1.56988066787726	0	CP
AGGCCACCACGACGAA-1_2_1	-3.84879210492006	2.44280547256476	0	CP
AGGGCCTTCTCTGCTG-1_2_1	-3.1150818159186	0.0740351116181004	0	CP
AGGGTTTTCGCTAATG-1_2_1	-1.69903972645632	-5.26262694244379	4	CP
AGGTAGGTCGGACTTA-1_2_1	0.00700590113767596	-2.12117224578852	8	CP
AGGTCATCAGCCGTCA-1_2_1	0.470244796077099	-1.5937533939361	8	CP
AGGTTACTCATACAGC-1_2_1	-3.83681490918032	13.7222549354554	16	CP
AGTAACCAGACGGATC-1_2_1	-11.4719600965582	-4.11138325576776	11	CP
AGTCATGTCACTGAAC-1_2_1	-1.63984444638124	-4.11589175109857	5	CP
AGTCTCCAGTCGCGAA-1_2_1	-11.5822525312506	-1.79895144348139	15	CP
AGTCTCCGTCCGGCAT-1_2_1	-3.2041087438666	1.40136480684286	0	CP
AGTGTTGAGTTGGACG-1_2_1	-3.45535281201235	-0.685227450179995	0	CP
AGTGTTGTCTTCACGC-1_2_1	-3.55207255383364	1.45513910408026	0	CP
AGTTCCCTCATGCCCT-1_2_1	-9.91437628765932	1.2093603646279	19	CP
ATACTTCGTGAGAACC-1_2_1	-3.14078524609438	0.522887248349248	0	CP
ATAGACCGTCATGGCC-1_2_1	-3.35445311566225	1.21677166576391	0	CP
ATAGAGACACGAAAGC-1_2_1	-3.2732587148749	1.28751141185766	0	CP
ATCATTCAGATACTGA-1_2_1	-4.3552465726935	1.44415998811728	0	CP
ATCATTCGTTTGCAGT-1_2_1	-1.88906195660463	-4.62067633514399	5	CP
[truncated: 11,809 more rows]

## Sheet: Figure 4e - Figure 4 panel e
Figure 4 panel e
	UMAP_1	UMAP_2	Cluster	Celltype
GGGTTATTCAGTCACA-1_1_1_1_1	5.18362471560606	-0.504072841453494	2	MG
CGAGTGCGTTGGGTAG-1_1_1_1_1	2.67454382876524	1.63595301265722	6	MG
CCACGTTGTTGTGGCC-1_1_1_1_1	0.205794663230266	-5.05267744903559	4	MG
CTCCTCCGTTTCACAG-1_1_1_1_1	0.0493057082093618	-5.44421893005365	6	MG
TCAGCAACATGCGGTC-1_1_1_1_1	1.90074655512938	-0.89353650455469	8	MG
TGATTTCGTTGTAAAG-1_1_1_1_1	-0.251820593079243	-5.34144621734613	4	MG
AGCTCAAAGTGCTCGC-1_2_1_1_1	-4.77108386059633	2.30034500713354	10	PVM
CCTATCGAGTCATGCT-1_2_1_1_1	-5.56000235577456	-0.256284889030398	18	PVM
AAACGAATCGCTCATC-1_2_1_1_1	-4.30015471478334	2.4061507617951	0	LM_Macs
AACCACACAGTTCCAA-1_2_1_1_1	-5.5297375013434	-0.31941860561365	18	LM_Macs
AACGAAACAAGTTCGT-1_2_1_1_1	-3.86538699169985	2.59337431545263	0	LM_Macs
AATAGAGCAACAAGTA-1_2_1_1_1	-4.36041310330263	1.99251145477301	0	LM_Macs
ACACGCGTCTCGTCGT-1_2_1_1_1	-4.8649711896979	1.919828358841	0	LM_Macs
ACCACAAAGCCGAATG-1_2_1_1_1	-4.36635449429384	2.1846091186524	0	LM_Macs
ACCGTTCTCGGCACTG-1_2_1_1_1	-3.90712979336611	2.63020927066809	0	LM_Macs
ACGGTCGGTTCGGCGT-1_2_1_1_1	-4.43950465222231	2.06371921653753	0	LM_Macs
ACGGTTAAGTGCCGAA-1_2_1_1_1	-4.73251584072939	1.74745113010412	0	LM_Macs
ACGTAGTGTGGAAGTC-1_2_1_1_1	-4.23025134106508	2.6021809017182	0	LM_Macs
ACTTAGGCAGGTTCAT-1_2_1_1_1	-4.18972304364077	2.43311018104559	0	LM_Macs
AGAACAAAGACATAAC-1_2_1_1_1	-4.08164217968813	2.68136972541815	0	LM_Macs
AGAACAAAGCTACAAA-1_2_1_1_1	-4.08140376110903	2.70508450622564	0	LM_Macs
AGACAGGCAGATCCTA-1_2_1_1_1	-4.25650027294985	2.10387951488501	0	LM_Macs
AGCGTCGAGGCCTAAG-1_2_1_1_1	-3.86721566220156	0.344191167306958	0	LM_Macs
AGGGTCCAGCGACTGA-1_2_1_1_1	-3.52963307400576	2.4402757322312	0	LM_Macs
ATCGTCCGTCCAAAGG-1_2_1_1_1	-4.68516304989687	1.92796308155066	0	LM_Macs
ATCGTGATCGCCGAAC-1_2_1_1_1	-4.17515233059755	2.52070695514685	0	LM_Macs
ATGATCGGTTAAGAAC-1_2_1_1_1	-4.29185584088198	1.98309213275915	0	LM_Macs
CATCGTCTCCTAAACG-1_2_1_1_1	-4.52566769619814	1.89308435077673	0	LM_Macs
CATTCATGTAGGTTTC-1_2_1_1_1	-4.36798432370058	2.30049807186133	0	LM_Macs
CCAATGAGTGGCCCAT-1_2_1_1_1	-4.83640530606142	1.94804138298041	0	LM_Macs
CCACAAAGTGTATCCA-1_2_1_1_1	-3.73376896878115	2.40316671485907	0	LM_Macs
CCACTTGTCGATACTG-1_2_1_1_1	-5.37569001217714	0.155584100437223	18	LM_Macs
CCCAACTGTTGTATGC-1_2_1_1_1	-4.57654431362978	2.3820903932572	0	LM_Macs
CCCTCTCGTCGTTGCG-1_2_1_1_1	-4.5110779096686	2.41952270622259	0	LM_Macs
CCCTTAGTCCCATACC-1_2_1_1_1	-4.15011170407167	2.5718446409226	0	LM_Macs
CCTACGTCAATCTCGA-1_2_1_1_1	-4.76850178738466	1.61318195219046	0	LM_Macs
CGATGCGAGATGGGCT-1_2_1_1_1	-2.82626607914797	3.8003260528565	13	LM_Macs
CGTTAGACACTACCGG-1_2_1_1_1	-5.34012034436098	0.0416120922089207	18	LM_Macs
CTCCCTCAGGATTTAG-1_2_1_1_1	-4.29051974316469	2.3178859388352	0	LM_Macs
CTCTGGTGTCTGTAAC-1_2_1_1_1	-5.5051546384894	-0.303667362976016	18	LM_Macs
CTGCAGGTCCCTATTA-1_2_1_1_1	-4.42500737210146	2.5797210371018	0	LM_Macs
GACAGCCAGAAACTCA-1_2_1_1_1	-3.93964484234682	2.81488222236639	0	LM_Macs
GAGACTTGTAGGAAAG-1_2_1_1_1	-4.86894562741152	1.87887972946173	0	LM_Macs
GATCAGTGTAGGCTGA-1_2_1_1_1	-2.64177277584902	5.35614461059576	9	LM_Macs
GATGAGGAGTGGTCAG-1_2_1_1_1	-4.03631928463808	2.50857895965582	0	LM_Macs
GATGATCGTTGAGGAC-1_2_1_1_1	-4.89774849911562	1.72684693689352	0	LM_Macs
GATGGAGCAGGGATAC-1_2_1_1_1	-4.97089245816103	1.88436085338598	0	LM_Macs
GCAACATCATAGAAAC-1_2_1_1_1	-4.4425907423102	2.51042181606299	0	LM_Macs
GCACTAAGTAGATGTA-1_2_1_1_1	-4.49138930340639	2.2592157756806	0	LM_Macs
GCCGATGGTGCAGGAT-1_2_1_1_1	-5.5051489164435	-0.377321418571414	18	LM_Macs
GGCAGTCAGACCTGGA-1_2_1_1_1	-4.30071023007265	2.52119630928045	0	LM_Macs
GGGATCCAGAAGGGAT-1_2_1_1_1	-4.03611662884584	1.61244458312994	0	LM_Macs
GGTGGCTAGGAACTAT-1_2_1_1_1	-4.81891253491274	1.65434497947699	0	LM_Macs
GTAACACGTTTCGCTC-1_2_1_1_1	-6.0077009489142	-2.41646414642328	0	LM_Macs
GTGCACGCATAGCACT-1_2_1_1_1	-4.7627229978644	2.2091384565354	0	LM_Macs
TAGACTGCAATTGCTG-1_2_1_1_1	-3.62332919140688	2.74554688091284	0	LM_Macs
TCAGCAAGTCTACAAC-1_2_1_1_1	-3.87702086468569	2.66442627067572	0	LM_Macs
TCAGCCTAGATACTGA-1_2_1_1_1	-4.76295998593203	1.77123552913672	0	LM_Macs
TCAGGGCGTGATTCTG-1_2_1_1_1	-4.39779999752871	2.4868666564942	0	LM_Macs
TCATTGTTCCCAGGCA-1_2_1_1_1	-4.5585837652289	2.32055145854956	0	LM_Macs
TCGGGACTCGTCCTTG-1_2_1_1_1	-4.66750576992861	2.06486720199591	0	LM_Macs
TCTCTGGTCACGACTA-1_2_1_1_1	-4.70619824429384	1.90014809722906	0	LM_Macs
TCTTAGTGTGCAAGAC-1_2_1_1_1	-2.12750318547121	6.66185587997442	9	LM_Macs
TGAATCGCACGTCGTG-1_2_1_1_1	-3.5435576726996	2.29481763000494	0	LM_Macs
TGACGCGTCGCGGACT-1_2_1_1_1	-3.98563769360415	1.03071576709753	0	LM_Macs
TGAGTCACAACGTATC-1_2_1_1_1	-3.75669100781313	2.82350677604681	0	LM_Macs
TGATTTCTCACAACCA-1_2_1_1_1	-4.02506878872744	2.38989168758398	0	LM_Macs
TGGGTTAGTCCTTAAG-1_2_1_1_1	-4.65658810635439	2.38557249660498	0	LM_Macs
TGGTGATGTCCACATA-1_2_1_1_1	-4.01456025143496	2.71493202800757	0	LM_Macs
TGTCAGAGTAGCTGCC-1_2_1_1_1	-4.66813710232607	2.26928776855475	0	LM_Macs
TTACCATCACCAGCTG-1_2_1_1_1	-3.30449822445742	2.59596795196539	0	LM_Macs
TTCATGTTCCTTATGT-1_2_1_1_1	-3.95388606091372	2.80413002128607	0	LM_Macs
TTCCTAACAAGAATGT-1_2_1_1_1	-4.56968405743471	2.0125299131394	0	LM_Macs
TTCGGTCGTAGTATAG-1_2_1_1_1	-4.30694726010195	2.17618841285711	0	LM_Macs
TTCTTCCGTATTGAGA-1_2_1_1_1	-4.85758831997744	1.75079495067602	0	LM_Macs
TTGACCCTCTTCCCAG-1_2_1_1_1	-3.96815398236147	2.53345471973425	0	LM_Macs
TTGAGTGAGTAGACAT-1_2_1_1_1	-4.26023629208437	2.42730647678381	0	LM_Macs
TTGGGCGTCGGACAAG-1_2_1_1_1	-3.68197491665712	2.58754521961218	0	LM_Macs
TTGTGTTGTCATCTAG-1_2_1_1_1	-2.24369814892641	8.94223994369513	9	LM_Macs
AAGGAATTCGCGAAGA-1_2_1_1_1	-1.68697240849367	6.97175664062506	9	PVM
AGTCTCCGTCCTATAG-1_2_1_1_1	-0.619766025742207	-5.87478237991327	4	MG
CAGATCACACGGTGTC-1_2_1_1_1	-5.53296998043886	-0.376898225593508	18	PVM
CATCCACCAATTGCGT-1_2_1_1_1	-0.176915793617878	-5.83205157165522	4	MG
CCTCCTCAGTTTCAGC-1_2_1_1_1	-0.458967952927265	-5.84446316604608	4	MG
CGGGTCAGTTTCCATT-1_2_1_1_1	-0.346488862236653	-5.64397555236811	4	MG
GGGATCCGTGCGGATA-1_2_1_1_1	-0.188522844513569	-5.64575892333979	4	MG
GTAATCGCAAAGGCAC-1_2_1_1_1	-4.8947825719916	1.64584941024786	0	PVM
TGAACGTGTTGTAAAG-1_2_1_1_1	-0.296262054642353	-5.64866953735346	4	MG
TTTCAGTTCGTAATGC-1_2_1_1_1	-5.49001124401918	-0.357038554000796	18	PVM
ATGGAGGCAAGATGGC-1_2_1_1_1	-4.1944685270392	1.05296814794546	0	PVM
CGAATTGTCTCCTGCA-1_2_1_1_1	-5.53989842434755	-0.183862742233218	18	PVM
CGTTGGGGTTAACCTG-1_2_1_1_1	4.43360635737547	-1.69430642967218	2	MG
CTCCATGGTCCCGCAA-1_2_1_1_1	-4.78596356411806	1.53418606872564	0	PVM
GTGCACGGTGCACATT-1_2_1_1_1	-4.64869311352602	2.14732057209021	0	PVM
TACTTGTGTAGATGTA-1_2_1_1_1	-4.01662114163271	2.35259229297644	0	PVM
TAGGTACCACGCGCAT-1_2_1_1_1	-3.40830758114687	2.83341426010138	0	PVM
TCAATCTGTTGCCTAA-1_2_1_1_1	-4.51970341702333	2.1147084867478	0	PVM
TGCTCCAAGCAAACAT-1_2_1_1_1	-4.18129590054384	2.14005405063635	0	PVM
TGTGCGGCATGCGTGC-1_2_1_1_1	-4.49652722378603	2.18026000614172	0	PVM
ACCATTTGTTTACCAG-1_2_1_1_1	-5.50091221829287	-0.328011688041629	18	PVM
AGATGCTCAGTCCGTG-1_2_1_1_1	-5.4881024648749	-0.207998927879275	18	PVM
AGGCATTCAAAGCAAT-1_2_1_1_1	-5.51279786129824	-0.271254476356448	18	PVM
AGTACTGCATACTGAC-1_2_1_1_1	-5.50918534298769	-0.277936753082217	18	PVM
ATGATCGGTGACGCCT-1_1_1_1	1.65801230172285	2.13391715641028	7	MG
GTCAAGTCAACGTTAC-1_1_1_1	4.39183470706114	1.69520992393499	2	MG
AAAGGGCGTAGTGGCA-1_1_1_1	-5.50282767315737	-0.212341424274386	18	LM_Macs
AAAGGGCGTCCTGTCT-1_1_1_1	-3.57686331768862	2.59873420352942	0	LM_Macs
AACCCAACATACGCAT-1_1_1_1	-3.72952940960756	3.19863576049811	0	LM_Macs
AATCACGTCTCGAGTA-1_1_1_1	-4.82098391552797	1.73343015069967	0	LM_Macs
AATCGTGTCAGTGATC-1_1_1_1	-3.88684371014467	2.58789342994696	0	LM_Macs
AATGAAGAGGCATTTC-1_1_1_1	-3.7504897405707	2.36418098564154	0	LM_Macs
ACCTGAAGTAGAGTTA-1_1_1_1	-4.60091164608828	1.92076403255468	0	LM_Macs
ACGCACGGTCACGACC-1_1_1_1	-4.67048409481874	2.16548472995764	0	LM_Macs
ACTTCGCAGATGTTGA-1_1_1_1	-3.69728234310976	0.209424380016385	0	LM_Macs
AGACAAAAGTACAGAT-1_1_1_1	-4.43119624157778	2.34734338874823	0	LM_Macs
AGACCATTCTTCGACC-1_1_1_1	-3.62715676327578	2.57598382587439	0	LM_Macs
AGACTCAAGAGCATAT-1_1_1_1	-4.12324526806704	2.64522689933783	0	LM_Macs
AGCATCACAGGAATAT-1_1_1_1	-4.34533455868593	1.86398202533728	0	LM_Macs
AGCCAATGTACGGGAT-1_1_1_1	-4.22770789166323	2.43113917465216	0	LM_Macs
AGGAAATAGATTGAGT-1_1_1_1	-4.23937037487856	2.43261093254095	0	LM_Macs
AGTAACCTCGTCAGAT-1_1_1_1	-4.61585143109194	2.31736964340216	0	LM_Macs
AGTGACTTCCTAAACG-1_1_1_1	-2.53289630909792	8.19251937026983	9	LM_Macs
AGTGCCGCACGCTGTG-1_1_1_1	-3.68443444271914	2.30773073787695	0	LM_Macs
AGTTAGCTCAAGGACG-1_1_1_1	-4.26263955136171	2.50156540031439	0	LM_Macs
ATCATTCAGCTGGCCT-1_1_1_1	-4.64441588421694	2.29285198802954	0	LM_Macs
CAAGCTAGTATATGGA-1_1_1_1	-4.63643744488588	2.45277852172857	0	LM_Macs
CAAGCTATCGTGGCGT-1_1_1_1	-4.28780415554873	2.35535568351751	0	LM_Macs
CACTGAAGTGCCCACA-1_1_1_1	-4.074522524079	2.54391652698523	0	LM_Macs
CATGCCTCAGTTCTAG-1_1_1_1	-4.57179501553408	2.23903662319189	0	LM_Macs
CATGCCTTCTCTATAC-1_1_1_1	-4.78837969799868	1.7883871232987	0	LM_Macs
CATTCTAAGATCGCCC-1_1_1_1	-4.69384625454775	2.17203754539496	0	LM_Macs
CCAATGAAGTCTTCCC-1_1_1_1	-4.09163716336123	1.12947106714254	0	LM_Macs
CCACCATGTGATACAA-1_1_1_1	-4.39482596417299	2.46637601013189	0	LM_Macs
CCCAACTAGAATTTGG-1_1_1_1	-4.95566418667666	1.79038077945715	0	LM_Macs
CCCTCTCCAGCAGTGA-1_1_1_1	-4.62284615536562	2.17363053913122	0	LM_Macs
CCGGACATCTTCTTCC-1_1_1_1	-4.61226180096499	2.08150273914343	0	LM_Macs
CGCCAGAGTCAACACT-1_1_1_1	-4.64858105679384	1.74329424257284	0	LM_Macs
CGTTAGACAGAGGGTT-1_1_1_1	-5.28056910534731	0.472304496717511	18	LM_Macs
CTCTCGATCATTCACT-1_1_1_1	-4.22829440136782	2.44117623920447	0	LM_Macs
CTGATCCTCTATCGTT-1_1_1_1	-4.56466391583315	2.33744317646032	0	LM_Macs
CTGGACGGTACCCACG-1_1_1_1	-4.47824910183779	2.13809424991614	0	LM_Macs
CTGGCAGCATCCTATT-1_1_1_1	-4.12561085720888	2.62454921360022	0	LM_Macs
CTTCGGTAGCGTTAGG-1_1_1_1	-3.8990264226996	2.68918449039465	0	LM_Macs
CTTCGGTTCAGAGCAG-1_1_1_1	-3.93241694470278	2.59944194908148	0	LM_Macs
GAACTGTCATGAGTAA-1_1_1_1	-3.70857337017885	2.64555722827917	0	LM_Macs
GAAGTAACAGTCCCGA-1_1_1_1	-4.48240378399721	1.9192464982987	0	LM_Macs
GAATAGAGTGTAAATG-1_1_1_1	-4.37286475201479	2.51930374259955	0	LM_Macs
GACACGCTCTGTTGGA-1_1_1_1	-4.62435105343691	2.23648470993048	0	LM_Macs
GACCGTGCAGACCGCT-1_1_1_1	-3.77369740506044	2.73808879013067	0	LM_Macs
GACTATGAGAACCCGA-1_1_1_1	-3.56492283841005	0.439172062826215	0	LM_Macs
GACTGATAGGTTACAA-1_1_1_1	-4.62994864483706	1.93119353408819	0	LM_Macs
GAGACTTGTCTAGGTT-1_1_1_1	-4.34084132214418	2.36009067649847	0	LM_Macs
GATGGAGCAATCCAGT-1_1_1_1	-2.88920619984499	3.81011957283026	13	LM_Macs
GCCCGAAAGTCAGAGC-1_1_1_1	-4.27159169216982	1.98794454689032	0	LM_Macs
GCTTGGGAGTCACTAC-1_1_1_1	-3.92721083660952	2.58811551685339	0	LM_Macs
GGATGTTTCGTCGCTT-1_1_1_1	-4.54045107861391	2.30321902389532	0	LM_Macs
GGGACCTTCATCTATC-1_1_1_1	-4.40460303326479	2.42378765697485	0	LM_Macs
GGGATGAAGATACAGT-1_1_1_1	-3.63562491436831	2.66175014133459	0	LM_Macs
GGTCTGGTCCACGTGG-1_1_1_1	-4.99221375485292	2.09967750663763	0	LM_Macs
GTCTTTAGTGGCTGAA-1_1_1_1	-3.981016664704	2.81664795036322	0	LM_Macs
GTGGCGTTCGGAATTC-1_1_1_1	-4.50237086315981	2.12243908996588	0	LM_Macs
TAAGCCATCGTTGCCT-1_1_1_1	-4.76681426068178	2.13301629180914	0	LM_Macs
TACCGAAAGGGTAGCT-1_1_1_1	-3.82739499112001	2.68174988384253	0	LM_Macs
TAGATCGAGGAATGTT-1_1_1_1	-4.55284169216982	1.67708456869131	0	LM_Macs
TAGATCGGTGTTCGTA-1_1_1_1	-4.19142058392397	1.83156174774176	0	LM_Macs
TATTCCAGTCTTGAAC-1_1_1_1	-4.87387469311586	1.63423622007376	0	LM_Macs
TATTCCAGTTGCCATA-1_1_1_1	-4.85732081433168	1.76191872711187	0	LM_Macs
TATTGGGAGCGAAACC-1_1_1_1	-4.18123391171328	2.24420446510321	0	LM_Macs
TCAGCAAGTCGACTGC-1_1_1_1	-4.53757098217836	2.26193315143591	0	LM_Macs
TCCGAAAGTAGGAAAG-1_1_1_1	-4.4637522985541	2.25606388206488	0	LM_Macs
TCCTTCTAGTGACCTT-1_1_1_1	-4.3222728063666	2.3247789775849	0	LM_Macs
TCGCTTGAGATGACCG-1_1_1_1	-4.69454052945009	1.66385639066702	0	LM_Macs
TGAATCGAGCTGGCTC-1_1_1_1	-4.04830983181826	2.43750483150488	0	LM_Macs
TGTCCACGTCCGATCG-1_1_1_1	-3.46715596218935	2.90351075286871	0	LM_Macs
TGTGATGCAGGCTATT-1_1_1_1	-4.53329947491518	2.35525328273779	0	LM_Macs
TTACTGTCAATTCTCT-1_1_1_1	-4.67761281033388	2.28648549671179	0	LM_Macs
TTTGGAGCATATCGGT-1_1_1_1	-4.58109190960756	1.54082954282766	0	LM_Macs
TTCACGCCACAATGTC-1_1_1_1	-4.47941020031801	2.37345034236914	0	PVM
TTCTTCCTCCACGTGG-1_1_1_1	-4.99131491680971	0.969077903580724	0	PVM
GCCGTGAGTCGCTTGG-1_1_1_1	-4.26959136029116	2.47544008846289	0	PVM
TGATCTTCAAGCGGAT-1_1_1_1	-3.94961073895327	2.53227097148901	0	PVM
CCCATTGAGTTTCTTC-1_1_1_1	-5.49915555020205	-0.230739232349337	18	PVM
CGCCATTGTCGTCATA-1_1_1_1	-0.307014017304096	-2.69690209274286	3	MG
GTCTAGACAGAGCGTA-1_1_1_1	3.97751161555418	1.60335487480169	14	MG
GTGAGGATCTGTAAGC-1_1_1_1	-5.39605286618105	-0.300056394386233	18	PVM
TTACCGCCACGTCGTG-1_1_1_1	-5.52183201809755	-0.164579864787997	18	PVM
GTCACTCCATTGAAGA-1_2_1_1	5.1935701082147	-0.605003532218875	2	MG
TACAGGTCATAATGAG-1_2_1_1	1.54836312035688	-5.75044184570307	6	MG
CCAATTTTCTCCATAT-1_2_1_1	3.76989528636106	2.55499476547247	1	MG
GGGTATTTCACCCTGT-1_2_1_1	3.50624534587034	2.51739174480444	1	MG
GTGTGGCAGGTTGTTC-1_2_1_1	0.267263085643139	-5.18954974060053	3	MG
TCTTTGACAAATGGCG-1_2_1_1	2.1019546697534	-0.904047306823672	6	MG
AAGACAATCCCGTTCA-1_2_1_1	-2.6964912702643	4.38684386367804	13	PVM
AACCAACAGGCGCTTC-1_1_1	-3.45697119732729	-0.468196448135318	0	CP_Macs
ACCAACAAGAATTTGG-1_1_1	-3.88007882138124	1.39268368835455	0	CP_Macs
AGGCATTCAGGCATGA-1_1_1	0.120015294352855	-1.95004397277826	8	CP_Macs
AGGGAGTCATACTGTG-1_1_1	0.15961381892332	-1.95131092910761	8	Kolmer cells
ATTCCATGTAACCCTA-1_1_1	-2.12751796742312	6.57209271545416	9	CP_Macs
GACTGATTCCCAGGCA-1_1_1	0.020480067530956	-2.07078104858393	8	Kolmer cells
GTCCCATGTCAGGTAG-1_1_1	-2.44311430950991	7.9981061851502	9	CP_Macs
GTGGAAGTCCATTGTT-1_1_1	-3.90127375622622	1.64453971738821	0	CP_Macs
TCCCACACAGCACGAA-1_1_1	-4.28356125851503	-1.78371482734674	18	CP_Macs
AAGACAATCAAGTGTC-1_1_1	-2.57544711132875	1.45508361215597	0	CP_Macs
AATCACGTCATGTCAG-1_1_1	-3.96297886868349	1.41838318462378	0	CP_Macs
ACACTGACACACCTAA-1_1_1	-2.64276102085939	1.60516614074713	0	CP_Macs
ACCAACAGTACTGCGC-1_1_1	-3.71608498593203	0.162234131050168	0	CP_Macs
ACGATCATCATTGCTT-1_1_1	-1.26969221135012	1.88289636726385	10	CP_Macs
ACGGAAGGTACGGATG-1_1_1	-2.66511109372011	1.90038532371527	0	CP_Macs
ACGTACAGTGACTAAA-1_1_1	-2.62124255200258	1.63255095834738	0	CP_Macs
ACTTAGGCATCCGAGC-1_1_1	-3.46298459072939	1.57529116029745	0	CP_Macs
AGTCAACCAGGCATTT-1_1_1	-2.77042987843386	1.60808539743429	0	CP_Macs
ATCATTCAGGCATGGT-1_1_1	0.573169202605571	-0.661747988510073	8	Kolmer cells
ATCGTGACACGTTGGC-1_1_1	-0.509749322136555	2.12543803806311	10	CP_Macs
ATGAGTCGTGGACAGT-1_1_1	-2.60812356968752	0.596686098527967	0	CP_Macs
ATTCAGGCAAGAAATC-1_1_1	-3.28342535992495	0.473529282760679	0	CP_Macs
ATTGTTCGTGGCTCTG-1_1_1	-2.79264739056459	1.78613597507483	0	CP_Macs
CAATGACTCAAAGGAT-1_1_1	0.387672395507183	-0.712696846771182	8	CP_Macs
CACGGGTGTAGGTCAG-1_1_1	-2.57021644612185	5.99726456756598	9	CP_Macs
CAGTGCGCAGATCATC-1_1_1	-3.03469946881166	0.713234901231586	0	CP_Macs
CAGTTAGAGCCTCTCT-1_1_1	0.999580518404331	-1.79711633567804	8	Kolmer cells
CATCGGGGTTCTTGCC-1_1_1	-2.53724530239931	1.67984640951162	0	CP_Macs
CATGCTCTCGCCTTTG-1_1_1	-0.558079271515522	2.73569625968939	10	CP_Macs
CCGAACGTCTCCATAT-1_1_1	-2.31417587300173	1.98032063598639	0	CP_Macs
CCTCATGAGGCACAAC-1_1_1	-4.01419404049746	2.46373969669348	0	CP_Macs
CCTCTAGCACCCAATA-1_1_1	-3.05710628529421	1.44652259702688	0	CP_Macs
CCTCTAGCAGCCGTCA-1_1_1	-2.77854111691347	1.15497029180533	0	CP_Macs
CGAATTGTCCGACAGC-1_1_1	-2.64533641835085	0.514627251577436	0	CP_Macs
CGAGGCTTCCCGAGTG-1_1_1	-2.96460655232302	1.08641818518644	0	CP_Macs
CGGGTCATCCTTCAGC-1_1_1	-2.97519877453676	1.7517215644837	0	CP_Macs
CGTGAATAGTGGCCTC-1_1_1	-4.16158774395815	2.28853839988714	0	CP_Macs
CTAACTTGTCATCGGC-1_1_1	-2.86496975918642	1.57741362209326	0	CP_Macs
CTAGACAGTATCTCGA-1_1_1	-3.65138009091249	1.21485120410925	0	CP_Macs
CTATAGGGTGCACATT-1_1_1	-4.43928149243227	1.97878712768561	0	CP_Macs
CTCAGGGCAAATCGTC-1_1_1	-2.90182188053957	1.55981773490912	0	CP_Macs
CTCATTACACATAGCT-1_1_1	-3.09175446530214	2.53467840309149	0	CP_Macs
CTCCATGGTCATACCA-1_1_1	-3.74206593533388	0.234524074745237	0	CP_Macs
CTGAGCGCATTAGGCT-1_1_1	-2.76099589367739	1.58201682920462	0	CP_Macs
CTTCCTTGTTCAGCGC-1_1_1	-3.05700090428225	1.48504567499167	0	CP_Macs
CTTTCGGAGACTGAGC-1_1_1	-3.8857379247748	0.46603420729643	0	CP_Macs
GACACGCCAATGCAAA-1_1_1	-3.56808426876894	0.411698672723829	0	CP_Macs
GACGCTGTCGCATAGT-1_1_1	-4.44285252591005	1.6838094627381	0	CP_Macs
GAGTCTATCTAGCAAC-1_1_1	-4.12359908123842	1.76194995994574	0	CP_Macs
GATTCGATCGCATAGT-1_1_1	-1.16118958493105	2.03264564628607	10	CP_Macs
GCGAGAAGTGCTTATG-1_1_1	-3.09344771405092	0.932987037849485	0	CP_Macs
GCTACCTCAAAGACTA-1_1_1	-2.690089969834	1.62128723020559	0	CP_Macs
GGCAGTCAGTAGACAT-1_1_1	-2.40609958668581	1.80479437465674	0	CP_Macs
GGCAGTCCAGTATGAA-1_1_1	-4.86340764065615	1.74823928232199	0	CP_Macs
GGCTTTCAGTGACCTT-1_1_1	-2.68368723889223	1.43083608503348	0	CP_Macs
GGGATCCTCATACAGC-1_1_1	-3.16177800198427	0.899737957668363	0	CP_Macs
GGGCTACAGGCACTAG-1_1_1	-2.68868687649599	1.4599540864945	0	CP_Macs
GGTGTCGGTCTGATAC-1_1_1	-3.34834149380556	1.41682380790716	0	CP_Macs
GTAATCGCACGACGTC-1_1_1	-3.72128203411928	0.374563012075483	0	CP_Macs
GTAGAAATCTCCTGCA-1_1_1	-2.43902829190126	0.484335426044523	0	CP_Macs
GTCAAGTAGGGCAAGG-1_1_1	-3.64366820355288	1.03577563519484	0	CP_Macs
GTCAAGTTCTACCAGA-1_1_1	-2.60822656651369	1.65796071643835	0	CP_Macs
GTCCCATAGCTCGCAC-1_1_1	-2.68396165867678	1.86280721778875	0	CP_Macs
GTCTGTCGTAAGTTAG-1_1_1	-2.78721144696108	0.72725737634009	0	CP_Macs
GTGCGTGCAATTCTTC-1_1_1	-2.72801616688601	0.77889779935485	0	CP_Macs
GTTCGCTGTGTTTGCA-1_1_1	-3.25278237362734	0.892752248597203	0	CP_Macs
TAAGCACCATTCTTCA-1_1_1	-4.22307923336855	1.99449807758337	0	CP_Macs
TACCCACTCAGCTTCC-1_1_1	-3.56423380871645	2.02146810646063	0	CP_Macs
TACCTCGTCGCTGTCT-1_1_1	-2.94054892559877	1.38875121231085	0	CP_Macs
TACGCTCTCGTGCGAC-1_1_1	-2.54250934620729	0.995850104641973	0	CP_Macs
TACTGCCAGTCATGGG-1_1_1	-2.21699574490419	0.779186647188722	0	CP_Macs
TACTTCACAAGAGTAT-1_1_1	-3.5535903265082	1.26190245504385	0	CP_Macs
TAGACTGTCAAGGTGG-1_1_1	-4.78454020520083	1.75335723514563	0	CP_Macs
TAGAGTCAGAAGGCTC-1_1_1	-4.17290452023378	1.57095092887884	0	CP_Macs
TAGCACAGTGTTGCCG-1_1_1	-2.93028595944277	1.74212861413962	0	CP_Macs
TATACCTAGTGGTCAG-1_1_1	-3.0630946447455	1.15998852605826	0	CP_Macs
TATATCCCAGAAGCTG-1_1_1	-2.93846467038027	0.649799290847837	0	CP_Macs
TATTGGGAGGCTGTAG-1_1_1	-3.09216502209536	1.31811321134573	0	CP_Macs
TCAGTCCTCAAGCCAT-1_1_1	-2.58478811283937	2.7175989782334	0	CP_Macs
TCAGTGAGTGGACTAG-1_1_1	-2.87746646901003	0.381492260646878	0	CP_Macs
TCATGCCAGATCGCTT-1_1_1	-2.58749082585207	1.61192143316275	0	CP_Macs
TCCTGCAGTTGAGGAC-1_1_1	-1.83621099491945	1.99060780162817	10	CP_Macs
TCGGGACTCTGCCTGT-1_1_1	-4.26620104809633	2.0518422758103	0	CP_Macs
TCGTAGACAGAGTAAT-1_1_1	-2.72911456127993	2.10110086555487	0	CP_Macs
TCGTGCTTCTAGTGAC-1_1_1	-3.5569272329413	0.748729663238733	0	CP_Macs
TCTGTCGCACACACGC-1_1_1	-4.15347483654848	1.76132816429144	0	CP_Macs
TGATCAGAGCATGAAT-1_1_1	-5.01347783108583	1.86615270729071	0	CP_Macs
TGCCGAGGTTGGGACA-1_1_1	-3.73076870938173	0.457701299142896	0	CP_Macs
TGGTAGTTCATGGAGG-1_1_1	-4.5330915739142	1.61621600742346	0	CP_Macs
TGTAACGCACTCCTTG-1_1_1	-2.76531651516787	0.601913247060834	0	CP_Macs
TGTGCGGAGAAACTGT-1_1_1	-2.96870520611635	0.681434619975148	0	CP_Macs
TGTTACTCAACGTATC-1_1_1	-3.0633981515967	1.03763428683287	10	CP_Macs
TTACTGTCAATGCTCA-1_1_1	-0.985290675362263	7.38465994949347	9	Kolmer cells
TTCAGGAAGGATGCGT-1_1_1	-3.13529875775209	2.08180374259955	0	CP_Macs
TTTGATCAGTCCTGTA-1_1_1	-2.51561310788027	1.56610519046789	0	CP_Macs
AAATGGAAGGCACTAG-1_1_1	-4.15337327023378	1.52758318538672	0	CP_Macs
AACAGGGTCATCGCTC-1_1_1	-3.81808379193178	0.743221022923349	0	CP_Macs
AACCTTTGTCAGACTT-1_1_1	-3.98101141949526	1.80909949893957	0	CP_Macs
AACTTCTGTATGTGTC-1_1_1	-4.12176564236513	1.68351555223471	0	CP_Macs
ACCAACAGTGCGAGTA-1_1_1	-4.09840968151918	1.98847574348456	0	CP_Macs
ACCTGTCGTTAACCTG-1_1_1	-3.2028765966498	2.24489575977331	0	CP_Macs
AGGCCACTCGTGCAGC-1_1_1	-3.57034495373598	1.663440767479	0	CP_Macs
ATCGATGTCCTAACAG-1_1_1	-3.98712208767763	1.73932612295157	0	CP_Macs
ATGACCAAGCCACCGT-1_1_1	-2.24170401593081	1.84889024848944	10	CP_Macs
CAACGATAGGACTATA-1_1_1	-3.89709094067446	1.72210598344809	0	CP_Macs
CATGCGGTCGTGGACC-1_1_1	-3.74055722256533	2.04594248886114	0	CP_Macs
CATTGCCGTAGACAGC-1_1_1	-0.60605361958376	2.34308976287848	8	CP_Macs
CGAGTTATCGTCAAAC-1_1_1	-4.11428978939882	1.92663079853064	0	CP_Macs
CGGTCAGTCCGTGGCA-1_1_1	-3.79359915753237	1.55187052841192	0	CP_Macs
CTGCCATGTGGTCCGT-1_1_1	-4.1578212072455	1.90777641887671	0	CP_Macs
GACGCTGCATACAGCT-1_1_1	-1.6754312803351	3.58803290481573	13	CP_Macs
GAGACTTGTGAACGGT-1_1_1	-4.13313534756533	1.77735048885351	0	CP_Macs
GATCAGTGTGCCCAGT-1_1_1	-3.3402376463019	1.24221617336279	0	CP_Macs
GGCTTGGAGGCGCTTC-1_1_1	-4.05307677288881	2.1489715015412	0	CP_Macs
GGGTAGACAGTGCGCT-1_1_1	-4.22024300595156	1.91491848583227	0	CP_Macs
GGGTTTATCCGGCAAC-1_1_1	-3.77158835430971	2.13963240737921	0	CP_Macs
GTCGTTCAGCGTGCTC-1_1_1	-4.2086515714728	1.40873629207617	0	CP_Macs
TCCGTGTGTGTATTGC-1_1_1	-3.51278784771791	0.780636347633659	0	CP_Macs
TCGACGGAGGCACGAT-1_1_1	-3.50376322766176	1.71795845384604	0	CP_Macs
TCGTGCTAGTGTTGTC-1_1_1	-4.07064488430849	0.773929605063854	0	CP_Macs
TCTATCAGTGATCGTT-1_1_1	-2.6075077344977	-2.83257299308771	0	CP_Macs
TCTTGCGCATCGAACT-1_1_1	-4.31605198880068	1.52191412801748	0	CP_Macs
TCTTGCGTCCATCCGT-1_1_1	-4.06719973584047	2.13886386508947	0	CP_Macs
TGCGACGTCTCCCAAC-1_1_1	-4.02199652691713	1.71504438276297	0	CP_Macs
AAAGAACAGATACATG-1_1_1	-4.18021443386904	1.99754470939642	0	CP_Macs
AATTTCCCACCGGAAA-1_1_1	-3.77047780056826	2.48543542976385	0	CP_Macs
ACAGGGAAGTTAGAAC-1_1_1	-1.30835869809023	2.18461054916388	10	CP_Macs
ACGGTTAAGCGCCTTG-1_1_1	-3.61422875424257	1.30250668878561	0	CP_Macs
ACGTCCTTCACCCTTG-1_1_1	-1.08609464665285	2.20688683147436	10	CP_Macs
ACTGTGAGTCCCTAAA-1_1_1	-1.71356585522524	2.0677638685227	0	CP_Macs
AGCATCAAGTCGCGAA-1_1_1	-3.28361704846254	0.895615462017118	0	CP_Macs
AGCTCAAGTAGGAAAG-1_1_1	-2.18444469471804	2.07280308361059	0	CP_Macs
ATTCGTTCACGTACTA-1_1_1	-4.23535635968081	2.06590348834997	0	CP_Macs
CACCAAAGTCAACCTA-1_1_1	-3.59793570538393	2.50369543190008	0	CP_Macs
CAGTGCGAGCTACTGT-1_1_1	-4.33357480069033	2.16634363288885	0	CP_Macs
CCGATGGAGACCATGG-1_1_1	-3.54579499264589	0.508497509908735	0	CP_Macs
CGCCATTTCACCGACG-1_1_1	-3.50524571438662	2.52088100070959	0	CP_Macs
CGTGCTTCAAGTGCTT-1_1_1	-2.82411101361147	3.82015484924322	13	CP_Macs
CTGTAGAAGGGTCTTT-1_1_1	-3.33205130596987	1.79890817756659	0	CP_Macs
CTTGATTAGGTCTACT-1_1_1	-2.4908986379706	1.84211260433203	0	CP_Macs
GACTTCCCACGACGAA-1_1_1	-1.18165495892397	2.03661078567511	10	CP_Macs
GAGTTTGAGGCGATAC-1_1_1	-1.56109431286684	1.99468034858709	0	CP_Macs
GAGTTTGCACTTCAGA-1_1_1	-3.23575213452211	2.68899470920569	0	CP_Macs
GGTTAACAGTGAGTGC-1_1_1	-1.17493584652773	1.92177862281805	0	CP_Macs
GTAACACTCGAAATCC-1_1_1	-2.68181493779055	2.35344666595465	0	CP_Macs
GTATTTCTCGCTACAA-1_1_1	-2.64007618924013	5.50886267776495	9	CP_Macs
GTCCACTTCCGTCCTA-1_1_1	-1.76242211361757	2.04091340656286	0	CP_Macs
GTGTTAGCAGTGGTGA-1_1_1	-3.33548739453188	0.567432153773366	0	CP_Macs
GTTACGAAGACTCAAA-1_1_1	-3.68778136273256	2.27150291557318	0	CP_Macs
TACCCACTCTGCTGAA-1_1_1	-3.63784745236269	0.467549536180555	0	CP_Macs
TACGGGCTCTATCGCC-1_1_1	-3.0022843172156	0.888733330917417	0	CP_Macs
TATTCCACATGTCTAG-1_1_1	-3.46056273480288	2.86130041236883	0	CP_Macs
TATTGCTCAAGTATAG-1_1_1	-3.53870108624331	1.78746694679266	0	CP_Macs
TCACGGGCAGATACTC-1_1_1	-3.91700652142397	2.49436551685339	0	CP_Macs
TCACTATTCGTCTACC-1_1_1	-3.26220038433901	3.2172338401795	0	CP_Macs
TCAGGTAAGTCGTTAC-1_1_1	-4.20918562908999	2.11664778347021	0	CP_Macs
TCATTACCAAGGCGTA-1_1_1	-2.6616475870215	5.49893826599127	9	CP_Macs
TCCCATGAGACCTCAT-1_1_1	-4.08865883847109	2.16985339279181	0	CP_Macs
TCGGGTGCACAGAGCA-1_1_1	-3.11659052868715	2.39138859863287	10	CP_Macs
TGTTTGTAGTAAGAGG-1_1_1	-2.15688851376406	2.1879838144303	0	CP_Macs
TTACGCCTCGACCCAG-1_1_1	-2.82880738278261	3.16385978813177	0	CP_Macs
TTGATGGAGGTTGCCC-1_1_1	-3.59578278561464	0.283580634546338	0	CP_Macs
TTGCCTGTCCAACACA-1_1_1	-3.76462510128847	1.56889307851797	0	CP_Macs
TTGTTTGGTCTACATG-1_1_1	-3.70962908764711	2.06838018054968	0	CP_Macs
TTTGACTTCTGGACTA-1_1_1	-2.18770745297304	2.10535377616888	10	CP_Macs
AAACGCTAGGGCCCTT-1_1_1	-2.80342534085146	3.01181286926275	0	CP_Macs
AAGCGAGAGGCATGCA-1_1_1	-1.72121027012697	7.42766207809454	9	CP_Macs
ACACGCGAGTAGACAT-1_1_1	-3.48303654690615	1.18622532839781	0	CP_Macs
AGGAGGTGTTGGTGTT-1_1_1	-3.14485791226259	2.96256274337774	0	CP_Macs
CAATACGTCACGATCA-1_1_1	-2.71362307568422	2.54926413650519	0	CP_Macs
CAATCGAAGATCCCGC-1_1_1	-2.61223915119997	3.03261155242926	0	CP_Macs
CATACCCAGGCGAAGG-1_1_1	-2.53171637554995	3.78623146171576	13	CP_Macs
CATGCGGGTGGTTTAC-1_1_1	-2.52698209782473	1.74492550249106	0	CP_Macs
CCTCAACAGGCGTTGA-1_1_1	-3.41613867779604	1.29648447389609	0	CP_Macs
CGTAGTAAGCTGTTCA-1_1_1	-3.02927616139284	1.62277895565039	0	CP_Macs
CTACTATCACAAGGTG-1_1_1	-2.9648554613196	0.896304819536268	0	CP_Macs
GTCATTTAGACGGTTG-1_1_1	-2.13836148281923	7.80466717834478	9	CP_Macs
GTCGTTCTCGTGGGTC-1_1_1	-2.8909504701697	2.06508928890234	0	CP_Macs
GTGCACGAGAGTAACT-1_1_1	-2.95946314831606	3.48050684089666	0	CP_Macs
GTGGAAGTCTTAGCCC-1_1_1	-2.56231644650332	2.24956435317999	0	CP_Macs
TAGTGCAGTAGGTCAG-1_1_1	-0.985842495163594	7.52101201171881	9	CP_Macs
TATTCCAGTATCGCAT-1_1_1	-3.65999987622133	2.63879377002722	0	CP_Macs
TCACACCGTCATAACC-1_1_1	-3.3008671094977	4.07218855972296	13	CP_Macs
TCCAGAAAGTCGCCAC-1_1_1	-2.50918677349916	2.37721521015173	0	CP_Macs
TCTCCGATCCTTTAGT-1_1_1	-3.31758263607851	2.55817896480566	0	CP_Macs
TGACGCGCAGGCCCTA-1_1_1	-2.89211013813845	3.2544071113587	0	CP_Macs
TGAGACTGTCGATTAC-1_1_1	-2.85894277592531	1.68276572580343	0	CP_Macs
TGAGGTTTCTCATGGA-1_1_1	-2.84808114071718	2.42100662345892	0	CP_Macs
TGCTTCGTCCACGGAC-1_1_1	-2.74137166043154	2.72990233058935	0	CP_Macs
TGGCGTGAGGGCGAGA-1_1_1	-3.04274728794924	2.54002684707647	0	CP_Macs
TGGCGTGTCACTTGGA-1_1_1	-3.24252608319155	2.41958052272802	0	CP_Macs
TGTAAGCCAAGCGCAA-1_1_1	-3.40863659878603	2.56464225406653	0	CP_Macs
TTCACCGAGGTAAACT-1_1_1	-3.44720747967592	0.59578983838564	0	CP_Macs
TTGAACGTCGCTACAA-1_1_1	-3.51237347622744	1.25094384307867	0	CP_Macs
TTGCGTCGTCTTCGAA-1_1_1	-3.11332562466494	2.33462626094824	0	CP_Macs
TTTACCACACTCACTC-1_1_1	-3.49614050885073	1.92547482604986	0	CP_Macs
TTTCATGGTAAGGCCA-1_1_1	-3.74122097988955	1.79368287677771	0	CP_Macs
AAAGGATAGCCTCTGG-1_1_1	-2.74900057812563	2.16545695419317	0	CP_Macs
AATGCCAGTATGTGTC-1_1_1	-3.25526192684999	4.2980136310578	13	CP_Macs
ACGGTTACACGCGTGT-1_1_1	-3.73707201977602	2.01492148990637	0	CP_Macs
ACGTAACGTGTGCTTA-1_1_1	-3.3177447607123	0.483900937986432	0	CP_Macs
AGAGCCCGTCAGTCCG-1_1_1	-3.40791228314272	4.14139861221319	13	CP_Macs
AGCCAATTCAGTGCGC-1_1_1	-2.89951637287966	1.45430970544821	0	CP_Macs
AGCGTATAGATAGCTA-1_1_1	-3.20282605191103	4.30327958221441	13	CP_Macs
ATCCGTCCAAGACCTT-1_1_1	-3.19857934018007	4.24380916709906	13	CP_Macs
CAACGATTCCGCATAA-1_1_1	-3.63510230084291	1.58765298480993	0	CP_Macs
CATTCCGGTCGCACAC-1_1_1	-3.56890442868105	1.33580118770605	0	CP_Macs
CCGTGAGAGAATCGTA-1_1_1	-3.43995955487124	3.98556417579657	13	CP_Macs
CGTTGGGGTCGAGTTT-1_1_1	-3.11547902127138	4.38094228858954	13	CP_Macs
CTAAGTGGTAGGCTGA-1_1_1	-3.33152010937563	3.89362973327643	13	CP_Macs
CTGAGCGTCATCGCCT-1_1_1	-2.92951109906069	1.56302190179831	0	CP_Macs
GACGCTGCACTCTCGT-1_1_1	-3.53675272961489	0.24509805793768	0	CP_Macs
GAGTTACGTAAGGCCA-1_1_1	-2.74232843418947	1.73695916290289	0	CP_Macs
GCAGGCTTCATTTCCA-1_1_1	-3.43899634381166	3.73597258682257	13	CP_Macs
GCGAGAACAAACCGGA-1_1_1	-3.64060977002016	3.49447054023749	13	CP_Macs
GGGCTCAAGTCCCAGC-1_1_1	-2.94045331974855	3.09818667526251	0	CP_Macs
GTCCCATAGATGACCG-1_1_1	-3.79031804104677	0.606215271902143	0	CP_Macs
GTGGGAAGTGTATTCG-1_1_1	-3.16534903546206	0.947449821782171	0	CP_Macs
GTTGAACCATATCGGT-1_1_1	-3.04490473767153	4.26718849296576	13	CP_Macs
TCTTGCGAGACGCCCT-1_1_1	-2.9445381452643	3.84728306884771	13	CP_Macs
TGAACGTTCACACCCT-1_1_1	-3.12559798260561	1.55004430170065	0	CP_Macs
TGAGGGAAGAAAGCGA-1_1_1	-3.23609688778749	4.21327799911505	13	CP_Macs
TTCGATTCAAGCGGAT-1_1_1	-3.54870083828798	0.433598194074689	0	CP_Macs
TTGGGTAAGATGTTGA-1_1_1	-3.7779236127936	2.58028072471624	0	CP_Macs
TTTACCACAAGAGTGC-1_1_1	-3.75004055996767	1.31511324996954	0	CP_Macs
TTTACCAGTGCTCCGA-1_1_1	-1.58690670033327	7.67066020126349	9	CP_Macs
AACGGGAGTGCGTTTA-1_1_1	-3.69747307797304	1.81499034519201	0	CP_Macs
AGATGCTGTGATACAA-1_1_1	-3.98842623730532	2.25104409809118	0	CP_Macs
CACACAAAGACCATAA-1_1_1	-3.45276406308046	1.32376891727453	0	CP_Macs
CACAGATGTGGGCTTC-1_1_1	-3.16935494442812	1.38296902532583	0	CP_Macs
CCCGGAAAGACTCCGC-1_1_1	-3.32313969632021	1.67350399847036	0	CP_Macs
CCTGTTGGTGCCTACG-1_1_1	-4.48031189938417	2.48629671688086	0	CP_Macs
CTCAAGATCGTAATGC-1_1_1	-2.48735764523378	4.18755668754583	13	CP_Macs
CTGCGAGTCTTGGGCG-1_1_1	-3.92289355297915	2.19874948616034	0	CP_Macs
GATCCCTAGGGAGAAT-1_1_1	-1.98854377766481	7.55149954910284	9	CP_Macs
GGAATCTTCGCGAAGA-1_1_1	-3.42122986813417	2.17240649814612	0	CP_Macs
GGGAGATTCGGCCCAA-1_1_1	-3.57358220120302	2.43681592102057	0	CP_Macs
GTCAAACTCAGTAGGG-1_1_1	-3.0952539732062	1.34954637641913	0	CP_Macs
GTTGTGACATCATGAC-1_1_1	-3.48442986508242	2.93815702552801	0	CP_Macs
TAAGCCACATGTTACG-1_1_1	-3.16169837017885	2.86010760421759	0	CP_Macs
TATTGGGAGTATGGAT-1_1_1	-4.73422148724428	-1.23779803161615	18	CP_Macs
TGAGCATCATCTAACG-1_1_1	-3.79635479946962	2.03970450515753	0	CP_Macs
TGTTGGACAAAGCAAT-1_1_1	-3.12306931515566	3.88189286346441	13	CP_Macs
AAACGAAAGACATATG-1_2_1	0.216820926467266	2.14711028690344	10	CP_Macs
AAAGAACCACGCAAAG-1_2_1	-1.81118586560122	2.10766321773535	10	CP_Macs
AAAGTGAAGAAATTGC-1_2_1	-0.737915783127461	2.313294116211	10	CP_Macs
AACACACTCATACGGT-1_2_1	-1.41590598126284	1.97520226593023	10	CP_Macs
AACCAACCAGAGCTAG-1_2_1	-0.0590043952070811	1.64975357408529	10	CP_Macs
AACCATGGTAGACGGT-1_2_1	0.386928648749675	1.88400370235449	10	CP_Macs
AACCTGAGTCGCCTAG-1_2_1	1.00669283519157	0.509562331986486	8	CP_Macs
AACGAAACAAACCATC-1_2_1	0.401501269141521	1.00115105862623	10	CP_Macs
AAGCGAGTCTGTCCGT-1_2_1	1.4360462139047	0.295763406705915	8	Kolmer cells
AAGGTAACATGGCGCT-1_2_1	-0.126498131951008	0.691624577891885	10	CP_Macs
AATAGAGCAGACCTGC-1_2_1	-1.38861825962893	1.89078921432501	10	CP_Macs
AATCACGGTACCCACG-1_2_1	1.69201418856749	-0.211130436706485	8	Kolmer cells
AATCACGGTGGATCGA-1_2_1	0.0903949449456594	0.909074771952687	10	CP_Macs
AATGAAGTCCACAGGC-1_2_1	-0.429996638497029	2.15261739845282	10	CP_Macs
AATGGCTCAGGCACAA-1_2_1	-1.24752071400515	0.31337604279524	0	CP_Macs
ACACTGAGTTACAGCT-1_2_1	0.979276538888302	0.645652998042165	8	Kolmer cells
ACAGGGATCATTTGTC-1_2_1	1.59317347506651	0.742007784348785	8	Kolmer cells
ACATTTCCAATACGCT-1_2_1	-0.975049166878376	2.310648504448	10	CP_Macs
ACCAAACGTATTCTCT-1_2_1	1.35210031370291	0.423437420082151	8	Kolmer cells
ACCTGTCGTGACTCTA-1_2_1	0.957495213548031	0.12864297981268	8	Kolmer cells
ACTATCTGTCGATGCC-1_2_1	-0.809673099716816	2.42436057682043	10	CP_Macs
ACTATGGAGATCCTAC-1_2_1	0.238507957259502	1.63682675714499	10	CP_Macs
ACTCCCAGTGTCTTCC-1_2_1	-2.01516654988161	1.41005903835302	0	CP_Macs
ACTGCAACATGCGGTC-1_2_1	1.31424415210852	-0.0302053654670131	8	Kolmer cells
ACTGTGAGTATCGCGC-1_2_1	-1.31104591389528	1.95575684661871	10	CP_Macs
AGAAATGTCGAGTCCG-1_2_1	-2.45958140393129	3.86887234802252	13	CP_Macs
AGATAGAAGACTACGG-1_2_1	-0.578368096550617	1.95309073085791	10	CP_Macs
AGGGCCTCATCTTAGG-1_2_1	1.78519663313993	-0.490365322875918	8	Kolmer cells
AGGGTGATCAAGGACG-1_2_1	-0.499796776970539	1.7385790979386	10	CP_Macs
AGGTCATTCCACTAGA-1_2_1	-0.444759159287129	1.59005928392416	10	CP_Macs
AGGTCTAGTGCGTCGT-1_2_1	-1.50432160397402	1.39543897266394	0	CP_Macs
AGTACCAGTAGTCGGA-1_2_1	-5.83821442623964	-2.35910778884882	8	CP_Macs
AGTAGCTTCATTTCGT-1_2_1	-0.452029137810383	2.63680011386877	10	CP_Macs
AGTGTTGCATGACTTG-1_2_1	0.379472763339367	-0.110687192726077	8	CP_Macs
AGTTCCCCAGCGCGTT-1_2_1	0.928607809419121	-0.114384588050784	8	Kolmer cells
ATACCTTGTAGATTGA-1_2_1	-0.0834617902838328	1.75460487957007	10	CP_Macs
ATAGACCGTACCAATC-1_2_1	-1.11068704625002	2.10664946193701	10	CP_Macs
ATAGACCGTCTACTGA-1_2_1	0.391297907630291	-0.0875706637381923	8	CP_Macs
ATATCCTAGCTTCTAG-1_2_1	-1.1183982183539	2.19291526432043	10	CP_Macs
ATCATTCCAATAGTCC-1_2_1	0.380005748072948	1.96165794487005	10	CP_Macs
ATCGCCTCAGAGATGC-1_2_1	0.0984728048241994	2.34543556327826	10	CP_Macs
ATCGGATAGCGGTATG-1_2_1	-2.34125307103029	4.0373124515534	13	CP_Macs
ATGCGATCATGTGGTT-1_2_1	-1.10957386990419	2.10272449607855	10	CP_Macs
ATGGGTTGTTTACTGG-1_2_1	0.81416393915781	0.421776238632261	8	Kolmer cells
ATGGTTGGTGAGATCG-1_2_1	-0.459444670876179	1.60182887668615	10	CP_Macs
ATTATCCGTCAATCTG-1_2_1	1.3956783423818	0.380183730077802	8	Kolmer cells
ATTCACTGTAGGTTTC-1_2_1	1.12795923749575	0.81406453604704	8	Kolmer cells
CAAGACTTCGTAGGGA-1_2_1	-0.930085926254902	0.583696145367681	0	CP_Macs
CAATTTCAGAGGGTAA-1_2_1	1.39398318628439	-1.47550969963068	8	Kolmer cells
CACCGTTCATAGGAGC-1_2_1	-0.570941357811604	2.50832003707892	10	CP_Macs
CACGAATAGCGCTGAA-1_2_1	-0.358050255974446	2.9572183525086	10	CP_Macs
CACGGGTGTTCAGGTT-1_2_1	1.45151600340971	0.754168239691167	8	Kolmer cells
CAGATACGTCCCTGTT-1_2_1	0.0921615074075124	2.17251724357611	10	CP_Macs
CAGATTGGTAATGCTC-1_2_1	-0.334876208504353	2.30725664253241	10	CP_Macs
CAGATTGTCTCCTACG-1_2_1	-2.06899526615969	1.90782982463843	0	CP_Macs
CAGTGCGCATAGAGGC-1_2_1	-1.93864896794191	1.87306708450323	0	CP_Macs
CAGTTAGAGGCCTAGA-1_2_1	-0.916327505310688	2.13511318321234	10	CP_Macs
CATAGACCAACCTAAC-1_2_1	-2.10668566723696	2.18665510768896	10	CP_Macs
CATAGACGTATACGGG-1_2_1	-0.890768914421711	1.34187901372915	10	CP_Macs
CATCCACAGGTTCTAC-1_2_1	-1.0992400934302	2.06689674015051	10	CP_Macs
CATCCACCAGATTAAG-1_2_1	0.296307415763225	2.07590717430121	10	CP_Macs
CATGAGTGTAGCGTAG-1_2_1	0.362144501010265	1.74702614898687	10	CP_Macs
CCAATGAAGATGGCGT-1_2_1	-1.3758170892798	1.24375492687231	0	CP_Macs
CCACTTGAGCGCCATC-1_2_1	-2.49538949032656	1.93228656406408	0	CP_Macs
CCCAACTCACCTGTCT-1_2_1	-0.394941120346699	2.95171827430731	10	CP_Macs
CCCTAACCATGCCGCA-1_2_1	-0.997706442078266	1.11336067671782	0	CP_Macs
CCGTGAGTCTCTGGTC-1_2_1	-2.19300106068483	2.36614603157049	0	CP_Macs
CCTCAACCAGACCTAT-1_2_1	1.40881183842787	0.707502882731019	8	Kolmer cells
CCTCAACCATAGAAAC-1_2_1	-0.953106908997212	2.5262486373902	10	CP_Macs
CCTCAGTGTATGGTAA-1_2_1	0.788904965916958	1.43216437454229	8	Kolmer cells
CCTCCAATCGCCTTGT-1_2_1	-3.70344164868227	-1.38018041496271	18	CP_Macs
CGAGGAATCCATGAGT-1_2_1	0.212430269519176	2.28476757164007	10	CP_Macs
CGATGGCTCATCCCGT-1_2_1	-0.653890757759724	1.41784680242544	8	Kolmer cells
CGCAGGTAGTACCATC-1_2_1	1.44709298113951	0.558695543360769	8	Kolmer cells
CGCATGGGTCACATTG-1_2_1	-0.405146031578694	2.49024039859778	10	CP_Macs
CGGCAGTCAACGGCCT-1_2_1	-0.149065761765156	1.48614883775717	10	CP_Macs
CGTAGTATCGAGGCAA-1_2_1	-1.12071731587282	2.04339331741339	10	CP_Macs
CGTAGTATCTACAGGT-1_2_1	1.52164659003386	0.114223304939328	8	Kolmer cells
CGTCAAATCCCGATCT-1_2_1	0.286047251025524	2.48693210239416	10	CP_Macs
CGTGAATTCTCCGAGG-1_2_1	-1.37330701847902	1.01864311451918	0	CP_Macs
CGTTGGGCAATGGGTG-1_2_1	-1.00338819523684	2.17820591087347	10	CP_Macs
CTACGGGTCGGCTTGG-1_2_1	-0.0880369236075023	2.39320475215918	10	CP_Macs
CTACTATAGATGTTCC-1_2_1	-1.06221499939791	1.19840228910452	0	CP_Macs
CTAGACATCGTGGCGT-1_2_1	0.93626558507451	0.978860441398679	8	Kolmer cells
CTAGGTAAGCTGGCCT-1_2_1	-0.866062550743733	2.03224534149176	10	CP_Macs
CTAGGTAGTACGTTCA-1_2_1	1.58027264575132	0.680911596667825	8	Kolmer cells
CTCAAGATCGTCAAAC-1_2_1	-1.64524391194216	1.70880955810553	0	CP_Macs
CTCAGGGAGGCCTAAG-1_2_1	0.543524921933498	0.983141589713155	8	Kolmer cells
CTCATGCCATAGGTTC-1_2_1	0.578646720448818	1.0151969527722	8	Kolmer cells
CTCCACAGTTTGTTCT-1_2_1	-1.07520869274965	1.92563397045141	10	CP_Macs
CTCTGGTCACATAACC-1_2_1	-1.61114314099184	1.57518476600653	0	CP_Macs
CTGAGGCAGGAAAGAC-1_2_1	-0.488874702652607	2.4678247606278	10	CP_Macs
CTGCCTATCCTTGGAA-1_2_1	-0.645961313446675	3.15596622581488	10	CP_Macs
CTGCGAGTCCATTCAT-1_2_1	1.26176074246534	0.812882002246438	8	Kolmer cells
CTGTAGACAACATCGT-1_2_1	-0.257990746697102	1.36624586935049	10	CP_Macs
CTTTCAAGTAGCGAGT-1_2_1	0.779724241296138	1.11328867430693	8	Kolmer cells
GAAATGATCACCGGTG-1_2_1	1.76593062380918	0.529307786178647	8	Kolmer cells
GAAGAATAGGTCTACT-1_2_1	-0.76976302166811	1.72218180055624	10	CP_Macs
GAAGCGAGTGGAACAC-1_2_1	-3.38676884671083	-0.96975892429346	10	CP_Macs
GAAGCGATCAGTAGGG-1_2_1	-2.18211915989748	1.91355842704779	0	CP_Macs
GAAGCGATCGATCCCT-1_2_1	1.11639055709013	-1.10725456123346	8	CP_Macs
GAAGGGTCATCACCAA-1_2_1	-0.238774924477253	2.45123178119665	10	CP_Macs
GAAGGGTGTGTGACCC-1_2_1	1.46042254666456	-1.36474686508173	8	Kolmer cells
GAAGTAACAAGAGTAT-1_2_1	-1.57181575795046	1.58250671978003	0	CP_Macs
GACACGCGTAGAAACT-1_2_1	-1.34907510777346	1.3787653481484	10	CP_Macs
GACCCTTCACGCTGTG-1_2_1	-3.9897885610663	-1.33885556106562	18	CP_Macs
GACCGTGAGGTAAACT-1_2_1	-0.597643284996662	2.3901196157456	10	CP_Macs
GAGTCATCATTGGGAG-1_2_1	-2.25432136555544	1.59433704967505	0	CP_Macs
GAGTGTTAGAATCGAT-1_2_1	-0.497918634613667	3.03196090812689	10	CP_Macs
GAGTTGTGTCTTTATC-1_2_1	-1.10930636425844	2.06309765930182	10	CP_Macs
GATCGTACAGCTGTCG-1_2_1	1.53641882638105	0.0404386555672276	8	Kolmer cells
GATGGAGTCGGTCGGT-1_2_1	-1.56677129765383	2.03116590137488	10	CP_Macs
GATTCGAAGTGTTGTC-1_2_1	-0.146653084953938	2.45936471576697	10	CP_Macs
GATTCTTCAACGTAAA-1_2_1	-1.47186639805666	1.53326619024283	0	CP_Macs
GCAGCCAGTAAGGAGA-1_2_1	-1.71209338208071	1.12010455484396	0	CP_Macs
GCATTAGAGTCTCCTC-1_2_1	2.46810922125944	0.0369269883156407	8	Kolmer cells
GCCAGGTAGAAGATCT-1_2_1	-1.55018690129152	2.23883337135321	10	CP_Macs
GCCAGGTCATCCGTTC-1_2_1	-2.92770722409121	1.8672856723786	0	CP_Macs
GCCGATGTCAGCCCAG-1_2_1	1.7334460924066	-0.386149462509097	8	Kolmer cells
GCCGTGAGTTCCGCGA-1_2_1	-0.0280061652266124	-0.179674443054141	8	CP_Macs
GCTCAAATCATACAGC-1_2_1	0.476509274045315	-0.4381000364303	8	CP_Macs
GCTGCAGAGCAATTCC-1_2_1	-0.656374602516804	0.872222456884443	10	CP_Macs
GCTTCACTCAGACCGC-1_2_1	-0.687549858292256	2.25439304466253	10	CP_Macs
GGAGCAAGTGGTTCTA-1_2_1	-1.4891326715552	1.69673508758551	10	CP_Macs
GGCTTGGGTGTGATGG-1_2_1	1.12807287375101	0.485221955728589	8	Kolmer cells
GGCTTTCAGACCGCCT-1_2_1	0.690236331025448	1.55109364147192	10	CP_Macs
GGGAAGTCATCCGATA-1_2_1	-0.647415547569905	3.13023490066534	10	CP_Macs
GGGACCTGTACCCGAC-1_2_1	-1.00236609478823	2.15803951377874	10	CP_Macs
GGGACTCAGATACAGT-1_2_1	-1.46726444264284	0.0658488904953587	0	CP_Macs
GGGACTCTCAAGGAGC-1_2_1	1.63506528834471	-0.417949613380374	8	Kolmer cells
GGGATGAAGCTACGTT-1_2_1	-0.195683388909016	1.66734749431616	10	CP_Macs
GGGATGATCTACTGAG-1_2_1	1.47218564252027	0.600974712324201	8	Kolmer cells
GGGTATTTCATCGCAA-1_2_1	1.34857049683699	-1.04223900680536	8	Kolmer cells
GGGTGAACAGTCGGTC-1_2_1	-0.971874146660481	1.73183375949865	10	CP_Macs
GGTGTCGGTGGCTGAA-1_2_1	-1.38979127903811	1.28245032186514	0	CP_Macs
GGTTGTACATTGGGAG-1_2_1	-0.797710805138264	3.23822373504645	10	CP_Macs
GTAGAAATCAATGTCG-1_2_1	-2.42997267742983	1.34752786512381	0	CP_Macs
GTAGAAATCGCGAAGA-1_2_1	-2.18056777020327	1.16327214593893	0	CP_Macs
GTCACGGAGGCTAGCA-1_2_1	-1.32269289990297	1.06266364808088	0	CP_Macs
GTCACGGTCTCCGCAT-1_2_1	-3.40510085125795	-1.54876285438532	18	CP_Macs
GTCATGACATTGAAGA-1_2_1	-2.20163801213137	7.65603512878424	9	CP_Macs
GTCATTTAGGGTAGCT-1_2_1	0.814600729445305	0.851472448360978	8	Kolmer cells
GTCTACCGTCCGCAGT-1_2_1	-1.5858123590552	2.02105373497015	0	CP_Macs
GTCTCACAGACGATAT-1_2_1	-0.819385915001545	1.85928625221258	10	CP_Macs
GTCTCACCAACGCCCA-1_2_1	1.3987450013555	-1.503844555664	8	Kolmer cells
GTGAGTTAGTCCCTAA-1_2_1	0.850288947174635	2.02754468078619	8	CP_Macs
GTGATGTCACCCTTAC-1_2_1	-0.5072720338904	2.8050560390473	10	CP_Macs
GTGGTTATCGCCGAAC-1_2_1	-2.97778132458559	1.27972269411093	0	CP_Macs
GTTACCCGTTCTTGTT-1_2_1	-0.722557096680317	1.38266176338202	10	CP_Macs
GTTACCCTCGAACGGA-1_2_1	0.00803563098081561	2.88484377021795	10	CP_Macs
TAAGCACCACGATAGG-1_2_1	0.105765969554271	-0.812082108306826	8	CP_Macs
TAAGCCACAACGGCCT-1_2_1	-2.3468704511725	2.19698673839575	0	CP_Macs
TAATTCCTCTATCGTT-1_2_1	-3.31562665005556	4.21170825119024	13	CP_Macs
TACCCACGTAGGACTG-1_2_1	-0.0132584263884166	-0.477331932830752	8	Kolmer cells
TACTGCCTCGAAGTGG-1_2_1	-1.10516694088808	1.25732869262701	0	CP_Macs
TACTTACTCCCTTCCC-1_2_1	0.814437219003525	1.13983628506666	8	Kolmer cells
TAGCACATCTTTCTAG-1_2_1	1.55804964999327	0.790609214258252	8	Kolmer cells
TAGGAGGTCGACGCTG-1_2_1	-0.525797276695881	1.791610065651	10	CP_Macs
TAGGTACCAACTACGT-1_2_1	-0.595711498459492	3.16560191268927	10	CP_Macs
TAGGTTGAGGGTTTCT-1_2_1	-0.72870245476595	3.20898646469122	10	CP_Macs
TCAATTCTCACGAACT-1_2_1	0.721434668699588	0.169370535564481	8	CP_Macs
TCACAAGAGTGCACAG-1_2_1	-4.1447563459479	-1.38217836265558	18	CP_Macs
TCACAAGTCTCCGAGG-1_2_1	1.32725176314482	0.659260514926969	8	Kolmer cells
TCACACCTCGGTAGAG-1_2_1	1.55399546126493	0.145797136974393	8	Kolmer cells
TCACGGGAGAGTCTTC-1_2_1	-0.984034924706135	2.05136674995428	10	CP_Macs
TCAGGGCGTCAGGTGA-1_2_1	0.786429823438015	0.652985561442434	8	Kolmer cells
TCAGTGAGTGTTCAGT-1_2_1	-1.08132353325716	1.52103758211142	10	CP_Macs
TCAGTGATCATTCGGA-1_2_1	-1.15752771397463	2.20669871921545	10	CP_Macs
TCATGCCAGTGGTTCT-1_2_1	-4.22327569027773	-1.56807833557123	18	CP_Macs
TCATTACAGGCCGCTT-1_2_1	-0.24388149281374	0.838091853809415	8	Kolmer cells
TCATTACGTGACAACG-1_2_1	-0.188586502274189	1.79235178585058	10	CP_Macs
TCCACCAGTAGAATGT-1_2_1	0.88292659918436	0.122821811389981	8	Kolmer cells
TCCCACAGTTGTACGT-1_2_1	0.401397139827099	1.72065520639425	10	CP_Macs
TCCGGGACAAATGCTC-1_2_1	-1.23528316517702	1.97433871383673	10	CP_Macs
TCCTCTTAGAATCGCG-1_2_1	-0.939143090447102	2.22613233680731	10	CP_Macs
TCCTTCTCATAGTCGT-1_2_1	-1.21873024006716	0.691394921195565	10	CP_Macs
TCGAAGTTCTCATGGA-1_2_1	-2.08736422558657	2.03022390956885	0	CP_Macs
TCGACGGCACGAAAGC-1_2_1	1.54812714556822	0.364493284177839	8	Kolmer cells
TCGGGACAGGTCGACA-1_2_1	-0.692771344383869	2.02677661533362	10	CP_Macs
TCGGGCAAGGAGACCT-1_2_1	0.729221374789562	0.81596161032921	8	Kolmer cells
TCGGGTGTCACAACCA-1_2_1	-2.13871171971193	0.81146522964245	0	CP_Macs
TCGTCCAAGATACAGT-1_2_1	-0.627316026886616	2.1248038446427	10	CP_Macs
TCTCACGTCGCCGATG-1_2_1	-0.81477787991396	3.21272462959295	10	CP_Macs
TCTCAGCCATAGAATG-1_2_1	-0.890456466873799	1.20681411380774	0	CP_Macs
TCTCCGAGTAAGTAGT-1_2_1	0.482111812630977	0.897213030409871	10	CP_Macs
TCTTAGTGTCAAACGG-1_2_1	1.44957241515287	0.409288201284467	8	Kolmer cells
TGACAGTGTGAGGAAA-1_2_1	-1.04326978226534	1.93443745727545	10	CP_Macs
TGACTCCGTCCTACAA-1_2_1	-0.0842537571989634	2.76417345161444	10	CP_Macs
TGAGGTTCATGTGACT-1_2_1	-0.526750116547261	1.56321257705694	10	CP_Macs
TGATCTTAGCAGGTCA-1_2_1	1.53592464427122	0.174580219936429	8	Kolmer cells
TGATCTTTCCGCATAA-1_2_1	0.133023173610058	1.23357656950956	10	CP_Macs
TGATCTTTCCTCATAT-1_2_1	-1.11248782177797	2.24577647800451	10	CP_Macs
TGATGCAGTGGGCTCT-1_2_1	-1.36056950589052	2.16139859313971	10	CP_Macs
TGCACGGGTACTGACT-1_2_1	-1.11937335034243	2.28057510013586	10	CP_Macs
TGCATCCTCGTGTGGC-1_2_1	0.44631067017683	2.03442806358343	10	CP_Macs
TGCGACGGTCTACAAC-1_2_1	0.0157572338975331	-0.224765237617434	8	CP_Macs
TGCTTGCCACCTGAAT-1_2_1	-0.00592949887147931	2.5315386688233	10	CP_Macs
TGGGCGTAGTACTGGG-1_2_1	0.98746433953413	-0.650258001136721	8	CP_Macs
TGTAAGCAGGCTCAAG-1_2_1	-4.28347590466372	-1.72723799591059	18	CP_Macs
TGTCCACAGTGTTGAA-1_2_1	1.05339180032381	0.344363871765195	8	Kolmer cells
TGTTGAGGTGCAACGA-1_2_1	-2.37691000004641	3.89479846115118	13	CP_Macs
TTAGGCATCCATACTT-1_2_1	-1.34164646168581	1.50260550136572	0	CP_Macs
TTCACCGGTAACATGA-1_2_1	-3.07240226765505	0.811913382065355	0	CP_Macs
TTCACGCCAGGACAGT-1_2_1	-0.770930080612812	2.06893378849035	10	CP_Macs
TTCCAATAGTCGAGGT-1_2_1	-1.41700342198244	1.91059464569098	10	CP_Macs
TTCCTTCAGATACTGA-1_2_1	-1.3050289442145	1.59966302270895	10	CP_Macs
TTCCTTCTCGGTTCAA-1_2_1	-1.74419358273378	1.87690574283606	0	CP_Macs
TTCTGTACATGACGGA-1_2_1	0.852130723247614	-0.191459533023776	8	CP_Macs
TTGGGATGTGCCTGCA-1_2_1	-1.88649848004213	1.73065317029959	0	CP_Macs
TTGGGCGTCACTCACC-1_2_1	-1.21082976361147	1.23606497402197	10	CP_Macs
TTGTGGAAGAGGGTCT-1_2_1	-0.73344722290865	1.9899309312821	10	CP_Macs
TTGTGTTCAATCGCAT-1_2_1	-0.303612380226765	2.68636459465033	10	CP_Macs
TTTATGCCACGGTGCT-1_2_1	-0.562234430512104	2.78733986969	10	CP_Macs
TTTATGCTCCTTGACC-1_2_1	-0.861333279808674	1.38462061042791	0	CP_Macs
TTTCAGTCAAGGATGC-1_2_1	-2.37971117993227	4.00143927688604	13	CP_Macs
TTTCAGTCACAGCATT-1_2_1	-0.288652329643879	2.44517118091589	10	CP_Macs
TTTCGATGTTTCACTT-1_2_1	-0.529495268067036	3.1495396530152	10	CP_Macs
TTTCGATTCACACGAT-1_2_1	0.218675346175518	-0.718539413261355	8	CP_Macs
TTTGACTAGTCTGGAG-1_2_1	1.46626207331785	-1.2756381595611	8	Kolmer cells
TTTGGAGCACCGGTCA-1_2_1	0.656653226415004	0.614407960128843	10	CP_Macs
TTTGGAGTCAACTGAC-1_2_1	-1.59346058865419	1.96702093238836	10	CP_Macs
TTTGGTTCATAGCTGT-1_2_1	1.71583291987547	0.626297417831479	8	Kolmer cells
AAACGCTGTGATACCT-1_2_1	1.46834680537352	-0.559911068725528	8	Kolmer cells
AAACGCTTCAATCCAG-1_2_1	1.372618765632	-0.5252160394668	8	Kolmer cells
AAAGAACTCATGCCGG-1_2_1	-0.688135533531819	0.45931235308653	0	CP_Macs
AAAGTCCCAATGCAGG-1_2_1	-0.671591429909382	0.123492065620481	8	CP_Macs
AAATGGACAACACGTT-1_2_1	-0.989489822586689	0.884397227120458	0	CP_Macs
AAATGGAGTCATCCGG-1_2_1	0.773144097129192	0.318913284492551	8	Kolmer cells
AACAACCAGTTGAATG-1_2_1	-0.0357554843031505	-0.0956248009681118	8	CP_Macs
AACGAAACATGGAACG-1_2_1	-0.603324799736653	0.358794096660672	0	CP_Macs
AACTTCTAGAGTCACG-1_2_1	0.993399747709121	-0.81612544898981	8	Kolmer cells
AAGAACACACTCCACT-1_2_1	-1.67982819577089	1.31254715080267	0	CP_Macs
AAGACTCCAGCTGAGA-1_2_1	-1.63159802456728	0.614162239980756	0	CP_Macs
AAGACTCGTGTCGCTG-1_2_1	-1.97907712956301	1.50476116294867	0	CP_Macs
AAGCATCTCGAGAGCA-1_2_1	-1.04175582428804	1.49035585279471	0	CP_Macs
AAGCCATCAATTCTTC-1_2_1	-1.13510849972597	1.27788925523764	0	CP_Macs
AAGCGTTGTCTGATAC-1_2_1	0.974570908645477	-0.437225874710025	8	Kolmer cells
AAGGAATAGATTGAGT-1_2_1	-0.976525931557331	1.17561364526754	0	CP_Macs
AAGTTCGAGCAATTCC-1_2_1	0.576269180575695	-0.540786322402896	8	CP_Macs
AATGAAGCAGAACTTC-1_2_1	-0.0336953093611339	0.585192534875928	8	CP_Macs
AATGAAGCATTGGCAT-1_2_1	0.61749494175085	0.287599894952832	8	Kolmer cells
AATTCCTCACTACGGC-1_2_1	-0.803559928139363	0.998817164254247	0	CP_Macs
ACAACCACAGCTGTTA-1_2_1	-1.51594498654238	0.381452921581327	0	CP_Macs
ACAGAAAGTAACAGGC-1_2_1	-1.50601985951296	1.03299722428328	0	CP_Macs
ACAGCCGAGCAGGGAG-1_2_1	1.34010842541822	-1.57165819053644	8	Kolmer cells
ACAGCCGAGCTAGCCC-1_2_1	1.456343562404	-0.240496214675845	8	Kolmer cells
ACAGCCGGTTTCGTAG-1_2_1	-1.03384509583345	0.23491990919119	0	CP_Macs
ACAGGGATCGAGTACT-1_2_1	-3.90340950985781	1.89190668220526	0	CP_Macs
ACATCCCGTGTTCATG-1_2_1	0.5746431360639	1.3047519957543	10	CP_Macs
ACATGCAAGCACTAGG-1_2_1	-0.967103390892659	0.500921282720624	0	CP_Macs
ACCAAACTCGAGCTGC-1_2_1	1.28275108436712	-0.663803514289798	8	Kolmer cells
ACCATTTAGTGCGCTC-1_2_1	-1.61429622670046	1.48487460966116	0	CP_Macs
ACCCTCAAGGTCACCC-1_2_1	-1.01698556443087	1.86371261234289	10	CP_Macs
ACCCTTGAGAGTGTGC-1_2_1	0.603183449307766	0.657300632250367	10	CP_Macs
ACCCTTGGTCGGAACA-1_2_1	1.15533946553835	-1.89656477813715	8	Kolmer cells
ACCGTTCTCATGGATC-1_2_1	0.92713047104546	-0.790810760307254	8	CP_Macs
ACCTACCTCAATCGGT-1_2_1	-1.53307059307924	0.639637242806016	0	CP_Macs
ACCTGAAAGGGAGATA-1_2_1	-0.736295252045307	0.0831438934326756	0	CP_Macs
ACCTGTCAGATGGCGT-1_2_1	0.590293885270443	-0.560657318878115	8	CP_Macs
ACGGGTCAGCCTAACT-1_2_1	-1.19312861462465	0.544254857850133	0	CP_Macs
ACGGTTACACATAACC-1_2_1	0.540788681308117	-1.63749199752802	8	CP_Macs
ACGTCCTCATACCAGT-1_2_1	-1.1873691370093	0.855181436789094	0	CP_Macs
ACGTTCCAGGAAAGGT-1_2_1	-3.9026909162604	0.587398323965131	0	CP_Macs
ACGTTCCCAAAGTGTA-1_2_1	-1.02789559861055	1.37623614425665	0	CP_Macs
ACTACGAAGGCATCGA-1_2_1	-1.55906703968874	0.475932244014798	0	CP_Macs
ACTATGGTCTTAATCC-1_2_1	-1.08550324936739	1.00003701801306	0	CP_Macs
ACTTCGCTCTGGGCAC-1_2_1	-3.993627577027	1.5935788785935	0	CP_Macs
ACTTTCAGTGCCGTAC-1_2_1	1.62312051753172	-0.775082525062503	8	Kolmer cells
ACTTTCAGTGGGTTGA-1_2_1	1.20075753430494	0.56613374109274	8	Kolmer cells
ACTTTGTGTAAGCTCT-1_2_1	-1.48482969303957	0.751286362566857	0	CP_Macs
AGAAATGGTGCTATTG-1_2_1	-1.62424829502932	0.999030623388349	0	CP_Macs
AGACAGGAGCTTTCTT-1_2_1	1.00287152181038	0.644899714541494	8	Kolmer cells
AGACAGGGTGTACAGG-1_2_1	1.06091843644747	-0.165275808620394	8	Kolmer cells
AGACCATAGATTGAGT-1_2_1	1.66095182398924	-1.24370485191339	8	Kolmer cells
AGACCCGAGTGGAAGA-1_2_1	-0.983480482300434	0.770982708585321	0	CP_Macs
AGAGCAGGTCGAATTC-1_2_1	-1.44846418400637	0.588177729201375	0	CP_Macs
AGAGCCCAGCTTGTTG-1_2_1	-1.8328712274634	1.28896654005056	0	CP_Macs
AGAGCCCCAGCGATTT-1_2_1	1.06655494968065	0.630220565748273	8	Kolmer cells
AGATCCAGTTCAGCGC-1_2_1	-0.80814078350893	1.55996895189291	10	CP_Macs
AGATGAATCTTCTGTA-1_2_1	1.54100999335417	-0.810613807487429	8	Kolmer cells
AGCCACGCAGAGAATT-1_2_1	-1.19593837757937	1.63883698339468	0	CP_Macs
AGCCAGCAGCAGTACG-1_2_1	1.07308562199244	-0.998115834045352	8	Kolmer cells
AGCGATTGTCTCGACG-1_2_1	-1.27675130864016	0.755645938952326	0	CP_Macs
AGCGCTGCAGGTGTGA-1_2_1	0.4645077596105	-0.380722221183718	8	CP_Macs
AGCGTATAGGTAGTCG-1_2_1	-1.73023703595034	1.47102392072683	0	CP_Macs
AGCTCAAAGGCTTCCG-1_2_1	0.708149687448826	-0.489064272689761	8	Kolmer cells
AGCTCAAAGTACCGGA-1_2_1	-1.18466094036928	0.86298389340645	0	CP_Macs
AGGACGAGTAATGTGA-1_2_1	0.000485689441051207	0.609192374897062	8	Kolmer cells
AGGACTTCATGGCCAC-1_2_1	-1.53416493435732	1.53047299737936	0	CP_Macs
AGGCATTAGTAGTCCT-1_2_1	1.52585217455992	0.0315082704544651	8	Kolmer cells
AGGGAGTGTGCCGTTG-1_2_1	-3.18552401562563	1.34936631078726	0	CP_Macs
AGGGTTTCACTGGACC-1_2_1	0.784419217208709	-0.572038348960818	8	Kolmer cells
AGGGTTTCATATTCGG-1_2_1	1.09092892805704	-0.0335967505454433	8	CP_Macs
AGGGTTTTCGTTTACT-1_2_1	1.39958897332319	-1.65477472190851	8	Kolmer cells
AGGTGTTAGGTTAAAC-1_2_1	0.728151083985653	-1.26706057434076	8	Kolmer cells
AGGTTGTCAGTGCGCT-1_2_1	1.17705124715933	-0.802300866889895	8	Kolmer cells
AGTACTGAGACGGAAA-1_2_1	0.65653246740469	0.806335542154371	8	Kolmer cells
AGTAGTCGTCACAGTT-1_2_1	-1.06490269204012	1.50580138320929	0	CP_Macs
AGTGACTTCATTTCCA-1_2_1	1.4625189612306	-0.562032517242373	8	Kolmer cells
AGTGTTGCAAGCGGAT-1_2_1	0.700708181659069	0.0184736883164036	8	CP_Macs
AGTTCGAGTACTGCGC-1_2_1	-1.06414666672579	0.299910459470807	0	CP_Macs
AGTTCGATCATGAGAA-1_2_1	-0.811778931816731	0.691410060775338	0	CP_Macs
ATACCTTTCACTGGTA-1_2_1	1.39579928020605	-1.40961461906427	8	Kolmer cells
ATAGACCGTGTCATGT-1_2_1	1.52887466649183	-1.4195488059997	8	Kolmer cells
ATATCCTCAACTTCTT-1_2_1	1.07972431282171	0.862281013083516	8	Kolmer cells
ATCCACCTCCTTGAAG-1_2_1	-1.43627861042849	0.444149408292829	0	CP_Macs
ATCCGTCCAGACTCTA-1_2_1	-3.82919743557802	1.32742190713888	0	CP_Macs
ATCGATGCACGCGCAT-1_2_1	0.891007633010235	0.759677358706354	8	Kolmer cells
ATCGTAGCAGCGAGTA-1_2_1	1.30411565403112	-0.600772436904849	8	Kolmer cells
ATCGTAGTCCGATGTA-1_2_1	-0.994789748390827	0.799441586983262	0	CP_Macs
ATCGTCCGTAAGATCA-1_2_1	1.280573220054	-1.08970588092798	8	Kolmer cells
ATCGTGAAGAGAGGTA-1_2_1	-1.43305924435488	0.978169981193601	0	CP_Macs
ATCTTCAAGTGCAACG-1_2_1	-1.05976620217196	0.406437638950406	0	CP_Macs
ATCTTCACACCTGTCT-1_2_1	-3.20617964764467	-0.0721372330665004	0	CP_Macs
ATGAAAGAGGTGCCTC-1_2_1	1.18840757111677	-0.59615474586481	8	Kolmer cells
ATGAAAGGTACATACC-1_2_1	-1.28707364102236	1.51444054002768	0	CP_Macs
ATGCATGTCGACATAC-1_2_1	-1.73435214062563	1.00598699207312	0	CP_Macs
ATGGGTTAGGGCAATC-1_2_1	1.429234893123	-1.30544930343622	8	Kolmer cells
ATGGGTTCAATCAAGA-1_2_1	-1.66484907170168	0.639188151609956	0	CP_Macs
ATGTCCCCAGACGCTC-1_2_1	-3.39656546612612	1.70401299352652	0	CP_Macs
ATTACTCGTCCACACG-1_2_1	0.765274093548145	0.0273553764343846	8	Kolmer cells
ATTATCCCACAATCTG-1_2_1	-0.934534459313069	0.622730541777669	0	CP_Macs
ATTCTTGCAGGTCTCG-1_2_1	1.39689800242552	-0.44113331680292	8	Kolmer cells
ATTTCACCAATGCAAA-1_2_1	-1.52321484585634	1.00275329108244	0	CP_Macs
CAACCTCTCGACACCG-1_2_1	-1.08125415345064	0.960663143348752	0	CP_Macs
CAACGATAGGATTCCT-1_2_1	0.0881399820245168	-0.170695480155886	8	CP_Macs
CAACGATGTTATTCTC-1_2_1	-1.02312615414492	0.760876032327174	0	CP_Macs
CAACGGCGTGGAACCA-1_2_1	-1.10985162754885	1.09489074702269	0	CP_Macs
CAACGGCTCTCGCAGG-1_2_1	-1.10553935070864	0.956544507098256	0	CP_Macs
CAAGAGGAGCGTTAGG-1_2_1	-0.0189510871969798	-0.0723523462294948	8	Kolmer cells
CAAGCTAGTAAGCTCT-1_2_1	-2.02132251759401	1.08639303202635	0	CP_Macs
CAATCGACAGGGACTA-1_2_1	0.0306708524621389	0.111311558437406	8	Kolmer cells
CAATTTCGTAGCCAGA-1_2_1	0.0914004156983754	0.00368047113424419	8	Kolmer cells
CACGTGGTCTTTGATC-1_2_1	-1.66815379162661	1.70346969718939	0	CP_Macs
CAGAGCCTCGGCTTCT-1_2_1	-0.925133733948384	0.45716014857298	0	CP_Macs
CAGATCAGTTCGGTTA-1_2_1	1.24606517056593	-1.02489751224512	8	Kolmer cells
CAGATTGGTCGACGCT-1_2_1	-1.29586031933657	0.658833186876832	0	CP_Macs
CAGCAATGTCGTCATA-1_2_1	-1.62138083477846	0.67471541072136	0	CP_Macs
CAGCACGCAACAAGTA-1_2_1	-1.05787244339815	1.19061982984549	0	CP_Macs
CAGCACGTCACGGGCT-1_2_1	-1.41194727917543	0.940154943418561	0	CP_Macs
CAGCCAGAGATGGTAT-1_2_1	1.39348772267469	-0.448459204482974	8	Kolmer cells
CAGCGTGTCATTACTC-1_2_1	-1.42492344876162	0.620660278749524	0	CP_Macs
CAGCGTGTCCATAAGC-1_2_1	1.50552842120298	0.250153396081983	8	Kolmer cells
CAGGGCTGTGATGGCA-1_2_1	0.470671177903499	-0.561204251098574	8	Kolmer cells
CATACTTCAGGATGAC-1_2_1	-0.996543793877278	0.573458317470609	0	CP_Macs
CATCCACGTTTGAAAG-1_2_1	-1.13400033017031	0.72678481954044	0	CP_Macs
CATCGCTGTGAACCGA-1_2_1	-0.0621323873602488	1.15624902005201	10	CP_Macs
CATCGCTTCCTGTTAT-1_2_1	-3.70743039151064	0.908766437125264	0	CP_Macs
CATGCCTAGTGGTGAC-1_2_1	-1.14026835461489	0.494305405569135	0	CP_Macs
CATGCGGGTCCTGTTC-1_2_1	1.36790892581114	-0.571299966621341	8	Kolmer cells
CATGCGGGTGCCTGAC-1_2_1	-0.931779294212971	0.815700772953092	0	CP_Macs
CATGCTCCAACAGCTT-1_2_1	0.308109314242687	-0.440860208320559	8	CP_Macs
CATTCATCATCCTATT-1_2_1	1.6327209184564	-0.917181667137088	8	Kolmer cells
CATTTCACAGTGTGCC-1_2_1	-1.44298270245424	0.623036403012334	0	CP_Macs
CCACACTAGACCAAGC-1_2_1	-4.10689261456362	2.03351468200689	0	CP_Macs
CCACCATAGAGGGCGA-1_2_1	-2.68461349507204	1.34651136751181	0	CP_Macs
CCACTTGAGCCGTCGT-1_2_1	1.49527445534834	-1.47556858901972	8	Kolmer cells
CCATCACGTAGATCGG-1_2_1	1.67454901436933	-1.03228562717432	8	Kolmer cells
CCCAACTGTCTCGGAC-1_2_1	-1.70112445851198	1.18658599610335	0	CP_Macs
CCCTTAGAGCACGATG-1_2_1	1.18575978378424	1.29576373453146	8	Kolmer cells
CCGCAAGAGGGCAAGG-1_2_1	-1.23788931866518	0.731746865239798	0	CP_Macs
CCGCAAGCATGACTAC-1_2_1	-1.23496749897829	1.25646317358023	0	CP_Macs
CCGGACAGTAGTGATA-1_2_1	-1.37099435826174	1.17344457263952	0	CP_Macs
CCGGTAGCAGATTCGT-1_2_1	1.14507520298132	-0.95546322708124	8	CP_Macs
CCTATCGAGCTCGGCT-1_2_1	-0.109875350197468	0.0220711862564671	8	Kolmer cells
CCTATCGGTGTTCGTA-1_2_1	-0.616665988167439	0.600034404349385	0	CP_Macs
CCTCATGCACTCTAGA-1_2_1	1.48573967913755	-0.10309677963251	8	Kolmer cells
CCTCCTCCAGTTGTCA-1_2_1	-1.6797266294562	1.33636057729727	0	CP_Macs
CCTTCAGGTAGTCTTG-1_2_1	-0.353129892548237	0.057382169914304	8	CP_Macs
CCTTGTGAGGGTGGGA-1_2_1	-0.973324089249287	1.11937755699164	0	CP_Macs
CGAAGGAAGTTGGAGC-1_2_1	-1.10125616093508	1.27606648559576	0	CP_Macs
CGAAGGACATCCGATA-1_2_1	-1.13967278500429	0.700072053623258	0	CP_Macs
CGAAGTTCAGTAGAAT-1_2_1	-1.69657876988283	1.03226662034994	0	CP_Macs
CGAAGTTGTCTTCGAA-1_2_1	0.404295654097881	-1.80529576187128	8	CP_Macs
CGAATTGAGTGCCCGT-1_2_1	-1.41918352146975	0.46495867128378	0	CP_Macs
CGAATTGTCCGCAACG-1_2_1	0.101832718650188	-0.48003393058771	8	CP_Macs
CGAGAAGTCGTAGTCA-1_2_1	1.16692617634901	-0.80949920063013	8	CP_Macs
CGAGTTACATTCCTAT-1_2_1	-4.08141329785219	1.5510836278916	0	CP_Macs
CGATCGGCACGTCTCT-1_2_1	-0.693162350853596	0.274350676488935	0	CP_Macs
CGATCGGGTAGCTCGC-1_2_1	1.65582552651533	-0.911819990920962	8	Kolmer cells
CGCATAATCGCAGTGC-1_2_1	-1.01857593556276	1.17641440386778	0	CP_Macs
CGCATGGAGGCAGCTA-1_2_1	-0.352839141091023	-0.0659865701674831	8	CP_Macs
CGCCAGAAGCAGTCTT-1_2_1	0.863054995486822	-0.0791252220153225	8	Kolmer cells
CGGAGAAAGACGGATC-1_2_1	-1.7316098501288	0.546069014620839	0	CP_Macs
CGGAGAATCACAACCA-1_2_1	-0.741516380509053	0.621008444380819	0	CP_Macs
CGGGTGTTCGCTTGCT-1_2_1	-3.47498467465273	-0.1046398842811	0	CP_Macs
CGTAGTAGTAGTCACT-1_2_1	0.458622039357509	1.44582218284613	10	CP_Macs
CGTAGTATCCATTGTT-1_2_1	1.05891487101683	0.00422358865743755	8	CP_Macs
CGTGAATGTTCGGCCA-1_2_1	0.757397920886364	-0.52036755924219	8	CP_Macs
CGTGAATGTTCTTGTT-1_2_1	1.13453739980825	-0.680979784774722	8	Kolmer cells
CGTGATAAGCCTATCA-1_2_1	0.933932454387035	-1.36360245590204	8	Kolmer cells
CGTGATATCAAGTCGT-1_2_1	1.55528012017378	-0.469149764823855	8	Kolmer cells
CGTTGGGTCTCACGAA-1_2_1	1.78523823718199	-0.591432985114993	8	Kolmer cells
CTAACCCGTGTACATC-1_2_1	0.562571794787731	1.10453549380308	10	CP_Macs
CTACCCAAGTACGAGC-1_2_1	-1.5063126375281	0.490641597461759	0	CP_Macs
CTACCCATCTCATTAC-1_2_1	-1.70766618748537	1.19647929425245	0	CP_Macs
CTAGACATCTATTCGT-1_2_1	1.65882167319426	-0.615638788986148	8	Kolmer cells
CTATAGGCACTGAATC-1_2_1	0.791710347930279	1.06922680492407	8	Kolmer cells
CTATAGGTCGAACCAT-1_2_1	1.60384133557447	-1.26077133064264	8	Kolmer cells
CTCACTGAGAGAATCT-1_2_1	-4.15670493145815	1.84528082962042	0	CP_Macs
CTCACTGAGCCGGAAT-1_2_1	1.61615678767332	-0.791272457885684	8	Kolmer cells
CTCCACATCTTTACAC-1_2_1	-1.1248781969153	0.563438642573415	0	CP_Macs
CTCCCTCAGTGCGTCC-1_2_1	-1.06189849873415	0.810657974135934	0	CP_Macs
CTCCGATAGTGGAAGA-1_2_1	1.36244109372267	-0.975025709915103	8	Kolmer cells
CTCCTCCTCTACACTT-1_2_1	-1.23556688328615	0.577042031836568	0	CP_Macs
CTCTCAGAGGCGAACT-1_2_1	-1.1738763143622	0.807649150294124	0	CP_Macs
CTGCCATAGTAACAGT-1_2_1	1.48957523802885	-0.0996739829062832	8	Kolmer cells
CTGCCATGTCACTACA-1_2_1	1.62249794701704	-0.791373428153933	8	Kolmer cells
CTGCGAGTCCAAGGGA-1_2_1	1.28019014100203	0.522545639228879	8	Kolmer cells
CTGGACGAGCACTAAA-1_2_1	-3.20166876812807	-1.13350408916468	0	CP_Macs
CTTCAATCAGACTCTA-1_2_1	1.69393453101286	-0.942920621681155	8	Kolmer cells
CTTCCTTTCGAATGCT-1_2_1	0.615437031785335	-0.287630256462039	8	Kolmer cells
CTTTCAAGTGCTCGTG-1_2_1	-1.70167878170839	2.04721790905005	0	CP_Macs
GAATAGACAAACCACT-1_2_1	-1.40609219570986	1.45635521764761	0	CP_Macs
GACCAATAGAGTGGCT-1_2_1	-1.36503627796999	1.34985775108343	0	CP_Macs
GACTATGGTAGCGTAG-1_2_1	1.44366666773924	0.736513872434257	8	Kolmer cells
GACTCTCAGAGCAGAA-1_2_1	-1.83573630352846	0.646289858770429	0	CP_Macs
GAGAAATGTGGCATCC-1_2_1	-3.26026537915102	0.268872890424787	0	CP_Macs
GAGATGGAGGGTAATT-1_2_1	-1.17502239247194	0.85002422685629	0	CP_Macs
GAGCTGCCAGTCGCTG-1_2_1	-1.01864877243868	0.428722772550641	0	CP_Macs
GAGGCAACAGCTTCGG-1_2_1	0.369372100631084	-1.84640842323297	8	Kolmer cells
GAGGCAATCGGACTGC-1_2_1	1.56877985695967	-0.889828499603213	8	Kolmer cells
GAGGGATTCTCTCCGA-1_2_1	1.11615900794634	0.16140300388342	8	Kolmer cells
GAGTCATCACCTGATA-1_2_1	-1.83481266995302	1.19182595963484	0	CP_Macs
GAGTCTAAGGATGGCT-1_2_1	-0.787730126579914	0.76281874886608	0	CP_Macs
GAGTCTATCGAGAAGC-1_2_1	-0.744297890862141	1.20610264296538	0	CP_Macs
GAGTTGTCAGGAACCA-1_2_1	0.0446586916840932	-0.389914687919558	8	CP_Macs
GAGTTTGGTCGACTGC-1_2_1	1.29376268486151	-0.855255183029116	8	Kolmer cells
GATAGAACAGGTTTAC-1_2_1	-4.00284483929506	1.39265472049719	0	CP_Macs
GATAGAATCATTCGGA-1_2_1	0.711350546280231	-1.70137697105402	8	Kolmer cells
GATAGCTGTTCTCGTC-1_2_1	1.6875669668115	-0.768178876686038	8	Kolmer cells
GATCACAAGAAGGCTC-1_2_1	-0.687540917595539	0.719903899160086	0	CP_Macs
GATCATGAGGCTTTCA-1_2_1	-0.779767184456501	1.1927590703488	0	CP_Macs
GATCCCTCAGCTACTA-1_2_1	-1.25258305569521	1.20671803112036	0	CP_Macs
GATCGTATCCTTTAGT-1_2_1	-1.55532863636843	0.914061847877561	0	CP_Macs
GATGACTCAATAGAGT-1_2_1	-1.17115858097902	1.04706338400847	0	CP_Macs
GATGCTACATCCGTTC-1_2_1	0.981955924133148	1.27025694007879	8	Kolmer cells
GATGTTGAGTTGAAGT-1_2_1	1.09971590439447	-1.20938795452112	8	CP_Macs
GATGTTGGTCCTACAA-1_2_1	-0.981322078903828	0.425854299020826	0	CP_Macs
GATGTTGGTGGACTGA-1_2_1	1.44666424492964	-0.522088106918277	8	Kolmer cells
GATTCTTTCCATGCAA-1_2_1	-0.800515799721394	0.57371157760626	0	CP_Macs
GCACTAATCAGTCTTT-1_2_1	1.29700091580519	-1.99472313766474	8	Kolmer cells
GCCGATGAGTCTTCCC-1_2_1	-4.19309666653505	1.735646489811	0	CP_Macs
GCCGTGACATCCTTCG-1_2_1	1.09967808524736	-0.141127880859317	8	Kolmer cells
GCTGAATAGCCTTTGA-1_2_1	0.1470949957765	0.891819018673955	10	CP_Macs
GCTTCACAGCCACTCG-1_2_1	-0.523036389549885	0.11422694082266	0	CP_Macs
GGAAGTGAGGGACTGT-1_2_1	-1.08486822148195	1.45760387535101	0	CP_Macs
GGAATCTTCATCGCAA-1_2_1	-1.3493917276465	1.02647617812163	0	CP_Macs
GGAATCTTCGACATCA-1_2_1	-0.97885635395876	0.463883582305967	0	CP_Macs
GGAATGGAGCTTGTGT-1_2_1	-1.24158385296694	0.96404226477152	0	CP_Macs
GGAATGGCATACTGTG-1_2_1	1.43384072283873	-1.5397024715423	8	Kolmer cells
GGAATGGGTCTCGGAC-1_2_1	-1.64678671856752	0.455359939289151	0	CP_Macs
GGAGAACGTCGCACGT-1_2_1	0.237952680388775	0.908963892412244	0	CP_Macs
GGAGCAAAGCCTTTCC-1_2_1	1.28756636480459	-1.50469547157282	8	Kolmer cells
GGATGTTCATTGTCGA-1_2_1	-0.737694530686055	1.62881362791067	10	CP_Macs
GGCAGTCCAACCCTCT-1_2_1	0.345569522181835	-0.228733118820132	8	Kolmer cells
GGCTTGGTCGCCGATG-1_2_1	-0.673311143120442	1.26078611965185	10	CP_Macs
GGCTTTCAGGGCTGAT-1_2_1	-1.01101651688448	0.38352066631323	0	CP_Macs
GGGACCTAGTAAGCAT-1_2_1	-0.00226512451997785	0.331898692798673	8	Kolmer cells
GGGACTCTCAACCTCC-1_2_1	0.787422017256107	1.25030601377493	8	CP_Macs
GGGCGTTAGACCTCCG-1_2_1	1.52141633729109	-0.90941637401575	8	Kolmer cells
GGGTAGACAACGCATT-1_2_1	0.765961186090793	-0.468659695434512	8	Kolmer cells
GGGTCACAGCGACTTT-1_2_1	0.970830404261436	-0.0974004829406154	8	Kolmer cells
GGGTCACCAATGCTCA-1_2_1	1.41081574658522	-0.270843681144656	8	Kolmer cells
GGGTTATGTCGTGATT-1_2_1	-1.69005611439577	0.60195239241129	0	CP_Macs
GGTGTCGAGCCATGCC-1_2_1	0.357765824595775	0.975558999729215	10	CP_Macs
GGTGTCGCATGGACAG-1_2_1	-0.854019313057576	1.75610989685064	10	CP_Macs
GGTTGTACACAAAGTA-1_2_1	1.36076861719259	-1.54180484657282	8	Kolmer cells
GGTTGTAGTAGTCTTG-1_2_1	0.275512428084697	-0.0654019678115261	8	Kolmer cells
GTAGAGGAGTGGTCAG-1_2_1	-1.39634802838198	1.07600981349951	0	CP_Macs
GTAGATCTCCGGTAGC-1_2_1	1.58822587231764	-0.052934881496371	8	Kolmer cells
GTAGGAGAGCTTAGTC-1_2_1	-1.48699071904055	0.805791105878412	0	CP_Macs
GTAGGAGTCCGTGGCA-1_2_1	-1.05751767655245	0.67716305310732	0	CP_Macs
GTAGTACAGACGTCCC-1_2_1	1.19727930525907	0.327314171743451	8	Kolmer cells
GTCAAACAGTATTCCG-1_2_1	-0.905596165856037	1.36133879776007	0	CP_Macs
GTCAAACAGTTGGCTT-1_2_1	-3.34071257611147	-0.590981897163333	0	CP_Macs
GTCAAACGTTACTCAG-1_2_1	-1.07256081601015	1.14079711194044	0	CP_Macs
GTCAAACTCAGGAGAC-1_2_1	-1.49926665325991	0.913597319078504	0	CP_Macs
GTCACGGCAGTTGGTT-1_2_1	1.14511752227911	-1.38154989128107	8	Kolmer cells
GTCATTTCAAATGCGG-1_2_1	1.2894940684236	-1.28032546882624	8	Kolmer cells
GTCATTTTCCATGATG-1_2_1	1.67819234828123	-0.882147010612429	8	Kolmer cells
GTCCACTAGTCATCCA-1_2_1	-2.09946969052187	1.72090006227499	0	CP_Macs
GTCCACTCATTGGGAG-1_2_1	-1.54610350628725	0.774877482828556	0	CP_Macs
GTCCTCAGTTACACTG-1_2_1	-1.77713802357546	0.780715651613532	0	CP_Macs
GTCGAATCATCTAGAC-1_2_1	-0.983204632004414	0.15023768301016	0	CP_Macs
GTCGCGAAGTTGCGAG-1_2_1	-0.959218530853901	0.574547398638784	0	CP_Macs
GTCTACCTCGACACCG-1_2_1	0.506549866000499	-0.770906981277407	8	Kolmer cells
GTCTAGAGTCTACAGT-1_2_1	-0.679872183998738	0.0850877797127354	8	CP_Macs
GTCTGTCAGCATACTC-1_2_1	1.56571170786985	-0.944946941184939	8	Kolmer cells
GTGACGCCACATTACG-1_2_1	1.35434463719496	0.572100806784688	8	Kolmer cells
GTGAGTTCAGTGTGGA-1_2_1	-1.24542453785769	1.31897354478842	0	CP_Macs
GTGAGTTTCGGTCTGG-1_2_1	1.19729003409513	1.30296296234137	8	Kolmer cells
GTGCGTGTCAATGCAC-1_2_1	0.714506060878124	0.913231242251455	8	CP_Macs
GTGCGTGTCTGGGTCG-1_2_1	1.47506401042112	-0.24649083261484	8	Kolmer cells
GTGGAGAAGACCAGCA-1_2_1	0.133272023001995	0.871688667488157	8	CP_Macs
GTGGCGTCATCGCTGG-1_2_1	-0.873527198036824	0.828383240652143	0	CP_Macs
GTGGCGTGTATGATCC-1_2_1	1.77923920849928	-0.805361088561953	8	Kolmer cells
GTGGGAAAGTTTCAGC-1_2_1	-1.36613038082949	0.505535084557592	0	CP_Macs
GTGGGAAGTTGTGGAG-1_2_1	1.58072999219068	-0.857611354637088	8	Kolmer cells
GTGTGGCCAAGATGTA-1_2_1	0.683899224797573	-0.505428489494265	8	Kolmer cells
GTGTTCCCACCAGACC-1_2_1	1.3878318975366	-1.4097250068664	8	Kolmer cells
GTGTTCCCATTGGCAT-1_2_1	-3.17588618298403	0.0551853811264622	0	CP_Macs
GTTACCCCATGGCTAT-1_2_1	-1.37424662609926	1.33619392271048	0	CP_Macs
GTTCCGTTCTGGTCAA-1_2_1	-1.19997933407656	1.17066774125105	0	CP_Macs
GTTGCTCCAAGATGGC-1_2_1	1.62598815659651	-0.62575679664606	8	Kolmer cells
GTTGCTCTCATTCATC-1_2_1	-1.36293867131105	1.12044012899405	0	CP_Macs
GTTGTAGAGGAAGTCC-1_2_1	-3.59847214718691	0.686974946212827	0	CP_Macs
GTTGTGATCGCGGTAC-1_2_1	1.5752697298921	-0.866313155937136	8	Kolmer cells
TAAGCACTCAGGCGAA-1_2_1	-1.20026209851137	0.976585078787862	0	CP_Macs
TAAGTCGGTCCCTGAG-1_2_1	1.41460386017927	-1.12766033058161	8	Kolmer cells
TAATCTCTCAATCCGA-1_2_1	1.47617974976667	-1.29831224327082	8	Kolmer cells
TACCGGGTCTTAGCTT-1_2_1	-1.29117038746706	0.718419205200731	0	CP_Macs
TACCTCGTCAGTAGGG-1_2_1	-3.2945046712958	-0.71227019672388	0	CP_Macs
TACGGTAAGTACAGAT-1_2_1	-0.600101976593647	1.4185090100289	0	CP_Macs
TACGGTACAGACAAGC-1_2_1	1.49259230593809	-0.173319872665347	8	Kolmer cells
TACGTCCCACGTCTCT-1_2_1	0.796325289706077	-1.28370338325495	8	CP_Macs
TACTTACGTCATTGCA-1_2_1	-1.0357703258597	0.869730438840448	0	CP_Macs
TAGGAGGTCGTCCTCA-1_2_1	1.26719296077856	0.308197442245542	8	Kolmer cells
TAGGGTTTCCCGTTCA-1_2_1	-0.885075240334187	0.787813246053516	0	CP_Macs
TAGTGCACAGTTCACA-1_2_1	-0.245508580406819	0.375708285522519	8	CP_Macs
TATATCCAGAATCGTA-1_2_1	-1.18387225170961	1.14791748280531	0	CP_Macs
TATGTTCGTTCCCAAA-1_2_1	1.43800494174131	-0.686963375854434	8	Kolmer cells
TATTGCTAGGTAAACT-1_2_1	1.4233093569673	-1.13500672225946	8	CP_Macs
TCAAGCAAGGTTACCT-1_2_1	-1.32540610333315	1.75419897193915	10	CP_Macs
TCACAAGTCCTGTAGA-1_2_1	0.562826723853435	-0.297930654334964	8	Kolmer cells
TCACACCAGTTACGGG-1_2_1	-2.16722515126101	1.21577173824316	0	CP_Macs
TCACACCGTCTCACAA-1_2_1	-3.74884369870058	1.14038497562414	0	CP_Macs
TCAGCAAGTTTACACG-1_2_1	0.170814485350933	-0.253697928237857	8	CP_Macs
TCAGGTAAGCGACTAG-1_2_1	1.04489052394995	0.573470953655301	8	Kolmer cells
TCATATCAGCTGTTCA-1_2_1	-0.531792550285969	0.883588362288533	0	CP_Macs
TCATCATCAGAACTAA-1_2_1	-1.2110610296332	0.933019105148374	0	CP_Macs
TCATCCGAGTTACGGG-1_2_1	-0.261917262276326	-0.11777305250162	8	CP_Macs
TCATGAGAGTCTCTGA-1_2_1	-1.28882840176455	1.04862812514311	0	CP_Macs
TCATGTTTCAAGAAAC-1_2_1	1.27271604637274	0.427520695877134	8	Kolmer cells
TCATTGTTCCTACACC-1_2_1	-0.916287927826557	1.42689997310644	0	CP_Macs
TCCAGAAAGGCAATGC-1_2_1	-1.43458989163271	0.485337380123197	0	CP_Macs
TCCAGAACAGACCCGT-1_2_1	-1.449602394303	0.44183844680792	0	CP_Macs
TCCATCGCAAGCAATA-1_2_1	0.996716187397327	-0.33816164379114	8	Kolmer cells
TCCATCGTCTCGAACA-1_2_1	-0.226413755615864	0.531080547523557	0	CP_Macs
TCCATGCTCAGTGTTG-1_2_1	0.692383126417484	-1.10538059120172	8	Kolmer cells
TCCCAGTAGGATTCCT-1_2_1	-1.53644469281069	0.199585620117246	0	CP_Macs
TCCCAGTTCAATCAGC-1_2_1	0.134087295333233	0.353027853918134	8	CP_Macs
TCCTCGAGTTGAAGTA-1_2_1	-1.70374825497499	0.879533204984723	0	CP_Macs
TCCTCGATCCTACTGC-1_2_1	1.07441783050665	-0.077201422500552	8	Kolmer cells
TCCTGCACACTGAATC-1_2_1	-1.29741409321657	0.830962713611184	0	CP_Macs
TCGACGGTCGACGTCG-1_2_1	-1.57765510578981	0.59109698588854	0	CP_Macs
TCGATTTCAAGAAATC-1_2_1	-1.8715458204352	0.310303363752424	0	CP_Macs
TCGATTTGTCAAAGCG-1_2_1	-0.933619408806477	1.09099558348662	0	CP_Macs
TCGGTCTCAGGCATGA-1_2_1	1.21164825657972	1.44231170768744	8	Kolmer cells
TCGTAGAGTACCCGAC-1_2_1	0.875088156262722	0.666629615974485	8	Kolmer cells
TCGTGGGCAGAGGTAC-1_2_1	-1.33936622639528	0.554717320752202	0	CP_Macs
TCTCACGAGGTTAAAC-1_2_1	-1.05565884610048	0.807841397625266	0	CP_Macs
TCTCACGCACAGTATC-1_2_1	1.09823559323915	-0.910991128730716	8	Kolmer cells
TCTCACGCACATTACG-1_2_1	1.51350119809278	0.904378298473417	8	Kolmer cells
TCTCACGGTTAGTTCG-1_2_1	-1.00861969490877	0.386049631786405	0	CP_Macs
TCTCCGATCAACCGAT-1_2_1	-1.7215202142798	1.50175261850363	0	CP_Macs
TCTGGCTAGCAGCCCT-1_2_1	0.882634027922835	0.1284123098374	8	CP_Macs
TCTGTCGAGCAAGTGC-1_2_1	-1.15219357510439	0.671612363112031	0	CP_Macs
TCTTAGTGTCCCTAAA-1_2_1	-3.29492190380922	-0.823382314491214	0	CP_Macs
TCTTCCTAGTCATCCA-1_2_1	-1.00282457371584	0.803623739433347	0	CP_Macs
TGAATCGCATTCATCT-1_2_1	1.32663390139708	-0.0285734498977077	8	Kolmer cells
TGACTCCTCATTTACC-1_2_1	-0.800320773323689	0.992504063797055	0	CP_Macs
TGAGCATTCTTTCTAG-1_2_1	-1.10940411587587	0.358941171121656	0	CP_Macs
TGAGCGCAGCCTGTCG-1_2_1	-3.5520239164435	1.63435632343298	0	CP_Macs
TGAGGTTGTACACTCA-1_2_1	-3.45508482952944	0.688036650222598	0	CP_Macs
TGAGGTTTCACCACAA-1_2_1	0.636246682206478	-0.61499601249689	8	Kolmer cells
TGATTCTCAATCAGCT-1_2_1	0.410668970147457	1.33775180931097	10	CP_Macs
TGCACGGTCTCGACCT-1_2_1	-1.02414539357058	0.666030045402108	0	CP_Macs
TGCAGATTCACGTAGT-1_2_1	1.18975052336821	-0.67160993461603	8	Kolmer cells
TGCAGATTCGCGTGCA-1_2_1	1.47079518536695	-0.824562248039187	8	Kolmer cells
TGCAGGCGTCGCCTAG-1_2_1	1.17127630213865	-0.688046749877871	8	Kolmer cells
TGCATCCCAAGGCAAC-1_2_1	-0.267745404442463	0.263826701593457	0	CP_Macs
TGCATGAGTGACTATC-1_2_1	-0.454326181610737	0.216631058406888	0	CP_Macs
TGCGGCATCGGATTAC-1_2_1	0.514334947863903	-0.299471076774539	8	CP_Macs
TGCTCGTAGGTCACAG-1_2_1	-0.653558759888325	0.324026558351575	0	CP_Macs
TGCTCGTCACCTATCC-1_2_1	-1.71826794644228	0.71572553346759	0	CP_Macs
TGCTGAACACCACTGG-1_2_1	0.443162472049083	-0.34042542819971	8	CP_Macs
TGCTTGCCAGAAATTG-1_2_1	-2.09359434147707	0.604363132071553	0	CP_Macs
TGGAGAGGTCCGAAAG-1_2_1	1.29411414364943	0.284792009544431	8	Kolmer cells
TGGAGGACACAAATCC-1_2_1	-1.00251915951601	1.01516321654326	0	CP_Macs
TGGAGGACAGCCTACG-1_2_1	0.678838775554981	0.0412610208511937	8	CP_Macs
TGGATCACAGGCCCTA-1_2_1	1.69016155699858	-1.4092789257049	8	Kolmer cells
TGGCGTGGTTGACGGA-1_2_1	1.39005577663549	-1.00826793556208	8	Kolmer cells
TGGGAAGTCCGATGCG-1_2_1	0.472700269023266	-0.0222811663627041	8	Kolmer cells
TGGGAGAGTGGCACTC-1_2_1	-0.916714816292439	0.496911678266584	0	CP_Macs
TGGGATTTCCTTGAAG-1_2_1	-1.15773275395266	1.03959840888983	0	CP_Macs
TGGGCGTAGCGTCTGC-1_2_1	-0.797368436058674	1.28041869754797	0	CP_Macs
TGGGCGTGTCACGACC-1_2_1	-0.712222128113423	1.29201680774695	0	CP_Macs
TGGTACAAGTGTTCAC-1_2_1	-1.33229353924624	0.936631355238019	0	CP_Macs
TGTCAGAAGCCTGACC-1_2_1	0.845518336693134	0.251967403841077	8	Kolmer cells
TGTCAGATCAAAGAAC-1_2_1	-3.71706679364077	0.597025174450933	0	CP_Macs
TGTCCACCAACTCGAT-1_2_1	1.59789297083982	-1.30925827865595	8	Kolmer cells
TGTCCACTCGCTATTT-1_2_1	0.722345755497303	0.00390076990133403	8	Kolmer cells
TGTCCTGAGCGTGTCC-1_2_1	-1.69327238102785	0.934211510968267	0	CP_Macs
TGTGAGTCAACTGTGT-1_2_1	0.418875248233165	0.107399645996152	8	CP_Macs
TGTGAGTGTGTTCAGT-1_2_1	-4.19395831127993	1.85364336128241	0	CP_Macs
TGTGATGAGCGTATAA-1_2_1	-1.25991204281679	0.689959510964214	0	CP_Macs
TGTTACTGTCTTCTAT-1_2_1	-0.869775443276081	0.86309361065632	0	CP_Macs
TGTTCCGGTTAGCGGA-1_2_1	-2.27589014073244	1.06389478201872	0	CP_Macs
TGTTGAGAGAGCACTG-1_2_1	1.654068441192	-0.523566063690127	8	Kolmer cells
TGTTTGTTCCCTCGTA-1_2_1	-0.641599564751301	0.83138366396433	0	CP_Macs
TTACAGGAGAGGTCGT-1_2_1	1.02142399648794	-0.944311555671633	8	Kolmer cells
TTACCATTCGTTCATT-1_2_1	-1.17307975788942	1.23904538507467	0	CP_Macs
TTACTGTTCACCGGTG-1_2_1	1.16455742816099	0.401419553709089	8	Kolmer cells
TTAGGCAAGACTCTAC-1_2_1	-0.314898638924275	-0.0432875121116054	8	CP_Macs
TTAGGGTAGGTTGAGC-1_2_1	-4.36848404904238	1.52666479702002	0	CP_Macs
TTAGGGTCACGGTGTC-1_2_1	-0.977679877480183	0.647454496276437	0	CP_Macs
TTCACGCAGGACTGGT-1_2_1	-1.02672806282869	0.858893181932031	0	CP_Macs
TTCATTGTCGCCGAGT-1_2_1	-0.972974567612324	1.03738940114981	0	CP_Macs
TTCCGGTAGCCTTTGA-1_2_1	-1.37999156018129	0.567014295411168	0	CP_Macs
TTCCTAAAGCGCGTTC-1_2_1	-0.668788342674885	0.413128766965924	0	CP_Macs
TTCCTCTAGCCTGTCG-1_2_1	0.582390517989483	0.183843914222776	8	Kolmer cells
TTCCTCTAGGAGAATG-1_2_1	-0.99574175377718	1.23090502972609	0	CP_Macs
TTCCTCTCACTCTGCT-1_2_1	1.46594163874754	-0.227252360629977	8	Kolmer cells
TTCGATTTCTGTACAG-1_2_1	-0.971848159035359	1.2582848703385	0	CP_Macs
TTCTAACTCGAGCACC-1_2_1	-1.61137607594362	7.12649935836798	9	CP_Macs
TTCTAGTAGTCAGCGA-1_2_1	-1.52187612553469	0.531635928702413	0	CP_Macs
TTCTAGTAGTTGGACG-1_2_1	1.54522535304197	-1.20264261608118	8	Kolmer cells
TTCTTCCTCACCATGA-1_2_1	-1.08773615856997	1.72974288816458	10	CP_Macs
TTGAACGAGTCATCCA-1_2_1	0.530046136180248	-0.622607168006839	8	CP_Macs
TTGACCCAGACCCGCT-1_2_1	-0.603695659836445	1.23128831739431	0	CP_Macs
TTGCATTGTCAGGCAA-1_2_1	-3.47115281124941	0.998992997956334	0	CP_Macs
TTGCCTGGTTGCAACT-1_2_1	-3.8213544179999	1.85618704910284	0	CP_Macs
TTGCGTCTCTCACTCG-1_2_1	1.41133752564558	1.69129383916861	8	CP_Macs
TTGCTGCAGAAACTAC-1_2_1	1.75782665709623	-0.580727037239016	8	Kolmer cells
TTGCTGCGTACTCGAT-1_2_1	-1.25443413754335	1.15527180190092	0	CP_Macs
TTGCTGCTCGATCCAA-1_2_1	-0.877323417862568	1.58760971183783	10	CP_Macs
TTGGGCGTCCCTTGTG-1_2_1	-1.2657096674048	0.884911481094419	0	CP_Macs
TTGGTTTGTTTCCCAC-1_2_1	-1.66375401516787	1.05623370761877	0	CP_Macs
TTGGTTTTCTCCACTG-1_2_1	-0.731467037399922	1.032252851677	0	CP_Macs
TTGTGTTCAGGCAATG-1_2_1	1.56778463820585	-0.675170716094912	8	Kolmer cells
TTGTGTTCATCGAAGG-1_2_1	1.31697544554838	0.713274359506427	8	Kolmer cells
TTGTTTGAGAGCCATG-1_2_1	1.18621429900297	-0.700322207260073	8	Kolmer cells
TTTACTGAGAGTACCG-1_2_1	-1.27025249501101	0.543369833183347	0	CP_Macs
TTTACTGGTCAGGTAG-1_2_1	0.447242439786281	-1.92708783988947	8	Kolmer cells
TTTCATGAGATAGCAT-1_2_1	0.674247101942386	1.16028467173582	10	CP_Macs
TTTGGAGTCGATACAC-1_2_1	-1.44818451901308	1.60516471023565	0	CP_Macs
TTTGGTTAGGAACTAT-1_2_1	-0.331706910332356	-0.0310838187217128	8	CP_Macs
TTTGGTTCACCTGCGA-1_2_1	-2.43208888073793	3.66545075531012	13	CP_Macs
AAACGAAAGATCGCCC-1_2_1	0.442102194825496	-1.77694159393305	8	Kolmer cells
AAACGAATCTCATAGG-1_2_1	0.313613803187694	-1.79419356231684	8	CP_Macs
AAAGGATAGGGCCCTT-1_2_1	-3.29791071911684	-0.540989812660159	0	CP_Macs
AAGACTCTCCATAAGC-1_2_1	-3.24714568158022	1.31672495956427	0	CP_Macs
AATCACGTCCGCGAGT-1_2_1	-3.60881426831118	-0.144671436595858	0	CP_Macs
AATGACCCAGACCATT-1_2_1	-2.41574981709353	1.36969012374884	0	CP_Macs
ACACAGTCATGGAACG-1_2_1	-3.21434309979311	0.089797142696439	0	CP_Macs
ACCCAAACACCGTACG-1_2_1	-3.28732731839052	-0.71337943916315	0	CP_Macs
ACCCTCAGTTAAACAG-1_2_1	0.566372663775768	-1.23595815544123	8	CP_Macs
ACCTGAATCGAGCTGC-1_2_1	-2.86070921917788	1.51973826045996	0	CP_Macs
ACCTGTCCAAGATGTA-1_2_1	-3.45565941830507	-0.53571670894617	0	CP_Macs
ACGTAACTCGGAACTT-1_2_1	-3.46641829510561	-0.436573084640445	0	CP_Macs
ACTATCTAGTGCACCC-1_2_1	-3.6482096006476	0.994831029129087	0	CP_Macs
AGCCAGCAGCCATGCC-1_2_1	-2.67802551289431	1.56988066787726	0	CP_Macs
AGGCCACCACGACGAA-1_2_1	-3.84879210492006	2.44280547256476	0	CP_Macs
AGGGCCTTCTCTGCTG-1_2_1	-3.1150818159186	0.0740351116181004	0	CP_Macs
AGGTAGGTCGGACTTA-1_2_1	0.00700590113767596	-2.12117224578852	8	Kolmer cells
AGGTCATCAGCCGTCA-1_2_1	0.470244796077099	-1.5937533939361	8	Kolmer cells
AGTCTCCGTCCGGCAT-1_2_1	-3.2041087438666	1.40136480684286	0	CP_Macs
AGTGTTGAGTTGGACG-1_2_1	-3.45535281201235	-0.685227450179995	0	CP_Macs
AGTGTTGTCTTCACGC-1_2_1	-3.55207255383364	1.45513910408026	0	CP_Macs
ATACTTCGTGAGAACC-1_2_1	-3.14078524609438	0.522887248349248	0	CP_Macs
ATAGACCGTCATGGCC-1_2_1	-3.35445311566225	1.21677166576391	0	CP_Macs
ATAGAGACACGAAAGC-1_2_1	-3.2732587148749	1.28751141185766	0	CP_Macs
ATCATTCAGATACTGA-1_2_1	-4.3552465726935	1.44415998811728	0	CP_Macs
ATCCACCAGTGCAAAT-1_2_1	-3.28073266049257	0.410526606988965	0	CP_Macs
ATCCCTGAGAAATTGC-1_2_1	-3.10158160229555	-0.994529184150637	0	CP_Macs
ATCCCTGCATTGCCTC-1_2_1	-3.43577292462221	-0.531528648185672	0	CP_Macs
ATGGTTGAGGTAGGCT-1_2_1	-3.18984082241884	-1.13184994106287	0	CP_Macs
ATTCCATTCGATTCCC-1_2_1	-3.74068882962099	0.137289527607023	0	CP_Macs
ATTCCCGGTAGTAAGT-1_2_1	-3.43330386181704	1.08214787001616	0	CP_Macs
CAACCTCCACCAGTAT-1_2_1	-3.44913533230654	0.0805793439865696	0	CP_Macs
CAAGAGGAGACCCGCT-1_2_1	-3.42358210583559	-0.0493750536918056	0	CP_Macs
CAAGAGGCAGGTGAGT-1_2_1	-3.11249926586977	0.473507527065335	0	CP_Macs
CACCAAAAGCATATGA-1_2_1	-3.23811295529238	-0.690691407966555	0	CP_Macs
CACTTCGCACGTAGTT-1_2_1	-3.35122778912416	0.869771379780828	0	CP_Macs
CAGATACAGACGACTG-1_2_1	-3.33985283871523	-0.0954367483138454	0	CP_Macs
CAGATTGTCCAGTTCC-1_2_1	-3.72250798245302	1.51559782381064	0	CP_Macs
CAGTGCGAGTCTGCAT-1_2_1	-2.75664070149294	0.742572245457082	0	CP_Macs
CAGTTCCCAGGCATGA-1_2_1	-2.17145731945864	1.68923104162222	0	CP_Macs
CATACCCCAATGAACA-1_2_1	-3.52880957623354	-0.575264152336062	0	CP_Macs
CATCCGTCATTAGGAA-1_2_1	-3.02727892895571	1.27899438495642	0	CP_Macs
CATCGCTAGAGAGCGG-1_2_1	-3.30010369320742	0.331518772792875	0	CP_Macs
CCACCATTCAAGCGTT-1_2_1	-3.5033235838019	-0.265913304138125	0	CP_Macs
CCACTTGAGGATTACA-1_2_1	-2.96888044377199	0.796462271165906	0	CP_Macs
CCCGAAGAGTGGAATT-1_2_1	0.825430401662674	-1.68139701728815	8	CP_Macs
CCCGGAAAGACCATTC-1_2_1	-3.42288830777041	1.21882632727629	0	CP_Macs
CCCTCAATCGCTCCTA-1_2_1	-3.35307982464663	0.566209558200895	0	CP_Macs
CCCTGATGTTCAAAGA-1_2_1	-3.32784035702578	-0.725584682273806	0	CP_Macs
CCTCAACCAGAGAAAG-1_2_1	-3.93062546749941	1.16340244169241	0	CP_Macs
CCTGTTGAGTAGATCA-1_2_1	-3.82626679440371	1.30782550926214	0	CP_Macs
CCTTGTGGTCTAGATC-1_2_1	-3.34390452404848	-0.630946453857363	0	CP_Macs
CGAAGGAGTCACGTGC-1_2_1	-3.24613574047915	1.74866372699743	0	CP_Macs
CGGAATTGTCGCATCG-1_2_1	-3.69038966198793	1.50615835542685	0	CP_Macs
CGGGTGTCAATGGCCC-1_2_1	-3.02876189251772	0.617119077396451	0	CP_Macs
CGTGCTTGTTAAGCAA-1_2_1	-2.76104190846315	1.41262781972891	0	CP_Macs
CGTTCTGGTTAAGACA-1_2_1	-2.65903022786013	-1.89580517654413	0	CP_Macs
CTAGACATCCAGTGCG-1_2_1	-3.40946915646425	0.458116654110013	0	CP_Macs
CTCCAACCATGGCTAT-1_2_1	-3.39735844632021	-0.631043251800479	0	CP_Macs
CTCCATGCATAGATGA-1_2_1	-3.5465774824225	0.67647569234377	0	CP_Macs
CTCCGATGTACGGCAA-1_2_1	-3.22015145321718	1.62593508119589	0	CP_Macs
CTGAATGCATGTGGCC-1_2_1	-3.48654606839052	-0.237661238956393	0	CP_Macs
CTGCCTATCGACGAGA-1_2_1	-1.64589288731447	7.2266652023316	9	Kolmer cells
GAAACCTAGGGTGAAA-1_2_1	-3.38912442227236	-0.676260289001406	0	CP_Macs
GAAGGACTCCGCGAGT-1_2_1	-2.78654649754396	0.949158076000272	0	CP_Macs
GACCCAGTCGATGCTA-1_2_1	-3.21242049237124	0.493713650655805	0	CP_Macs
GACGCTGTCTACGGTA-1_2_1	-0.575800209244404	-2.7089672649383	8	Kolmer cells
GAGACCCAGACTCTTG-1_2_1	-3.42078497906557	1.37177634592062	0	CP_Macs
GAGACTTGTTCCTAGA-1_2_1	-3.42349102993837	-0.106663640785159	0	CP_Macs
GAGTCATCAACTCCAA-1_2_1	0.386616260806408	-1.5350204074859	8	Kolmer cells
GAGTGAGGTGGACCAA-1_2_1	-3.63512042065493	0.551395673108159	0	CP_Macs
GAGTTGTAGCGGACAT-1_2_1	-3.44766715069643	1.50893772001272	0	CP_Macs
GCAACATAGCTACTAC-1_2_1	-2.33176639576784	8.7798616325379	9	Kolmer cells
GCACTAATCAGCGCGT-1_2_1	-3.41967585583559	-0.825103935050906	0	CP_Macs
GCATCTCTCAGGTAAA-1_2_1	-3.42531826992861	-0.585339125442446	0	CP_Macs
GCATTAGGTAGCTAAA-1_2_1	-2.36981752415529	1.62586260194784	0	CP_Macs
GCGTTTCAGTGGATTA-1_2_1	-2.84503438969484	0.643689531636296	0	CP_Macs
GCTTGGGAGTAACCTC-1_2_1	-3.2675214101874	1.16665524597174	0	CP_Macs
GCTTTCGCAAACTAAG-1_2_1	-3.26656296749941	0.208281162929593	0	CP_Macs
GGGACTCCACGGAAGT-1_2_1	-2.98324182530275	-1.31811195259088	0	CP_Macs
GGGACTCCAGACGCTC-1_2_1	-3.027647524079	0.417196128320752	0	CP_Macs
GGGTATTTCGATTGGT-1_2_1	-3.08032467862001	1.13322762007719	0	CP_Macs
GGGTGAATCTGAGATC-1_2_1	-3.2102589895331	0.391635838699399	0	CP_Macs
GGTAACTCACGTCGGT-1_2_1	-3.08767321606508	1.05904767270094	0	CP_Macs
GGTCTGGAGCAGCACA-1_2_1	-3.20580580731264	1.13973030800825	0	CP_Macs
GGTGTTAAGAGGTCGT-1_2_1	-3.73817828198305	1.07991296405798	0	CP_Macs
GTAATCGAGCTCCATA-1_2_1	-3.46197035809389	1.32481837625509	0	CP_Macs
GTACAACGTCGACTTA-1_2_1	-3.18561318417421	1.70653432960516	0	CP_Macs
GTAGAAACAGGTGTTT-1_2_1	0.277063936988201	1.83481651897436	10	CP_Macs
GTCACTCCATCCGGCA-1_2_1	-3.23123267193666	0.753530593392311	0	CP_Macs
GTCTGTCAGACGTCGA-1_2_1	-3.45811465283266	1.52345276231772	0	CP_Macs
GTGCACGAGCACCCAC-1_2_1	-2.77463152905336	1.10971320028311	0	CP_Macs
GTGCAGCAGGGATCAC-1_2_1	-3.26881649990908	1.22770095224386	0	CP_Macs
GTGGAAGCATGACTCA-1_2_1	-2.57058980961672	1.38481277580267	0	CP_Macs
GTGTCCTAGGCAATGC-1_2_1	-2.98160627385012	0.767251467135607	0	CP_Macs
GTGTCCTCACCGGCTA-1_2_1	-3.58060696621767	0.544869083714544	0	CP_Macs
TAACGACAGGTCACCC-1_2_1	-3.54913237591616	0.23650807495123	0	CP_Macs
TAACGACCATATCGGT-1_2_1	-3.4576897909247	0.750806935866235	0	CP_Macs
TACTTACTCCTTCTTC-1_2_1	-3.59950211544863	1.21408725137716	0	CP_Macs
TACTTGTTCGCCAGAC-1_2_1	-3.48860791226259	1.21698004360205	0	CP_Macs
TAGACTGTCCTTCACG-1_2_1	-3.39197781582705	1.39639419670111	0	CP_Macs
TCACGCTCATGGACAG-1_2_1	-3.35495760937563	0.164090696525632	0	CP_Macs
TCACTCGCATTATGCG-1_2_1	-3.00148156185976	2.88645261878973	0	CP_Macs
TCATCCGAGGCCTAGA-1_2_1	-3.48293879528872	0.336046729040204	0	CP_Macs
TCCGATCAGCAAGTGC-1_2_1	-3.3970642377936	0.848940018367826	0	CP_Macs
TCCTAATAGTGAATAC-1_2_1	-3.07638004322878	0.507659036469518	0	CP_Macs
TCCTAATGTGACCGAA-1_2_1	0.616551847258892	-1.57279425506586	8	CP_Macs
TCGTCCACAGGCTACC-1_2_1	-3.62495091458193	1.07822487111097	0	CP_Macs
TCGTGGGCACCATATG-1_2_1	-3.33977749844423	-0.82392996196741	0	CP_Macs
TCTCACGAGAAACTCA-1_2_1	-3.27731564541689	-0.759366568374575	0	CP_Macs
TCTGGCTCACTTGAGT-1_2_1	-4.55846550961367	1.87291664237982	0	CP_Macs
TCTTTGACAGGCATTT-1_2_1	-3.46031954785219	-0.463327821540774	0	CP_Macs
TGATGGTTCTGTAAGC-1_2_1	-3.03641751309267	0.677962604713498	0	CP_Macs
TGATTTCCACTTGACA-1_2_1	-3.54218581219545	0.691015105497895	0	CP_Macs
TGCATCCCACTCATAG-1_2_1	-4.22237065335146	1.7071408664704	0	CP_Macs
TGCTCCAAGAGAATCT-1_2_1	-4.06360676785341	1.36974716539389	0	CP_Macs
TGCTTCGTCGGAGTAG-1_2_1	-3.70140889187685	0.849566224765836	0	CP_Macs
TGGGATTTCCATTGTT-1_2_1	-3.07336404820314	0.994591820788442	0	CP_Macs
TGGGCTGCACAAGCCC-1_2_1	-3.00270488758913	1.12987336869246	0	CP_Macs
TGGTACAGTCGTATTG-1_2_1	-3.89653161068789	1.24415389056212	0	CP_Macs
TGTAACGCACCTGCTT-1_2_1	-3.25043871899477	0.799911010813771	0	CP_Macs
TGTAGACGTTGCTTGA-1_2_1	-3.47279027005068	-0.617516335296572	0	CP_Macs
TGTGGCGCAGTAGAGC-1_2_1	-3.24652960797182	-0.717568930435122	0	CP_Macs
TTAGTCTTCCTATTGT-1_2_1	-3.44783261319033	0.532875109267293	0	CP_Macs
TTGGGCGCAAGGCAAC-1_2_1	-2.69557049771181	1.8526486789704	0	CP_Macs
TTGTTTGCACATTCGA-1_2_1	-2.37827065487734	1.10327652449614	0	CP_Macs
TTGTTTGGTAGCGTAG-1_2_1	-3.2324962904059	1.09505045766836	0	CP_Macs
AAGACTCAGGAACGTC-1_2_1	0.196173460284557	1.46019095535284	10	CP_Macs
AATCACGCATAGACTC-1_2_1	0.3365601013101	2.00785738582617	10	CP_Macs
AATTTCCTCGCCGAAC-1_2_1	0.292172105113353	1.87609941120154	10	CP_Macs
ACAACCATCTAGACAC-1_2_1	0.395410866538372	1.76934045906073	10	CP_Macs
ACGGAAGTCCTGTTGC-1_2_1	0.345740170279827	0.952102321934758	10	CP_Macs
ACTGTCCAGACGGATC-1_2_1	-1.95418575306765	1.46062273139959	0	CP_Macs
AGATAGAGTCGGTACC-1_2_1	-1.47080972691408	1.86126226539618	0	CP_Macs
AGATCGTGTGTGTCGC-1_2_1	-2.18269970913759	1.33525896425253	10	CP_Macs
AGGACTTGTTACGATC-1_2_1	0.322955817977276	1.56049704904562	10	CP_Macs
AGTGTTGGTTGCACGC-1_2_1	0.0630999515450856	2.21007329578405	10	CP_Macs
AGTTCCCCAGTGGGTA-1_2_1	0.0541950176156423	1.93524200077063	10	CP_Macs
ATACCTTTCCACGTGG-1_2_1	-2.69299438496462	3.33758515472418	13	CP_Macs
ATATCCTAGACGGTCA-1_2_1	-2.87187793751589	3.87117690200812	13	CP_Macs
ATCCATTCAATACCTG-1_2_1	0.186686665812816	1.90027577037817	10	CP_Macs
ATCCATTTCGGCATCG-1_2_1	-2.46406128903261	1.51389909143454	0	CP_Macs
CAACCAACATGGATCT-1_2_1	-0.337746410568867	2.22545868511206	10	CP_Macs
CAATACGGTGAAAGTT-1_2_1	-0.681800990303669	0.972047406983434	10	CP_Macs
CACAGATTCACCTGTC-1_2_1	-0.240894704064045	1.25856083984381	10	CP_Macs
CAGATACGTCTTTCTA-1_2_1	1.98954972724089	0.628092605423986	8	CP_Macs
CAGATCAAGGGTCTTT-1_2_1	-0.0519161512457469	1.4888831412316	10	CP_Macs
CAGGGCTCATTCACCC-1_2_1	-0.270605831345234	1.70834362859732	10	CP_Macs
CAGTTCCTCAGGAAAT-1_2_1	-1.96580961247316	2.08399004096991	0	CP_Macs
CATTGCCAGTAGGATT-1_2_1	-1.36156991024843	1.94998282547003	10	CP_Macs
CATTGTTGTCGGAACA-1_2_1	-1.69848254223696	1.60218310709005	0	CP_Macs
CCCTAACTCGGCTTGG-1_2_1	-1.82400491734377	2.00356716270453	10	CP_Macs
CCTCAACCAAACACGG-1_2_1	-1.47778561612001	1.85363227481848	10	CP_Macs
CCTGCATAGTTATGGA-1_2_1	-2.02131822605959	1.45880294198996	0	CP_Macs
CCTGCATCAGGTGACA-1_2_1	0.231242687503185	1.58272338266379	10	CP_Macs
CGATCGGTCGCAATGT-1_2_1	-2.60507443447939	2.49264687652594	0	CP_Macs
CGGAGAATCCCAGTGG-1_2_1	-0.354090957840596	2.10277158374792	10	CP_Macs
CGGGACTTCGGAGATG-1_2_1	-0.462154059609089	1.64252323265082	10	CP_Macs
CTAACCCAGCAACTCT-1_2_1	-1.35277965565554	2.09493404979712	10	CP_Macs
CTACTATAGACTTGTC-1_2_1	-0.423300414284382	1.32167655582434	10	CP_Macs
CTCAGAAAGCATCCTA-1_2_1	0.536241055528011	1.9534056818009	10	CP_Macs
CTGCAGGTCTATTGTC-1_2_1	1.3620351264871	0.395756337595044	8	Kolmer cells
CTGGCAGAGAGTTGCG-1_2_1	1.03261892596849	1.24423489327437	8	Kolmer cells
GAAGCCCGTTCTGAGT-1_2_1	-2.40859725972048	1.49872029180533	0	CP_Macs
GAAGTAATCCAGTGTA-1_2_1	-1.19969990750185	2.28136664981848	10	CP_Macs
GACCCTTGTTACCCAA-1_2_1	-0.683715253075276	1.45517373437887	0	CP_Macs
GACCGTGGTACTCAAC-1_2_1	-0.528000621994648	1.77928454036718	10	CP_Macs
GACCGTGTCCGAGAAG-1_2_1	0.0590446899331472	1.4778162872315	10	CP_Macs
GAGCCTGGTGTTGACT-1_2_1	-0.0913718034826854	1.83162588233954	10	CP_Macs
GAGCTGCCACCTCGTT-1_2_1	-2.72111323376528	2.06975657100683	0	CP_Macs
GAGGCAATCACTGAAC-1_2_1	1.66937896708616	0.0239505803108799	8	Kolmer cells
GAGGGTAGTACTAAGA-1_2_1	0.870044332990732	-0.673964556503237	8	CP_Macs
GAGTGTTCAAGCGCAA-1_2_1	-0.214552431305561	2.16372985000616	10	CP_Macs
GAGTTACAGCTCGTGC-1_2_1	-2.15991166134707	1.56765359992987	0	CP_Macs
GATCGTATCGACCAAT-1_2_1	-0.350753932198201	0.687469545555173	10	CP_Macs
GCCAGGTGTTTATGCG-1_2_1	0.336546809474315	2.42117768878943	10	CP_Macs
GCCGATGCACAGCATT-1_2_1	-0.29257157345644	0.200200859260617	10	CP_Macs
GCTACCTCAGCGTACC-1_2_1	1.40212759474882	0.367617223215162	8	CP_Macs
GGATCTACAAGTAGTA-1_2_1	-0.856055526932392	1.44125259275442	10	CP_Macs
GGATCTATCACCTCTG-1_2_1	-1.23522165318361	1.76387709732062	10	CP_Macs
GGATGTTCACAATGTC-1_2_1	-0.742630033692036	2.06394070739752	10	CP_Macs
GGGACTCTCAAGATAG-1_2_1	0.328663618365612	1.92078942413336	10	CP_Macs
GGGATGAAGGCATGGT-1_2_1	0.177511484423961	1.32932770605093	10	CP_Macs
GGGTGAACAGGTGTTT-1_2_1	-1.54859760304323	1.11487692947394	0	CP_Macs
GGGTGTCAGGGAGGCA-1_2_1	1.49462106923231	0.23937684650427	8	Kolmer cells
GTCTCACCATACAGGG-1_2_1	-1.34899094601503	3.41244954223639	10	CP_Macs
GTCTGTCTCATCGACA-1_2_1	-2.44571378727785	2.31454247589117	0	CP_Macs
GTGGAGATCTTGGTCC-1_2_1	0.563848585883465	-0.316874321746768	8	CP_Macs
GTGGCGTCATCCGCGA-1_2_1	-0.733058362206135	2.07555789108282	10	CP_Macs
GTGGGAAGTCGTGGTC-1_2_1	-0.787075548370991	2.16453451271063	10	CP_Macs
GTTACAGCATAGATCC-1_2_1	-3.15314581890932	4.14584464187628	13	CP_Macs
GTTGCGGTCAACTCTT-1_2_1	-2.84742048283449	3.75740808601385	13	CP_Macs
TAGGTTGGTTCTCAGA-1_2_1	-0.833968668183003	3.22725910301214	10	CP_Macs
TATACCTAGGAATCGC-1_2_1	-0.900844245155964	2.21220511550909	10	CP_Macs
TATACCTTCAATCGGT-1_2_1	-0.817175536354695	2.44249981994635	10	CP_Macs
TATCTGTGTTGCTCAA-1_2_1	-0.0665416409575084	1.43571591730124	10	CP_Macs
TCATCATTCCCAAGTA-1_2_1	-2.49360492726198	2.56936771030432	0	CP_Macs
TCATCCGCAGGCACAA-1_2_1	-2.7733226110541	2.80570429916388	0	CP_Macs
TCATTACAGGCATCAG-1_2_1	-1.21907856961123	2.00636500473028	10	CP_Macs
TCTTAGTGTGCGGTAA-1_2_1	-2.67995741864077	2.47995394821173	0	CP_Macs
TCTTTGAAGAGATCGC-1_2_1	-0.286169557770405	1.478393081379	10	CP_Macs
TGACTCCTCGTGTGGC-1_2_1	-0.635142832001362	1.82429558391577	10	CP_Macs
TGAGCATTCGCGATCG-1_2_1	-0.422865538796101	3.08319849128729	10	CP_Macs
TGATGCAAGTATGGAT-1_2_1	-4.94085267086855	2.00910836811072	0	CP_Macs
TGCATGACAGAACTAA-1_2_1	-0.174788146217976	1.24447572584158	10	CP_Macs
TGCGGGTGTGGGAGAG-1_2_1	-0.617526679237995	1.51499092931753	10	CP_Macs
TGCTGAAAGCCTTTGA-1_2_1	0.575513006249752	0.1193671261788	8	Kolmer cells
TGGAACTAGCAAACAT-1_2_1	1.23966500262388	2.84192413444525	10	CP_Macs
TGGATCAAGTGGACTG-1_2_1	-1.2464225580298	2.02256101722723	10	CP_Macs
TGTCAGACAAGGCCTC-1_2_1	-2.65473082562319	3.9552606975556	13	CP_Macs
TGTTCCGTCCGACGGT-1_2_1	-2.95593193074099	2.57756907100683	0	CP_Macs
TTAGGGTGTCGCAACC-1_2_1	-0.0419267108046153	2.12697345371252	10	CP_Macs
TTCACCGGTCTCTCTG-1_2_1	0.61296385625967	1.47713530416494	10	CP_Macs
TTTGGAGAGGTAGACC-1_2_1	-3.05840662022463	4.00709480400091	13	CP_Macs
AAACCCAAGATAGTGT-1_1	-1.25425246258608	-6.35032730941767	4	MG
AAACCCAAGCGACTGA-1_1	0.444144339362468	3.14953583831793	7	MG
AAACCCACAGTAACGG-1_1	-2.26971629162661	-3.42929869537348	5	MG
AAACCCAGTATCGAAA-1_1	-2.21941903134218	-3.98918658142084	5	MG
AAACGAAAGGAATCGC-1_1	1.50250586966642	-6.44184141998285	4	MG
AAACGAAGTGTTTGCA-1_1	-1.39126995106569	-5.30889635925287	5	MG
AAACGAATCATGGTAC-1_1	-1.14061215420595	-6.22377043609613	4	MG
AAACGAATCGGATTAC-1_1	-0.341519980629597	-6.79373579864496	4	MG
AAACGCTAGACATAAC-1_1	-0.00434002180925397	-6.8916094863891	4	MG
AAACGCTGTAAGTCAA-1_1	-0.0150355984770396	-2.93214231376642	3	MG
AAAGAACAGACCATAA-1_1	4.5150565812982	-1.84957724456781	2	MG
AAAGAACGTGACTCGC-1_1	-2.11165550251833	-3.82100182418817	5	MG
AAAGGATAGCACCGTC-1_1	-2.25293853779665	-3.29694300537104	5	MG
AAAGGATCAAGATGGC-1_1	-1.99186399479738	-3.05903321151728	5	MG
AAAGGATTCGAACGCC-1_1	2.67377778987059	-3.81066923980707	3	MG
AAAGGGCAGGGCAAGG-1_1	1.26180771092543	-6.83682137374872	4	MG
AAAGGGCCACGCAAAG-1_1	-0.397413878639851	-3.34666567687982	3	MG
AAAGGGCGTCCCTCAT-1_1	-1.40431597729555	-4.73673039321894	5	MG
AAAGGGCTCACCATAG-1_1	0.00639966229566546	-6.56995516662592	4	MG
AAAGGTACAGCGTGCT-1_1	2.3316545198358	-3.01234203224176	3	MG
AAAGGTAGTATGTGTC-1_1	-2.05581572552553	-4.66320973281855	5	MG
AAAGGTATCGTTGTGA-1_1	2.63761255244383	1.63175350780493	6	MG
AAAGGTATCTGGCCTT-1_1	2.54355082015165	-3.34461050872797	3	MG
AAAGTCCAGATGTTCC-1_1	-0.0133294155203441	-6.98153143768305	4	MG
AAAGTCCCATGCCGAC-1_1	1.66591313580641	-4.5223205650329	3	MG
AAAGTCCTCCCGTGAG-1_1	2.25177952746519	-2.70347267036432	3	MG
AAAGTGATCCACGTAA-1_1	0.364912540713634	-2.50475865249628	3	MG
AAATGGAAGCATCCTA-1_1	2.9144968698419	-2.79190498237604	3	MG
AAATGGAAGCTAGCCC-1_1	-1.88068225880495	-5.14300566558832	5	MG
AAATGGATCGGAAACG-1_1	2.39582750300535	-2.21857720260614	3	MG
AACAAAGAGGTACTGG-1_1	-0.859831361969624	-6.25546389465326	4	MG
AACAAAGTCGATGGAG-1_1	-2.25697877903811	-3.51262598876947	5	MG
AACAACCTCCGTAGGC-1_1	-1.59239414234987	-5.11541109924311	4	MG
AACAAGAAGTCTGGAG-1_1	-0.914275555809651	-6.39928322677607	4	MG
AACAAGACACGCAGTC-1_1	0.607390255729046	-2.84397250061029	3	MG
AACAAGATCCCTCTTT-1_1	0.743506909409847	-3.6883624160766	3	MG
AACACACAGGTCGCCT-1_1	-1.15154221554628	-5.75548296813959	4	MG
AACACACCATTCAGCA-1_1	4.27443525294432	-3.03880673294062	14	MG
AACACACTCCAGCCTT-1_1	2.69514474372038	-3.55584841613764	3	MG
AACAGGGCATCCGGTG-1_1	2.23409423331388	-3.09191947822565	3	MG
AACAGGGTCTCTGCCA-1_1	0.0926320264733693	-2.55765658264154	3	MG
AACCAACGTCTGCCTT-1_1	0.114884288112011	-6.65036707763666	4	MG
AACCAACGTTTGCCGG-1_1	1.79074254731306	-2.70691734199518	3	MG
AACCACAAGAGCATCG-1_1	3.50873229006895	1.43325162286764	14	MG
AACCACAAGGGCTGAT-1_1	2.02889213065275	-3.62750273590082	3	MG
AACCACACACACCGCA-1_1	-0.984846859177265	-3.69464760665888	5	MG
AACCACACACATAGCT-1_1	0.929175172994222	-4.74255782012934	3	MG
AACCACAGTACGAAAT-1_1	0.893886596957531	-3.64255219345087	3	MG
AACCCAACAAGTTTGC-1_1	-0.782586364945088	-6.61870222930902	4	MG
AACCCAACACTTCAGA-1_1	-1.53150418301455	-3.79138546829218	5	MG
AACCCAAGTCAAATCC-1_1	-1.38585165043703	-4.62388258819574	5	MG
AACCCAATCTGTAAGC-1_1	-0.400250225266133	-6.84671717529291	4	MG
AACCCAATCTTGGTCC-1_1	-0.906041531761799	-6.14518624191278	4	MG
AACCTGAAGTGGAAGA-1_1	-1.51570489903322	-5.71302157287592	4	MG
AACCTGACACATATCG-1_1	1.48657348851332	-3.53289538269037	3	MG
AACCTGAGTGAGTCAG-1_1	-1.53120019932619	-3.62510662918085	5	MG
AACCTGATCGATACAC-1_1	1.9237011382974	-3.79223566894525	3	MG
AACCTGATCGTAGCTA-1_1	-1.34828308125368	-5.2722509468078	4	MG
AACCTGATCTCAGGCG-1_1	-0.347247629364643	-6.51429110412592	4	MG
AACCTTTAGAAAGCGA-1_1	0.0957385609544179	-6.73373824005121	4	MG
AACCTTTCATCGCTAA-1_1	4.29684421519407	-2.54242235069269	14	MG
AACCTTTGTCCCGTGA-1_1	-1.10722950001589	-5.98373680953974	4	MG
AACCTTTGTTAGAAAC-1_1	-1.13850596447817	-6.38927441482538	4	MG
AACCTTTTCACGGGAA-1_1	-3.98815110226503	1.98481756801611	0	PVM
AACGGGATCGCCAGTG-1_1	-1.97426035900942	-4.97071295623774	5	MG
AACGTCACATACAGAA-1_1	0.934195808196749	-5.68005925064081	3	MG
AACGTCACATGAATAG-1_1	0.134488613406505	-6.52332287673944	4	MG
AACGTCAGTTGCCATA-1_1	1.82310733298429	-2.96352058296198	3	MG
AACGTCATCTAACGGT-1_1	2.19070562819609	-3.18157320861811	3	MG
AACTTCTAGAATCCCT-1_1	-1.522365360459	-4.72314053421015	5	MG
AACTTCTAGTGCAGCA-1_1	-1.59708908100954	-5.55168038253778	5	MG
AACTTCTCAATCGTCA-1_1	0.152651698390331	-6.39295845870966	4	MG
AACTTCTCAGGCTATT-1_1	-2.09430792828432	-4.89481955413813	5	MG
AACTTCTTCGTGTGAT-1_1	-1.56471493740908	-4.69859724884027	5	MG
AAGAACAGTTCAAAGA-1_1	1.93735787371763	-3.87226372604364	3	MG
AAGACAACATCGCTCT-1_1	-1.74705889721743	-5.24085455780024	5	MG
AAGACAAGTGCCTACG-1_1	-4.31022503872744	1.40010840053564	0	PVM
AAGACTCCAAATTAGG-1_1	-0.402688532074604	-6.45772868041986	4	MG
AAGATAGAGGTGCCAA-1_1	-1.61938193341127	-5.91847973709101	4	MG
AAGATAGCAGTTGTCA-1_1	2.66828975180754	-2.62517100219721	3	MG
AAGATAGCATAATGCC-1_1	0.24310067395338	-2.93687969093317	3	MG
AAGATAGTCCGACATA-1_1	-2.22275116940371	-2.62147336845392	5	MG
AAGATAGTCGTAGGAG-1_1	-1.3837483217322	-4.85468130950922	5	MG
AAGATAGTCTGCGATA-1_1	-0.868108182152424	-6.31070452575678	4	MG
AAGCATCCACTTACAG-1_1	-0.568014173706684	-6.30143004302973	4	MG
AAGCATCCAGCTCGGT-1_1	2.30374547938475	-3.56598645095819	3	MG
AAGCATCCAGTAGAGC-1_1	2.52060935000547	-3.15863448028559	3	MG
AAGCATCTCCAGTGTA-1_1	1.88895961741575	-2.83491164093012	3	MG
AAGCCATAGCCGTCGT-1_1	-1.16839769383303	-4.57320242767328	5	MG
AAGCGAGAGATGGTCG-1_1	0.311597914496746	-6.5063350761413	4	MG
AAGCGAGTCGACGACC-1_1	-1.25144222279421	-6.00085764770502	4	MG
AAGGAATTCGTAATGC-1_1	-0.416769175728474	-6.4634998405456	4	MG
AAGGTAATCGCCATAA-1_1	2.32039448718199	-3.97221260910028	3	MG
AAGTACCCAATTGAGA-1_1	-1.18871453305117	-5.13533335571283	4	MG
AAGTACCCACGACTAT-1_1	3.3301667879022	-2.82728820686334	3	MG
AAGTACCGTATCCTCC-1_1	4.20635387400755	-1.80513482933039	2	MG
AAGTACCGTGCAATGG-1_1	-0.0181708623968699	-6.92502241973871	4	MG
AAGTACCTCCTTCTTC-1_1	-1.25799086590639	-6.23292094116205	4	MG
AAGTACCTCGTTCCTG-1_1	3.76711508731016	-1.78968149070734	2	MG
AAGTCGTCAGAACGCA-1_1	1.69111225108274	-3.03263765220636	3	MG
AAGTCGTGTCACGTGC-1_1	-0.637668400009785	-6.52888995056147	4	MG
AAGTGAAGTAGGCAAC-1_1	-0.409135132034931	-6.15143853073114	4	MG
AAGTGAATCATAGCAC-1_1	-1.23854592343203	-6.1224067771911	4	MG
AAGTGAATCCTACACC-1_1	-0.281505255898152	-5.30906611328119	4	MG
AAGTTCGAGCTCGTGC-1_1	-2.29102447529665	-3.74140816574091	5	MG
AAGTTCGAGTTGGACG-1_1	-2.0697777559363	-3.7964437568664	5	MG
AAGTTCGCACCAACAT-1_1	-0.322939663132344	-6.46784478073114	4	MG
AAGTTCGTCATTGAGC-1_1	-0.566429643829975	-6.05028992538446	4	MG
AAGTTCGTCGGCAGTC-1_1	-1.24234107037416	-6.01127272491449	4	MG
AAGTTCGTCGGTCTAA-1_1	-0.363707332810078	-4.95930271987909	3	MG
AATAGAGCATGAGGGT-1_1	-2.17031696339479	-4.56317025070185	5	MG
AATAGAGTCAACTACG-1_1	1.37646579841742	-4.70631104354853	4	MG
AATAGAGTCCGATAAC-1_1	0.672172979513492	-5.31211024169916	3	MG
AATAGAGTCGTAGGAG-1_1	-1.37329581280581	-4.23638468627924	4	MG
AATAGAGTCTGGCTGG-1_1	2.28233310679563	-3.4041245544433	3	MG
AATCACGGTACGATGG-1_1	0.427693606416073	-6.4398387039184	3	MG
AATCGACAGGTATCTC-1_1	-2.31580927868715	-2.97663575057978	5	MG
AATCGACCATAGATCC-1_1	-1.62445405026308	-4.39866429214472	5	MG
AATCGACTCTGGTTGA-1_1	3.83682915667662	-1.66631322746271	2	MG
AATCGTGCATCTGCGG-1_1	0.849479814121809	-3.72825032119745	3	MG
AATCGTGGTACGTTCA-1_1	-0.100344925125752	-5.54306822662348	4	MG
AATGAAGAGACTGAGC-1_1	-0.167257456978474	-5.77333050613398	4	MG
AATGAAGAGAGTCTGG-1_1	-1.43032362957827	-3.78542357330316	5	MG
AATGAAGAGCGTGCTC-1_1	-1.90948465367189	-4.32787924652094	5	MG
AATGAAGCAAGGTCTT-1_1	2.70202025870451	-3.27823859100336	3	MG
AATGAAGCACCCTCTA-1_1	0.459829569856014	-4.71793204193109	3	MG
AATGAAGCATATCTCT-1_1	0.0634095976746938	-6.51606398468012	4	MG
AATGACCAGAAGTCAT-1_1	1.29030990699896	-2.76401930694574	3	MG
AATGACCAGTCCTGCG-1_1	-1.43715527554384	-5.39577513580316	5	MG
AATGACCGTATCGTAC-1_1	-2.12841656704775	-4.54387265090937	5	MG
AATGACCGTCGCGGTT-1_1	0.768883795539226	-2.71208983306879	3	MG
AATGCCAAGACTCGAG-1_1	3.19494792918333	1.28477061147696	14	MG
AATGCCACACTCTGCT-1_1	-0.0208355476461985	-6.24105673675531	4	MG
AATGCCACAGCAGGAT-1_1	-2.33978465100161	-3.38375740890497	5	MG
AATGCCAGTGGACAGT-1_1	3.71075150469908	-2.35064273719782	2	MG
AATGGCTCAAATGCTC-1_1	1.05480454961428	-3.30478745346063	3	MG
AATGGCTCATCAACCA-1_1	-1.78993299504152	-4.35591727142328	5	MG
AATTCCTAGGAATGTT-1_1	3.63374802569517	-2.09773736839289	2	MG
AATTCCTCACTCAGAT-1_1	-1.33676317234865	-6.32097798233026	4	MG
AATTCCTGTAGACGTG-1_1	-1.87389805813662	-4.2469618881225	5	MG
AATTTCCGTCACGCTG-1_1	-2.0915017416083	-4.0560587013244	5	MG
AATTTCCGTGAAAGTT-1_1	-2.04226520558229	-2.86976056938166	5	MG
ACAAAGAAGAGGATCC-1_1	0.224150390426006	-6.67487603073114	4	MG
ACAAAGAGTTCGGTCG-1_1	3.13550135592588	-1.9065979087829	3	MG
ACAAAGATCTAGCATG-1_1	-0.926688819130574	-6.11805945281977	4	MG
ACAACCACATCGAACT-1_1	-0.21150627632967	-7.16074162368769	4	MG
ACAACCAGTAAGTCAA-1_1	-0.464403419693623	-6.52792721633905	4	MG
ACAAGCTTCTCCGATC-1_1	0.041835994521465	-6.7659524047851	4	MG
ACACAGTTCGCCGTGA-1_1	-1.2376506616675	-5.41076117401117	4	MG
ACACCAACAAGTGATA-1_1	0.56042781571516	-3.67159729843134	3	MG
ACACCAACATTGGGAG-1_1	-0.83334305783144	-6.31080704574579	4	MG
ACACGCGAGATCCGAG-1_1	-0.583925395210896	-6.4902742469787	4	MG
ACACGCGGTATGGTAA-1_1	1.76906332472929	-2.95150166397089	3	MG
ACACGCGTCAATCTCT-1_1	-0.852506070336018	-5.53058558349604	4	MG
ACACGCGTCAGGAGAC-1_1	-1.42575123806826	-4.95520096664423	5	MG
ACACTGAAGTGAGTGC-1_1	0.944579151520815	-6.59378653411859	4	MG
ACACTGATCCTCGATC-1_1	-0.574825196465168	-6.39718180541986	4	MG
ACAGAAACATCCGCGA-1_1	-1.77903774281374	-3.11066609268183	5	MG
ACAGCCGAGACGATAT-1_1	-0.83700528641573	-6.15142279510492	4	MG
ACAGCCGCACAAGTGG-1_1	-1.67282035847536	-4.87728482131952	5	MG
ACAGCCGTCATCGACA-1_1	-1.93860939045778	-4.13595133666986	5	MG
ACAGCCGTCGGATTAC-1_1	1.9142949293054	-3.20418148879999	3	MG
ACAGGGAAGTACTCGT-1_1	4.1328007886804	-1.72815948371881	2	MG
ACAGGGAAGTGTACAA-1_1	0.576837600270595	-4.24255066757196	3	MG
ACAGGGACATAGATGA-1_1	-0.51300147076479	-6.69813996200556	4	MG
ACATCCCAGACGCAGT-1_1	-0.922333269318257	-6.44739800338739	4	MG
ACATCGAGTACGTTCA-1_1	0.307445616523113	-2.72856884841913	3	MG
ACATCGATCAACGTGT-1_1	0.358160228530254	-7.02506190185541	4	MG
ACATGCACAATCGCAT-1_1	-1.95110419293276	-3.37567740325922	5	MG
ACATTTCCAAGCTGTT-1_1	-2.21264484425417	-3.94657164459223	5	MG
ACATTTCCACCCTGAG-1_1	1.43134763936171	-3.85136776809687	3	MG
ACATTTCGTAGGCTCC-1_1	-1.89495232601992	-5.43640976791376	5	MG
ACCAAACAGCCTAACT-1_1	-1.36428311367861	-5.49308567886347	4	MG
ACCAAACCAGTAACGG-1_1	0.581270189086284	-2.76279860382074	3	MG
ACCAAACCATGGCTGC-1_1	-2.12919881840578	-3.30922156219477	5	MG
ACCAAACGTAAGGTCG-1_1	-1.12286499043337	-5.55871897583002	4	MG
ACCAACAAGCTCTTCC-1_1	-1.02260938187471	-6.41844778900141	4	MG
ACCAACACACAGTGTT-1_1	3.89775988558897	-2.73683267478937	3	MG
ACCAACATCCTTCAGC-1_1	1.07866521278986	-6.64177828674311	4	MG
ACCAACATCGGCGATC-1_1	-0.162374048432026	-2.72110205535883	3	MG
ACCACAAAGCGACAGT-1_1	-0.538573889931355	-6.57556181793207	4	MG
ACCACAATCCATTTAC-1_1	-0.0255703022085765	-6.2843359077453	4	MG
ACCACAATCGCAACAT-1_1	-1.9270251085364	-4.34151154403681	5	MG
ACCCAAACAATACCCA-1_1	-0.600498466690693	-3.13052373771662	3	MG
ACCCAAAGTGTATCCA-1_1	1.37778693536886	-3.22036319618219	3	MG
ACCCTCAGTCCGGATC-1_1	-1.05280938645235	-5.14296179656977	5	MG
ACCCTCAGTTTACCTT-1_1	1.39353233675131	-6.78797608261103	4	MG
ACCCTCATCGTCAAAC-1_1	-0.989585428436909	-5.73365002517694	4	MG
ACCCTTGAGACCAAAT-1_1	0.0993098328507802	-6.41034775619501	4	MG
ACCCTTGAGGGAGATA-1_1	-2.08782151242128	-2.93992787246698	5	MG
ACCGTTCTCAAGCCCG-1_1	0.213958413401928	-6.60240870361322	4	MG
ACCGTTCTCAAGCGTT-1_1	-1.58853414555422	-5.12413769607538	5	MG
ACCTACCAGACTTGTC-1_1	1.45972237090239	-3.81738739852899	3	MG
ACCTACCAGTTCGCAT-1_1	-0.353156714638386	-6.09207421188349	4	MG
ACCTGAAAGACGAGCT-1_1	0.644287408391323	-3.99303131942743	3	MG
ACCTGAACACAGAAGC-1_1	-1.67431738873354	-5.22921639327997	5	MG
ACCTGAAGTGGCTCTG-1_1	5.01499602297911	-0.682944830703677	2	MG
ACCTGAAGTTTGAACC-1_1	3.89043519000181	-1.84967046623224	2	MG
ACCTGAATCCTTCACG-1_1	0.770189524689998	-6.51176720504755	4	MG
ACCTGTCCACTAACCA-1_1	-1.73006656666628	-5.46604567413324	4	MG
ACCTGTCTCCACGTAA-1_1	3.15343043307432	-0.222192939567508	2	MG
ACGATCAAGGATACGC-1_1	-4.59306147595278	2.20598358268744	0	PVM
ACGATCACACACCTTC-1_1	-1.50831749935976	-4.83356409912104	5	MG
ACGATCACACCAGACC-1_1	-1.7554786493384	-4.49826508407587	5	MG
ACGATCAGTAACGCGA-1_1	2.56789073447355	-3.59066801910395	3	MG
ACGATCATCTTCGACC-1_1	-0.422384410103474	-6.51303511505121	4	MG
ACGATGTAGATCGCCC-1_1	-1.71085837384096	-4.60198145751947	5	MG
ACGATGTCAACGTAAA-1_1	-0.805224924286518	-5.54664498214716	4	MG
ACGATGTCATGATCTG-1_1	-1.2173562337958	-5.19144469146723	5	MG
ACGATGTGTCCAGGTC-1_1	4.40933868388304	-2.86416679267877	14	MG
ACGATGTGTCGGTGAA-1_1	4.27256414393553	-2.91505342369074	14	MG
ACGCACGGTTAGGGTG-1_1	-0.844074039658222	-2.87035232429499	5	MG
ACGCACGTCACGGACC-1_1	-0.797967343529377	-3.30881720428461	3	MG
ACGCACGTCCCTATTA-1_1	2.28057441214689	-3.25742751007074	3	MG
ACGGGTCGTCCACAGC-1_1	-2.40468242665163	-3.28942423706049	5	MG
ACGGGTCTCGTGTGAT-1_1	2.10965404013761	-2.37396078948969	3	MG
ACGGGTCTCTTCTTCC-1_1	4.4750711629785	-2.87405782585138	14	MG
ACGGTCGCAAACTCTG-1_1	-1.75833824177614	-3.64591055755609	5	MG
ACGGTCGCAATTGTGC-1_1	-1.74145939846865	-3.03088789825434	5	MG
ACGGTCGCACCGTCTT-1_1	2.79147335986265	-3.46194153671259	3	MG
ACGGTCGGTATGACAA-1_1	4.49087545374998	-2.76867419128412	14	MG
ACGGTTACAACTACGT-1_1	3.8043460557855	-3.33307629470819	14	MG
ACGGTTAGTGGATCAG-1_1	0.917986009331729	-2.9175682628631	3	MG
ACGTAACCAGAGTTCT-1_1	-1.8485954095923	-4.41671257858271	5	MG
ACGTACAGTGTTATCG-1_1	-0.920992403229389	-4.65007286911005	3	MG
ACGTAGTAGTTGTAAG-1_1	-2.3058605482184	-3.75399285202021	5	MG
ACGTAGTCAAGGGTCA-1_1	2.3146718452371	-3.45602637176508	3	MG
ACGTAGTGTAAGATAC-1_1	1.22791960934767	-3.78034573440546	3	MG
ACGTAGTGTCAGTCCG-1_1	-2.08824518223635	-2.38199144248957	5	MG
ACGTAGTTCGCAACAT-1_1	-2.20559790631166	-4.66485291366571	5	MG
ACGTCCTAGCACACCC-1_1	-2.21609595318666	-4.36202555541986	5	MG
ACGTCCTAGTTGGAAT-1_1	2.01198420027861	-3.27905827407831	3	MG
ACGTTCCAGACCTGGA-1_1	-2.1833555986487	-4.47263508682245	5	MG
ACGTTCCAGGTAAAGG-1_1	-1.1422224332892	-4.41011887435907	5	MG
ACGTTCCCAGCGTATT-1_1	-1.58078315754763	-4.17586022262567	5	MG
ACGTTCCGTCGTTTCC-1_1	-1.57888701458803	-5.61893731002802	4	MG
ACGTTCCTCATTGAGC-1_1	-0.934435277184162	-5.58459788208002	4	MG
ACGTTCCTCGAACCTA-1_1	-0.220506577690754	-6.9576232994079	4	MG
ACGTTCCTCTCGTCGT-1_1	0.191744358340587	-3.57927399520868	3	MG
ACTACGACAGGCCCTA-1_1	2.53386673430571	-2.2768896186828	3	MG
ACTATCTCAAGTCGTT-1_1	-4.03756096859804	1.28588211889273	0	PVM
ACTATCTCATCGATAC-1_1	4.0288972566522	-2.89603215103144	14	MG
ACTATCTTCCTAAACG-1_1	-2.40721157093874	-3.37035637741083	5	MG
ACTATGGTCAAATGCC-1_1	-0.635224013527546	-5.84135132675165	4	MG
ACTATTCCAAACTCGT-1_1	-0.71428218384615	-6.29051857833857	4	MG
ACTATTCCACTACACA-1_1	1.42183664540419	-6.80894881134027	4	MG
ACTCCCAAGCTAAATG-1_1	-0.567570357521687	-4.08182984237665	3	MG
ACTCCCAAGGTCTGGA-1_1	1.35559839109549	-2.92662053947443	3	MG
ACTCCCAAGTGGTTAA-1_1	2.8594978759683	-3.55668574218744	3	MG
ACTCCCACATAGCTGT-1_1	0.365902812281933	-6.84132319335932	4	MG
ACTCCCAGTAAGACCG-1_1	-0.87312737007967	-5.77939539794916	4	MG
ACTCCCAGTCGAAACG-1_1	1.79746273259291	-3.53152447586054	3	MG
ACTCTCGAGAAGGATG-1_1	1.77292266587385	-4.17439633254999	3	MG
ACTCTCGAGATGCGAC-1_1	0.326147289077129	-7.17137652282709	4	MG
ACTCTCGAGTCTACCA-1_1	-1.12941029568544	-3.98759728317255	5	MG
ACTCTCGCAGTTACCA-1_1	-2.41331818600527	-3.69387226943964	5	MG
ACTCTCGTCATGTCTT-1_1	-0.813415794571553	-5.54595261459345	4	MG
ACTCTCGTCCCACAGG-1_1	-0.365165739258442	-6.11633616333002	4	MG
ACTCTCGTCCGTATAG-1_1	4.33306261996397	-3.13454681282038	14	MG
ACTCTCGTCGTTATCT-1_1	1.11538963119158	-2.91214376335138	3	MG
ACTCTCGTCTGGAGAG-1_1	-1.61157444020144	-3.30717783813471	5	MG
ACTGATGCAATAACGA-1_1	0.417279304066982	-5.23943310623163	3	MG
ACTGATGCACTGAGGA-1_1	2.32108756999144	-2.98469644432062	3	MG
ACTGCAAAGAGCCTGA-1_1	-1.8155110170447	-4.16966181640619	5	MG
ACTGCAACAGAACTAA-1_1	-2.22660377522341	1.94016522521978	0	PVM
ACTGCAAGTGTCTCCT-1_1	3.96001049975523	-3.11786609535211	14	MG
ACTGCAAGTGTGTTTG-1_1	-2.21816900273195	-3.90596800689691	5	MG
ACTGTCCTCGACGACC-1_1	-0.833202033241902	-5.68255024795526	4	MG
ACTGTCCTCGATTGGT-1_1	-0.370706229408894	-6.12329178695673	4	MG
ACTGTGACACTACCCT-1_1	-2.31726291676394	-4.01633864288324	5	MG
ACTGTGACATGAGTAA-1_1	2.25729224185118	-2.84801250343317	3	MG
ACTTAGGAGGACAAGA-1_1	3.34724971751341	-2.65454226379389	3	MG
ACTTAGGCAAGTATAG-1_1	-1.83028557797304	-5.34972697143549	5	MG
ACTTAGGCACTGGCGT-1_1	-2.22412112255922	-3.78093319778437	5	MG
ACTTAGGGTCGATTAC-1_1	2.00214919547209	-2.65199499969477	3	MG
ACTTATCTCATTACGG-1_1	-1.03677394886843	-6.21003180389399	4	MG
ACTTATCTCTCGTCAC-1_1	-0.32832756539217	-5.81600266342157	4	MG
ACTTCCGAGGCCTTCG-1_1	-1.89176991482607	-3.88396149520868	5	MG
ACTTCCGTCTCCGAAA-1_1	1.35509756306776	-6.38172703628534	4	MG
ACTTCGCAGTCACTAC-1_1	5.16494509677061	-0.959278997230471	2	MG
ACTTCGCCAAGTATCC-1_1	-1.61078956623903	-3.16309529190058	5	MG
ACTTCGCCACTCCGGA-1_1	-0.419165878494892	-3.03459936027521	3	MG
ACTTCGCTCATAGACC-1_1	1.05836770037779	-3.46746521835321	3	MG
ACTTTCAAGGTGCGAT-1_1	1.82246962288984	-2.75020032768244	3	MG
ACTTTCACAAACACCT-1_1	0.0304290960229299	-2.80306249504084	3	MG
ACTTTCAGTACAGAAT-1_1	0.286762089530315	-5.34098320846552	3	MG
ACTTTGTAGCAATTCC-1_1	-1.36513855954042	-5.22155266647333	4	MG
AGAAATGAGATACTGA-1_1	1.9775740812219	-3.91069727783197	3	MG
AGAAATGCACTAAACC-1_1	-1.79051950474611	-2.58320909385675	5	MG
AGAACAACATCAGCGC-1_1	2.64447090129026	-3.79066687469477	3	MG
AGAACAATCGGTAGAG-1_1	0.926460602382507	-2.72236972694391	3	MG
AGAACAATCTCAACCC-1_1	0.923069362590399	-6.18759518508905	4	MG
AGAACCTAGCACTAAA-1_1	-2.1876178075873	-4.21422749404901	5	MG
AGAACCTAGCGAGAAA-1_1	4.89395949343809	-0.670311983871402	2	MG
AGAACCTCACTAGAGG-1_1	-2.91391280194155	1.54302221889502	0	PVM
AGAACCTCACTTACAG-1_1	0.842892476419296	-4.44692641143793	3	MG
AGAAGCGCAAGTGACG-1_1	-2.07783105870119	-3.92622309570307	5	MG
AGAAGTACACCAACAT-1_1	-1.4205713560187	-4.7909505928039	5	MG
AGACAAAAGTATGAGT-1_1	-1.1492762853705	-4.60258656387323	5	MG
AGACACTGTACTCGCG-1_1	-2.2651701261603	-3.08169704322809	5	MG
AGACAGGCAGGCATGA-1_1	-1.00421169300905	-6.53766470794672	4	MG
AGACAGGCATCGCTCT-1_1	-0.594450860222492	-6.18571167831415	4	MG
AGACAGGGTCACCCTT-1_1	-0.610067992409382	-5.52291994934076	4	MG
AGACAGGTCTCTCAAT-1_1	1.91525814036497	-1.74085312728876	8	MG
AGACCATAGGGTCACA-1_1	-1.50335076351992	-4.44295149688715	5	MG
AGACCCGAGTCCCGGT-1_1	-1.32595136662355	-5.15211039428705	4	MG
AGACCCGCAGTGCGCT-1_1	-0.758641629418049	-5.85638695602411	4	MG
AGACCCGGTAGAATAC-1_1	0.775892690817203	-4.59150296096796	3	MG
AGACCCGGTTGGCCGT-1_1	4.91822621325621	-0.892598923492373	2	MG
AGACTCAAGAGCAGAA-1_1	5.11204668978819	-1.03043228034967	2	MG
AGACTCAAGGTAAGGA-1_1	-1.05536249180666	-5.96088391189569	4	MG
AGACTCACAACAAGTA-1_1	-1.51820066471926	-5.52712565307611	4	MG
AGACTCACAAGCGAGT-1_1	-0.0809104134642222	-6.44545727615351	4	MG
AGACTCACACACAGCC-1_1	2.41529497603544	-3.11252313499445	3	MG
AGACTCATCCCAAGCG-1_1	-2.08431652088991	-3.72338372116083	5	MG
AGAGAATCAGGGAGAG-1_1	-3.82194998761049	2.48742515201574	0	PVM
AGAGAATGTATTAAGG-1_1	1.23041442135939	-3.49827223663324	3	MG
AGAGAGCAGATCGGTG-1_1	-1.87558343907228	-4.53928452377314	5	MG
AGAGAGCAGCTCCCTT-1_1	-0.531454115112934	-5.59059840087885	4	MG
AGAGAGCCATACAGAA-1_1	-1.15767314930788	-6.20526009445185	4	MG
AGAGCAGAGCCTCATA-1_1	0.0503462264932057	-3.2194653118133	3	MG
AGAGCAGAGGAGCAAA-1_1	-2.17875793476931	-3.36136847381586	5	MG
AGAGCCCAGAATCCCT-1_1	1.97989305953154	-2.93333106880182	3	MG
AGAGCCCTCACTGCTC-1_1	1.24485051731237	-3.78263884429926	3	MG
AGATAGACACACAGCC-1_1	-0.214223294457112	-5.6926348770141	4	MG
AGATAGAGTACCGGAA-1_1	0.153342158595409	-6.85639410858149	4	MG
AGATCCACATTAGGCT-1_1	-4.22177317639223	1.66745967025763	0	PVM
AGATCCAGTATTAAGG-1_1	-2.05954578419558	-3.08248906974787	5	MG
AGATCCAGTTCGGCTG-1_1	-4.10821154614321	1.98259133453375	0	PVM
AGATCGTCAGCACACC-1_1	0.819402278462734	-4.75495081787104	3	MG
AGATCGTCAGCTGCCA-1_1	-1.67558219929567	-4.35038119201654	5	MG
AGATCGTTCATTTGCT-1_1	-1.85108807583681	-3.0258503520965	5	MG
AGATGAAAGAAACTCA-1_1	-2.35699084301821	-4.23099881057733	5	MG
AGATGAACAATGTCTG-1_1	4.08356019953855	-2.93280344848627	14	MG
AGATGAACACTATCGA-1_1	-2.44571140309206	-3.47168379669184	5	MG
AGATGAAGTAGCTCGC-1_1	-1.31448414822451	-4.6998861396789	5	MG
AGATGCTCATCCTCAC-1_1	-1.10210969944826	-6.49602013473505	4	MG
AGATGCTTCCTGTAAG-1_1	3.25687262515196	-3.68390875701898	14	MG
AGATGCTTCTCAGGCG-1_1	-1.93827679653994	-3.79263525848383	5	MG
AGCATCAAGTGCGACA-1_1	-1.43982365628115	-4.66075592880243	5	MG
AGCATCAGTACGGCAA-1_1	4.06168457965025	-3.2768838966369	14	MG
AGCCAATAGTAGTGCG-1_1	0.121040613452282	-2.76545101051325	3	MG
AGCCAATAGTGAGGTC-1_1	-2.27140453358522	-3.86961727981562	5	MG
AGCCAATCACATATGC-1_1	0.477833301822033	-6.50031119232172	4	MG
AGCCACGAGGGAGGGT-1_1	1.45758524636396	-2.61594062690729	3	MG
AGCCACGCAACCTATG-1_1	4.38579127291807	-3.00433569793695	14	MG
AGCCAGCTCATCGACA-1_1	-1.59741523762575	-3.80869894866938	5	MG
AGCGATTAGGGTTAAT-1_1	0.488887102404918	-3.32418089752191	3	MG
AGCGATTCAACTCATG-1_1	0.738608957330074	-2.69147544746393	3	MG
AGCGATTCACAATGAA-1_1	-1.32512476940981	-5.1325991714477	4	MG
AGCGATTGTCCAGGTC-1_1	2.73933205107817	-2.35397058372492	3	MG
AGCGATTTCGACGCTG-1_1	1.04435157875189	-4.21948367004389	3	MG
AGCGATTTCTGCTGAA-1_1	-1.89081504841677	-4.95094662551874	5	MG
AGCGCCACAGGCTATT-1_1	-0.0600972463690379	-6.20603876953119	4	MG
AGCGCCACATGTTCGA-1_1	0.211923391620006	-2.88936692123407	3	MG
AGCGCTGAGGCGTCCT-1_1	0.278825671473827	-6.04174023513788	4	MG
AGCGCTGGTTCCCAAA-1_1	-1.24026825924746	-5.36694985275263	4	MG
AGCGCTGTCTTACGTT-1_1	2.01460954646238	-4.1270044410705	3	MG
AGCGTATGTTAAGTCC-1_1	-0.33106878300539	-5.98329144363398	4	MG
AGCGTATGTTCGGACC-1_1	-1.69798901577822	-3.08157282714838	5	MG
AGCGTCGCACACCTAA-1_1	-2.22135928173891	-2.99992042427057	5	MG
AGCTACAAGCACTAGG-1_1	-1.73783638974062	-4.27229052429193	5	MG
AGCTCAACATCCGGCA-1_1	0.07918819884428	-6.6995199287414	4	MG
AGCTCAATCCTACTGC-1_1	4.26108428935179	-3.13150721435541	14	MG
AGCTTCCAGCAACTCT-1_1	-2.16293075581423	-3.37624817733759	5	MG
AGGAAATGTCAACCTA-1_1	-1.1132929613196	-5.6919982994079	4	MG
AGGAATATCGCCATAA-1_1	0.293786198893871	-6.3345969284057	4	MG
AGGACGAGTTATTCTC-1_1	-1.81327393551699	-4.63775044326776	5	MG
AGGACGATCCCGTGAG-1_1	-2.2599587728583	-3.03903084640497	5	MG
AGGACTTCACGTGAGA-1_1	0.0319032380975148	-6.92936497573847	4	MG
AGGACTTTCAGCATTG-1_1	-0.826911001404438	-6.27958851699823	4	MG
AGGACTTTCCATTTCA-1_1	3.07267090777525	-3.30645447616571	3	MG
AGGAGGTTCCCGAATA-1_1	4.66527077654966	-1.41686516647333	2	MG
AGGAGGTTCGCAGATT-1_1	2.30618426303038	-2.47500186805719	3	MG
AGGATAACAACCGTGC-1_1	2.83847126464018	-3.94903975372309	3	MG
AGGATAACAGCTGTTA-1_1	-1.40545156498781	-4.92045050506586	5	MG
AGGATCTGTGCATCTA-1_1	-3.73610785504213	0.949909794879018	0	PVM
AGGCATTAGTCTCGTA-1_1	0.572397799292888	-7.14110690002436	4	MG
AGGCATTGTCAAAGAT-1_1	-1.82107952137819	-5.01067191009516	5	MG
AGGCCACAGACCTGGA-1_1	-0.785799174507771	-6.42464238052362	4	MG
AGGCCACGTTAGGCTT-1_1	2.0119683454431	-3.28565722351068	3	MG
AGGCTGCCATACTTTC-1_1	-2.22038820286623	-3.72133665924066	5	MG
AGGGCCTAGGTACTGG-1_1	0.251179189483013	-6.73175364379877	4	MG
AGGGCCTAGGTCTTTG-1_1	-4.32666638394228	1.95156377906805	0	PVM
AGGGCCTCAGAGGAAA-1_1	1.19619464973577	-2.59827786331171	3	MG
AGGGCCTCAGCCCACA-1_1	-1.63869932194582	-5.89565878753656	4	MG
AGGGCCTGTATTGAGA-1_1	-0.606896310051594	-7.05714398269648	4	MG
AGGGCCTGTTGATGTC-1_1	0.650731534758892	-7.17263918762201	4	MG
AGGGCCTTCACTGATG-1_1	-2.24401214619509	-4.34905177001947	5	MG
AGGGCCTTCTGAATCG-1_1	-1.35578110714785	-5.72793465499872	4	MG
AGGGCTCCAAAGGGTC-1_1	-1.19874194165102	-6.36624842529291	4	MG
AGGGCTCCAAGTACCT-1_1	0.151472837725963	-6.43072014694208	4	MG
AGGGCTCCACCCTCTA-1_1	-0.830661921700154	-5.63666563873285	4	MG
AGGGCTCTCAGACTGT-1_1	-2.14313414593569	-3.95583611373896	5	MG
AGGGTCCAGTCATGAA-1_1	1.67939755419859	-2.67239838485712	3	MG
AGGGTGAAGAGCATTA-1_1	1.38949278096327	-4.49222594146723	3	MG
AGGGTTTAGTCACTCA-1_1	2.73568233946928	-2.77912193183893	3	MG
AGGGTTTAGTGGTTCT-1_1	5.41536900500425	-0.659383114623965	2	MG
AGGGTTTGTAGCTTTG-1_1	0.100446493426647	-3.07169228439325	3	MG
AGGGTTTGTCAGACTT-1_1	-2.29298165341249	-4.12486105804438	5	MG
AGGGTTTTCTGCTTAT-1_1	0.129608781138744	-3.51600914840692	3	MG
AGGTCATCAATAGGAT-1_1	2.42069658736357	-2.75968223457331	3	MG
AGGTCTACATATAGCC-1_1	-1.54099753399721	-4.01741915588373	5	MG
AGGTCTATCGCAGTGC-1_1	-2.10665872593752	-3.9624741638183	5	MG
AGGTCTATCGTAACTG-1_1	0.175429315368023	-3.14218598251337	3	MG
AGGTGTTAGTAGAATC-1_1	-1.7076909830176	-4.19639712219232	5	MG
AGGTGTTCAGGCGTTC-1_1	-1.84531429310671	-3.00267058258051	5	MG
AGGTGTTGTCCGCAGT-1_1	-1.85419180889956	-4.60935955886835	5	MG
AGGTGTTGTCTTCAAG-1_1	3.03515288333067	-2.99444394950861	3	MG
AGGTGTTGTGGTCTGC-1_1	0.254277081290569	-7.18250018005365	4	MG
AGGTTACTCGCTGACG-1_1	0.833982990185108	-3.19900089149469	3	MG
AGGTTGTAGACACACG-1_1	5.24755045870909	-0.793183621215762	2	MG
AGGTTGTAGACAGCTG-1_1	-1.48800375958315	-5.89867192153925	4	MG
AGGTTGTAGCGCCTTG-1_1	-1.921695022782	-3.18964939956659	5	MG
AGGTTGTAGTGACCTT-1_1	0.211755544940319	-6.55561524276728	4	MG
AGGTTGTCAAGACGAC-1_1	4.12175867060789	-3.28120594863886	14	MG
AGGTTGTGTAGTTACC-1_1	0.106838674346294	-6.89032011871332	4	MG
AGGTTGTTCAGGCGAA-1_1	-0.0203557302557567	-6.33749752883905	4	MG
AGTAACCCACACCGAC-1_1	0.237750024596538	-2.65824657325739	3	MG
AGTAACCCATTCGGGC-1_1	2.71130737761625	-3.38950186614984	3	MG
AGTAACCGTCTTCCGT-1_1	-1.84952762623659	-4.31497460250849	5	MG
AGTACCACAAGCACCC-1_1	-0.124953656395588	-6.27365141754145	4	MG
AGTAGCTCACCTGTCT-1_1	-2.22212627430788	-3.28627329711908	5	MG
AGTAGCTGTTTGATCG-1_1	2.18198844889769	-3.56936913375849	3	MG
AGTCAACAGAGATCGC-1_1	-0.511644511421833	-3.88511639480585	3	MG
AGTCAACGTACAGTAA-1_1	1.45134607056746	-4.97707348709101	3	MG
AGTCAACGTAGCTGTT-1_1	-1.25472310086123	-4.09363108520502	5	MG
AGTCAACGTCATAACC-1_1	-1.78321221371523	-2.67633515243524	5	MG
AGTCACAAGAAGTCTA-1_1	-1.80382850666872	-3.30674630050653	5	MG
AGTCACATCCACTAGA-1_1	-2.80930903454653	0.659569259536325	0	PVM
AGTCATGAGAGCCGAT-1_1	-1.98511531849733	-2.77316718940729	5	MG
AGTCATGAGGCATGGT-1_1	0.732817352811184	-5.17222481613153	3	MG
AGTCATGAGGCGCTTC-1_1	-1.21022537251345	-5.7997601593017	4	MG
AGTCATGAGTAGTCAA-1_1	-1.94467499752871	-2.94106155281061	5	MG
AGTCATGCACTTGAGT-1_1	2.9916612813867	-0.45918911342615	3	MG
AGTCTCCCACGTCGTG-1_1	-1.97398164769045	-3.2402697170257	5	MG
AGTCTCCGTTAACCTG-1_1	-1.96400383015505	-4.18550711517328	5	MG
AGTGACTAGCATGCAG-1_1	-1.80524375935427	-3.09920531158441	5	MG
AGTGACTCAGGAATAT-1_1	-1.37549665470949	-2.50188666229242	5	MG
AGTGACTGTGGATACG-1_1	-1.72349718113771	-5.39264565353388	4	MG
AGTGACTGTGGTTCTA-1_1	0.489732564488735	-6.72916251068109	4	MG
AGTGATCAGGTCGTGA-1_1	5.19776102999815	-0.900226887512149	2	MG
AGTGATCCACCTGTCT-1_1	2.31810447672972	-3.73604422454828	3	MG
AGTGATCGTCATTGCA-1_1	1.88676318625578	-3.29468756561273	3	MG
AGTGATCGTGTCATGT-1_1	-1.43006852169863	-3.50192480926508	5	MG
AGTGATCTCATAGGCT-1_1	-0.445168643196736	-4.20049744491571	3	MG
AGTGATCTCATTCGTT-1_1	-1.98222377796999	-3.05521469955438	5	MG
AGTGATCTCCCAATAG-1_1	0.388128788272228	-3.48200875167841	3	MG
AGTGATCTCGAACGCC-1_1	-1.63187268277041	-2.5789292419433	5	MG
AGTGATCTCGCTGATA-1_1	-1.47860792179934	-2.9092560375213	5	MG
AGTGATCTCTACAGGT-1_1	-0.37794652481905	-3.13940053825373	3	MG
AGTGATCTCTCTGCCA-1_1	3.93905088404783	-3.38197403793329	14	MG
AGTGCCGAGCCATGCC-1_1	1.54981306294569	-2.72666531448358	3	MG
AGTGCCGCAAGAGATT-1_1	2.27596137026915	-3.84511309509272	3	MG
AGTGCCGGTAACATAG-1_1	0.211041958133068	-3.34701186065668	3	MG
AGTGCCGGTACTCGAT-1_1	0.79808160761961	-4.2732446754455	3	MG
AGTGCCGTCAAACCCA-1_1	0.990371198455181	-3.72514229660028	3	MG
AGTGTTGCACTCCGGA-1_1	0.16635301808485	-2.99967985992426	3	MG
AGTGTTGTCACGAACT-1_1	-0.511605768402729	-6.25816088562006	4	MG
AGTGTTGTCATGAGGG-1_1	3.19940468768248	-2.49347644691461	3	MG
AGTGTTGTCGAATCCA-1_1	-2.22512105007998	-3.07334404830927	5	MG
AGTTAGCAGAAACTCA-1_1	-0.920951037605915	-6.30335074310297	4	MG
AGTTAGCTCCGCCTAT-1_1	5.01573369006285	-0.779800232696475	2	MG
AGTTCCCCATTCACAG-1_1	0.54045221308836	-2.84674101715082	3	MG
AGTTCCCGTGCGTTTA-1_1	-0.610033302506123	-6.5896566474914	4	MG
AGTTCGAGTCGAGATG-1_1	-1.81024387379519	-4.46875744705194	5	MG
AGTTCGAGTCGCAACC-1_1	-0.0773277570807078	-3.95272284393305	5	MG
AGTTCGATCAGCCTCT-1_1	1.48143580655226	-3.43577700500482	3	MG
ATACCTTCATCCGTTC-1_1	-1.33617475529543	-4.84181099777216	5	MG
ATACTTCAGATCCTAC-1_1	-1.55143740673891	-3.53318339233393	5	MG
ATACTTCGTCTACTGA-1_1	0.685362965861644	-3.83561020736688	3	MG
ATACTTCTCACCGCTT-1_1	2.61725315550932	-3.15624218826288	3	MG
ATAGACCAGAGAGCAA-1_1	0.187048883239116	-3.48465758209223	12	MG
ATAGACCTCCGATCGG-1_1	4.413354844848	-3.03134876136774	14	MG
ATAGAGAAGTACCATC-1_1	-1.8555500795447	-2.77535086517328	5	MG
ATAGAGACACGCGCAT-1_1	1.68632719020018	-3.11237984542841	3	MG
ATAGAGACATCGTGCG-1_1	-1.76981690426699	-3.40862780456537	5	MG
ATAGAGATCCAAGCCG-1_1	-0.0044673373304942	-5.92036467437738	4	MG
ATAGAGATCGAGCACC-1_1	-2.25273302098146	-3.70282059555048	5	MG
ATATCCTAGGGAGTGG-1_1	2.74937197665342	-2.24174290542597	3	MG
ATATCCTGTCTTGGTA-1_1	-1.11649325390688	-6.18182688598627	4	MG
ATCACAGGTACCTAGT-1_1	-0.981187849243794	-6.49104243164057	4	MG
ATCACAGTCGAGTCTA-1_1	-1.57989647885195	-3.68279438858026	5	MG
ATCACAGTCGCAGTCG-1_1	-2.358302860459	-4.09528809432978	5	MG
ATCACTTAGTGCCTCG-1_1	-1.93430045147768	-4.13528328781122	5	MG
ATCAGGTAGCTCTGTA-1_1	-0.683848171433125	-3.28580742721552	3	MG
ATCAGGTAGTTTGTCG-1_1	2.13755878905424	-2.87689882163996	3	MG
ATCAGGTCAATATCCG-1_1	-1.84328010578981	-3.908705052185	5	MG
ATCAGGTCACATGGTT-1_1	-1.13410928746096	-4.86070710067743	5	MG
ATCAGGTTCGTGACTA-1_1	-1.9583390047156	-3.90141421203607	5	MG
ATCATTCAGACGCCAA-1_1	3.5010561654962	-2.73692828063959	3	MG
ATCATTCAGGATAATC-1_1	-1.44797375698916	-4.02540236358637	5	MG
ATCATTCTCGGTGTAT-1_1	2.79939684371122	-3.75714999084467	3	MG
ATCATTCTCTGGACTA-1_1	0.613021166125622	-6.82207136993402	4	MG
ATCCACCGTGGCTGAA-1_1	-2.43016174336306	-3.65303212051386	5	MG
ATCCACCTCGCGGTAC-1_1	-0.730851083000813	-4.46458559875482	3	MG
ATCCATTAGTCATCCA-1_1	-2.51444080372683	1.19028264636999	0	PVM
ATCCATTGTTACGTAC-1_1	-2.13557174702517	-2.59572487716669	5	MG
ATCCATTGTTTCTTAC-1_1	4.872170419494	-0.706983145523013	2	MG
ATCCCTGAGCGGATCA-1_1	0.8093354264892	-3.47508555297846	3	MG
ATCCCTGAGGGAGTTC-1_1	-0.93170514603487	-4.76455241088861	5	MG
ATCCCTGAGGGCGAAG-1_1	-1.21342518826357	-5.58654909973139	4	MG
ATCCGTCCACAAAGTA-1_1	0.298290700713482	-6.97143298034662	4	MG
ATCCGTCCAGTCGGTC-1_1	0.446337343255367	-2.97243743782038	3	MG
ATCCTATAGAGATGCC-1_1	-3.54350140591494	0.603577140522062	0	PVM
ATCGATGAGTAAATGC-1_1	-1.77772095700136	6.62131184692389	14	MG
ATCGATGAGTAACAGT-1_1	-1.60937908192507	-2.45226746444696	5	MG
ATCGATGGTGTGTGTT-1_1	4.40792915324339	-1.65646010284418	2	MG
ATCGCCTAGTGATAGT-1_1	0.508937657872524	-5.20035916213983	3	MG
ATCGCCTGTATCCTCC-1_1	0.0820157239831349	-6.63624029998774	4	MG
ATCGGATCAGGATCTT-1_1	0.862390813479509	-3.4462445343017	3	MG
ATCGGATGTGTGTTTG-1_1	-0.765078692635212	-5.50115948562616	4	MG
ATCGGATTCACCTTAT-1_1	0.545748830834713	-2.43097287063593	3	MG
ATCGGATTCCACATAG-1_1	4.03185603121885	-1.89549284820551	2	MG
ATCGGCGAGCCATATC-1_1	-1.74515035649172	-4.10496836547846	5	MG
ATCGGCGGTTTACGAC-1_1	-1.31419995327822	-5.84543639068598	4	MG
ATCGGCGTCTTCCTAA-1_1	2.3415821502603	-2.10928159599298	3	MG
ATCGTAGAGATGGCGT-1_1	-1.79930809040895	-4.03551798706049	5	MG
ATCGTAGCAGACAAAT-1_1	3.63319131831297	-2.48010450248712	3	MG
ATCGTAGGTTGCAAGG-1_1	5.18267247180113	-0.748022970008792	2	MG
ATCGTAGTCGTACCTC-1_1	4.55243703822264	-2.89062457923883	14	MG
ATCGTCCCAGAGTCAG-1_1	-0.893927364548359	-3.5110900962829	3	MG
ATCGTGATCGAGGCAA-1_1	4.11112400988707	-1.92080217247003	2	MG
ATCTCTACAAATGATG-1_1	4.17523524264463	-3.03834968452448	14	MG
ATCTCTACAAGTGACG-1_1	0.674171061316814	-6.0647428596496	4	MG
ATCTCTACAGAGAATT-1_1	-2.12463191052309	-2.68876248245233	5	MG
ATCTCTAGTCAATGGG-1_1	3.0677520940698	-2.54065566902155	3	MG
ATCTCTAGTCTCACAA-1_1	1.08159339527258	-4.16010456924433	3	MG
ATCTTCACACTAACGT-1_1	-1.55228808422915	-4.06092291717524	5	MG
ATCTTCATCCCGAGTG-1_1	2.96644541720518	-2.42437415962213	3	MG
ATCTTCATCCGGCTTT-1_1	-0.431755094727192	-6.93367033843988	4	MG
ATCTTCATCTTGCAGA-1_1	0.767747656504001	-7.08647614364618	4	MG
ATGAAAGAGTAATACG-1_1	-0.14084079762331	-2.86266666297907	3	MG
ATGAAAGTCGTTATCT-1_1	-2.07478907605043	-3.10953265075678	5	MG
ATGACCAAGATCCTAC-1_1	-0.296399979790364	-6.22876959686274	4	MG
ATGACCAAGGGTTAGC-1_1	-1.986232547959	-5.29993039016718	5	MG
ATGACCAGTCTCGGAC-1_1	2.89899751643309	-2.93763619308466	3	MG
ATGAGGGAGGGCCAAT-1_1	-0.623279361923847	-6.26005345230097	4	MG
ATGAGGGCAGTAGTGG-1_1	-1.84001067181459	-4.77997189407343	5	MG
ATGATCGAGCTAAGTA-1_1	0.845450327793445	-4.6855719650268	3	MG
ATGATCGTCAAGTCGT-1_1	4.24409315089354	-2.96048646812433	14	MG
ATGCATGAGCTGACCC-1_1	2.82340535620817	-2.41407972221369	3	MG
ATGCATGCAGACCTGC-1_1	-1.90623715420595	-5.01633435134882	5	MG
ATGCATGCAGGCTCTG-1_1	-2.31820014019838	-3.56098204498285	5	MG
ATGCATGCATTCTGTT-1_1	-1.50404670735231	-4.88768654708857	5	MG
ATGCATGTCGTACCTC-1_1	-0.411856680115376	-5.59638243560785	4	MG
ATGCATGTCTGCTAGA-1_1	1.16623243788847	-6.82420092468256	4	MG
ATGCCTCCATCCGAGC-1_1	0.13688239554533	-5.76511603240961	3	MG
ATGCCTCCATCTCCCA-1_1	-1.79941466351381	-3.73600035552973	5	MG
ATGCCTCGTTTAGTCG-1_1	-0.988625078400288	-2.90054493789667	3	MG
ATGCCTCTCAAGTAAG-1_1	0.466490388909664	-6.89102249984735	4	MG
ATGCGATCATTCGATG-1_1	1.35449007252821	-3.18826800231928	3	MG
ATGCGATGTCGTGTTA-1_1	0.49483099679121	-3.65032225494379	3	MG
ATGCGATGTTCTGACA-1_1	-1.85445335408083	-4.00490551834101	5	MG
ATGCGATTCGGCAGTC-1_1	1.29354792932638	-2.81190997009272	3	MG
ATGGAGGAGCACGATG-1_1	2.75933918456205	-2.49934583549494	3	MG
ATGGAGGAGGAGTACC-1_1	4.09514924983152	-2.74560457115167	14	MG
ATGGAGGCAACGATCT-1_1	-0.332196026047383	-6.52787142639154	4	MG
ATGGAGGGTGTGTGGA-1_1	-0.316974191864643	-6.19852715377802	4	MG
ATGGAGGTCGTCGGGT-1_1	-1.89416411419741	-4.78864222412104	5	MG
ATGGATCAGCGTTAGG-1_1	-0.390375285347615	-6.77698212509149	4	MG
ATGGATCGTAGATTAG-1_1	-1.63277342816225	-4.68103485946649	5	MG
ATGGATCTCGAGAGAC-1_1	-0.93370619316927	-5.47891646270746	4	MG
ATGGGAGAGACCACGA-1_1	-0.591541199883137	-5.42682009582514	4	MG
ATGGGAGCAACACACT-1_1	0.774656356374111	-3.31925660018915	3	MG
ATGGGAGCAAGATCCT-1_1	-2.04148057003847	-3.6389763916015	5	MG
ATGGGTTCACGTCATA-1_1	-2.35977724095217	-3.09270745162958	5	MG
ATGGGTTCATAGGAGC-1_1	-0.248723058899555	-3.79366093521112	3	MG
ATGGGTTGTCGTACAT-1_1	0.700548351804104	-6.9627616966247	4	MG
ATGGTTGAGAAGCGGG-1_1	-1.72927191754213	-5.13694792633051	5	MG
ATGGTTGAGTACCCTA-1_1	-0.404942064484272	-1.30071264152521	6	MG
ATGGTTGGTAGATCGG-1_1	0.400417775908794	-4.04509812240595	3	MG
ATGGTTGGTCCTTTGC-1_1	-2.23797204991213	-3.2534635627746	5	MG
ATGGTTGGTCGTTTCC-1_1	-0.909702210625325	-4.92561131362909	3	MG
ATGGTTGGTTGGCCGT-1_1	0.693104104200687	-3.70143204574579	3	MG
ATGGTTGTCCGGTAAT-1_1	-1.42946723004213	-5.67359143142694	4	MG
ATGGTTGTCGTGGAAG-1_1	1.49893453816542	-3.49992686157221	3	MG
ATGTCCCAGGCATGCA-1_1	2.48120901087889	-2.60970288162226	3	MG
ATGTCCCAGTGCACAG-1_1	1.51540222863325	-5.74704247360224	3	MG
ATGTCCCGTACTAGCT-1_1	1.15495500067839	-4.66576224212641	3	MG
ATTACTCAGTTGAAAC-1_1	-1.63403776188723	-3.1016297901153	5	MG
ATTACTCTCAACTTTC-1_1	-0.794849424561177	-5.49918204193109	4	MG
ATTATCCAGGAAGTAG-1_1	2.03673026065001	-2.70944553260797	3	MG
ATTATCCTCAACGTGT-1_1	-1.75086095829836	-2.77139907722467	5	MG
ATTATCCTCGTGTGAT-1_1	0.518045426408138	-6.60417252426142	4	MG
ATTCACTTCGTTCCCA-1_1	1.29417613247999	-3.80486136322016	3	MG
ATTCAGGAGAGAATCT-1_1	-2.28116157551638	-3.7251580322265	5	MG
ATTCAGGAGAGAGCGG-1_1	-1.69090965290895	-4.46338015441889	5	MG
ATTCAGGAGCCTGACC-1_1	-0.295059948166523	-2.28001075630182	3	MG
ATTCAGGCACAGGATG-1_1	-1.9724397947394	-3.82924013977045	5	MG
ATTCAGGGTCGTGGAA-1_1	1.94971713523039	-3.15575152282709	3	MG
ATTCCATAGACGTCCC-1_1	-2.06604125996462	-4.93902712707514	5	MG
ATTCCCGAGGCGTTAG-1_1	0.499107540646877	-3.30967694168085	3	MG
ATTCCCGCATGCCGGT-1_1	-0.346680073937092	-7.08826046829218	4	MG
ATTCCCGGTTCTCCAC-1_1	-0.39595726033083	-4.02311831359857	5	MG
ATTCCTAAGTTGCCCG-1_1	-0.492771177490864	-5.06682330017084	4	MG
ATTCCTAAGTTTGCTG-1_1	4.17645236949095	-3.290860470581	14	MG
ATTCCTATCAACTCTT-1_1	-2.35942032833925	-3.67291956787104	5	MG
ATTCCTATCAGGAAGC-1_1	-2.23799207707277	-3.49427729492182	5	MG
ATTCGTTGTGTGCTTA-1_1	5.19266221026548	-0.355863031196536	2	MG
ATTCTACCAAGACCGA-1_1	4.39547583560118	-3.01429801826471	14	MG
ATTCTACTCGTGACTA-1_1	-1.74839761753908	-2.63887554054254	5	MG
ATTCTTGAGCCACAAG-1_1	4.18555542925962	-3.09055000190729	14	MG
ATTCTTGAGCTGAAGC-1_1	0.421856195727672	-2.68101673965448	3	MG
ATTCTTGCAACATACC-1_1	-0.178836374481831	-7.02504235153192	4	MG
ATTCTTGTCCATAGAC-1_1	-0.917071371277485	-6.30553084259027	4	MG
ATTGTTCAGCGGTAGT-1_1	4.52910778025755	-2.77420192604059	14	MG
ATTGTTCCATCGCTCT-1_1	4.1894950578607	-3.16840415840143	14	MG
ATTTACCAGAAACTCA-1_1	3.91864988307127	-2.14807706718439	2	MG
ATTTACCAGACGCATG-1_1	-1.05289760132662	-5.72444611434931	4	MG
ATTTACCGTGAGAGGG-1_1	0.118886024752941	-2.64692979698175	3	MG
ATTTACCGTTGGATCT-1_1	0.151151211062755	-3.14238005523676	3	MG
ATTTCACGTAGCCCTG-1_1	-1.10194900532595	-3.81655102615351	5	MG
ATTTCTGAGCATCCTA-1_1	-0.523100643356953	-6.10610323791498	4	MG
ATTTCTGAGTTCCGGC-1_1	0.130088479319896	-4.0543463790893	3	MG
ATTTCTGCAAAGGCGT-1_1	-1.84579065342775	-5.02139263992304	5	MG
ATTTCTGGTGAGTCAG-1_1	-2.28580191632143	-3.0254190528869	5	MG
CAAAGAACACTGTGTA-1_1	2.80590531329283	-2.32641082649225	3	MG
CAAAGAACAGGGTCTC-1_1	-1.78104188938967	-4.7947815025329	5	MG
CAACAACAGAGATGCC-1_1	-1.99227860470644	-3.28916388397211	5	MG
CAACAGTAGCAGTAAT-1_1	1.66343453625807	-3.06520467643732	3	MG
CAACAGTCATTAGGCT-1_1	-2.19253757496706	-3.39775448684687	5	MG
CAACAGTGTACTCAAC-1_1	-2.37628105183474	-3.51634722595209	5	MG
CAACCAACAACAGATA-1_1	-2.14914896984926	-4.86261301879877	5	MG
CAACCAAGTGTACAGG-1_1	-1.86623147030703	-4.05616837387079	5	MG
CAACCAATCACCTTAT-1_1	-3.2840647985541	0.42879614586836	0	PVM
CAACCTCAGACATGCG-1_1	-1.77473738690249	-5.48604327087397	4	MG
CAACCTCAGTGGGAAA-1_1	0.911627153694939	-4.50820999984735	3	MG
CAACCTCAGTTGGGAC-1_1	-0.451521187027607	-6.68931561355585	4	MG
CAACCTCGTACTGGGA-1_1	-0.886906652649555	-4.93121415023798	5	MG
CAACGATAGACTGTTC-1_1	0.58492151002058	-6.92453175430292	4	MG
CAACGATAGCAGATAT-1_1	-1.62543252011171	-4.31203919296259	5	MG
CAACGATGTCGCGGTT-1_1	2.97128722170958	-2.49431830291742	3	MG
CAACGGCTCGGACTTA-1_1	0.30586603383192	-2.13556223754877	3	MG
CAAGACTAGCCTGGAA-1_1	4.55149504641661	-2.6818459594726	14	MG
CAAGACTAGTCATGGG-1_1	-1.74695232411257	-2.61902385597223	5	MG
CAAGACTGTACAGAAT-1_1	2.28715261916288	-4.09898692016596	3	MG
CAAGACTTCCAGTGTA-1_1	3.14831158618101	-2.85409003143305	3	MG
CAAGACTTCGGAGCAA-1_1	-2.45401886006228	-4.28812962417597	5	MG
CAAGAGGCAATTGCGT-1_1	-0.915712504585896	-5.75455313568109	4	MG
CAAGCTAAGTGTGTTC-1_1	2.0620684335626	-2.99463778381342	3	MG
CAAGCTATCGAGTCTA-1_1	-1.42626169224611	-5.96305733566278	4	MG
CAAGGGACAAATGAGT-1_1	-2.35498669644228	-2.9678030574798	5	MG
CAAGGGAGTCCTGAAT-1_1	-0.605738549431477	-3.06342512016291	3	MG
CAAGGGATCATTCACT-1_1	1.46738895873198	-4.80792265777582	3	MG
CAATACGGTCTACAAC-1_1	0.544728995362606	-2.59022646789545	3	MG
CAATACGTCTAACGGT-1_1	1.83950355748304	-3.58989029769892	3	MG
CAATCGAAGATCCAAA-1_1	-1.97510555287233	-5.18320876007074	4	MG
CAATCGAAGCAGCACA-1_1	1.97228571871885	-4.24009447937006	3	MG
CAATCGAAGGGCAACT-1_1	-1.91505673428408	-3.98198300247187	5	MG
CAATCGAAGTGGTCAG-1_1	-1.96195724507204	-4.9856470191955	5	MG
CAATCGACATTGACCA-1_1	0.713259385029163	-2.37619286422724	3	MG
CAATCGAGTCCACATA-1_1	4.28677985171446	-3.17381363754267	14	MG
CAATCGATCTGCGATA-1_1	2.73217496375212	-2.13747840766901	3	MG
CAATTTCCAACCCTCT-1_1	1.096521140138	-5.07048684005732	3	MG
CAATTTCGTACCAATC-1_1	1.99696549872526	-3.66311007385248	3	MG
CAATTTCGTAGGACCA-1_1	3.6167936036981	-3.33731251602167	14	MG
CAATTTCTCCGTAATG-1_1	4.81751534442076	-1.90003758316034	2	MG
CACAACAAGAGCAACC-1_1	-1.87470725079409	-4.67371064071649	5	MG
CACAACAAGCCGTCGT-1_1	2.55606028536924	-2.22981816177362	3	MG
CACAACACAGTGTATC-1_1	-1.21736553212038	-6.02799874191278	4	MG
CACAACAGTATGAGGC-1_1	-1.401102810105	-6.09288102035517	4	MG
CACAACAGTCACAATC-1_1	2.79124018649229	-3.67031269912714	3	MG
CACAACAGTCATCTAG-1_1	0.800570362309303	-3.71626931076044	3	MG
CACACAACAGGCGTTC-1_1	-2.13339522381655	-3.60382538681024	5	MG
CACACAAGTGATGGCA-1_1	-0.698535351952229	-6.5515158737182	4	MG
CACACAAGTGGACCAA-1_1	-0.270385055740986	-6.96610194091791	4	MG
CACACAATCCTAGAGT-1_1	-3.66871407528749	0.641602102470456	0	PVM
CACAGATAGCGGCTCT-1_1	-1.58447697659365	-3.34129649047846	5	MG
CACAGATCAGAGGACT-1_1	-1.99142840405336	-3.03870445137018	5	MG
CACAGATGTTTAGACC-1_1	3.33052346209654	-2.6300128067016	3	MG
CACAGGCAGGACATCG-1_1	-0.00758203764787702	-3.26181250457758	3	MG
CACAGGCGTGTGGACA-1_1	2.62261805037626	-3.46466904525751	3	MG
CACATGACAGGTCAAG-1_1	-0.0418906499945262	-5.86137276535028	3	MG
CACATGACAGGTGTGA-1_1	-2.39810874958864	2.01487595195776	0	PVM
CACATGACAGTTACCA-1_1	-2.23331358929506	-4.3485563362121	5	MG
CACATGACAGTTCCAA-1_1	1.39585736493238	-6.68045168762201	4	MG
CACATGACATTCCTAT-1_1	2.70544800261625	-2.52636819725031	3	MG
CACATGATCGGTAACT-1_1	-1.64853551884523	-2.37673717384333	5	MG
CACCAAAAGGAAAGTG-1_1	-2.07879021664492	-3.48138314132685	5	MG
CACCAAAAGTTGGAGC-1_1	-2.26129963894716	-3.88417559509272	5	MG
CACCAAATCGAGTCCG-1_1	-1.53090456028811	-4.26929312591547	5	MG
CACCAAATCGTGCGAC-1_1	1.35926181177267	-6.80665522460932	4	MG
CACCAAATCTAACACG-1_1	0.43360063532957	-2.36196332817072	3	MG
CACCGTTAGCATATGA-1_1	1.71952042082914	-2.43942504768366	3	MG
CACCGTTAGGGAGGGT-1_1	-1.48578861256472	-5.71891432647699	4	MG
CACCGTTCAAATGGAT-1_1	-2.18189838429323	-4.17654305343622	5	MG
CACCGTTCAAGTATAG-1_1	-0.601087837418232	-5.65807610397333	4	MG
CACCGTTCACAAGGTG-1_1	0.93232782098123	-4.33000927810663	3	MG
CACCGTTCACTAGGCC-1_1	-1.51360395451418	-5.47424822692865	4	MG
CACCGTTTCTGTCTCG-1_1	2.69894680480131	-3.00916653518671	3	MG
CACGAATAGCGGCTCT-1_1	-0.558011083801899	-5.85764532928461	4	MG
CACGAATCACTTGGCG-1_1	2.85102877120146	-2.68857627754206	3	MG
CACGGGTAGCTAGATA-1_1	0.19869378308424	-4.77079897766107	3	MG
CACGTGGCATTGGCAT-1_1	0.165209681788768	-2.74830704574579	3	MG
CACGTGGGTAGCTTAC-1_1	-1.39504817028872	-3.91423779373163	5	MG
CACGTTCCAGCCTACG-1_1	-1.33277395268312	-4.75990277175898	5	MG
CACTAAGAGATAACAC-1_1	-0.193148284157429	-6.73271590118402	4	MG
CACTAAGAGTCTGCAT-1_1	-1.46566060086123	-5.56708794479364	4	MG
CACTAAGGTATGAGAT-1_1	-1.7462115575873	-4.57616740112299	5	MG
CACTAAGGTGACTGAG-1_1	-1.61344936390749	-3.70301705245966	5	MG
CACTAAGTCAAGAAAC-1_1	0.348003358641948	-6.64196043853754	4	MG
CACTGAAAGAGGTGCT-1_1	0.767232717076626	-3.54733258132929	3	MG
CACTGAAAGATCCAAA-1_1	-2.02952459355227	-2.89049321060175	5	MG
CACTGAACATCTAGAC-1_1	2.03891036013731	-3.10892849807733	3	MG
CACTGAAGTTACGGAG-1_1	-1.91591384907595	-4.61886769180292	5	MG
CACTGGGTCCATTCGC-1_1	-2.16943481465212	-4.58408432846064	5	MG
CACTGTCGTAGGACTG-1_1	0.266039581099834	-2.66532045249933	3	MG
CACTGTCGTCTTCGAA-1_1	1.42961636284956	-6.85886746292108	4	MG
[truncated: 8,849 more rows]

## Sheet: Figure_4f_left - Figure 4 panel
Figure 4 panel f left
	p_val	avg_log2FC	pct.1	pct.2	p_val_adj	Sig	lab	xvals	yvals
RTN4—LINGO1	3.5631507057598e-86	3.49469969189849	206	7	8.80098224322672e-83	FC_P	RTN4-LINGO1	3.49469969189849	3.5631507057598e-86
CALM1—ABCA1	1.69010191626835e-57	-1.23917429574089	352	921	4.17455173318284e-54	FC_P	CALM1-ABCA1	-1.23917429574089	1.69010191626835e-57
CALM2—ABCA1	1.69010191626835e-57	-1.0088550749986	352	921	4.17455173318284e-54	FC_P	CALM2-ABCA1	-1.0088550749986	1.69010191626835e-57
CALM3—ABCA1	1.69010191626835e-57	-0.7224991382786	352	921	4.17455173318284e-54	FC_P	CALM3-ABCA1	-0.7224991382786	1.69010191626835e-57
PLTP—ABCA1	1.69010191626835e-57	-0.801251820767338	352	921	4.17455173318284e-54	FC_P	PLTP-ABCA1	-0.801251820767338	1.69010191626835e-57
RIMS2—ABCA1	1.69010191626835e-57	-0.393614637661149	352	921	4.17455173318284e-54	FC_P	RIMS2-ABCA1	-0.393614637661149	1.69010191626835e-57
COL1A2—CD36	1.59523471862489e-46	-0.329970959855438	158	712	3.94022975500348e-43	FC_P	COL1A2-CD36	-0.329970959855438	1.59523471862489e-46
CALM1—HTR2C	2.08208414739279e-34	1.17888742475514	267	62	5.14274784406018e-31	FC_P	NA	1.17888742475514	2.08208414739279e-34
B2M—TFRC	1.93402699862513e-28	-1.08143571272744	182	612	4.77704668660406e-25	FC_P	B2M-TFRC	-1.08143571272744	1.93402699862513e-28
FGF13—FGFR2	5.32419850104128e-28	0.328785389360199	178	32	1.3150770297572e-24	FC_P	NA	0.328785389360199	5.32419850104128e-28
NCAM1—FGFR2	5.32419850104128e-28	0.401014227717674	178	32	1.3150770297572e-24	FC_P	NA	0.401014227717674	5.32419850104128e-28
GNAI2—ADCY9	2.02219258527019e-27	0.478269314299533	198	0.04	4.99481568561738e-24	FC_P	NA	0.478269314299533	2.02219258527019e-27
GNAS—ADCY9	2.02219258527019e-27	1.77541088374488	198	0.04	4.99481568561738e-24	FC_P	NA	1.77541088374488	2.02219258527019e-27
VEGFA—NRP2	8.60597221697501e-26	-0.24353299708426	146	568	2.12567513759283e-22	FC_P	NA	-0.24353299708426	8.60597221697501e-26
HLA-A—APLP2	1.02188057522813e-24	-0.32465178520977	219	653	2.52404502081349e-21	FC_P	NA	-0.32465178520977	1.02188057522813e-24
APP—TNFRSF21	2.13098833060607e-18	-0.639289607005045	57	343	5.26354117659698e-15	FC_P	NA	-0.639289607005045	2.13098833060607e-18
CALM1—KCNQ3	2.5525840225104e-18	0.815855540047086	251	88	6.30488253560068e-15	FC_P	NA	0.815855540047086	2.5525840225104e-18
CALM2—KCNQ3	2.5525840225104e-18	0.560634922487917	251	88	6.30488253560068e-15	FC_P	NA	0.560634922487917	2.5525840225104e-18
CALM3—KCNQ3	2.5525840225104e-18	0.330617846523603	251	88	6.30488253560068e-15	FC_P	NA	0.330617846523603	2.5525840225104e-18
NLGN1—NRXN3	3.87429466166471e-17	0.473379275309565	239	86	9.56950781431184e-14	FC_P	NA	0.473379275309565	3.87429466166471e-17
TGFB1—CD109	3.23084853161076e-14	-0.346521440619363	4	201	7.98019587307858e-11	FC_P	NA	-0.346521440619363	3.23084853161076e-14
TGFB1—ITGB8	3.77909566407797e-14	0.225696480404931	105	22	9.33436629027259e-11	FC_P	NA	0.225696480404931	3.77909566407797e-14
APOE—SORL1	5.4345067393488e-14	1.56652546465545	211	79	1.34232316461915e-10	FC_P	APOE-SORL1	1.56652546465545	5.4345067393488e-14
ADAM17—ITGB1	1.12240058073396e-13	-0.214137501094905	142	434	2.77232943441289e-10	FC_P	NA	-0.214137501094905	1.12240058073396e-13
ADAM9—ITGB1	1.12240058073396e-13	-0.332753424844913	142	434	2.77232943441289e-10	FC_P	NA	-0.332753424844913	1.12240058073396e-13
F13A1—ITGB1	1.12240058073396e-13	-0.260194289245395	142	434	2.77232943441289e-10	FC_P	NA	-0.260194289245395	1.12240058073396e-13
SPP1—ITGB1	1.12240058073396e-13	0.275007034882967	142	434	2.77232943441289e-10	FC_P	NA	0.275007034882967	1.12240058073396e-13
TIMP2—ITGB1	1.12240058073396e-13	-0.292778522068655	142	434	2.77232943441289e-10	FC_P	NA	-0.292778522068655	1.12240058073396e-13
F13A1—ITGA9	2.24549922183734e-12	-0.272675026965378	0.15	429	5.54638307793822e-09	FC_P	NA	-0.272675026965378	2.24549922183734e-12
C1QA—CR1	1.88238823019232e-11	-0.330774318075008	109	344	4.64949892857503e-08	FC_P	C1QA-CR1	-0.330774318075008	1.88238823019232e-11
C3—CR1	1.88238823019232e-11	-0.379862303008345	109	344	4.64949892857503e-08	FC_P	C3-CR1	-0.379862303008345	1.88238823019232e-11
HSP90B1—TLR2	2.58255424254966e-11	-0.355798040259276	227	512	6.37890897909767e-08	FC_P	NA	-0.355798040259276	2.58255424254966e-11
C3—ITGB2	5.34097085656943e-09	-0.33401443978324	49	0.21	1.31921980157265e-05	FC_P	NA	-0.33401443978324	5.34097085656943e-09
ADAM9—ITGB5	8.1445519858778e-09	-0.233887104690956	211	466	2.01170434051182e-05	FC_P	NA	-0.233887104690956	8.1445519858778e-09
C3—CD81	1.02402279440021e-08	-0.381209078021109	36	186	2.52933630216851e-05	FC_P	C3-CD81	-0.381209078021109	1.02402279440021e-08
APOE—LDLR	3.01286501716645e-07	1.42009224138288	134	57	0.000744177659240113	FC_P	NA	1.42009224138288	3.01286501716645e-07
B2M—LILRB2	1.66630544952078e-05	-0.302454474096558	0.02	108	0.0411577446031632	FC_P	NA	-0.302454474096558	1.66630544952078e-05
ADAM17—ERBB4	2.45577130264785e-05	0.303130277589623	202	126	0.060657551175402	FC_P	NA	0.303130277589623	2.45577130264785e-05
NRG3—ERBB4	2.45577130264785e-05	0.478529191037214	202	126	0.060657551175402	FC_P	NA	0.478529191037214	2.45577130264785e-05
PKM—CD44	3.64338976979668e-05	0.233341440777989	101	45	0.0899917273139781	FC_P	PKM-CD44	0.233341440777989	3.64338976979668e-05
SPP1—CD44	3.64338976979668e-05	3.10216234296881	101	45	0.0899917273139781	FC_P	SPP1-CD44	3.10216234296881	3.64338976979668e-05
SPP1—ITGAV	3.90106450890592e-05	0.694273531039036	0.17	341	0.0963562933699763	FC_P	NA	0.694273531039036	3.90106450890592e-05
ADAM9—ITGA6	4.83200119850001e-05	0.439380296216732	117	57	0.11935042960295	FC_P	NA	0.439380296216732	4.83200119850001e-05
APP—CD74	0.000315269811992761	0.690722944612852	215	151	0.77871643562212	FC_P	APP-CD74	0.690722944612852	0.000315269811992761
GNAS—ADCY7	0.000573432860737559	0.35843677113224	154	293	1	FC_P	NA	0.35843677113224	0.000573432860737559
HSPA1A—TLR4	0.00780831244591076	0.276297065555691	154	258	1	FC	NA	0.276297065555691	0.00780831244591076
GNAI2—P2RY12	0.0137740822600553	0.253751209640976	109	71	1	FC	NA	0.253751209640976	0.0137740822600553
APOE—SCARB1	0.0185415559676083	0.267339908728408	0.17	269	1	FC	NA	0.267339908728408	0.0185415559676083
HSP90AA1—EGFR	0.0296752777105254	0.871076447624984	77	133	1	FC	NA	0.871076447624984	0.0296752777105254
RPS19—C5AR1	0.031983924820757	0.583986317473153	158	247	1	FC	RPS19-C5AR1	0.583986317473153	0.031983924820757
GNAI2—IGF1R	0.110437049213502	0.272507030497648	308	0.32	1	FC	NA	0.272507030497648	0.110437049213502
NAMPT—INSR	0.265719141215831	0.224869095742838	198	268	1	FC	NA	0.224869095742838	0.265719141215831
C3—ITGAX	0.370593485811736	0.292107064614599	138	127	1	FC	C3-ITGAX	0.292107064614599	0.370593485811736
LRP1B—PLAUR	0.546755002042556	0.384350439149745	182	229	1	FC	NA	0.384350439149745	0.546755002042556
A2M—LRP1	0.579288650518305	0.838955356168718	235	311	1	FC	NA	0.838955356168718	0.579288650518305
APOE—LRP1	0.579288650518305	0.838582200354337	235	311	1	FC	NA	0.838582200354337	0.579288650518305
APP—LRP1	0.579288650518305	0.41006494380557	235	311	1	FC	NA	0.41006494380557	0.579288650518305
C1QB—LRP1	0.579288650518305	0.413483349198169	235	311	1	FC	NA	0.413483349198169	0.579288650518305
C3—LRP1	0.579288650518305	0.613122933143818	235	311	1	FC	NA	0.613122933143818	0.579288650518305
CALR—LRP1	0.579288650518305	0.209919710118298	235	311	1	FC	NA	0.209919710118298	0.579288650518305
HSP90B1—LRP1	0.579288650518305	0.387333334705863	235	311	1	FC	NA	0.387333334705863	0.579288650518305
PSAP—LRP1	0.579288650518305	0.718313283071934	235	311	1	FC	NA	0.718313283071934	0.579288650518305
UBA52—TGFBR2	0.696876491974093	0.490987269053317	259	339	1	FC	NA	0.490987269053317	0.696876491974093

## Sheet: Figure_4f_middle - Figure 4 pan
Figure 4 panel f middle
[truncated: 41 more rows]

[truncated: 5 more sheets: Figure 4f_right - Figure 4 pane, Figure_4g_left - Figure 4 panel, Figure_4g_middle - Figure 4 pan, Figure_4g_right - Figure 4 pane, Figure_4h - Figure 4 panel h]
