# Supplementary material for: Multiomic spatial landscape of innate immune cells at human central nervous system borders
Source: Nat Med. 2023 Dec 20;30(1):186–98. doi: 10.1038/s41591-023-02673-1 (PMC10803260; doi:10.1038/s41591-023-02673-1)
Supplement: Supplementary file 7 — Numeric tables and statistical source data. [file 41591_2023_2673_MOESM7_ESM.xlsx]

## Sheet: Figure 5c - Figure 5 panel c
Figure 5 panel c
	TGGGAAGGTTACCTGA-1_1_2	CGATGCGAGTCAGCGA-1_1_2	TGGTAGTAGAAGTCCG-1_1_2	AAGACTCGTTCATCTT-1_2_2	AACCAACTCATGACAC-1_1_1	GTTCCGTGTTTGGAAA-1_2_2	AACCCAAGTAATCAAG-1_1_1	CGGTCAGTCCACTTTA-1_2_2	GAGCCTGAGACAAGCC-1_1_2	AAAGGATGTTGTGCCG-1_2_2	GACCAATGTAGTCACT-1_1_1	AATGCCAAGGATTCCT-1_1_2	ACCTGAATCAATCGGT-1_1_2	CCTCCAACATACGCAT-1_1_1	TACAACGAGGGCCAAT-1_1_2	AAACCCAGTCGGTACC-1_1_1	AGAAGTACATAAGATG-1_2_2	AAGACTCTCCGAGAAG-1_1_2	TGTTCTACAAGAGTTA-1_2_1	CAGGCCAAGCACTAGG-1_1_1	ATGAGTCTCGATTGGT-1_1_1	GTCTCACGTGTTCGAT-1_2_2	AAGTCGTGTGTAGGAC-1_1_1	TTACCGCGTCACCGAC-1_2_2	AAGTGAAGTCTGATCA-1_2_2	CTTCGGTCACATGTTG-1_1_2	AGAGAATCATCGATAC-1_1_1	CTTTCGGCAACGAGGT-1_1_1	GCTACCTAGATTGACA-1_1_1	ATGAGGGAGATGACCG-1_1_1	ATGTCTTGTTCCGGTG-1_1_1	ATTCCATCAGCATACT-1_1_1	AATGGAACATCGGTTA-1_1_1	TACACCCCACTGCGAC-1_1_1	GAAATGATCTATGCCC-1_2_2	TCCGAAACATCCTAAG-1_1_1	ATCCACCTCGGATACT-1_1_1	TCCTTTCTCTCATGGA-1_2_1	AGGGTCCCAGCTACTA-1_1_2	GTAGAGGTCAATCCAG-1_1_1	CTACATTTCACCCTCA-1_2_2	ATCCGTCGTACTAACC-1_1_1	GAACACTTCCGCATAA-1_2_2	CATCCCAAGTGTTCAC-1_1_1	CAGATACTCGCGTAGC-1_1_1	AGTGATCTCCTTCAGC-1_1_2	GCAGGCTAGATTCGAA-1_1_1	AACAGGGAGAGGGTGG-1_1_1	ACTGTCCCATACATCG-1_1_2
PABPC1	-2.1135880529965	-2.0749814803561	-2.036867603808	-1.9992506957099	-1.96213502841954	-1.92552487429462	-1.88942450569289	-1.85383819497205	-1.81877021448984	-1.78422483660396	-1.75020633367215	-1.71671897805213	-1.68376704210161	-1.65135479817833	-1.61948651864	-1.58816647584435	-1.55739894214909	-1.52718818991195	-1.49752974122807	-1.46841543954327	-1.43984403924128	-1.41181429470584	-1.3843249603207	-1.35737479046959	-1.33096253953626	-1.30508696190444	-1.27974681195788	-1.25494084408031	-1.23066781265547	-1.20692647206711	-1.18371557669896	-1.16103388093476	-1.13888013915826	-1.11725310575319	-1.09615153510329	-1.07557418159231	-1.05566950440954	-1.03656253682857	-1.01821689435962	-1.00059619251286	-0.983664046798511	-0.967384072726759	-0.951719885807804	-0.936635101551844	-0.922093335469077	-0.908058203069701	-0.894493319863912	-0.881362301361909	-0.86862876307389
FAM49A	-1.50729572417823	-1.49194006124692	-1.47664809807668	-1.46145669683084	-1.44640271967273	-1.43152302876568	-1.41685448627302	-1.40243395435808	-1.38829829518419	-1.37448437091469	-1.3610290437129	-1.34796917574216	-1.33534162916579	-1.32318326614713	-1.3115309488495	-1.30042153943624	-1.28989190007067	-1.27997889291614	-1.27059036629912	-1.26159434718262	-1.25296796568473	-1.24468835192354	-1.23673263601714	-1.22907794808363	-1.22170141824111	-1.21458017660765	-1.20769135330136	-1.20101207844033	-1.19451948214264	-1.1881906945264	-1.1820028457097	-1.17593306581062	-1.16995848494727	-1.16405623323773	-1.15820344080009	-1.15237723775246	-1.14687702262278	-1.14197924215377	-1.13762659878566	-1.13376179495868	-1.13032753311306	-1.12726651568902	-1.12452144512679	-1.1220350238666	-1.11974995434868	-1.11760893901325	-1.11555468030055	-1.1135298806508	-1.11147724250422
IL1R2	-1.45507215250639	-1.46454460088494	-1.4735689257887	-1.4821535405834	-1.49030685863477	-1.49803729330853	-1.5053532579704	-1.51226316598612	-1.51877543072141	-1.52489846554201	-1.53064068381362	-1.536010498902	-1.54101632417285	-1.54566657299191	-1.5499696587249	-1.55393399473756	-1.5575679943956	-1.56088007106476	-1.56385043306435	-1.56645007918031	-1.56867360847833	-1.57051562002411	-1.57197071288333	-1.57303348612168	-1.57369853880485	-1.57396046999853	-1.5738138787684	-1.57325336418016	-1.57227352529949	-1.57086896119208	-1.56903427092363	-1.56676405355981	-1.56405290816632	-1.56089543380885	-1.55728622955309	-1.55321989446471	-1.54876349860844	-1.54397914108466	-1.5388539645126	-1.53337511151147	-1.52752972470051	-1.52130494669892	-1.51468792012595	-1.5076657876008	-1.5002256917427	-1.49235477517087	-1.48404018050454	-1.47526905036293	-1.46602852736526
AGFG1	-2.22208569569782	-2.1950893193111	-2.16822579374999	-2.14150948996638	-2.11495477891218	-2.08857603153929	-2.06238761879961	-2.03640391164503	-2.01063928102747	-1.98510809789882	-1.95982473321098	-1.93480355791585	-1.91005894296533	-1.88560525931132	-1.86145687790573	-1.83762816970045	-1.81413350564739	-1.79098725669844	-1.76815366062942	-1.74558171444526	-1.72326292794155	-1.70118881091387	-1.67935087315781	-1.65774062446895	-1.63634957464289	-1.6151692334752	-1.59419111076147	-1.57340671629729	-1.55280755987824	-1.53238515129992	-1.5121310003579	-1.49203661684777	-1.47209351056512	-1.45229319130553	-1.43262716886459	-1.41308695303789	-1.3938280532033	-1.37499030198227	-1.35654169403571	-1.33845022402453	-1.32068388660966	-1.303210676452	-1.28599858821247	-1.26901561655198	-1.25222975613145	-1.23560900161179	-1.21912134765393	-1.20273478891876	-1.18641732006722
AREG	-1.46886823085682	-1.47047955292063	-1.47188476931916	-1.47308558592782	-1.47408370862203	-1.4748808432772	-1.47547869576875	-1.47587897197209	-1.47608337776264	-1.47609361901581	-1.47591140160702	-1.47553843141169	-1.47497641430522	-1.47422705616304	-1.47329206286055	-1.47217314027318	-1.47087199427634	-1.46939033074545	-1.46772323495911	-1.46586401736366	-1.46381172158609	-1.46156539125337	-1.45912406999251	-1.45648680143048	-1.45365262919428	-1.45062059691089	-1.4473897482073	-1.4439591267105	-1.44032777604747	-1.43649473984521	-1.4324590617307	-1.42821978533092	-1.42377595427287	-1.41912661218354	-1.4142708026899	-1.40920756941896	-1.4039462452314	-1.39849571237136	-1.3928543385409	-1.38702049144212	-1.3809925387771	-1.37476884824794	-1.36834778755672	-1.36172772440552	-1.35490702649644	-1.34788406153156	-1.34065719721297	-1.33322480124276	-1.32558524132301
FKBP5	-2.09797782163165	-2.07975362056978	-2.06145385570565	-2.04309981797104	-2.02471279829772	-2.00631408761748	-1.98792497686209	-1.96956675696332	-1.95126071885296	-1.93302815346277	-1.91489035172454	-1.89686860457004	-1.87898420293105	-1.86125843773934	-1.84371259992669	-1.82636798042488	-1.80924587016569	-1.79236756008088	-1.77567253974759	-1.75907863962008	-1.74257466194581	-1.72614940897225	-1.70979168294688	-1.69349028611716	-1.67723402073056	-1.66101168903455	-1.6448120932766	-1.62862403570418	-1.61243631856476	-1.5962377441058	-1.58001711457478	-1.56376323221917	-1.54746489928643	-1.53111091802403	-1.51469009067944	-1.49819121950014	-1.48181690171285	-1.46574900819814	-1.44994525168427	-1.43436334489949	-1.41896100057203	-1.40369593143015	-1.3885258502021	-1.37340846961613	-1.35830150240047	-1.34316266128339	-1.32794965899312	-1.31262020825791	-1.29713202180602
PTK2B	-1.3177533681218	-1.32638015806801	-1.33469268342005	-1.34269004001469	-1.3503713236887	-1.35773563027885	-1.3647820556219	-1.37150969555463	-1.37791764591379	-1.38400500253616	-1.38977086125851	-1.39521431791759	-1.40033446835018	-1.40513040839305	-1.40960123388296	-1.41374604065667	-1.41756392455096	-1.4210539814026	-1.42422277934084	-1.42707712981923	-1.42961649366094	-1.43184033168917	-1.43374810472708	-1.43533927359787	-1.43661329912472	-1.43756964213081	-1.43820776343932	-1.43852712387343	-1.43852718425632	-1.43820740541118	-1.43756724816119	-1.43660617332954	-1.43532364173939	-1.43371911421394	-1.43179205157637	-1.42954191464986	-1.42693606058421	-1.42394760115424	-1.42058462912063	-1.41685523724409	-1.41276751828529	-1.40832956500494	-1.40354947016373	-1.39843532652234	-1.39299522684148	-1.38723726388184	-1.3811695304041	-1.37480011916896	-1.36813712293711
VIM	-1.50364362762219	-1.50026886008575	-1.49682139028723	-1.49329481283473	-1.48968272233636	-1.48597871340022	-1.48217638063441	-1.47826931864704	-1.47425112204621	-1.47011538544002	-1.46585570343658	-1.46146567064399	-1.45693888167034	-1.45226893112376	-1.44744941361233	-1.44247392374417	-1.43733605612737	-1.43202940537004	-1.42657409056318	-1.42099697312135	-1.415301761138	-1.40949216270656	-1.40357188592047	-1.39754463887317	-1.3914141296581	-1.3851840663687	-1.37885815709842	-1.37244010994068	-1.36593363298893	-1.35934243433661	-1.35267022207716	-1.34592070430401	-1.33909758911061	-1.3322045845904	-1.32524539883682	-1.3182237399433	-1.31110793129438	-1.30386706172641	-1.29650598751055	-1.28902956491797	-1.28144265021981	-1.27375009968724	-1.26595676959142	-1.25806751620351	-1.25008719579468	-1.24202066463607	-1.23387277899885	-1.22564839515418	-1.21735236937323
IRAK3	-2.00809317580108	-2.00400877292772	-1.99956816899448	-1.99477547060223	-1.98963478435181	-1.98415021684406	-1.97832587467984	-1.97216586445999	-1.96567429278537	-1.95885526625681	-1.95171289147517	-1.9442512750413	-1.93647452355604	-1.92838674362024	-1.91999204183475	-1.91129452480043	-1.90229829911811	-1.89300747138864	-1.88339393190009	-1.87342760715963	-1.86310965809675	-1.85244124564099	-1.84142353072185	-1.83005767426885	-1.8183448372115	-1.8062861804793	-1.79388286500179	-1.78113605170846	-1.76804690152884	-1.75461657539243	-1.74084623422875	-1.72673703896731	-1.71229015053763	-1.69750672986922	-1.68238793789158	-1.66693493553425	-1.65117428607425	-1.63512678539612	-1.61878494334061	-1.60214126974849	-1.58518827446049	-1.56791846731738	-1.5503243581599	-1.53239845682882	-1.51413327316488	-1.49552131700884	-1.47655509820146	-1.45722712658347	-1.43752991199565
S100A10	-0.60833396601981	-0.62200906935986	-0.635556240883735	-0.648961262107476	-0.662209914547132	-0.675287979718744	-0.688181239138357	-0.700875474322016	-0.713356466785765	-0.725609998045649	-0.737621849617711	-0.749377803017998	-0.760863639762551	-0.772065141367417	-0.782968089348639	-0.793558265222261	-0.803821450504329	-0.813743426710887	-0.823355921695835	-0.832705417553023	-0.841799827158414	-0.850647063387974	-0.859255039117667	-0.867631667223457	-0.875784860581309	-0.883722532067187	-0.891452594557057	-0.898982960926882	-0.906321544052628	-0.913476256810258	-0.920455012075737	-0.92726572272503	-0.933916301634101	-0.940414661678915	-0.946768715735436	-0.952986376679629	-0.958881021416505	-0.964288042458221	-0.969248376091457	-0.973802958602895	-0.977992726279216	-0.981858615407102	-0.985441562273233	-0.988782503164292	-0.99192237436696	-0.994902112167918	-0.997762652853848	-1.00054493271143	-1.00328988802735
PELI1	-1.21757586738335	-1.21709207456174	-1.21653683583299	-1.21591231698564	-1.21522068380821	-1.21446410208923	-1.21364473761724	-1.21276475618077	-1.21182632356834	-1.21083160556849	-1.20978276796974	-1.20868197656063	-1.20753139712969	-1.20633319546544	-1.20508953735643	-1.20380258859117	-1.2024745149582	-1.20110748224605	-1.19969952043672	-1.19824579566554	-1.19674417795104	-1.19519253731174	-1.19358874376615	-1.1919306673328	-1.19021617803022	-1.18844314587693	-1.18660944089144	-1.18471293309228	-1.18275149249797	-1.18072298912703	-1.17862529299799	-1.17645627412937	-1.17421380253968	-1.17189574824746	-1.16949998127122	-1.16702437162949	-1.16448245779291	-1.16188789796771	-1.15923874177578	-1.15653303883902	-1.15376883877934	-1.15094419121861	-1.14805714577875	-1.14510575208164	-1.14208805974919	-1.13900211840329	-1.13584597766582	-1.13261768715871	-1.12931529650382
ZEB2	-0.0107142429483872	-0.05291248335544	-0.0944208479975756	-0.135254264887094	-0.175427662036303	-0.2149559674575	-0.253854109162993	-0.292137015165081	-0.329819613476068	-0.366916832108258	-0.403443599073952	-0.439414842385455	-0.474845490055067	-0.509750470095093	-0.544144710517837	-0.578043139335599	-0.611460684560684	-0.644412274205393	-0.676837103317789	-0.708660364903641	-0.739875983911817	-0.770477885291189	-0.80045999399062	-0.829816234958981	-0.858540533145139	-0.886626813497962	-0.914069000966319	-0.940861020499079	-0.966996797045109	-0.992470255553275	-1.01727532097245	-1.0414059182515	-1.06485597233928	-1.08761940818468	-1.10969015073656	-1.13106212494379	-1.15178091138074	-1.17189226113754	-1.19139035493663	-1.21026937350047	-1.22852349755153	-1.24614690781226	-1.26313378500512	-1.27947830985256	-1.29517466307705	-1.31021702540103	-1.32459957754698	-1.33831650023735	-1.35136197419458
ACSL3	-1.32862011489688	-1.32528465591296	-1.32190060733854	-1.31846536263695	-1.31497631527153	-1.31143085870561	-1.30782638640253	-1.30416029182563	-1.30042996843825	-1.29663280970372	-1.29276620908539	-1.28882756004659	-1.28481425605065	-1.28072369056092	-1.27655325704073	-1.27230034895343	-1.26796235976234	-1.2635366829308	-1.25902768131034	-1.25444325867271	-1.24978611986163	-1.24505896972084	-1.24026451309404	-1.23540545482496	-1.23048449975733	-1.22550435273487	-1.22046771860129	-1.21537730220033	-1.21023580837569	-1.20504594197111	-1.19981040783031	-1.194531910797	-1.18921315571492	-1.18385684742777	-1.17846569077929	-1.1730423906132	-1.16760339375984	-1.16215942978163	-1.15670462762042	-1.15123311621806	-1.14573902451639	-1.14021648145725	-1.1346596159825	-1.12906255703398	-1.12341943355353	-1.117724374483	-1.11197150876424	-1.10615496533908	-1.10026887314939
LRRFIP1	-1.09127787311899	-1.0862524541468	-1.08132479000408	-1.07649922443449	-1.07178010118173	-1.06717176398946	-1.06267855660137	-1.05830482276112	-1.0540549062124	-1.04993315069888	-1.04594389996424	-1.04209149775216	-1.0383802878063	-1.03481461387036	-1.03139881968801	-1.02813724900291	-1.02503424555876	-1.02209415309922	-1.01931112304263	-1.01667421070194	-1.01418011566275	-1.01182553751064	-1.00960717583122	-1.00752173021008	-1.00556590023282	-1.00373638548504	-1.00202988555233	-1.00044310002029	-0.998972728474521	-0.99761547050061	-0.996368025684159	-0.995227093610763	-0.994189373866019	-0.993251566035525	-0.992410369704876	-0.99166248445967	-0.99107952639063	-0.990725527538219	-0.99058581141264	-0.990645701524098	-0.990890521382795	-0.991305594498933	-0.991876244382714	-0.992587794544344	-0.993425568494024	-0.994374889741958	-0.995421081798347	-0.996549468173397	-0.997745372377308
PPARG	-1.11364439996924	-1.12001466398004	-1.12616450739106	-1.13209377651727	-1.13780231767362	-1.14328997717506	-1.14855660133656	-1.15360203647306	-1.15842612889952	-1.16302872493091	-1.16740967088217	-1.17156881306826	-1.17550599780414	-1.17922107140477	-1.18271388018509	-1.18598427046007	-1.18903208854466	-1.19185718075382	-1.19445091660387	-1.19680594993173	-1.19892405353334	-1.20080700020457	-1.20245656274135	-1.20387451393958	-1.20506262659516	-1.20602267350399	-1.20675642746199	-1.20726566126506	-1.2075521477091	-1.20761765959002	-1.20746396970372	-1.20709285084611	-1.20650607581309	-1.20570541740058	-1.20469264840446	-1.20346954162066	-1.20203555755378	-1.20038849074985	-1.19852761506688	-1.19645220436289	-1.1941615324959	-1.19165487332392	-1.18893150070496	-1.18599068849705	-1.1828317105582	-1.17945384074642	-1.17585635291974	-1.17203852093616	-1.1679996186537
CXCL8	-1.5389734797452	-1.5116693801464	-1.48479305581562	-1.45834743034333	-1.43233542732001	-1.40675997033613	-1.38162398298215	-1.35693038884856	-1.33268211152583	-1.30888207460442	-1.28553320167481	-1.26263841632748	-1.24020064215289	-1.21822280274151	-1.19670782168383	-1.17565862257031	-1.15507812899142	-1.13496926453764	-1.11533659348311	-1.09618047610479	-1.07749752999742	-1.05928437275572	-1.04153762197442	-1.02425389524825	-1.00742981017194	-0.991061984340202	-0.975147035347773	-0.959681580789379	-0.944662238259746	-0.930085625353601	-0.91594835966567	-0.902247058790682	-0.888978340323362	-0.876138821858438	-0.863725120990636	-0.851733855314683	-0.840229851501288	-0.829270878334117	-0.818842966577328	-0.808932146995083	-0.799524450351542	-0.790605907410864	-0.78216254893721	-0.774180405694741	-0.766645508447615	-0.759543887959994	-0.752861574996038	-0.746584600319906	-0.74069899469576
JARID2	-1.23274131067132	-1.23034867388389	-1.22789828244661	-1.22539912651568	-1.22286019624729	-1.22029048179763	-1.21769897332289	-1.21509466097928	-1.21248653492297	-1.20988358531016	-1.20729480229706	-1.20472917603984	-1.2021956966947	-1.19970335441784	-1.19726113936544	-1.19487804169371	-1.19256305155883	-1.19032515911699	-1.18814701450553	-1.18600091470268	-1.18388032012602	-1.18177869119312	-1.17968948832154	-1.17760617192886	-1.17552220243264	-1.17343104025045	-1.17132614579987	-1.16920097949846	-1.16704900176379	-1.16486367301343	-1.16263845366495	-1.16036680413592	-1.15804218484391	-1.15565805620649	-1.15320787864122	-1.15068511256569	-1.14816680345333	-1.14572478125246	-1.14334468309294	-1.14101214610465	-1.13871280741744	-1.13643230416118	-1.13415627346573	-1.13187035246097	-1.12956017827674	-1.12721138804293	-1.12480961888939	-1.12234050794598	-1.11978969234258
TNFAIP3	-1.38918468296547	-1.35902829590071	-1.32939323751568	-1.30029656801871	-1.27175534761814	-1.24378663652231	-1.21640749493957	-1.18963498307825	-1.1634861611467	-1.13797808935324	-1.11312782790623	-1.08895243701401	-1.06546897688491	-1.04269450772727	-1.02064608974943	-0.999340783159744	-0.978795648166538	-0.959027744978155	-0.939998100995662	-0.921649753277085	-0.903972776516208	-0.886957245406815	-0.870593234642692	-0.854870818917621	-0.839780072925387	-0.825311071359774	-0.811453888914567	-0.79819860028355	-0.785535280160507	-0.773454003239222	-0.76194484421348	-0.750997877777064	-0.740603178623759	-0.730750821447349	-0.721430880941619	-0.712633431800352	-0.704583257751184	-0.697479618940084	-0.691274304688335	-0.685919104317219	-0.681365807148021	-0.67756620250202	-0.674472079700505	-0.672035228064754	-0.670207436916053	-0.668940495575684	-0.668186193364929	-0.667896319605073	-0.668022663617397
SNX9	-1.75890584552597	-1.71648643272576	-1.67466264492936	-1.63346255653769	-1.59291424195165	-1.55304577557217	-1.51388523180016	-1.47546068503653	-1.4378002096822	-1.40093188013808	-1.36488377080508	-1.32968395608413	-1.29536051037613	-1.261941508082	-1.22945502360265	-1.197929131339	-1.16739190569196	-1.13787142106245	-1.10932777617025	-1.08168791622209	-1.05493018534934	-1.02903292768338	-1.00397448735559	-0.979733208497322	-0.956287435239959	-0.933615511714869	-0.911695782053424	-0.890506590386994	-0.870026280846951	-0.850233197564666	-0.831105684671509	-0.812622086298854	-0.794760746578069	-0.777500009640528	-0.760818219617601	-0.744693720640658	-0.729462262358248	-0.715428641154886	-0.702524771265895	-0.690682566926602	-0.679833942372329	-0.669910811838401	-0.660845089560142	-0.652568689772877	-0.645013526711929	-0.638111514612623	-0.631794567710284	-0.625994600240234	-0.620643526437798
MAP3K8	-1.47450453154496	-1.45734864895692	-1.44037326264217	-1.42359129330045	-1.40701566163153	-1.39065928833514	-1.37453509411106	-1.35865599965902	-1.34303492567879	-1.32768479287011	-1.31261852193274	-1.29784903356643	-1.28338924847093	-1.26925208734601	-1.2554504708914	-1.24199731980687	-1.22890555479217	-1.21618809654705	-1.20381234516046	-1.19173219353865	-1.17994030160734	-1.16842932929221	-1.15719193651896	-1.1462207832133	-1.13550852930093	-1.12504783470754	-1.11483135935883	-1.10485176318051	-1.09510170609827	-1.08557384803781	-1.07626084892483	-1.06715536868504	-1.05825006724412	-1.04953760452779	-1.04101064046174	-1.03266183497167	-1.02464808115632	-1.01710921652819	-1.01001231763358	-1.0033244610188	-0.99701272323014	-0.991044180813915	-0.985385910316427	-0.980004988283981	-0.974868491262882	-0.969943495799434	-0.965197078439941	-0.960596315730707	-0.956108284218039
GAB2	-1.38697615267015	-1.37483646180173	-1.36279078720551	-1.35085737042771	-1.33905445301456	-1.32740027651228	-1.31591308246711	-1.30461111242526	-1.29351260793296	-1.28263581053645	-1.27199896178194	-1.26162030321567	-1.25151807638385	-1.24171052283272	-1.23221588410851	-1.22305240175743	-1.21423831732572	-1.2057918723596	-1.19765944833191	-1.18976908104644	-1.18211149354584	-1.17467740887277	-1.16745755006987	-1.16044264017979	-1.1536234022452	-1.14699055930873	-1.14053483441304	-1.13424695060078	-1.12811763091461	-1.12213759839717	-1.11629757609112	-1.1105882870391	-1.10500045428378	-1.0995248008678	-1.09415204983381	-1.08887292422446	-1.08386160984216	-1.07927442531958	-1.07507529294473	-1.07122813500565	-1.06769687379037	-1.0644454315869	-1.06143773068329	-1.05863769336754	-1.0560092419277	-1.05351629865179	-1.05112278582784	-1.04879262574388	-1.04648974068792
HIF1A	-0.831807224595057	-0.821792370526311	-0.812031613158526	-0.802549484211023	-0.793370515403126	-0.784519238454156	-0.776020185083432	-0.76789788701028	-0.760176875954017	-0.752881683633966	-0.74603684176945	-0.739666882079791	-0.733796336284308	-0.728449736102324	-0.723651613253162	-0.719426499456141	-0.715798926430584	-0.712793425895812	-0.710348200860404	-0.70837530976436	-0.706860067474139	-0.705787788856199	-0.705143788776995	-0.704913382102984	-0.705081883700626	-0.705634608436377	-0.706556871176695	-0.707833986788035	-0.709451270136859	-0.71139403608962	-0.713647599512778	-0.716197275272789	-0.719028378236111	-0.722126223269201	-0.725476125238516	-0.729063399010515	-0.733167692317594	-0.738040215577165	-0.743623627683209	-0.749860587529707	-0.756693754010638	-0.764065786019984	-0.771919342451723	-0.780197082199839	-0.788841664158309	-0.797795747221115	-0.807001990282238	-0.816403052235656	-0.82594159197535
MAP2K1	-1.53320551843435	-1.52240401445389	-1.51161401916018	-1.5008438726221	-1.4901019149085	-1.47939648608825	-1.46873592623021	-1.45812857540323	-1.44758277367618	-1.43710686111792	-1.42670917779731	-1.4163980637832	-1.40618185914447	-1.39606890394997	-1.38606753826856	-1.37618610216911	-1.36643293572046	-1.3568163789915	-1.3473085127512	-1.33787315246328	-1.32850624023866	-1.31920371818823	-1.30996152842293	-1.30077561305367	-1.29164191419135	-1.2825563739469	-1.27351493443123	-1.26451353775525	-1.25554812602988	-1.24661464136604	-1.23770902587464	-1.22882722166659	-1.21996517085281	-1.21111881554421	-1.20228409785171	-1.19345695988623	-1.18469404378487	-1.17604747372022	-1.1675064148564	-1.15906003235755	-1.15069749138777	-1.1424079571112	-1.13418059469196	-1.12600456929417	-1.11786904608195	-1.10976319021943	-1.10167616687074	-1.09359714119999	-1.08551527837131
AKAP13	-1.47076491590869	-1.47173978823372	-1.47255365595676	-1.47319506355437	-1.47365255550313	-1.47391467627959	-1.47396997036033	-1.47380698222191	-1.4734142563409	-1.47278033719385	-1.47189376925734	-1.47074309700794	-1.4693168649222	-1.46760361747669	-1.46559189914799	-1.46327025441265	-1.46062722774724	-1.45765136362832	-1.45437150997968	-1.45082827207646	-1.44702783042227	-1.44297636552075	-1.43868005787549	-1.43414508799014	-1.4293776363683	-1.42438388351359	-1.41917000992963	-1.41374219612004	-1.40810662258845	-1.40226946983846	-1.3962369183737	-1.39001514869779	-1.38361034131434	-1.37702867672698	-1.37027633543933	-1.36335949795499	-1.35611507651722	-1.34839978135738	-1.3402494899613	-1.33170007981482	-1.32278742840376	-1.31354741321396	-1.30401591173124	-1.29422880144142	-1.28422195983035	-1.27403126438385	-1.26369259258775	-1.25324182192787	-1.24271482989006
1	-1.3449349426273	-1.34242783829051	-1.33974589858584	-1.33691751316043	-1.33397107166138	-1.33093496373583	-1.3278375790309	-1.3247073071937	-1.32157253787135	-1.31846166071099	-1.31540306535972	-1.31242514146467	-1.30955627867296	-1.30682486663172	-1.30425929498805	-1.30188795338909	-1.29973923148196	-1.29784151891377	-1.29613316882928	-1.29452018287408	-1.2929824234466	-1.29149975294523	-1.29005203376838	-1.28861912831446	-1.28718089898189	-1.28571720816907	-1.28420791827441	-1.28263289169631	-1.28097199083319	-1.27920507808346	-1.27731201584552	-1.27527266651778	-1.27306689249865	-1.27067455618655	-1.26807551997987	-1.26524964627703	-1.26238232480484	-1.25965112098209	-1.25702416074514	-1.25446957003035	-1.25195547477408	-1.24945000091268	-1.24692127438251	-1.24433742111994	-1.24166656706132	-1.238876838143	-1.23593636030136	-1.23281325947274	-1.2294756615935
CTNNB1	-3.15744949766189	-3.07628755260981	-2.99614673696668	-2.91705207916253	-2.83902860762742	-2.76210135079139	-2.68629533708447	-2.61163559493671	-2.53814715277815	-2.46585503903884	-2.39478428214881	-2.32495991053811	-2.25640695263678	-2.18915043687485	-2.12321539168239	-2.05862684548941	-1.99540982672598	-1.93358936382213	-1.87304009294969	-1.81362257092138	-1.75534070712852	-1.69819841096247	-1.64219959181455	-1.5873481590761	-1.53364802213846	-1.48110309039297	-1.42971727323097	-1.37949448004379	-1.33043862022278	-1.28255360315926	-1.23584333824459	-1.19031173487009	-1.1459627024271	-1.10280015030696	-1.06082798790102	-1.0200501246006	-0.981222948326065	-0.944976877740819	-0.911126868350786	-0.879487875661894	-0.849874855180064	-0.82210276241122	-0.795986552861286	-0.771341182036187	-0.747981605441847	-0.725722778584189	-0.704379656969139	-0.683767196102619	-0.663700351490552
CTSS	-2.21727893761068	-2.16787592019133	-2.11906515347242	-2.07085716713734	-2.0232624908695	-1.97629165435229	-1.92995518726912	-1.88426361930338	-1.83922748013848	-1.7948572994578	-1.75116360694475	-1.70815693228273	-1.66584780515514	-1.62424675524537	-1.58336431223683	-1.54321100581291	-1.50379736565702	-1.46513392145254	-1.42726774407274	-1.39022606871418	-1.35398967154522	-1.31853932873421	-1.28385581644952	-1.2499199108595	-1.21671238813252	-1.18421402443694	-1.1524055959411	-1.12126787881338	-1.09078164922213	-1.06092768333572	-1.03168675732249	-1.00303964735081	-0.974967129589046	-0.94744998020555	-0.920468975368678	-0.894004891246796	-0.868077844084481	-0.842722655455606	-0.817942159522466	-0.793739190447357	-0.770116582392577	-0.747077169520418	-0.724623785993181	-0.702759265973159	-0.681486443622651	-0.660808153103949	-0.640727228579354	-0.621246504211157	-0.602368814161658
S100A9	-1.93445033151116	-1.9127686468415	-1.89127801980186	-1.86997264550006	-1.84884671904396	-1.82789443554138	-1.80710999010016	-1.78648757782814	-1.76602139383315	-1.74570563322303	-1.72553449110562	-1.70550216258876	-1.68560284278027	-1.665830726788	-1.64618000971978	-1.62664488668345	-1.60721955278684	-1.58789820313779	-1.56870246085324	-1.54965908999448	-1.53076999708594	-1.51203708865203	-1.49346227121715	-1.47504745130573	-1.45679453544218	-1.43870543015091	-1.42078204195634	-1.40302627738288	-1.38544004295494	-1.36802524519693	-1.35078379063328	-1.33371758578839	-1.31682853718669	-1.30011855135257	-1.28358953481046	-1.26724339408476	-1.25098518475548	-1.23473275500284	-1.21850720025164	-1.20232961592667	-1.18622109745271	-1.17020274025456	-1.154295639757	-1.13852089138484	-1.12289959056285	-1.10745283271583	-1.09220171326856	-1.07716732764585	-1.06237077127247
S100A8	-1.65793445676948	-1.65891518295805	-1.65966775061613	-1.66017527596789	-1.6604208752375	-1.66038766464913	-1.66005876042698	-1.65941727879521	-1.658446335978	-1.65712904819952	-1.65544853168396	-1.6533879026555	-1.65093027733829	-1.64805877195654	-1.6447565027344	-1.64100658589607	-1.6367921376657	-1.63209627426749	-1.6269624545083	-1.62145118475816	-1.61557115258597	-1.60933104556063	-1.60273955125105	-1.59580535722613	-1.58853715105479	-1.58094362030592	-1.57303345254843	-1.56481533535122	-1.5562979562832	-1.54749000291328	-1.53840016281036	-1.52903712354334	-1.51940957268113	-1.50952619779263	-1.49939568644676	-1.48902672621241	-1.47814237968002	-1.46650056179048	-1.45416223863837	-1.44118837631829	-1.42763994092481	-1.41357789855251	-1.39906321529598	-1.3841568572498	-1.36891979050856	-1.35341298116684	-1.33769739531923	-1.3218339990603	-1.30588375848465
S100A4	-0.551664904226133	-0.583385436349675	-0.614555012384614	-0.645144673534873	-0.675125461004383	-0.704468415997069	-0.733144579716859	-0.76112499336768	-0.788380698153458	-0.81488273527812	-0.840602145945596	-0.865509971359809	-0.889577252724688	-0.91277503124416	-0.935074348122153	-0.956446244562592	-0.976861761769405	-0.996291940946519	-1.01484175815343	-1.03264136307043	-1.04969955733263	-1.06602514257514	-1.08162692043308	-1.09651369254155	-1.11069426053569	-1.12417742605059	-1.13697199072137	-1.14908675618315	-1.16053052407104	-1.17131209602015	-1.18144027366559	-1.19092385864249	-1.19977165258595	-1.20799245713109	-1.21559507391302	-1.22258830456686	-1.22850954229304	-1.23296059686966	-1.23604689479828	-1.23787386258048	-1.23854692671782	-1.23817151371188	-1.23685305006423	-1.23469696227645	-1.2318086768501	-1.22829362028675	-1.22425721908799	-1.21980489975537	-1.21504208879048
G0S2	-1.8780271855817	-1.85050106680585	-1.8231972965708	-1.79612665988845	-1.76929994177069	-1.7427279272294	-1.71642140127648	-1.69039114892382	-1.6646479551833	-1.63920260506681	-1.61406588358625	-1.58924857575351	-1.56476146658047	-1.54061534107902	-1.51682098426106	-1.49338918113848	-1.47033071672316	-1.447656376027	-1.42534469802837	-1.40336213359947	-1.38170133559287	-1.36035495686117	-1.33931565025696	-1.31857606863283	-1.29812886484136	-1.27796669173515	-1.25808220216678	-1.23846804898884	-1.21911688505393	-1.20002136321463	-1.18117413632353	-1.16256785723322	-1.14419517879629	-1.12604875386533	-1.10812123529293	-1.09040527593167	-1.07291495407135	-1.05566839448573	-1.03866431975335	-1.02190145245277	-1.00537851516252	-0.989094230461168	-0.973047320927247	-0.95723650913931	-0.941660517675904	-0.926318069115577	-0.911207886036876	-0.896328691018349	-0.881679206638544
RNF149	-3.13955084218485	-3.04486313100782	-2.95150977127025	-2.85951636281499	-2.76890850548491	-2.67971179912288	-2.59195184357175	-2.5056542386744	-2.42084458427367	-2.33754848021245	-2.25579152633359	-2.17559932247996	-2.09699746849443	-2.02001156421984	-1.94466720949908	-1.870990004175	-1.79900554809047	-1.72873944108835	-1.66017320324308	-1.59325580732338	-1.52796403221348	-1.46427465679765	-1.40216445996013	-1.34161022058516	-1.282588717557	-1.22507672975991	-1.16905103607813	-1.1144884153959	-1.06136564659749	-1.00965950856714	-0.959346780189096	-0.910404240347616	-0.862808667926943	-0.816536841811335	-0.771565540885035	-0.7278715440323	-0.685711600437679	-0.645326155742742	-0.606667533517238	-0.569688057330937	-0.534340050753589	-0.500575837354956	-0.468347740704798	-0.437608084372873	-0.408309191928942	-0.38040338694276	-0.353842992984091	-0.328580333622687	-0.304567732428312
RPL35A	-2.13636553522484	-2.09116209323677	-2.04656927571919	-2.00257550570347	-1.95916920622093	-1.91633880030291	-1.87407271098077	-1.83235936128584	-1.79118717424946	-1.75054457290298	-1.71041998027774	-1.67080181940507	-1.63167851331633	-1.59303848504284	-1.55487015761597	-1.51716195406704	-1.4799022974274	-1.44307961072838	-1.40672327532385	-1.3708747811201	-1.33554071397716	-1.30072765975507	-1.26644220431385	-1.23269093351353	-1.19948043321415	-1.16681728927574	-1.13470808755831	-1.10315941392191	-1.07217785422657	-1.04176999433231	-1.01194242009916	-0.982701717387164	-0.954054472056336	-0.926007269966714	-0.898566696978327	-0.871739338951205	-0.845389694630093	-0.819396699375644	-0.79378859397175	-0.768593619202302	-0.743840015851188	-0.7195560247023	-0.695769886539528	-0.672509842146765	-0.649804132307899	-0.627680997806821	-0.606168679427422	-0.585295417953593	-0.565089454169223
EEF1A1	-2.33577283479991	-2.28326483300712	-2.23148083187253	-2.1804156435373	-2.13006408014256	-2.08042095382946	-2.03148107673913	-1.98323926101273	-1.93569031879139	-1.88882906221625	-1.84265030342847	-1.79714885456917	-1.75231952777951	-1.70815713520062	-1.66465648897366	-1.62181240123975	-1.57961968414005	-1.53807314981569	-1.49720744242513	-1.45706037193316	-1.41763149919042	-1.37892038504757	-1.34092659035525	-1.30364967596411	-1.26708920272481	-1.23124473148798	-1.19611582310428	-1.16170203842435	-1.12800293829885	-1.09501808357842	-1.0627470351137	-1.03118935375536	-1.00034460035404	-0.97021233576038	-0.940792120825035	-0.912083516398653	-0.884015898170344	-0.856529290048876	-0.829639225214391	-0.803361236847031	-0.777710858126931	-0.752703622234237	-0.728355062349085	-0.704680711651618	-0.681696103321976	-0.659416770540299	-0.637858246486727	-0.617036064341398	-0.596965757284456
CRYBG1	-0.558412204734211	-0.575649864435051	-0.592606553493458	-0.609292758922284	-0.625718967734382	-0.641895666942604	-0.657833343559803	-0.67354248459883	-0.689033577072537	-0.704317107993776	-0.719403564375401	-0.734303433230263	-0.749027201571212	-0.763585356411103	-0.777988384762788	-0.792246773639117	-0.806371010052945	-0.820371581017121	-0.834202283221194	-0.847808633605925	-0.861188699560993	-0.874340548476073	-0.887262247740841	-0.899951864744976	-0.912407466878153	-0.92462712153005	-0.936608896090344	-0.94835085794871	-0.959851074494827	-0.97110761311837	-0.982118541209018	-0.992881926156445	-1.00339583535033	-1.01365833618035	-1.02366749603618	-1.03342138230749	-1.04305807151162	-1.0526957113624	-1.0623024760443	-1.07184653974181	-1.08129607663937	-1.09061926092147	-1.09978426677257	-1.10875926837715	-1.11751243991966	-1.12601195558459	-1.13422598955641	-1.14212271601957	-1.14967030915855
AHR	0.129091490437879	0.0512937792469452	-0.0251669357858428	-0.100257334046703	-0.173944094921868	-0.246193897797556	-0.316973422059993	-0.386249347095405	-0.453988352290011	-0.520157117030041	-0.584722320701716	-0.647650642691262	-0.7089087623849	-0.768463359168859	-0.82628111242936	-0.882328701552628	-0.936572805924885	-0.98898010493236	-1.03957327933686	-1.08842056050915	-1.13555695374886	-1.18101746435563	-1.2248370976291	-1.26705085886891	-1.30769375337471	-1.34680078644612	-1.38440696338279	-1.42054728948435	-1.45525677005045	-1.48857041038073	-1.52052321577482	-1.55115019153236	-1.58048634295299	-1.60856667533635	-1.63542619398208	-1.66109990418982	-1.68537498176738	-1.7080340470681	-1.72910527220994	-1.74861682931087	-1.76659689048882	-1.78307362786176	-1.79807521354764	-1.81162981966442	-1.82376561833006	-1.8345107816625	-1.84389348177971	-1.85194189079964	-1.85868418084025
ANXA1	-1.59260426328255	-1.57851117799849	-1.56461091928058	-1.550870896774	-1.53725852012393	-1.52374119897557	-1.5102863429741	-1.49686136176471	-1.48343366499258	-1.4699706623029	-1.45643976334085	-1.44280837775164	-1.42904391518043	-1.41511378527242	-1.40098539767279	-1.38662616202674	-1.37200348797944	-1.35708478517608	-1.34194322146367	-1.32668645955123	-1.31133365137699	-1.29590394887917	-1.28041650399601	-1.26489046866572	-1.24934499482655	-1.23379923441671	-1.21827233937443	-1.20278346163795	-1.18735175314548	-1.17199636583526	-1.15673645164551	-1.14159116251447	-1.12657965038035	-1.11172106718139	-1.09703456485581	-1.08253929534185	-1.06780885643776	-1.0524653610815	-1.03660073392085	-1.0203068996036	-1.00367578277753	-0.986799308090415	-0.969769400190041	-0.952677983724189	-0.935616983340641	-0.918678323687178	-0.901953929411582	-0.885535725161634	-0.869515635585116
RPS24	-1.32328891830584	-1.30413807812207	-1.28529706598324	-1.26675835528362	-1.24851441941749	-1.23055773177914	-1.21288076576284	-1.19547599476287	-1.17833589217352	-1.16145293138907	-1.14481958580379	-1.12842832881198	-1.1122716338079	-1.09634197418584	-1.08063182334008	-1.0651336546649	-1.04983994155458	-1.03474315740341	-1.01992869909398	-1.00548144792388	-0.991393103909833	-0.977655367068574	-0.964259937416834	-0.951198514971345	-0.938462799748841	-0.926044491766052	-0.913935291039709	-0.902126897586546	-0.890611011423294	-0.879379332566685	-0.868423561033451	-0.857735396840326	-0.847306540004038	-0.837128690541323	-0.82719354846891	-0.817492813803533	-0.807863523551022	-0.798176180894771	-0.788472685117858	-0.77879493550336	-0.769184831334354	-0.75968427189392	-0.750335156465133	-0.741179384331069	-0.732258854774809	-0.723615467079429	-0.715291120528007	-0.707327714403618	-0.699767147989342
RPL6	-1.75092896846785	-1.72639692870047	-1.70215116308914	-1.67818485973059	-1.65449120672156	-1.63106339215879	-1.607894604139	-1.58497803075892	-1.5623068601153	-1.53987428030486	-1.51767347942434	-1.49569764557047	-1.47393996683998	-1.45239363132961	-1.43105182713609	-1.40990774235615	-1.38895456508652	-1.36818548342395	-1.34761785343074	-1.32727664938494	-1.30716648670688	-1.28729198081689	-1.2676577471353	-1.24826840108243	-1.22912855807862	-1.21024283354419	-1.19161584289947	-1.1732522015648	-1.15515652496049	-1.13733342850688	-1.1197875276243	-1.10252343773308	-1.08554577425354	-1.06885915260601	-1.05246818821082	-1.03637749648831	-1.02050940686747	-1.004792821649	-0.989242215560697	-0.9738720633304	-0.958696839685922	-0.943731019355088	-0.928989077065719	-0.914485487545637	-0.900234725522663	-0.886251265724619	-0.872549582879328	-0.859144151714609	-0.846049446958286
RPL21	-1.93823878705662	-1.90466160589116	-1.87155289183782	-1.83888840162143	-1.80664389196685	-1.77479511959889	-1.74331784124239	-1.7121878136222	-1.68138079346315	-1.65087253749007	-1.62063880242779	-1.59065534500116	-1.56089792193502	-1.53134228995419	-1.50196420578351	-1.47273942614782	-1.44364370777195	-1.41465280738074	-1.38587352943488	-1.35743232092026	-1.32933440234957	-1.30158499423549	-1.27418931709071	-1.24715259142791	-1.22048003775976	-1.19417687659895	-1.16824832845815	-1.14269961385006	-1.11753595328736	-1.09276256728271	-1.06838467634882	-1.04440750099834	-1.02083626174398	-0.997676179098411	-0.97493247357431	-0.952610365684363	-0.930404253034879	-0.908050925529409	-0.885619192126491	-0.863177861784665	-0.840795743462469	-0.818541646118443	-0.796484378711125	-0.774692750199054	-0.753235569540771	-0.73218164569481	-0.711599787619717	-0.691558804274025	-0.672127504616276
TPT1	-2.35075610568776	-2.30344964686993	-2.25671732558222	-2.21056123744643	-2.1649834780844	-2.11998614311792	-2.07557132816881	-2.03174112885889	-1.98849764080997	-1.94584295964387	-1.90377918098238	-1.86230840044734	-1.82143271366055	-1.78115421624383	-1.74147500381898	-1.70239717200783	-1.66392281643219	-1.62605403271386	-1.58881919287421	-1.55224057309452	-1.51631112523646	-1.48102380116174	-1.44637155273205	-1.41234733180907	-1.3789440902545	-1.34615477993002	-1.31397235269734	-1.28238976041814	-1.25139995495411	-1.22099588816694	-1.19117051191832	-1.16191677806995	-1.13322763848352	-1.10509604502071	-1.07751494954322	-1.05047730391274	-1.02398462791098	-0.998044306428062	-0.972658088988246	-0.947827725115815	-0.923554964335043	-0.899841556170207	-0.876689250145581	-0.854099795785443	-0.832074942614067	-0.810616440155729	-0.789726037934706	-0.769405485475272	-0.749656532301703
RPL26	-2.43278187000689	-2.37088132268587	-2.30990132911762	-2.24982886915226	-2.19065092263991	-2.13235446943068	-2.07492648937469	-2.01835396232205	-1.96262386812289	-1.90772318662731	-1.85363889768544	-1.80035798114739	-1.74786741686328	-1.69615418468322	-1.64520526445733	-1.59500763603573	-1.54554827926853	-1.49681417400585	-1.44888290054272	-1.40184125380649	-1.35569003559573	-1.31043004770904	-1.26606209194499	-1.22258697010218	-1.18000548397917	-1.13831843537457	-1.09752662608695	-1.0576308579149	-1.018631932657	-0.980530652111834	-0.943327818077988	-0.907024232354045	-0.871620696738589	-0.837118013030204	-0.803516983027476	-0.770818408528987	-0.738943809137949	-0.70782455573603	-0.677476227039496	-0.647914401764615	-0.619154658627653	-0.591212576344877	-0.564103733632555	-0.537843709206954	-0.51244808178434	-0.487932430080982	-0.464312332813146	-0.441603368697098	-0.419821116449106
SAT1	-2.08154704670385	-2.08406465146953	-2.08643541666914	-2.08854734573646	-2.09028844210527	-2.09154670920935	-2.09221015048249	-2.09216676935848	-2.09130456927108	-2.0895115536541	-2.0866757259413	-2.08268508956647	-2.0774276479634	-2.07079140456587	-2.06266436280766	-2.05293452612255	-2.04148989794433	-2.02821848170678	-2.01333490330105	-1.99718116608525	-1.9798363396936	-1.96137949376033	-1.94188969791967	-1.92144602180583	-1.90012753505303	-1.87801330729551	-1.85518240816748	-1.83171390730318	-1.80768687433681	-1.78318037890261	-1.7582734906348	-1.73304527916761	-1.70757481413524	-1.68194116517194	-1.65622340191193	-1.63050059398941	-1.60377963192014	-1.57514307989291	-1.5447835180515	-1.51289352653974	-1.47966568550141	-1.44529257508033	-1.4099667754203	-1.37388086666511	-1.33722742895858	-1.3001990424445	-1.26298828726669	-1.22578774356894	-1.18878999149505
PDE4B	-2.18337027250424	-2.11312845002204	-2.04387994769335	-1.97565067030024	-1.90846652262481	-1.84235340944913	-1.77733723555527	-1.71344390572532	-1.65069932474136	-1.58912939738547	-1.52876002843972	-1.4696171226862	-1.41172658490698	-1.35511431988415	-1.29980623239979	-1.24582822723597	-1.19320620917478	-1.14196608299829	-1.09206373661627	-1.04342531675794	-0.99603211643463	-0.949865428657631	-0.904906546438253	-0.8611367627878	-0.818537370717578	-0.777089663238893	-0.73677493336305	-0.697574474101355	-0.659469578465115	-0.622441539465633	-0.586471650114216	-0.55154120342217	-0.517631492400798	-0.484723810061408	-0.452799449415305	-0.421839703473796	-0.392190371832476	-0.36416198880403	-0.33768294947539	-0.312681648933489	-0.289086482265255	-0.266825844557623	-0.245828130897527	-0.226021736371896	-0.207335056067662	-0.189696485071758	-0.173034418471118	-0.157277251352671	-0.14235337880335
ADAMTSL4-AS1	0.134813338001802	0.126850720477775	0.118836946579032	0.110773231612877	0.102660790886614	0.0945008397075555	0.0862945933830033	0.0780432672202614	0.0697480765266418	0.061410236609443	0.0530309627759772	0.0446114703335487	0.0361529745894628	0.0276566908510248	0.0191238344255418	0.0105556206203189	0.00195326474266313	-0.00668201790012015	-0.0153790279114823	-0.0241632833914571	-0.0330286452776022	-0.0419689745074815	-0.0509781320186591	-0.0600499787486917	-0.0691783756351469	-0.0783571836155814	-0.087580263627561	-0.0968414766086443	-0.106134683496397	-0.115453745228379	-0.124792522742151	-0.134144876975275	-0.143504668865314	-0.152865759349831	-0.162222009366386	-0.171567279852541	-0.180819202637942	-0.189916075719539	-0.198882759285846	-0.207744113525387	-0.216524998626675	-0.225250274778226	-0.233944802168565	-0.2426334409862	-0.251341051419655	-0.260092493657443	-0.268912627888085	-0.277826314300098	-0.286858413081998
NLRP3	-1.47761998953637	-1.46108967285272	-1.44477351792752	-1.42865850472952	-1.41273161322744	-1.39697982339002	-1.38139011518599	-1.36594946858409	-1.35064486355305	-1.3354632800616	-1.32039169807848	-1.30541709757241	-1.29052645851213	-1.27570676086638	-1.26094498460388	-1.24622810969337	-1.23154311610359	-1.21687698380326	-1.2022619843069	-1.18774414439801	-1.17333107694882	-1.15903039483155	-1.14484971091842	-1.13079663808167	-1.1168787891935	-1.10310377712615	-1.08947921475184	-1.07601271494279	-1.06271189057122	-1.04958435450936	-1.03663771962944	-1.02387959880367	-1.01131760490428	-0.998959350803486	-0.986812449373522	-0.974884513486608	-0.963046868326575	-0.951183527464503	-0.939321136353485	-0.927486340446615	-0.915705785196986	-0.904006116057692	-0.892413978481826	-0.880956017922481	-0.869658879832752	-0.85854920966573	-0.847653652874511	-0.836998854912187	-0.826611461231851
MAP3K2	-1.52458859773677	-1.51232085069699	-1.50012716873109	-1.48800064339719	-1.47593436625338	-1.46392142885776	-1.45195492276843	-1.4400279395435	-1.42813357074106	-1.41626490791921	-1.40441504263606	-1.39257706644971	-1.38074407091825	-1.3689091475998	-1.35706538805244	-1.34520588383428	-1.33332372650343	-1.32141200761797	-1.30947702513474	-1.29753313189924	-1.28558550180257	-1.27363930873585	-1.2616997265902	-1.24977192925673	-1.23786109062656	-1.22597238459079	-1.21411098504055	-1.20228206586695	-1.1904908009611	-1.17874236421412	-1.16704192951713	-1.15539467076123	-1.14380576183754	-1.13228037663718	-1.12082368905126	-1.1094408729709	-1.09800735615788	-1.08641346980743	-1.07468674296076	-1.06285470465912	-1.05094488394373	-1.03898480985584	-1.02700201143666	-1.01502401772743	-1.00307835776939	-0.991192560603763	-0.979394155271786	-0.967710670814691	-0.956169636273708
ATP13A3	-2.46002583621194	-2.38246146461597	-2.30602894745921	-2.23074303866693	-2.15661849216436	-2.08367006187678	-2.01191250172944	-1.94136056564759	-1.87202900755648	-1.80393258138138	-1.73708604104753	-1.67150414048019	-1.60720163360462	-1.54419327434608	-1.48249381662981	-1.42211801438107	-1.36308062152512	-1.30539639198721	-1.24905979747766	-1.1940457108395	-1.14033948769701	-1.0879264836745	-1.03679205439627	-0.986921555486615	-0.938300342569844	-0.890913771270252	-0.844747197212142	-0.799785976019811	-0.756015463317562	-0.713421014729694	-0.671987985880508	-0.631701732394304	-0.592547609895381	-0.554510974008043	-0.517577180356586	-0.481731584565312	-0.447152075151957	-0.414003713453455	-0.382252614322908	-0.351864892613417	-0.322806663178083	-0.295044040870006	-0.268543140542288	-0.24327007704803	-0.219190965240334	-0.196271919972297	-0.174479056097025	-0.153778488467616	-0.134136331937171
TFRC	-2.09254054408531	-2.0516751567603	-2.01097478727089	-1.9705174899104	-1.9303813189721	-1.89064432874929	-1.85138457353526	-1.8126801076233	-1.77460898530672	-1.73724926087879	-1.7006789886328	-1.66497622286207	-1.63021901785986	-1.59648542791948	-1.56385350733423	-1.53240131039738	-1.50220689140223	-1.47334830464208	-1.44561115179676	-1.41870052122982	-1.39257369726014	-1.3671879642066	-1.34250060638807	-1.31846890812343	-1.29505015373155	-1.27220162753131	-1.24988061384159	-1.22804439698127	-1.20665026126921	-1.18565549102429	-1.1650173705654	-1.1446931842114	-1.12464021628118	-1.10481575109361	-1.08517707296756	-1.06568146622191	-1.04719906118783	-1.03050830211591	-1.01542894420412	-1.00178074265046	-0.989383452652923	-0.978056829409488	-0.967620628118153	-0.957894603976901	-0.948698512183724	-0.939852107936611	-0.931175146433551	-0.922487382872534	-0.913608572451548
EREG	-3.07958613090914	-2.97490931094541	-2.87169861196622	-2.7700098221379	-2.66989872962679	-2.57142112259922	-2.47463278922152	-2.37958951766003	-2.28634709608107	-2.19496131265099	-2.1054879555361	-2.01798281290275	-1.93250167291727	-1.84910032374599	-1.76783455355524	-1.68876015051135	-1.61193290278067	-1.53740859852951	-1.46506663968351	-1.39472713294001	-1.32635692362299	-1.25992285705639	-1.19539177856417	-1.13273053347029	-1.07190596709869	-1.01288492477335	-0.955634251818204	-0.900120793557217	-0.846311395314345	-0.794172902413539	-0.743672160178758	-0.694776013933958	-0.647451309003091	-0.601664890710116	-0.557383604378986	-0.514574295333659	-0.474017736413819	-0.436403666343099	-0.401562379271367	-0.369324169348492	-0.339519330724342	-0.311978157548791	-0.286530943971705	-0.263007984142954	-0.241239572212408	-0.221056002329936	-0.202287568645409	-0.184764565308693	-0.168317286469661
EIF4E	-0.634632299442837	-0.629236534865969	-0.623961055506806	-0.618834105590013	-0.613883929340262	-0.609138770982218	-0.604626874740552	-0.600376484839931	-0.596415845505023	-0.592773200960496	-0.589476795431019	-0.58655487314126	-0.584035678315887	-0.581947455179568	-0.580318447956973	-0.579176900872767	-0.578551058151621	-0.578469164018202	-0.578833690852919	-0.579520595437299	-0.580518348597682	-0.581815421160412	-0.583400283951829	-0.585261407798275	-0.587387263526094	-0.589766321961626	-0.592387053931215	-0.595237930261201	-0.598307421777927	-0.601583999307734	-0.605056133676966	-0.608712295711963	-0.612540956239066	-0.616530586084621	-0.620669656074967	-0.624946637036447	-0.629713147048029	-0.635277458859229	-0.641563025302203	-0.648493299209111	-0.655991733412109	-0.663981780743356	-0.67238689403501	-0.681130526119229	-0.690136129828171	-0.699327157993993	-0.708627063448856	-0.717959299024915	-0.727247317554329
NFKB1	-2.16810519568878	-2.08680259816894	-2.00674777414406	-1.927982413981	-1.85054820804661	-1.77448684670777	-1.69984002033133	-1.62664941928416	-1.55495673393313	-1.4848036546451	-1.41623187178693	-1.34928307572549	-1.28399895682763	-1.22042120546023	-1.15859151199015	-1.09855156678425	-1.0403430602094	-0.984007682632459	-0.92949008343212	-0.876685578997298	-0.825561860210185	-0.776086617952977	-0.728227543107865	-0.681952326557045	-0.63722865918271	-0.594024231867053	-0.552306735492268	-0.512043860940549	-0.473203299094089	-0.435752740835082	-0.399659877045722	-0.364892398608202	-0.331417996404715	-0.299204361317456	-0.268219184228619	-0.238430156020396	-0.210387463206916	-0.184587082963406	-0.160915392163702	-0.139258767681642	-0.119503586391068	-0.101536225165815	-0.0852430608797252	-0.0705104704066345	-0.0572248306203834	-0.0452725183948083	-0.03453991060375	-0.0249133841210458	-0.0162793158205347
TET2	-2.16633366598657	-2.11677723147194	-2.06767909449934	-2.01908772738325	-1.97105160243815	-1.92361919197851	-1.87683896831882	-1.83075940377355	-1.78542897065719	-1.74089614128421	-1.69720938796908	-1.6544171830263	-1.61256799877033	-1.57171030751565	-1.53189258157675	-1.4931632932681	-1.45557091490418	-1.41916391879946	-1.38385210318905	-1.3494908165953	-1.31604685676361	-1.2834870214394	-1.25177810836806	-1.220886915295	-1.19078023996562	-1.16142488012532	-1.1327876335195	-1.10483529789357	-1.07753467099293	-1.05085255056298	-1.02475573434912	-0.999211020096764	-0.974185205551304	-0.949645088458147	-0.925557466562694	-0.901889137610348	-0.879201377717713	-0.858000701154561	-0.838171762896052	-0.819599217917347	-0.802167721193595	-0.785761927699966	-0.770266492411612	-0.755566070303693	-0.741545316351366	-0.728088885529791	-0.715081432814126	-0.702407613179529	-0.68995208160116
ELL2	-1.82318410117693	-1.8103628337822	-1.79746783759964	-1.78450134502012	-1.77146558843449	-1.75836280023361	-1.74519521280834	-1.73196505854953	-1.71867456984804	-1.70532597909472	-1.69192151868044	-1.67846342099604	-1.6649539184324	-1.65139524338036	-1.63778962823077	-1.62413930537451	-1.61044650720242	-1.59671346610536	-1.58293160712563	-1.56909035737412	-1.55518895234457	-1.54122662753072	-1.52720261842633	-1.51311616052513	-1.49896648932087	-1.48475284030729	-1.47047444897813	-1.45613055082715	-1.44172038134808	-1.42724317603467	-1.41269817038066	-1.3980845998798	-1.38340170002583	-1.36864870631249	-1.35382485423353	-1.33892937928269	-1.32399129969041	-1.30903588769504	-1.29405675980215	-1.27904753251733	-1.26400182234614	-1.24891324579418	-1.23377541936703	-1.21858195957026	-1.20332648290945	-1.18800260589019	-1.17260394501805	-1.15712411679863	-1.14155673773748
LCP2	-1.98050150267739	-1.92828150207292	-1.87679824191518	-1.82608045675232	-1.77615688113248	-1.72705624960382	-1.67880729671447	-1.63143875701258	-1.5849793650463	-1.53945785536378	-1.49490296251316	-1.45134342104258	-1.4088079655002	-1.36732533043416	-1.32692425039261	-1.28763345992369	-1.24948169357554	-1.21249768589632	-1.17659888208053	-1.14167470936118	-1.10771187534419	-1.0746970876355	-1.04261705384102	-1.01145848156669	-0.981208078418435	-0.951852552002171	-0.92337860992383	-0.895772959789335	-0.869022309204614	-0.843113365775591	-0.818032837108191	-0.793767430808343	-0.770303854481969	-0.747628815734998	-0.725729022173353	-0.70459118140296	-0.684658991135425	-0.666319405452863	-0.64947401651697	-0.634024416489444	-0.619872197531978	-0.60691895180627	-0.595066271474016	-0.58421574869691	-0.57426897563665	-0.565127544454931	-0.556693047313449	-0.548867076373901	-0.541551223797981
TPST1	-1.47221098366708	-1.4752083417254	-1.47795706067426	-1.48044435960756	-1.48265745761916	-1.48458357380294	-1.48620992725278	-1.48752373706255	-1.48851222232613	-1.4891626021374	-1.48946209559023	-1.4893979217785	-1.48895729979609	-1.48812744873688	-1.48689558769473	-1.48524893576353	-1.48317471203716	-1.48066013560948	-1.47772665546657	-1.47441043231724	-1.47072075283955	-1.46666690371153	-1.46225817161122	-1.45750384321665	-1.45241320520586	-1.44699554425689	-1.44126014704778	-1.43521630025657	-1.4288732905613	-1.42224040463999	-1.4153269291707	-1.40814215083145	-1.40069535630029	-1.39299583225526	-1.38505286537438	-1.37687574233571	-1.36831843988913	-1.35924853080395	-1.34969569578736	-1.33968961554652	-1.32925997078861	-1.31843644222079	-1.30724871055024	-1.29572645648413	-1.28389936072964	-1.27179710399393	-1.25944936698417	-1.24688583040755	-1.23413617497122
DOCK4	-1.44240488531247	-1.42092731873978	-1.39971828901384	-1.37877969801379	-1.35811344761875	-1.33772143970784	-1.3176055761602	-1.29776775885493	-1.27820988967118	-1.25893387048807	-1.23994160318472	-1.22123498964026	-1.20281593173382	-1.18468633134452	-1.16684809035148	-1.14930311063384	-1.13205329407071	-1.11510054254123	-1.09845350233889	-1.08211760260738	-1.06608991950111	-1.0503675291745	-1.03494750778195	-1.01982693147789	-1.00500287641672	-0.990472418752854	-0.97623263464071	-0.9622806002347	-0.948613391689235	-0.93522808515873	-0.922121756797597	-0.909291482760249	-0.896734339201099	-0.884447402274561	-0.872427748135047	-0.86067245293697	-0.849241175478824	-0.838186747638085	-0.827496005187646	-0.817155783900399	-0.807152919549236	-0.797474247907048	-0.788106604746727	-0.779036825841166	-0.770251746963256	-0.761738203885888	-0.753483032381955	-0.745473068224349	-0.737695147185961
RAPGEF1	-1.50269290176189	-1.46339298795338	-1.4247112095723	-1.38665929826254	-1.34924898566795	-1.31249200343242	-1.27640008319981	-1.24098495661399	-1.20625835531883	-1.17223201095821	-1.138917655176	-1.10632701961607	-1.07447183592228	-1.04336383573851	-1.01301475070864	-0.983436312476526	-0.954640252686047	-0.926638302981073	-0.899417270876098	-0.872951197423123	-0.847232664572278	-0.822254254273694	-0.7980085484775	-0.774488129133825	-0.751685578192802	-0.729593477604559	-0.708204409319227	-0.687510955286935	-0.667505697457815	-0.648181217781995	-0.629530098209606	-0.611544920690779	-0.594218267175642	-0.577542719614327	-0.561510859956964	-0.546115270153681	-0.531607102518779	-0.518204131457227	-0.505848872055161	-0.494483839398716	-0.484051548574028	-0.474494514667233	-0.465755252764467	-0.457776277951865	-0.450500105315564	-0.4438692499417	-0.437826226916407	-0.432313551325823	-0.427273738256082
NEAT1	-0.640422388141963	-0.664751646654887	-0.68864163727335	-0.712078128166501	-0.735046887503497	-0.757533683453496	-0.779524284185651	-0.801004457869116	-0.821959972673044	-0.842376596766596	-0.862240098318924	-0.881536245499183	-0.900250806476526	-0.918369549420109	-0.93587824249909	-0.952762653882622	-0.969008551739859	-0.984601704239956	-0.999578336842223	-1.01398815371188	-1.02783714107692	-1.04113128516539	-1.05387657220527	-1.06607898842459	-1.07774452005136	-1.08887915331359	-1.09948887443931	-1.10957966965651	-1.11915752519321	-1.12822842727743	-1.13679836213718	-1.14487331600047	-1.15245927509531	-1.15956222564973	-1.16618815389173	-1.17234304604932	-1.17778184489123	-1.18229437410878	-1.18593894131391	-1.18877385411853	-1.19085742013456	-1.19224794697393	-1.19300374224857	-1.19318311357039	-1.19284436855132	-1.19204581480327	-1.19084575993819	-1.18930251156798	-1.18747437730457
MALAT1	-3.21477056652882	-3.13371850008476	-3.05364782237968	-2.97457869887385	-2.89653129502755	-2.81952577630106	-2.74358230815468	-2.66872105604867	-2.59496218544332	-2.5223258617989	-2.4508322505757	-2.38050151723401	-2.31135382723409	-2.24340934603624	-2.17668823910073	-2.11121067188784	-2.04699680985786	-1.98406681847106	-1.92234560496876	-1.86174077346163	-1.80224653471389	-1.74385709948982	-1.68656667855368	-1.63036948266971	-1.57525972260217	-1.52123160911533	-1.46827935297344	-1.41639716494075	-1.36557925578152	-1.31581983626001	-1.26711311714047	-1.21945330918717	-1.17283462316436	-1.12725126983629	-1.08269745996722	-1.03916740432141	-0.997080757999205	-0.956796891410985	-0.918219588286073	-0.881252632353791	-0.845799807343459	-0.811764896984397	-0.779051685005931	-0.747563955137379	-0.717205491108065	-0.687880076647307	-0.659491495484429	-0.631943531348748	-0.605139967969591
SIK3	-1.47451645609582	-1.44383545498664	-1.41359256706758	-1.38379817106695	-1.35446264571306	-1.32559636973423	-1.29720972185877	-1.26931308081501	-1.24191682533125	-1.21503133413582	-1.18866698595702	-1.16283415952318	-1.13754323356261	-1.11280458680363	-1.08862859797455	-1.0650256458037	-1.04200610901937	-1.0195803663499	-0.997818530876213	-0.97677178644738	-0.956422117943904	-0.936751510246285	-0.917741948235023	-0.899375416790619	-0.881633900793583	-0.864499385124406	-0.8479538546636	-0.831979294291658	-0.81655768888909	-0.801671023336393	-0.787301282514067	-0.773430451302622	-0.760040514582547	-0.747113457234358	-0.73463126413855	-0.722575920175626	-0.711358200827511	-0.701339077654023	-0.692425829652473	-0.684525735820194	-0.6775460751545	-0.67139412665272	-0.665977169312175	-0.661202482130187	-0.65697734410408	-0.653209034231172	-0.649804831508795	-0.64667201493426	-0.643717863504899
ATP2B1	-2.87855205792272	-2.76017559670893	-2.64341949416716	-2.52837638323861	-2.41513889686449	-2.30379966798603	-2.19445132954443	-2.08718651448091	-1.98209785573668	-1.87927798625295	-1.77881953897094	-1.68081514683185	-1.58535744277691	-1.49253905974732	-1.4024526306843	-1.31519078852905	-1.23084616622281	-1.14951139670677	-1.07106736495618	-0.995284070778266	-0.922087819362209	-0.851404915897189	-0.783161665572384	-0.717284373576975	-0.653699345100141	-0.592332885331063	-0.533111299458921	-0.475960892672892	-0.420807970162161	-0.367578837115902	-0.316199798723299	-0.266597160173531	-0.218697226655777	-0.172426303359217	-0.127710695473033	-0.084476708186402	-0.0437973552476958	-0.0066506072439821	0.0271797953775209	0.0579101121695888	0.0857566026850034	0.110935526476541	0.13366314309698	0.154155712099103	0.172629493035682	0.1893007454595	0.204385728923335	0.218100702979968	0.230661927182173
ELF1	-1.050485539656	-1.04207343572377	-1.03371865560132	-1.02544591095592	-1.01727991345485	-1.00924537476537	-1.00136700655477	-0.993669520490316	-0.986177628239284	-0.97891604146895	-0.971909471846584	-0.965182631039463	-0.95876023071486	-0.952666982540049	-0.946927598182307	-0.941566789308904	-0.936609267587117	-0.932079744684219	-0.927900869447287	-0.923971643592909	-0.920281308092614	-0.916819103917938	-0.913574272040411	-0.910536053431566	-0.907693689062936	-0.905036419906052	-0.902553486932451	-0.900234131113658	-0.898067593421214	-0.896043114826645	-0.894149936301487	-0.892377298817272	-0.890714443345532	-0.889150610857799	-0.887675042325608	-0.886276978720488	-0.885256944223938	-0.884878871877923	-0.885077115944674	-0.885786030686429	-0.886939970365417	-0.888473289243875	-0.890320341584036	-0.892415481648134	-0.894693063698402	-0.897087441997073	-0.899532970806383	-0.901964004388564	-0.904314897005851
FNDC3A	-2.88315011314099	-2.79550005119411	-2.70882473109968	-2.62316915060349	-2.53857830745135	-2.45509719938907	-2.37277082416244	-2.29164417951728	-2.2117622631994	-2.13317007295459	-2.05591260652867	-1.98003486166744	-1.9055818361167	-1.83259852762227	-1.76112993392995	-1.69122105278553	-1.62291688193484	-1.55626241912367	-1.49114416769603	-1.4274025596813	-1.36501348585336	-1.3039528369861	-1.24419650385339	-1.18572037722913	-1.1285003478872	-1.07251230660148	-1.01773214414585	-0.964135751294201	-0.911699018820413	-0.860397837498369	-0.810208098101953	-0.761105691405049	-0.71306650818154	-0.66606643920531	-0.620081375250243	-0.575087207090222	-0.531657094049396	-0.490297099583625	-0.450882470664355	-0.413288454263035	-0.377390297351108	-0.343063246900026	-0.310182549881233	-0.278623453266177	-0.248261204026306	-0.218971049133066	-0.190628235557905	-0.16310801027227	-0.136285620247607
NFKBIA	-2.30728706657708	-2.2282891490097	-2.15058045078194	-2.07417099102693	-1.99907078887777	-1.92528986346758	-1.85283823392947	-1.78172591939657	-1.71196293900198	-1.64355931187882	-1.57652505716021	-1.51087019397926	-1.44660474146908	-1.38373871876279	-1.3222821449935	-1.26224503929434	-1.20363742079841	-1.14646930863882	-1.09075515350941	-1.03649675706571	-0.983685164883411	-0.932311422538188	-0.882366575605726	-0.833841669661711	-0.786727750281824	-0.741015863041751	-0.696697053517174	-0.653762367283778	-0.612202849917244	-0.572009546993257	-0.5331735040875	-0.495685766775658	-0.459537380633411	-0.424719391236447	-0.391222844160446	-0.359038784981094	-0.328513222911438	-0.299944241223472	-0.273250996581295	-0.248352645649006	-0.225168345090705	-0.203617251570489	-0.183618521752458	-0.165091312300713	-0.147954779879351	-0.13212808115247	-0.117530372784172	-0.104080811438554	-0.0916985537797162
SIPA1L1	-2.58485503908361	-2.53834258950618	-2.49236566444785	-2.44690152012528	-2.40192741275514	-2.35742059855409	-2.3133583337388	-2.26971787452593	-2.22647647713215	-2.18361139777413	-2.14109989266853	-2.09891921803202	-2.05704663008126	-2.01545938503292	-1.97413473910367	-1.93304994851016	-1.89218226946908	-1.85150895819707	-1.81105485150091	-1.77087402443565	-1.73098759059043	-1.6914166635544	-1.65218235691667	-1.61330578426639	-1.5748080591927	-1.53671029528472	-1.49903360613159	-1.46179910532245	-1.42502790644643	-1.38874112309267	-1.35295986885031	-1.31770525730847	-1.28299840205629	-1.24886041668291	-1.21531241477746	-1.18237550992908	-1.14995598773062	-1.11795273817941	-1.0863757814713	-1.05523513780214	-1.02454082736778	-0.994302870364059	-0.964531286986829	-0.935236097431938	-0.906427321895232	-0.878114980572561	-0.850309093659772	-0.82301968135271	-0.796256763847226
THBS1	-2.06571433686559	-2.05521884473934	-2.04444238657538	-2.03338420082984	-2.02204352595889	-2.01041960041867	-1.99851166266534	-1.98631895115505	-1.97384070434395	-1.96107616068819	-1.94802455864393	-1.93468513666733	-1.92105713321452	-1.90713978674167	-1.89293233570492	-1.87843401856044	-1.86364407376436	-1.84856173977285	-1.83319418383321	-1.8175482295268	-1.80162259981089	-1.78541601764276	-1.76892720597967	-1.75215488777888	-1.73509778599765	-1.71775462359327	-1.70012412352299	-1.68220500874408	-1.6639960022138	-1.64549582688943	-1.62670320572822	-1.60761686168745	-1.58823551772438	-1.56855789679627	-1.54858272186041	-1.52830871587404	-1.50765000286719	-1.48653554248287	-1.46498631109784	-1.44302328508884	-1.42066744083262	-1.39793975470593	-1.37486120308552	-1.35145276234814	-1.32773540887055	-1.30373011902947	-1.27945786920168	-1.25493963576392	-1.23019639509293
ITGAX	-1.18806486645794	-1.16143673061445	-1.1353794889714	-1.10987274853796	-1.08489611632327	-1.0604291993365	-1.03645160458681	-1.01294293908335	-0.989882809835284	-0.967250823851773	-0.945026588141973	-0.923189709715043	-0.901719795580142	-0.880596452746429	-0.859799288223062	-0.839307909019199	-0.819101922144001	-0.799160934606625	-0.77951378192036	-0.760215410831237	-0.741284595197527	-0.722740108877505	-0.70460072572944	-0.686885219611604	-0.669612364382271	-0.652800933899711	-0.636469702022198	-0.620637442608002	-0.605322929515396	-0.590544936602651	-0.57632223772804	-0.562673606749834	-0.549617817526306	-0.537173643915728	-0.525359859776371	-0.514195238966507	-0.503680793490358	-0.493797291854636	-0.484533142671346	-0.475876754552497	-0.467816536110095	-0.460340895956147	-0.453438242702661	-0.447096984961643	-0.441305531345102	-0.436052290465041	-0.431325670933471	-0.427114081362398	-0.423405930363828
ANKRD11	-1.26575529111456	-1.25559680630198	-1.24557678459399	-1.23567453347156	-1.22586936041569	-1.21614057290736	-1.20646747842756	-1.19682938445726	-1.18720559847746	-1.17757542796913	-1.16791818041327	-1.15821316329085	-1.14843968408287	-1.1385770502703	-1.12860456933413	-1.11850154875535	-1.10824729601494	-1.09782111859388	-1.0872923822486	-1.07674969177775	-1.06620121322565	-1.05565511263661	-1.04511955605496	-1.034602709525	-1.02411273909106	-1.01365781079747	-1.00324609068852	-0.992885744808549	-0.982584939201867	-0.972351839912793	-0.962194612985646	-0.952121424464744	-0.942140440394403	-0.932259826818943	-0.922487749782682	-0.912832375329937	-0.903062699765661	-0.892976511128106	-0.882625163061542	-0.872060009210236	-0.861332403218455	-0.850493698730468	-0.839595249390543	-0.828688408842948	-0.817824530731951	-0.80705496870182	-0.796431076396822	-0.786004207461226	-0.775825715539301
PLAUR	-2.96564173852392	-2.86005060480654	-2.75605479588545	-2.65368312703878	-2.55296441354462	-2.4539274706811	-2.35660111372631	-2.26101415795838	-2.1671954186554	-2.0751737110955	-1.98497785055678	-1.89663665231736	-1.81017893165534	-1.72563350384883	-1.64302918417595	-1.5623947879148	-1.4837591303435	-1.40715102674015	-1.33253536336396	-1.25984372757128	-1.18905498628594	-1.12014800643181	-1.05310165493271	-0.987894798712487	-0.924506304694991	-0.862915039804062	-0.803099870963543	-0.745039665097277	-0.688713289129107	-0.634099609982878	-0.58117749458243	-0.529925809851608	-0.480323422714256	-0.432349200094215	-0.385982008915331	-0.341200716101444	-0.298462930556027	-0.258174205225992	-0.220235323100347	-0.184547067168099	-0.151010220418256	-0.119525565839826	-0.0899938864218145	-0.0623159651532302	-0.0363925850230808	-0.0121245290203725	0.0105874198658846	0.0318424786466862	0.0517398643330227
NRIP1	-0.551959944574984	-0.565138825852538	-0.578075246452264	-0.590780505752423	-0.603265903131277	-0.615542737967088	-0.627622309638117	-0.639515917522627	-0.651234860998878	-0.662790439445133	-0.674193952239654	-0.685456698760701	-0.696589978386537	-0.707605090495424	-0.718513334465624	-0.729326009675397	-0.740054415503006	-0.750709851326712	-0.761281580424175	-0.771744563313522	-0.782088645233715	-0.792303671423718	-0.802379487122497	-0.812305937569013	-0.822072868002231	-0.831670123661116	-0.841087549784629	-0.850314991611735	-0.859342294381399	-0.868159303332583	-0.876755863704252	-0.885121820735369	-0.893247019664898	-0.901121305731802	-0.908734524175045	-0.916076520233593	-0.923281318502785	-0.930472424458517	-0.937623904660572	-0.944709825668739	-0.951704254042802	-0.958581256342547	-0.965314899127763	-0.971879248958235	-0.978248372393747	-0.984396335994087	-0.990297206319043	-0.995925049928398	-1.00125393338194
RUNX1	-0.452516774871796	-0.47415053487452	-0.495373557608951	-0.516187750169825	-0.536595019651882	-0.556597273149861	-0.576196417758498	-0.595394360572533	-0.614193008686702	-0.632594269195746	-0.650600049194401	-0.668212255777407	-0.6854327960395	-0.70226357707542	-0.718706505979905	-0.734763489847693	-0.750436435773522	-0.765727250852131	-0.780620815521704	-0.795102336958772	-0.809174212365584	-0.822838838944389	-0.836098613897439	-0.848955934426985	-0.861413197735275	-0.873472801024561	-0.885137141497093	-0.896408616355121	-0.907289622800895	-0.917782558036667	-0.927889819264686	-0.937613803687202	-0.946956908506466	-0.955921530924729	-0.96451006814424	-0.972724917367251	-0.980648900676877	-0.988348347273752	-0.995800915036395	-1.00298426184333	-1.00987604557307	-1.01645392410415	-1.02269555531508	-1.02857859708438	-1.03408070729058	-1.0391795438122	-1.04385276452775	-1.04807802731577	-1.05183299005476
ST6GALNAC3	-1.45199242293415	-1.47793295869086	-1.50280861903598	-1.52663003011237	-1.5494078180629	-1.57115260903043	-1.59187502915781	-1.61158570458791	-1.63029526146358	-1.6480143259277	-1.66475352412312	-1.6805234821927	-1.6953348262793	-1.70919818252579	-1.72212417707502	-1.73412343606986	-1.74520658565317	-1.7553842519678	-1.76461320817906	-1.77283922589298	-1.7800564289136	-1.78625894104492	-1.79144088609096	-1.79559638785575	-1.79871957014328	-1.80080455675759	-1.80184547150269	-1.80183643818259	-1.80077158060131	-1.79864502256287	-1.79545088787128	-1.79118330033057	-1.78583638374473	-1.77940426191781	-1.77188105865379	-1.76326089775672	-1.75346879539823	-1.74244897673925	-1.7302243790677	-1.71681793967149	-1.70225259583854	-1.68655128485678	-1.66973694401411	-1.65183251059846	-1.63286092189775	-1.61284511519989	-1.59180802779281	-1.56977259696441	-1.54676176000263
MIR181A1HG	-0.968877221495529	-1.01247506001928	-1.05495800495492	-1.09631998188629	-1.13655491639724	-1.17565673407164	-1.21361936049334	-1.25043672124618	-1.28610274191403	-1.32061134808074	-1.35395646533016	-1.38613201924615	-1.41713193541256	-1.44695013941325	-1.47558055683207	-1.50301711325287	-1.52925373425951	-1.55428434543584	-1.57809685803562	-1.60068794242725	-1.62206466286654	-1.64223408360929	-1.66120326891132	-1.67897928302845	-1.69556919021648	-1.71098005473122	-1.72521894082849	-1.73829291276409	-1.75020903479384	-1.76097437117355	-1.77059598615903	-1.7790809440061	-1.78643630897055	-1.79266914530822	-1.79778651727489	-1.8017954891264	-1.80450095413433	-1.80573210840422	-1.80553247044279	-1.80394555875676	-1.80101489185284	-1.79678398823774	-1.79129636641819	-1.7845955449009	-1.77672504219259	-1.76772837679998	-1.75764906722977	-1.7465306319887	-1.73441658958346
LIMS1	-1.50628193067884	-1.51666998982734	-1.52639267562765	-1.53542829316686	-1.54375514753202	-1.55135154381021	-1.55819578708848	-1.56426618245392	-1.56954103499357	-1.57399864979452	-1.57761733194382	-1.58037538652854	-1.58225111863575	-1.58322283335251	-1.5832688357659	-1.58236743096298	-1.58049692403081	-1.57763562005646	-1.57382389917828	-1.56912656453198	-1.56355855570061	-1.55713481226724	-1.54987027381494	-1.54177987992676	-1.53287857018578	-1.52318128417506	-1.51270296147766	-1.50145854167665	-1.48946296435509	-1.47673116909606	-1.46327809548261	-1.44911868309781	-1.43426787152472	-1.41874060034642	-1.40255180914595	-1.3857164375064	-1.36793450872603	-1.34893805912367	-1.32879004781328	-1.3075534339088	-1.28529117652416	-1.26206623477333	-1.23794156777023	-1.21298013462882	-1.18724489446303	-1.16079880638681	-1.13370482951411	-1.10602592295886	-1.07782504583501
RANBP2	-0.49247477364849	-0.538869377485542	-0.584043440915912	-0.628006899919491	-0.670769690476181	-0.712341748565876	-0.752733010168474	-0.791953411263874	-0.830012887831968	-0.866921375852656	-0.902688811305833	-0.937325130171399	-0.970840268429248	-1.00324416205928	-1.03454674704139	-1.06475795935547	-1.09388773498142	-1.12194600989915	-1.14897093447743	-1.17497971958592	-1.19995089195581	-1.2238629783183	-1.24669450540458	-1.26842399994583	-1.28902998867325	-1.30849099831803	-1.32678555561136	-1.34389218728444	-1.35978942006845	-1.37445578069458	-1.38786979589403	-1.40000999239799	-1.41085489693765	-1.4203830362442	-1.42857293704883	-1.43540312608273	-1.44084222303447	-1.44488820157831	-1.44756361942403	-1.4488910342814	-1.44889300386019	-1.44759208587016	-1.44501083802109	-1.44117181802274	-1.43609758358489	-1.42981069241731	-1.42233370222975	-1.413689170732	-1.40389965563382
ARHGAP24	-0.563332287322561	-0.633394301876087	-0.701926538492465	-0.768881716969588	-0.834212557105347	-0.897871778697635	-0.959812101544344	-1.01998624544337	-1.0783469301926	-1.13484687558992	-1.18943880143324	-1.24207542752044	-1.29270947364941	-1.34129365961805	-1.38778070522425	-1.4321233302659	-1.47427425454089	-1.51418619784712	-1.55193861862764	-1.58766531129377	-1.62140049959583	-1.65317840728413	-1.68303325810898	-1.71099927582069	-1.73711068416957	-1.76140170690593	-1.78390656778009	-1.80465949054235	-1.82369469894302	-1.84104641673241	-1.85674886766085	-1.87083627547862	-1.88334286393606	-1.89430285678346	-1.90375047777114	-1.91171995064941	-1.91765003777836	-1.92103339915827	-1.92198510499978	-1.92062022551352	-1.91705383091011	-1.91140099140019	-1.90377677719437	-1.89429625850329	-1.88307450553758	-1.87022658850785	-1.85586757762475	-1.8401125430989	-1.82307655514092
BASP1	-1.52565893993643	-1.54434423141065	-1.5621508261172	-1.57907783103224	-1.59512435313197	-1.61028949939255	-1.62457237679014	-1.63797209230094	-1.65048775290111	-1.66211846556683	-1.67286333727427	-1.6827214749996	-1.691691985719	-1.69977397640865	-1.70696655404471	-1.71326882560337	-1.71867989806079	-1.72319887839315	-1.72680629716933	-1.72948766555432	-1.73124956141848	-1.73209856263215	-1.73204124706571	-1.73108419258949	-1.72923397707385	-1.72649717838916	-1.72288037440576	-1.718390142994	-1.71303306202425	-1.70681570936685	-1.69974466289216	-1.69182650047053	-1.68306779997233	-1.6734751392679	-1.66305509622759	-1.65181424872177	-1.63985670147327	-1.62726250673703	-1.61400216368154	-1.60004617147528	-1.58536502928675	-1.56992923628443	-1.55370929163681	-1.53667569451238	-1.51879894407963	-1.50004953950704	-1.4803979799631	-1.4598147646163	-1.43827039263513
RNF144B	-1.89837974910932	-1.90108214501712	-1.90334090491604	-1.90514925476412	-1.90650042051945	-1.90738762814008	-1.90780410358409	-1.90774307280954	-1.90719776177451	-1.90616139643704	-1.90462720275522	-1.90258840668711	-1.90003823419078	-1.89696991122429	-1.89337666374572	-1.88925171771312	-1.88458829908457	-1.87937963381813	-1.87356097807224	-1.86708614590354	-1.85997620011737	-1.85225220351912	-1.84393521891412	-1.83504630910775	-1.82560653690537	-1.81563696511233	-1.805158656534	-1.79419267397573	-1.78276008024289	-1.77088193814083	-1.75857931047492	-1.74587326005052	-1.73278484967298	-1.71933514214767	-1.70554520027995	-1.69143608687517	-1.67706480369652	-1.66245694946609	-1.6475864824276	-1.63242736082476	-1.61695354290131	-1.60113898690096	-1.58495765106743	-1.56838349364445	-1.55139047287574	-1.53395254700501	-1.51604367427599	-1.49763781293241	-1.47870892121797
ADGRB3	-1.37232953988102	-1.37883350996937	-1.3846602489721	-1.38983717924668	-1.3943917231506	-1.39835130304135	-1.4017433412764	-1.40459526021326	-1.40693448220939	-1.4087884296223	-1.41018452480945	-1.41115019012835	-1.41171284793647	-1.41189992059131	-1.41173883045034	-1.41125699987105	-1.41048185121093	-1.40944080682747	-1.40809140509713	-1.40635956392002	-1.40422527493907	-1.40166852979724	-1.39866932013745	-1.39520763760263	-1.39126347383574	-1.3868168204797	-1.38184766917746	-1.37633601157195	-1.37026183930611	-1.36360514402288	-1.35634591736519	-1.34846415097599	-1.3399398364982	-1.33075296557477	-1.32088352984864	-1.31031152096275	-1.29938214716734	-1.28840609972273	-1.27731159478699	-1.26602684851816	-1.2544800770743	-1.24259949661346	-1.23031332329369	-1.21754977327305	-1.20423706270959	-1.19030340776136	-1.17567702458642	-1.16028612934281	-1.14405893818859
FOXO3	-1.4143598844983	-1.43818531316081	-1.46105863793021	-1.482979516643	-1.50394760713571	-1.52396256724483	-1.54302405480687	-1.56113172765835	-1.57828524363576	-1.59448426057561	-1.60972843631441	-1.62401742868868	-1.63735089553491	-1.64972849468961	-1.66114988398929	-1.67161472127046	-1.68112266436963	-1.68967337112329	-1.69724217272724	-1.70380750110677	-1.70937366519267	-1.71394497391573	-1.71752573620675	-1.72012026099651	-1.72173285721582	-1.72236783379545	-1.7220294996662	-1.72072216375887	-1.71845013500424	-1.7152177223331	-1.71102923467625	-1.70588898096448	-1.69980127012859	-1.69277041109935	-1.68480071280757	-1.67589648418403	-1.66595630080389	-1.65489040660604	-1.64272061306688	-1.62946873166281	-1.61515657387022	-1.5998059511655	-1.58343867502507	-1.5660765569253	-1.5477414083426	-1.52845504075338	-1.50823926563401	-1.4871158944609	-1.46510673871045
PAG1	-1.63983416405127	-1.62235049781398	-1.60495280999441	-1.5876348785295	-1.57039048135621	-1.5532133964115	-1.53609740163232	-1.51903627495562	-1.50202379431837	-1.4850537376575	-1.46811988290999	-1.45121600801278	-1.43433589090283	-1.41747330951709	-1.40062204179252	-1.38377586566606	-1.36692855907469	-1.35007389995534	-1.33325627688661	-1.31652143808099	-1.29986520092632	-1.28328338281044	-1.26677180112119	-1.2503262732464	-1.23394261657392	-1.21761664849157	-1.2013441863872	-1.18512104764863	-1.16894304966373	-1.1528060098203	-1.1367057455062	-1.12063807410927	-1.10459881301733	-1.08858377961823	-1.0725887912998	-1.05660966544989	-1.04047355493812	-1.02404027089756	-1.00735461811114	-0.99046140136181	-0.973405425432522	-0.956231495106221	-0.938984415165854	-0.921708990394366	-0.904450025574706	-0.887252325489821	-0.870160694922656	-0.853219938656161	-0.83647486147328
JMJD1C	-1.56043159668596	-1.58751830142235	-1.61344282205587	-1.63820504996657	-1.66180487653447	-1.6842421931396	-1.705516891162	-1.72562886198171	-1.74457799697874	-1.76236418753314	-1.77898732502493	-1.79444730083416	-1.80874400634084	-1.82187733292501	-1.83384717196672	-1.84465341484597	-1.85429595294282	-1.86277467763729	-1.87011061174575	-1.87632587899048	-1.88142202211035	-1.88540058384426	-1.88826310693107	-1.89001113410968	-1.89064620811896	-1.8901698716978	-1.88858366758508	-1.88588913851969	-1.88208782724051	-1.87718127648641	-1.87117102899628	-1.86405862750901	-1.85584561476348	-1.84653353349856	-1.83612392645314	-1.82461833636611	-1.81226058493966	-1.79925086466606	-1.78552527446935	-1.77101991327353	-1.75567088000264	-1.73941427358069	-1.72218619293169	-1.70392273697968	-1.68456000464867	-1.66403409486268	-1.64228110654574	-1.61923713862186	-1.59483829001506
RILPL2	-2.18513464812807	-2.171254211829	-2.15720243544311	-2.14295924839042	-2.12850458009095	-2.11381835996471	-2.09888051743172	-2.08367098191199	-2.06816968282554	-2.05235654959239	-2.03621151163254	-2.01971449836602	-2.00284543921283	-1.98558426359301	-1.96791090092655	-1.94980528063348	-1.93124733213381	-1.91221698484755	-1.89276126114706	-1.87294884484822	-1.85279215753637	-1.83230362079682	-1.81149565621491	-1.79038068537597	-1.76897112986532	-1.7472794112683	-1.72531795117023	-1.70309917115645	-1.68063549281228	-1.65793933772305	-1.63502312747409	-1.61189928365073	-1.58858022783829	-1.56507838162211	-1.54140616658752	-1.51757600431985	-1.49338432145118	-1.46864705618817	-1.44340589747799	-1.41770253426777	-1.39157865550469	-1.3650759501359	-1.33823610710855	-1.31110081536981	-1.28371176386684	-1.25611064154678	-1.22833913735681	-1.20043894024407	-1.17245173915572
AL163541.1	-1.43542999956863	-1.46100057011864	-1.48560612676065	-1.50924790756939	-1.53192715061958	-1.55364509398594	-1.57440297574318	-1.59420203396604	-1.61304350672922	-1.63092863210745	-1.64785864817545	-1.66383479300795	-1.67885830467966	-1.6929304212653	-1.70605238083959	-1.71822542147726	-1.72945078125303	-1.73972969824161	-1.74904757346455	-1.75738949596645	-1.76475623585662	-1.77114856324437	-1.77656724823899	-1.78101306094979	-1.78448677148607	-1.78698914995715	-1.78852096647231	-1.78908299114088	-1.78867599407214	-1.78730074537541	-1.78495801516	-1.78164857353519	-1.77737319061031	-1.77213263649465	-1.76592768129751	-1.75875909512821	-1.75058381587585	-1.7413650358734	-1.73111290689595	-1.7198375807186	-1.70754920911644	-1.69425794386456	-1.67997393673806	-1.66470733951203	-1.64846830396156	-1.63126698186175	-1.6131135249877	-1.59401808511449	-1.57399081401722
FMN1	-1.49059684520332	-1.51861888746496	-1.54573598223016	-1.57192458941919	-1.59716116895234	-1.62142218074989	-1.64468408473212	-1.6669233408193	-1.68811640893172	-1.70823974898966	-1.7272698209134	-1.74518308462322	-1.7619560000394	-1.77756502708222	-1.79198662567196	-1.8051972557289	-1.81717337717333	-1.82789144992551	-1.83736364001555	-1.84563141510946	-1.85271518758142	-1.85863536980561	-1.86341237415621	-1.8670666130074	-1.86961849873336	-1.87108844370826	-1.87149686030629	-1.87086416090162	-1.86921075786844	-1.86655706358092	-1.86292349041324	-1.85833045073958	-1.85279835693412	-1.84634762137104	-1.83899865642451	-1.83077187446873	-1.8212677634634	-1.81012987744516	-1.79744322790359	-1.78329282632823	-1.76776368420866	-1.75094081303442	-1.73290922429509	-1.71375392948022	-1.69355994007937	-1.6724122675821	-1.65039592347798	-1.62759591925656	-1.60409726640741
VMP1	0.208153137262725	0.108474155691716	0.0106718229603644	-0.085176820222333	-0.178994733147391	-0.27070487510582	-0.360230205388629	-0.447493683286822	-0.532418268091414	-0.614926919093415	-0.694942595583832	-0.772388256853672	-0.847186862193952	-0.919261370895673	-0.98853474224985	-1.05492993554749	-1.1183699100796	-1.1787776251372	-1.23618592322089	-1.29072527803762	-1.34246509568793	-1.39147478227236	-1.43782374389141	-1.48158138664563	-1.52281711663555	-1.5616003399617	-1.5980004627246	-1.63208689102479	-1.66392903096279	-1.69359628863914	-1.72115807015436	-1.74668378160899	-1.77024282910356	-1.79190461873858	-1.81173855661461	-1.82981404883216	-1.84509256633917	-1.85663190903063	-1.86464597642758	-1.86934866805112	-1.87095388342231	-1.86967552206222	-1.86572748349194	-1.85932366723252	-1.85067797280504	-1.84000429973058	-1.82751654753021	-1.81342861572499	-1.79795440383601
ZNF331	-1.50539008758882	-1.5385557678604	-1.57051424630341	-1.60123627660179	-1.63069261243946	-1.65885400750035	-1.68569121546839	-1.71117499002751	-1.73527608486164	-1.7579652536547	-1.77921325009063	-1.79899082785336	-1.81726874062681	-1.83401774209491	-1.84920858594159	-1.86281202585078	-1.87479881550641	-1.8851397085924	-1.89391194577273	-1.90122043597683	-1.90707743528685	-1.91149519978493	-1.91448598555323	-1.91606204867388	-1.91623564522902	-1.91501903130081	-1.91242446297139	-1.9084641963229	-1.90315048743749	-1.89649559239731	-1.88851176728449	-1.87921126818119	-1.86860635116954	-1.8567092723317	-1.84353228774981	-1.82908765350601	-1.81288744268089	-1.79451021329081	-1.77406794882154	-1.75167263275885	-1.72743624858853	-1.70147077979635	-1.67388820986809	-1.64480052228953	-1.61431970054645	-1.58255772812461	-1.54962658850981	-1.51563826518781	-1.48070474164439
PLCB1	-1.87132312964083	-1.88135824016271	-1.890713280721	-1.8993765832667	-1.90733647975081	-1.91458130212433	-1.92109938233828	-1.92687905234364	-1.93190864409143	-1.93617648953265	-1.9396709206183	-1.94238026929938	-1.9442928675269	-1.94539704725185	-1.94568114042526	-1.9451334789981	-1.9437423949214	-1.94149622014615	-1.93839135375954	-1.93444070534461	-1.92965737259613	-1.92405445320886	-1.91764504487757	-1.91044224529702	-1.90245915216198	-1.89370886316721	-1.88420447600749	-1.87395908837757	-1.86298579797223	-1.85129770248622	-1.83890789961432	-1.82582948705129	-1.8120755624919	-1.79765922363091	-1.78259356816309	-1.7668916937832	-1.75041288313979	-1.73302497283072	-1.71475389147478	-1.69562556769075	-1.67566593009742	-1.65490090731358	-1.633356427958	-1.61105842064947	-1.58803281400677	-1.5643055366487	-1.53990251719402	-1.51484968426153	-1.48917296647
MT-ND1	-2.51232473973583	-2.45195799847389	-2.39207344218067	-2.33271710437798	-2.27393501858764	-2.21577321833145	-2.15827773713123	-2.10149460850879	-2.04546986598594	-1.9902495430845	-1.93587967332627	-1.88240629023307	-1.82987542732671	-1.77833311812901	-1.72782539616177	-1.6783982949468	-1.63009784800592	-1.58297008886094	-1.53683667840112	-1.49148215324223	-1.44689686049579	-1.40307114727338	-1.35999536068652	-1.31765984784677	-1.27605495586567	-1.23517103185478	-1.19499842292564	-1.1555274761898	-1.1167485387588	-1.07865195774419	-1.04122808025753	-1.00446725341035	-0.968359824314203	-0.932896140080642	-0.898066547821208	-0.863861394647451	-0.831080549962635	-0.800405877515864	-0.771650715937458	-0.744628403857741	-0.719152279907025	-0.69503568271563	-0.672091950913878	-0.650134423132079	-0.628976438000562	-0.608431334149636	-0.588312450209626	-0.568433124810846	-0.54860669658362
CDC42	1.73058405731439	1.67783628723463	1.62510095201539	1.57249481491079	1.52013463917493	1.46813718806194	1.41661922482592	1.36569751272099	1.31548881500126	1.26610989492084	1.21767751573385	1.1703084406944	1.1241194330566	1.07922725607456	1.0357486730024	0.993800447094231	0.953499341604164	0.914962119786313	0.877922455012433	0.841984787771124	0.807072031991772	0.773107101603756	0.74001291053646	0.707712372719268	0.676128402081561	0.645183912552719	0.614801818062127	0.584905032539167	0.555416469913222	0.526259044113677	0.49735566906991	0.468629258711307	0.440002726967248	0.411398987767116	0.382740955040295	0.353951542716166	0.325833041786167	0.299141606979587	0.273730947832585	0.249454773881321	0.226166794661956	0.203720719710646	0.181970258563552	0.160769120756832	0.139971015826649	0.11942965330916	0.0989987427405202	0.0785319936568979	0.0578831155944467
RPL11	-0.711059730181037	-0.702886585679222	-0.695103475105976	-0.687633980040469	-0.68040168206188	-0.673330162749381	-0.666343003682151	-0.659363786439364	-0.652316092600192	-0.645123503743814	-0.637709601449403	-0.629997967296136	-0.621912182863188	-0.613375829729731	-0.604312489474947	-0.594645743678003	-0.584299173918081	-0.573196361774352	-0.561491425996236	-0.549426073657728	-0.537055268824873	-0.524433975563717	-0.5116171579403	-0.498659780020666	-0.485616805870863	-0.472543199556929	-0.459493925144912	-0.446523946700852	-0.433688228290796	-0.421041733980787	-0.408639427836869	-0.396536273925083	-0.384787236311475	-0.37344727906209	-0.362571366242969	-0.352214461920158	-0.341704195595728	-0.330415638096439	-0.31847491547537	-0.306008153785594	-0.293141479080187	-0.280001017412223	-0.266712894834781	-0.253403237400935	-0.240198171163761	-0.227223822176332	-0.214606316491727	-0.202471780163021	-0.190946339243288
RPS8	-1.0506803625027	-0.98782056904878	-0.926323591599091	-0.866139284597448	-0.807217502487674	-0.749508099713585	-0.692960930718997	-0.637525849947731	-0.583152711843604	-0.529791370850435	-0.47739168141204	-0.425903497972242	-0.375276674974852	-0.325461066863693	-0.276406528082583	-0.228062913075339	-0.18038007628578	-0.133307872157723	-0.0870487353825629	-0.0418494573217602	0.00227357257577047	0.045303964861111	0.0872253300853454	0.128021278799553	0.167675421554822	0.206171368902232	0.243492731392866	0.279623119577812	0.314546144008146	0.348245415234959	0.380704543809327	0.411907140282339	0.441836815205074	0.470477179128615	0.49781184260405	0.523824416182458	0.548992008089586	0.573734586884209	0.597950053616955	0.621536309338439	0.644391255099291	0.666412791950133	0.687498820941587	0.707547243124278	0.726455959548827	0.74412287126586	0.760445879326001	0.775322884779873	0.788651788678096
S100A6	0.768558773334547	0.741477111969709	0.714671787235629	0.688116549646467	0.66178514971638	0.635651337959526	0.609688864890058	0.583871481022136	0.558172936869919	0.532566982947558	0.507027369769216	0.481527847849046	0.456042167701208	0.430544079839857	0.405007334779151	0.379405683033246	0.3537128751163	0.327902661542471	0.301958427719416	0.275903761661329	0.249772717792179	0.22359935053592	0.197417714316522	0.171261863557947	0.145165852684154	0.119163736119107	0.0932895682867702	0.0675774036111057	0.0420612965160747	0.0167753014256434	-0.00824652723622752	-0.0329701350455767	-0.0573614675784396	-0.0813864704108529	-0.105011089118857	-0.128201269278486	-0.150888893203971	-0.173051462702635	-0.194723352590146	-0.215938937682179	-0.236732592794406	-0.257138692742495	-0.277191612342124	-0.296925726408958	-0.316375409758675	-0.335575037206942	-0.354558983569435	-0.37336162366182	-0.392017332299774
RPS27	-1.98999265561489	-1.95029324627914	-1.91118791141789	-1.87265014988374	-1.83465346052929	-1.79717134220715	-1.76017729376993	-1.72364481407022	-1.68754740196065	-1.6518585562938	-1.6165517759223	-1.58160055969874	-1.54697840647572	-1.51265881510587	-1.47861528444177	-1.44482131333604	-1.41125040064128	-1.3778760452101	-1.34478160645289	-1.31207670818341	-1.27977424585931	-1.24788711493824	-1.21642821087784	-1.18541042913576	-1.15484666516967	-1.12474981443719	-1.09513277239599	-1.06600843450371	-1.03738969621801	-1.00928945299652	-0.981720600296911	-0.954696033576815	-0.92822864829389	-0.902331339905784	-0.877017003870143	-0.85229853564462	-0.827888776370351	-0.803531589096674	-0.779286402143536	-0.755212643830887	-0.731369742478673	-0.707817126406844	-0.684614223935348	-0.661820463384131	-0.639495273073146	-0.617698081322336	-0.596488316451652	-0.575925406781042	-0.556068780630454
RPS7	-0.515657652298964	-0.52741434753835	-0.539164988249943	-0.550848120098376	-0.562402288748285	-0.573766039864307	-0.584877919111074	-0.595676472153223	-0.606100244655387	-0.616087782282204	-0.625577630698306	-0.634508335568329	-0.642818442556908	-0.650446497328678	-0.657331045548276	-0.663410632880333	-0.668623804989486	-0.672909107540371	-0.67647448551296	-0.679585652981865	-0.682267809253669	-0.684546153634963	-0.686445885432331	-0.687992203952361	-0.689210308501641	-0.690125398386756	-0.690762672914296	-0.691147331390844	-0.691304573122991	-0.691259597417321	-0.691037603580423	-0.690663790918883	-0.690163358739287	-0.689561506348225	-0.68888343305228	-0.688154338158043	-0.686641241336659	-0.683700484443156	-0.679491250059933	-0.674172720769395	-0.667904079153942	-0.66084450779598	-0.653153189277909	-0.644989306182132	-0.636512041091053	-0.627880576587071	-0.619254095252592	-0.610791779670017	-0.602652812421749
RPS27A	-1.18433217023658	-1.16059776426456	-1.13743383831888	-1.11476099275668	-1.09249982793512	-1.07057094421135	-1.04889494194251	-1.02739242148576	-1.00598398319824	-0.984590227437118	-0.963131754559533	-0.941529164922642	-0.919703058883591	-0.897574036799534	-0.875062699027622	-0.852089645925004	-0.828575477848831	-0.804440795156257	-0.779982149422666	-0.755568110250925	-0.731227305039391	-0.706988361186437	-0.682879906090422	-0.65893056714971	-0.635168971762664	-0.611623747327649	-0.58832352124303	-0.565296920907167	-0.542572573718429	-0.520179107075176	-0.498145148375773	-0.476499325018584	-0.455270264401971	-0.434486593924302	-0.414176940983937	-0.394369932979241	-0.374249791886979	-0.35309895398451	-0.331093368121076	-0.308408983145934	-0.285221747908327	-0.261707611257507	-0.238042522042719	-0.214402429113215	-0.190963281318244	-0.167901027507051	-0.145391616528891	-0.123610997233006	-0.102735118468649
TMSB10	1.20835549400727	1.16830357050975	1.12842470711501	1.08877026329721	1.04939159853049	1.01034007228901	0.971667044046896	0.933423873278313	0.895661919457404	0.858432542058317	0.821787100555202	0.785776954422204	0.750453463133471	0.715867986163153	0.682071882985397	0.649116513074351	0.617053235904163	0.585933410948982	0.555597282784315	0.525834697463989	0.496621416679636	0.467933202122874	0.439745815485339	0.412035018458654	0.384776572734448	0.357946240004347	0.331519781959978	0.30547296029297	0.279781536694947	0.254421272857541	0.229367930472376	0.204597271231079	0.180085056825279	0.155807048946605	0.131739009286678	0.107856699537131	0.0847826049089174	0.0630668285513706	0.042576559063685	0.0231789850450542	0.0047412950946768	-0.0128693221882545	-0.0297856782045426	-0.0461405843549954	-0.0620668520404166	-0.0776972926616097	-0.0931647176193827	-0.108601938314537	-0.124141766147881
RPL32	-0.934091391025644	-0.925367098357649	-0.916941098630975	-0.908755721085029	-0.900753294959223	-0.892876149492967	-0.885066613925668	-0.877267017496738	-0.869419689445582	-0.861466959011613	-0.853351155434241	-0.845014607952874	-0.83639964580692	-0.82744859823579	-0.818103794478894	-0.808307563775638	-0.798002235365436	-0.787130138487694	-0.775858341230963	-0.764413633458743	-0.752827927072866	-0.741133133975164	-0.729361166067469	-0.717543935251614	-0.705713353429432	-0.693901332502754	-0.682139784373415	-0.670460620943246	-0.658895754114077	-0.647477095787744	-0.636236557866078	-0.625206052250912	-0.614417490844077	-0.603902785547407	-0.593693848262734	-0.58382259089189	-0.573754803912348	-0.563005681742668	-0.551681242196312	-0.53988750308675	-0.527730482227441	-0.515316197431849	-0.502750666513442	-0.490139907285682	-0.477589937562031	-0.465206775155957	-0.453096437880923	-0.441364943550392	-0.430118309977829
RPL34	-0.79863396227862	-0.803885478943777	-0.809251181635652	-0.814633910024475	-0.819936503780475	-0.825061802573879	-0.829912646074919	-0.834391873953822	-0.838402325880814	-0.841846841526128	-0.844628260559988	-0.84664942265263	-0.847813167474275	-0.848022334695156	-0.847179763985503	-0.845188295015541	-0.8419507674555	-0.83737002097561	-0.831734624024866	-0.825430660935089	-0.818507245200745	-0.811013490316301	-0.802998509776222	-0.794511417074972	-0.785601325707017	-0.776317349166825	-0.766708600948862	-0.756824194547588	-0.746713243457477	-0.736424861172986	-0.726008161188588	-0.715512256998746	-0.704986262097923	-0.69447928998059	-0.684040454141209	-0.673718868074247	-0.662450034532833	-0.64928571386625	-0.634449405963179	-0.61816461071231	-0.600654828002325	-0.58214355772191	-0.562854299759752	-0.543010554004535	-0.522835820344945	-0.502553598669668	-0.48238738886739	-0.462560690826795	-0.443297004436568
RPS3A	-1.85026591639687	-1.81252391102496	-1.77544565818173	-1.73896645236561	-1.70302158807506	-1.66754635980851	-1.63247606206441	-1.5977459893412	-1.56329143613733	-1.52904769695123	-1.49495006628135	-1.46093383862614	-1.42693430848403	-1.39288677035347	-1.35872651873291	-1.32438884812078	-1.28980905301553	-1.25492242791561	-1.21993418352548	-1.18511346649721	-1.15049147525063	-1.11609940820555	-1.08196846378181	-1.04812984039923	-1.01461473647762	-0.981454350436826	-0.948679880696658	-0.916322525676944	-0.884413483797508	-0.852983953478175	-0.822065133138766	-0.79168822119911	-0.761884416079029	-0.732684916198349	-0.70412091997689	-0.676223625834479	-0.648367938400492	-0.619993807121446	-0.591229997642867	-0.562205275610289	-0.533048406669238	-0.503888156465245	-0.474853290643842	-0.446072574850558	-0.417674774730921	-0.389788655930463	-0.362542984094714	-0.336066524869203	-0.310488043899462
RPL37	-0.23939219846595	-0.25705352964267	-0.274742083437883	-0.292360679069814	-0.309812135756692	-0.32699927271674	-0.343824909168183	-0.360191864329251	-0.376002957418162	-0.391161007653149	-0.405568834252433	-0.419129256434244	-0.431745093416804	-0.443319164418338	-0.453754288657076	-0.46295328535124	-0.470818973719057	-0.477254172978752	-0.482554018189349	-0.4871106565126	-0.490972425320819	-0.494187661986324	-0.49680470388143	-0.498871888378454	-0.500437552849713	-0.501550034667522	-0.5022576712042	-0.50260879983206	-0.50265175792342	-0.502434882850595	-0.502006511985903	-0.50141498270166	-0.50070863237018	-0.499935798363785	-0.499144818054786	-0.4983840288155	-0.496609273763042	-0.492889717129705	-0.487443677960579	-0.480489475300758	-0.472245428195328	-0.462929855689383	-0.45276107682801	-0.441957410656301	-0.430737176219348	-0.419318692562238	-0.407920278730063	-0.396760253767915	-0.386056936720883
RPS23	-0.508208744641814	-0.499331275498758	-0.490800060081056	-0.482577189132774	-0.474624753397978	-0.466904843620727	-0.459379550545088	-0.452010964915126	-0.444761177474903	-0.437592278968484	-0.430466360139933	-0.423345511733313	-0.416191824492689	-0.408967389162127	-0.401634296485685	-0.394154637207433	-0.386490502071433	-0.378603981821749	-0.370656090765739	-0.362839849870822	-0.355165359871142	-0.347642721500849	-0.340282035494089	-0.333093402585012	-0.326086923507763	-0.319272698996492	-0.312660829785345	-0.30626141660847	-0.300084560200017	-0.29414036129413	-0.288438920624959	-0.282990338926651	-0.277804716933354	-0.272892155379216	-0.268262754998383	-0.263926616525006	-0.259417368748244	-0.254330347994921	-0.248768216305673	-0.242833635721142	-0.236629268281964	-0.230257776028776	-0.223821821002217	-0.217424065242928	-0.211167170791544	-0.205153799688702	-0.199486613975046	-0.194268275691207	-0.189601446877829
RPS14	-0.648053349091838	-0.648346902107755	-0.648835552627356	-0.649478778244091	-0.650236056551407	-0.651066865142756	-0.651930681611585	-0.652786983551342	-0.653595248555477	-0.654314954217441	-0.654905578130678	-0.655326597888642	-0.655537491084778	-0.655497735312539	-0.65516680816537	-0.654504187236722	-0.653469350120043	-0.652021774408783	-0.650291242721917	-0.648447526121639	-0.64651008486622	-0.644498379213934	-0.642431869423053	-0.64033001575185	-0.638212278458598	-0.63609811780157	-0.634006994039039	-0.631958367429278	-0.629971698230558	-0.628066446701154	-0.626262073099337	-0.624578037683382	-0.623033800711559	-0.621648822442144	-0.620442563133407	-0.619434483043623	-0.618185314866193	-0.616303594626636	-0.613880487581393	-0.61100715898691	-0.607774774099628	-0.604274498175992	-0.600597496472448	-0.596834934245435	-0.593077976751399	-0.589417789246785	-0.585945536988035	-0.582752385231592	-0.579929499233899
AIF1	-1.97391881766167	-1.93465530482714	-1.8959367099064	-1.85771840460032	-1.81995576060978	-1.78260414963565	-1.7456189433788	-1.70895551354012	-1.67256923182046	-1.63641546992071	-1.60044959954173	-1.56462699238441	-1.52890302014961	-1.49323305453822	-1.4575724672511	-1.42187662998912	-1.38610091445317	-1.35020069234411	-1.31429209328006	-1.27853935775791	-1.24297002379671	-1.20761162941549	-1.17249171263328	-1.13763781146913	-1.10307746394206	-1.06883820807112	-1.03494758187535	-1.00143312337378	-0.968322370585439	-0.935642861529376	-0.903422134224625	-0.871687726690223	-0.840467176945204	-0.809788023008608	-0.779677802899471	-0.750164054636831	-0.7208239832785	-0.69127086001711	-0.661586322073925	-0.631852006670209	-0.602149551027225	-0.572560592366238	-0.543166767908511	-0.514049714875308	-0.485291070487893	-0.45697247196753	-0.429175556535483	-0.401981961413013	-0.375473323821389
RPS12	-0.0678156481893004	-0.091996208382698	-0.115986855439211	-0.139729434012009	-0.16316578875427	-0.186237764319164	-0.20888720535987	-0.23105595652956	-0.252685862481405	-0.273718767868584	-0.294096517344266	-0.31376095556163	-0.332653927173846	-0.350717276834091	-0.367892849195538	-0.38412248891136	-0.399348040634731	-0.413511349018827	-0.426822765313996	-0.439545607666607	-0.451701171073847	-0.46331075053292	-0.474395641041014	-0.484977137595326	-0.495076535193053	-0.504715128831389	-0.513914213507529	-0.522695084218667	-0.531079035962	-0.539087363734721	-0.546741362534025	-0.554062327357109	-0.561071553201165	-0.567790335063392	-0.574239967940982	-0.580441746831132	-0.585666809329099	-0.589278624902251	-0.591436986355933	-0.592301686495504	-0.592032518126311	-0.590789274053706	-0.588731747083043	-0.586019730019674	-0.582813015668947	-0.579271396836216	-0.575554666326833	-0.571822616946149	-0.568235041499516
RPL30	-1.44944008521769	-1.4160014990689	-1.38317187790947	-1.35089348214084	-1.31910857216447	-1.28775940838178	-1.2567882511942	-1.2261373610032	-1.19574899821018	-1.16556542321661	-1.13552889642391	-1.10558167823353	-1.0756660290469	-1.04572420926545	-1.01569847929064	-0.985531099523895	-0.955164330366654	-0.924540432220357	-0.893870652543859	-0.863418146951697	-0.833203038078828	-0.803245448560215	-0.773565501030814	-0.744183318125585	-0.715119022479491	-0.686392736727488	-0.658024583504536	-0.630034685445596	-0.602443165185627	-0.575270145359588	-0.548535748602437	-0.522260097549138	-0.496463314834643	-0.471165523093921	-0.446386844961925	-0.422147403073616	-0.397733853890205	-0.372524233001327	-0.346675731734567	-0.320345541417514	-0.293690853377754	-0.266868858942876	-0.240036749440467	-0.213351716198117	-0.186970950543412	-0.16105164380394	-0.135750987307289	-0.111226172381046	-0.0876343903527993
TLE4	-1.21981472163636	-1.13238783853775	-1.045984127139	-0.960840970953005	-0.877195753492667	-0.79528585827086	-0.715348668800479	-0.637621568594411	-0.562341941165544	-0.489747170026769	-0.420074638690975	-0.353561730671051	-0.290445829479883	-0.230964318630359	-0.175354581635381	-0.123854002007822	-0.0766999632605764	-0.0341298489065351	0.00436270190325673	0.0395480952623755	0.0715850155248826	0.100632147044822	0.126848174176254	0.150391781273225	0.171421652689791	0.190096472780014	0.206574925897936	0.221015696397615	0.233577468633103	0.244418926958456	0.253698755727722	0.261575639294962	0.268208262014228	0.273755308239565	0.278375462325035	0.282227408624687	0.283002982941327	0.278592720905811	0.269453356614288	0.256041624162893	0.238814257647772	0.218227991165068	0.194739558810921	0.168805694681475	0.140883132872865	0.111428607481246	0.0808988526027472	0.0497506023335168	0.0184405907697019
SRGN	-1.43437966308813	-1.38724188734913	-1.3410498491943	-1.29577217041895	-1.25137747281844	-1.20783437818812	-1.16511150832332	-1.12317748501938	-1.08200093007166	-1.04155046527548	-1.0017947124262	-0.96270229331916	-0.924241829749694	-0.886381943513154	-0.849091256404878	-0.812338390220211	-0.776091966754491	-0.740320607803063	-0.705310735077688	-0.671354569176751	-0.638429430225514	-0.606512638349252	-0.575581513673226	-0.545613376322708	-0.516585546422964	-0.488475344099261	-0.461260089476871	-0.434917102681062	-0.409423703837096	-0.384757213070247	-0.360894950505778	-0.337814236268962	-0.315492390485062	-0.293906733279353	-0.273034584777095	-0.252853265103564	-0.232959556014738	-0.213036893702928	-0.193192579947875	-0.173533916529336	-0.154168205227054	-0.135202747820777	-0.116744846090258	-0.0989018018152437	-0.0817809167754802	-0.0654894927507163	-0.0501348315207049	-0.0358242348651934	-0.0226650045639247
RPS13	0.337845232193705	0.304013550462196	0.270291835123457	0.236797160160666	0.203646599556989	0.170957227295599	0.138846117359667	0.107430343732364	0.0768269803968649	0.0471531013363344	0.0185257805339503	-0.00893790802712315	-0.035120890363708	-0.059906092492635	-0.0831764404307367	-0.104814860194835	-0.124704277801764	-0.142727619268353	-0.159233944617003	-0.174687832370467	-0.189145486296092	-0.202663110161232	-0.215296907733236	-0.227103082779454	-0.238137839067235	-0.248457380363931	-0.258117910436892	-0.267175633053468	-0.275686751981007	-0.283707470986861	-0.29129399383838	-0.298502524302915	-0.305389266147813	-0.312010423140429	-0.318422199048109	-0.324680797638208	-0.32943920420061	-0.331505597215131	-0.331168970233991	-0.328718316809418	-0.324442630493635	-0.318630904838869	-0.311572133397346	-0.303555309721287	-0.294869427362925	-0.285803479874475	-0.276646460808171	-0.267687363716232	-0.259215182150888
FTH1	-1.93851737133427	-1.85500762909953	-1.7729410562251	-1.69232243750796	-1.61315655774506	-1.53544820173337	-1.45920215426987	-1.38442320015151	-1.31111612417525	-1.23928571113808	-1.16893674583695	-1.10007401306883	-1.03270229763069	-0.966826384319487	-0.902451057932194	-0.839581103265774	-0.778221305117194	-0.718376448283422	-0.66008013935042	-0.603356630030369	-0.548196672809547	-0.494591020174239	-0.442530424610725	-0.392005638605288	-0.34300741464421	-0.295526505213772	-0.249553662800258	-0.205079639889946	-0.162095188969123	-0.120591062524067	-0.0805580130410619	-0.0419867930063886	-0.00486815490632888	0.0308071487728324	0.0650483655448173	0.097864742923343	0.129120083508904	0.158692325376293	0.18661191925067	0.212909315857189	0.237614965921011	0.260759320167299	0.282372829321207	0.302485944107894	0.32112911525252	0.338332793480245	0.354127429516227	0.368543474085625	0.381611377913595
RPL41	-0.649525740096436	-0.62009883572233	-0.591390712242851	-0.563362068653013	-0.535973603947833	-0.509186017122323	-0.482960007171499	-0.457256273090373	-0.432035513873963	-0.407258428517281	-0.382885716015343	-0.358878075363162	-0.335196205555751	-0.311800805588128	-0.288652574455306	-0.265712211152298	-0.24294041467412	-0.220297884015786	-0.197951054857443	-0.176099627780194	-0.154754199130476	-0.133925365254741	-0.113623722499431	-0.0938598672109864	-0.0746443957358571	-0.0559879044204817	-0.0379009896113105	-0.0203942476547811	-0.00347827489734218	0.0128363323145641	0.0285389776344927	0.0436190647159978	0.0580659972126397	0.0718691787779694	0.0850180130655458	0.0975019037289237	0.109799699339474	0.122327057505889	0.134978595437693	0.147648930344419	0.160232679435598	0.172624459920761	0.184718889009436	0.196410583911153	0.207594161835443	0.218164239991839	0.228015435589867	0.237042365839062	0.245139647948948
B2M	-2.19993925282898	-2.13075376682344	-2.06268029493822	-1.99570143174892	-1.92979977183119	-1.86495790976065	-1.80115844011294	-1.73838395746367	-1.67661705638849	-1.61584033146301	-1.55603637726287	-1.4971877883637	-1.43927715934112	-1.38228708477077	-1.32620015922828	-1.27099897728927	-1.21666613352937	-1.16318422252421	-1.11061274799677	-1.05902875930399	-1.00844116947245	-0.958858891528718	-0.910290838499377	-0.862745923410998	-0.816233059290157	-0.770761159163427	-0.726339136057388	-0.682975902998609	-0.64068037301367	-0.599461459129144	-0.559328074371604	-0.520289131767629	-0.482353544343792	-0.445530225126669	-0.409828087142834	-0.375256043418863	-0.341662257333119	-0.308907767592764	-0.277020800217562	-0.246029581227288	-0.215962336641703	-0.18684729248058	-0.15871267476369	-0.131586709510799	-0.105497622741674	-0.0804736404760849	-0.0565429887338032	-0.0337338935345924	-0.0120745808982264
RPLP1	0.355018538828954	0.346079137450968	0.336889347119264	0.327492364983288	0.317931388192483	0.308249613896299	0.298490239244182	0.288696461385579	0.278911477469936	0.2691784846467	0.259540680065318	0.250041260875234	0.240723424225899	0.231630367266758	0.222805287147257	0.214291381016841	0.20613184602496	0.198369879321059	0.190840048731184	0.183337637513372	0.175846915965049	0.168352154383639	0.160837623066573	0.153287592311277	0.145686332415176	0.138018113675701	0.130267206390276	0.12241788085633	0.114454407371289	0.106361056232581	0.0981220977376311	0.089721802183868	0.0811444398687209	0.0723742810896123	0.0633955961439722	0.0541926553292273	0.0452045321858385	0.0368188765798844	0.0289428232972123	0.0214835071236725	0.0143480628451184	0.00744362524740111	0.000677329116365629	-0.0060436907621339	-0.0128122996022479	-0.019721362618126	-0.0268637450239179	-0.0343323120337717	-0.0422199288618401
RPS15A	-1.5426919889735	-1.4961616400657	-1.45054240475272	-1.40579916284288	-1.36189679414446	-1.31880017846578	-1.27647419561513	-1.23488372540082	-1.19399364763115	-1.15376884211442	-1.11417418865894	-1.075174567073	-1.0367348571649	-0.998819938742957	-0.961394691615465	-0.924423995590725	-0.887872730477041	-0.851705776082715	-0.816047421185135	-0.781055572659096	-0.746745537459002	-0.713132622539264	-0.680232134854286	-0.648059381358474	-0.616629669006238	-0.585958304751983	-0.556060595550116	-0.526951848355044	-0.498647370121175	-0.471162467802914	-0.44451244835467	-0.418712618730848	-0.393778285885856	-0.369724756774101	-0.346567338349989	-0.324321337567929	-0.302673615815744	-0.281343199309309	-0.260393642245102	-0.239888498819601	-0.219891323229286	-0.200465669670634	-0.181675092340125	-0.163583145434235	-0.146253383149447	-0.129749359682235	-0.114134629229081	-0.0994727459864616	-0.0858272641508557
RPL13	0.108555769674161	0.107834341026891	0.10673621724022	0.105303419434437	0.103577968729819	0.101601886246655	0.0994171931052296	0.0970659104258281	0.0945900593287373	0.0920316609342405	0.0894327363626211	0.0868353067341653	0.0842813931691619	0.0818130167878887	0.0794721987106376	0.0773009600576896	0.0753413219493302	0.0736353055058469	0.0719482981498501	0.0700166607673488	0.0678388746737233	0.0654134211843435	0.0627387816145957	0.0598134372798541	0.0566358694955	0.0532045595769053	0.0495179888394513	0.0455746385985172	0.0413729901694782	0.0369115248677144	0.032188724008603	0.0272030689075222	0.0219530408798481	0.016437121240959	0.0106537913062349	0.0046015323910501	-0.00121466526817226	-0.00636549605475345	-0.0109660055829171	-0.0151312394668951	-0.0189762433209102	-0.0226160627591889	-0.0261657433959613	-0.0297403308454499	-0.0334548707218866	-0.0374244086394961	-0.0417639902125041	-0.0465886610551373	-0.0520134667816257
RPL19	-0.123446386159004	-0.142928729841596	-0.16234666465927	-0.181636669944823	-0.200735225031054	-0.219578809250758	-0.238103901936737	-0.256246982421784	-0.273944530038699	-0.291133024120277	-0.307748943999318	-0.32372876900862	-0.339008978480976	-0.353526051749186	-0.36721646814605	-0.380016707004363	-0.391863247656922	-0.402692569436525	-0.412683660464972	-0.422080361580802	-0.430916431191914	-0.439225627706216	-0.44704170953161	-0.454398435075998	-0.461329562747285	-0.467868850953373	-0.474050058102167	-0.479906942601568	-0.485473262859481	-0.49078277728381	-0.495869244282457	-0.500766422263325	-0.505508069634318	-0.510127944803341	-0.514659806178293	-0.519137412167083	-0.522906128068552	-0.525379262380328	-0.526692488308482	-0.526981479059087	-0.526381907838214	-0.525029447851933	-0.523059772306321	-0.520608554407443	-0.51781146736138	-0.514804184374198	-0.511722378651969	-0.508701723400767	-0.505877891826662
FTL	-1.37339512739464	-1.34552914692296	-1.31819751469304	-1.29135856303654	-1.2649706242851	-1.23899203077039	-1.21338111482404	-1.18809620877773	-1.16309564496309	-1.13833775571179	-1.11378087335548	-1.0893833302258	-1.06510345865442	-1.04089959097299	-1.01673005951316	-0.992553196606577	-0.968327334584904	-0.944010805779793	-0.91968210784868	-0.895468472602313	-0.871401333602308	-0.847512124410283	-0.823832278587855	-0.80039322969664	-0.777226411298256	-0.754363256954321	-0.731835200226452	-0.709673674676264	-0.687910113865377	-0.666575951355405	-0.645702620707968	-0.625321555484683	-0.605464189247164	-0.586161955557033	-0.567446287975903	-0.549348620065392	-0.531513167942807	-0.513606201731072	-0.495692236000227	-0.477835785320321	-0.460101364261396	-0.442553487393497	-0.425256669286666	-0.40827542451095	-0.391674267636392	-0.375517713233036	-0.359870275870927	-0.344796470120108	-0.330360810550624
TMSB4X	-1.38829963998598	-1.36926602777878	-1.35044582562839	-1.3318389278591	-1.31344522879523	-1.29526462276109	-1.27729700408099	-1.25954226707924	-1.24200030608016	-1.22467101540805	-1.20755428938722	-1.19065002234199	-1.17395810859666	-1.15747844247555	-1.14121091830297	-1.12515543040323	-1.10931187310064	-1.09368014071951	-1.07827966327911	-1.06312714268878	-1.04821838110792	-1.03354918069593	-1.01911534361221	-1.00491267201616	-0.99093696806718	-0.977184033924664	-0.963649671748019	-0.950329683696641	-0.937219871929933	-0.924316038607292	-0.911613985888118	-0.899109515931813	-0.886798430897775	-0.874676532945406	-0.862739624234104	-0.85098350692327	-0.839354628988616	-0.82781208586965	-0.81637065092146	-0.805045097499138	-0.793850198957772	-0.782800728652452	-0.771911459938269	-0.761197166170311	-0.750672620703668	-0.74035259689343	-0.730251868094689	-0.720385207662531	-0.710767388952047
RPL39	0.244525529956439	0.207793157376755	0.171427434699166	0.135469627272951	0.099961000447373	0.0649428195717102	0.0304563499952303	-0.00345714293279404	-0.0367563938630877	-0.0694001374463853	-0.101347108333409	-0.132556041174891	-0.162985670621557	-0.192594731324135	-0.221341957933357	-0.249186085099947	-0.276085847474635	-0.30199997970815	-0.327104303993183	-0.351609782963729	-0.375527861932464	-0.398869986212075	-0.421647601115241	-0.44387215195464	-0.465555084042959	-0.486707842692873	-0.507341873217068	-0.527468620928223	-0.547099531139016	-0.566246049162133	-0.584919620310252	-0.603131689896054	-0.620893703232221	-0.638217105631435	-0.655113342406375	-0.671593858869722	-0.687131980174593	-0.701270563073109	-0.714125350276448	-0.725812084495799	-0.736446508442342	-0.746144364827262	-0.755021396361744	-0.76319334575697	-0.770775955724125	-0.777884968974392	-0.784636128218956	-0.791145176168998	-0.797527855535704
RPL10	-0.698226559983047	-0.665618770573365	-0.633817922265028	-0.602760131282119	-0.572381513848728	-0.542618186188936	-0.513406264526831	-0.484681865086498	-0.456381104092021	-0.42844009776749	-0.400794962336986	-0.373381814024597	-0.346136769054407	-0.318995943650502	-0.291895454036971	-0.264771416437895	-0.237559947077362	-0.210197162179457	-0.182912262726187	-0.155993479642099	-0.129465474065082	-0.103352907133032	-0.0776804399838357	-0.0524727337553884	-0.0277544495855798	-0.00355024861230184	0.0201152080265506	0.0432172591930904	0.0657312437494221	0.0876325005576567	0.108896368479901	0.129498186378265	0.149413293114853	0.168617027551777	0.187084728551143	0.204791734975062	0.222450931101668	0.240689243065447	0.259353072513028	0.278288821091035	0.297342890446103	0.316361682224856	0.335191598073923	0.353679039639933	0.371670408569513	0.389012106509295	0.405550535105904	0.42113209600597	0.43560319085612
DPYD	-0.312219599395746	-0.36798022406702	-0.422234304853891	-0.474978156031918	-0.526208091876679	-0.575920426663733	-0.62411147466865	-0.670777550166999	-0.715914967434341	-0.75952004074625	-0.801589084378291	-0.842118412606031	-0.881104339705034	-0.918543179950873	-0.954431247619111	-0.988764856985316	-1.02154032232505	-1.0527539579139	-1.08239021445399	-1.1104403149561	-1.13691073215875	-1.16180793880042	-1.18513840761961	-1.20690861135484	-1.22712502274459	-1.24579411452738	-1.26292235944169	-1.27851623022604	-1.29258219961893	-1.30512674035885	-1.3161563251843	-1.3256774268338	-1.33369651804583	-1.3402200715589	-1.34525456011151	-1.34880645644217	-1.35069630420294	-1.3507656693838	-1.34905255823012	-1.34559497698726	-1.34043093190059	-1.33359842921546	-1.32513547517724	-1.31508007603129	-1.30347023802298	-1.29034396739766	-1.27573927040071	-1.25969415327748	-1.24224662227334
ARHGAP15	-1.75102448731567	-1.72138507145332	-1.69170412724795	-1.66198811002451	-1.63224347510793	-1.60247667782316	-1.57269417349512	-1.54290241744877	-1.51310786500903	-1.48331697150084	-1.45353619224916	-1.42377198257891	-1.39403079781503	-1.36431909328246	-1.33464332430614	-1.30500994621101	-1.27542541432201	-1.24589618396407	-1.2163901193292	-1.18687222802174	-1.15734468048514	-1.12780964716285	-1.09826929849833	-1.06872580493503	-1.03918133691641	-1.00963806488591	-0.980098159286989	-0.9505637905631	-0.921037129157695	-0.891520345514228	-0.862015610076151	-0.832525093286916	-0.803050965589977	-0.773595397428786	-0.744160559246799	-0.714748621487466	-0.685519613293153	-0.656603917822448	-0.627959236543127	-0.599543270922966	-0.571313722429743	-0.543228292531235	-0.515244682695218	-0.487320594389471	-0.459413729081768	-0.431481788239891	-0.403482473331612	-0.375373485824711	-0.347112527186962
ATP1B3	-3.85025597200053	-3.73223024086757	-3.61565801334696	-3.50053502792056	-3.38685702307022	-3.27461973727779	-3.16381890902515	-3.05445027679414	-2.94650957906663	-2.83999255432446	-2.73489494104951	-2.63121247772362	-2.52894090282866	-2.42807595484648	-2.32861337225894	-2.23054889354789	-2.13387825719521	-2.03859720168274	-1.94473314395403	-1.85231568767715	-1.76134385142073	-1.67181665375339	-1.58373311324376	-1.49709224846047	-1.41189307797215	-1.32813462034742	-1.24581589415492	-1.16493591796327	-1.08549371034109	-1.00748828985702	-0.930918675079682	-0.855783884577706	-0.782082936919717	-0.709814850674347	-0.638978644410217	-0.569573336695962	-0.501527871217939	-0.434782864790542	-0.369354845674435	-0.305260342130293	-0.24251588241878	-0.181137994800569	-0.121143207536325	-0.0625480488867208	-0.00536904711242331	0.0503772695258986	0.104674372767572	0.157505734351935	0.208854826018313
JMY	-1.72560033580498	-1.65054245881163	-1.57630100317701	-1.50297958230613	-1.43068180960402	-1.35951129847569	-1.28957166232617	-1.22096651456047	-1.15379946858362	-1.08817413780064	-1.02419413561654	-0.961963075436356	-0.901584570665093	-0.843162234707778	-0.786799680969431	-0.732600522855072	-0.68066837376972	-0.631106847118398	-0.583683680425896	-0.538049929112148	-0.494134183424874	-0.451865033611803	-0.411171069920653	-0.371980882599152	-0.334223061895022	-0.297826198055988	-0.262718881329774	-0.228829701964103	-0.196087250206701	-0.164420116305286	-0.13375689050759	-0.104026163061332	-0.0751565242142366	-0.047076564214029	-0.0197148733084307	0.00699995825483075	0.032367081742735	0.0557196814660896	0.0771802167429195	0.0968711468912492	0.114914931229103	0.131434029074506	0.146550899745483	0.160388002560058	0.173067796836256	0.184712741892103	0.19544529704562	0.205387921614835	0.214663074917773
CCNH	-1.94861066436177	-1.93807721480622	-1.92710207647906	-1.91566486379419	-1.90374519116551	-1.89132267300691	-1.87837692373229	-1.86488755775556	-1.85083418949061	-1.83619643335134	-1.82095390375164	-1.80508621510543	-1.78857298182659	-1.77139381832903	-1.75352833902664	-1.73495615833332	-1.71565689066297	-1.6956101504295	-1.67484810355209	-1.65342625540372	-1.63135922957892	-1.60866164967224	-1.5853481392782	-1.56143332199134	-1.53693182140621	-1.51185826111734	-1.48622726471926	-1.46005345580652	-1.43335145797365	-1.40613589481519	-1.37842138992568	-1.35022256689965	-1.32155404933164	-1.29243046081619	-1.26286642494784	-1.23287656532112	-1.20218332433189	-1.17053834372099	-1.13800004610047	-1.10462685408235	-1.07047719027867	-1.03560947730146	-1.00008213776277	-0.96395359427461	-0.927282269449032	-0.890126585898062	-0.852544966233737	-0.81459583306809	-0.776337609013155
QKI	-2.43779534850048	-2.35681380658058	-2.27661299271201	-2.19722316151958	-2.11867456762812	-2.04099746566241	-1.96422211024729	-1.88837875600757	-1.81349765756804	-1.73960906955354	-1.66674324658887	-1.59493044329884	-1.52420091430826	-1.45458491424195	-1.38611269772472	-1.31881451938138	-1.25272063383675	-1.18786129571563	-1.12418466872997	-1.06160471277953	-1.00010037677088	-0.939650609610584	-0.880234360205199	-0.821830577461293	-0.764418210285427	-0.707976207584171	-0.652483518264079	-0.59791909123172	-0.544261875393658	-0.491490819656452	-0.43958487292667	-0.388522984110873	-0.338284102115623	-0.28884717584749	-0.240191154213029	-0.19229498611881	-0.145570866296409	-0.100387715730874	-0.0566595727089636	-0.0143004755174436	0.0267755375569272	0.0666544282273879	0.105422158207175	0.143164689209529	0.179967982947689	0.215918001134892	0.251100705484377	0.285602057709384	0.319508019523149
RABGEF1	-3.61430665405187	-3.48631854179046	-3.35985049036215	-3.23494587139287	-3.11164805650853	-2.99000041733507	-2.87004632549839	-2.75182915262442	-2.6353922703391	-2.52077905026833	-2.40803286403803	-2.29719708327415	-2.18831507960258	-2.08143022464927	-1.97658589004012	-1.87382544740107	-1.77319226835804	-1.67472972453694	-1.57841447558876	-1.48416515732679	-1.39193810562039	-1.30168965633892	-1.21337614535174	-1.12695390852821	-1.0423792817377	-0.959608600849564	-0.878598201733172	-0.799304420257883	-0.721683592293061	-0.645692053708065	-0.571286140372259	-0.498422188155007	-0.427056532925668	-0.357145510553607	-0.288645456908184	-0.221512707858764	-0.156154191125765	-0.0929587338608954	-0.0318555210804525	0.0272262621992663	0.0843574309619662	0.139608800191354	0.193051184871129	0.244755399985	0.294792260516665	0.343232581449833	0.390147177768205	0.435606864455487	0.479682456495382
SPIDR	-1.92808202351092	-1.89710589123751	-1.8659637369391	-1.83467270995167	-1.80324995961122	-1.77171263525375	-1.74007788621524	-1.70836286183169	-1.6765847114391	-1.64476058437345	-1.61290762997073	-1.58104299756695	-1.5491838364981	-1.51734729610016	-1.48555052570913	-1.45381067466101	-1.42214489229179	-1.39057032793745	-1.35902960821283	-1.32744857118797	-1.29581918338173	-1.26413341131293	-1.23238322150042	-1.20056058046304	-1.16865745471963	-1.13666581078904	-1.10457761519009	-1.07238483444163	-1.0400794350625	-1.00765338357154	-0.975098646487588	-0.942407190329491	-0.909570981616084	-0.876581986866209	-0.843432172598706	-0.810113505332415	-0.776721062193886	-0.743343049931187	-0.709961129495426	-0.67655696183772	-0.643112207909175	-0.609608528660905	-0.576027585044023	-0.542351038009639	-0.508560548508865	-0.474637777492813	-0.440564385912593	-0.40632203471932	-0.371892384864104
ADK	-0.69144869568611	-0.732557121199523	-0.773064467667451	-0.812830836089948	-0.851716327467086	-0.889581042798922	-0.926285083085524	-0.961688549326954	-0.995651542523273	-1.02803416367455	-1.05869651378084	-1.08749869384221	-1.11430080485872	-1.13896294783044	-1.16134522375743	-1.18130773363976	-1.19871057847748	-1.21341385927066	-1.2256591588226	-1.23585012860364	-1.24408997261444	-1.25048189485565	-1.25512909932792	-1.25813479003189	-1.25960217096822	-1.25963444613756	-1.25833481954056	-1.25580649517787	-1.25215267705014	-1.24747656915801	-1.24188137550215	-1.23547030008319	-1.2283465469018	-1.22061331995861	-1.21237382325429	-1.20373126078948	-1.19335552714582	-1.1800199102266	-1.16398270401493	-1.14550220249395	-1.12483669964675	-1.10224448945646	-1.0779838659062	-1.05231312297909	-1.02549055465824	-0.997774454926768	-0.969423117767797	-0.94069483716444	-0.911847907099817
OLR1	-2.31727726926394	-2.27096574173296	-2.22478022769272	-2.17873561445288	-2.13284678932308	-2.087128639613	-2.04159605263229	-1.9962639156906	-1.9511471160976	-1.90626054116295	-1.8616190781963	-1.81723761450732	-1.77313103740565	-1.72931423420097	-1.68580209220293	-1.64260949872118	-1.59975134106539	-1.55724250654521	-1.51507042676659	-1.47320414912129	-1.43163098459775	-1.3903382441844	-1.34931323886968	-1.30854327964202	-1.26801567748986	-1.22771774340162	-1.18763678836573	-1.14776012337064	-1.10807505940476	-1.06856890745655	-1.02922897851442	-0.990042583566812	-0.950997033602158	-0.91207963960889	-0.873277712575442	-0.834578563490245	-0.796152099869441	-0.758153651961774	-0.720548664854579	-0.683302583635193	-0.646380853390953	-0.609748919209194	-0.573372226177253	-0.537216219382465	-0.501246343912168	-0.465428044853697	-0.42972676729439	-0.39410795632158	-0.358537057022606
USP15	-2.17739592775822	-2.10969657703985	-2.04264406435749	-1.97623886790818	-1.91048146588894	-1.8453723364968	-1.78091195792879	-1.71710080838195	-1.65393936605329	-1.59142810913987	-1.52956751583868	-1.46835806434679	-1.4078002328612	-1.34789449957896	-1.28864134269709	-1.23004124041262	-1.17209467092258	-1.114802112424	-1.05810300384546	-1.00194304936846	-0.946332125069467	-0.891280107024923	-0.836796871311282	-0.782892294004995	-0.729576251182511	-0.676858618920285	-0.624749273294766	-0.573258090382401	-0.522394946259647	-0.472169717002952	-0.422592278688767	-0.373672507393543	-0.325420279193731	-0.277845470165783	-0.230957956386151	-0.184767613931282	-0.139199215820341	-0.0941800191741088	-0.0497236262214696	-0.00584363919131227	0.0374463396874855	0.0801327081860397	0.122201864075464	0.163640205126876	0.204434129111391	0.244570033800128	0.284034316964199	0.322813376374725	0.36089360980282
FOS	0.240424871178796	0.181124246683551	0.122966025779992	0.0660444729468214	0.0104538526627398	-0.043711570593554	-0.0963575323433611	-0.147389768107978	-0.196714013408706	-0.244236003766845	-0.289861474703694	-0.333496161740554	-0.375045800398722	-0.414416126199499	-0.451512874664186	-0.48624178131408	-0.518508581670484	-0.548219011254695	-0.575561041669392	-0.60082805042536	-0.624083881906063	-0.645392380494968	-0.664817390575533	-0.682422756531225	-0.698272322745507	-0.712429933601841	-0.72495943348369	-0.73592466677452	-0.745389477857792	-0.753417711116971	-0.76007321093552	-0.765419821696901	-0.769521387784579	-0.772441753582017	-0.774244763472679	-0.774994261840027	-0.773671107790653	-0.769351550113419	-0.762242517715193	-0.752550939502845	-0.740483744383241	-0.726247861263251	-0.710050219049743	-0.692097746649583	-0.672597372969646	-0.651756026916794	-0.629780637397899	-0.606878133319826	-0.583255443589448
SAMSN1	-2.68096091317637	-2.63279910598486	-2.58470028072069	-2.53667686181815	-2.48874127371153	-2.44090594083512	-2.3931832876232	-2.34558573851006	-2.29812571792999	-2.25081565031728	-2.20366796010622	-2.15669507173109	-2.10990940962618	-2.06332339822577	-2.01694946196416	-1.97080002527564	-1.92488751259449	-1.87922434835499	-1.83380820396154	-1.78861930795886	-1.74364392049174	-1.69886830170498	-1.65427871174336	-1.60986141075168	-1.56560265887473	-1.52148871625729	-1.47750584304417	-1.43364029938016	-1.38987834541004	-1.34620624127861	-1.30261024713065	-1.25907662311098	-1.21559162936436	-1.1721415260356	-1.12871257326948	-1.08529103121081	-1.04193954072562	-0.998725401263985	-0.955641860846683	-0.912682167494514	-0.869839569228272	-0.827107314068752	-0.784478650036746	-0.741946825153052	-0.699505087438462	-0.657146684913769	-0.61486486559977	-0.572652877517257	-0.530503968687027
SYAP1	0.259578397953465	0.200716301607379	0.143137950569571	0.0869003054393769	0.0320603268161282	-0.0213250247008364	-0.0731987885121829	-0.123504004018577	-0.17218371062068	-0.219180947719159	-0.264438754714677	-0.307900171007902	-0.349508235999496	-0.389205989090123	-0.426936469680451	-0.462642717171142	-0.496267770962861	-0.527754670456273	-0.557523272641298	-0.58600935625305	-0.613179843309982	-0.639001655830548	-0.663441715833202	-0.686466945336396	-0.708044266358586	-0.728140600918225	-0.746722871033767	-0.763757998723665	-0.779212906006375	-0.793054514900347	-0.805249747424037	-0.815765525595899	-0.824568771434386	-0.831626406957952	-0.836905354185051	-0.840372535134137	-0.840926094161547	-0.837679597741973	-0.830923101071387	-0.820946659345767	-0.80804032776109	-0.79249416151333	-0.774598215798467	-0.754642545812474	-0.732917206751329	-0.709712253811007	-0.685317742187487	-0.660023727076741	-0.634120263674749
DIAPH2	0.552055022641583	0.496303234346658	0.441716753191239	0.388286816130447	0.336004660119393	0.284861522113196	0.234848639066964	0.185957247935815	0.138178585674865	0.0915038892392249	0.0459243955840133	0.00143134166433877	-0.0419840355646781	-0.0843304991479255	-0.12561681213029	-0.165851737556656	-0.205044038471907	-0.243202477920935	-0.280314809195367	-0.316356553166117	-0.351318124246981	-0.385189936851767	-0.417962405394271	-0.449625944288296	-0.480170967947646	-0.509587890786122	-0.537867127217519	-0.564999091655646	-0.590974198514304	-0.61578286220729	-0.639415497148406	-0.661862517751454	-0.683114338430238	-0.703161373598557	-0.721994037670214	-0.739602745059009	-0.755863876541294	-0.770683520533883	-0.784096652911248	-0.796138249547881	-0.806843286318263	-0.816246739096874	-0.824383583758199	-0.831288796176723	-0.836997352226924	-0.841544227783291	-0.844964398720304	-0.847292840912444	-0.848564530234197
SLC8A1	2.36401108052293	2.35367763556312	2.34374843287457	2.3340073612003	2.32423830928328	2.3142251658665	2.30375181969295	2.29260215950561	2.28056007404748	2.26740945206154	2.25293418229077	2.23691815347817	2.21914525436672	2.19939937369941	2.17746440021923	2.15312422266917	2.1261627297922	2.09636381033132	2.06429223359473	2.03073469502072	1.99580797254745	1.95962884411306	1.9223140876557	1.88398048111353	1.84474480242468	1.80472382952732	1.76403434035958	1.72279311285962	1.68111692496559	1.63912255461563	1.5969267797479	1.55464637830054	1.5123981282117	1.47029880741954	1.42846519386219	1.38701406547781	1.3436455773602	1.29630700989608	1.24548582896301	1.19166950043855	1.13534549020026	1.07700126412571	1.01712428809244	0.956202027978027	0.894721949660021	0.833171519015985	0.772038201923479	0.711809464260058	0.65297277190329
CD86	2.25666100752408	2.25000232353895	2.24302015847551	2.23568867376938	2.22798203085619	2.21987439117155	2.2113399161511	2.20235276723045	2.19288710584522	2.18291709343105	2.17241689142356	2.16136066125836	2.14972256437109	2.13747676219736	2.1245974161728	2.11105868773304	2.09683473831369	2.08189972935039	2.06632807285701	2.05022303022477	2.03360203695527	2.01648252855014	1.99888194051098	1.9808177083394	1.96230726753701	1.94336805360542	1.92401750204624	1.90427304836109	1.88415212805158	1.8636721766193	1.84285062956589	1.82170492239294	1.80025249060206	1.77851076969487	1.75649719517298	1.734229202538	1.71156571577021	1.68836674181481	1.66465134062076	1.64043857213703	1.61574749631261	1.59059717309644	1.56500666243752	1.53899502428481	1.51258131858728	1.48578460529389	1.45862394435364	1.43111839571547	1.40328701932837
CD74	2.48400298284184	2.45703181015237	2.42996239033512	2.40281362148713	2.37560440170542	2.34835362908701	2.32108020172892	2.29380301772818	2.26654097518183	2.23931297218686	2.21213790684033	2.18503467723924	2.15802218148063	2.13111931766151	2.10434498387891	2.07771807822986	2.05125749881138	2.02498214372049	1.99883936952783	1.97275692225838	1.94672428419069	1.92073093760334	1.89476636477486	1.86882004798383	1.8428814695088	1.81694011162833	1.79098545662098	1.7650069867653	1.73899418433986	1.71293653162321	1.6868235108939	1.66064460443051	1.63438929451159	1.60804706341569	1.58160739342138	1.5550597668072	1.52859599578863	1.50238872206853	1.4763986721566	1.4505865725625	1.42491314979594	1.39933913036658	1.37382524078412	1.34833220755824	1.32282075719862	1.29725161621494	1.27158551111689	1.24578316841416	1.21980531461642
HLA-DRA	1.70123975953531	1.71905031294568	1.73614300525396	1.75248092043737	1.76802714247312	1.78274475533842	1.79659684301049	1.80954648946654	1.82155677868378	1.83259079463944	1.84261162131073	1.85158234267486	1.85946604270904	1.86622580539049	1.87182471469643	1.87622585460407	1.87939230909062	1.8812871621333	1.88196284644252	1.88151634837076	1.87997758235836	1.87737646284565	1.87374290427295	1.86910682108059	1.8634981277089	1.85694673859822	1.84948256818886	1.84113553092116	1.83193554123544	1.82191251357204	1.81109636237129	1.79951700207351	1.78720434711903	1.77418831194818	1.76049881100129	1.74616575871869	1.73080886142369	1.71407663180817	1.69604219386531	1.67677867158828	1.65635918897026	1.63485687000441	1.61234483868392	1.58889621900196	1.5645841349517	1.53948171052631	1.51366206971898	1.48719833652288	1.46016363493118
HDAC9	2.26058553217467	2.248548802096	2.23656542228906	2.22452444134234	2.21231490784432	2.1998258703835	2.18694637754837	2.17356547792743	2.15957222010916	2.14485565268205	2.1293048242346	2.1128087833553	2.09525657863264	2.0765372586551	2.05653987201118	2.03515346728938	2.01226709307819	1.98776979796609	1.96198246363279	1.93533579661928	1.90788358280595	1.87967960807319	1.85077765830139	1.82123151937093	1.79109497716221	1.76042181755563	1.72926582643156	1.69768078967041	1.66572049315255	1.63343872275839	1.60088926436831	1.56812590386271	1.53520242712197	1.50217262002648	1.46909026845664	1.43600915829284	1.40158287053432	1.36462334000649	1.32542188332895	1.28426981712131	1.24145845800317	1.19727912259413	1.15202312751381	1.1059817893818	1.05944642481772	1.01270835044116	0.966058882871741	0.919789338729058	0.874191034632716
PICALM	1.4134287933191	1.44357251174586	1.472882732309	1.50132712857259	1.5288733741007	1.55548914245738	1.58114210720671	1.60579994191276	1.62943032013959	1.65200091545126	1.67347940141185	1.69383345158542	1.71303073953604	1.73103893882778	1.74782572302469	1.76335876569085	1.77760574039033	1.79053432068719	1.80220228044975	1.81270312560272	1.82205812779478	1.83028855867456	1.83741568989073	1.84346079309195	1.84844513992686	1.85239000204414	1.85531665109244	1.8572463587204	1.8582003965767	1.85820003630998	1.85726654956891	1.85542120800213	1.85268528325832	1.84908004698612	1.84462677083418	1.83934672645118	1.83275662063967	1.82442817080418	1.8144651644963	1.80297138926761	1.79005063266971	1.7758066822542	1.76034332557265	1.74376435017667	1.72617354361784	1.70767469344776	1.68837158721801	1.66836801248018	1.64776775678588
SLC2A3	3.23847545670285	3.17799590213494	3.11789857962374	3.05818119781914	2.99884146537102	2.93987709092929	2.88128578314383	2.82306525066453	2.76521320214129	2.70772734622399	2.65060539156253	2.5938450468068	2.53744402060669	2.4814000216121	2.4257107584729	2.370373939839	2.31538727436029	2.26074847068665	2.20638034075079	2.15221806052634	2.09827788472462	2.04457606805694	1.99112886523461	1.93795253096895	1.88506331997126	1.83247748695285	1.78021128662504	1.72828097369915	1.67670280288647	1.62549302889833	1.57466790644603	1.52424369024089	1.47423663499422	1.42466299541733	1.37553902622153	1.32688098211813	1.27851966259314	1.23029529997315	1.18223829823035	1.13437906133691	1.08674799326502	1.03937549798688	0.992291979474665	0.945527841700563	0.899113488636759	0.853079324255443	0.807455752528797	0.76227317742901	0.717562002928268
AC020656.1	2.05492674646271	2.06831518790534	2.08104535346911	2.09305634585805	2.10428726777624	2.11467722192772	2.12416531101656	2.1326906377468	2.14019230482251	2.14660941494774	2.15188107082654	2.15594637516298	2.15874443066111	2.16021434002498	2.16029520595866	2.15892613116619	2.15604621835164	2.15159457021905	2.14582700951593	2.13904657483811	2.13126319266223	2.12248678946487	2.11272729172267	2.10199462591221	2.09029871851011	2.07764949599299	2.06405688483745	2.0495308115201	2.03408120251755	2.01771798430642	2.0004510833633	1.98229042616481	1.96324593918757	1.94332754890817	1.92254518180323	1.90090876434936	1.87732445352139	1.85086383732475	1.82178498878197	1.79034598091555	1.75680488674803	1.7214197793019	1.68444873159969	1.64614981666391	1.60678110751709	1.56660067718173	1.52586659868036	1.48483694503549	1.44376978926963
WARS	1.19079751837236	1.24714478254242	1.30232930372441	1.35624821079386	1.40879863262629	1.45987769809722	1.50938253608215	1.55721027545663	1.60325804509616	1.64742297387627	1.68960219067247	1.72969282436029	1.76759200381524	1.80319685791284	1.83640451552862	1.86711210553809	1.89521675681677	1.92061559824019	1.94360108958592	1.96457003564426	1.98357608280979	2.0006728774771	2.01591406604078	2.02935329489541	2.04104421043557	2.05104045905586	2.05939568715086	2.06616354111515	2.07139766734333	2.07515171222997	2.07747932216967	2.07843414355701	2.07806982278657	2.07644000625294	2.07359834035072	2.06959847147447	2.06332229620743	2.05377229270479	2.04118297971907	2.02578887600281	2.00782450030855	1.9875243713888	1.96512300799611	1.94085492888301	1.91495465280203	1.8876566985057	1.85919558474655	1.82980583027712	1.79972195384994
MTRNR2L1	3.08615554441055	3.0280610407712	2.97041383374337	2.91323864706614	2.85656020447858	2.80040322971979	2.74479244652886	2.68975257864485	2.63530834980686	2.58148448375396	2.52830570422525	2.4757967349598	2.42398229969669	2.37288712217502	2.32253592613386	2.27295343531229	2.2241643734494	2.17619346428428	2.12893927977952	2.08227930629561	2.03620663916851	1.99071437373414	1.94579560532845	1.90144342928737	1.85765094094685	1.81441123564281	1.7717174087112	1.72956255548796	1.68793977130903	1.64684215151033	1.60626279142782	1.56619478639743	1.52663123175509	1.48756522283675	1.44898985497834	1.41089822351581	1.37355122636574	1.33717633822456	1.30171651959788	1.26711473099134	1.23331393291058	1.20025708586124	1.16788715034894	1.13614708687932	1.10497985595802	1.07432841809067	1.0441357337829	1.01434476354035	0.984898467868662
RPS28	2.82572494338657	2.76246957734768	2.69957164376281	2.63712078037995	2.57520662494711	2.51391881521231	2.45334698892355	2.39358078382883	2.33470983767617	2.27682378821357	2.22001227318905	2.1643649303506	2.10997139744623	2.05692131222396	2.00530431243179	1.95521003581773	1.90672812012978	1.85994820311596	1.81458229099314	1.77025590310623	1.72692894689533	1.68456132980052	1.64311295926189	1.60254374271953	1.56281358761352	1.52388240138393	1.48571009147088	1.44825656531443	1.41148173035467	1.37534549403169	1.33980776378558	1.30482844705642	1.27036745128429	1.23638468390929	1.2028400523715	1.169693464111	1.13795188106527	1.10850530848233	1.0811382187681	1.05563508432846	1.03178037756934	1.00935857089663	0.988154136716249	0.967951547434092	0.948535275456068	0.929689793188083	0.911199573036044	0.892849087405855	0.874422808703422
IFI30	2.89597674644834	2.85216696578083	2.80849307076865	2.76496933805516	2.72161004428374	2.67842946609775	2.63544188014055	2.59266156305552	2.55010279148603	2.50777984207543	2.4657069914671	2.4238985163044	2.38236869323071	2.34113179888939	2.3002021099238	2.25959390297731	2.2193214546933	2.17939904171512	2.13974128623922	2.10025563951661	2.06094562177256	2.02181475323233	1.98286655412116	1.94410454466432	1.90553224508706	1.86715317561463	1.82897085647231	1.79098880788534	1.75321055007897	1.71563960327847	1.6782794877091	1.6411337235961	1.60420583116474	1.56749933064027	1.53101774224795	1.49476458621303	1.4589794810258	1.42385921050718	1.38934304287839	1.35537024636063	1.32188008917512	1.28881183954308	1.25610476568571	1.22369813582424	1.19153121817986	1.15954328097381	1.12767359242728	1.0958614207615	1.06404603419767
APOBEC3A	1.57268070296788	1.5601513898972	1.54730511417955	1.5342396320192	1.52105269962041	1.50784207318744	1.49470550892454	1.48174076303599	1.46904559172603	1.45671775119894	1.44485499765898	1.43355508731039	1.42291577635746	1.41303482100442	1.40400997745556	1.39593900191512	1.38891965058737	1.38304967967658	1.37805367802019	1.37355904524967	1.36951775376024	1.36588177594713	1.36260308420556	1.35963365093077	1.35692544851799	1.35443044936245	1.35210062585936	1.34988795040397	1.3477443953915	1.34562193321718	1.34347253627624	1.34124817696391	1.33890082767542	1.336382460806	1.33364504875086	1.33064056390526	1.3284100260136	1.32787786897708	1.32882118642606	1.33101707199091	1.33424261930199	1.33827492198967	1.34289107368432	1.3478681680163	1.35298329861599	1.35801355911374	1.36273604313992	1.3669278443249	1.37036605629905
EIF2S3	2.50182770564526	2.49891415355846	2.49569623694941	2.49205604566362	2.48787566954659	2.48303719844382	2.47742272220083	2.47091433066313	2.46339411367621	2.4547441610856	2.44484656273679	2.43358340847529	2.42083678814662	2.40648879159627	2.39042150866976	2.37251702921259	2.35265744307027	2.3307248400883	2.30712854821336	2.28238467353244	2.25653547310159	2.22962320397685	2.20169012321426	2.17277848786985	2.14293055499967	2.11218858165975	2.08059482490614	2.04819154179486	2.01502098938196	1.98112542472349	1.94654710487547	1.91132828689395	1.87551122783496	1.83913818475454	1.80225141470875	1.7648931747536	1.72549112182612	1.68268048974354	1.63681490088222	1.58824797761849	1.53733334232872	1.48442461738925	1.42987542517643	1.37403938806661	1.31727012843615	1.25992126866139	1.2023464311187	1.1448992381844	1.08793331223487
MCTP1	-0.886905828152513	-0.823698163882415	-0.760897501356339	-0.698590752002911	-0.636864827250766	-0.575806638528531	-0.515503097264843	-0.456041114888327	-0.397507602827617	-0.339989472511341	-0.283573635368133	-0.228347002826622	-0.174396486315439	-0.121808997263216	-0.0706714470985837	-0.0210707472501708	0.0269061908533901	0.0731724557834677	0.117824156925907	0.161067131196269	0.202979058460503	0.243637618584556	0.283120491434374	0.321505356875908	0.3588698947751	0.395291784997903	0.430848707410262	0.465618341878126	0.49967836826744	0.533106466444154	0.565980316274216	0.598377597623571	0.630375990358169	0.662053174343953	0.693486829446879	0.724754635532886	0.755263674093627	0.784434169275095	0.812363514924759	0.839149104890084	0.864888333018538	0.889678593157587	0.913617279154698	0.936801784857342	0.959329504112978	0.981297830769082	1.00280415867311	1.02394588167254	1.04482039361484
ARHGAP26	-0.156295894870159	-0.122869432444199	-0.0898394121291247	-0.057202845896814	-0.0249567457191714	0.00690187643192464	0.0383760085845794	0.0694686387669063	0.100182755007013	0.130521345333011	0.160487397773013	0.190083900355125	0.219313841107462	0.248180208058133	0.276685989235245	0.304834172666914	0.332627746381247	0.360069698406355	0.387090700727405	0.413622899097973	0.439671492198796	0.465241678710597	0.490338657314111	0.51496762669007	0.539133785519201	0.562842332482236	0.586098466259904	0.60890738553294	0.63127428898207	0.653204375288024	0.674702843131536	0.695774891193338	0.716425718154154	0.736660522694718	0.756484503495765	0.775902859238017	0.794684037930715	0.812630172404446	0.829796988571988	0.846240212346105	0.862015569639572	0.877178786365165	0.891785588435645	0.905891701763792	0.919552852262366	0.932824765844152	0.94576316842191	0.958423785908419	0.970862344216443
UTRN	0.0224667260455344	0.0225646289351343	0.0227277779767981	0.0230086893206451	0.0234598791167876	0.024133863515345	0.0250831586664322	0.0263602807201641	0.0280177458266585	0.0301080701360285	0.0326837697983925	0.0357973609638655	0.0395013597825634	0.0438482824046036	0.0488906449801004	0.0546809636591679	0.0612717545919271	0.0687155339284894	0.0770068457566413	0.0860675666381659	0.0958412114341764	0.106271295005783	0.117301332214101	0.128874837920244	0.140935326985324	0.153426314270451	0.166291314636741	0.179473842945308	0.192917414057261	0.206565542833715	0.220361744135785	0.234249532824579	0.248172423761215	0.2620739318068	0.275897571822454	0.289586858669283	0.303586072218827	0.318328224540104	0.333739928790456	0.349747798127218	0.366278445707731	0.383258484689334	0.400614528229364	0.418273189485163	0.436161081614065	0.454204817773414	0.472331011120547	0.490466274812802	0.508537222007519
NAMPT	0.571180342971389	0.607227928306616	0.643077363984062	0.678585487381992	0.713609135878659	0.748005146852324	0.781630357681242	0.814341605743674	0.845995728417879	0.876449563082112	0.905559947114636	0.933183717893705	0.959177712797581	0.983398769204525	1.00570372449278	1.02594941604063	1.04399268122631	1.05969035742809	1.07334204219453	1.08540724123472	1.09598265416775	1.10516498061267	1.11305092018855	1.11973717251447	1.12532043720948	1.12989741389266	1.13356480218306	1.13641930169977	1.13855761206184	1.14007643288836	1.14107246379837	1.14164240441095	1.14188295434517	1.14189081322009	1.14176268065479	1.14159525626832	1.14004047875319	1.13586261943346	1.12932687687556	1.12069844964588	1.11024253631088	1.09822433543696	1.08490904559056	1.07056186533808	1.05544799324595	1.0398326278806	1.02398096780845	1.00815821159592	0.992629557809431
TRPS1	0.215099081599819	0.200957275233468	0.187388392059407	0.1743974565911	0.161989493342008	0.150169526825591	0.138942581555314	0.128313682044638	0.118287852807025	0.108870118355938	0.100065503204836	0.0918790318671828	0.084315728856442	0.0773806186860748	0.0710787258695414	0.0654150749203035	0.0603946903518264	0.0560225966775694	0.0523363002837836	0.0493647511984367	0.0471001393975717	0.0455346548572218	0.0446604875534302	0.0444698274622358	0.0449548645596775	0.0461077888217927	0.0479207902246254	0.0503860587442128	0.0534957843565914	0.0572421570378043	0.0616173667638881	0.066613603510885	0.0722230572548348	0.0784379179717723	0.0852503756377391	0.0926526202287756	0.100900492816499	0.110214392057992	0.120533344307496	0.131796375919245	0.143942513247478	0.156910782646438	0.170640210470355	0.185069823073474	0.200138646810028	0.215785708034261	0.231950033100406	0.248570648362705	0.265586580175394
PLXDC2	0.662827812505517	0.650899073108585	0.639462094059864	0.628481281599559	0.617921041967864	0.607745781404977	0.597919906151097	0.588407822446418	0.579173936531145	0.57018265464547	0.561398383029593	0.55278552792371	0.544308495568023	0.535931692202727	0.527619524068017	0.519336397404096	0.51104671845116	0.502714893449406	0.494476048432177	0.486496825942812	0.478788906986512	0.471363972568468	0.464233703693878	0.457409781367941	0.45090388659585	0.444727700382802	0.438892903733994	0.433411177654621	0.428294203149879	0.423553661224969	0.419201232885082	0.415248599135416	0.411707440981169	0.408589439427532	0.405906275479709	0.403669630142889	0.401494978408671	0.39904633898067	0.396408208432129	0.393665083336279	0.390901460266361	0.388201835795611	0.385650706497267	0.383332568944563	0.38133191971074	0.379733255369032	0.378621072492677	0.378079867654913	0.378194137428976
LRMDA	0.885218876036244	0.871701414110344	0.858574571229604	0.84581567592533	0.833402056728811	0.821311042171347	0.809519960784233	0.798006141098769	0.786746911646249	0.775719600957971	0.764901537565235	0.754270049999331	0.743802466791563	0.733476116473222	0.72326832757561	0.713156428630021	0.703117748167754	0.693129614720102	0.683240587004459	0.673523960798928	0.663994170225883	0.654665649407696	0.645552832466738	0.636670153525386	0.628032046706009	0.619652946130979	0.611547285922672	0.603729500203456	0.596214023095708	0.5890152887218	0.5821477312041	0.575625784664983	0.569463883226826	0.563676461011996	0.558277952142867	0.553282790741812	0.548433815445004	0.543499536105211	0.538532893669701	0.533586829085743	0.528714283300606	0.523968197261556	0.519401511915861	0.51506716821079	0.51101810709361	0.50730726951159	0.503987596411997	0.501112028742102	0.49873350744917
DMXL2	0.707596652688661	0.699247715687516	0.691295230205615	0.683730029223527	0.676542945721809	0.669724812681023	0.663266463081734	0.657158729904504	0.651392446129894	0.645958444738466	0.640847558710785	0.636050621027409	0.631558464668903	0.627361922615829	0.623451827848748	0.619819013348223	0.616454312094816	0.61334855706909	0.610542805005697	0.608086581025772	0.605983420689603	0.60423685955748	0.602850433189692	0.601827677146528	0.601172126988275	0.600887318275223	0.60097678656766	0.601444067425876	0.602292696410156	0.603526209080796	0.605148140998077	0.607162027722292	0.60957140481373	0.612379807832677	0.615590772339424	0.619207833894258	0.623238440147872	0.627684433067292	0.632540939687317	0.63780308704274	0.643466002168361	0.649524812098971	0.655974643869368	0.66281062451435	0.670027881068709	0.677621540567244	0.685586730044749	0.693918576536023	0.702612207075858
MT-CO1	0.0993132729891325	0.129092504583657	0.158549176116573	0.187666626763958	0.216428195701891	0.244817222106451	0.272817045153715	0.300411004019763	0.327582437880671	0.354314685912521	0.38059108729139	0.406394981193356	0.431709706794497	0.456518603270894	0.480805009798622	0.504552265553761	0.527743709712391	0.550362681450589	0.572457897541781	0.594095800997823	0.615286320352444	0.636039384139364	0.656364920892314	0.676272859145015	0.695773127431194	0.714875654284579	0.733590368238891	0.751927197827859	0.769896071585206	0.787506918044658	0.804769665739942	0.821694243204782	0.838290578972905	0.854568601578034	0.870538239553895	0.886209421434214	0.901451903420587	0.916144446003069	0.930310484148075	0.943973452822016	0.957156786991311	0.969883921622373	0.982178291681614	0.99406333213545	1.00556247795029	1.01669916409257	1.02749682552867	1.03797889722503	1.04816881414806
MT-ATP6	-0.370133321851107	-0.334901514229478	-0.299940183519072	-0.265289162821044	-0.230988285236554	-0.197077383866761	-0.163596291812819	-0.13058484217589	-0.0980828680571277	-0.0661302025576918	-0.034766678778739	-0.00403212982142779	0.0260336112130831	0.0553907112236392	0.0839993371090787	0.111819655768247	0.138811834099985	0.164936039003137	0.190338729539696	0.215202175970708	0.239540261993583	0.26336687130574	0.286695887604592	0.30954119458755	0.33191667595203	0.353836215395447	0.375313696615215	0.396363003308748	0.416998019173457	0.437232627906763	0.457080713206072	0.476556158768806	0.495672848292374	0.514444665474192	0.532885494011673	0.551009217602232	0.568308436997486	0.584340872280917	0.599218086147726	0.61305164129312	0.625953100412303	0.638034026200481	0.649405981352858	0.660180528564641	0.670469230531032	0.680383649947238	0.690035349508464	0.699535891909913	0.708996839846794
MT-CO3	-0.817480214133574	-0.760759910850881	-0.704662396943215	-0.649223306361149	-0.594478273055261	-0.540462930976124	-0.487212914074319	-0.434763856300415	-0.383151391604989	-0.33241115393862	-0.28257877725188	-0.233689895495349	-0.185780142619597	-0.138885152575204	-0.093040559312745	-0.0482819967827938	-0.00464509893592735	0.0378345002772793	0.0792886767338801	0.119880962963273	0.159623209993405	0.198527268852213	0.236604990567646	0.27386822616764	0.310328826680144	0.345998643133096	0.380889526554441	0.415013327972122	0.44838189841408	0.481007088908257	0.512900750482599	0.544074734165048	0.574540890983545	0.604311071966031	0.633397128140454	0.661810910534752	0.689072881424175	0.714766558284987	0.738998374946669	0.761874765238683	0.783502162990511	0.803987002031623	0.823435716191491	0.841954739299589	0.859650505185387	0.876629447678361	0.892998000607983	0.908862597803728	0.924329673095065
MT-ND4	-0.774491094897127	-0.691120325451884	-0.608778849913442	-0.527576948345792	-0.447624900812931	-0.369032987378852	-0.29191148810755	-0.216370683063016	-0.142520852309241	-0.0704722759102245	-0.000335233929958011	0.0677799935675614	0.133763126518346	0.197503884858397	0.258891988523723	0.317817157450331	0.374169111574228	0.427837570831415	0.479092864408717	0.528321523752916	0.575587572189976	0.620955033045849	0.664487929646497	0.706250285317871	0.74630612338594	0.784719467176654	0.821554340015971	0.856874765229853	0.890744766144255	0.923228366085135	0.954389588378454	0.984292456350164	1.01300099332623	1.0405792226326	1.06709116759524	1.09260085154011	1.11586033549219	1.13575342111811	1.15254174270633	1.16648693454527	1.17785063092339	1.18689446612912	1.19388007445091	1.1990690901772	1.20272314759642	1.20510388099703	1.20647292466745	1.20709191289614	1.20722247997154
MT-ND5	-0.774073092930565	-0.721317098498459	-0.668942697179537	-0.617043958130647	-0.565714950508637	-0.515049743470359	-0.46514240617266	-0.416087007772391	-0.3679776174264	-0.320908304291537	-0.274973137524649	-0.230266186282591	-0.186881519722204	-0.144913207000342	-0.104455317273858	-0.0656019196995938	-0.0284470834344027	0.00691512236486597	0.0407523549741905	0.0734267166628308	0.104985805763868	0.135477220610369	0.164948559535422	0.193447420872097	0.221021402953472	0.247718104112624	0.273585122682628	0.298670056996565	0.323020505387506	0.346684066188535	0.369708337732719	0.392140918353141	0.414029406382882	0.435421400155008	0.456364498002605	0.476906298258742	0.495964775244725	0.512580144665616	0.526983366930152	0.539405402447055	0.550077211625065	0.559229754872906	0.567093992599313	0.573900885213013	0.579881393122738	0.585266476737217	0.590287096465185	0.595174212715368	0.600158785896501
KYNU	-1.00567253741494	-0.897268627889403	-0.7904673346984	-0.68534640512556	-0.581983586454516	-0.480456625968892	-0.380843270952325	-0.283221268688435	-0.187668366460856	-0.0942623115532171	-0.00308085124914407	0.0857982671677316	0.17229729641378	0.256338489205375	0.337844098258886	0.416736376290685	0.492937576017142	0.566369950154628	0.637183658296745	0.705614744217475	0.771714286903764	0.835533365342556	0.897123058520795	0.956534445425427	1.0138186050434	1.06902661636165	1.12220955836712	1.17341851004678	1.22270455038754	1.27011875837637	1.3157122130002	1.35953599324598	1.40164117810066	1.44207884655118	1.48090007758449	1.51815595018752	1.552878113074	1.58420059327406	1.61232803724925	1.63746509146111	1.65981640237122	1.67958661644111	1.69698038013234	1.71220233990646	1.72545714222503	1.7369494335496	1.74688386034172	1.75546506906294	1.76289770617483
FGD4	-0.0393459739468691	0.00613297432967517	0.0507430943200572	0.0945176557254937	0.137489928247191	0.179693181586364	0.221160685444224	0.261925709521981	0.302021523520849	0.341481397142039	0.380338600086761	0.418626402056228	0.45637807275165	0.493626881874243	0.530406099125211	0.566748994205774	0.602688836817138	0.638258896660518	0.673388515613104	0.707973143112208	0.741995210199223	0.775437147915536	0.808281387302544	0.840510359401631	0.872106495254193	0.903052225901622	0.933329982385305	0.962922195746635	0.991811297027002	1.0199797172678	1.04740988751042	1.07408423879624	1.09998520216667	1.1250952086631	1.1493966893269	1.17287207519949	1.19601015070657	1.21923712179877	1.24244155180483	1.26551200405346	1.28833704187341	1.3108052285934	1.33280512754216	1.35422530204844	1.37495431544095	1.39488073104842	1.4138931121996	1.4318800222232	1.44873002444797
ELF2	-0.354920749174649	-0.247061707812564	-0.140852902381151	-0.036416841533623	0.0661239660767968	0.166647011796893	0.265029786973447	0.361149782953238	0.454884491083054	0.546111402709669	0.634708009179871	0.720551801840437	0.803520272038153	0.8834909111198	0.960341210432155	1.03394866132201	1.10419075513613	1.17094498322132	1.2345375376004	1.29541971206193	1.35365665060126	1.40931349721372	1.46245539589466	1.51314749063943	1.56145492544338	1.60744284430184	1.65117639121017	1.69272071016371	1.7321409451578	1.76950224018779	1.80486973924902	1.83830858633685	1.86988392544661	1.89966090057364	1.92770465571331	1.95408033486094	1.97726722358457	1.99591802372403	2.01035800368243	2.02091243186284	2.02790657666838	2.03166570650213	2.03251508976717	2.03077999486661	2.02678569020353	2.02085744418103	2.01332052520219	2.00450020167012	1.9947217419879
MTRNR2L8	0.424277177504368	0.496190972221781	0.566692438068754	0.635738686090908	0.703286827333867	0.769293972843253	0.833717233664687	0.896513720843792	0.957640545426191	1.0170548184575	1.07471365098336	1.13057415404937	1.18459343870116	1.23672861598436	1.28693679694458	1.33517509262746	1.3814006140786	1.42557047234364	1.46777904064321	1.50816683023231	1.54676015920816	1.58358534566792	1.6186687077088	1.65203656342798	1.68371523092266	1.71373102829002	1.74211027362725	1.76887928503154	1.79406438060009	1.81769187843009	1.83978809661872	1.86037935326317	1.87949196646063	1.89715225430831	1.91338653490337	1.92822112634302	1.94108835804183	1.95148303337053	1.95952518136058	1.96533483104342	1.96903201145049	1.97073675161325	1.97056908056313	1.96864902733159	1.96509662095006	1.96003189045	1.95357486486284	1.94584557322004	1.93696404455304
MED13L	0.525692483746306	0.565456447208291	0.60435982399609	0.642420016271962	0.679654426198149	0.716080455936912	0.751715507650502	0.786576983501169	0.820682285651172	0.854048816262757	0.886693977498181	0.918635171519694	0.949889800489552	0.980475266570004	1.01040897192331	1.03970831871171	1.06839070909747	1.09647354524283	1.12390706031199	1.15062523174348	1.17662107811113	1.20188761798874	1.22641786995012	1.25020485256908	1.27324158441942	1.29552108407497	1.31703637010952	1.33778046109689	1.35774637561088	1.37692713222531	1.39531574951398	1.4129052460507	1.42968864040929	1.44565895116355	1.4608091968873	1.47513239615433	1.48884100906868	1.50211909788312	1.51491708439459	1.52718539040001	1.53887443769633	1.54993464808048	1.56031644334938	1.56997024529998	1.5788464757292	1.58689555643399	1.59406790921127	1.60031395585798	1.60558411817105
RAB31	-0.0886840685769341	-0.0180373816341832	0.0511218220262562	0.11882428352851	0.185100743996691	0.249981944554919	0.313498626327313	0.375681530437985	0.436561398011061	0.496168970170655	0.554534988040887	0.611690192745871	0.667665325409727	0.722491127156575	0.77619833911053	0.828817702395711	0.880379958136236	0.930915847456223	0.980378837663079	1.02868614587081	1.07581413791344	1.121739179625	1.1664376368395	1.20988587539098	1.25206026111345	1.29293715984094	1.33249293740747	1.37070395964708	1.40754659239377	1.44299720148157	1.47703215274452	1.50962781201662	1.54076054513191	1.57040671792441	1.59854269622815	1.62514484587714	1.65036100506543	1.67433739971355	1.69704797724525	1.71846668508427	1.73856747065435	1.75732428137925	1.77471106468271	1.79070176798847	1.80527033872029	1.8183907243019	1.83003687215705	1.84018272970949	1.84880224438297
GK	-0.493163071967225	-0.419403793618562	-0.346789614902087	-0.275339690367021	-0.205073174562586	-0.136009222038	-0.0681669873424871	-0.00156562502526699	0.063775710364441	0.127837864277415	0.190601682164434	0.252048009476277	0.312157691663724	0.370911574177555	0.428290502468546	0.48427532198748	0.538846878185133	0.591986016512287	0.643748841765684	0.694211816694142	0.743386323676557	0.791283745091822	0.837915463318831	0.883292860736482	0.927427319723664	0.970330222659274	1.01201295192221	1.05248688989136	1.09176341894562	1.12985392146388	1.16676977982505	1.202522376408	1.23712309359165	1.27058331375488	1.30291441927658	1.33412779253566	1.3640367102637	1.39247086941673	1.41946628271031	1.44505896285999	1.46928492258133	1.49218017458989	1.51378073160122	1.53412260633088	1.55324181149442	1.5711743598074	1.58795626398537	1.60362353674388	1.61821219079851
MT-CYB	-0.48388820336242	-0.40565609902434	-0.328587818256064	-0.252734374991095	-0.178146783162934	-0.104876056705086	-0.0329732095510548	0.0375107443656574	0.106524791111549	0.174017916753113	0.239939107356851	0.304237348989253	0.366861627716823	0.427760929606055	0.486884240723444	0.54418054713549	0.599598834908688	0.653088090109534	0.704775759888954	0.754842390611061	0.80331661716215	0.850227074428505	0.895602397296414	0.939471220652169	0.981862179382055	1.02280390837237	1.06232504250938	1.1004542166794	1.13722006576871	1.17265122466359	1.20677632825034	1.23962401141524	1.27122290904458	1.30160165602466	1.33078888724175	1.35881323758216	1.38500512385631	1.40877138070292	1.43025526975069	1.44960005262833	1.46694899096453	1.482445346388	1.49623238052745	1.50845335501158	1.51925153146908	1.52877017152866	1.53715253681902	1.54454188896887	1.5510814896069
DOCK10	1.71963468990271	1.69585049321194	1.67258493333238	1.64978676136976	1.62740472842983	1.60538758561833	1.58368408404102	1.56224297480363	1.5410130090119	1.51994293777159	1.49898151218844	1.47807748336819	1.45717960241658	1.43623662043937	1.41519728854228	1.39401035783108	1.3726245794115	1.35098870438929	1.32921040598599	1.3074541224093	1.28575375224418	1.26414319407558	1.24265634648848	1.22132710806784	1.20018937739861	1.17927705306576	1.15862403365424	1.13826421774904	1.11823150393509	1.09855979079737	1.07928297692083	1.06043496089044	1.04204964129117	1.02416091670796	1.0068026857258	0.990008846929625	0.97317847020144	0.955769633996142	0.937904749758065	0.919706228931533	0.90129648296088	0.882797923290433	0.864332961364525	0.846024008627482	0.827993476523634	0.810363776497312	0.793257319992845	0.776796518454564	0.761103783326797
FOXP1	2.07589912229579	2.01495409094469	1.95463720275137	1.89503986375744	1.83625348000448	1.77836945753411	1.72147920238793	1.66567412060754	1.61104561823454	1.55768510131053	1.50568397587712	1.4551336479759	1.40612552364848	1.35875100893647	1.31310150988146	1.26926843252506	1.22734318290886	1.18741716707447	1.14926979664805	1.1125825380671	1.07729987959025	1.04336630947613	1.01072631598338	0.979324387370622	0.949105011896494	0.920012677819627	0.891991873398647	0.864987086892188	0.838942806558884	0.813803520657366	0.789513717446263	0.766017885184207	0.743260512129832	0.721186086541766	0.699739096678643	0.678864030799093	0.659357985741005	0.641948348572085	0.6264750428957	0.612777992315206	0.600697120433966	0.590072350855345	0.580743607182699	0.572550813019394	0.565333891968788	0.558932767634247	0.553187363619128	0.547937603526796	0.54302341096061
MBNL1	0.8335001356783	0.826170801038028	0.819073448761555	0.812214985313929	0.805602317160189	0.79924235076538	0.793141992594548	0.787308149112733	0.78174772678498	0.776467632076336	0.771474771451841	0.766776051376539	0.762378378315475	0.758288658733692	0.754513799096234	0.751060705868145	0.747936285514468	0.745147444500246	0.742671067622395	0.740477588746682	0.738564237941443	0.736928245275009	0.735566840815713	0.734477254631891	0.733656716791869	0.733102457363983	0.732811706416567	0.732781694017953	0.733009650236472	0.733492805140458	0.734228388798243	0.73521363127816	0.736445762648543	0.737922012977722	0.739639612334032	0.741595790785802	0.743887527689269	0.746599520179195	0.749710574991711	0.753199498862943	0.757045098529026	0.761226180726088	0.765721552190257	0.770510019657663	0.775570389864437	0.78088146954671	0.786422065440608	0.792170984282264	0.798107032807806
SCLT1	0.668789317814028	0.678463095249414	0.687895038128829	0.697127764788401	0.706203893564253	0.715166042792511	0.724056830809299	0.732918875950743	0.741794796552969	0.750727210952103	0.759758737484268	0.76893199448559	0.778289600292195	0.787874173240207	0.797728331665752	0.807894693904957	0.818415878293944	0.829334503168841	0.840527673915726	0.851831234276418	0.863225910120651	0.874692427318157	0.886211511738673	0.897763889251931	0.909330285727665	0.920891427035608	0.932428039045495	0.943920847627061	0.955350578650038	0.966697957984159	0.97794371149916	0.989068565064774	1.00005324455073	1.01087847582678	1.02152498476263	1.03197349722803	1.0427766918828	1.05441835655829	1.06677588088155	1.07972665447963	1.09314806697959	1.10691750800847	1.12091236719333	1.13501003416122	1.14908789853918	1.16302334995427	1.17669377803354	1.18997657240404	1.20274912269283
DLEU2	1.01282622524796	1.00260389324546	0.992567626731303	0.982735950848992	0.973127390742032	0.963760471553933	0.954653718428201	0.945825656508346	0.937294810937874	0.929079706860293	0.921198869419109	0.913670823757831	0.906514095019967	0.899747208349024	0.893388688888508	0.887457061781928	0.881970852172793	0.876948585204608	0.872345369980885	0.868097207559745	0.864193961016614	0.860625493426914	0.857381667866069	0.854452347409506	0.851827395132648	0.849496674110916	0.847450047419738	0.845677378134537	0.844168529330736	0.842913364083761	0.841901745469034	0.841123536561981	0.840568600438025	0.840226800172591	0.840087998841103	0.840142059518983	0.840606346193522	0.841673490315911	0.84329625615743	0.845427407989357	0.848019710082974	0.85102592670956	0.854398822140397	0.85809116064676	0.862055706499933	0.866245223971195	0.870612477331825	0.875110230853104	0.879691248806311
SSH2	1.37162665353688	1.34437169227144	1.31762932867778	1.2913957547613	1.26566716252739	1.24043974398143	1.21570969112882	1.19147319597495	1.16772645052521	1.14446564678499	1.12168697675969	1.09938663245469	1.07756080587539	1.05620568902718	1.03531747391545	1.01489235254559	0.994926516922997	0.975416159053054	0.956438598019694	0.938066649454679	0.920289750185151	0.90309733703825	0.886478846841116	0.870423716420891	0.854921382604715	0.839961282219728	0.825532852093074	0.811625529051889	0.798228749923318	0.785331951534501	0.772924570712575	0.760996044284686	0.749535809077973	0.738533301919574	0.727977959636632	0.717859219056289	0.708169686329945	0.698913995118325	0.690099623512555	0.681734049603764	0.673824751483082	0.666379207241635	0.659404894970549	0.652909292760954	0.646899878703977	0.641384130890747	0.636369527412391	0.631863546360037	0.627873665824811
PTPRC	1.64021198251873	1.63713434545586	1.63402561028702	1.63084867791039	1.62756644922413	1.62414182512642	1.62053770651541	1.61671699428927	1.61264258934618	1.6082773925843	1.60358430490179	1.59852622719683	1.59306606036758	1.58716670531221	1.58079106292889	1.57390203411578	1.56646251977105	1.55843542079288	1.54993497681539	1.54111240433306	1.53198606953455	1.52257433860851	1.5128955777436	1.50296815312847	1.49281043095179	1.4824407774022	1.47187755866837	1.46113914093895	1.45024389040261	1.43921017324798	1.42805635566374	1.41680080383854	1.40546188396104	1.39405796221989	1.38260740480374	1.37112857790126	1.35926410769251	1.34669367260201	1.33349121718518	1.3197306859974	1.30548602359407	1.29083117453059	1.27584008336235	1.26058669464475	1.24514495293318	1.22958880278304	1.21399218874973	1.19842905538863	1.18297334725515
LYST	2.54965112886621	2.50623532558346	2.46323298373679	2.42065103605097	2.37849641525075	2.3367760540609	2.29549688520618	2.25466584141136	2.21428985540119	2.17437585990045	2.13493078763389	2.09596157132627	2.05747514370236	2.01947843748692	1.98197838540471	1.9449819201805	1.90849597453905	1.87252748120512	1.83707220937009	1.8021179676196	1.76765974776979	1.73369254163678	1.70021134103672	1.66721113778575	1.63468692370001	1.60263369059562	1.57104643028873	1.53992013459548	1.509249795332	1.47903040431443	1.44925695335891	1.41992443428157	1.39102783889855	1.362562159026	1.33452238648004	1.30690351307682	1.27980312187176	1.25330706946406	1.2273927579855	1.20203758956785	1.17721896634289	1.1529142904424	1.12910096399816	1.10575638914194	1.08285796800552	1.06038310272068	1.0383091954192	1.01661364823285	0.995273863293416
HNRNPU	2.98841848025903	2.90180493855604	2.81608519920682	2.73136801123266	2.64776212365483	2.56537628549461	2.48431924577327	2.40469975351208	2.32662655773234	2.2502084074553	2.17555405170226	2.10277223949447	2.03197171985323	1.96326124179981	1.89674955435547	1.83254540654151	1.77075754737919	1.7114947258898	1.65442328755096	1.59910602874648	1.54549637485692	1.49354775126279	1.44321358334465	1.39444729648302	1.34720231605846	1.30143206745149	1.25708997604265	1.21412946721248	1.17250396634153	1.13216689881032	1.0930716899994	1.05517176528929	1.01842055006056	0.982771469693719	0.948177949569319	0.914593415067894	0.883250428618714	0.855231861373478	0.830266601796381	0.808083538351608	0.78841155950335	0.770979553715798	0.75551640945314	0.741751015179569	0.729412259359268	0.718229030456434	0.707930216935252	0.698244707259913	0.688901389894608
PID1	1.95938815675625	1.956478383219	1.95332657526999	1.94990633566425	1.94619126715684	1.94215497250279	1.93777105445713	1.93301311577491	1.92785475921118	1.92226958752096	1.91623120345931	1.90971320978126	1.90268920924185	1.89513280459611	1.8870175985991	1.87831719400586	1.86900519357141	1.8590552000508	1.84855197737653	1.83760622342551	1.82623044186947	1.81443713638015	1.80223881062924	1.78964796828849	1.77667711302961	1.76333874852431	1.74964537844433	1.73560950646139	1.7212436362472	1.70656027147349	1.69157191581198	1.67629107293439	1.66073024651244	1.64490194021785	1.62881865772235	1.61249290269766	1.59567609992887	1.57814520954043	1.55995103821307	1.54114439262755	1.5217760794646	1.50189690540496	1.48155767712937	1.46080920131859	1.43970228465334	1.41828773381438	1.39661635548243	1.37473895633825	1.35270634306258
ATG7	2.76913193095303	2.71706406015676	2.66546969127784	2.61436317252861	2.56375885212141	2.51367107826857	2.46411419918245	2.41510256307536	2.36665051815966	2.31877241264768	2.27148259475176	2.22479541268425	2.17872521465747	2.13328634888378	2.08849316357549	2.04436000694497	2.00090122720454	1.95813117256655	1.91608419754476	1.87476958826437	1.83416409035482	1.79424444944558	1.7549874111661	1.71636972114583	1.67836812501424	1.64095936840077	1.60412019693488	1.56782735624603	1.53205759196368	1.49678764971727	1.46199427513627	1.42765421385013	1.3937442114883	1.36024101368025	1.32712136605542	1.29436201424328	1.26200270513873	1.23010126832856	1.19866157348001	1.16768749026034	1.13718288833679	1.10715163737663	1.0775976070471	1.04852466701545	1.01993668694893	0.991837536514799	0.964231085380305	0.9371212032127	0.910511759679234
MTRNR2L12	2.94244401177837	2.85138742307234	2.76137744426406	2.67251992449006	2.58492071288687	2.49868565859104	2.41392061073908	2.33073141846754	2.24922393091295	2.16950399721183	2.09167746650073	2.01585018791618	1.9421280105947	1.87061678367283	1.80142235628711	1.73465057757406	1.67040729667022	1.60879836271212	1.54952400982766	1.4921799317333	1.43671516694849	1.38307875399265	1.33121973138519	1.28108713764554	1.23263001129314	1.18579739084739	1.14053831482772	1.09680182175357	1.05453695014435	1.01369273851948	0.974218225398397	0.936062449300519	0.899174448745269	0.863503262252074	0.828997928340356	0.795607485529537	0.764472847507028	0.736604192695411	0.711754456716893	0.689676575193669	0.670123483747945	0.652848118001919	0.637603413577788	0.62414230609776	0.612217731184031	0.601582624458803	0.591989921544274	0.58319255806265	0.574943469636129
RBM47	1.99330056165285	1.96612386383411	1.93938278032116	1.91302246830418	1.88698808497331	1.86122478751874	1.83567773313063	1.81029207899914	1.78501298231446	1.75978560026673	1.73455509004613	1.70926660884283	1.683865313847	1.6582963622488	1.63250491123839	1.60643611800595	1.58003513974165	1.55324713363565	1.52619972454557	1.49907849960745	1.4719155594291	1.44474300461833	1.41759293578293	1.39049745353071	1.36348865846948	1.33659865120703	1.30985953235118	1.28330340250973	1.25696236229048	1.23086851230123	1.20505395314979	1.17955078544397	1.15439110979157	1.12960702680038	1.10523063707823	1.0812940412329	1.05723387650702	1.03254417309885	1.0073431210497	0.981748910400847	0.955879731193601	0.929853773469252	0.903789227269092	0.877804282634419	0.852017129606525	0.826545958226705	0.801508958536255	0.777024320576469	0.75321023438864
MEF2C	2.56489157660315	2.53152296560074	2.49826350041691	2.46512971092732	2.43213812700762	2.39930527853348	2.36664769538055	2.33418190742448	2.30192444454093	2.26989183660557	2.23810061349405	2.20656730508202	2.17530844124514	2.14434055185907	2.11368016679947	2.08334381594198	2.05334802916229	2.02370933633602	1.99432267289343	1.96507505489032	1.93597113314073	1.90701555845869	1.87821298165823	1.84956805355338	1.82108542495817	1.79276974668664	1.76462566955282	1.73665784437074	1.70887092195443	1.68126955311792	1.65385838867525	1.62664207944044	1.59962527622754	1.57281262985056	1.54620879112354	1.51981841086052	1.49391737429805	1.46873195573433	1.44419238957588	1.42022891022923	1.39677175210089	1.37375114959739	1.35109733712524	1.32874054909096	1.30661101990107	1.2846389839621	1.26275467568056	1.24088832946298	1.21897017971587
AOAH	2.27154648907768	2.23985320758458	2.20844514533625	2.17731981611721	2.14647473371201	2.11590741190519	2.08561536448127	2.05559610522479	2.0258471479203	1.99636600635232	1.9671501943054	1.93819722556406	1.90950461391284	1.88106987313628	1.85289051701892	1.82496405934529	1.79728801389992	1.76985989446736	1.74270997446044	1.71586851541769	1.68933301331216	1.6631009641169	1.63716986380496	1.61153720834939	1.58620049372325	1.56115721589959	1.53640487085146	1.51194095455191	1.48776296297399	1.46386839209075	1.44025473787526	1.41691949630055	1.39386016333968	1.37107423496571	1.34855920715168	1.32631257587064	1.30433505825841	1.2826293180542	1.26119577113613	1.24003483338236	1.21914692067101	1.19853244888023	1.17819183388816	1.15812549157293	1.13833383781269	1.11881728848557	1.09957625946971	1.08061116664326	1.06192242588434
CD36	2.56279296854802	2.49132631149075	2.42081266083019	2.35128681810184	2.28278358484118	2.21533776258373	2.14898415286498	2.08375755722043	2.01969277718557	1.95682461429591	1.89518787008694	1.83481734609416	1.77574784385307	1.71801416489917	1.66165111076795	1.60669348299492	1.55317608311558	1.50113371266541	1.45059010138518	1.40151896827725	1.35388009876954	1.30763327828994	1.26273829226636	1.21915492612673	1.17684296529893	1.13576219521089	1.09587240129051	1.05713336896569	1.01950488366435	0.982946730814396	0.947418695843732	0.912880564180267	0.879292121251914	0.846613152486575	0.814803443312161	0.78382277915658	0.753984506191797	0.725592091461033	0.698590501699077	0.672924703640719	0.648539664020751	0.625380349573962	0.603391727035142	0.582518763139083	0.562706424620575	0.543899678214407	0.526043490655371	0.509082828678258	0.492962659017854
LYN	2.63999881549415	2.60499297976565	2.57014681459207	2.53546034513407	2.50093359655232	2.46656659400747	2.43235936266018	2.39831192767112	2.36442431420094	2.33069654741031	2.29712865245989	2.26372065451034	2.23047257872232	2.19738445025649	2.16445629427351	2.13168813593404	2.09908000039875	2.06663191282829	2.03438496959345	2.00237401503481	1.97058969626774	1.93902266040759	1.90766355456972	1.87650302586949	1.84553172142225	1.81474028834337	1.7841193737482	1.75365962475211	1.72335168847044	1.69318621201857	1.66315384251184	1.63324522706563	1.60345101279528	1.57376184681615	1.54416837624361	1.514661248193	1.48515751561455	1.45559732673811	1.42600597159857	1.39640874023081	1.36683092266969	1.3372978089501	1.3078346891069	1.27846685317498	1.24921959118921	1.22011819318446	1.19118794919561	1.16245414925753	1.13394208340511
RASSF3	1.92015667365673	1.92295664177812	1.92542722811533	1.92751553774431	1.92916867574098	1.93033374718127	1.9309578571411	1.93098811069642	1.93037161292314	1.92905546889721	1.92698678369454	1.92411266239106	1.92038021006272	1.91573653178543	1.91012873263512	1.90350391768773	1.89580919201919	1.88699166070542	1.87721043498914	1.8666769550908	1.85541681955292	1.84345562691806	1.83081897572872	1.81753246452746	1.80362169185679	1.78911225625925	1.77402975627738	1.7583997904537	1.74224795733075	1.72559985545106	1.70848108335716	1.69091723959159	1.67293392269687	1.65455673121554	1.63581126369013	1.61672311866317	1.59663902412045	1.57498230053277	1.55189343517021	1.52751291530285	1.50198122820077	1.47543886113405	1.44802630137277	1.419884036187	1.39115255284682	1.36197233862232	1.33248388078356	1.30282766660063	1.27314418334361
CHST11	3.47815152565867	3.34173936405156	3.20710048242614	3.07435237095897	2.94361251982662	2.81499841920566	2.68862755927264	2.56461743020414	2.44308552217671	2.32414932536693	2.20792632995136	2.09453402610656	1.9840899040091	1.87671145383554	1.77251616576245	1.67162152996639	1.57414503662394	1.48020417591164	1.38959938411587	1.30199975269399	1.21732575457906	1.13549786270412	1.05643655000223	0.980062289406456	0.906295553849841	0.835056816265447	0.766266549586328	0.699845226745539	0.635713320676136	0.573791304311175	0.513999650583711	0.456258832426798	0.400489322773495	0.346611594556852	0.294546120709931	0.244213374165781	0.197086996355112	0.154484111578643	0.116090417074457	0.0815916100806301	0.0506733878352483	0.0230214475763896	-0.00167851345786426	-0.0237407980294327	-0.0434797089002389	-0.0612095488321955	-0.0772446205872276	-0.0918992269272497	-0.105487670614185
TAOK3	1.75302055071318	1.75597796736204	1.75876389817881	1.76132859979681	1.76362232884937	1.7655953419698	1.76719789579145	1.76838024694763	1.76909265207168	1.76928536779691	1.76890865075666	1.76791275758425	1.76624794491302	1.76386446937628	1.76071258760736	1.75674255623959	1.75190463190629	1.7461490712408	1.7396480370959	1.73261865726417	1.72507863578865	1.71704567671237	1.70853748407835	1.69957176192963	1.69016621430923	1.68033854526019	1.67010645882554	1.6594876590483	1.64849984997151	1.63716073563819	1.62548802009138	1.61349940737411	1.60121260152941	1.5886453066003	1.57581522662981	1.56274006566099	1.54880158985909	1.53346244926845	1.51686167375066	1.49913829316732	1.48043133738003	1.46087983625039	1.44062281963999	1.41979931741043	1.39854835942332	1.37700897554024	1.3553201956228	1.3336210495326	1.31205056713123
MT-ND3	1.05414703341384	1.06906884201619	1.08356652350677	1.09765489281695	1.11134876487808	1.12466295462151	1.13761227697861	1.15021154688074	1.16247557925926	1.17441918904551	1.18605719117087	1.19740440056669	1.20847563216434	1.21928570089516	1.22984942169051	1.24018160948176	1.25029707920027	1.26021064577739	1.26987393811826	1.27922388083621	1.28825323242489	1.29695475137794	1.30532119618902	1.31334532535178	1.32101989735985	1.3283376707069	1.33529140388656	1.34187385539248	1.34807778371832	1.35389594735772	1.35932110480433	1.3643460145518	1.36896343509378	1.3731661249239	1.37694684253583	1.38029834642321	1.38329885582961	1.38602180281814	1.38845276511175	1.39057732043336	1.39238104650594	1.39384952105241	1.39496832179573	1.39572302645883	1.39609921276466	1.39608245843617	1.39565834119629	1.39481243876796	1.39353032887414
MT-CO2	0.968111250651343	0.987053561367886	1.00565324138155	1.02388322923623	1.04171646347583	1.05912588264424	1.07608442528537	1.09256502994312	1.10854063516138	1.12398417948405	1.13886860145504	1.15316683961824	1.16685183251755	1.17989651869687	1.1922738367001	1.20395672507114	1.21491812235388	1.22513096709224	1.2346858247703	1.24369830532244	1.252178913968	1.26013815592631	1.26758653641672	1.27453456065855	1.28099273387114	1.28697156127382	1.29248154808593	1.2975331995268	1.30213702081577	1.30630351717218	1.31004319381535	1.31336655596462	1.31628410883933	1.31880635765881	1.32094380764239	1.32270696400942	1.32375702832248	1.32379808022506	1.32290494205782	1.32115243616143	1.31861538487655	1.31536861054385	1.31148693550398	1.30704518209762	1.30211817266542	1.29678072954805	1.29110767508618	1.28517383162046	1.27905402149157
[truncated: 236 more columns]

## Sheet: Figure 5e - Figure 5 panel e
Figure 5 panel e
	Region	.rownames	engraftment	log10(Survival_after_allogeneic_PBSCT_d)	.fitted	.resid	.hat	.sigma	.cooksd	.std.resid
1	Micr	2	70.27	3.02160271602824	62.3651149127069	7.90488508729312	0.130557514333216	10.6740803725572	0.0974906470413148	0.805751215008111
2	Micr	4	34.86	2.36361197989214	48.7843527387293	-13.9243527387293	0.079887625657075	10.1175618084041	0.165272074449752	-1.37968651020074
3	Micr	6	36.29	2.3384564936046	48.2651498717589	-11.9751498717589	0.0781962159642132	10.3421999718457	0.119212653134494	-1.18546176562089
4	Micr	8	45.04	2.38916608436453	49.3117829840948	-4.27178298409477	0.0816243678270672	10.8751717549168	0.0159532497630119	-0.423667200252391
5	Micr	10	19.03	1.63346845557959	33.7143752876977	-14.6843752876977	0.0381547535608268	10.0619653058233	0.0803342737251508	-1.42307802031358
6	Micr	12	34.78	1.80617997398389	37.2790972926443	-2.49909729264427	0.046649736403203	10.9260821008208	0.00289575766532474	-0.243266751504038
7	Micr	14	47.87	2.6159500516564	53.9925466415712	-6.12254664157116	0.0978556809578042	10.7917819559582	0.0407145730700132	-0.612660569364758
8	Micr	16	32.91	1.51851393987789	31.3417431930011	1.56825680699892	0.0329734746890208	10.941355204141	0.000783382702886628	0.151573690562836
9	Micr	18	38.46	1.77815125038364	36.7005915351159	1.75940846488409	0.0452131273297546	10.9386936726884	0.00138687301436667	0.171135179503174
10	Micr	20	27.68	1.30102999566398	26.8529296568531	0.827070343146879	0.0242048149970997	10.9483686826265	0.000157080037786792	0.0795772542602681
11	Micr	22	49.54	2.42160392686983	49.9812918393232	-0.441291839323213	0.0838558514534781	10.9502274398967	0.000175755617895514	-0.043819743132358
12	Micr	24	64.71	2.65609820201283	54.8211942984023	9.88880570159769	0.100882399707829	10.5290939651166	0.110235574106644	0.99120031527482
13	Micr	26	21.54	1.46239799789896	30.1835243605296	-8.6435243605296	0.0305814671042458	10.6537747187847	0.0219618577977607	-0.834374530196682
14	Micr	28	86.22	3.00774777800074	62.0791525002394	24.1408474997606	0.129362970015167	8.00900429450181	0.898446886870285	2.45900709876259
15	PVM	2	68.28	3.02160271602824	69.390416297041	-1.11041629704103	0.130557514333216	5.74515861569441	0.00696462358401257	-0.215361623878469
16	PVM	4	49.45	2.36361197989214	54.2798093142356	-4.82980931423557	0.079887625657075	5.56887142411049	0.0719885753254443	-0.910568177034404
17	PVM	6	53.18	2.3384564936046	53.7021193166765	-0.522119316676481	0.0781962159642132	5.7532933652135	0.000820453788604219	-0.0983452609427943
18	PVM	8	53.13	2.38916608436453	54.8666534873729	-1.73665348737289	0.0816243678270672	5.73161064396347	0.0095457775887148	-0.327722241190873
19	PVM	10	34.75	1.63346845557959	37.5122300292812	-2.76223002928117	0.0381547535608268	5.69771714533504	0.0102911467256273	-0.509342786824863
20	PVM	12	41.9	1.80617997398389	41.4785106054125	0.421489394587496	0.046649736403203	5.75408552021216	0.000298210790349498	0.0780662513092095
21	PVM	14	52.27	2.6159500516564	60.0746955030891	-7.8046955030891	0.0978556809578042	5.24388380284342	0.239525509513463	-1.4860070639916
22	PVM	16	34.57	1.51851393987789	34.872325829615	-0.302325829615015	0.0329734746890208	5.7547504357008	0.000105400892012391	-0.0555979756776424
23	PVM	18	30.73	1.77815125038364	40.8348373691599	-10.1048373691599	0.0452131273297546	4.92068240772851	0.16562129045483	-1.87016113717031
24	PVM	20	27.58	1.30102999566398	29.877856719936	-2.29785671993595	0.0242048149970997	5.71612651279196	0.00438971328618659	-0.420674831291226
25	PVM	22	61.45	2.42160392686983	55.6115811323213	5.83841886767873	0.0838558514534781	5.47945537333863	0.111378685120607	1.10310350062129
26	PVM	24	65.84	2.65609820201283	60.9966886069512	4.84331139304884	0.100882399707829	5.56335252985545	0.0957355042801541	0.923713013264958
27	PVM	26	39.87	1.46239799789896	33.5836360378819	6.2863639621181	0.0305814671042458	5.45233376815375	0.0420572200041146	1.15464048774326
28	PVM	28	78.89	3.00774777800074	69.0722408094436	9.81775919055643	0.129362970015167	4.88867870032037	0.537980207782195	1.90281570636278
29	CP	2	59.3	2.36361197989214	69.0322997458953	-9.73229974589526	0.115971638067867	14.7973757082802	0.06856909055749	-0.722971867479844
30	CP	4	69.45	2.38916608436453	69.7786399297677	-0.328639929767704	0.11849283997741	15.305260568775	8.03450491312853e-05	-0.0244481740185511
31	CP	6	64.23	1.63346845557959	47.7075277204256	16.5224722795744	0.0553886691978932	13.8918277538196	0.0826690097205807	1.18737384353539
32	CP	8	58.17	1.80617997398389	52.7517876960408	5.41821230395923	0.067720705198284	15.1581661767591	0.0111588508435511	0.391942194399389
33	CP	10	51.72	2.6159500516564	76.4021546778906	-24.6821546778906	0.142055587728161	11.5251278651234	0.573567061166819	-1.86119773667685
34	CP	12	94.48	2.42160392686983	70.7260284546127	23.7539715453873	0.121732250453663	11.9368598749058	0.434412472525531	1.77036080232279
35	CP	14	72.13	2.65609820201283	77.57473256852	-5.44473256852005	0.146449428808353	15.1428814254582	0.0290710230970506	-0.411624243599312
36	CP	16	49	1.46239799789896	42.7111970143951	6.2888029856049	0.0443946456716839	15.1114580616443	0.00937966799672439	0.449332387558678
37	CP	18	87.62	3.00774777800074	87.8451065307564	-0.225106530756406	0.187794234896685	15.3055412022351	7.03727223777608e-05	-0.0174459282533844
38	LM	2	60.51	3.02160271602824	65.7580454166379	-5.2480454166379	0.196088377907071	5.01273854573251	0.318115789516711	-1.14201245249774
39	LM	4	47.21	2.36361197989214	51.4384313651128	-4.22843136511276	0.119985701397179	5.20762300650938	0.105454089219112	-0.879451369674611
40	LM	6	48.42	2.3384564936046	50.8909816289185	-2.47098162891846	0.11744532074775	5.38827465719219	0.0350466349005381	-0.513187552555
41	LM	8	40.06	1.63346845557959	35.5485823198618	4.51141768013825	0.057305807125673	5.19013715303178	0.0499617752368542	0.906577694949259
42	LM	10	27.88	1.51851393987789	33.0468688337499	-5.16686883374994	0.0495238837745316	5.09993357732787	0.0557111302215107	-1.0340326235136
43	LM	12	34.22	1.77815125038364	38.6972615758286	-4.47726157582863	0.0679069974905444	5.19129072167674	0.0596452393889989	-0.904815960086632
44	LM	14	62.19	2.65609820201283	57.8037030720545	4.38629692794545	0.151518403357408	5.17518066359652	0.154145696076589	0.929082377252589
45	LM	16	35.27	1.46239799789896	31.8256379149154	3.44436208508457	0.0459312534335249	5.31464311347723	0.022788795694612	0.688012571106993
46	LM	18	73.23	3.00774777800074	65.4565254189147	7.77347458108528	0.194294254766318	4.39405549193531	0.688481413071901	1.68967960055871
47	Dura	2	51.23	2.42160392686983	58.1954869628093	-6.96548696280935	0.222732087425825	6.46421502991253	0.381027409069235	-1.15311357496406
48	Dura	4	63.79	2.65609820201283	63.8308051007252	-0.0408051007252439	0.267956822117738	7.91153524502842	1.77350441276559e-05	-0.00696068653369161
49	Dura	6	27.06	1.46239799789896	35.1440475780752	-8.08404757807525	0.0812283685229978	6.23564700409052	0.13395602120793	-1.23092344357826
50	Dura	8	80.22	3.00774777800074	72.2815753062948	7.93842469370523	0.343604934511549	5.53089337105378	1.07055596917302	1.43007115340649
51	Dura	10	39.14	1.49136169383427	35.840097155174	3.29990284482598	0.0844777874218897	7.65692048733736	0.0233786273387879	0.503353023526739

## Sheet: Figure 5f - Figure 5 panel f
Figure 5 panel f
	Region	Estimate	Std. Error	t value	Pr(>|t|)	t50_mean	t50_mean_lower	t50_mean_upper
log10(Survival_after_allogeneic_PBSCT_d)...1	Micr	20.6397467747457	1.25816539803138	16.4046371065682	4.55376252849709e-10	264.551568718862	563.925814278166	145.869141226246
log10(Survival_after_allogeneic_PBSCT_d)...2	PVM	22.9647716190339	0.661242341352781	34.7297355037068	3.31047984988656e-14	150.400010289899	202.98869862601	115.063411915466
log10(Survival_after_allogeneic_PBSCT_d)...3	CP	29.2062742671686	2.0628169536636	14.158442034955	6.02410678679553e-07	51.5182277136026	97.0582340540322	31.8997102405599
log10(Survival_after_allogeneic_PBSCT_d)...4	LM	21.7626377775679	0.751123165683601	28.9734610405227	2.17963980738571e-09	198.388096105525	291.215921335718	141.886432129816
log10(Survival_after_allogeneic_PBSCT_d)...5	Dura	24.0317941002156	1.33531064307707	17.9971561110582	5.60336951434034e-05	120.386303680608	216.200786021772	75.2043223968102

## Sheet: Figure 5h - Figure 5 panel h
Figure 5 panel h
	Parameter	Antigen	Pat_ID	percent	Compartment
1	LM engraftment IBA1 [%]	IBA1	Pat_1	60.51	Leptomeninges
2	LM engraftment IBA1 [%]	IBA1	Pat_12	62.19	Leptomeninges
3	LM engraftment IBA1 [%]	IBA1	Pat_14	73.23	Leptomeninges
4	LM engraftment CD206 [%]	CD206	Pat_1	66.22	Leptomeninges
5	LM engraftment CD206 [%]	CD206	Pat_12	60.02	Leptomeninges
6	LM engraftment CD206 [%]	CD206	Pat_14	66.05	Leptomeninges
7	LM engraftment SIGLEC1 [%]	SIGLEC1	Pat_1	32.81	Leptomeninges
8	LM engraftment SIGLEC1 [%]	SIGLEC1	Pat_12	32.76	Leptomeninges
9	LM engraftment SIGLEC1 [%]	SIGLEC1	Pat_14	38.46	Leptomeninges
10	Pv engraftment IBA1 [%]	IBA1	Pat_1	68.28	Perivascular space
11	Pv engraftment IBA1 [%]	IBA1	Pat_12	65.84	Perivascular space
12	Pv engraftment IBA1 [%]	IBA1	Pat_14	78.89	Perivascular space
13	Pv engraftment CD206 [%]	CD206	Pat_1	68.5	Perivascular space
14	Pv engraftment CD206 [%]	CD206	Pat_12	63.56	Perivascular space
15	Pv engraftment CD206 [%]	CD206	Pat_14	68.74	Perivascular space
16	Pv engraftment SIGLEC1 [%]	SIGLEC1	Pat_1	33.33	Perivascular space
17	Pv engraftment SIGLEC1 [%]	SIGLEC1	Pat_12	36.61	Perivascular space
18	Pv engraftment SIGLEC1 [%]	SIGLEC1	Pat_14	32.2	Perivascular space

## Sheet: Figure 5i - Figure 5 panel i
Figure 5 panel i
	UMAP_1	UMAP_2	Cluster
AACCTATTCTGGGAATACTTTAGG-1_1_1	-1.11848352899	2.91883031059488	3
AATTACCTCCGGCTCAACTTTAGG-1_1_1	-0.911702856916637	0.324109112512905	3
ACAAGTATCTTGAAGAACTTTAGG-1_1_1	4.32378531942919	1.22141653825029	1
ACCACAACAAGTGGCTACTTTAGG-1_1_1	1.03321500073031	-0.667628849256199	4
ATATAGCCACAAGCGTACTTTAGG-1_1_1	-1.8337848042433	2.42916897464975	3
CATTGACGTTGCGGCTACTTTAGG-1_1_1	0.855185642343312	-3.37174161742942	4
CTCAAGCTCAGCACGAACTTTAGG-1_1_1	-1.81239412774488	1.94601527382119	3
CTTTCGTTCCCTGGTGACTTTAGG-1_1_1	-3.63282655229017	-0.766208017575901	0
GAATGCGTCACGTTATACTTTAGG-1_1_1	0.781727566819936	-3.18027719329612	4
GGACATAGTACCGCACACTTTAGG-1_1_1	0.309425785642415	-0.56287356685416	4
GTGCTCAGTGACCTTGACTTTAGG-1_1_1	0.14517643811956	3.50317612816079	1
TGGACCAAGCTCCCTCACTTTAGG-1_1_1	-2.52445767869398	1.11612647552474	3
TTACTTGCAAATAGGAACTTTAGG-1_1_1	-1.39967511643812	0.655077701103527	3
TTATAGCTCCAGATAAACTTTAGG-1_1_1	1.92323555002764	3.11423937011941	1
AACACTAAGTAATGGCACTTTAGG-1_2_1	-2.4143512104933	-2.51233443092124	0
AACCCGGCAATCTCTAACTTTAGG-1_2_1	-0.61888591994688	-0.942328060376804	0
AAGACAACACCATCATACTTTAGG-1_2_1	2.28053642759874	-1.83469494651572	2
AATCCAAAGGATCCCTACTTTAGG-1_2_1	4.43497087011889	1.08622527648195	1
AATCCGTGTGACACAAACTTTAGG-1_2_1	-2.9189510201399	-2.43814143012778	0
AATCTCTAGACAACTAACTTTAGG-1_2_1	-0.931532606977672	-2.15311893295066	2
AATCTCTAGATGCCTCACTTTAGG-1_2_1	0.475541516643315	-0.888608062970798	4
ACACCAACACGATTAGACTTTAGG-1_2_1	-3.59940217484877	-0.0331891424538306	2
ACAGCACCAGCACGTGACTTTAGG-1_2_1	-1.62226365556166	-1.23103865455405	0
ACCAATTTCGTTAGGGACTTTAGG-1_2_1	2.02507163534716	-2.46840151618735	2
ACCACAACACGTAGTAACTTTAGG-1_2_1	1.39711548338488	-0.461058819997471	4
ACCATTAGTCGAAGTAACTTTAGG-1_2_1	1.05965943584993	-1.90330632995383	4
ACCCGCTCATTGGGTAACTTTAGG-1_2_1	2.6009395266588	2.69410720993264	1
ACCCGTTAGGTCAAACACTTTAGG-1_2_1	3.59820415030077	1.13056291420444	1
ACCGAAGTCGCAGCAAACTTTAGG-1_2_1	0.409116461377888	2.41134766269906	2
ACCGGTTTCAGGTTGGACTTTAGG-1_2_1	-0.711996779340953	0.850443740975697	2
ACCTAAGCATCTATCAACTTTAGG-1_2_1	-0.619115219015331	-0.369382823217075	2
ACGCCCATCCTAAGTTACTTTAGG-1_2_1	2.10631658087328	3.18895045448526	1
ACTGGCTTCTAAATCCACTTTAGG-1_2_1	0.932849779229909	-3.44921335052268	2
AGACTCCTCCGCAATCACTTTAGG-1_2_1	-0.502520427602977	3.40649429489358	1
AGCCTAGAGTTACATCACTTTAGG-1_2_1	1.39933718691424	0.620459532034237	2
AGCGCTAAGTCTACCAACTTTAGG-1_2_1	-2.88561151971266	-2.34126218627707	0
AGCGTTTGTTGCTGTGACTTTAGG-1_2_1	-1.06970797528669	-2.48975809882895	2
AGCTTCCAGATGCCTCACTTTAGG-1_2_1	-0.622703478235454	-3.42025359939353	4
AGGCTATAGTAACGTAACTTTAGG-1_2_1	0.130527152184695	3.5282882802604	1
AGTAACCAGCTTCCTTACTTTAGG-1_2_1	-3.75409244050428	-1.25318583320395	0
AGTAACGGTTTGTTGAACTTTAGG-1_2_1	-2.55248855103895	-1.59349521468894	0
AGTTAGGGTCACGATTACTTTAGG-1_2_1	-2.37039731492445	1.45647851158364	3
ATATCGAAGCTAACTTACTTTAGG-1_2_1	-2.06734727372572	2.21694019962533	3
ATATGCAAGTTAACAGACTTTAGG-1_2_1	-0.48468409528181	2.28981331516488	2
ATCAGGTAGATGCAACACTTTAGG-1_2_1	-1.0943740462248	-2.78207310508506	0
ATCCCAATCCGTGACTACTTTAGG-1_2_1	-1.93479751099989	-1.35527690719382	0
ATGAGGCGTATGTTGCACTTTAGG-1_2_1	2.08411706934527	1.43676689792855	1
ATGCGATAGGCTCCATACTTTAGG-1_2_1	1.2300477171953	0.702597384941418	2
ATTCACCCACTTAACCACTTTAGG-1_2_1	-1.8224915121977	-2.23386486839072	0
ATTGACTTCATAGGTAACTTTAGG-1_2_1	-1.54827843655989	-2.09193238090293	0
CAACCGTTCTTCAAGTACTTTAGG-1_2_1	-2.57701586236402	-1.2183667070748	0
CAATAGTCAACAAGCCACTTTAGG-1_2_1	2.43618370543078	0.430758988153774	1
CAATTGCGTTTGAGCTACTTTAGG-1_2_1	-1.93725632180616	-0.996718490827244	0
CACGTTATCCTCACGGACTTTAGG-1_2_1	-0.831825539964885	1.46747962166055	2
CAGATTCGTCACAGAAACTTTAGG-1_2_1	1.79523004541948	-0.0333333856941871	1
CAGGCTAAGGAAACCTACTTTAGG-1_2_1	3.86285807142809	0.546407973062832	2
CATAATGAGTTATTGCACTTTAGG-1_2_1	1.10342664967135	-1.99807509254233	4
CATATTGGTTGTTTGAACTTTAGG-1_2_1	4.25902225027636	-0.285880649793308	4
CATTCGCAGTGAGTTAACTTTAGG-1_2_1	1.135959997278	-3.02352174590842	2
CCAACTGGTTAAGGATACTTTAGG-1_2_1	-2.37416361321852	2.16949526001199	3
CCACATTCAGCCTTCAACTTTAGG-1_2_1	1.46602572451189	1.58999363113626	2
CCCGAACGTAGCTATCACTTTAGG-1_2_1	-2.68942879189894	-1.81217941116111	0
CCCTGTTGTATTGCGTACTTTAGG-1_2_1	2.48630572805956	0.226180648100216	2
CCTACTTTCACCCTCCACTTTAGG-1_2_1	-0.118581891555041	-1.94608172248618	4
CCTCACACACTTAACCACTTTAGG-1_2_1	-2.58468173493788	0.996566230100233	3
CGAATATCAAGACATTACTTTAGG-1_2_1	0.213087520998269	2.69504192997201	2
CGACATTGTTTGTAGCACTTTAGG-1_2_1	0.927734508615285	1.32374674607499	2
CGATAGCCAATCGTTCACTTTAGG-1_2_1	3.16900707731798	1.68363616396173	1
CGCCATCCATGTGGGTACTTTAGG-1_2_1	-0.224746898311824	-3.3670175917031	0
CGCTAAACAAGGCTTAACTTTAGG-1_2_1	-0.570998952287883	-2.99399789642112	0
CGGTGTGCAGGTTTCTACTTTAGG-1_2_1	0.444278314214497	-2.34171351264731	2
CGTGAGGGTAATGTCCACTTTAGG-1_2_1	-2.93463037957594	0.164988195192654	3
CTACCATCATGTGGGTACTTTAGG-1_2_1	4.49831582556322	0.159755622637112	4
CTATTGGTCCGCCACAACTTTAGG-1_2_1	-2.68739007462904	1.16698107649072	3
CTGTGGCGTTGACCCAACTTTAGG-1_2_1	0.398389175039082	2.6403454892753	2
CTTAAGCGTCAGGGCAACTTTAGG-1_2_1	-3.6275703762953	-2.8186024076821	0
CTTAGCGGTTAGTGCTACTTTAGG-1_2_1	0.143984077003151	2.31761006046518	2
CTTCAATAGAAGTAGGACTTTAGG-1_2_1	-0.804018602270335	-0.572514022100132	0
CTTGAGGAGGACAAAGACTTTAGG-1_2_1	-0.744880781072826	-1.70662983726279	0
GAATCTAAGTTTGAGAACTTTAGG-1_2_1	1.70570243845537	3.05156818557962	1
GAATGTCAGCTTACTGACTTTAGG-1_2_1	0.664097919564992	-0.184808099973362	0
GAGCCTTTCGGTTCCGACTTTAGG-1_2_1	1.20913685808733	-0.821222747075718	2
GATTCCCAGCTGATTTACTTTAGG-1_2_1	4.1111455107744	0.348067557108242	2
GATTGACAGCGAGCTAACTTTAGG-1_2_1	4.20519973288134	0.0146837585089989	4
GATTGTGCAATTCGGAACTTTAGG-1_2_1	-3.27745054711744	-0.115028346288364	0
GCAAGGCTCTCACCGGACTTTAGG-1_2_1	2.53183247099474	-0.316328371274631	2
GCATCTATCCTGTTCTACTTTAGG-1_2_1	-2.35175035943434	-1.54785498451011	0
GCCATAGAGTCGTTCAACTTTAGG-1_2_1	2.8413643981035	1.48258048821672	2
GCCCATAGTACTTCCCACTTTAGG-1_2_1	3.11559750090197	2.18098822761758	1
GCCTCATAGCTAAACAACTTTAGG-1_2_1	2.21828390608385	-2.19839795898215	2
GCTGATGAGTTATGGAACTTTAGG-1_2_1	1.02715422163561	1.0490558237253	2
GGAACCATCCAATGAAACTTTAGG-1_2_1	2.42202807913378	-1.17444809745566	2
GGAAGCCTCCTAAAGAACTTTAGG-1_2_1	-4.14051006783888	-1.85449537109153	2
GGATTGGTCCGGATAGACTTTAGG-1_2_1	-1.69078181733534	-2.35943635772483	0
GGCAGGTTCCATAAAGACTTTAGG-1_2_1	-3.4485993241255	-2.62090166877524	0
GGCATGTCATTTGGGAACTTTAGG-1_2_1	1.50678135405138	-3.0064218885781	2
GGCCGTTGTGAACGACACTTTAGG-1_2_1	-0.94890950669691	-3.31602367233054	0
GGCCTAAAGTTGCGCTACTTTAGG-1_2_1	3.03292490492418	0.244600509893734	2
GGCCTTTAGAAACTCAACTTTAGG-1_2_1	1.80113841543749	-2.67107566665427	2
GGCTTGCGTAACTACCACTTTAGG-1_2_1	-0.0622005020563308	0.954705869448025	2
GGGAAGTAGGAACCGCACTTTAGG-1_2_1	-0.136034861702174	-1.82075246642844	4
GGGAAGTAGGAAGGTAACTTTAGG-1_2_1	0.313635199766904	1.30670249987825	2
GTCGTTATCGTGATTTACTTTAGG-1_2_1	0.762106015783101	-1.87525614570395	4
GTTCTGTCACACTAAGACTTTAGG-1_2_1	-0.187275425094814	-2.47226818870322	4
GTTGCGCGTTTCGCCTACTTTAGG-1_2_1	-1.11713133801863	1.67935392786248	3
GTTGGGTCAATATGCGACTTTAGG-1_2_1	0.185646444063931	1.94118270803674	2
TAAAGGCTCCTGGATCACTTTAGG-1_2_1	1.5052136326845	3.29342571426614	1
TAACCGCTCGAAATGCACTTTAGG-1_2_1	-1.35008941640303	-3.06066354583518	0
TACCGGGCAACCGTAAACTTTAGG-1_2_1	2.2528793955858	1.04920493312611	1
TAGTTACTCAGTAGGTACTTTAGG-1_2_1	-0.517625436681956	-2.7586441881539	0
TCAATGGCAGAGGCTTACTTTAGG-1_2_1	-0.676777169603557	0.635553186428387	2
TCCATTACAAGGAATAACTTTAGG-1_2_1	-0.770122513670177	-2.45433458160178	0
TCCATTTGTCATTATGACTTTAGG-1_2_1	2.56502725134447	1.84436968494638	1
TCTAAGTTCCACAACCACTTTAGG-1_2_1	2.93610407362536	2.23836389709695	1
TGATTCAGTCAGGAACACTTTAGG-1_2_1	-3.11813591470167	-2.32398709129111	0
TGCCTCCTCAGTAAGCACTTTAGG-1_2_1	0.631319835286885	-2.87844690154807	4
TGCGCTTAGGTTGCAGACTTTAGG-1_2_1	-1.62386404027388	-1.63880666564719	0
TGCTTAAGTTGGGTTTACTTTAGG-1_2_1	-0.299275920290202	2.6391749732612	2
TGGATCGAGAACCTCCACTTTAGG-1_2_1	2.72298408995226	1.56030372310861	1
TGGCCAGCAGATTGCAACTTTAGG-1_2_1	1.1298679257448	-0.415275896299045	2
TGGTCAACAGAAAGGTACTTTAGG-1_2_1	-0.78178601016447	-1.87371858428733	0
TGTACCTCAAGTCGCGACTTTAGG-1_2_1	-2.05399559487745	1.57063738037332	3
TGTTGTCCAAAGGTAAACTTTAGG-1_2_1	2.23073674688891	-1.5550378210427	2
TTAAGGTCATATTTCGACTTTAGG-1_2_1	2.33769036779955	-0.728248680341404	2
TTACTTCGTGAGAAGGACTTTAGG-1_2_1	-1.88244937409803	-2.05441316436545	0
TTGAATCTCAAGTTAGACTTTAGG-1_2_1	2.6774296904619	1.78100744415506	2
TTTAGTCAGAAGCATCACTTTAGG-1_2_1	1.85010410795763	-2.84925946067588	2
TTTCGCGCACCAACAAACTTTAGG-1_2_1	-0.603787288564891	-2.91266330550925	0
AATCGTTTCCCTCAAAACTTTAGG-1_1	2.15025569449022	-0.363832438695591	2
ACAAGTATCTCTATGGACTTTAGG-1_1	-3.29119657029554	-2.12490805457846	0
ACCGGCTGTCCATCCTACTTTAGG-1_1	0.0401145289357002	0.523603057157833	1
ACCTCACAGGACTTAAACTTTAGG-1_1	-3.29334305276319	-0.0522980339409522	2
ACTCGAACAATAGCTGACTTTAGG-1_1	-1.51734362592146	-1.73948248695151	0
AGACACTAGCACTAGGACTTTAGG-1_1	-2.98347185601637	-1.60717471908347	0
AGACTCACAGCTCGAGACTTTAGG-1_1	2.12295152197435	2.38281646896585	1
ATAAGCCAGGGCACTAACTTTAGG-1_1	0.378166838985234	-3.20933755706565	4
ATCTTAGGTCAGGATAACTTTAGG-1_1	-0.208408937353343	0.50670239855035	2
ATTTGTGGTCAATACCACTTTAGG-1_1	-2.23459599961683	-2.02930649589316	0
CAGCAATAGCTGATGGACTTTAGG-1_1	-3.40236304749891	-1.7063628084542	0
CATAGGTAGAAGCAAGACTTTAGG-1_1	2.53514005194262	1.38368118334993	1
CATGAGGTCAGTTAGAACTTTAGG-1_1	-1.12177680482313	-1.52261623214499	2
CCTATGATCCGAAAGTACTTTAGG-1_1	-2.71877382745192	-0.0955423958183936	3
CTACCAGGTCAAAGATACTTTAGG-1_1	-1.65146862019941	-2.69843515228049	0
CTATTGAGTGCACAAAACTTTAGG-1_1	3.91105844030932	0.292941843759853	1
CTTAACAGTTGCACGCACTTTAGG-1_1	-2.98781918038771	-2.29971631835715	0
GACCAAGTCCCATAGCACTTTAGG-1_1	-2.15728496064588	-2.24712570976035	0
GCACAGCAGCCATAAAACTTTAGG-1_1	-3.13295696725294	-2.76072820495383	0
GCCAATACATTGTACCACTTTAGG-1_1	-3.20641778458998	-2.48997196029441	0
GCGGGTTAGCCCTTGGACTTTAGG-1_1	-3.3689398621504	0.16259828735574	3
GGATCCGCAGGTAGCTACTTTAGG-1_1	-0.124069929618091	1.3429622404693	2
GGATTATCACTCAGTTACTTTAGG-1_1	-3.10236643304274	0.462903534662563	3
GGCTGAGGTTTCCTCAACTTTAGG-1_1	0.95808352480486	-1.41946705650107	4
GGGATATTCAGGTCGAACTTTAGG-1_1	-2.57403610696241	-0.119518602597874	0
GTAAACGGTGGTTATCACTTTAGG-1_1	0.988707556825429	3.1162382714866	1
GTAGCCCGTAATCCTAACTTTAGG-1_1	-1.18263565053389	-2.75057705711142	0
GTATGTAAGAGCCGGTACTTTAGG-1_1	0.315717815857678	2.33335748840554	2
GTTGGGTCAATGAATCACTTTAGG-1_1	-1.93697355737135	1.70575354028924	3
TAAATCGAGTTTGGTTACTTTAGG-1_1	0.957129671674519	2.09958676029428	2
TAACTGTTCAGCGAATACTTTAGG-1_1	-2.39840434541151	-2.17563542197959	0
TCAACTGTCTCACTAGACTTTAGG-1_1	0.615079417329579	-2.9822290785195	4
TCATGAAAGTTAACAGACTTTAGG-1_1	0.00825770894840319	-3.25299009155051	4
TCCCGTTGTTCCAGCAACTTTAGG-1_1	-3.07662199487135	-1.9374943621041	0
TCGTTCGCAGATAGCCACTTTAGG-1_1	3.00772167692736	0.0767234318373986	2
TCTCTATGTATATTCGACTTTAGG-1_1	1.88034416685656	-2.76043018172995	4
TCTTACTGTGTGTCGCACTTTAGG-1_1	-3.43345473756239	-2.36109145950095	0
TGCAGCAAGATGAAGGACTTTAGG-1_1	2.76062728415087	-0.873965585935276	2
TGTCGAGAGGTTAGTAACTTTAGG-1_1	-2.23094533433363	-1.43005331825034	0
TTATCGCCAGCGATCGACTTTAGG-1_1	1.85146404753283	0.798941945326168	2
TTCATGAGTTAGCATCACTTTAGG-1_1	4.66872788916185	0.70621520806535	1
TTCCTCCCACATAGTGACTTTAGG-1_1	2.84244443426683	2.67897919346078	1
TTGATCAGTTGACCCAACTTTAGG-1_1	0.25851653466776	-3.00290473769919	4
AAAGCCTAGCTACGTCACTTTAGG-1_2	0.934989287954121	0.770995622169811	2
AACTGAATCCGCCTCTACTTTAGG-1_2	3.65706850538805	0.574529533874828	1
AAGACTCAGTACCCACACTTTAGG-1_2	-0.331729159254283	-0.072362745511692	3
AAGCGCTCAACCGGATACTTTAGG-1_2	1.15299786577776	0.913587530743916	2
AAGGCACGTAAACTGGACTTTAGG-1_2	2.01126052389696	0.137785350572903	2
AAGGCACGTGATTACCACTTTAGG-1_2	1.20890308867052	3.35154596496804	1
AATCGCACACAGCAACACTTTAGG-1_2	1.3476995373781	0.686440741312344	1
AATGAAGCATAAGCCAACTTTAGG-1_2	4.58085061560228	0.367227648985226	1
AATGGATGTGCAGCTCACTTTAGG-1_2	1.47170425901964	1.45289183188661	1
ACAATCAAGGATCCCTACTTTAGG-1_2	2.87519742498949	2.61234787632211	1
ACAATCAAGGGTTATAACTTTAGG-1_2	0.744769766431599	-0.0137917644859962	4
ACAGCGGGTAATGGTGACTTTAGG-1_2	2.27041722784594	2.72516969372018	1
ACATGTTTCAGTAGGTACTTTAGG-1_2	-0.368291154998988	-0.753033364522617	4
ACCAATTTCGGGCAACACTTTAGG-1_2	-0.114323124784679	0.217090820562679	4
ACCATATTCTTCAAGTACTTTAGG-1_2	2.60928489218309	2.56612125564798	1
ACCCTGGTCGCGGATAACTTTAGG-1_2	-3.70786212434217	-2.25403341125266	0
ACCGGCTGTACCGCACACTTTAGG-1_2	4.42370177755907	0.562321489345867	1
ACCGGTTTCGGTACAGACTTTAGG-1_2	2.51753689299181	-1.0288725740792	2
ACCGTTATCCGCACCAACTTTAGG-1_2	0.454812570911198	-1.03682240318076	4
ACTAATGAGTGATTTCACTTTAGG-1_2	0.258796587091237	-1.05147203277365	4
AGAAATGCAGCACTAAACTTTAGG-1_2	-4.2011833046858	-0.767459595906895	2
AGACTCACAACCGTGGACTTTAGG-1_2	1.61156131277636	1.36104891229852	1
AGCGCTAAGGTGAGGGACTTTAGG-1_2	1.0678231860216	-0.408736551511448	4
AGGATCAGTACAAACGACTTTAGG-1_2	-3.53252933968946	-2.26381095718161	0
AGGGCTTCAGCTGCTCACTTTAGG-1_2	1.73785735617235	2.97334853340371	1
AGTAACGGTTTGTCAAACTTTAGG-1_2	-4.09289024819776	-1.05807765792624	0
AGTCAATCACTTCGATACTTTAGG-1_2	-2.22474716653273	2.10205331970437	3
ATATAGCCATATAGGTACTTTAGG-1_2	1.43732012758806	2.54907623459085	1
ATGCGCAAGGTAAGTCACTTTAGG-1_2	-3.43393562783644	-0.597745264280003	1
ATTCAGTTCCAAATAGACTTTAGG-1_2	-0.968698367971629	2.82800987888559	3
ATTGACCGTACAAACGACTTTAGG-1_2	-1.39304958333418	0.819989045750935	3
CAACTTAGTACTTCCCACTTTAGG-1_2	-2.35372541894361	0.487645780336697	0
CAAGCGATCGCCTAGTACTTTAGG-1_2	-1.16890178670332	0.625824516308148	3
CAATGTTTCGCTCAGTACTTTAGG-1_2	-0.569686398405284	-1.39305170844809	0
CACAGATAGTAAGCTAACTTTAGG-1_2	1.6324964905794	-2.64791473220603	4
CACATAAAGCTTGAAAACTTTAGG-1_2	-1.99645112504408	1.39939618636354	3
CATAGAGGTCAAAGGCACTTTAGG-1_2	-0.594745263952464	1.58428010870202	3
CATAGCTGTTTGCATAACTTTAGG-1_2	0.635143830877095	2.82148924995645	1
CATCCTGCATTCTGTAACTTTAGG-1_2	-1.479447708029	1.88179460693582	2
CATGGTTGTAACTTGCACTTTAGG-1_2	-0.62720529784605	-0.55184217761771	0
CATTGTGTCGGGCAACACTTTAGG-1_2	0.676805391412526	2.20774058033212	2
CCAAACTGTTAGTGAGACTTTAGG-1_2	1.46510769377306	1.70204434324487	1
CCAACCGTCTTCAAGTACTTTAGG-1_2	-0.631056651968211	0.00309768844826896	3
CCAAGCTTCCAACATTACTTTAGG-1_2	-1.36563347329542	1.2412060551761	3
CCACATTCACGAACGTACTTTAGG-1_2	1.45445693979815	-0.239776337850254	1
CCATAACGTTGTGACTACTTTAGG-1_2	-1.05526052464888	0.879008089792568	3
CCCGTAGTCTCCATCTACTTTAGG-1_2	-3.0751178120558	-2.58996089767234	0
CCTAACCAGGATGCATACTTTAGG-1_2	1.41351701269701	0.00583306480630119	1
CCTCAAGGTGGACCCTACTTTAGG-1_2	0.911474540334492	1.72229126621469	1
CGAATATCAATCTCTAACTTTAGG-1_2	4.02256919394091	1.56758824516519	1
CGAGCGAGTTAAGCTCACTTTAGG-1_2	-0.560187981027812	3.17262855697854	1
CGAGCTTTCAGCGAATACTTTAGG-1_2	0.248873337608128	3.55431977440103	1
CGATGAAGTTGTTTAGACTTTAGG-1_2	1.89981283197954	2.41115716625436	1
CGATTTAGTCCATAGTACTTTAGG-1_2	-3.84368966569349	-2.04691466163413	0
CGCAATCTCATGATGAACTTTAGG-1_2	-2.17134831895277	2.182333027613	3
CGCAGGTAGGACTTAAACTTTAGG-1_2	0.694185152154713	-1.06919726203696	4
CGTAAAGGTTAGAGGCACTTTAGG-1_2	-0.81162147273466	1.87684885193093	3
CGTAATTTCTAAGTCTACTTTAGG-1_2	2.14995862494066	0.826377903711636	1
CGTGCTTAGTACCCACACTTTAGG-1_2	-4.01927135934278	-1.07941254447715	0
CGTTACTCATTTGTTGACTTTAGG-1_2	0.655752911668568	0.82150014270528	2
CTAATCTAGAACCTAAACTTTAGG-1_2	-1.68600164403364	2.78900746036752	3
CTACGAACATGAGTCAACTTTAGG-1_2	0.467394008737355	-1.28929718803183	4
CTATGGGAGACCAGGCACTTTAGG-1_2	-1.48305450429365	1.72685358453973	3
CTCGTTAAGTAATTGGACTTTAGG-1_2	1.03447754631594	-2.21487745116965	4
CTTAAGTTCCTGGATCACTTTAGG-1_2	-2.46514819611952	1.36321262050851	3
CTTGAGGAGTGTTTGTACTTTAGG-1_2	2.51904369841173	2.40883461166604	1
CTTTGGATCCTTGTTCACTTTAGG-1_2	-1.09978710164472	3.12083188225015	3
GAATAACGTCAATTCAACTTTAGG-1_2	2.85100962172106	1.10379929621204	1
GAATCGAGTCCCTCTGACTTTAGG-1_2	-0.60293452491209	3.29887190986856	1
GACAAACTCACATTACACTTTAGG-1_2	-0.450218663114757	1.99915561605676	2
GACCCAAAGCTAAGTAACTTTAGG-1_2	-1.75772212495253	2.60358599354013	3
GACCTTCAGGGATGAAACTTTAGG-1_2	-0.924009427923412	0.514693533670742	3
GATGGCCAGGGTTTGGACTTTAGG-1_2	1.52236463080004	1.87742576528772	1
GCCCTTTGTTCCGTGAACTTTAGG-1_2	2.9798560286577	2.0637388579963	1
GCGCAACAGCTAAACAACTTTAGG-1_2	1.82713784227923	1.35426644016488	1
GCGCCTATCTTCGCTTACTTTAGG-1_2	-1.42183469285414	-0.429751957166355	0
GCTATGCTCAGGCTGAACTTTAGG-1_2	-1.11892627229139	0.498409961950619	3
GCTTTCAAGGCCTTCGACTTTAGG-1_2	-1.7279178952162	1.73170057464822	3
GGAAATTGTATTGACCACTTTAGG-1_2	-0.336003438133449	-1.33542498420493	4
GGAAGTAAGAGGTTCGACTTTAGG-1_2	-0.506925449270457	-2.26999553512351	4
GGACATCCAAGTTGGCACTTTAGG-1_2	-1.57942353238508	2.52546945739968	3
GGACCAGGTTCCGTGAACTTTAGG-1_2	-4.12599657525465	-1.22304734061972	2
GGAGGATAGCACTACCACTTTAGG-1_2	2.3078384543474	1.85279104639276	1
GGCAAGCTCGGGACTAACTTTAGG-1_2	1.32102061758593	3.17023698021157	1
GGCATGTCACGTGCTCACTTTAGG-1_2	-1.7359311436598	0.824049552571613	3
GGCCAGTAGGTCGAGCACTTTAGG-1_2	4.46441270361498	0.515649651777584	1
GGCTTGCGTGTTTGGTACTTTAGG-1_2	1.54491259108141	-1.18992217849509	4
GGGTTATAGTAAGTGCACTTTAGG-1_2	3.18408609877184	1.50841469098314	1
GGGTTTCTCAAGGTACACTTTAGG-1_2	-1.45276509274885	2.79690853286966	3
GGTAACCCATTACTTGACTTTAGG-1_2	4.56041814337328	0.706755345356304	1
GGTTTCTCATCGAACAACTTTAGG-1_2	-3.20411060800001	0.496404742491085	3
GTAAACCAGGGTTTCCACTTTAGG-1_2	-1.14956079472944	1.85395786691888	2
GTAAACGGTTAACGTCACTTTAGG-1_2	-0.311302468675822	2.71198049713357	3
GTGGCTAAGGAAGGTAACTTTAGG-1_2	-1.77143858422682	-0.821262205350559	0
GTTAAGGGTAATTTCGACTTTAGG-1_2	-1.92387126435682	2.5090433709739	3
GTTGAGCCACTTTATGACTTTAGG-1_2	-0.237096086639613	-2.54765375922934	4
TAAACTGAGTGTGCAGACTTTAGG-1_2	-0.936723217863292	1.85437033106073	3
TACCATCCAAACAAGAACTTTAGG-1_2	-0.976874933141917	0.317389404070217	3
TACCATCCATTGCCTGACTTTAGG-1_2	-0.95492015828535	1.60727087188943	3
TACCGGGCATCCAAGAACTTTAGG-1_2	0.982227876287251	-0.307780469167393	4
TAGCTGCTCGCTCAGTACTTTAGG-1_2	4.27834607611254	0.504235481512386	1
TATGACTTCAATTTGCACTTTAGG-1_2	-0.646798775095195	-0.763377035367649	4
TCAACATTCGATGAACACTTTAGG-1_2	2.07605005751207	2.08776942421182	1
TCACTCGCATAGTCAGACTTTAGG-1_2	0.456075533729344	3.42616788078531	1
TCTAATCAGCGAAGCCACTTTAGG-1_2	-2.04849289407179	1.90402660299524	3
TCTATGAGTGCATTACACTTTAGG-1_2	2.83303929815844	0.867640813481648	1
TCTCGCCTCATTACCGACTTTAGG-1_2	1.75474180231646	1.48229736615403	2
TCTTAGGTCCTCACTTACTTTAGG-1_2	2.85271431456163	1.87712541748269	1
TGCTATTAGCTTGAGGACTTTAGG-1_2	-0.205137625831813	0.747658675205547	0
TGCTTGATCTCAAACTACTTTAGG-1_2	-4.00414799203321	-1.72655400108115	0
TGGAAACTCTCAGCTAACTTTAGG-1_2	1.98785103808001	1.61433318783029	1
TGGCATGAGGTTAGACACTTTAGG-1_2	-3.95933817376539	-2.01590355705039	0
TGGGTTTGTACGCACCACTTTAGG-1_2	-1.48222445001051	-0.558698857534092	3
TGTTCCTTCCCATAGCACTTTAGG-1_2	-0.585461423296184	-2.77993639777915	0
TTAAGGTCAGGCAACTACTTTAGG-1_2	-2.37004350175306	1.5286140196441	3
TTCAAGCGTAGCTATCACTTTAGG-1_2	3.61185385237291	1.54182693887933	1
TTCCAAAGTCACTAGTACTTTAGG-1_2	-1.41862617482588	2.81624809433206	3
TTCCTCAGTAGCCAAAACTTTAGG-1_2	-0.898772344488353	-0.436966622579258	3
TTCCTTTCATTGTGTCACTTTAGG-1_2	1.95212162981585	0.664651935589153	1
TTCGCCTGTACTTATGACTTTAGG-1_2	0.858226432901173	1.39302576113923	1
TTGAACAAGTACCCACACTTTAGG-1_2	-1.22699402322218	0.844350939285595	3
TTGGTCATCTTCAAGTACTTTAGG-1_2	-1.86992274274275	-0.119509423482578	3
TTGTGAGCAAATAACCACTTTAGG-1_2	-3.62462161530897	-2.6714654810311	0
TTGTTGTAGCTCGACTACTTTAGG-1_2	-0.10812076975748	3.2915631883262	3
TTTGTGAGTGACATGAACTTTAGG-1_2	0.570452704530507	2.89006630111917	1
AACCAACAGCACGTTCACTTTAGG-1	4.15407468329027	0.721594100487072	1
AAGCGATTCGTGATGGACTTTAGG-1	2.77783490667894	2.14164296318277	1
AAGCTAATCAAGGGTTACTTTAGG-1	0.685824110608846	0.91996881146415	2
AAGTGAGAGTTTCCAGACTTTAGG-1	-0.323981419700832	-3.53821739028708	4
ACGGAACGTAATGCCTACTTTAGG-1	1.07630284081057	-2.92938455413596	4
AGAACAACACTAGTAGACTTTAGG-1	-0.627980217832774	-3.18052562545554	0
AGACTAATCGATATGAACTTTAGG-1	0.8735140110071	2.99050847221597	1
AGATTCAAGGATGTTAACTTTAGG-1	0.326849475007802	-0.301573360669773	4
AGGACAAAGGCAAGTTACTTTAGG-1	1.38070239077166	0.519456660044033	2
AGGGACCTCCTAAGGGACTTTAGG-1	2.09202445993975	2.12432483364328	1
AGTACTGCATTACACCACTTTAGG-1	2.2619776869829	0.552228426229794	1
AGTGGGTGTTTGTTTCACTTTAGG-1	0.956591978174001	1.41978949834092	2
ATAAACCCAGCCAGCAACTTTAGG-1	-0.966416225332469	2.35479811359628	3
ATATTCGGTGACATTCACTTTAGG-1	0.527630581956654	2.39517131973489	2
ATCGGGCAGGATTAGCACTTTAGG-1	1.06674118290499	-1.01508458923117	1
ATCTTAGGTAAGGCTAACTTTAGG-1	1.91986633787706	0.0718337648032494	2
ATGGATCAGCACTAGGACTTTAGG-1	0.384058638911992	3.1342305295585	1
ATGGGCGGTGGGAACTACTTTAGG-1	-1.79296849717543	-1.29401143859641	0
CAGACCAAGGTGAGCCACTTTAGG-1	1.30678190241411	3.04649344612344	1
CATACTTAGCAAACCGACTTTAGG-1	-1.11092399110243	-0.787508810269993	0
CCAGCTAGTGATTAGGACTTTAGG-1	0.882434620958119	3.41724291969522	2
CCATTAAGTAGCCACCACTTTAGG-1	1.08028031836107	-3.06278690170066	4
CCCATTCGTTCGAATCACTTTAGG-1	-1.16131471146986	-2.22760471175925	0
CCGCATTAGGAAGCCCACTTTAGG-1	4.27454425345018	1.1390923761247	1
CCTATGGGTCCTGAGCACTTTAGG-1	0.968536033731252	0.625084703457195	2
CCTCAATCATACCTTAACTTTAGG-1	1.09275253067568	1.81435141493066	2
CGAACCAAGCACCTTAACTTTAGG-1	1.38396884451464	-2.76442393134848	4
CGAAGGTGTATTACCAACTTTAGG-1	-3.08362840165541	-1.38168057273642	0
CGCTACGTCCAAAGACACTTTAGG-1	1.28201629171923	-2.21236785720603	4
CTCCTAAAGGTTAGTAACTTTAGG-1	-1.68811117162153	-0.182581032025974	0
CTCGTTAAGTAACTTCACTTTAGG-1	2.64469481955126	-0.225725258100193	2
CTGAATCGTTAGTGAGACTTTAGG-1	4.39119292746142	0.589170401584942	1
CTTAGTAGTTAGTGGAACTTTAGG-1	-3.96872900475904	-2.38086017440573	0
GATCACACAACGTTAGACTTTAGG-1	0.109812003996521	1.604467605841	3
GATTGCTGTGATCCTGACTTTAGG-1	-1.41173265923902	-3.16310676406638	0
GCAGGCTAGTCATTCGACTTTAGG-1	-0.346007571119518	-2.03502472709433	4
GGAACCTCATTTGGGAACTTTAGG-1	-1.95550511826918	-2.97736152480857	0
GGAGCGAAGCAAGACTACTTTAGG-1	-3.04675267686293	0.304877435457546	3
GGCCAGTAGCCATCACACTTTAGG-1	0.545893653732091	-2.4743870146157	4
GGGACTCAGTTTCACGACTTTAGG-1	1.96662820826128	1.65537742305978	1
GGTGTTTGTCTCAGCAACTTTAGG-1	-0.481281683344096	-1.84856280158774	0
GGTTGACCAGCTCGCTACTTTAGG-1	-1.76577268590376	-0.43843885730521	0
GGTTTGACAAGTTGCAACTTTAGG-1	0.29571041415289	1.8338085763572	1
GTCAAAGGTATAGCGAACTTTAGG-1	-0.80988328208372	-0.967596376645725	0
GTCCCTCTCTCTATGGACTTTAGG-1	-1.62824069013044	-2.43714031051413	0
GTCGGTTTCCCATAATACTTTAGG-1	2.35077430258349	2.50058010746225	1
GTTGCGCGTGCGATAAACTTTAGG-1	2.36192227850512	2.84999457527383	1
GTTGTAAAGGTAGTTAACTTTAGG-1	-3.59833143701002	-2.31393154929892	0
GTTGTGACACTGACAAACTTTAGG-1	-0.836581513780803	-3.36520322631614	0
TAAACCCGTCATGAAGACTTTAGG-1	0.831007733445912	0.201912020933468	2
TAACACGCAGCTTTCGACTTTAGG-1	-3.11579988946363	-2.6729679949166	0
TAAGAAGCAGGCTAACACTTTAGG-1	-0.230406359333247	-3.02615817855613	4
TACCGCCCATGTGGGTACTTTAGG-1	-1.33444498528883	-0.699012602079075	0
TAGTGCTGTACGTCCAACTTTAGG-1	4.0120735312517	1.16731398333295	1
TATGTTGGTGCGTACCACTTTAGG-1	0.756669893365651	0.19737485576852	2
TCTACCTTCTGGCCATACTTTAGG-1	-2.47514723290846	-2.24419459174887	0
TGAACCACAACCATTCACTTTAGG-1	-0.299811378616542	1.02409949865623	2
TGCTTGATCGCCTAGTACTTTAGG-1	-0.945551023382396	-3.32627519439475	0
TGGATTAAGATGCAACACTTTAGG-1	1.20355035315111	0.475493942987759	2
TGGATTCGTTAAGCTCACTTTAGG-1	0.728888645273	0.423618113291103	2
TGGTCTATCGCCTAGTACTTTAGG-1	-0.0826948439066116	-2.67666872810141	4
TGGTCTATCTATGCATACTTTAGG-1	0.547340526681691	-1.64536246131675	4
TGTCGAGAGGCTAGATACTTTAGG-1	-2.22965382089064	-0.213631833303135	0
TGTGGGTCACATTGTCACTTTAGG-1	-2.77990101327345	-2.6891189463021	0
TTAACCGTCACAGCCTACTTTAGG-1	-0.352709010738582	-3.27053197692649	0
TTCCTCTAGGCCTTCGACTTTAGG-1	0.734784855943471	-3.08917745422141	4
TTTGCGCAGGTTAGACACTTTAGG-1	-1.8954017018263	-0.750130141484898	0

## Sheet: Figure 5i_bottom_stats - Figure
Figure 5 panel i bottom stats
	q	m	n	cluster_size	p_hyper	Cluster	enrichment_var	padj	Significance
1	17	139	224	89	0.999997632180085	0	Ctrl	0.999999999760418	n.s.
2	47	139	224	86	0.000321714849994104	1	Ctrl	0.000804287124985259	***
3	12	139	224	79	0.999999882491386	2	Ctrl	0.999999999760418	n.s.
4	43	139	224	58	1.56509050164289e-09	3	Ctrl	1.56509050164289e-08	***
5	20	139	224	51	0.500066708643073	4	Ctrl	0.999999999760418	n.s.
6	72	224	139	89	8.49186081053332e-06	0	Transplanted	2.83062027017777e-05	***
7	39	224	139	86	0.999875302929535	1	Transplanted	0.999999999760418	n.s.
8	67	224	139	79	5.58439559927848e-07	2	Transplanted	2.79219779963924e-06	***
9	15	224	139	58	0.999999999760418	3	Transplanted	0.999999999760418	n.s.
10	31	224	139	51	0.62147945391152	4	Transplanted	0.999999999760418	n.s.

## Sheet: Figure 5j - Figure 5 panel j
Figure 5 panel j
	p_val	avg_log2FC	pct.1	pct.2	p_val_adj
PLTP	1.24371851050264e-07	0.743584043606772	517	86	0.000300606763988489
BHLHE41	1.99998263101194e-07	-0.376744336335031	11	0.31	0.000483395801915587
CD163	7.70440521972062e-07	0.700609044028344	663	241	0.00186215474160647
P2RY12	1.83120300054405e-05	-0.315723898389168	11	224	0.0442601765231496
MT-ND1	7.80625808102038e-05	-0.432720542006305	169	466	0.188677257818263
COTL1	0.000204808569803578	-0.259704915144811	22	207	0.495022313215249
TMSB4X	0.000345242839121933	-0.469906967867432	843	948	0.834451942157712
ITM2C	0.00035475241700519	-0.268418183610811	34	224	0.857436591901544
FCGR3A	0.000365169576987	-0.390683527292905	146	397	0.88261486757758
KCTD12	0.000607383010519195	-0.33764451664609	124	362	1
BIN1	0.00106687313943693	-0.252988143041206	56	241	1
S100A9	0.00136448326400981	-0.348935677411025	0.09	293	1
SPP1	0.0014569480037476	-0.77964011821572	0.36	603	1
MLXIPL	0.00183222551217198	-0.170293458867604	11	138	1
C16orf58	0.0020572848537143	-0.142019004872428	0	103	1
PADI2	0.00205985478605748	-0.164386817900882	0	103	1
IDH2	0.00205985478605748	-0.164386817900882	0	103	1
OLR1	0.0020613977120217	-0.186413124230881	0	103	1
ADD1	0.00206156919299274	-0.2081081953302	0	103	1
MS4A4A	0.00242564423288801	0.224706287174694	146	0	1
CDC42SE1	0.00250765828015404	-0.21291070366587	56	224	1
SIGLEC14	0.0028631087452829	-0.197420636890469	22	155	1
APBB1IP	0.00293835091089055	-0.176046986097902	22	155	1
MT-CO2	0.003093874602431	-0.489996888640453	247	466	1
GFAP	0.0035558989912569	-0.243937599286495	34	172	1
MT-ATP6	0.00402429206059491	-0.322296552312654	438	655	1
HNRNPUL1	0.00444919779537198	-0.148267152537605	11	121	1
IFI44L	0.00480970120010815	-0.187118081508963	45	0.19	1
C3	0.00499780362049911	-0.441902600439408	562	759	1
C1orf43	0.0050732971164586	-0.119298928372344	0	86	1
SP110	0.0050732971164586	-0.119298928372344	0	86	1
DTX3L	0.0050732971164586	-0.119298928372344	0	86	1
CAPZA2	0.0050732971164586	-0.119298928372344	0	86	1
CCND1	0.0050732971164586	-0.119298928372344	0	86	1
OAS1	0.0050732971164586	-0.119298928372344	0	86	1
EIF2B1	0.0050732971164586	-0.119298928372344	0	86	1
DTNA	0.0050732971164586	-0.119298928372344	0	86	1
SEC11C	0.0050732971164586	-0.119298928372344	0	86	1
RNF114	0.0050732971164586	-0.119298928372344	0	86	1
SELENOP	0.00562286455020647	0.243541293329582	191	34	1
MT-ND4L	0.00600620190174308	-0.298683995090704	258	0.5	1
GPR34	0.00668851824039923	-0.176046986097902	22	138	1
IFI6	0.00675876359269435	-0.263321701264134	0.09	259	1
CX3CR1	0.00686163577097334	-0.154351914998583	22	138	1
POLD4	0.00686163577097334	-0.154351914998583	22	138	1
PLD4	0.00686163577097334	-0.154351914998583	22	138	1
HMOX1	0.00686163577097334	-0.154351914998583	22	138	1
MS4A6A	0.00796401541268281	0.248230216189487	236	69	1
RNASE1	0.00901559133850995	0.345094565743709	146	17	1
ALOX5AP	0.00959209535967096	-0.207876641675761	45	172	1
LAPTM5	0.0105011348789293	-0.331131209687416	236	414	1
HIST1H2BG	0.0105637636557523	-0.148267152537605	11	103	1
MT-ND6	0.0109372841813838	-0.192446601106155	56	0.19	1
SUMO3	0.0117619332819483	-0.109957795640129	11	103	1
HAMP	0.0124591144544426	-0.207287666349806	135	0.31	1
PTAFR	0.0125494402552211	-0.096215315259303	0	69	1
MPC2	0.0125494402552211	-0.096215315259303	0	69	1
PPP3R1	0.0125494402552211	-0.096215315259303	0	69	1
ARPC2	0.0125494402552211	-0.096215315259303	0	69	1
PARP14	0.0125494402552211	-0.096215315259303	0	69	1
TMEM144	0.0125494402552211	-0.096215315259303	0	69	1
CANX	0.0125494402552211	-0.096215315259303	0	69	1
NUDT3	0.0125494402552211	-0.096215315259303	0	69	1
ARFGAP2	0.0125494402552211	-0.096215315259303	0	69	1
PCF11	0.0125494402552211	-0.096215315259303	0	69	1
STRAP	0.0125494402552211	-0.096215315259303	0	69	1
PEBP1	0.0125494402552211	-0.096215315259303	0	69	1
METTL17	0.0125494402552211	-0.096215315259303	0	69	1
CIAO2A	0.0125494402552211	-0.096215315259303	0	69	1
RABEP1	0.0125494402552211	-0.096215315259303	0	69	1
SCPEP1	0.0125494402552211	-0.096215315259303	0	69	1
PRDX2	0.0125494402552211	-0.096215315259303	0	69	1
POU2F2	0.0125494402552211	-0.096215315259303	0	69	1
ZC3H4	0.0125494402552211	-0.096215315259303	0	69	1
PREX1	0.0125494402552211	-0.096215315259303	0	69	1
IFT20	0.0125557434918234	-0.142019004872428	0	69	1
HSPA13	0.0125557434918234	-0.119298928372344	0	69	1
EVI2A	0.0129098159427291	0.13897641314881	101	0	1
MS4A7	0.0140629899613683	0.227524969362532	135	17	1
BTG2	0.0153619073105441	-0.154351914998583	22	121	1
TMEM119	0.0153619073105441	-0.154351914998583	22	121	1
PTPRJ	0.0157496253111536	-0.132325608668584	22	121	1
PALD1	0.0168492194515561	-0.138584599140266	22	121	1
FTH1	0.0170230959444166	0.349826086468797	831	655	1
LRRC25	0.0172754367732464	-0.116558292810267	22	121	1
TGFBI	0.0195408536169311	0.12417941122073	0.09	0	1
SLA	0.0195408536169311	0.12417941122073	0.09	0	1
CREM	0.0195408536169311	0.12417941122073	0.09	0	1
MARCO	0.0195878835276403	0.182478051785397	0.09	0	1
FMN1	0.0197154152831662	0.189602486218778	157	34	1
CNPY3	0.021738271267201	-0.19764394701256	67	0.19	1
LGALS3BP	0.0222735859629658	-0.197849181388166	101	241	1
ITM2B	0.0224894904660444	-0.171688040939357	56	172	1
HTRA1	0.0235788499740178	-0.150626425411528	56	172	1
LIPA	0.0246498190489972	0.13356845130445	124	17	1
IRF7	0.0252611501145933	-0.125899339509151	11	86	1
ABR	0.0252611501145933	-0.125899339509151	11	86	1
CSNK1D	0.0252611501145933	-0.125899339509151	11	86	1
IKBKB	0.0256233331836102	-0.103179263009067	11	86	1
PFN1	0.0256233331836102	-0.103179263009067	11	86	1
NARS	0.0256233331836102	-0.103179263009067	11	86	1
NUCB1	0.0256233331836102	-0.103179263009067	11	86	1
CD37	0.0256233331836102	-0.103179263009067	11	86	1
VSIG4	0.0285258372800615	-0.138142935263898	79	207	1
SLC11A1	0.0292788620376623	0.186327354185917	202	69	1
TRIP12	0.0295738014684292	0.109229069754758	79	0	1
SECTM1	0.0295738014684292	0.109229069754758	79	0	1
SLC66A2	0.0295738014684292	0.109229069754758	79	0	1
C5AR1	0.0295975330947144	0.12417941122073	79	0	1
ISG15	0.031372023263405	-0.0727563424353141	0	52	1
EBNA1BP2	0.031372023263405	-0.0727563424353141	0	52	1
UFC1	0.031372023263405	-0.0727563424353141	0	52	1
MTLN	0.031372023263405	-0.0727563424353141	0	52	1
NMI	0.031372023263405	-0.0727563424353141	0	52	1
DOCK10	0.031372023263405	-0.0727563424353141	0	52	1
TFG	0.031372023263405	-0.0727563424353141	0	52	1
SRPRB	0.031372023263405	-0.0727563424353141	0	52	1
COPB2	0.031372023263405	-0.0727563424353141	0	52	1
TRA2B	0.031372023263405	-0.0727563424353141	0	52	1
TBC1D1	0.031372023263405	-0.0727563424353141	0	52	1
KLF3	0.031372023263405	-0.0727563424353141	0	52	1
LMBRD2	0.031372023263405	-0.0727563424353141	0	52	1
CD180	0.031372023263405	-0.0727563424353141	0	52	1
MEF2C	0.031372023263405	-0.0727563424353141	0	52	1
SNHG32	0.031372023263405	-0.0727563424353141	0	52	1
FBXO9	0.031372023263405	-0.0727563424353141	0	52	1
PHF3	0.031372023263405	-0.0727563424353141	0	52	1
SPTLC1	0.031372023263405	-0.0727563424353141	0	52	1
SUSD3	0.031372023263405	-0.0727563424353141	0	52	1
AGPAT2	0.031372023263405	-0.0727563424353141	0	52	1
IFIT1	0.031372023263405	-0.0727563424353141	0	52	1
ILK	0.031372023263405	-0.0727563424353141	0	52	1
FADS2	0.031372023263405	-0.0727563424353141	0	52	1
CCDC85B	0.031372023263405	-0.0727563424353141	0	52	1
UCP2	0.031372023263405	-0.0727563424353141	0	52	1
EMG1	0.031372023263405	-0.0727563424353141	0	52	1
KDM2B	0.031372023263405	-0.0727563424353141	0	52	1
PAM16	0.031372023263405	-0.0727563424353141	0	52	1
ITPRIPL2	0.031372023263405	-0.0727563424353141	0	52	1
GGA2	0.031372023263405	-0.0727563424353141	0	52	1
SEH1L	0.031372023263405	-0.0727563424353141	0	52	1
MAPRE2	0.031372023263405	-0.0727563424353141	0	52	1
VPS4B	0.031372023263405	-0.0727563424353141	0	52	1
SMIM7	0.031372023263405	-0.0727563424353141	0	52	1
ARHGEF1	0.031372023263405	-0.0727563424353141	0	52	1
CTSA	0.031372023263405	-0.0727563424353141	0	52	1
DNAJC5	0.031372023263405	-0.0727563424353141	0	52	1
MAPK1	0.031372023263405	-0.0727563424353141	0	52	1
SASH3	0.031372023263405	-0.0727563424353141	0	52	1
PDK4	0.0313800262483383	-0.096215315259303	0	52	1
DDX5	0.0313800262483383	-0.119298928372344	0	52	1
UQCR10	0.0313800262483383	-0.096215315259303	0	52	1
RGS16	0.0354607679411369	-0.109957795640129	22	103	1
NDUFA2	0.0354607679411369	-0.109957795640129	22	103	1
CTSD	0.0354607679411369	-0.109957795640129	22	103	1
ARHGAP9	0.0354607679411369	-0.109957795640129	22	103	1
TMEM219	0.0354607679411369	-0.109957795640129	22	103	1
IRF8	0.0354607679411369	-0.109957795640129	22	103	1
MTHFD2	0.0382241987203216	-0.0941904797818126	22	103	1
S100A8	0.0404876290561068	-0.138584599140266	34	121	1
EFHD2	0.0417939689809924	-0.116558292810267	34	121	1
FLOT1	0.0419037148726843	-0.166056465981134	34	121	1
DPYSL2	0.0419661410884069	-0.166056465981134	45	138	1
APOC2	0.0428245227302681	-0.171688040939357	56	155	1
MT-ND5	0.043567900808711	-0.158320817201528	101	224	1
SH3BGRL3	0.0436321371490748	-0.144682815188566	45	138	1
IFI44	0.0436321371490748	-0.144682815188566	45	138	1
SERPINB9	0.0436321371490748	-0.144682815188566	45	138	1
ODF3B	0.0448022810967886	-0.150626425411528	56	155	1
INTS11	0.0448164440112935	0.09412217736455	67	0	1
SEC61A1	0.0448164440112935	0.09412217736455	67	0	1
TENT2	0.0448164440112935	0.09412217736455	67	0	1
MRC1	0.0448164440112935	0.09412217736455	67	0	1
IFITM2	0.0448164440112935	0.09412217736455	67	0	1
PFDN5	0.0448164440112935	0.09412217736455	67	0	1
NEK6	0.0448422457341922	0.109229069754758	67	0	1
CEBPD	0.0448594486540899	0.153623189113212	67	0	1
IFI30	0.0455857262019507	-0.149365511967048	112	241	1
ADGRG1	0.0457992203372906	-0.149365511967048	101	224	1
LAMP1	0.0462991501883405	-0.162072952062636	67	172	1
CTSS	0.0496616210131548	0.114314358914541	101	17	1
PLD3	0.0496616210131548	0.114314358914541	101	17	1
LAP3	0.0501707728178362	-0.138142935263898	79	0.19	1
GNB4	0.0531592917380356	-0.0922909468663314	45	138	1
COL9A2	0.0600166381918073	-0.103179263009067	11	69	1
ARL6IP4	0.0600166381918073	-0.103179263009067	11	69	1
WASF2	0.0608560397475853	-0.080095649896026	11	69	1
YBX1	0.0608560397475853	-0.080095649896026	11	69	1
SLC35F6	0.0608560397475853	-0.080095649896026	11	69	1
DBI	0.0608560397475853	-0.080095649896026	11	69	1
UBA7	0.0608560397475853	-0.080095649896026	11	69	1
SPCS1	0.0608560397475853	-0.080095649896026	11	69	1
DAP	0.0608560397475853	-0.080095649896026	11	69	1
SCIN	0.0608560397475853	-0.080095649896026	11	69	1
CCT6A	0.0608560397475853	-0.080095649896026	11	69	1
GIMAP4	0.0608560397475853	-0.080095649896026	11	69	1
SYK	0.0608560397475853	-0.080095649896026	11	69	1
ARHGAP12	0.0608560397475853	-0.080095649896026	11	69	1
ALOX5	0.0608560397475853	-0.080095649896026	11	69	1
RGS10	0.0608560397475853	-0.080095649896026	11	69	1
FAR1	0.0608560397475853	-0.080095649896026	11	69	1
NDUFV1	0.0608560397475853	-0.080095649896026	11	69	1
CORO1C	0.0608560397475853	-0.080095649896026	11	69	1
GLCE	0.0608560397475853	-0.080095649896026	11	69	1
PKM	0.0608560397475853	-0.080095649896026	11	69	1
CORO1A	0.0608560397475853	-0.080095649896026	11	69	1
SPG7	0.0608560397475853	-0.080095649896026	11	69	1
STAT3	0.0608560397475853	-0.080095649896026	11	69	1
LUC7L3	0.0608560397475853	-0.080095649896026	11	69	1
MCRIP1	0.0608560397475853	-0.080095649896026	11	69	1
SNRPB	0.0608560397475853	-0.080095649896026	11	69	1
RAC2	0.0608560397475853	-0.080095649896026	11	69	1
ATF4	0.0608560397475853	-0.080095649896026	11	69	1
SCO2	0.0608560397475853	-0.080095649896026	11	69	1
CD47	0.0681449215682535	0.0788554207112395	56	0	1
HSD17B11	0.0681449215682535	0.0788554207112395	56	0	1
ACSL1	0.0681449215682535	0.0788554207112395	56	0	1
CALU	0.0681449215682535	0.0788554207112395	56	0	1
ASPH	0.0681449215682535	0.0788554207112395	56	0	1
VIM	0.0681449215682535	0.0788554207112395	56	0	1
SPTLC2	0.0681449215682535	0.0788554207112395	56	0	1
TMEM106A	0.0681449215682535	0.0788554207112395	56	0	1
MCOLN1	0.0681449215682535	0.0788554207112395	56	0	1
IL4I1	0.0681449215682535	0.0788554207112395	56	0	1
IFNAR2	0.0681449215682535	0.0788554207112395	56	0	1
NENF	0.068171341162702	0.09412217736455	56	0	1
EIF4A2	0.068171341162702	0.09412217736455	56	0	1
LY96	0.068171341162702	0.09412217736455	56	0	1
SH3GLB2	0.068171341162702	0.09412217736455	56	0	1
CYBA	0.0696919587902754	-0.138142935263898	112	224	1
CD14	0.0705730937529099	-0.184793028562719	528	707	1
MSR1	0.0721339106000164	0.143460704574058	0.09	17	1
F13A1	0.0735869953866312	0.114314358914541	0.09	17	1
LGALS1	0.0735869953866312	0.114314358914541	0.09	17	1
APLP2	0.0758764485342013	0.169518240175446	169	69	1
P2RY13	0.0762988791804283	-0.109957795640129	22	86	1
PLXNB2	0.0762988791804283	-0.109957795640129	22	86	1
PKN2	0.0780539917603522	-0.0872377191400458	22	86	1
RABGAP1L	0.0780539917603522	-0.0872377191400458	22	86	1
MFF	0.0780539917603522	-0.0872377191400458	22	86	1
HAVCR2	0.0780539917603522	-0.0872377191400458	22	86	1
LAT2	0.0780539917603522	-0.0872377191400458	22	86	1
CLU	0.0780539917603522	-0.0872377191400458	22	86	1
FMNL3	0.0780539917603522	-0.0872377191400458	22	86	1
RNASE2	0.0780539917603522	-0.0872377191400458	22	86	1
DHRS7	0.0780539917603522	-0.0872377191400458	22	86	1
GNPTG	0.0780539917603522	-0.0872377191400458	22	86	1
ADCY7	0.0780539917603522	-0.0872377191400458	22	86	1
P2RY11	0.0780539917603522	-0.0872377191400458	22	86	1
S100B	0.0780539917603522	-0.0872377191400458	22	86	1
ACTB	0.0782845857964243	-0.25318000354297	146	259	1
ENO1	0.0804638414007585	-0.0489096004809465	0	34	1
CLIC4	0.0804638414007585	-0.0489096004809465	0	34	1
ATP5IF1	0.0804638414007585	-0.0489096004809465	0	34	1
BSDC1	0.0804638414007585	-0.0489096004809465	0	34	1
SRSF11	0.0804638414007585	-0.0489096004809465	0	34	1
PRPF38B	0.0804638414007585	-0.0489096004809465	0	34	1
AHCYL1	0.0804638414007585	-0.0489096004809465	0	34	1
C1orf54	0.0804638414007585	-0.0489096004809465	0	34	1
PMVK	0.0804638414007585	-0.0489096004809465	0	34	1
TMEM183A	0.0804638414007585	-0.0489096004809465	0	34	1
DPY30	0.0804638414007585	-0.0489096004809465	0	34	1
EML4	0.0804638414007585	-0.0489096004809465	0	34	1
PPP4R3B	0.0804638414007585	-0.0489096004809465	0	34	1
CCT4	0.0804638414007585	-0.0489096004809465	0	34	1
RALB	0.0804638414007585	-0.0489096004809465	0	34	1
ABHD14B	0.0804638414007585	-0.0489096004809465	0	34	1
TWF2	0.0804638414007585	-0.0489096004809465	0	34	1
GLYCTK	0.0804638414007585	-0.0489096004809465	0	34	1
WNT5A	0.0804638414007585	-0.0489096004809465	0	34	1
ST3GAL6	0.0804638414007585	-0.0489096004809465	0	34	1
COPG1	0.0804638414007585	-0.0489096004809465	0	34	1
CDV3	0.0804638414007585	-0.0489096004809465	0	34	1
SSR3	0.0804638414007585	-0.0489096004809465	0	34	1
PCGF3	0.0804638414007585	-0.0489096004809465	0	34	1
DHX15	0.0804638414007585	-0.0489096004809465	0	34	1
SPARCL1	0.0804638414007585	-0.0489096004809465	0	34	1
PGRMC2	0.0804638414007585	-0.0489096004809465	0	34	1
PRKAA1	0.0804638414007585	-0.0489096004809465	0	34	1
SEPTIN8	0.0804638414007585	-0.0489096004809465	0	34	1
EGR1	0.0804638414007585	-0.0489096004809465	0	34	1
HIST1H2AC	0.0804638414007585	-0.0489096004809465	0	34	1
DEF6	0.0804638414007585	-0.0489096004809465	0	34	1
HEBP2	0.0804638414007585	-0.0489096004809465	0	34	1
JAZF1	0.0804638414007585	-0.0489096004809465	0	34	1
CRCP	0.0804638414007585	-0.0489096004809465	0	34	1
TBL2	0.0804638414007585	-0.0489096004809465	0	34	1
BUD23	0.0804638414007585	-0.0489096004809465	0	34	1
ATP5MF	0.0804638414007585	-0.0489096004809465	0	34	1
GAL3ST4	0.0804638414007585	-0.0489096004809465	0	34	1
GPR37	0.0804638414007585	-0.0489096004809465	0	34	1
MYC	0.0804638414007585	-0.0489096004809465	0	34	1
FAM120A	0.0804638414007585	-0.0489096004809465	0	34	1
KLF6	0.0804638414007585	-0.0489096004809465	0	34	1
PCBD1	0.0804638414007585	-0.0489096004809465	0	34	1
GHITM	0.0804638414007585	-0.0489096004809465	0	34	1
INPP5F	0.0804638414007585	-0.0489096004809465	0	34	1
TIMM8B	0.0804638414007585	-0.0489096004809465	0	34	1
NRGN	0.0804638414007585	-0.0489096004809465	0	34	1
GOLT1B	0.0804638414007585	-0.0489096004809465	0	34	1
NR4A1	0.0804638414007585	-0.0489096004809465	0	34	1
SPATA13	0.0804638414007585	-0.0489096004809465	0	34	1
UGGT2	0.0804638414007585	-0.0489096004809465	0	34	1
RAP2A	0.0804638414007585	-0.0489096004809465	0	34	1
ARGLU1	0.0804638414007585	-0.0489096004809465	0	34	1
RBM23	0.0804638414007585	-0.0489096004809465	0	34	1
EMC4	0.0804638414007585	-0.0489096004809465	0	34	1
ZNF106	0.0804638414007585	-0.0489096004809465	0	34	1
FEM1B	0.0804638414007585	-0.0489096004809465	0	34	1
DCTPP1	0.0804638414007585	-0.0489096004809465	0	34	1
TAX1BP3	0.0804638414007585	-0.0489096004809465	0	34	1
TXNDC17	0.0804638414007585	-0.0489096004809465	0	34	1
STARD3	0.0804638414007585	-0.0489096004809465	0	34	1
SLC25A39	0.0804638414007585	-0.0489096004809465	0	34	1
GGA3	0.0804638414007585	-0.0489096004809465	0	34	1
TBCD	0.0804638414007585	-0.0489096004809465	0	34	1
AQP4	0.0804638414007585	-0.0489096004809465	0	34	1
MBD1	0.0804638414007585	-0.0489096004809465	0	34	1
MALT1	0.0804638414007585	-0.0489096004809465	0	34	1
GNA15	0.0804638414007585	-0.0489096004809465	0	34	1
PLIN3	0.0804638414007585	-0.0489096004809465	0	34	1
MLLT1	0.0804638414007585	-0.0489096004809465	0	34	1
UBL5	0.0804638414007585	-0.0489096004809465	0	34	1
SLC44A2	0.0804638414007585	-0.0489096004809465	0	34	1
GADD45GIP1	0.0804638414007585	-0.0489096004809465	0	34	1
PGPEP1	0.0804638414007585	-0.0489096004809465	0	34	1
ECH1	0.0804638414007585	-0.0489096004809465	0	34	1
RABAC1	0.0804638414007585	-0.0489096004809465	0	34	1
CD33	0.0804638414007585	-0.0489096004809465	0	34	1
LENG8	0.0804638414007585	-0.0489096004809465	0	34	1
NELFCD	0.0804638414007585	-0.0489096004809465	0	34	1
APP	0.0804638414007585	-0.0489096004809465	0	34	1
TOM1	0.0804638414007585	-0.0489096004809465	0	34	1
PDGFB	0.0804638414007585	-0.0489096004809465	0	34	1
ARSA	0.0804638414007585	-0.0489096004809465	0	34	1
UBE2A	0.0804638414007585	-0.0489096004809465	0	34	1
COG4	0.0804709416178515	-0.0727563424353141	0	34	1
FTL	0.0812559776110084	0.237299228250075	0.27	155	1
EMC10	0.0827449560006398	-0.0558735482307106	22	86	1
MT-ND4	0.0828932844168516	-0.0275149930769953	303	483	1
CAPG	0.0841410662904164	-0.116558292810267	34	103	1
UGCG	0.086680820850459	-0.0941904797818126	34	103	1
CFL1	0.086680820850459	-0.0941904797818126	34	103	1
CD53	0.086761963391256	-0.122987744089248	45	121	1
LCP1	0.086761963391256	-0.122987744089248	45	121	1
EPB41L2	0.0875740336673109	-0.11398601796565	67	155	1
GLUL	0.0891177663624869	0.254868257684947	292	172	1
MAF	0.0894567539392075	-0.100961437759248	34	103	1
ARHGDIB	0.0899299710572375	-0.100961437759248	45	121	1
CIRBP	0.0959299071585437	-0.0855313971896428	45	121	1
RLF	0.104299711265017	0.0634253801416338	45	0	1
AZI2	0.104299711265017	0.0634253801416338	45	0	1
GNAI2	0.104299711265017	0.0634253801416338	45	0	1
RASA2	0.104299711265017	0.0634253801416338	45	0	1
SSBP2	0.104299711265017	0.0634253801416338	45	0	1
AFF4	0.104299711265017	0.0634253801416338	45	0	1
FKBP5	0.104299711265017	0.0634253801416338	45	0	1
SOD2	0.104299711265017	0.0634253801416338	45	0	1
SLC35D2	0.104299711265017	0.0634253801416338	45	0	1
FKBP15	0.104299711265017	0.0634253801416338	45	0	1
ENTPD1	0.104299711265017	0.0634253801416338	45	0	1
TRIM22	0.104299711265017	0.0634253801416338	45	0	1
CAT	0.104299711265017	0.0634253801416338	45	0	1
B3GAT3	0.104299711265017	0.0634253801416338	45	0	1
PRCP	0.104299711265017	0.0634253801416338	45	0	1
DRAM1	0.104299711265017	0.0634253801416338	45	0	1
PPP2R3C	0.104299711265017	0.0634253801416338	45	0	1
GAS7	0.104299711265017	0.0634253801416338	45	0	1
RHOT1	0.104299711265017	0.0634253801416338	45	0	1
ATP5PD	0.104299711265017	0.0634253801416338	45	0	1
ATP5F1D	0.104299711265017	0.0634253801416338	45	0	1
NAA20	0.104299711265017	0.0634253801416338	45	0	1
NEURL2	0.104299711265017	0.0634253801416338	45	0	1
ARFGAP1	0.104299711265017	0.0634253801416338	45	0	1
LIMK2	0.104299711265017	0.0634253801416338	45	0	1
AP1S2	0.104299711265017	0.0634253801416338	45	0	1
NAA10	0.104299711265017	0.0634253801416338	45	0	1
APH1A	0.104324434382907	0.0788554207112395	45	0	1
PACC1	0.104324434382907	0.0788554207112395	45	0	1
INSIG1	0.104324434382907	0.0788554207112395	45	0	1
AAAS	0.104324434382907	0.09412217736455	45	0	1
NAGPA	0.104324434382907	0.0788554207112395	45	0	1
UBE2V1	0.104324434382907	0.0788554207112395	45	0	1
SYNGR2	0.105701804014067	-0.198038449350509	157	259	1
CAST	0.111006908359056	0.0845670155204894	79	17	1
ANKS1A	0.111006908359056	0.0845670155204894	79	17	1
RNASE6	0.111006908359056	0.0845670155204894	79	17	1
MT-CO3	0.118548379717112	-0.217214506255097	551	724	1
CYBB	0.123458824432802	-0.137759494719212	169	276	1
QKI	0.137998120647289	-0.105302434902038	0.09	172	1
MARCH5	0.139797001510825	-0.103179263009067	11	52	1
UBE2L6	0.141683354570273	-0.080095649896026	11	52	1
ABCC4	0.141683354570273	-0.080095649896026	11	52	1
PER1	0.141683354570273	-0.080095649896026	11	52	1
TMEM259	0.141683354570273	-0.080095649896026	11	52	1
YIF1B	0.141683354570273	-0.080095649896026	11	52	1
SMG9	0.141683354570273	-0.080095649896026	11	52	1
APOC1	0.141683354570273	-0.080095649896026	11	52	1
NAPA	0.141683354570273	-0.080095649896026	11	52	1
MX2	0.141683354570273	-0.080095649896026	11	52	1
VMP1	0.143049947470251	0.138010753781506	124	52	1
VWA1	0.143570243594466	-0.0566366770720372	11	52	1
FAAP20	0.143570243594466	-0.0566366770720372	11	52	1
IGSF21	0.143570243594466	-0.0566366770720372	11	52	1
TMEM59	0.143570243594466	-0.0566366770720372	11	52	1
GBA	0.143570243594466	-0.0566366770720372	11	52	1
MNDA	0.143570243594466	-0.0566366770720372	11	52	1
CDC73	0.143570243594466	-0.0566366770720372	11	52	1
NEK7	0.143570243594466	-0.0566366770720372	11	52	1
BROX	0.143570243594466	-0.0566366770720372	11	52	1
ADI1	0.143570243594466	-0.0566366770720372	11	52	1
HSPE1	0.143570243594466	-0.0566366770720372	11	52	1
RAB5A	0.143570243594466	-0.0566366770720372	11	52	1
GLB1	0.143570243594466	-0.0566366770720372	11	52	1
SACM1L	0.143570243594466	-0.0566366770720372	11	52	1
ALCAM	0.143570243594466	-0.0566366770720372	11	52	1
G3BP2	0.143570243594466	-0.0566366770720372	11	52	1
LMNB1	0.143570243594466	-0.0566366770720372	11	52	1
GPSM3	0.143570243594466	-0.0566366770720372	11	52	1
CD164	0.143570243594466	-0.0566366770720372	11	52	1
RAB32	0.143570243594466	-0.0566366770720372	11	52	1
ZDHHC14	0.143570243594466	-0.0566366770720372	11	52	1
EZR	0.143570243594466	-0.0566366770720372	11	52	1
SAMD9L	0.143570243594466	-0.0566366770720372	11	52	1
CASP2	0.143570243594466	-0.0566366770720372	11	52	1
ZDHHC2	0.143570243594466	-0.0566366770720372	11	52	1
IMPAD1	0.143570243594466	-0.0566366770720372	11	52	1
PTPA	0.143570243594466	-0.0566366770720372	11	52	1
FBH1	0.143570243594466	-0.0566366770720372	11	52	1
COMMD3	0.143570243594466	-0.0566366770720372	11	52	1
BTAF1	0.143570243594466	-0.0566366770720372	11	52	1
BLNK	0.143570243594466	-0.0566366770720372	11	52	1
TALDO1	0.143570243594466	-0.0566366770720372	11	52	1
KMT5B	0.143570243594466	-0.0566366770720372	11	52	1
CREBZF	0.143570243594466	-0.0566366770720372	11	52	1
REXO2	0.143570243594466	-0.0566366770720372	11	52	1
TM7SF3	0.143570243594466	-0.0566366770720372	11	52	1
SPART	0.143570243594466	-0.0566366770720372	11	52	1
FLVCR2	0.143570243594466	-0.0566366770720372	11	52	1
CHP1	0.143570243594466	-0.0566366770720372	11	52	1
GATM	0.143570243594466	-0.0566366770720372	11	52	1
MAPK8IP3	0.143570243594466	-0.0566366770720372	11	52	1
RNPS1	0.143570243594466	-0.0566366770720372	11	52	1
GDE1	0.143570243594466	-0.0566366770720372	11	52	1
TK2	0.143570243594466	-0.0566366770720372	11	52	1
ALKBH5	0.143570243594466	-0.0566366770720372	11	52	1
FLII	0.143570243594466	-0.0566366770720372	11	52	1
MLX	0.143570243594466	-0.0566366770720372	11	52	1
FMNL1	0.143570243594466	-0.0566366770720372	11	52	1
PNPO	0.143570243594466	-0.0566366770720372	11	52	1
MILR1	0.143570243594466	-0.0566366770720372	11	52	1
TMC8	0.143570243594466	-0.0566366770720372	11	52	1
TCF4	0.143570243594466	-0.0566366770720372	11	52	1
ALKBH7	0.143570243594466	-0.0566366770720372	11	52	1
VAV1	0.143570243594466	-0.0566366770720372	11	52	1
COX6B1	0.143570243594466	-0.0566366770720372	11	52	1
VASP	0.143570243594466	-0.0566366770720372	11	52	1
RASSF2	0.143570243594466	-0.0566366770720372	11	52	1
GABPA	0.143570243594466	-0.0566366770720372	11	52	1
IL10RB	0.143570243594466	-0.0566366770720372	11	52	1
MIF	0.143570243594466	-0.0566366770720372	11	52	1
DDT	0.143570243594466	-0.0566366770720372	11	52	1
AP1B1	0.143570243594466	-0.0566366770720372	11	52	1
APOL1	0.143570243594466	-0.0566366770720372	11	52	1
SH3BP1	0.143570243594466	-0.0566366770720372	11	52	1
RBM3	0.143570243594466	-0.0566366770720372	11	52	1
LAMP2	0.143570243594466	-0.0566366770720372	11	52	1
FOLR2	0.146152728549736	0.109721709350083	124	52	1
THEMIS2	0.147804104351333	-0.0988791255754419	79	155	1
RAB7A	0.149464430095203	-0.0406951332030156	11	52	1
FSCN1	0.150167838699393	-0.105302434902038	79	155	1
GRB2	0.157137497838485	-0.0922909468663314	67	138	1
HNRNPA3	0.159210914927475	-0.107557703519642	56	121	1
DBNL	0.159210914927475	-0.107557703519642	56	121	1
GPBP1L1	0.1615677453194	0.0478285250906152	34	0	1
WLS	0.1615677453194	0.0478285250906152	34	0	1
ADORA3	0.1615677453194	0.0478285250906152	34	0	1
S100A6	0.1615677453194	0.0478285250906152	34	0	1
DAP3	0.1615677453194	0.0478285250906152	34	0	1
HSPA6	0.1615677453194	0.0478285250906152	34	0	1
LBR	0.1615677453194	0.0478285250906152	34	0	1
FAM49A	0.1615677453194	0.0478285250906152	34	0	1
AAK1	0.1615677453194	0.0478285250906152	34	0	1
GYPC	0.1615677453194	0.0478285250906152	34	0	1
NCL	0.1615677453194	0.0478285250906152	34	0	1
CCDC12	0.1615677453194	0.0478285250906152	34	0	1
APPL1	0.1615677453194	0.0478285250906152	34	0	1
ITGB5	0.1615677453194	0.0478285250906152	34	0	1
RBM47	0.1615677453194	0.0478285250906152	34	0	1
TMEM33	0.1615677453194	0.0478285250906152	34	0	1
TMEM165	0.1615677453194	0.0478285250906152	34	0	1
SMIM15	0.1615677453194	0.0478285250906152	34	0	1
CTNNA1	0.1615677453194	0.0478285250906152	34	0	1
DDAH2	0.1615677453194	0.0478285250906152	34	0	1
HSPA1A	0.1615677453194	0.0478285250906152	34	0	1
SNX14	0.1615677453194	0.0478285250906152	34	0	1
PNRC1	0.1615677453194	0.0478285250906152	34	0	1
PTPN12	0.1615677453194	0.0478285250906152	34	0	1
DENND11	0.1615677453194	0.0478285250906152	34	0	1
KMT2C	0.1615677453194	0.0478285250906152	34	0	1
PCM1	0.1615677453194	0.0478285250906152	34	0	1
ADAM9	0.1615677453194	0.0478285250906152	34	0	1
NSMAF	0.1615677453194	0.0478285250906152	34	0	1
INTS8	0.1615677453194	0.0478285250906152	34	0	1
MROH1	0.1615677453194	0.0478285250906152	34	0	1
JAK2	0.1615677453194	0.0478285250906152	34	0	1
DNAJA1	0.1615677453194	0.0478285250906152	34	0	1
FAM120AOS	0.1615677453194	0.0478285250906152	34	0	1
ANP32B	0.1615677453194	0.0478285250906152	34	0	1
GLE1	0.1615677453194	0.0478285250906152	34	0	1
EGFL7	0.1615677453194	0.0478285250906152	34	0	1
HNRNPUL2	0.1615677453194	0.0478285250906152	34	0	1
IL18	0.1615677453194	0.0478285250906152	34	0	1
IKBIP	0.1615677453194	0.0478285250906152	34	0	1
TNFSF13B	0.1615677453194	0.0478285250906152	34	0	1
RTN1	0.1615677453194	0.0478285250906152	34	0	1
SRSF5	0.1615677453194	0.0478285250906152	34	0	1
MARK3	0.1615677453194	0.0478285250906152	34	0	1
AP3S2	0.1615677453194	0.0478285250906152	34	0	1
MAN2A2	0.1615677453194	0.0478285250906152	34	0	1
USB1	0.1615677453194	0.0478285250906152	34	0	1
SHMT1	0.1615677453194	0.0478285250906152	34	0	1
NLK	0.1615677453194	0.0478285250906152	34	0	1
ENGASE	0.1615677453194	0.0478285250906152	34	0	1
RIOK3	0.1615677453194	0.0478285250906152	34	0	1
MBD2	0.1615677453194	0.0478285250906152	34	0	1
CFD	0.1615677453194	0.0478285250906152	34	0	1
R3HDM4	0.1615677453194	0.0478285250906152	34	0	1
FAM174C	0.1615677453194	0.0478285250906152	34	0	1
DAZAP1	0.1615677453194	0.0478285250906152	34	0	1
PLAUR	0.1615677453194	0.0478285250906152	34	0	1
ZSWIM9	0.1615677453194	0.0478285250906152	34	0	1
TRPM4	0.1615677453194	0.0478285250906152	34	0	1
CCT8	0.1615677453194	0.0478285250906152	34	0	1
LMF2	0.1615677453194	0.0478285250906152	34	0	1
DENND6A	0.161587552520579	0.0634253801416338	34	0	1
HK3	0.161587552520579	0.0634253801416338	34	0	1
NAMPT	0.161587552520579	0.0634253801416338	34	0	1
HBP1	0.161587552520579	0.0634253801416338	34	0	1
PGGHG	0.161587552520579	0.0788554207112395	34	0	1
EIF4B	0.161587552520579	0.0634253801416338	34	0	1
FES	0.161587552520579	0.0634253801416338	34	0	1
NKIRAS2	0.161587552520579	0.0634253801416338	34	0	1
FPR3	0.161587552520579	0.0634253801416338	34	0	1
IFNAR1	0.161587552520579	0.0634253801416338	34	0	1
GGA1	0.161587552520579	0.0788554207112395	34	0	1
SUN2	0.161587552520579	0.0788554207112395	34	0	1
LYZ	0.161594154704601	0.09412217736455	34	0	1
SEC62	0.163526884157676	-0.0872377191400458	22	69	1
PIM1	0.163526884157676	-0.0872377191400458	22	69	1
SRRM2	0.163526884157676	-0.0872377191400458	22	69	1
LIMD2	0.163526884157676	-0.0872377191400458	22	69	1
SIRPA	0.163526884157676	-0.109957795640129	22	69	1
WIPF1	0.164163538384508	0.0845670155204894	67	17	1
C4orf3	0.164163538384508	0.0845670155204894	67	17	1
DRAM2	0.165736315101126	0.069460123130281	67	17	1
CALM2	0.165736315101126	0.069460123130281	67	17	1
AGFG1	0.165736315101126	0.069460123130281	67	17	1
RNF130	0.165736315101126	0.069460123130281	67	17	1
HSPA5	0.165736315101126	0.069460123130281	67	17	1
BLOC1S1	0.165736315101126	0.069460123130281	67	17	1
GPATCH2L	0.165736315101126	0.069460123130281	67	17	1
SEC11A	0.165736315101126	0.069460123130281	67	17	1
UBA52	0.165736315101126	0.069460123130281	67	17	1
DDX17	0.165736315101126	0.069460123130281	67	17	1
AKR1A1	0.165896285673901	-0.100961437759248	45	103	1
CD93	0.165896285673901	-0.100961437759248	45	103	1
M6PR	0.166117176687132	-0.123643365568783	124	207	1
MACF1	0.166998958285061	-0.0641541060270044	22	69	1
GPD2	0.166998958285061	-0.0641541060270044	22	69	1
NDUFB5	0.166998958285061	-0.0641541060270044	22	69	1
HPSE	0.166998958285061	-0.0641541060270044	22	69	1
COX7C	0.166998958285061	-0.0641541060270044	22	69	1
HIST1H1B	0.166998958285061	-0.0641541060270044	22	69	1
PSMB9	0.166998958285061	-0.0641541060270044	22	69	1
MEA1	0.166998958285061	-0.0641541060270044	22	69	1
STX7	0.166998958285061	-0.0641541060270044	22	69	1
MTHFD1L	0.166998958285061	-0.0641541060270044	22	69	1
TMED4	0.166998958285061	-0.0641541060270044	22	69	1
VSIR	0.166998958285061	-0.0641541060270044	22	69	1
SELENOH	0.166998958285061	-0.0641541060270044	22	69	1
SPRYD4	0.166998958285061	-0.0641541060270044	22	69	1
RB1	0.166998958285061	-0.0641541060270044	22	69	1
YWHAE	0.166998958285061	-0.0641541060270044	22	69	1
PSMC5	0.166998958285061	-0.0641541060270044	22	69	1
RNF213	0.166998958285061	-0.0641541060270044	22	69	1
SBNO2	0.166998958285061	-0.0641541060270044	22	69	1
NFIC	0.166998958285061	-0.0641541060270044	22	69	1
ITPR2	0.171422969330418	-0.0785936247307941	45	103	1
CYFIP1	0.171422969330418	-0.0785936247307941	45	103	1
TGOLN2	0.173295193796789	-0.0714704032817292	34	86	1
VAMP8	0.173295193796789	-0.0714704032817292	34	86	1
ANXA5	0.173295193796789	-0.0714704032817292	34	86	1
TAP1	0.173295193796789	-0.0714704032817292	34	86	1
PAG1	0.173295193796789	-0.0714704032817292	34	86	1
PLCB2	0.173295193796789	-0.0714704032817292	34	86	1
EIF4A1	0.173295193796789	-0.0714704032817292	34	86	1
SRSF2	0.173295193796789	-0.0714704032817292	34	86	1
PTPN2	0.173295193796789	-0.0714704032817292	34	86	1
NDUFB1	0.174267303327655	-0.0483867901686877	22	69	1
CCNI	0.176628682725142	-0.0785936247307941	34	86	1
HNRNPA2B1	0.181468767951484	-0.0558735482307106	34	86	1
GNAQ	0.181468767951484	-0.0558735482307106	34	86	1
FGL2	0.182463140303726	-0.117678832704182	112	0.19	1
CSF1R	0.186137356913622	-0.0934858668052232	315	448	1
RNF149	0.188758392545864	0.146434627062405	157	86	1
MT-CYB	0.18966271795456	-0.214030249787816	337	448	1
CHD2	0.192321191064605	0.104713588632265	0.09	34	1
SOCS3	0.192321191064605	0.090066812667864	0.09	34	1
TPP1	0.194407832244736	0.132888095224457	157	86	1
SLC16A3	0.19533850273278	0.0752698107397834	0.09	34	1
PRKACA	0.19533850273278	0.0752698107397834	0.09	34	1
LAIR1	0.196244418924297	-0.109288072591713	112	0.19	1
DDIT4	0.204482711197887	0.0953664163730129	112	52	1
HSPA8	0.208294662016933	-0.126364050429867	0.09	155	1
CD300A	0.210730203901624	-0.0905054329739569	101	172	1
FPR1	0.218525218992325	-0.155125478041722	247	328	1
RERE	0.220641556824168	-0.024662054234269	0	17	1
AGTRAP	0.220641556824168	-0.024662054234269	0	17	1
MICOS10	0.220641556824168	-0.024662054234269	0	17	1
PITHD1	0.220641556824168	-0.024662054234269	0	17	1
TMEM35B	0.220641556824168	-0.024662054234269	0	17	1
NRDC	0.220641556824168	-0.024662054234269	0	17	1
MIER1	0.220641556824168	-0.024662054234269	0	17	1
SCNM1	0.220641556824168	-0.024662054234269	0	17	1
SYT11	0.220641556824168	-0.024662054234269	0	17	1
UAP1	0.220641556824168	-0.024662054234269	0	17	1
DCAF6	0.220641556824168	-0.024662054234269	0	17	1
SELL	0.220641556824168	-0.024662054234269	0	17	1
STX6	0.220641556824168	-0.024662054234269	0	17	1
MAPKAPK2	0.220641556824168	-0.024662054234269	0	17	1
AGT	0.220641556824168	-0.024662054234269	0	17	1
ZNF672	0.220641556824168	-0.024662054234269	0	17	1
PLB1	0.220641556824168	-0.0489096004809465	0	17	1
SLC8A1	0.220641556824168	-0.024662054234269	0	17	1
COMMD1	0.220641556824168	-0.024662054234269	0	17	1
SNRNP27	0.220641556824168	-0.024662054234269	0	17	1
MXD1	0.220641556824168	-0.024662054234269	0	17	1
PDK1	0.220641556824168	-0.024662054234269	0	17	1
MOB4	0.220641556824168	-0.024662054234269	0	17	1
TRNT1	0.220641556824168	-0.024662054234269	0	17	1
CMTM7	0.220641556824168	-0.024662054234269	0	17	1
ITGA9	0.220641556824168	-0.024662054234269	0	17	1
EIF1B	0.220641556824168	-0.024662054234269	0	17	1
HIGD1A	0.220641556824168	-0.024662054234269	0	17	1
ARF4	0.220641556824168	-0.024662054234269	0	17	1
NUDT16	0.220641556824168	-0.024662054234269	0	17	1
PFN2	0.220641556824168	-0.024662054234269	0	17	1
TNFSF10	0.220641556824168	-0.024662054234269	0	17	1
B3GNT5	0.220641556824168	-0.024662054234269	0	17	1
QDPR	0.220641556824168	-0.024662054234269	0	17	1
SLC30A9	0.220641556824168	-0.024662054234269	0	17	1
PPM1K	0.220641556824168	-0.024662054234269	0	17	1
KLHL2	0.220641556824168	-0.024662054234269	0	17	1
SH3RF1	0.220641556824168	-0.024662054234269	0	17	1
SDHA	0.220641556824168	-0.024662054234269	0	17	1
DIMT1	0.220641556824168	-0.024662054234269	0	17	1
LNPEP	0.220641556824168	-0.024662054234269	0	17	1
H2AFY	0.220641556824168	-0.024662054234269	0	17	1
ARHGAP26	0.220641556824168	-0.024662054234269	0	17	1
LARS	0.220641556824168	-0.024662054234269	0	17	1
CNOT8	0.220641556824168	-0.024662054234269	0	17	1
PSMB8	0.220641556824168	-0.024662054234269	0	17	1
CCND3	0.220641556824168	-0.024662054234269	0	17	1
HSP90AB1	0.220641556824168	-0.024662054234269	0	17	1
ENPP4	0.220641556824168	-0.024662054234269	0	17	1
CYB5R4	0.220641556824168	-0.024662054234269	0	17	1
HBS1L	0.220641556824168	-0.024662054234269	0	17	1
SUN1	0.220641556824168	-0.024662054234269	0	17	1
OSBPL3	0.220641556824168	-0.024662054234269	0	17	1
MYO1G	0.220641556824168	-0.024662054234269	0	17	1
GNAI1	0.220641556824168	-0.024662054234269	0	17	1
GATAD1	0.220641556824168	-0.024662054234269	0	17	1
NRCAM	0.220641556824168	-0.024662054234269	0	17	1
CPED1	0.220641556824168	-0.024662054234269	0	17	1
PMP2	0.220641556824168	-0.024662054234269	0	17	1
YWHAZ	0.220641556824168	-0.024662054234269	0	17	1
KDM4C	0.220641556824168	-0.024662054234269	0	17	1
PRUNE2	0.220641556824168	-0.024662054234269	0	17	1
NTRK2	0.220641556824168	-0.024662054234269	0	17	1
NFIL3	0.220641556824168	-0.024662054234269	0	17	1
SLC44A1	0.220641556824168	-0.024662054234269	0	17	1
SUSD1	0.220641556824168	-0.024662054234269	0	17	1
FBXW2	0.220641556824168	-0.024662054234269	0	17	1
SURF4	0.220641556824168	-0.024662054234269	0	17	1
ABCA2	0.220641556824168	-0.024662054234269	0	17	1
OTUD1	0.220641556824168	-0.024662054234269	0	17	1
ACTR1A	0.220641556824168	-0.024662054234269	0	17	1
PDCD4	0.220641556824168	-0.024662054234269	0	17	1
FGFR2	0.220641556824168	-0.024662054234269	0	17	1
ZBED5	0.220641556824168	-0.024662054234269	0	17	1
LMO2	0.220641556824168	-0.024662054234269	0	17	1
CAPRIN1	0.220641556824168	-0.024662054234269	0	17	1
CELF1	0.220641556824168	-0.024662054234269	0	17	1
BANF1	0.220641556824168	-0.024662054234269	0	17	1
ZDHHC24	0.220641556824168	-0.024662054234269	0	17	1
CWC15	0.220641556824168	-0.0489096004809465	0	17	1
SRPRA	0.220641556824168	-0.024662054234269	0	17	1
CACNA2D4	0.220641556824168	-0.024662054234269	0	17	1
NECAP1	0.220641556824168	-0.024662054234269	0	17	1
ZDHHC17	0.220641556824168	-0.024662054234269	0	17	1
APPL2	0.220641556824168	-0.0489096004809465	0	17	1
CDK2AP1	0.220641556824168	-0.024662054234269	0	17	1
STX2	0.220641556824168	-0.024662054234269	0	17	1
SLC46A3	0.220641556824168	-0.024662054234269	0	17	1
SUGT1	0.220641556824168	-0.0489096004809465	0	17	1
SLC7A7	0.220641556824168	-0.024662054234269	0	17	1
KHNYN	0.220641556824168	-0.0489096004809465	0	17	1
KTN1	0.220641556824168	-0.024662054234269	0	17	1
ITPK1	0.220641556824168	-0.024662054234269	0	17	1
SETD3	0.220641556824168	-0.024662054234269	0	17	1
SIVA1	0.220641556824168	-0.024662054234269	0	17	1
MTA1	0.220641556824168	-0.024662054234269	0	17	1
RMDN3	0.220641556824168	-0.024662054234269	0	17	1
CAPN3	0.220641556824168	-0.024662054234269	0	17	1
USP3	0.220641556824168	-0.024662054234269	0	17	1
ARL6IP1	0.220641556824168	-0.024662054234269	0	17	1
APOBR	0.220641556824168	-0.024662054234269	0	17	1
SPN	0.220641556824168	-0.024662054234269	0	17	1
YPEL3	0.220641556824168	-0.0489096004809465	0	17	1
PLLP	0.220641556824168	-0.024662054234269	0	17	1
CBFB	0.220641556824168	-0.024662054234269	0	17	1
NCOR1	0.220641556824168	-0.024662054234269	0	17	1
MPRIP	0.220641556824168	-0.024662054234269	0	17	1
MIEN1	0.220641556824168	-0.024662054234269	0	17	1
CASC3	0.220641556824168	-0.024662054234269	0	17	1
EXOC7	0.220641556824168	-0.024662054234269	0	17	1
RPTOR	0.220641556824168	-0.024662054234269	0	17	1
NPC1	0.220641556824168	-0.024662054234269	0	17	1
C18orf32	0.220641556824168	-0.024662054234269	0	17	1
TXNL1	0.220641556824168	-0.024662054234269	0	17	1
CDC34	0.220641556824168	-0.024662054234269	0	17	1
UQCR11	0.220641556824168	-0.024662054234269	0	17	1
STXBP2	0.220641556824168	-0.024662054234269	0	17	1
CDC37	0.220641556824168	-0.024662054234269	0	17	1
STX10	0.220641556824168	-0.024662054234269	0	17	1
RFXANK	0.220641556824168	-0.024662054234269	0	17	1
PEPD	0.220641556824168	-0.024662054234269	0	17	1
HCST	0.220641556824168	-0.024662054234269	0	17	1
ERF	0.220641556824168	-0.024662054234269	0	17	1
MMP24OS	0.220641556824168	-0.024662054234269	0	17	1
SCAND1	0.220641556824168	-0.024662054234269	0	17	1
BLCAP	0.220641556824168	-0.024662054234269	0	17	1
SOD1	0.220641556824168	-0.024662054234269	0	17	1
EWSR1	0.220641556824168	-0.024662054234269	0	17	1
FBXO7	0.220641556824168	-0.024662054234269	0	17	1
MCM5	0.220641556824168	-0.024662054234269	0	17	1
RANGAP1	0.220641556824168	-0.024662054234269	0	17	1
PPP6R2	0.220641556824168	-0.024662054234269	0	17	1
UXT	0.220641556824168	-0.024662054234269	0	17	1
KDM5C	0.220641556824168	-0.024662054234269	0	17	1
ATRX	0.220641556824168	-0.024662054234269	0	17	1
IDS	0.220641556824168	-0.024662054234269	0	17	1
CD99L2	0.220641556824168	-0.024662054234269	0	17	1
DISC1	0.245213946756585	0.0845670155204894	56	17	1
PIKFYVE	0.245213946756585	0.069460123130281	56	17	1
C2	0.245213946756585	0.069460123130281	56	17	1
LTBP3	0.245213946756585	0.069460123130281	56	17	1
HSP90AA1	0.245213946756585	0.0845670155204894	56	17	1
PRKAR1A	0.245213946756585	0.069460123130281	56	17	1
JAK3	0.245213946756585	0.069460123130281	56	17	1
PHC2	0.247513054054215	0.0541933664769705	56	17	1
SSR2	0.247513054054215	0.0541933664769705	56	17	1
FCGR2A	0.247513054054215	0.0541933664769705	56	17	1
SOAT1	0.247513054054215	0.0541933664769705	56	17	1
ITSN2	0.247513054054215	0.0541933664769705	56	17	1
SHISA5	0.247513054054215	0.0541933664769705	56	17	1
RNF13	0.247513054054215	0.0541933664769705	56	17	1
SELENOT	0.247513054054215	0.0541933664769705	56	17	1
AFF1	0.247513054054215	0.0541933664769705	56	17	1
SNCA	0.247513054054215	0.0541933664769705	56	17	1
INTS10	0.247513054054215	0.0541933664769705	56	17	1
PLEC	0.247513054054215	0.0541933664769705	56	17	1
GLUD1	0.247513054054215	0.0541933664769705	56	17	1
POLR2L	0.247513054054215	0.0541933664769705	56	17	1
SLC38A2	0.247513054054215	0.0541933664769705	56	17	1
STK24	0.247513054054215	0.0541933664769705	56	17	1
BCL3	0.247513054054215	0.0541933664769705	56	17	1
NSFL1C	0.247513054054215	0.0541933664769705	56	17	1
TRABD	0.247513054054215	0.0541933664769705	56	17	1
SSR4	0.247513054054215	0.0541933664769705	56	17	1
C1QA	0.250501144224409	0.231687887585793	652	638	1
AGRN	0.256079246565409	0.0320612092322986	22	0	1
ARID1A	0.256079246565409	0.0320612092322986	22	0	1
PUM1	0.256079246565409	0.0320612092322986	22	0	1
RNF19B	0.256079246565409	0.0320612092322986	22	0	1
AGO4	0.256079246565409	0.0320612092322986	22	0	1
DPYD	0.256079246565409	0.0320612092322986	22	0	1
ENSA	0.256079246565409	0.0320612092322986	22	0	1
CMPK2	0.256079246565409	0.0320612092322986	22	0	1
ITGB1BP1	0.256079246565409	0.0320612092322986	22	0	1
DDX1	0.256079246565409	0.0320612092322986	22	0	1
ATRAID	0.256079246565409	0.0320612092322986	22	0	1
PLEK	0.256079246565409	0.0320612092322986	22	0	1
MAT2A	0.256079246565409	0.0320612092322986	22	0	1
MAL	0.256079246565409	0.0320612092322986	22	0	1
TMEM127	0.256079246565409	0.0320612092322986	22	0	1
ARID5A	0.256079246565409	0.0320612092322986	22	0	1
SMPD4	0.256079246565409	0.0320612092322986	22	0	1
CYTIP	0.256079246565409	0.0320612092322986	22	0	1
GPR155	0.256079246565409	0.0320612092322986	22	0	1
CLK1	0.256079246565409	0.0320612092322986	22	0	1
ATG9A	0.256079246565409	0.0320612092322986	22	0	1
EIF4E2	0.256079246565409	0.0320612092322986	22	0	1
CRBN	0.256079246565409	0.0320612092322986	22	0	1
CRELD1	0.256079246565409	0.0320612092322986	22	0	1
SS18L2	0.256079246565409	0.0320612092322986	22	0	1
IMPDH2	0.256079246565409	0.0320612092322986	22	0	1
RHOA	0.256079246565409	0.0320612092322986	22	0	1
NISCH	0.256079246565409	0.0320612092322986	22	0	1
ARMC8	0.256079246565409	0.0320612092322986	22	0	1
TNK2	0.256079246565409	0.0320612092322986	22	0	1
PAK2	0.256079246565409	0.0320612092322986	22	0	1
LRPAP1	0.256079246565409	0.0320612092322986	22	0	1
DCK	0.256079246565409	0.0320612092322986	22	0	1
FAM13A	0.256079246565409	0.0320612092322986	22	0	1
GPRIN3	0.256079246565409	0.0320612092322986	22	0	1
LAMTOR3	0.256079246565409	0.0320612092322986	22	0	1
PPID	0.256079246565409	0.0320612092322986	22	0	1
MARCH6	0.256079246565409	0.0320612092322986	22	0	1
ERAP1	0.256079246565409	0.0320612092322986	22	0	1
TMED7	0.256079246565409	0.0320612092322986	22	0	1
SNX2	0.256079246565409	0.0320612092322986	22	0	1
SRA1	0.256079246565409	0.0320612092322986	22	0	1
ATOX1	0.256079246565409	0.0320612092322986	22	0	1
CLINT1	0.256079246565409	0.0320612092322986	22	0	1
HIGD2A	0.256079246565409	0.0320612092322986	22	0	1
FAM193B	0.256079246565409	0.0320612092322986	22	0	1
RUFY1	0.256079246565409	0.0320612092322986	22	0	1
BAG6	0.256079246565409	0.0320612092322986	22	0	1
CUTA	0.256079246565409	0.0320612092322986	22	0	1
LEMD2	0.256079246565409	0.0320612092322986	22	0	1
SLC17A5	0.256079246565409	0.0320612092322986	22	0	1
CALHM6	0.256079246565409	0.0320612092322986	22	0	1
SERINC1	0.256079246565409	0.0320612092322986	22	0	1
PSMB1	0.256079246565409	0.0320612092322986	22	0	1
STARD3NL	0.256079246565409	0.0320612092322986	22	0	1
UPP1	0.256079246565409	0.0320612092322986	22	0	1
MTPN	0.256079246565409	0.0320612092322986	22	0	1
TBXAS1	0.256079246565409	0.0320612092322986	22	0	1
AGAP3	0.256079246565409	0.0320612092322986	22	0	1
MICU3	0.256079246565409	0.0320612092322986	22	0	1
TM2D2	0.256079246565409	0.0320612092322986	22	0	1
EFR3A	0.256079246565409	0.0320612092322986	22	0	1
ANXA1	0.256079246565409	0.0320612092322986	22	0	1
MFSD14B	0.256079246565409	0.0320612092322986	22	0	1
EIF4EBP2	0.256079246565409	0.0320612092322986	22	0	1
LDB1	0.256079246565409	0.0320612092322986	22	0	1
GSTO1	0.256079246565409	0.0320612092322986	22	0	1
ATRNL1	0.256079246565409	0.0320612092322986	22	0	1
CD151	0.256079246565409	0.0320612092322986	22	0	1
MOB2	0.256079246565409	0.0320612092322986	22	0	1
ARL14EP	0.256079246565409	0.0320612092322986	22	0	1
TRIM44	0.256079246565409	0.0320612092322986	22	0	1
TMX2	0.256079246565409	0.0320612092322986	22	0	1
ANKRD13D	0.256079246565409	0.0320612092322986	22	0	1
RAB6A	0.256079246565409	0.0320612092322986	22	0	1
UBE4A	0.256079246565409	0.0320612092322986	22	0	1
HYOU1	0.256079246565409	0.0320612092322986	22	0	1
COX14	0.256079246565409	0.0320612092322986	22	0	1
BIN2	0.256079246565409	0.0320612092322986	22	0	1
MDM2	0.256079246565409	0.0320612092322986	22	0	1
CPM	0.256079246565409	0.0320612092322986	22	0	1
GLIPR1	0.256079246565409	0.0320612092322986	22	0	1
GIT2	0.256079246565409	0.0320612092322986	22	0	1
MLEC	0.256079246565409	0.0320612092322986	22	0	1
P2RX4	0.256079246565409	0.0320612092322986	22	0	1
ANAPC5	0.256079246565409	0.0320612092322986	22	0	1
COG3	0.256079246565409	0.0320612092322986	22	0	1
IRS2	0.256079246565409	0.0320612092322986	22	0	1
BNIP2	0.256079246565409	0.0320612092322986	22	0	1
PML	0.256079246565409	0.0320612092322986	22	0	1
UBE2Q2	0.256079246565409	0.0320612092322986	22	0	1
METTL9	0.256079246565409	0.0320612092322986	22	0	1
LONP2	0.256079246565409	0.0320612092322986	22	0	1
RBL2	0.256079246565409	0.0320612092322986	22	0	1
KIFC3	0.256079246565409	0.0320612092322986	22	0	1
CMIP	0.256079246565409	0.0320612092322986	22	0	1
ZDHHC7	0.256079246565409	0.0320612092322986	22	0	1
ZC3H18	0.256079246565409	0.0320612092322986	22	0	1
SLC43A2	0.256079246565409	0.0320612092322986	22	0	1
POLR2A	0.256079246565409	0.0320612092322986	22	0	1
PMP22	0.256079246565409	0.0320612092322986	22	0	1
BLMH	0.256079246565409	0.0320612092322986	22	0	1
RNF135	0.256079246565409	0.0320612092322986	22	0	1
PGAP3	0.256079246565409	0.0320612092322986	22	0	1
VEZF1	0.256079246565409	0.0320612092322986	22	0	1
USP32	0.256079246565409	0.0320612092322986	22	0	1
METRNL	0.256079246565409	0.0320612092322986	22	0	1
RAB12	0.256079246565409	0.0320612092322986	22	0	1
SLC25A23	0.256079246565409	0.0320612092322986	22	0	1
MYO1F	0.256079246565409	0.0320612092322986	22	0	1
ICAM1	0.256079246565409	0.0320612092322986	22	0	1
JUND	0.256079246565409	0.0320612092322986	22	0	1
KXD1	0.256079246565409	0.0320612092322986	22	0	1
CLPTM1	0.256079246565409	0.0320612092322986	22	0	1
GEMIN7	0.256079246565409	0.0320612092322986	22	0	1
DBNDD2	0.256079246565409	0.0320612092322986	22	0	1
MTMR3	0.256079246565409	0.0320612092322986	22	0	1
MRTFA	0.256079246565409	0.0320612092322986	22	0	1
ATXN10	0.256079246565409	0.0320612092322986	22	0	1
GRAMD4	0.256079246565409	0.0320612092322986	22	0	1
CHKB	0.256079246565409	0.0320612092322986	22	0	1
ACOT9	0.256079246565409	0.0320612092322986	22	0	1
TSC22D3	0.256079246565409	0.0320612092322986	22	0	1
G6PD	0.256079246565409	0.0320612092322986	22	0	1
S100A4	0.256090399758461	0.0478285250906152	22	0	1
MAN2B2	0.256090399758461	0.0478285250906152	22	0	1
DYNLT1	0.256090399758461	0.0478285250906152	22	0	1
OGA	0.256090399758461	0.0478285250906152	22	0	1
AHNAK	0.256090399758461	0.0478285250906152	22	0	1
CRYAB	0.256090399758461	0.0478285250906152	22	0	1
UBALD2	0.256090399758461	0.0478285250906152	22	0	1
YES1	0.256090399758461	0.0478285250906152	22	0	1
GNG7	0.256090399758461	0.0478285250906152	22	0	1
RAD23A	0.256090399758461	0.0478285250906152	22	0	1
ZNF780A	0.256090399758461	0.0478285250906152	22	0	1
LGALS9	0.259363753705608	-0.0922909468663314	67	121	1
DENND3	0.260217847110795	-0.0670598372024154	146	224	1
C1QC	0.265662951150373	-0.0566366770720372	584	707	1
C3AR1	0.269565744410284	-0.0702646405363323	67	121	1
CHST11	0.269565744410284	-0.0702646405363323	67	121	1
BACH1	0.269565744410284	-0.0702646405363323	67	121	1
LY6E	0.274574658154121	0.0752698107397834	79	34	1
VASH1	0.274574658154121	0.104713588632265	79	34	1
GRINA	0.283023933012978	0.0808668466778978	101	52	1
MGAT1	0.288547509633972	0.0662200707134963	101	52	1
RAP1A	0.290697181640009	-0.0631635841611883	56	103	1
SAMHD1	0.290697181640009	-0.0631635841611883	56	103	1
OAZ1	0.291768871361682	0.0975180872280615	225	155	1
THBD	0.293879967858985	0.0364727273194442	79	34	1
PFKFB3	0.302745552348593	-0.0785936247307941	45	86	1
GAA	0.302745552348593	-0.0785936247307941	45	86	1
CD81	0.302894039934216	-0.0478968275078779	56	103	1
TYMP	0.311517789100065	0.0304038913695246	169	103	1
GCA	0.311691831798486	-0.0558735482307106	45	86	1
GNG10	0.311691831798486	-0.0558735482307106	45	86	1
ARPC3	0.311691831798486	-0.0558735482307106	45	86	1
LASP1	0.311691831798486	-0.0558735482307106	45	86	1
PECAM1	0.311691831798486	-0.0558735482307106	45	86	1
FCGBP	0.31692481219694	0.203910322902662	404	328	1
CREG1	0.322983330037407	-0.0714704032817292	34	69	1
GNB2	0.322983330037407	-0.0714704032817292	34	69	1
ATP6V1F	0.322983330037407	-0.0714704032817292	34	69	1
NCKAP1L	0.322983330037407	-0.0714704032817292	34	69	1
MBP	0.322983330037407	-0.0714704032817292	34	69	1
PLEKHO1	0.330864937153926	-0.0483867901686877	34	69	1
CHTOP	0.330864937153926	-0.0483867901686877	34	69	1
ADAR	0.330864937153926	-0.0483867901686877	34	69	1
IFI16	0.330864937153926	-0.0483867901686877	34	69	1
NCF2	0.330864937153926	-0.0483867901686877	34	69	1
NDUFA4	0.330864937153926	-0.0483867901686877	34	69	1
DERL1	0.330864937153926	-0.0483867901686877	34	69	1
NINJ1	0.330864937153926	-0.0483867901686877	34	69	1
ENG	0.330864937153926	-0.0483867901686877	34	69	1
SNX6	0.330864937153926	-0.0483867901686877	34	69	1
MEF2A	0.330864937153926	-0.0483867901686877	34	69	1
FZD2	0.330864937153926	-0.0483867901686877	34	69	1
TLR7	0.330864937153926	-0.0483867901686877	34	69	1
TRAF3IP3	0.331584958560142	-0.103179263009067	11	34	1
ANAPC16	0.331584958560142	-0.0566366770720372	11	34	1
ARMH3	0.331584958560142	-0.0566366770720372	11	34	1
LPAR5	0.331584958560142	-0.0566366770720372	11	34	1
DCTN2	0.331584958560142	-0.0566366770720372	11	34	1
PPAN	0.331584958560142	-0.0566366770720372	11	34	1
RRBP1	0.331584958560142	-0.0566366770720372	11	34	1
RIN2	0.331584958560142	-0.0566366770720372	11	34	1
GSN	0.335320740043661	0.096493081827297	157	103	1
STOM	0.335320740043661	-0.0470037943373706	112	172	1
SRM	0.33560735828449	-0.0327899351176695	11	34	1
MIIP	0.33560735828449	-0.0327899351176695	11	34	1
DHRS3	0.33560735828449	-0.0327899351176695	11	34	1
SZRD1	0.33560735828449	-0.0327899351176695	11	34	1
CAPZB	0.33560735828449	-0.0327899351176695	11	34	1
DDOST	0.33560735828449	-0.0327899351176695	11	34	1
ELOVL1	0.33560735828449	-0.0327899351176695	11	34	1
USP24	0.33560735828449	-0.0327899351176695	11	34	1
RBM15	0.33560735828449	-0.0327899351176695	11	34	1
HIST2H2BE	0.33560735828449	-0.0327899351176695	11	34	1
ARPC5	0.33560735828449	-0.0327899351176695	11	34	1
MOGS	0.33560735828449	-0.0327899351176695	11	34	1
STAT1	0.33560735828449	-0.0327899351176695	11	34	1
HSPD1	0.33560735828449	-0.0327899351176695	11	34	1
XRCC5	0.33560735828449	-0.0327899351176695	11	34	1
PNKD	0.33560735828449	-0.0327899351176695	11	34	1
INPP5D	0.33560735828449	-0.0327899351176695	11	34	1
EMC3	0.33560735828449	-0.0327899351176695	11	34	1
UQCRC1	0.33560735828449	-0.0327899351176695	11	34	1
ARIH2	0.33560735828449	-0.0327899351176695	11	34	1
QRICH1	0.33560735828449	-0.0327899351176695	11	34	1
PSMD6	0.33560735828449	-0.0327899351176695	11	34	1
SLC9A9	0.33560735828449	-0.0327899351176695	11	34	1
SKIL	0.33560735828449	-0.0327899351176695	11	34	1
APOD	0.33560735828449	-0.0327899351176695	11	34	1
IRF2	0.33560735828449	-0.0327899351176695	11	34	1
SRP19	0.33560735828449	-0.0327899351176695	11	34	1
IK	0.33560735828449	-0.0327899351176695	11	34	1
RNF145	0.33560735828449	-0.0327899351176695	11	34	1
NHP2	0.33560735828449	-0.0327899351176695	11	34	1
SNRPC	0.33560735828449	-0.0327899351176695	11	34	1
KLHDC3	0.33560735828449	-0.0327899351176695	11	34	1
AKIRIN2	0.33560735828449	-0.0327899351176695	11	34	1
FUCA2	0.33560735828449	-0.0327899351176695	11	34	1
PCMT1	0.33560735828449	-0.0327899351176695	11	34	1
TRA2A	0.33560735828449	-0.0327899351176695	11	34	1
CHCHD2	0.33560735828449	-0.0327899351176695	11	34	1
COPS6	0.33560735828449	-0.0327899351176695	11	34	1
MCM7	0.33560735828449	-0.0327899351176695	11	34	1
PILRB	0.33560735828449	-0.0327899351176695	11	34	1
PNPLA8	0.33560735828449	-0.0327899351176695	11	34	1
HIPK2	0.33560735828449	-0.0327899351176695	11	34	1
CUL1	0.33560735828449	-0.0327899351176695	11	34	1
MSRA	0.33560735828449	-0.0327899351176695	11	34	1
SLC25A37	0.33560735828449	-0.0327899351176695	11	34	1
GPAT4	0.33560735828449	-0.0327899351176695	11	34	1
DECR1	0.33560735828449	-0.0327899351176695	11	34	1
RNF19A	0.33560735828449	-0.0327899351176695	11	34	1
ENPP2	0.33560735828449	-0.0327899351176695	11	34	1
IER5L	0.33560735828449	-0.0327899351176695	11	34	1
SFMBT2	0.33560735828449	-0.0327899351176695	11	34	1
CCSER2	0.33560735828449	-0.0327899351176695	11	34	1
CH25H	0.33560735828449	-0.0327899351176695	11	34	1
COPB1	0.33560735828449	-0.0327899351176695	11	34	1
C11orf58	0.33560735828449	-0.0327899351176695	11	34	1
CD44	0.33560735828449	-0.0327899351176695	11	34	1
ACP2	0.33560735828449	-0.0327899351176695	11	34	1
MPEG1	0.33560735828449	-0.0327899351176695	11	34	1
CPSF7	0.33560735828449	-0.0327899351176695	11	34	1
INPPL1	0.33560735828449	-0.0327899351176695	11	34	1
ATG16L2	0.33560735828449	-0.0327899351176695	11	34	1
ARCN1	0.33560735828449	-0.0327899351176695	11	34	1
CBL	0.33560735828449	-0.0327899351176695	11	34	1
LTA4H	0.33560735828449	-0.0327899351176695	11	34	1
DYNLL1	0.33560735828449	-0.0327899351176695	11	34	1
POLR1D	0.33560735828449	-0.0327899351176695	11	34	1
DNAJC3	0.33560735828449	-0.0327899351176695	11	34	1
NDRG2	0.33560735828449	-0.0327899351176695	11	34	1
BAZ1A	0.33560735828449	-0.0327899351176695	11	34	1
NFKBIA	0.33560735828449	-0.0327899351176695	11	34	1
PYGL	0.33560735828449	-0.0327899351176695	11	34	1
RDH11	0.33560735828449	-0.0327899351176695	11	34	1
DCAF5	0.33560735828449	-0.0327899351176695	11	34	1
TMED10	0.33560735828449	-0.0327899351176695	11	34	1
SMAD3	0.33560735828449	-0.0327899351176695	11	34	1
RHOT2	0.33560735828449	-0.0327899351176695	11	34	1
KCTD13	0.33560735828449	-0.0327899351176695	11	34	1
ITGAX	0.33560735828449	-0.0327899351176695	11	34	1
SNX20	0.33560735828449	-0.0327899351176695	11	34	1
GNAO1	0.33560735828449	-0.0327899351176695	11	34	1
THAP11	0.33560735828449	-0.0327899351176695	11	34	1
PSMB10	0.33560735828449	-0.0327899351176695	11	34	1
MVD	0.33560735828449	-0.0327899351176695	11	34	1
TCF25	0.33560735828449	-0.0327899351176695	11	34	1
GPATCH8	0.33560735828449	-0.0327899351176695	11	34	1
SPAG9	0.33560735828449	-0.0327899351176695	11	34	1
ROCK1	0.33560735828449	-0.0327899351176695	11	34	1
GALNT1	0.33560735828449	-0.0327899351176695	11	34	1
LMAN1	0.33560735828449	-0.0327899351176695	11	34	1
ZNF358	0.33560735828449	-0.0327899351176695	11	34	1
PNPLA6	0.33560735828449	-0.0327899351176695	11	34	1
XAB2	0.33560735828449	-0.0327899351176695	11	34	1
RAB11B	0.33560735828449	-0.0327899351176695	11	34	1
CC2D1A	0.33560735828449	-0.0327899351176695	11	34	1
MAST3	0.33560735828449	-0.0327899351176695	11	34	1
COPE	0.33560735828449	-0.0327899351176695	11	34	1
ZNF302	0.33560735828449	-0.0327899351176695	11	34	1
IGFLR1	0.33560735828449	-0.0327899351176695	11	34	1
PSENEN	0.33560735828449	-0.0327899351176695	11	34	1
TBCB	0.33560735828449	-0.0327899351176695	11	34	1
HNRNPL	0.33560735828449	-0.0327899351176695	11	34	1
PSMC4	0.33560735828449	-0.0327899351176695	11	34	1
BLVRB	0.33560735828449	-0.0327899351176695	11	34	1
IRGQ	0.33560735828449	-0.0327899351176695	11	34	1
AKT1S1	0.33560735828449	-0.0327899351176695	11	34	1
NUP62	0.33560735828449	-0.0327899351176695	11	34	1
MBOAT7	0.33560735828449	-0.0327899351176695	11	34	1
ITPA	0.33560735828449	-0.0327899351176695	11	34	1
ROMO1	0.33560735828449	-0.0327899351176695	11	34	1
RPN2	0.33560735828449	-0.0327899351176695	11	34	1
TPD52L2	0.33560735828449	-0.0327899351176695	11	34	1
UCKL1	0.33560735828449	-0.0327899351176695	11	34	1
ETS2	0.33560735828449	-0.0327899351176695	11	34	1
H1F0	0.33560735828449	-0.0327899351176695	11	34	1
APOBEC3G	0.33560735828449	-0.0327899351176695	11	34	1
PDHA1	0.33560735828449	-0.0327899351176695	11	34	1
NDUFB11	0.33560735828449	-0.0327899351176695	11	34	1
SH3BGRL	0.33560735828449	-0.0327899351176695	11	34	1
TCEAL8	0.33560735828449	-0.0327899351176695	11	34	1
PGRMC1	0.33560735828449	-0.0327899351176695	11	34	1
SAT1	0.337293799882187	0.178714170076042	303	241	1
NUCKS1	0.33742344339612	-0.0641541060270044	22	52	1
MAP4K4	0.33742344339612	-0.0641541060270044	22	52	1
PDCD6IP	0.33742344339612	-0.0641541060270044	22	52	1
SIGLEC8	0.33742344339612	-0.0641541060270044	22	52	1
COMT	0.33742344339612	-0.0641541060270044	22	52	1
PLK3	0.343772631365687	-0.0406951332030156	22	52	1
MKNK1	0.343772631365687	-0.0406951332030156	22	52	1
OLFML3	0.343772631365687	-0.0406951332030156	22	52	1
RAB10	0.343772631365687	-0.0406951332030156	22	52	1
ARPC4	0.343772631365687	-0.0406951332030156	22	52	1
NKTR	0.343772631365687	-0.0406951332030156	22	52	1
QARS	0.343772631365687	-0.0406951332030156	22	52	1
ATG3	0.343772631365687	-0.0406951332030156	22	52	1
ST8SIA4	0.343772631365687	-0.0406951332030156	22	52	1
TRIM27	0.343772631365687	-0.0406951332030156	22	52	1
PNISR	0.343772631365687	-0.0406951332030156	22	52	1
YKT6	0.343772631365687	-0.0406951332030156	22	52	1
VOPP1	0.343772631365687	-0.0406951332030156	22	52	1
NIPSNAP2	0.343772631365687	-0.0406951332030156	22	52	1
FIS1	0.343772631365687	-0.0406951332030156	22	52	1
RAB2A	0.343772631365687	-0.0406951332030156	22	52	1
ZWINT	0.343772631365687	-0.0406951332030156	22	52	1
DDX21	0.343772631365687	-0.0406951332030156	22	52	1
EIF3A	0.343772631365687	-0.0406951332030156	22	52	1
CHID1	0.343772631365687	-0.0406951332030156	22	52	1
TAF10	0.343772631365687	-0.0406951332030156	22	52	1
SCAF11	0.343772631365687	-0.0406951332030156	22	52	1
MBD6	0.343772631365687	-0.0406951332030156	22	52	1
EPSTI1	0.343772631365687	-0.0406951332030156	22	52	1
HAGH	0.343772631365687	-0.0406951332030156	22	52	1
PPP4C	0.343772631365687	-0.0406951332030156	22	52	1
SSH2	0.343772631365687	-0.0406951332030156	22	52	1
KLF16	0.343772631365687	-0.0406951332030156	22	52	1
BABAM1	0.343772631365687	-0.0406951332030156	22	52	1
4	0.343772631365687	-0.0406951332030156	22	52	1
LILRB4	0.343772631365687	-0.0406951332030156	22	52	1
DYNLRB1	0.343772631365687	-0.0406951332030156	22	52	1
PDXK	0.343772631365687	-0.0406951332030156	22	52	1
PTTG1IP	0.343772631365687	-0.0406951332030156	22	52	1
SLC25A6	0.343772631365687	-0.0406951332030156	22	52	1
GDI1	0.343772631365687	-0.0406951332030156	22	52	1
RBM14	0.34381553295183	-0.0168483912486479	11	34	1
MGAT4A	0.348032204312561	-0.0544850062169883	101	155	1
SORT1	0.353556087794581	-0.0249278173446989	22	52	1
MANF	0.353556087794581	-0.0249278173446989	22	52	1
TIMMDC1	0.353556087794581	-0.0249278173446989	22	52	1
GASK1B	0.353556087794581	-0.0249278173446989	22	52	1
ZYX	0.353556087794581	-0.0249278173446989	22	52	1
TOR2A	0.353556087794581	-0.0249278173446989	22	52	1
XBP1	0.353556087794581	-0.0249278173446989	22	52	1
BST2	0.355310883418173	0.0687480913443927	157	103	1
DOCK2	0.363493424093729	0.0845670155204894	45	17	1
RGS1	0.364536369170673	0.0496722250743034	202	138	1
DELE1	0.366807350274727	0.0541933664769705	45	17	1
P4HA1	0.366807350274727	0.0541933664769705	45	17	1
VPS13C	0.366807350274727	0.0541933664769705	45	17	1
RTF2	0.366807350274727	0.0541933664769705	45	17	1
NFAM1	0.366807350274727	0.0541933664769705	45	17	1
BEX4	0.366807350274727	0.0541933664769705	45	17	1
HCLS1	0.368656730275335	-0.110792447118942	202	259	1
PPP1R8	0.370122089750731	0.0387633259073648	45	17	1
CSRP1	0.370122089750731	0.0387633259073648	45	17	1
CD46	0.370122089750731	0.0387633259073648	45	17	1
SF3B6	0.370122089750731	0.0387633259073648	45	17	1
AFTPH	0.370122089750731	0.0387633259073648	45	17	1
RAB3GAP1	0.370122089750731	0.0387633259073648	45	17	1
RBM5	0.370122089750731	0.0387633259073648	45	17	1
DNAJC13	0.370122089750731	0.0387633259073648	45	17	1
ATP1B3	0.370122089750731	0.0387633259073648	45	17	1
NDUFS6	0.370122089750731	0.0387633259073648	45	17	1
HEXB	0.370122089750731	0.0387633259073648	45	17	1
WDR41	0.370122089750731	0.0387633259073648	45	17	1
RNF144B	0.370122089750731	0.0387633259073648	45	17	1
C6orf62	0.370122089750731	0.0387633259073648	45	17	1
SLC29A1	0.370122089750731	0.0387633259073648	45	17	1
LMBRD1	0.370122089750731	0.0387633259073648	45	17	1
BNIP3L	0.370122089750731	0.0387633259073648	45	17	1
LEPROTL1	0.370122089750731	0.0387633259073648	45	17	1
UBXN2B	0.370122089750731	0.0387633259073648	45	17	1
B4GALT1	0.370122089750731	0.0387633259073648	45	17	1
AKNA	0.370122089750731	0.0387633259073648	45	17	1
MAP3K8	0.370122089750731	0.0387633259073648	45	17	1
PTEN	0.370122089750731	0.0387633259073648	45	17	1
IFITM3	0.370122089750731	0.0387633259073648	45	17	1
CTNND1	0.370122089750731	0.0387633259073648	45	17	1
CCDC88B	0.370122089750731	0.0387633259073648	45	17	1
GSTP1	0.370122089750731	0.0387633259073648	45	17	1
ARIH1	0.370122089750731	0.0387633259073648	45	17	1
CHSY1	0.370122089750731	0.0387633259073648	45	17	1
HERPUD1	0.370122089750731	0.0387633259073648	45	17	1
HELZ	0.370122089750731	0.0387633259073648	45	17	1
RAB8A	0.370122089750731	0.0387633259073648	45	17	1
IRF3	0.370122089750731	0.0387633259073648	45	17	1
MAFB	0.370122089750731	0.0387633259073648	45	17	1
STX16	0.370122089750731	0.0387633259073648	45	17	1
CSF2RA	0.370122089750731	0.0387633259073648	45	17	1
CD99	0.370122089750731	0.0387633259073648	45	17	1
PQBP1	0.370122089750731	0.0387633259073648	45	17	1
SLCO2B1	0.370837557586902	0.0892005892609407	213	155	1
CIITA	0.373020231436519	0.0953664163730129	0.09	52	1
DNAJA4	0.380386765895507	0.029945820230293	45	17	1
CD4	0.380452892382567	-0.0544850062169883	0.09	138	1
MT-ND2	0.382510528294718	-0.0451736595735018	213	293	1
ADGRE2	0.383080038358987	0.0752698107397834	67	34	1
DUSP1	0.383800607350638	0.0145157796606873	45	17	1
PTPRE	0.388546068421356	0.0603194692738119	67	34	1
ADAP2	0.388546068421356	0.0603194692738119	67	34	1
EEF2	0.394037532828334	0.0452125768836035	67	34	1
TLR1	0.394085486013698	0.0514230687854158	0.09	52	1
TM9SF2	0.394085486013698	0.0514230687854158	0.09	52	1
BCL2L2	0.394085486013698	0.0514230687854158	0.09	52	1
MARCKS	0.399875583649794	-0.0551577481461239	79	121	1
SIGLEC10	0.399875583649794	-0.0551577481461239	79	121	1
PTGDS	0.415716612347593	-0.0474367110820709	79	121	1
IL13RA1	0.42495572073519	-0.11398601796565	67	103	1
FCGRT	0.425690271705347	-0.046210450879991	169	224	1
CTSB	0.425768003872107	-0.103179263009067	551	655	1
AURKAIP1	0.427572837818019	0.016119665363277	11	0	1
CAMTA1	0.427572837818019	0.016119665363277	11	0	1
PLOD1	0.427572837818019	0.016119665363277	11	0	1
SPEN	0.427572837818019	0.016119665363277	11	0	1
ELOA	0.427572837818019	0.016119665363277	11	0	1
MTFR1L	0.427572837818019	0.016119665363277	11	0	1
NDUFS5	0.427572837818019	0.016119665363277	11	0	1
LRRC40	0.427572837818019	0.016119665363277	11	0	1
RABGGTB	0.427572837818019	0.0320612092322986	11	0	1
ZNF644	0.427572837818019	0.016119665363277	11	0	1
PHTF1	0.427572837818019	0.016119665363277	11	0	1
NOTCH2	0.427572837818019	0.016119665363277	11	0	1
FCGR1B	0.427572837818019	0.016119665363277	11	0	1
USF1	0.427572837818019	0.016119665363277	11	0	1
ARHGAP30	0.427572837818019	0.016119665363277	11	0	1
RCSD1	0.427572837818019	0.016119665363277	11	0	1
ATP2B4	0.427572837818019	0.016119665363277	11	0	1
EPHX1	0.427572837818019	0.016119665363277	11	0	1
RNF187	0.427572837818019	0.016119665363277	11	0	1
GALNT2	0.427572837818019	0.016119665363277	11	0	1
FAM89A	0.427572837818019	0.016119665363277	11	0	1
TOMM20	0.427572837818019	0.016119665363277	11	0	1
PPP1R21	0.427572837818019	0.016119665363277	11	0	1
ACYP2	0.427572837818019	0.016119665363277	11	0	1
REL	0.427572837818019	0.016119665363277	11	0	1
MOB1A	0.427572837818019	0.016119665363277	11	0	1
UBXN4	0.427572837818019	0.016119665363277	11	0	1
CXCR4	0.427572837818019	0.016119665363277	11	0	1
CFLAR	0.427572837818019	0.016119665363277	11	0	1
COPS9	0.427572837818019	0.016119665363277	11	0	1
CLASP2	0.427572837818019	0.016119665363277	11	0	1
RYBP	0.427572837818019	0.016119665363277	11	0	1
CPOX	0.427572837818019	0.016119665363277	11	0	1
SLC35A5	0.427572837818019	0.016119665363277	11	0	1
CLDN11	0.427572837818019	0.016119665363277	11	0	1
CCDC50	0.427572837818019	0.016119665363277	11	0	1
GAK	0.427572837818019	0.016119665363277	11	0	1
DCUN1D4	0.427572837818019	0.016119665363277	11	0	1
EXOC1	0.427572837818019	0.0478285250906152	11	0	1
GALNT7	0.427572837818019	0.016119665363277	11	0	1
GPM6A	0.427572837818019	0.016119665363277	11	0	1
NIPBL	0.427572837818019	0.016119665363277	11	0	1
NDUFS4	0.427572837818019	0.016119665363277	11	0	1
PAM	0.427572837818019	0.016119665363277	11	0	1
SPOCK1	0.427572837818019	0.016119665363277	11	0	1
HARS	0.427572837818019	0.016119665363277	11	0	1
DCTN4	0.427572837818019	0.016119665363277	11	0	1
DUSP22	0.427572837818019	0.016119665363277	11	0	1
SERPINB1	0.427572837818019	0.016119665363277	11	0	1
TREML1	0.427572837818019	0.016119665363277	11	0	1
GCLC	0.427572837818019	0.016119665363277	11	0	1
RWDD1	0.427572837818019	0.0478285250906152	11	0	1
2	0.427572837818019	0.016119665363277	11	0	1
FAM120B	0.427572837818019	0.016119665363277	11	0	1
AP5Z1	0.427572837818019	0.016119665363277	11	0	1
MIOS	0.427572837818019	0.016119665363277	11	0	1
RAPGEF5	0.427572837818019	0.016119665363277	11	0	1
MTURN	0.427572837818019	0.016119665363277	11	0	1
CCM2	0.427572837818019	0.016119665363277	11	0	1
BUD31	0.427572837818019	0.016119665363277	11	0	1
SAP25	0.427572837818019	0.016119665363277	11	0	1
ZNHIT1	0.427572837818019	0.016119665363277	11	0	1
PMPCB	0.427572837818019	0.016119665363277	11	0	1
IMMP2L	0.427572837818019	0.016119665363277	11	0	1
PTN	0.427572837818019	0.016119665363277	11	0	1
GIMAP2	0.427572837818019	0.016119665363277	11	0	1
VCPIP1	0.427572837818019	0.016119665363277	11	0	1
UBE2W	0.427572837818019	0.016119665363277	11	0	1
TRIQK	0.427572837818019	0.016119665363277	11	0	1
TMEM71	0.427572837818019	0.016119665363277	11	0	1
KHDRBS3	0.427572837818019	0.016119665363277	11	0	1
DCTN3	0.427572837818019	0.016119665363277	11	0	1
SPIN1	0.427572837818019	0.016119665363277	11	0	1
PTBP3	0.427572837818019	0.016119665363277	11	0	1
SLC31A2	0.427572837818019	0.016119665363277	11	0	1
GPR107	0.427572837818019	0.016119665363277	11	0	1
OLFM1	0.427572837818019	0.016119665363277	11	0	1
ITGB1	0.427572837818019	0.016119665363277	11	0	1
ARID5B	0.427572837818019	0.016119665363277	11	0	1
HERC4	0.427572837818019	0.016119665363277	11	0	1
MYOF	0.427572837818019	0.016119665363277	11	0	1
VTI1A	0.427572837818019	0.016119665363277	11	0	1
UROS	0.427572837818019	0.016119665363277	11	0	1
AMPD3	0.427572837818019	0.016119665363277	11	0	1
LIN7C	0.427572837818019	0.016119665363277	11	0	1
STX5	0.427572837818019	0.016119665363277	11	0	1
VEGFB	0.427572837818019	0.016119665363277	11	0	1
GRK2	0.427572837818019	0.016119665363277	11	0	1
COA4	0.427572837818019	0.016119665363277	11	0	1
ATP5MG	0.427572837818019	0.016119665363277	11	0	1
ROBO3	0.427572837818019	0.016119665363277	11	0	1
EI24	0.427572837818019	0.016119665363277	11	0	1
CLEC4E	0.427572837818019	0.016119665363277	11	0	1
EPS8	0.427572837818019	0.016119665363277	11	0	1
TAOK3	0.427572837818019	0.016119665363277	11	0	1
ORAI1	0.427572837818019	0.016119665363277	11	0	1
PSMD9	0.427572837818019	0.016119665363277	11	0	1
RGCC	0.427572837818019	0.016119665363277	11	0	1
COMMD6	0.427572837818019	0.016119665363277	11	0	1
RAB20	0.427572837818019	0.016119665363277	11	0	1
TM9SF1	0.427572837818019	0.016119665363277	11	0	1
AHSA1	0.427572837818019	0.016119665363277	11	0	1
WDR20	0.427572837818019	0.016119665363277	11	0	1
INF2	0.427572837818019	0.016119665363277	11	0	1
GPR132	0.427572837818019	0.016119665363277	11	0	1
BRF1	0.427572837818019	0.016119665363277	11	0	1
AQR	0.427572837818019	0.016119665363277	11	0	1
THBS1	0.427572837818019	0.016119665363277	11	0	1
MYEF2	0.427572837818019	0.016119665363277	11	0	1
TPM1	0.427572837818019	0.016119665363277	11	0	1
RAB8B	0.427572837818019	0.016119665363277	11	0	1
METTL26	0.427572837818019	0.016119665363277	11	0	1
SPSB3	0.427572837818019	0.016119665363277	11	0	1
GPRC5B	0.427572837818019	0.016119665363277	11	0	1
UQCRC2	0.427572837818019	0.016119665363277	11	0	1
PRKCB	0.427572837818019	0.016119665363277	11	0	1
CDIPT	0.427572837818019	0.016119665363277	11	0	1
HEATR3	0.427572837818019	0.016119665363277	11	0	1
AMFR	0.427572837818019	0.016119665363277	11	0	1
MON1B	0.427572837818019	0.016119665363277	11	0	1
COX4I1	0.427572837818019	0.016119665363277	11	0	1
APRT	0.427572837818019	0.016119665363277	11	0	1
PHF23	0.427572837818019	0.016119665363277	11	0	1
ARHGAP23	0.427572837818019	0.016119665363277	11	0	1
DHX8	0.427572837818019	0.016119665363277	11	0	1
NMT1	0.427572837818019	0.016119665363277	11	0	1
GOSR2	0.427572837818019	0.016119665363277	11	0	1
DYNLL2	0.427572837818019	0.016119665363277	11	0	1
YPEL2	0.427572837818019	0.016119665363277	11	0	1
CCDC47	0.427572837818019	0.016119665363277	11	0	1
GNA13	0.427572837818019	0.016119665363277	11	0	1
TTYH2	0.427572837818019	0.016119665363277	11	0	1
PGS1	0.427572837818019	0.016119665363277	11	0	1
NPLOC4	0.427572837818019	0.016119665363277	11	0	1
NARF	0.427572837818019	0.016119665363277	11	0	1
EMILIN2	0.427572837818019	0.0320612092322986	11	0	1
TRIR	0.427572837818019	0.016119665363277	11	0	1
ZNF493	0.427572837818019	0.016119665363277	11	0	1
TMEM147	0.427572837818019	0.016119665363277	11	0	1
PPP1R14A	0.427572837818019	0.0320612092322986	11	0	1
LILRA5	0.427572837818019	0.016119665363277	11	0	1
ZNF264	0.427572837818019	0.016119665363277	11	0	1
PCED1A	0.427572837818019	0.016119665363277	11	0	1
SNX5	0.427572837818019	0.016119665363277	11	0	1
SAMSN1	0.427572837818019	0.016119665363277	11	0	1
CSTB	0.427572837818019	0.016119665363277	11	0	1
TOMM22	0.427572837818019	0.016119665363277	11	0	1
SELENOO	0.427572837818019	0.016119665363277	11	0	1
BEX3	0.427572837818019	0.016119665363277	11	0	1
HPRT1	0.427572837818019	0.016119665363277	11	0	1
ZNF75D	0.427572837818019	0.016119665363277	11	0	1
FAM50A	0.427572837818019	0.016119665363277	11	0	1
AIF1	0.429497362571446	-0.0538515506454993	124	172	1
RASSF4	0.439520110610401	-0.0478968275078779	67	103	1
SERPING1	0.439520110610401	-0.0478968275078779	67	103	1
SORL1	0.439520110610401	-0.0478968275078779	67	103	1
CALR	0.439520110610401	-0.0478968275078779	67	103	1
ATP6AP1	0.439520110610401	-0.0478968275078779	67	103	1
SH3TC1	0.47012065062137	-0.0631635841611883	56	86	1
VAMP3	0.484098583365497	-0.0404435076611049	56	86	1
ADPGK	0.487116309738363	-0.0327899351176695	56	86	1
GNB1	0.498497215164923	-0.0251767510077944	56	86	1
CXCL16	0.498497215164923	-0.0251767510077944	56	86	1
CYTH4	0.498497215164923	-0.0251767510077944	56	86	1
CTSZ	0.503697505090038	0.145208366860325	169	138	1
TFRC	0.506142890266599	0.0427610978895075	101	69	1
SUSD6	0.506142890266599	0.0427610978895075	101	69	1
TACC1	0.513092947149559	-0.010069858617586	56	86	1
EEF1B2	0.521919240306323	-0.0558735482307106	45	69	1
DAZAP2	0.521919240306323	-0.0558735482307106	45	69	1
SERP1	0.535043029053893	-0.0327899351176692	45	69	1
LMAN2	0.535043029053893	-0.0327899351176692	45	69	1
TAPBP	0.535043029053893	-0.0327899351176692	45	69	1
OS9	0.535043029053893	-0.0327899351176692	45	69	1
PDIA3	0.535043029053893	-0.0327899351176692	45	69	1
MX1	0.535043029053893	-0.0327899351176692	45	69	1
TNFRSF1A	0.535162883277315	-0.0404435076611049	45	69	1
CD74	0.539593795649463	-0.0972218077126681	618	724	1
WASHC4	0.542782595146941	0.0279640959614269	79	52	1
GBGT1	0.543868680626259	0.0603194692738119	56	34	1
SELENOF	0.548472750335536	-0.0173598945480635	45	69	1
LZIC	0.55006391752433	0.0541933664769705	34	17	1
EPS15	0.55006391752433	0.0541933664769705	34	17	1
DLG1	0.55006391752433	0.0387633259073648	34	17	1
TACC3	0.55006391752433	0.0387633259073648	34	17	1
SERPINB6	0.55006391752433	0.0387633259073648	34	17	1
PGAM1	0.55006391752433	0.0387633259073648	34	17	1
SIPA1	0.55006391752433	0.0387633259073648	34	17	1
PA2G4	0.55006391752433	0.0387633259073648	34	17	1
DERL2	0.55006391752433	0.0387633259073648	34	17	1
ATP6V0A1	0.55006391752433	0.0387633259073648	34	17	1
ZEB2	0.550399451279528	-0.0402074066801524	0.09	121	1
ARHGAP4	0.550399451279528	-0.0402074066801524	0.09	121	1
CCDC88A	0.550963312953568	0.029945820230293	56	34	1
NAGK	0.550963312953568	0.029945820230293	56	34	1
SUMF1	0.550963312953568	0.029945820230293	56	34	1
UBE2D3	0.550963312953568	0.029945820230293	56	34	1
DSE	0.550963312953568	0.029945820230293	56	34	1
SF3B5	0.550963312953568	0.029945820230293	56	34	1
CELF2	0.550963312953568	0.029945820230293	56	34	1
EEF1G	0.550963312953568	0.029945820230293	56	34	1
CORO1B	0.550963312953568	0.029945820230293	56	34	1
TAPBPL	0.550963312953568	0.029945820230293	56	34	1
IL4R	0.550963312953568	0.029945820230293	56	34	1
PAFAH1B1	0.550963312953568	0.029945820230293	56	34	1
SLC25A11	0.550963312953568	0.029945820230293	56	34	1
SIGLEC1	0.550963312953568	0.029945820230293	56	34	1
HCK	0.550963312953568	0.029945820230293	56	34	1
IFNGR2	0.550963312953568	0.029945820230293	56	34	1
RAB5C	0.551784441657386	0.0130137544954554	79	52	1
SDF4	0.55473810202838	0.0231664708563462	34	17	1
LRRC47	0.55473810202838	0.0231664708563462	34	17	1
PGD	0.55473810202838	0.0231664708563462	34	17	1
ARHGEF10L	0.55473810202838	0.0231664708563462	34	17	1
PNRC2	0.55473810202838	0.0231664708563462	34	17	1
CMPK1	0.55473810202838	0.0231664708563462	34	17	1
BTF3L4	0.55473810202838	0.0231664708563462	34	17	1
ANKRD13C	0.55473810202838	0.0231664708563462	34	17	1
C1orf162	0.55473810202838	0.0231664708563462	34	17	1
SLC16A1	0.55473810202838	0.0231664708563462	34	17	1
TXNIP	0.55473810202838	0.0231664708563462	34	17	1
FCGR1A	0.55473810202838	0.0231664708563462	34	17	1
DENND4B	0.55473810202838	0.0231664708563462	34	17	1
CD55	0.55473810202838	0.0231664708563462	34	17	1
TSNAX	0.55473810202838	0.0231664708563462	34	17	1
KIDINS220	0.55473810202838	0.0231664708563462	34	17	1
PDIA6	0.55473810202838	0.0231664708563462	34	17	1
LOXL3	0.55473810202838	0.0231664708563462	34	17	1
ATOH8	0.55473810202838	0.0231664708563462	34	17	1
SLC20A1	0.55473810202838	0.0231664708563462	34	17	1
FMNL2	0.55473810202838	0.0231664708563462	34	17	1
BHLHE40	0.55473810202838	0.0231664708563462	34	17	1
SETD5	0.55473810202838	0.0231664708563462	34	17	1
CRTAP	0.55473810202838	0.0231664708563462	34	17	1
KPNA4	0.55473810202838	0.0231664708563462	34	17	1
TBL1XR1	0.55473810202838	0.0231664708563462	34	17	1
BCL6	0.55473810202838	0.0231664708563462	34	17	1
NCBP2	0.55473810202838	0.0231664708563462	34	17	1
IDUA	0.55473810202838	0.0231664708563462	34	17	1
SH3BP2	0.55473810202838	0.0231664708563462	34	17	1
MANBA	0.55473810202838	0.0231664708563462	34	17	1
PDCD6	0.55473810202838	0.0231664708563462	34	17	1
PJA2	0.55473810202838	0.0231664708563462	34	17	1
TAP2	0.55473810202838	0.0231664708563462	34	17	1
SRSF3	0.55473810202838	0.0231664708563462	34	17	1
CMTR1	0.55473810202838	0.0231664708563462	34	17	1
DST	0.55473810202838	0.0231664708563462	34	17	1
SNX3	0.55473810202838	0.0231664708563462	34	17	1
NUS1	0.55473810202838	0.0231664708563462	34	17	1
TNS3	0.55473810202838	0.0231664708563462	34	17	1
PILRA	0.55473810202838	0.0231664708563462	34	17	1
IRF5	0.55473810202838	0.0231664708563462	34	17	1
GIMAP1	0.55473810202838	0.0231664708563462	34	17	1
CHCHD7	0.55473810202838	0.0231664708563462	34	17	1
HACD4	0.55473810202838	0.0231664708563462	34	17	1
RXRA	0.55473810202838	0.0231664708563462	34	17	1
NCOA4	0.55473810202838	0.0231664708563462	34	17	1
CSTF2T	0.55473810202838	0.0231664708563462	34	17	1
PPIF	0.55473810202838	0.0231664708563462	34	17	1
SCD	0.55473810202838	0.0231664708563462	34	17	1
SHTN1	0.55473810202838	0.0231664708563462	34	17	1
RNH1	0.55473810202838	0.0231664708563462	34	17	1
GATD1	0.55473810202838	0.0231664708563462	34	17	1
CD9	0.55473810202838	0.0231664708563462	34	17	1
SLC11A2	0.55473810202838	0.0231664708563462	34	17	1
STAT2	0.55473810202838	0.0231664708563462	34	17	1
TBC1D15	0.55473810202838	0.0231664708563462	34	17	1
SLC15A4	0.55473810202838	0.0231664708563462	34	17	1
UBAC2	0.55473810202838	0.0231664708563462	34	17	1
HEXA	0.55473810202838	0.0231664708563462	34	17	1
PSTPIP1	0.55473810202838	0.0231664708563462	34	17	1
FURIN	0.55473810202838	0.0231664708563462	34	17	1
TELO2	0.55473810202838	0.0231664708563462	34	17	1
CLN3	0.55473810202838	0.0231664708563462	34	17	1
FBXL19	0.55473810202838	0.0231664708563462	34	17	1
SF3B3	0.55473810202838	0.0231664708563462	34	17	1
FA2H	0.55473810202838	0.0231664708563462	34	17	1
SENP3	0.55473810202838	0.0231664708563462	34	17	1
FLOT2	0.55473810202838	0.0231664708563462	34	17	1
MYO15B	0.55473810202838	0.0231664708563462	34	17	1
TEN1	0.55473810202838	0.0231664708563462	34	17	1
ACTG1	0.55473810202838	0.0231664708563462	34	17	1
GMIP	0.55473810202838	0.0231664708563462	34	17	1
ACTN4	0.55473810202838	0.0231664708563462	34	17	1
CALM3	0.55473810202838	0.0231664708563462	34	17	1
APMAP	0.55473810202838	0.0231664708563462	34	17	1
CHMP4B	0.55473810202838	0.0231664708563462	34	17	1
PIGT	0.55473810202838	0.0231664708563462	34	17	1
CRELD2	0.55473810202838	0.0231664708563462	34	17	1
TUBGCP6	0.55473810202838	0.0231664708563462	34	17	1
USP9X	0.55473810202838	0.0231664708563462	34	17	1
TIMP1	0.55473810202838	0.0231664708563462	34	17	1
GLA	0.55473810202838	0.0231664708563462	34	17	1
TYROBP	0.555137565684369	-0.0532540376773849	169	207	1
B2M	0.556593225459486	0.0145157796606872	0.27	345	1
DEGS1	0.582848292334369	-0.0483867901686877	34	52	1
MPV17	0.582848292334369	-0.0483867901686877	34	52	1
COX7A2L	0.582848292334369	-0.0483867901686877	34	52	1
STT3B	0.582848292334369	-0.0483867901686877	34	52	1
ARHGDIA	0.582848292334369	-0.0483867901686877	34	52	1
SLC1A3	0.586521063303791	-0.0107636287876703	0.09	121	1
GNS	0.589349518949577	-0.0551577481461239	79	103	1
PSAP	0.591085901759595	0.111286242555752	0.27	241	1
FOS	0.593906065499072	0.0520989624688435	135	103	1
ZMPSTE24	0.594761253397088	-0.0249278173446989	34	52	1
AAMP	0.594761253397088	-0.0249278173446989	34	52	1
DNAJB11	0.594761253397088	-0.0249278173446989	34	52	1
NDFIP1	0.594761253397088	-0.0249278173446989	34	52	1
MTCH1	0.594761253397088	-0.0249278173446989	34	52	1
TAB2	0.594761253397088	-0.0249278173446989	34	52	1
IGF2R	0.594761253397088	-0.0249278173446989	34	52	1
ARPC1B	0.594761253397088	-0.0249278173446989	34	52	1
SLC12A9	0.594761253397088	-0.0249278173446989	34	52	1
DOCK4	0.594761253397088	-0.0249278173446989	34	52	1
HNRNPH3	0.594761253397088	-0.0249278173446989	34	52	1
ZSWIM8	0.594761253397088	-0.0249278173446989	34	52	1
NT5C2	0.594761253397088	-0.0249278173446989	34	52	1
PLAAT4	0.594761253397088	-0.0249278173446989	34	52	1
LAMTOR1	0.594761253397088	-0.0249278173446989	34	52	1
KLHDC2	0.594761253397088	-0.0249278173446989	34	52	1
ATP8B4	0.594761253397088	-0.0249278173446989	34	52	1
NPTN	0.594761253397088	-0.0249278173446989	34	52	1
SCAMP2	0.594761253397088	-0.0249278173446989	34	52	1
ACADVL	0.594761253397088	-0.0249278173446989	34	52	1
ARHGAP45	0.594761253397088	-0.0249278173446989	34	52	1
MYDGF	0.594761253397088	-0.0249278173446989	34	52	1
SAFB	0.594761253397088	-0.0249278173446989	34	52	1
WDR83OS	0.594761253397088	-0.0249278173446989	34	52	1
NFKBID	0.594761253397088	-0.0249278173446989	34	52	1
SLC1A5	0.594761253397088	-0.0249278173446989	34	52	1
NOP56	0.594761253397088	-0.0249278173446989	34	52	1
ITCH	0.594761253397088	-0.0249278173446989	34	52	1
NCF4	0.594761253397088	-0.0249278173446989	34	52	1
PARVG	0.594761253397088	-0.0249278173446989	34	52	1
HSPA1B	0.599717502558082	0.0843426984803285	169	138	1
RHBDF2	0.606218376975185	-0.0402074066801524	79	103	1
LILRB1	0.606218376975185	-0.0402074066801524	79	103	1
LITAF	0.612538280838247	0.0343242607408675	112	86	1
TNFSF13	0.63118534880313	0.0603194692738121	146	121	1
SERPINA1	0.644888546119536	0.0703035578464342	236	207	1
TLR2	0.654811013980641	0.0279640959614269	0.09	69	1
GPX4	0.654811013980641	0.0279640959614269	0.09	69	1
COLGALT1	0.654811013980641	0.0279640959614269	0.09	69	1
RAC1	0.657478263972276	-0.0478968275078779	67	86	1
RPE	0.657783995979167	-0.0406951332030156	22	34	1
TMEM106B	0.657783995979167	-0.0406951332030156	22	34	1
HOOK3	0.657783995979167	-0.0641541060270044	22	34	1
KCNQ3	0.657783995979167	-0.0406951332030156	22	34	1
ABI1	0.657783995979167	-0.0406951332030156	22	34	1
DRAP1	0.657783995979167	-0.0406951332030156	22	34	1
TMEM255B	0.657783995979167	-0.0406951332030156	22	34	1
TUFM	0.657783995979167	-0.0406951332030156	22	34	1
OCRL	0.657783995979167	-0.0406951332030156	22	34	1
RER1	0.667964948222066	-0.0168483912486479	22	34	1
ACOT7	0.667964948222066	-0.0168483912486479	22	34	1
FBXO44	0.667964948222066	-0.0168483912486479	22	34	1
NBL1	0.667964948222066	-0.0168483912486479	22	34	1
CSF3R	0.667964948222066	-0.0168483912486479	22	34	1
SERBP1	0.667964948222066	-0.0168483912486479	22	34	1
GNAI3	0.667964948222066	-0.0168483912486479	22	34	1
WDR77	0.667964948222066	-0.0168483912486479	22	34	1
TMIGD3	0.667964948222066	-0.0168483912486479	22	34	1
SLAMF8	0.667964948222066	-0.0168483912486479	22	34	1
ALDH9A1	0.667964948222066	-0.0168483912486479	22	34	1
ATP1B1	0.667964948222066	-0.0168483912486479	22	34	1
TOR1AIP1	0.667964948222066	-0.0168483912486479	22	34	1
FOSL2	0.667964948222066	-0.0168483912486479	22	34	1
EIF2AK2	0.667964948222066	-0.0168483912486479	22	34	1
ZFP36L2	0.667964948222066	-0.0168483912486479	22	34	1
SP100	0.667964948222066	-0.0168483912486479	22	34	1
EDEM1	0.667964948222066	-0.0168483912486479	22	34	1
CLDND1	0.667964948222066	-0.0168483912486479	22	34	1
RUVBL1	0.667964948222066	-0.0168483912486479	22	34	1
H1FX	0.667964948222066	-0.0168483912486479	22	34	1
TOPBP1	0.667964948222066	-0.0168483912486479	22	34	1
DIPK2A	0.667964948222066	-0.0168483912486479	22	34	1
BMP2K	0.667964948222066	-0.0168483912486479	22	34	1
SPCS3	0.667964948222066	-0.0168483912486479	22	34	1
SLC12A7	0.667964948222066	-0.0168483912486479	22	34	1
BASP1	0.667964948222066	-0.0168483912486479	22	34	1
GLRX	0.667964948222066	-0.0168483912486479	22	34	1
REEP5	0.667964948222066	-0.0168483912486479	22	34	1
RAPGEF6	0.667964948222066	-0.0168483912486479	22	34	1
FNIP1	0.667964948222066	-0.0168483912486479	22	34	1
CPEB4	0.667964948222066	-0.0168483912486479	22	34	1
RANBP9	0.667964948222066	-0.0168483912486479	22	34	1
TUBB	0.667964948222066	-0.0168483912486479	22	34	1
DDX39B	0.667964948222066	-0.0168483912486479	22	34	1
TTYH3	0.667964948222066	-0.0168483912486479	22	34	1
KDELR2	0.667964948222066	-0.0168483912486479	22	34	1
HSPB1	0.667964948222066	-0.0168483912486479	22	34	1
SLC25A40	0.667964948222066	-0.0168483912486479	22	34	1
ARF5	0.667964948222066	-0.0168483912486479	22	34	1
GSTK1	0.667964948222066	-0.0168483912486479	22	34	1
DOCK5	0.667964948222066	-0.0168483912486479	22	34	1
UBR5	0.667964948222066	-0.0168483912486479	22	34	1
ATP6V1C1	0.667964948222066	-0.0168483912486479	22	34	1
FAM49B	0.667964948222066	-0.0168483912486479	22	34	1
PARP10	0.667964948222066	-0.0168483912486479	22	34	1
CYC1	0.667964948222066	-0.0168483912486479	22	34	1
SHARPIN	0.667964948222066	-0.0168483912486479	22	34	1
OSTF1	0.667964948222066	-0.0168483912486479	22	34	1
TGFBR1	0.667964948222066	-0.0168483912486479	22	34	1
RBM17	0.667964948222066	-0.0168483912486479	22	34	1
WDFY4	0.667964948222066	-0.0168483912486479	22	34	1
JMJD1C	0.667964948222066	-0.0168483912486479	22	34	1
KCNMA1	0.667964948222066	-0.0168483912486479	22	34	1
DENND10	0.667964948222066	-0.0168483912486479	22	34	1
PSMD13	0.667964948222066	-0.0168483912486479	22	34	1
TP53I11	0.667964948222066	-0.0168483912486479	22	34	1
PITPNM1	0.667964948222066	-0.0168483912486479	22	34	1
RELT	0.667964948222066	-0.0168483912486479	22	34	1
CUL5	0.667964948222066	-0.0168483912486479	22	34	1
SNX19	0.667964948222066	-0.0168483912486479	22	34	1
FGD4	0.667964948222066	-0.0168483912486479	22	34	1
RAB5B	0.667964948222066	-0.0168483912486479	22	34	1
NEMP1	0.667964948222066	-0.0168483912486479	22	34	1
NUP107	0.667964948222066	-0.0168483912486479	22	34	1
WDFY2	0.667964948222066	-0.0168483912486479	22	34	1
ANKRD10	0.667964948222066	-0.0168483912486479	22	34	1
TUBGCP3	0.667964948222066	-0.0168483912486479	22	34	1
RASA3	0.667964948222066	-0.0168483912486479	22	34	1
MMP14	0.667964948222066	-0.0168483912486479	22	34	1
PCK2	0.667964948222066	-0.0168483912486479	22	34	1
GNG2	0.667964948222066	-0.0168483912486479	22	34	1
SGPP1	0.667964948222066	-0.0168483912486479	22	34	1
MAX	0.667964948222066	-0.0168483912486479	22	34	1
NUMB	0.667964948222066	-0.0168483912486479	22	34	1
TTC7B	0.667964948222066	-0.0168483912486479	22	34	1
RIN3	0.667964948222066	-0.0168483912486479	22	34	1
EVL	0.667964948222066	-0.0168483912486479	22	34	1
CCPG1	0.667964948222066	-0.0168483912486479	22	34	1
IREB2	0.667964948222066	-0.0168483912486479	22	34	1
ZNF75A	0.667964948222066	-0.0168483912486479	22	34	1
IGSF6	0.667964948222066	-0.0168483912486479	22	34	1
QPRT	0.667964948222066	-0.0168483912486479	22	34	1
CIAO2B	0.667964948222066	-0.0168483912486479	22	34	1
NUTF2	0.667964948222066	-0.0168483912486479	22	34	1
RNASEK	0.667964948222066	-0.0168483912486479	22	34	1
UBB	0.667964948222066	-0.0168483912486479	22	34	1
PPP1R9B	0.667964948222066	-0.0168483912486479	22	34	1
EIF4A3	0.667964948222066	-0.0168483912486479	22	34	1
NDUFV2	0.667964948222066	-0.0168483912486479	22	34	1
RAB31	0.667964948222066	-0.0168483912486479	22	34	1
BSG	0.667964948222066	-0.0168483912486479	22	34	1
MAN2B1	0.667964948222066	-0.0168483912486479	22	34	1
JUNB	0.667964948222066	-0.0168483912486479	22	34	1
ERCC1	0.667964948222066	-0.0168483912486479	22	34	1
SAE1	0.667964948222066	-0.0168483912486479	22	34	1
SNRNP70	0.667964948222066	-0.0168483912486479	22	34	1
FCAR	0.667964948222066	-0.0168483912486479	22	34	1
CHMP2A	0.667964948222066	-0.0168483912486479	22	34	1
RBCK1	0.667964948222066	-0.0168483912486479	22	34	1
XRN2	0.667964948222066	-0.0168483912486479	22	34	1
ERGIC3	0.667964948222066	-0.0168483912486479	22	34	1
TMEM189	0.667964948222066	-0.0168483912486479	22	34	1
NDUFV3	0.667964948222066	-0.0168483912486479	22	34	1
YWHAH	0.667964948222066	-0.0168483912486479	22	34	1
RBX1	0.667964948222066	-0.0168483912486479	22	34	1
SMDT1	0.667964948222066	-0.0168483912486479	22	34	1
KIAA0930	0.667964948222066	-0.0168483912486479	22	34	1
FAM118A	0.667964948222066	-0.0168483912486479	22	34	1
SBF1	0.667964948222066	-0.0168483912486479	22	34	1
MSN	0.667964948222066	-0.0168483912486479	22	34	1
IL1B	0.667994644665864	-0.0249278173446989	22	34	1
STAB1	0.669129448074867	-0.0393926699419163	191	224	1
MT-ND3	0.671585380434607	0.103531536095111	281	259	1
MERTK	0.676371502428219	-0.0251767510077944	67	86	1
NME2	0.676371502428219	-0.0251767510077944	67	86	1
FXYD5	0.676371502428219	-0.0251767510077944	67	86	1
TMEM50A	0.69210239212329	0.0364727273194442	67	52	1
S100A11	0.692414821654509	-0.010069858617586	67	86	1
PTPN18	0.702635351396278	0.0213658349292359	67	52	1
ELL2	0.702635351396278	0.0213658349292359	67	52	1
TOMM7	0.702635351396278	0.0213658349292359	67	52	1
LAMTOR4	0.702635351396278	0.0213658349292359	67	52	1
CLTA	0.702635351396278	0.0213658349292359	67	52	1
RTN3	0.702635351396278	0.0213658349292359	67	52	1
PLEKHO2	0.702635351396278	0.0213658349292359	67	52	1
TPM4	0.702635351396278	0.0213658349292359	67	52	1
PTPN1	0.702635351396278	0.0213658349292359	67	52	1
A2M	0.704030299445833	-0.0392162042771025	0.18	207	1
PLXDC2	0.712518774210171	0.0261037539358992	124	103	1
IFNGR1	0.73273019324973	-0.0107636287876703	101	121	1
EHBP1L1	0.733520790426162	0.0536248166998037	292	345	1
SELENOW	0.738395467720024	-0.0631635841611883	56	69	1
UNC93B1	0.741767537959672	0.0452125768836035	45	34	1
APOE	0.743171074513614	-0.0538515506454991	584	672	1
ITGAV	0.750504131986201	0.029945820230293	45	34	1
SEC13	0.750504131986201	0.029945820230293	45	34	1
LHFPL2	0.750504131986201	0.029945820230293	45	34	1
TMEM173	0.750504131986201	0.029945820230293	45	34	1
ATP6V1B2	0.750504131986201	0.029945820230293	45	34	1
SMARCA2	0.750504131986201	0.029945820230293	45	34	1
GPR65	0.750504131986201	0.029945820230293	45	34	1
LGMN	0.750504131986201	0.029945820230293	45	34	1
INAFM2	0.750504131986201	0.029945820230293	45	34	1
MRFAP1L1	0.756420714250704	-0.0173598945480635	56	69	1
OTULINL	0.756420714250704	-0.0173598945480635	56	69	1
RACK1	0.756420714250704	-0.0173598945480635	56	69	1
RNASET2	0.756420714250704	-0.0173598945480635	56	69	1
SLC3A2	0.756420714250704	-0.0173598945480635	56	69	1
CREBL2	0.756420714250704	-0.0173598945480635	56	69	1
SERF2	0.756420714250704	-0.0173598945480635	56	69	1
WSB1	0.756420714250704	-0.0173598945480635	56	69	1
SCN1B	0.756420714250704	-0.0173598945480635	56	69	1
ST6GAL1	0.756503353704695	-0.010069858617586	56	69	1
ATP6V0B	0.759262854852071	0.0145157796606873	45	34	1
PTPRC	0.759262854852071	0.0145157796606873	45	34	1
ACAA1	0.759262854852071	0.0145157796606873	45	34	1
SCARB2	0.759262854852071	0.0145157796606873	45	34	1
ALPK1	0.759262854852071	0.0145157796606873	45	34	1
MARCH1	0.759262854852071	0.0145157796606873	45	34	1
DAB2	0.759262854852071	0.0145157796606873	45	34	1
ATP6V0E1	0.759262854852071	0.0145157796606873	45	34	1
PPP1R18	0.759262854852071	0.0145157796606873	45	34	1
SGK1	0.759262854852071	0.0145157796606873	45	34	1
RAB14	0.759262854852071	0.0145157796606873	45	34	1
HPS1	0.759262854852071	0.0145157796606873	45	34	1
VENTX	0.759262854852071	0.0145157796606873	45	34	1
API5	0.759262854852071	0.0145157796606873	45	34	1
CLEC7A	0.759262854852071	0.0145157796606873	45	34	1
GPR84	0.759262854852071	0.0145157796606873	45	34	1
BTG1	0.759262854852071	0.0145157796606873	45	34	1
GAS6	0.759262854852071	0.0145157796606873	45	34	1
CTSH	0.759262854852071	0.0145157796606873	45	34	1
VAPA	0.759262854852071	0.0145157796606873	45	34	1
BAX	0.759262854852071	0.0145157796606873	45	34	1
APOL6	0.759262854852071	0.0145157796606873	45	34	1
CLSTN1	0.759498129907561	-0.0327899351176695	11	17	1
PSMD4	0.759498129907561	-0.0566366770720372	11	17	1
RBM28	0.759498129907561	-0.0327899351176695	11	17	1
NDUFB9	0.759498129907561	-0.0327899351176695	11	17	1
DENND1A	0.759498129907561	-0.0327899351176695	11	17	1
QSER1	0.759498129907561	-0.0327899351176695	11	17	1
SUGP2	0.759498129907561	-0.0327899351176695	11	17	1
LILRA2	0.759498129907561	-0.0327899351176695	11	17	1
SLC25A1	0.759498129907561	-0.0327899351176695	11	17	1
ZFP36L1	0.764175722062074	-0.0402074066801524	0.09	103	1
BRI3	0.767074157447181	0.0196774847764661	101	86	1
LPCAT2	0.767074157447181	0.0196774847764661	101	86	1
SELPLG	0.77913810449395	0.0116041842407841	101	86	1
TNFRSF1B	0.779138889500797	-0.0474367110820709	0.09	103	1
TMEM176B	0.787713742473691	0.0323050931042154	135	121	1
FYB1	0.787989541152763	-0.0178395936516979	0.09	103	1
ITGB2	0.802263690582102	-0.0258371744759026	157	172	1
TBC1D14	0.817786552207698	0.0279640959614269	79	69	1
FCER1G	0.819428344508163	0.0102787867742163	135	121	1
CPVL	0.819428344508163	0.0102787867742163	135	121	1
LRP1	0.824300722039562	0.0116041842407841	0.09	103	1
LPCAT1	0.827071946189555	0.0231664708563462	22	17	1
GUSB	0.827071946189555	0.0231664708563462	22	17	1
AKAP9	0.827071946189555	0.0231664708563462	22	17	1
ATAD1	0.827071946189555	0.0231664708563462	22	17	1
METTL7A	0.827071946189555	0.0231664708563462	22	17	1
PLBD2	0.827071946189555	0.0231664708563462	22	17	1
ERO1A	0.827071946189555	0.0231664708563462	22	17	1
IFI27	0.827071946189555	0.0231664708563462	22	17	1
MIDN	0.827071946189555	0.0231664708563462	22	17	1
CSNK1G2	0.827071946189555	0.0231664708563462	22	17	1
PPP1R12C	0.827071946189555	0.0231664708563462	22	17	1
CCR1	0.831281775228629	0.0130137544954554	79	69	1
TSPO	0.831281775228629	0.0130137544954554	79	69	1
PLXND1	0.838263718640684	-0.0327899351176692	45	52	1
SPRED1	0.838263718640684	-0.0327899351176692	45	52	1
PLA2G15	0.838263718640684	-0.0327899351176692	45	52	1
TMSB10	0.846012543807566	0.0102787867742163	124	138	1
TOMM6	0.846030817140374	-0.0168483912486479	22	17	1
IFIT3	0.846030817140374	-0.0168483912486479	22	17	1
ANGEL1	0.846030817140374	-0.0168483912486479	22	17	1
CDKN2D	0.846030817140374	-0.0168483912486479	22	17	1
C1QB	0.854211961189269	0.0432643050940822	584	603	1
TREM2	0.862183710469057	0.0304038913695246	124	138	1
CST3	0.863062814299338	0.0180912338845146	112	103	1
SLC2A5	0.873842863487277	-0.010069858617586	79	86	1
USF2	0.873842863487277	-0.010069858617586	79	86	1
SLC7A5	0.880460215756825	0.0213658349292359	45	52	1
CD63	0.887734833567837	0.0364727273194442	56	52	1
CD68	0.892374032945413	0.0126019676963449	213	224	1
RAB3IL1	0.893194015113433	0.0662200707134963	45	52	1
ZNF655	0.899683657765319	0.0213658349292359	56	52	1
ASAH1	0.899683657765319	0.0213658349292359	56	52	1
CTSC	0.899683657765319	0.0213658349292359	56	52	1
LYVE1	0.90369686308613	0.0427610978895075	56	52	1
PLP1	0.931687839478965	-0.0173598945480635	56	52	1
MCL1	0.939766909516077	-0.0474367110820709	101	103	1
ZFP36	0.948334107580298	0.0211488719931344	0.18	0.19	1
TBC1D9B	0.952908647152661	-0.0251767510077944	67	69	1
LPAR6	0.952908647152661	-0.0251767510077944	67	69	1
GRN	0.953184287000636	0.019677484776466	213	207	1
SPI1	0.959860714468322	-0.0397763654337764	157	155	1
MT3	0.96979462829252	-0.0249278173446989	34	34	1
TXNL4A	0.96979462829252	-0.0249278173446989	34	34	1
SRGN	0.978933694260461	-0.0141742569503225	247	241	1
PLSCR1	0.989126784452345	0.0130137544954554	67	69	1
NCSTN	0.994964601745888	0.0145157796606873	34	34	1
OLFML2B	0.994964601745888	0.0145157796606873	34	34	1
RHOB	0.994964601745888	0.0145157796606873	34	34	1
CTDSP1	0.994964601745888	0.029945820230293	34	34	1
EMC7	0.994964601745888	0.0145157796606873	34	34	1
DYNC1LI2	0.994964601745888	0.0145157796606873	34	34	1

## Sheet: Figure 5l - Figure 5 panel l
Figure 5 panel l
	Protein	perc_cbl_pos
1	Iba1	81.3
2	Iba1	88.3
3	Iba1	85.7
4	TMEM119	32.3
5	TMEM119	36.7
6	TMEM119	25
7	GLUT5	26.7
8	GLUT5	28.3
9	GLUT5	18.7
10	P2RY12	21
11	P2RY12	14.7
12	P2RY12	18
