# Supplementary material for: Multiomic spatial landscape of innate immune cells at human central nervous system borders
Source: Nat Med. 2023 Dec 20;30(1):186–98. doi: 10.1038/s41591-023-02673-1 (PMC10803260; doi:10.1038/s41591-023-02673-1)
Supplement: Supplementary file 8 — Numeric tables and statistical source data. [file 41591_2023_2673_MOESM8_ESM.xlsx]

## Sheet: Figure 6b-d - Figure 6 panels b
Figure 6 panels b-d
	UMAP_1	UMAP_2	Cluster	Diagnosis	Compartment	Celltype
AAACGCTAGCCATATC-1_1_1	-4.91105669763319	9.06456041386107	8	Ctrl	LM	Class. Mono
AAACGCTGTGTGAATA-1_1_1	7.51896744940051	-1.42763495395204	22	Ctrl	LM	CD8 TEM
AAAGAACAGAGCACTG-1_1_1	0.0416640860176902	0.376788251602444	17	Ctrl	LM	CAMs
AAAGGATGTAGTTACC-1_1_1	-5.73141402032606	8.14078807880858	8	Ctrl	LM	Class. Mono
AACGGGACACGACAAG-1_1_1	-6.76775616433851	7.6903324132202	8	Ctrl	LM	Class. Mono
AAGAACACACGGATCC-1_1_1	9.25053626272448	0.22533001800755	6	Ctrl	LM	Treg
AAGATAGTCGTAGGAG-1_1_1	-3.92346590783826	0.900757909321579	3	Ctrl	LM	MG
AATTTCCGTCCTGTCT-1_1_1	9.82992106649645	-0.673301279044357	10	Ctrl	LM	CD8 TEM
ACAACCAAGGTTCACT-1_1_1	-2.14241331842176	3.24642252972105	17	Ctrl	LM	CAMs
ACATGCAGTCGTCGGT-1_1_1	8.59328967306384	-0.293091177439895	6	Ctrl	LM	CD4 TEM
ACATGCATCGCCATAA-1_1_1	7.65073376867541	-2.27724790523073	22	Ctrl	LM	CD8 TEM
ACCATTTCAATCGCAT-1_1_1	-5.52717131402723	9.07399320652464	8	Ctrl	LM	Class. Mono
ACCATTTTCGGCATTA-1_1_1	-5.58071774270765	8.62679052402953	8	Ctrl	LM	Class. Mono
ACTGATGCATGGCTGC-1_1_1	-6.47948759820692	8.0717325215576	8	Ctrl	LM	Class. Mono
AGATGCTCACGACGCT-1_1_1	7.46714717123278	1.69269347240904	6	Ctrl	LM	CD8 Naive
AGCGCCAGTCGGTGTC-1_1_1	10.0340531465746	-0.852811216807571	10	Ctrl	LM	CD8 TEM
AGCGTCGCAACACGAG-1_1_1	-3.56787985589735	-0.102169721818176	17	Ctrl	LM	CAMs
AGGACGATCGCTAGCG-1_1_1	-4.01656073358289	0.848139524960312	17	Ctrl	LM	CAMs
AGGACTTCAGGCGTTC-1_1_1	-4.35277384546033	2.76070857098082	17	Ctrl	LM	CAMs
AGGATCTTCCTACAAG-1_1_1	-6.79757994439832	7.6474971776245	8	Ctrl	LM	Class. Mono
AGGTCTATCTCCTGCA-1_1_1	-4.11229151513807	3.30246329357603	3	Ctrl	LM	MG
AGGTTACAGTGATAAC-1_1_1	-4.10899132516614	0.890303850674423	17	Ctrl	LM	CAMs
AGGTTACCAACCAGAG-1_1_1	-4.83552664544813	8.97693681766966	8	Ctrl	LM	Class. Mono
AGTGCCGTCAACTGGT-1_1_1	-4.07273453500501	1.81653153946379	17	Ctrl	LM	CAMs
ATCCACCAGGGTTAAT-1_1_1	-2.35479801919691	6.81050014545897	21	Ctrl	LM	cDC2
ATCCACCTCGAGCACC-1_1_1	-3.49231141832105	2.99897646954039	17	Ctrl	LM	CAMs
ATCGATGTCCGCAGTG-1_1_1	-5.18097847726575	9.20455503513792	8	Ctrl	LM	Class. Mono
ATCGGCGGTGTTCGAT-1_1_1	-4.12433832910291	3.23566627552489	17	Ctrl	LM	CAMs
ATCTCTAAGGGAGGAC-1_1_1	9.39937812063464	0.000469357275757087	6	Ctrl	LM	CD4 TEM
ATGACCACAAGAATGT-1_1_1	7.36565095159777	-2.15175795505067	22	Ctrl	LM	CD8 TEM
ATTCCTAGTCTAGATC-1_1_1	-3.47508853700391	2.80855035831908	17	Ctrl	LM	CAMs
ATTCTACAGAGGACTC-1_1_1	-3.89469212320081	1.72295105507353	3	Ctrl	LM	MG
ATTGTTCGTCACAATC-1_1_1	-4.011432588365	3.28326535274962	3	Ctrl	LM	MG
CAACCTCAGCTGTCCG-1_1_1	7.7791050073839	-0.482771634555069	10	Ctrl	LM	CD8 TEM
CACACAATCACATTGG-1_1_1	-3.89860981729261	0.963027298950943	17	Ctrl	LM	CAMs
CACAGGCGTCACCCTT-1_1_1	-5.40566271569959	9.09083223392943	8	Ctrl	LM	Class. Mono
CAGGCCACAAGAGAGA-1_1_1	5.7074406740404	-11.7757019991638	18	Ctrl	LM	B intermediate
CAGGTATCATGGGCAA-1_1_1	10.7151835558153	-2.6220831866028	24	Ctrl	LM	NK
CATAAGCCACTGCGTG-1_1_1	8.57470065328845	-4.95269584605714	13	Ctrl	LM	CD8 TEM
CATGCTCTCACTTCTA-1_1_1	0.165103479955278	6.13245534946898	2	Ctrl	LM	cDC2
CATTGCCTCTCGAACA-1_1_1	6.02760678503283	-11.5170578951599	18	Ctrl	LM	B naive
CCAAGCGAGGAACGTC-1_1_1	8.16681414816149	-4.29296302745363	13	Ctrl	LM	CD8 TEM
CCACTTGCATTAGGAA-1_1_1	-6.67260426309339	7.67252206852416	8	Ctrl	LM	Class. Mono
CCATCACGTGCGCTCA-1_1_1	-3.21389192369214	2.28826868584135	17	Ctrl	LM	CAMs
CCCTGATAGAGATGCC-1_1_1	8.26261264059313	-1.06006669948122	10	Ctrl	LM	CD8 TCM
CCGATGGAGGTGATAT-1_1_1	5.81223851415881	-11.7834057802918	18	Ctrl	LM	B naive
CCTCAACGTCTCTCTG-1_1_1	10.8742974397875	-3.22948169658205	24	Ctrl	LM	NK
CCTCTCCAGAGCAAGA-1_1_1	7.506385147307	-0.374581992125717	10	Ctrl	LM	CD8 TCM
CCTGCATCACACCTGG-1_1_1	-4.26627796914808	3.17039132168272	17	Ctrl	LM	CAMs
CCTGCATCATTGCCGG-1_1_1	-3.42139929559461	-0.0694858426811368	3	Ctrl	LM	MG
CCTTGTGGTACCGCGT-1_1_1	7.55680686208972	1.18139457752684	6	Ctrl	LM	CD4 TCM
CGAAGGACAGGAGACT-1_1_1	-3.80945485856763	1.1448013787506	17	Ctrl	LM	CAMs
CGCAGGTTCAACGTGT-1_1_1	7.96640902731188	2.09223878433684	6	Ctrl	LM	CD4 TCM
CGCATGGTCGACGAGA-1_1_1	8.13983184072741	1.34813714077452	6	Ctrl	LM	CD4 TCM
CGGAGAAGTAAGCAAT-1_1_1	0.214527010653101	6.27022266437987	2	Ctrl	LM	HSPC
CGGGTGTAGGAACTCG-1_1_1	6.88603049490222	-1.03031325290224	22	Ctrl	LM	CD8 TEM
CGGTCAGAGGATGTTA-1_1_1	-3.8694545629286	1.88153171589354	17	Ctrl	LM	CAMs
CGTAGTACAAGACGAC-1_1_1	5.95220166418322	-11.5926890368225	18	Ctrl	LM	B memory
CTCAAGACACCCTGAG-1_1_1	5.53893548223742	-11.7423796648743	18	Ctrl	LM	B intermediate
CTCAATTGTCGTCATA-1_1_1	-6.75207728173963	7.44794607212523	8	Ctrl	LM	Class. Mono
CTCCATGCACGACGCT-1_1_1	10.5234320757128	-2.65226006457826	24	Ctrl	LM	NK
CTCTCAGGTGAGTAGC-1_1_1	10.6655724642015	-3.03135013530275	24	Ctrl	LM	NK
CTTCTAAGTCGCGTTG-1_1_1	-3.82409042146436	2.54648160984496	17	Ctrl	LM	CAMs
CTTCTCTAGGTCCCTG-1_1_1	-6.01883810785047	8.38725042393187	8	Ctrl	LM	Class. Mono
CTTGATTGTCACTCTC-1_1_1	-4.03973311212293	1.8607128863571	3	Ctrl	LM	MG
CTTGATTGTTGGCCGT-1_1_1	-3.83415144708387	1.6997580533264	3	Ctrl	LM	MG
GAAATGACACTCCGAG-1_1_1	8.15646487447985	-0.953005194163528	22	Ctrl	LM	CD4 TEM
GAACACTAGCGTTCCG-1_1_1	-4.69884556558362	6.0131764416931	8	Ctrl	LM	Class. Mono
GAAGGGTAGTTGCATC-1_1_1	-5.91929262902967	8.37702703525999	8	Ctrl	LM	Class. Mono
GAGCCTGGTATGCTAC-1_1_1	6.87872964117297	-1.37248420665285	22	Ctrl	LM	CD8 TEM
GAGGGATAGTCATCGT-1_1_1	0.263120621178232	6.19488287022093	2	Ctrl	LM	HSPC
GAGTGAGCAACCGTGC-1_1_1	-5.13297385003797	9.00139761021117	8	Ctrl	LM	Class. Mono
GATAGAAGTTGTTGAC-1_1_1	-3.98336523797742	1.87818479588011	17	Ctrl	LM	CAMs
GCAACCGAGAGCTGAC-1_1_1	-3.50493448999158	1.58398783256987	17	Ctrl	LM	CAMs
GCAACCGTCGGAATGG-1_1_1	5.48464661810168	-11.7105431551697	18	Ctrl	LM	B intermediate
GCAGCCAGTTCCATTT-1_1_1	-6.57861870553724	7.95524644901732	8	Ctrl	LM	Class. Mono
GCAGCTGAGCCGATTT-1_1_1	-3.88831537988416	1.44672179272154	17	Ctrl	LM	CAMs
GCCAGCAGTCACGTGC-1_1_1	8.10697203848132	-2.03373837420961	22	Ctrl	LM	CD8 TEM
GCCAGGTGTAATTAGG-1_1_1	-3.90998834398023	1.77352476170042	17	Ctrl	LM	CAMs
GCCGATGGTTTCAGAC-1_1_1	7.79292994711169	-1.82706904361269	22	Ctrl	LM	CD8 TEM
GCCTGTTCACTAACCA-1_1_1	-3.95493072297803	2.0578906541107	17	Ctrl	LM	CAMs
GCGGATCCAGCCCAGT-1_1_1	8.04876738760241	-1.94738292644044	22	Ctrl	LM	CD8 TEM
GCGGATCTCAGCTAGT-1_1_1	7.22315055105456	-1.18122923324129	22	Ctrl	LM	CD8 TEM
GGACGTCTCAGACAAA-1_1_1	2.8785627481676	2.82306337406615	17	Ctrl	LM	CAMs
GGGAGATTCTCAGAAC-1_1_1	-3.70155638482801	2.62277102520445	17	Ctrl	LM	CAMs
GGTAATCCAGTCCCGA-1_1_1	-4.10389632013074	0.501815632486138	17	Ctrl	LM	CAMs
GGTGGCTTCAGAGCGA-1_1_1	8.9856970903612	-1.60570073077699	6	Ctrl	LM	CD4 TEM
GGTTAACCACAGACGA-1_1_1	-4.24181288507215	3.22886395504454	17	Ctrl	LM	CAMs
GTAAGTCTCACAAGGG-1_1_1	10.5835316774584	-4.26265478084108	24	Ctrl	LM	NK
GTACAGTAGCGATCGA-1_1_1	-3.96630781915418	1.15084016373137	17	Ctrl	LM	CAMs
GTCAAGTAGCATACTC-1_1_1	-2.15306657579175	6.46862983753661	21	Ctrl	LM	cDC2
GTCATTTCATCGCTGG-1_1_1	-4.0565015676283	1.71819269707182	3	Ctrl	LM	MG
GTCTTTATCAAACCTG-1_1_1	-6.59315317895643	8.10262632420042	8	Ctrl	LM	Class. Mono
GTGACGCCACTTGACA-1_1_1	-4.16563528802625	2.84368109753111	17	Ctrl	LM	CAMs
GTGAGGATCACCATCC-1_1_1	9.55289107534655	-0.574804126715866	10	Ctrl	LM	CD8 TCM
GTGAGGATCACCCTGT-1_1_1	-3.61698073175184	1.35593986561278	17	Ctrl	LM	CAMs
GTGCACGCATACCATG-1_1_1	9.01418334219225	2.16407084515074	6	Ctrl	LM	CD4 TCM
GTGCGTGTCTATCGTT-1_1_1	-3.63693612840406	0.653090775513443	17	Ctrl	LM	CAMs
GTGGGAACATACATCG-1_1_1	-5.87375420358411	8.93877840092162	8	Ctrl	LM	Class. Mono
GTGTTCCGTCAGCTTA-1_1_1	-3.81711334016553	1.90995264103392	17	Ctrl	LM	CAMs
GTTATGGGTACAAGTA-1_1_1	-4.39729040887586	0.526463419699463	3	Ctrl	LM	MG
GTTTGGAAGTTACGGG-1_1_1	9.30530577871569	-4.70510816524049	13	Ctrl	LM	CD8 TEM
TAACACGCAACAAAGT-1_1_1	-4.24521845605604	3.38689327290038	17	Ctrl	LM	CAMs
TAATCTCCAGCTCATA-1_1_1	-3.58016818788282	2.40227770855406	3	Ctrl	LM	MG
TACCCGTAGACCAAGC-1_1_1	-3.74369901445142	0.830434263253006	3	Ctrl	LM	MG
TAGGGTTAGCAGCCTC-1_1_1	-3.95096391465894	2.16172897865752	17	Ctrl	LM	CAMs
TAGGGTTTCTGGAGAG-1_1_1	-3.89963048722974	2.08807539989928	17	Ctrl	LM	CAMs
TATACCTCAGACCAAG-1_1_1	-3.80172437455884	2.48262023975829	17	Ctrl	LM	CAMs
TATATCCGTTTGTTGG-1_1_1	-6.77470320489637	7.7314004903076	8	Ctrl	LM	Class. Mono
TATATCCTCGTGTGAT-1_1_1	-3.08486670282117	2.58530163815001	17	Ctrl	LM	CAMs
TATCTTGAGAGTCTTC-1_1_1	-3.84893387582532	3.26377892544249	3	Ctrl	LM	MG
TCAAGCAAGTGGCCTC-1_1_1	-5.47665709283582	8.67789316227415	8	Ctrl	LM	Class. Mono
TCACTATCAGGAGGAG-1_1_1	-4.11945694711439	2.83468079617003	3	Ctrl	LM	MG
TCAGGTAGTTCGTACA-1_1_1	-2.05366820123426	6.42819690754393	21	Ctrl	LM	cDC2
TCAGTTTGTGTGATGG-1_1_1	-5.9195353391432	8.27248144199828	8	Ctrl	LM	Class. Mono
TCCCATGTCACTCACC-1_1_1	-1.580777585771	6.57217741062621	21	Ctrl	LM	cDC2
TCCGAAATCCTCTAGC-1_1_1	0.608281135294519	6.30750322391966	2	Ctrl	LM	HSPC
TCCTCGAGTCGTTGGC-1_1_1	7.60569602224597	0.0643232469795077	22	Ctrl	LM	CD8 TEM
TCGGGACGTAGGGAGG-1_1_1	8.91370326254138	-0.625422179198471	10	Ctrl	LM	CD8 TCM
TCGGGTGGTACCCACG-1_1_1	-4.48770970132581	-5.85508251140138	1	Ctrl	LM	MG
TCTGCCAAGTGAGGTC-1_1_1	-3.45185703065626	2.30048966457823	17	Ctrl	LM	CAMs
TGAATGCAGTAAACTG-1_1_1	-3.6748585107588	2.80595135738829	17	Ctrl	LM	CAMs
TGAGACTGTTATCTGG-1_1_1	8.44720393392809	0.90061438133696	6	Ctrl	LM	CD4 TCM
TGAGGTTCAAGCACAG-1_1_1	-3.90691822793714	0.7890433674095	17	Ctrl	LM	CAMs
TGATCTTGTGATATAG-1_1_1	-3.74559086587659	2.55545187046507	17	Ctrl	LM	CAMs
TGCAGATTCGAGCACC-1_1_1	-1.80365282323591	0.898609281086716	3	Ctrl	LM	MG
TGCTGAAAGGCGATAC-1_1_1	-3.84989112642042	0.715328395867142	17	Ctrl	LM	CAMs
TGCTTCGGTAGACGTG-1_1_1	-6.42170876291028	7.97079229404906	8	Ctrl	LM	Class. Mono
TGGAGGACAGGTCAAG-1_1_1	-4.35200136926404	2.57470941593626	17	Ctrl	LM	CAMs
TGGGATTCATCCGTGG-1_1_1	-3.57726615693799	2.40864133884886	17	Ctrl	LM	CAMs
TGTTCTACAGAAGCTG-1_1_1	-4.25493258264295	2.46977591564635	17	Ctrl	LM	CAMs
TGTTTGTTCAAGAGGC-1_1_1	-5.96982401635877	8.91506528904417	8	Ctrl	LM	Class. Mono
TTACTGTCAGTCTTCC-1_1_1	-3.60232728746168	0.984383464360031	3	Ctrl	LM	MG
TTCCGGTCACCTGCAG-1_1_1	-5.01317948129407	-4.05321931788942	12	Ctrl	LM	MG
TTGCGTCAGTCGGCCT-1_1_1	-4.34084194925062	1.18661660006026	3	Ctrl	LM	MG
TTGCTGCGTGGGTCAA-1_1_1	-3.76119583871595	1.87485468437651	17	Ctrl	LM	CAMs
TTGGGATAGGTAAGGA-1_1_1	-3.44273632791273	2.06347012569884	17	Ctrl	LM	CAMs
TTGTTTGAGCTAGTTC-1_1_1	-3.92408055093519	2.58370447208861	17	Ctrl	LM	CAMs
TTTCATGTCCACGGGT-1_1_1	-3.68243926789991	2.38643264820555	17	Ctrl	LM	CAMs
TTTCCTCCAGGAGGAG-1_1_1	-3.49048799302808	2.0652000909088	17	Ctrl	LM	CAMs
TTTGATCTCCCAAGTA-1_1_1	10.2578948137499	-1.90317296931764	6	Ctrl	LM	ILC
AAAGTGATCGCCAACG-1_1_1	-2.78253716256849	0.0740764295099108	17	Ctrl	LM	CAMs
AACAAAGAGTTCCATG-1_1_1	-0.24442829218141	3.87030315449217	3	Ctrl	LM	MG
AACGGGAGTGGTTCTA-1_1_1	-4.4436561467909	8.42178964664915	8	Ctrl	LM	Class. Mono
AAGCATCGTACAAGCG-1_1_1	0.0715724376178603	6.17177391102293	2	Ctrl	LM	cDC2
AAGCATCGTAGGCTGA-1_1_1	-4.38408106591932	8.18170833637694	8	Ctrl	LM	Class. Mono
AAGCGTTTCTAAGCCA-1_1_1	8.05123454305895	-2.78996324489137	22	Ctrl	LM	NK
AAGGTAAAGTTGTAGA-1_1_1	-4.94945925500623	9.06983518650511	8	Ctrl	LM	Class. Mono
AAGTACCGTCACGTGC-1_1_1	10.882005989287	-3.08537101695558	24	Ctrl	LM	NK
AAGTACCTCTCGAGTA-1_1_1	-4.42244261529676	1.5123630767105	3	Ctrl	LM	MG
ACACCAAAGTTTCGGT-1_1_1	-5.25754660394422	6.1138582234619	8	Ctrl	LM	Class. Mono
ACACGCGGTGTTTACG-1_1_1	7.9167798158861	-5.31081199595949	13	Ctrl	LM	CD4 Naive
ACCAAACCACGGTGAA-1_1_1	-5.31166189935438	8.39720773746947	15	Ctrl	LM	Class. Mono
ACCAAACGTTCCTTGC-1_1_1	9.58736354086169	1.88284909775237	6	Ctrl	LM	CD8 Naive
ACCATTTCAACCAACT-1_1_1	-4.53670710351697	8.4742770200012	8	Ctrl	LM	Class. Mono
ACCATTTTCCAAGCCG-1_1_1	9.8630860445238	1.78421056320647	6	Ctrl	LM	CD8 Naive
ACCCAAAAGATTCGCT-1_1_1	4.25032263967761	-11.4548964495423	18	Ctrl	LM	B intermediate
ACCGTTCCAGCGGTCT-1_1_1	7.84361344549426	-5.23080110499879	13	Ctrl	LM	CD4 Naive
ACCGTTCTCGTTTACT-1_1_1	-4.56084030893079	8.1572079663513	8	Ctrl	LM	Class. Mono
ACCTACCCATGGCCAC-1_1_1	-4.67140358712903	8.32858610203245	8	Ctrl	LM	Class. Mono
ACCTGAAAGATGAATC-1_1_1	-4.59502524163953	8.30373907139281	8	Ctrl	LM	Class. Mono
ACGGAAGAGGCTCCCA-1_1_1	9.34237796041735	-0.910396694636551	10	Ctrl	LM	CD8 TCM
ACGGAAGGTCGTTATG-1_1_1	10.4748280641771	-4.3001666064026	24	Ctrl	LM	NK
ACGGAAGTCGCAGTGC-1_1_1	7.48882132742175	-1.43011581847688	22	Ctrl	LM	CD8 TEM
ACGGGTCCACTCATAG-1_1_1	5.73714572164782	-11.5086512560608	18	Ctrl	LM	B naive
ACGGTCGAGACGATAT-1_1_1	9.25119048330554	2.34626054813841	6	Ctrl	LM	CD4 Naive
ACGTACACACATACGT-1_1_1	4.6618331072069	-11.8548579210999	18	Ctrl	LM	B naive
ACTACGAAGACCCTTA-1_1_1	-4.54353398111097	8.48467493107298	8	Ctrl	LM	Class. Mono
ACTCCCACAGAGAATT-1_1_1	-5.21060150888196	6.22940540363768	8	Ctrl	LM	Class. Mono
ACTCTCGGTTAGTCGT-1_1_1	-4.21167629983655	8.27269077351073	8	Ctrl	LM	Class. Mono
ACTGATGTCCATTGGA-1_1_1	8.86690837118395	2.25881207039336	6	Ctrl	LM	CD4 Naive
ACTGTCCGTGCCCTTT-1_1_1	-4.7369853856825	8.19976568272093	8	Ctrl	LM	Class. Mono
AGAACAAGTAGTGATA-1_1_1	4.9128358957506	-11.9636044497254	18	Ctrl	LM	B naive
AGAAGTAGTGTGCCTG-1_1_1	5.16131573889025	-11.9992108340027	18	Ctrl	LM	B naive
AGAGAGCGTATTGGCT-1_1_1	7.37485200140246	-1.59508383224031	22	Ctrl	LM	CD8 TEM
AGATCCAGTACGAGCA-1_1_1	6.16479140493639	-11.3810486788513	18	Ctrl	LM	B memory
AGCATCAGTGACTCGC-1_1_1	9.91924220297106	-4.06373548457643	24	Ctrl	LM	CD8 TEM
AGGACTTTCACGGTCG-1_1_1	-1.99098545339338	6.15548610737303	21	Ctrl	LM	cDC2
AGGAGGTTCTCAACGA-1_1_1	-4.67513674524061	8.17138767292479	8	Ctrl	LM	Class. Mono
AGGCATTTCTCCGTGT-1_1_1	-4.67984360482923	7.01810312321166	8	Ctrl	LM	Class. Mono
AGGCCACCAAGGAGTC-1_1_1	-4.7534009816908	7.61533689548949	8	Ctrl	LM	Class. Mono
AGGGCCTTCTGCGGCA-1_1_1	-2.16889733102552	6.1279168133972	21	Ctrl	LM	cDC2
AGGGCTCCATAGTCGT-1_1_1	-2.19272083070508	1.47941374828795	21	Ctrl	LM	HSPC
AGGGCTCGTGTCATTG-1_1_1	8.85123854849108	-4.58850431392213	13	Ctrl	LM	CD8 TEM
AGGTGTTGTCTGCATA-1_1_1	-4.14027279641859	8.07460594227293	8	Ctrl	LM	Class. Mono
AGGTTGTGTAACATGA-1_1_1	7.68515664312609	-2.56013035724184	22	Ctrl	LM	CD8 TEM
AGTACCAAGCTGTCCG-1_1_1	8.25639182302722	-1.99733209559938	22	Ctrl	LM	CD8 TEM
AGTACCACAGGTTACT-1_1_1	-5.37550228860609	6.14327430775145	8	Ctrl	LM	Class. Mono
AGTAGCTAGCGACCCT-1_1_1	9.42556029531725	-3.95664977977296	13	Ctrl	LM	CD8 TEM
AGTGATCCAGGTATGG-1_1_1	-4.64292877938978	8.33125639011839	8	Ctrl	LM	Class. Mono
ATCACAGTCTCTCGAC-1_1_1	10.7953303453661	-3.0000071520569	24	Ctrl	LM	NK
ATCACAGTCTTCACAT-1_1_1	-5.70875805642835	7.37657737781981	8	Ctrl	LM	Class. Mono
ATCCGTCTCACTGTCC-1_1_1	10.114352524016	-2.69265747020265	24	Ctrl	LM	NK
ATCGATGCATAACGGG-1_1_1	-3.81404894616834	-4.98682641932985	1	Ctrl	LM	MG
ATCGCCTTCCGTTGAA-1_1_1	7.69189721319445	-2.41773581454774	22	Ctrl	LM	CD8 TEM
ATGGATCAGGGTACGT-1_1_1	5.12220507833727	-11.9856276507141	18	Ctrl	LM	B naive
ATGGGTTAGAAATTCG-1_1_1	-5.49007529046766	6.98463058521727	8	Ctrl	LM	Class. Mono
ATGGGTTTCTCGTCAC-1_1_1	7.60766488287219	-2.31672334620973	22	Ctrl	LM	CD8 TEM
ATGGGTTTCTCTGGTC-1_1_1	-5.55419892099134	6.53034782459715	8	Ctrl	LM	Class. Mono
ATTCACTGTTGCTTGA-1_1_1	-6.1395527723097	7.88136386921385	8	Ctrl	LM	Class. Mono
ATTCCCGTCCGTGGGT-1_1_1	-5.44243353631727	6.55384969761351	8	Ctrl	LM	Class. Mono
CAACCTCAGGTGCTGA-1_1_1	8.7613957521654	-3.82475900599977	13	Ctrl	LM	CD8 TEM
CAAGAGGCAACCCTAA-1_1_1	9.11871367666491	1.93032586624602	6	Ctrl	LM	CD8 Naive
CAAGAGGGTCTGTTAG-1_1_1	6.83911734792956	-0.988644122576919	22	Ctrl	LM	CD8 TEM
CAAGGGATCGCATAGT-1_1_1	-3.88893479135267	-4.88202190349123	1	Ctrl	LM	MG
CAATACGCATAGGTTC-1_1_1	8.76407843801745	-1.43945145556947	10	Ctrl	LM	CD8 TEM
CACCAAAGTCATCACA-1_1_1	9.54893904897936	1.2131675486801	6	Ctrl	LM	CD4 TCM
CACGAATAGTTCCGGC-1_1_1	-4.23645561959974	-0.51548749158403	3	Ctrl	LM	MG
CACGAATTCCCAGCGA-1_1_1	10.8464758989549	-3.32444930026552	24	Ctrl	LM	NK
CACGGGTAGCTGACCC-1_1_1	4.82270175192126	-11.8825802798035	18	Ctrl	LM	B intermediate
CACTAAGCAGGCGAAT-1_1_1	10.380354225371	-3.32920527408144	24	Ctrl	LM	NK
CACTGGGCATAGGTTC-1_1_1	-5.45814722802869	6.19980526020506	8	Ctrl	LM	Class. Mono
CACTGGGTCTGCAGCG-1_1_1	-4.63130396630994	8.55598688175658	8	Ctrl	LM	Class. Mono
CACTGTCAGCCATGCC-1_1_1	4.73488503668078	-12.0671868319275	18	Ctrl	LM	B naive
CACTGTCCAGGAACCA-1_1_1	7.61275464269885	-2.31744432399293	22	Ctrl	LM	CD8 TEM
CACTGTCCAGGAGGAG-1_1_1	8.86891585561999	1.7727572922943	6	Ctrl	LM	CD4 TCM
CACTTCGAGAGAGCCT-1_1_1	5.77015477392443	-11.7896752352478	18	Ctrl	LM	B naive
CAGATCATCACCTCGT-1_1_1	4.29988795492419	-11.3495583529236	18	Ctrl	LM	B intermediate
CAGCAATGTCTGGTTA-1_1_1	-4.53541153695814	8.55794477512816	8	Ctrl	LM	Class. Mono
CAGGTATAGCGCTGAA-1_1_1	-6.52414101388685	7.56255626728514	8	Ctrl	LM	Class. Mono
CAGTTCCTCCGTAGGC-1_1_1	-8.38293904092542	9.51367712070921	23	Ctrl	LM	Non-Class. Mono
CATACAGGTTAATCGC-1_1_1	9.45881968710192	1.85880565693358	6	Ctrl	LM	CD8 Naive
CATACCCCAAATTGGA-1_1_1	8.78387480947741	2.13440084507445	6	Ctrl	LM	CD4 TCM
CATACCCGTCAGCTTA-1_1_1	9.98984271261462	-0.606495081877914	10	Ctrl	LM	CD8 TCM
CATCCCATCAGGACGA-1_1_1	8.78540641042956	1.23276019146422	6	Ctrl	LM	CD4 TCM
CATGAGTGTCTTGTCC-1_1_1	7.2914398309923	-1.78135395000002	22	Ctrl	LM	CD8 TEM
CATGAGTTCTCAGTCC-1_1_1	-0.536452234055914	1.87894749691466	3	Ctrl	LM	MG
CATGCGGTCGCCAACG-1_1_1	8.07819491598376	1.04192602684477	6	Ctrl	LM	CD4 TEM
CATGGTACATGCCGCA-1_1_1	8.2932036516405	2.20873463203886	6	Ctrl	LM	CD8 Naive
CATTCATCACCCAACG-1_1_1	-4.82345265176527	8.19647216846922	8	Ctrl	LM	Class. Mono
CATTGAGCAGTGGTGA-1_1_1	5.1396425363756	-11.9420409197571	18	Ctrl	LM	B naive
CATTGCCTCCATAGGT-1_1_1	-1.22213798787824	2.12264049103239	21	Ctrl	LM	cDC2
CATTGTTGTAAGATCA-1_1_1	5.66074448797472	-11.7975344652893	18	Ctrl	LM	B naive
CATTTCATCCATGCAA-1_1_1	-4.83281487252943	7.02293777515868	8	Ctrl	LM	Class. Mono
CCAATGACAGGTACGA-1_1_1	7.51459914419421	-1.96298432300111	22	Ctrl	LM	CD8 TEM
CCACACTCAATACCTG-1_1_1	-4.62403315332166	8.25024557163695	8	Ctrl	LM	Class. Mono
CCCAACTAGTATGACA-1_1_1	9.92338687155016	1.72651529362181	6	Ctrl	LM	CD4 TCM
CCCAACTTCTTCCACG-1_1_1	4.99322730276354	-12.0694947237732	18	Ctrl	LM	B naive
CCCATTGTCTGTTCAT-1_1_1	8.32336264822253	0.462995723390373	10	Ctrl	LM	CD4 TEM
CCCGAAGAGTACAGCG-1_1_1	-4.60986536767713	7.92218685200194	8	Ctrl	LM	Class. Mono
CCCTAACAGTTATGGA-1_1_1	-5.33411377694837	6.21325922062376	8	Ctrl	LM	Class. Mono
CCCTGATCACGTACTA-1_1_1	-4.66883677270643	8.14390516331175	8	Ctrl	LM	Class. Mono
CCGAACGAGCCAAGCA-1_1_1	8.90309745046862	1.32061624577025	6	Ctrl	LM	CD4 TEM
CCGAACGCAATTGCAC-1_1_1	7.9832385179735	2.05761492302397	6	Ctrl	LM	CD4 Naive
CCGAACGGTCTTGAAC-1_1_1	9.31469374868639	1.86904943039397	6	Ctrl	LM	gdT
CCGATCTGTCTACAAC-1_1_1	8.71334487173327	1.3608132605789	6	Ctrl	LM	CD4 TEM
CCGATGGCAACCGCTG-1_1_1	-5.1652080419325	7.1656479840515	25	Ctrl	LM	Class. Mono
CCGGACAAGCCTCACG-1_1_1	7.45187360021838	1.37536871483305	6	Ctrl	LM	Treg
CCGGGTACAATTTCTC-1_1_1	-2.11981719758741	1.49827528049925	21	Ctrl	LM	HSPC
CCGTGAGGTTGTGTTG-1_1_1	-5.01107949044935	6.99325037052611	8	Ctrl	LM	Class. Mono
CCTAAGATCGACCTAA-1_1_1	10.008546173308	1.71879446556548	6	Ctrl	LM	CD4 TCM
CCTCTCCTCATTGTGG-1_1_1	10.8999684450365	-3.26798582026979	24	Ctrl	LM	NK
CGAGGAAAGCACTCTA-1_1_1	7.01389199468859	-0.396527647471634	10	Ctrl	LM	CD8 TEM
CGAGGAATCGGTTAGT-1_1_1	-5.3682634237074	6.28130006840208	8	Ctrl	LM	Class. Mono
CGCAGGTCACAGAGAC-1_1_1	8.37043982717761	-2.75811982104799	22	Ctrl	LM	CD8 TEM
CGCATAACACGAAGAC-1_1_1	-4.00124329354993	-4.93090915629884	7	Ctrl	LM	MG
CGCATGGTCAGAATAG-1_1_1	7.34344798300036	-1.88948321292421	22	Ctrl	LM	CD8 TEM
CGCCAGAAGAGATCGC-1_1_1	4.91762620184191	-12.0434136385681	18	Ctrl	LM	B naive
CGCCATTCAAGAGCTG-1_1_1	4.69371682379015	-11.9060702318909	18	Ctrl	LM	B naive
CGGAGAACAACTACGT-1_1_1	-3.75934928682081	7.84245061924437	8	Ctrl	LM	Class. Mono
CGGGTGTTCCCTTGGT-1_1_1	9.17209082815417	-1.44015228698274	10	Ctrl	LM	CD8 TEM
CGTAATGAGCCACAAG-1_1_1	5.82883387777575	-11.6269536013367	18	Ctrl	LM	B intermediate
CGTAGTAAGTGCGACA-1_1_1	6.86522132131823	-1.28974795291444	22	Ctrl	LM	gdT
CGTCCATTCCCAACTC-1_1_1	4.53045874807604	-11.7787394518616	18	Ctrl	LM	B naive
CGTTCTGGTGACCGTC-1_1_1	10.0269072649217	-4.17085170695802	24	Ctrl	LM	CD8 TEM
CTACATTAGGAACTAT-1_1_1	7.9707348940111	-3.30603933284303	13	Ctrl	LM	CD8 TEM
CTCAAGAAGGATTACA-1_1_1	-0.981510937478461	1.53450977852324	3	Ctrl	LM	MG
CTCATTAAGGCGTTAG-1_1_1	-4.51085633065931	-0.0300996596576841	3	Ctrl	LM	MG
CTCCAACCAGCCGGTT-1_1_1	4.76198130819567	-11.8433041567566	18	Ctrl	LM	B naive
CTCCATGCAGACAAAT-1_1_1	4.28295069906481	-11.4710850710632	18	Ctrl	LM	B intermediate
CTCCTTTGTCCGGCAT-1_1_1	-6.4778472783827	8.9840712552307	8	Ctrl	LM	Class. Mono
CTGAATGAGGTGGTTG-1_1_1	9.80302935812243	1.37975955059508	6	Ctrl	LM	CD4 TCM
CTGCGAGAGGTTCCAT-1_1_1	-5.45344513681165	6.49454736759642	8	Ctrl	LM	Class. Mono
CTGCGAGAGTATCTGC-1_1_1	10.8497908708788	-2.84416198680421	24	Ctrl	LM	NK
CTGCGAGGTGAATATG-1_1_1	5.37222892019518	-12.0647912020447	18	Ctrl	LM	B naive
CTGCGAGTCAAATGCC-1_1_1	5.93067342016467	-11.6257996554138	18	Ctrl	LM	B intermediate
CTGGCAGGTCTTCGAA-1_1_1	-6.94849032190076	7.43542194416502	8	Ctrl	LM	Class. Mono
CTGGCAGGTTGGCCTG-1_1_1	8.63315135214098	1.36926138451079	6	Ctrl	LM	CD4 TEM
CTGTAGAAGGCAGCTA-1_1_1	5.02493506643542	-11.6677708620789	18	Ctrl	LM	B intermediate
CTTGATTGTAGTGATA-1_1_1	-4.64750117089979	5.60752582600096	8	Ctrl	LM	Class. Mono
CTTTCGGGTCCGTACG-1_1_1	9.49192362997302	-0.931136488414017	10	Ctrl	LM	CD8 TEM
GAAATGAAGTAATACG-1_1_1	-4.8216816785597	8.91889429142454	8	Ctrl	LM	Class. Mono
GAACACTCAATGTTGC-1_1_1	7.94011861059435	1.03381717255095	6	Ctrl	LM	CD4 TCM
GAAGAATGTGGTAATA-1_1_1	-4.50097912576429	7.78658628513792	8	Ctrl	LM	Class. Mono
GAAGTAAAGACTGTTC-1_1_1	4.5456770059801	-11.7578854555847	18	Ctrl	LM	B intermediate
GACACGCGTAGGAAAG-1_1_1	8.94094878408679	-1.9749622339966	10	Ctrl	LM	CD8 TEM
GACAGCCAGATGCCGA-1_1_1	8.49996501180895	1.89496934463957	6	Ctrl	LM	CD4 TCM
GACCCTTCATGTGGCC-1_1_1	-3.18991297509901	0.753714025521073	3	Ctrl	LM	MG
GACGCTGCAATTGCTG-1_1_1	7.32631951544055	-1.87610244700929	22	Ctrl	LM	CD8 TEM
GAGAGGTTCAGAGCAG-1_1_1	-6.41804999139539	7.64092874577025	8	Ctrl	LM	Class. Mono
GAGATGGGTTGGACTT-1_1_1	-2.3010038736128	5.95821809818724	21	Ctrl	LM	cDC2
GAGGCCTAGAGCAACC-1_1_1	-2.12953299310438	1.46081900646666	21	Ctrl	LM	HSPC
GAGTGAGAGCGCCTAC-1_1_1	6.92170792791613	-0.816239952540603	22	Ctrl	LM	CD8 TEM
GAGTGAGTCAAGTGTC-1_1_1	-1.23940950658552	2.27717709591368	21	Ctrl	LM	Class. Mono
GAGTGAGTCTTCGTAT-1_1_1	6.80905514929064	-0.965459942317215	22	Ctrl	LM	CD8 TEM
GATCAGTAGCTGAAGC-1_1_1	9.06170493337878	-0.587134599185196	10	Ctrl	LM	CD8 TEM
GATGACTTCGAACTCA-1_1_1	5.2715046999193	-11.877536296344	18	Ctrl	LM	B naive
GATTCGACATGACGGA-1_1_1	-4.09981220987073	7.90893077900389	8	Ctrl	LM	Class. Mono
GATTGGTAGAGGTATT-1_1_1	-2.11176556375257	5.9633135800598	21	Ctrl	LM	cDC2
GCACTAAAGCAGCGAT-1_1_1	8.28724032614001	-2.27126574466249	22	Ctrl	LM	CD8 TEM
GCAGCTGCATGAAAGT-1_1_1	-5.30629652765028	9.02370977451781	8	Ctrl	LM	Class. Mono
GCATTAGTCGATACGT-1_1_1	-3.32550662782422	0.594417900347504	21	Ctrl	LM	HSPC
GCCAACGCAGCTTTGA-1_1_1	7.52304774496325	-1.85650157878419	22	Ctrl	LM	CD8 TEM
GCCAGTGTCTGTGCAA-1_1_1	9.92529517385729	-0.694420635199753	10	Ctrl	LM	CD8 TEM
GCCATGGTCGTTTACT-1_1_1	-5.53851288583509	6.52823638966063	8	Ctrl	LM	Class. Mono
GCCCAGAGTCCTTTGC-1_1_1	-5.26057308938734	6.22616148045042	8	Ctrl	LM	Class. Mono
GCCCGAATCACCTCTG-1_1_1	4.52411919805773	-11.7212805742981	18	Ctrl	LM	B intermediate
GCCGATGGTAGTCTGT-1_1_1	8.09708720419177	-4.53242921779176	13	Ctrl	LM	CD8 TEM
GCGAGAAGTATCCTTT-1_1_1	10.3307402727342	-4.25678014705202	24	Ctrl	LM	CD8 TEM
GCGTGCAGTCCGGTCA-1_1_1	-5.01829165246717	7.02165317585448	8	Ctrl	LM	Class. Mono
GCTGAATCAAGGACAC-1_1_1	-4.73244398858778	8.63496732761839	8	Ctrl	LM	Class. Mono
GCTGAATGTGAATGAT-1_1_1	-4.85014122750989	-3.13328480670473	1	Ctrl	LM	MG
GCTGCAGCAAATGCGG-1_1_1	-5.25007790353528	6.22989034702757	8	Ctrl	LM	Class. Mono
GCTGGGTAGCGTGCCT-1_1_1	8.38195925924548	0.121544197702202	10	Ctrl	LM	CD8 TCM
GGAATCTCAGTTGGTT-1_1_1	4.56756621572741	-11.771015643573	18	Ctrl	LM	B intermediate
GGCGTCATCGGACTGC-1_1_1	6.87342530462512	-1.09183764407655	22	Ctrl	LM	CD8 TEM
GGCTGTGCAACCCGCA-1_1_1	4.63164025518664	-11.8343949312927	18	Ctrl	LM	B naive
GGCTGTGCACACTGGC-1_1_1	-4.65686148431531	5.93801021625975	27	Ctrl	LM	Class. Mono
GGGAAGTAGGTATTGA-1_1_1	9.84372264120348	-4.03670072505495	24	Ctrl	LM	CD8 TEM
GGGAGATCAGTTGAAA-1_1_1	9.89666396353014	1.47918379356841	6	Ctrl	LM	gdT
GGGAGTATCTCGCGTT-1_1_1	-4.40879362848035	0.0872612451551287	17	Ctrl	LM	CAMs
GGGCGTTTCCCATGGG-1_1_1	-3.77110213067762	0.82121837189177	3	Ctrl	LM	MG
GGTAGAGTCCGTGTGG-1_1_1	-5.93864506509534	6.96315813114623	8	Ctrl	LM	Class. Mono
GTAGGAGCACCAATTG-1_1_1	5.35919886801013	-12.1146044726135	18	Ctrl	LM	B naive
GTCAAACTCGAGTTGT-1_1_1	8.65943080160388	-4.12000942180177	13	Ctrl	LM	CD4 TEM
GTCAAGTTCGTAGTGT-1_1_1	4.92625504705676	-12.1761794085266	18	Ctrl	LM	B intermediate
GTCAGCGAGTGGATAT-1_1_1	8.66049414846667	2.24853014996031	6	Ctrl	LM	CD4 TCM
GTCAGCGTCTGGGCCA-1_1_1	5.82131367895373	-11.7045140261414	18	Ctrl	LM	B naive
GTCGCGACACCGTGCA-1_1_1	10.7704203722216	-3.33221268603822	24	Ctrl	LM	NK
GTCGTAAAGAGGGTAA-1_1_1	-5.6168796422743	7.31328392078856	8	Ctrl	LM	Class. Mono
GTCTACCTCTCTTCAA-1_1_1	-5.06529587533704	-6.37516069362184	1	Ctrl	LM	MG
GTCTAGACACGAGAAC-1_1_1	-5.50170677926771	6.60815620472411	8	Ctrl	LM	Class. Mono
GTGAGTTGTGCACAAG-1_1_1	4.24180680486926	-11.2692666048767	18	Ctrl	LM	B intermediate
GTGATGTTCCGATCTC-1_1_1	4.60330754492053	-11.7731261248352	18	Ctrl	LM	B naive
GTGCAGCCAAAGGATT-1_1_1	-2.21801418092481	1.45501029541472	21	Ctrl	LM	Class. Mono
GTGCTGGAGGTATTGA-1_1_1	3.93212586614855	-11.0262236590149	18	Ctrl	LM	B memory
GTGGAGATCCGCACGA-1_1_1	8.84601527426013	-0.72965848395845	6	Ctrl	LM	CD4 TEM
GTTATGGTCACCATGA-1_1_1	-4.72355955865613	7.45300674488524	8	Ctrl	LM	Class. Mono
GTTGAACTCTCAGTCC-1_1_1	10.8393214342333	-2.95016622493288	24	Ctrl	LM	NK
TACAACGAGTGCTCAT-1_1_1	7.87008982870348	1.93989002754668	6	Ctrl	LM	CD8 Naive
TACACCCCAGAGCTAG-1_1_1	4.98837071630724	-12.0883545870545	18	Ctrl	LM	B naive
TACATTCAGGTAGACC-1_1_1	-4.84368151452772	-0.447589754557815	3	Ctrl	LM	MG
TACCCGTTCAAGTAAG-1_1_1	4.48933917257555	-11.6827702517273	18	Ctrl	LM	B intermediate
TACGCTCTCCCTCTCC-1_1_1	-3.88285678651563	1.13591170361021	17	Ctrl	LM	CAMs
TACGGTAGTCATACCA-1_1_1	3.99457007620104	-11.109228610492	18	Ctrl	LM	B intermediate
TACGGTAGTGGAAGTC-1_1_1	-2.3276516797804	6.45125818302611	21	Ctrl	LM	cDC2
TACGTCCGTACCGCGT-1_1_1	-2.02604860093824	1.48957097580412	21	Ctrl	LM	Class. Mono
TACTTGTGTCAAAGCG-1_1_1	-4.75196617868177	6.75982904484251	8	Ctrl	LM	Class. Mono
TAGATCGCAACCGCCA-1_1_1	-5.69779080178968	7.01371526768187	8	Ctrl	LM	Class. Mono
TAGGAGGTCCCGAATA-1_1_1	8.14248400900134	-2.17947292277834	22	Ctrl	LM	CD8 TEM
TATCAGGCAAGACGGT-1_1_1	-5.36258381631605	7.12520313312987	8	Ctrl	LM	Class. Mono
TCACACCTCTACGCAA-1_1_1	5.20810300085314	-11.8784451479675	18	Ctrl	LM	B naive
TCACGCTCAGCACAAG-1_1_1	10.5070870516039	-2.88231277415773	24	Ctrl	LM	NK
TCACGGGTCCCAGTGG-1_1_1	7.54497462484606	-2.01830339381715	22	Ctrl	LM	CD8 TEM
TCAGGTACATGTCTAG-1_1_1	-5.28406828668348	6.19840526630858	8	Ctrl	LM	Class. Mono
TCAGTTTCACAACGAG-1_1_1	-2.651249826219	0.104063570999893	17	Ctrl	LM	CAMs
TCATGCCAGAGTTGAT-1_1_1	6.99026948187121	-0.829271077609268	22	Ctrl	LM	CD8 TEM
TCATGGAAGAAAGTCT-1_1_1	5.85482579443224	-11.715369700885	18	Ctrl	LM	B naive
TCATTCAGTTCTCCTG-1_1_1	8.51200133535632	-1.18400740573427	6	Ctrl	LM	CD8 TEM
TCATTGTTCGCCGAGT-1_1_1	9.37305289480456	0.562850207590851	6	Ctrl	LM	CD4 TCM
TCCGATCGTAGACAAT-1_1_1	-6.48058670785657	7.76922845890501	8	Ctrl	LM	Class. Mono
TCCGGGAGTCGAGATG-1_1_1	10.7515252229906	-2.93462300250551	24	Ctrl	LM	NK
TCGAAGTAGCCTAGGA-1_1_1	-4.65076130655042	8.40234899570921	8	Ctrl	LM	Class. Mono
TCGCAGGCAGCGTGAA-1_1_1	8.02677756521472	-5.32066392848512	13	Ctrl	LM	CD4 Naive
TCGTAGAGTACGACAG-1_1_1	5.17480212423571	-12.1125235552551	18	Ctrl	LM	B naive
TCGTGGGTCCATTCAT-1_1_1	6.86323624822863	-0.9926429981949	22	Ctrl	LM	CD8 TEM
TCTATCAGTCAAAGTA-1_1_1	-5.33984440591566	-6.62656688640138	1	Ctrl	LM	MG
TCTCACGAGTTGGACG-1_1_1	-4.45653599527112	7.65528917362669	8	Ctrl	LM	Class. Mono
TCTGTCGCATAGATGA-1_1_1	-4.64268177774183	8.46528673222044	8	Ctrl	LM	Class. Mono
TGAGCATAGGACCCAA-1_1_1	5.18260461065539	-11.8180060381653	18	Ctrl	LM	B naive
TGAGCGCGTTCAGTAC-1_1_1	7.58545857641467	1.64560627987364	6	Ctrl	LM	CD8 Naive
TGAGTCAAGAGCTGCA-1_1_1	-4.31447857644788	7.97986650516966	8	Ctrl	LM	Class. Mono
TGATCAGAGTGAGTGC-1_1_1	9.13692980978259	-1.36638545939943	10	Ctrl	LM	CD8 TEM
TGATCAGGTTGACTAC-1_1_1	-3.92420524385206	7.87915134479979	8	Ctrl	LM	Class. Mono
TGATGCATCCTTCGAC-1_1_1	-4.71511381891004	7.24101352741698	8	Ctrl	LM	Class. Mono
TGCAGATCAACCGATT-1_1_1	-5.46706980493299	6.54191780140379	8	Ctrl	LM	Class. Mono
TGCCGAGCACTACCGG-1_1_1	9.87917548391589	1.74919664909819	6	Ctrl	LM	CD4 Naive
TGCGGCATCACTTTGT-1_1_1	8.78020793173083	-1.69538104484102	22	Ctrl	LM	CD8 TEM
TGCTGAAAGGGAACAA-1_1_1	10.0529091951586	1.64986312439421	6	Ctrl	LM	CD4 TCM
TGCTTCGAGACATACA-1_1_1	8.35427600118884	2.1590117221115	6	Ctrl	LM	CD4 Naive
TGGAGAGCACAACGAG-1_1_1	7.39141637060412	-1.94496750781557	22	Ctrl	LM	CD8 TEM
TGGGATTAGTCTAACC-1_1_1	10.5949071047045	-3.22534632632753	24	Ctrl	LM	NK
TGGTACACAAGCGATG-1_1_1	5.23452836248644	-12.0455956454041	18	Ctrl	LM	B intermediate
TGGTTAGAGGCCCACT-1_1_1	-0.962700546052374	2.3619427685974	21	Ctrl	LM	Class. Mono
TGTAACGTCGGCATAT-1_1_1	-4.24986761834852	8.0987100606201	8	Ctrl	LM	Class. Mono
TGTAGACTCATACGAC-1_1_1	5.55991679403552	-11.8072533602478	18	Ctrl	LM	B intermediate
TGTGTGATCATTGAGC-1_1_1	8.60009986135729	0.0828558062551348	6	Ctrl	LM	CD4 TEM
TGTTCCGTCGTGCATA-1_1_1	-2.88308280732862	0.347964682185444	17	Ctrl	LM	CAMs
TGTTGAGAGGCCATAG-1_1_1	7.61821156713732	-2.34365534732362	22	Ctrl	LM	CD8 TEM
TGTTGAGGTACTCCCT-1_1_1	9.33481723043688	-3.82097768733522	13	Ctrl	LM	CD8 TEM
TTACGCCCATTCTGTT-1_1_1	-5.86297291543714	7.18924188663939	8	Ctrl	LM	Class. Mono
TTCCAATCAGCTCGGT-1_1_1	3.7364922163225	13.6192059521911	19	Ctrl	LM	Neuroectodermal
TTCGCTGCAATGAAAC-1_1_1	9.33102637502917	-2.90093350360414	24	Ctrl	LM	NK
TTGACCCAGAAACTCA-1_1_1	-6.60960119989149	7.73700428059081	8	Ctrl	LM	Class. Mono
TTGACCCGTGGATTTC-1_1_1	4.65672188970812	-11.8843388552429	18	Ctrl	LM	B intermediate
TTGCTGCGTCATACCA-1_1_1	-4.10566490915052	-3.12461852977296	1	Ctrl	LM	MG
TTGGGTAGTTGGGATG-1_1_1	-4.85324734475843	-5.43186664531251	1	Ctrl	LM	MG
TTGTTGTAGAGAGTTT-1_1_1	-4.7259580495619	6.24770164539793	8	Ctrl	LM	Class. Mono
TTTCGATCATAGGTTC-1_1_1	-3.25305432107679	0.535194173955712	3	Ctrl	LM	MG
TTTGGTTCATTACGGT-1_1_1	9.28787165853747	2.29048180630187	6	Ctrl	LM	CD4 Naive
AAACGCTTCGTTTACT-1_1_1	8.56045848104723	-3.97063827464601	13	Ctrl	LM	CD8 TEM
AAAGGGCTCCATCTCG-1_1_1	8.87243109915026	-1.02436411330721	6	Ctrl	LM	CD4 TEM
AAAGTGACACCAGACC-1_1_1	7.80194169256457	-2.90953683803102	13	Ctrl	LM	CD8 TEM
AAATGGACACAATGCT-1_1_1	8.86497622701891	-4.55299425075075	13	Ctrl	LM	CD8 TEM
AACCACACATGTGGTT-1_1_1	-5.88810795572034	9.22212076237181	8	Ctrl	LM	Class. Mono
AACCCAAGTAATCAAG-1_1_1	-6.03142851617567	9.28649950077513	8	Ctrl	LM	Class. Mono
AACGGGATCAAATAGG-1_1_1	-0.41437849428884	0.449706167483124	3	Ctrl	LM	MG
AACGTCAGTACTGCCG-1_1_1	7.91890650961169	-3.46288394877931	13	Ctrl	LM	CD8 TEM
AAGGTAATCGTGACTA-1_1_1	10.0541804430223	1.84749388744811	6	Ctrl	LM	CD4 Naive
AAGTTCGAGGGTTAGC-1_1_1	4.51458913061389	-11.3481688494446	18	Ctrl	LM	B intermediate
AATCACGTCTAGTGAC-1_1_1	-8.46981018808118	8.28644180347899	23	Ctrl	LM	Platelet
ACAAGCTAGGGCAATC-1_1_1	-1.17731446054212	1.53996527245024	3	Ctrl	LM	MG
ACATCGACAGAACTTC-1_1_1	5.1132228967882	-11.7165417666199	18	Ctrl	LM	B memory
ACGTACATCACTGTCC-1_1_1	7.90741521093615	-3.67952227542421	13	Ctrl	LM	CD8 TEM
ACGTAGTGTCTCTCCA-1_1_1	-8.29736012246839	8.07837677052	23	Ctrl	LM	Platelet
ACTGCAAAGTTCCATG-1_1_1	-9.30352944162122	4.83908796360472	27	Ctrl	LM	pDC
ACTGCAATCTCCGAGG-1_1_1	10.71608382437	-4.16661214778444	24	Ctrl	LM	NK
AGAGAGCCATGATGCT-1_1_1	8.04808741781481	2.22334551861266	6	Ctrl	LM	CD4 Naive
AGCATCACAACTGCCG-1_1_1	-6.75209778573743	7.81189632465819	8	Ctrl	LM	Class. Mono
AGCGCCAAGAAACTAC-1_1_1	7.98507052633532	-4.82855892131349	13	Ctrl	LM	CD4 Naive
AGCGCTGGTGTTACTG-1_1_1	-6.3828970792555	9.28753042271117	8	Ctrl	LM	Class. Mono
AGCTCAAAGAGCAGAA-1_1_1	7.79823142263659	1.44331419517973	6	Ctrl	LM	CD4 TCM
AGGATCTTCAACTGGT-1_1_1	7.80664330694445	-3.62370800921938	13	Ctrl	LM	CD8 TEM
AGGCCACCATAATGAG-1_1_1	9.15268737051257	-0.961815237498489	6	Ctrl	LM	CD8 TEM
AGGGCTCCACTAACCA-1_1_1	4.71970206472643	-11.8288092608215	18	Ctrl	LM	B intermediate
AGGTCTATCGGTGTAT-1_1_1	-5.82054203775159	7.11750364353636	8	Ctrl	LM	Class. Mono
AGTAACCAGCCTCGTG-1_1_1	-9.87506073739759	4.37912416508177	27	Ctrl	LM	pDC
AGTACCACAGCTGGTC-1_1_1	3.34860235426196	2.84834075024107	13	Ctrl	LM	NK Proliferating
AGTAGTCAGGTTTGAA-1_1_1	-8.40747422006361	8.22748899509886	23	Ctrl	LM	Platelet
AGTGATCCACCTCGTT-1_1_1	7.83698445532092	-2.64477729747316	13	Ctrl	LM	CD8 TEM
AGTTAGCTCAGCGCAC-1_1_1	-2.42661327150098	-4.71469831416627	7	Ctrl	LM	MG
ATCAGGTTCCAACCGG-1_1_1	8.53930121633776	-2.33654308269044	22	Ctrl	LM	CD8 TEM
ATCCTATGTTCAAGTC-1_1_1	9.76705104086169	-1.13438892314455	10	Ctrl	LM	CD8 TEM
ATCGGATCATTGTACG-1_1_1	-6.65142458703748	6.38957929661253	21	Ctrl	LM	cDC1
ATCGTGAAGTGTACAA-1_1_1	6.03911954138049	-11.4856238360169	18	Ctrl	LM	B intermediate
ATCGTGACAGGTCAAG-1_1_1	0.176244288418375	0.689581424498352	3	Ctrl	LM	MG
ATGGTTGCAGGTTCAT-1_1_1	-8.27360314157239	8.79977941563109	23	Ctrl	LM	Non-Class. Mono
ATGTCCCGTGAGACGT-1_1_1	8.77900820944079	1.87946867992857	6	Ctrl	LM	CD8 Naive
ATTACCTTCATTGCTT-1_1_1	-8.2489163282179	8.85175848057249	23	Ctrl	LM	Non-Class. Mono
CAACCAACACTATCGA-1_1_1	10.787858307097	-3.04846715877077	24	Ctrl	LM	NK
CAATGACCAATCGAAA-1_1_1	-8.56302803781263	8.80393552830199	23	Ctrl	LM	Non-Class. Mono
CACACAAAGAGTATAC-1_1_1	5.4281700250841	-11.884821414447	18	Ctrl	LM	B naive
CACTGGGTCAAGTCTG-1_1_1	-8.22004097726575	9.09559106876829	23	Ctrl	LM	Non-Class. Mono
CAGAGCCAGGCACTAG-1_1_1	10.019399940703	1.79381191780547	6	Ctrl	LM	CD4 Naive
CAGATACCAGCTTCGG-1_1_1	5.37485200140246	-11.6808171267273	18	Ctrl	LM	B memory
CAGATACGTATTCCGA-1_1_1	8.18455725881823	-2.44710564563295	22	Ctrl	LM	gdT
CAGATACGTTCGGTCG-1_1_1	-7.99925583627454	8.08466529896239	8	Ctrl	LM	Class. Mono
CAGGTATGTCATCGGC-1_1_1	9.77577239248522	1.9691318278549	6	Ctrl	LM	CD4 Naive
CAGGTATTCATCCCGT-1_1_1	4.81786423895129	-11.7494177813294	18	Ctrl	LM	B memory
CAGTTAGAGCGAACTG-1_1_1	10.6926453706957	-4.11195945689699	24	Ctrl	LM	NK
CATCCACAGGGACACT-1_1_1	9.00007086965807	-5.04895019481203	13	Ctrl	LM	CD8 TEM
CATCCCACATCTTAGG-1_1_1	-3.08395785119764	-0.0232368702652128	3	Ctrl	LM	MG
CATCGCTCAAATACGA-1_1_1	9.74555045339831	-0.675334810710159	10	Ctrl	LM	CD8 TCM
CATCGGGCAATTGCTG-1_1_1	8.93628627035388	0.230683725827727	6	Ctrl	LM	CD4 TEM
CATGCGGAGGCACCAA-1_1_1	8.51026755544909	-3.9327201838257	13	Ctrl	LM	CD8 Naive
CATGGTAAGGTTGGAC-1_1_1	8.6106503603197	-0.323082148528305	6	Ctrl	LM	CD4 TEM
CCACAAATCTGAGTCA-1_1_1	-6.73848408487073	7.00864124348143	8	Ctrl	LM	Class. Mono
CCATCACTCTTACACT-1_1_1	9.91360503408679	-1.97378587672731	24	Ctrl	LM	NK
CCCAACTGTCACGACC-1_1_1	8.85472518179186	-1.18107652614137	10	Ctrl	LM	CD8 TEM
CCCGGAAGTAAGTTAG-1_1_1	-8.5839411618971	9.55043363621214	23	Ctrl	LM	Non-Class. Mono
CCGATGGAGCCAAGTG-1_1_1	3.42383009168871	2.83962297489623	13	Ctrl	LM	NK Proliferating
CCGGTGAGTGAATGAT-1_1_1	0.205244838926874	1.58652770569304	21	Ctrl	LM	Class. Mono
CCTACGTAGCATCGAG-1_1_1	-8.4458271863722	9.29898119022826	23	Ctrl	LM	Non-Class. Mono
CCTCACAAGCCATTGT-1_1_1	8.36378127310046	-5.01579427669069	13	Ctrl	LM	CD4 TEM
CGAGGCTTCGGAGATG-1_1_1	8.80414897176989	-3.71802377650758	13	Ctrl	LM	CD8 TEM
CGAGTGCAGGTAAACT-1_1_1	3.21786886427172	2.84698009541014	13	Ctrl	LM	NK Proliferating
CGCATAACAGCTGCCA-1_1_1	7.82544213506945	-2.6575622553589	13	Ctrl	LM	CD8 TEM
CGCGTGATCCGATAAC-1_1_1	9.0226033327318	-1.97839832255861	6	Ctrl	LM	CD4 TEM
CGGAACCAGCCGTCGT-1_1_1	9.22615367147692	2.06436991741637	6	Ctrl	LM	CD8 Naive
CGGGACTTCTGCATGA-1_1_1	7.94508153173693	-4.69421911189577	13	Ctrl	LM	Treg
CGGGCATCATGACAAA-1_1_1	7.91593486044177	1.40251374294737	6	Ctrl	LM	Treg
CGTCCATCACGTCGGT-1_1_1	8.05331164572009	-2.66878223369142	22	Ctrl	LM	CD8 TEM
CGTGATACACACCGCA-1_1_1	7.5223615762926	-2.39616322467348	22	Ctrl	LM	CD8 TEM
CGTGTCTCACATTCTT-1_1_1	5.35350304815539	-11.8777585024597	18	Ctrl	LM	B intermediate
CGTTGGGAGCCATTCA-1_1_1	8.20197993490466	-0.968450426554886	13	Ctrl	LM	CD4 TCM
CTAGGTACACGCTTAA-1_1_1	9.15618926260241	2.49943351795653	6	Ctrl	LM	CD4 Naive
CTCAACCAGGTACAGC-1_1_1	10.4466698763109	-2.60681962916872	24	Ctrl	LM	NK
CTCAGAAGTGCATTTG-1_1_1	9.80028659078845	1.51714623024443	6	Ctrl	LM	CD8 Naive
CTCCAACGTATGAGGC-1_1_1	5.41121464941271	-11.8742222780945	18	Ctrl	LM	B naive
CTCCTCCAGAGTACCG-1_1_1	-6.94539564874403	8.35586500217894	8	Ctrl	LM	Class. Mono
CTCTGGTTCCACCCTA-1_1_1	7.64664727422961	-1.89960384318849	22	Ctrl	LM	CD8 TEM
CTGAGCGAGAGGCCAT-1_1_1	9.82428199026354	1.95353031208495	6	Ctrl	LM	CD4 TCM
CTGTATTCAGGTACGA-1_1_1	5.26568394872912	-11.880839824176	18	Ctrl	LM	B naive
CTGTGAATCGCGAAGA-1_1_1	7.96481925222643	-3.7018430227997	13	Ctrl	LM	CD8 TEM
CTTCGGTAGCCTTGAT-1_1_1	10.253343879912	-4.23172998378297	24	Ctrl	LM	CD8 TEM
GAACGTTCAGATGCGA-1_1_1	7.91085559103259	-3.49637627551576	13	Ctrl	LM	CD8 TEM
GACGTTAAGACGGAAA-1_1_1	8.75331336233386	1.32427501728514	6	Ctrl	LM	Treg
GAGATGGAGTCAATCC-1_1_1	5.54972439977892	-11.8780779833557	18	Ctrl	LM	B intermediate
GAGTCTATCGCTTAAG-1_1_1	8.97705584738024	-4.82857894847414	13	Ctrl	LM	CD8 TEM
GATCATGAGGTTGGTG-1_1_1	8.81602698538073	-2.88557338664552	24	Ctrl	LM	CD8 TEM
GATGATCAGAGGATCC-1_1_1	-4.74581259515516	-1.35933601806184	14	Ctrl	LM	MG
GATGTTGCATAGATGA-1_1_1	-6.35190504815809	9.1264691357849	8	Ctrl	LM	Class. Mono
GATGTTGTCCGGCAGT-1_1_1	8.70580607626208	-3.90930032680055	13	Ctrl	LM	CD8 TEM
GCAGCTGCAGACGATG-1_1_1	-0.876116872098364	-0.673587977385727	17	Ctrl	LM	CAMs
GCATCGGAGGAGCTGT-1_1_1	5.21101981374987	-11.7955937380554	18	Ctrl	LM	B intermediate
GCCATTCTCGTCACCT-1_1_1	-8.38195771005384	8.20126199772337	23	Ctrl	LM	Platelet
GCCATTCTCTGATGGT-1_1_1	7.86949902746447	-2.70773506114503	22	Ctrl	LM	CD8 TEM
GCCCAGAAGCAGATAT-1_1_1	8.35827475759753	-4.05707549998781	13	Ctrl	LM	CD8 TEM
GCCGTGACATGGAAGC-1_1_1	3.20017272207507	2.71318221142271	22	Ctrl	LM	CD8 TEM
GCGATCGTCATCGCTC-1_1_1	8.25736457082995	2.1237629657028	6	Ctrl	LM	CD4 TCM
GCTGCAGAGGATTTGA-1_1_1	7.91686278555163	-3.78104639003297	13	Ctrl	LM	CD8 TEM
GGAGGTATCCGCAACG-1_1_1	8.70987826559313	-1.96637201259157	6	Ctrl	LM	CD4 TEM
GGCACGTTCTGGGCCA-1_1_1	-6.95657938745252	7.36860895206908	8	Ctrl	LM	Class. Mono
GGCTGTGTCCGCATAA-1_1_1	5.32975941869982	-11.8566203112366	18	Ctrl	LM	B naive
GGGACCTCAAGAGGTC-1_1_1	8.03802901479968	2.18661022236327	6	Ctrl	LM	CD4 TCM
GGGACCTGTAACATGA-1_1_1	7.85780078146227	-1.36149430224916	22	Ctrl	LM	CD8 TEM
GGGACTCCAGTAGTGG-1_1_1	-2.43734210756055	-0.210726320243088	3	Ctrl	LM	MG
GGGAGATAGTCGAATA-1_1_1	-6.90229910638563	7.5693492894409	8	Ctrl	LM	Class. Mono
GGGCCATCAGCCCACA-1_1_1	7.54190140936144	1.86624085953215	6	Ctrl	LM	CD4 Naive
GGGTTATAGCAATTAG-1_1_1	9.90289336416491	-3.22841000506898	24	Ctrl	LM	NK
GGTCACGAGCTGACTT-1_1_1	8.06320410940417	-4.79466247508546	13	Ctrl	LM	CD4 Naive
GGTCTGGCATTGCTTT-1_1_1	7.95515280935534	-0.716971754527298	10	Ctrl	LM	CD8 TCM
GGTGGCTAGGTACCTT-1_1_1	8.76221209738024	-2.13518309543153	28	Ctrl	LM	CD8 TEM
GTAACACAGACAAGCC-1_1_1	8.2826998827196	-4.22248649547121	13	Ctrl	LM	CD8 TEM
GTAACCACAACAGCCC-1_1_1	8.34518462393054	-2.18904638240358	22	Ctrl	LM	CD8 TEM
GTAGGAGAGGGACTGT-1_1_1	0.0361619216538291	4.02691364338377	2	Ctrl	LM	Class. Mono
GTCAAGTTCGAAATCC-1_1_1	9.11366015646227	-2.28978204677126	6	Ctrl	LM	CD4 TEM
GTCACGGCACGAAGAC-1_1_1	-6.78429764535657	7.89646720936278	8	Ctrl	LM	Class. Mono
GTCACGGTCCCAGGCA-1_1_1	3.21040374014147	2.89298677494505	22	Ctrl	LM	NK Proliferating
GTCACTCCAACCAATC-1_1_1	9.15358096334704	-0.603224932646957	10	Ctrl	LM	CD8 TCM
GTCGCGATCCGTGGTG-1_1_1	8.34680396291979	-2.34732532451173	22	Ctrl	LM	CD8 TEM
GTGAGGAAGCTAGATA-1_1_1	9.37158900472888	-0.951432823634353	6	Ctrl	LM	CD4 TEM
GTGGAGATCCGAAATC-1_1_1	7.45366889211901	-2.37396120975038	22	Ctrl	LM	CD8 TEM
GTGGTTAAGAGAGGTA-1_1_1	7.85212308141955	-3.63977956721803	13	Ctrl	LM	CD8 TEM
GTGTGGCAGCCGCACT-1_1_1	4.56339675161608	-11.6154465670349	18	Ctrl	LM	B intermediate
GTTCTATGTAGATTGA-1_1_1	-2.65299600389234	-0.870720862841812	3	Ctrl	LM	MG
TACGGGCCAAGCACCC-1_1_1	-6.76269882943861	7.20506238987425	8	Ctrl	LM	Class. Mono
TACGTCCAGACTCGAG-1_1_1	3.58079892370471	2.75927186062315	13	Ctrl	LM	CD8 TEM
TACGTCCCAGCCGGTT-1_1_1	-8.47151535775892	8.19225215961912	23	Ctrl	LM	Platelet
TATATCCTCATTCACT-1_1_1	-0.638860464360632	6.15277576496581	2	Ctrl	LM	cDC2
TATCAGGTCGTAACAC-1_1_1	5.37264233801135	-11.7905030245545	18	Ctrl	LM	B intermediate
TATTCCATCTTTCAGT-1_1_1	-7.09148472573987	7.89673042347411	8	Ctrl	LM	Class. Mono
TATTGGGGTCGAACGA-1_1_1	8.05344802114733	-4.69325780818483	13	Ctrl	LM	CD4 Naive
TCAGGTAGTGCATCTA-1_1_1	9.75097686025866	1.18552464296797	6	Ctrl	LM	Treg
TCAGTGAGTCTGCGCA-1_1_1	-2.1928176286482	5.79271793415526	21	Ctrl	LM	cDC2
TCCGTGTGTTCGAAGG-1_1_1	9.69757968160876	1.92833459427336	6	Ctrl	LM	CD4 Naive
TCCTCCCAGATCGCTT-1_1_1	9.65428572866686	0.890589893364701	6	Ctrl	LM	CD4 TCM
TCGTGGGTCATTACTC-1_1_1	-7.22516983773939	7.94070577671507	8	Ctrl	LM	Class. Mono
TGAATCGTCAAACTGC-1_1_1	-7.25452107217542	8.48849725773314	8	Ctrl	LM	Class. Mono
TGACCCTAGGATACGC-1_1_1	9.17412406179675	2.43754458477477	6	Ctrl	LM	CD4 Naive
TGAGCATTCAACCCGG-1_1_1	8.04571372244128	2.17390561153868	6	Ctrl	LM	CD4 Naive
TGCAGGCAGAAGCGCT-1_1_1	8.25919753286608	2.31584739735106	6	Ctrl	LM	CD4 TCM
TGCAGTATCGGTAGGA-1_1_1	7.77125531408556	-2.31515264461061	13	Ctrl	LM	CD8 TEM
TGCCGAGAGATAGGGA-1_1_1	7.7974475023485	-2.49428343722841	22	Ctrl	LM	CD8 TEM
TGCGATAGTCACTTCC-1_1_1	8.94128829214343	-2.20704770038148	10	Ctrl	LM	CD8 TEM
TGCTGAAGTTCAGCGC-1_1_1	-4.11869066980115	-0.473491250968185	17	Ctrl	LM	CAMs
TGGGCGTGTCGGTAAG-1_1_1	5.29413157675036	-11.8391032213928	18	Ctrl	LM	B naive
TGGGCGTGTCTGATAC-1_1_1	5.67553740713366	-11.8097882265808	18	Ctrl	LM	B intermediate
TGGGTTACAGTCTCTC-1_1_1	10.5428403017259	-4.06884431788942	24	Ctrl	LM	NK
TGTAAGCCAACCGTAT-1_1_1	5.99125367376574	-11.684104442096	18	Ctrl	LM	B naive
TGTCAGAAGACAACAT-1_1_1	10.0990698930956	-4.16924381206056	24	Ctrl	LM	NK
TGTGCGGCATACACCA-1_1_1	-3.78004926469556	-0.511743366217819	3	Ctrl	LM	MG
TGTTCTATCAGCCCAG-1_1_1	8.283897697661	-4.48497581431886	13	Ctrl	LM	Treg
TTAGTCTTCACCTTGC-1_1_1	10.2795565721727	-4.26294469783327	24	Ctrl	LM	NK
TTATTGCAGCAGCACA-1_1_1	8.34705764028796	-4.18652343699953	13	Ctrl	LM	CD4 TCM
TTATTGCCATTACGGT-1_1_1	10.15993148062	-0.417801320052353	10	Ctrl	LM	CD8 TCM
TTCCGGTCACGCCACA-1_1_1	7.80920582983264	-2.12755298564455	22	Ctrl	LM	CD8 TEM
TTCTGTACAGGATCTT-1_1_1	10.4359744188524	-4.29389858195802	24	Ctrl	LM	CD8 TEM
TTGACCCCACGTGAGA-1_1_1	4.0334380266405	-11.1725306505921	18	Ctrl	LM	B intermediate
TTGCCTGCAAGTTCGT-1_1_1	-7.13255375650159	7.82112693836668	8	Ctrl	LM	Class. Mono
TTGTTTGTCGTGCACG-1_1_1	-5.98358935144178	8.67619752933958	8	Ctrl	LM	Class. Mono
AAACGAAGTGGCAACA-1_1_1	8.99134570333727	-3.85646295497438	13	Ctrl	LM	CD4 TEM
AAAGGGCTCAGCAGAG-1_1_1	7.74435025427111	1.97242367317656	6	Ctrl	LM	CD4 Naive
AACGTCAGTTCGGCCA-1_1_1	7.38304597112902	-0.123646378016678	28	Ctrl	LM	MAIT
AAGTGAAAGACCAAGC-1_1_1	9.20652419302233	-1.28550481746217	22	Ctrl	LM	CD8 TEM
AATGCCAGTAGTGCGA-1_1_1	8.86684447500475	2.49876260807494	6	Ctrl	LM	CD4 Naive
ACACTGACACAACCGC-1_1_1	4.46773177358874	-11.7277646059754	18	Ctrl	LM	B naive
ACACTGATCCCTCTTT-1_1_1	7.74515753957995	-3.65467953631898	13	Ctrl	LM	CD8 TEM
ACAGGGAAGCCATTGT-1_1_1	7.9974740144945	2.07907807877043	6	Ctrl	LM	CD4 Naive
ACCATTTCACTATCCC-1_1_1	9.40001708242663	-1.07998192260286	10	Ctrl	LM	CD8 TEM
ACCCTCAAGAACCGCA-1_1_1	9.70613318655261	1.59888541748503	6	Ctrl	LM	CD4 TCM
ACCCTTGCATTCGATG-1_1_1	8.20456725332507	2.25635218670348	6	Ctrl	LM	CD4 Naive
ACCCTTGTCATGAAAG-1_1_1	9.34612971517809	-1.11936736056825	10	Ctrl	LM	CD8 TCM
ACGTTCCGTTCTGAGT-1_1_1	5.09473592016467	-12.0971312517883	18	Ctrl	LM	B naive
ACTATTCGTGGGTCAA-1_1_1	9.30486899587878	2.33426618626097	6	Ctrl	LM	CD4 Naive
ACTGATGAGACGACTG-1_1_1	-4.25791376855604	-4.96565341899416	1	Ctrl	LM	MG
ACTTAGGAGAGCTGCA-1_1_1	9.18754130575427	-4.68579339931032	13	Ctrl	LM	CD8 TEM
ACTTCCGAGATTCGAA-1_1_1	8.17347842428454	2.27215218594054	6	Ctrl	LM	CD4 Naive
AGAAGTACACCAACAT-1_1_1	8.81204730245837	-0.534185289836136	6	Ctrl	LM	CD4 TCM
AGACAGGCACGACGAA-1_1_1	8.96281462881335	-2.14710044810792	28	Ctrl	LM	gdT
AGAGAATGTGGAGGTT-1_1_1	4.78994494650134	-12.0020823473694	18	Ctrl	LM	B naive
AGCGTCGTCATCACAG-1_1_1	7.32721644613513	-2.06310391376039	22	Ctrl	LM	CD8 TEM
AGCTCAAAGTAGCTCT-1_1_1	-4.62035101678602	-3.24979233691713	1	Ctrl	LM	MG
AGGACTTGTACGATTC-1_1_1	8.50859004232653	2.21940636684874	6	Ctrl	LM	CD4 Naive
AGGCATTAGTGTTGTC-1_1_1	8.33670073721179	1.39168405582884	6	Ctrl	LM	CD4 TCM
AGGTCATAGTAATACG-1_1_1	-4.70480173852674	8.39138364841917	8	Ctrl	LM	Class. Mono
AGGTTGTGTCCTGGTG-1_1_1	-3.86403507020704	7.8649101262329	8	Ctrl	LM	Class. Mono
AGTAGCTCATACTGTG-1_1_1	8.27889090749987	-5.15669250438234	13	Ctrl	LM	CD4 Naive
AGTTAGCGTATGGAGC-1_1_1	7.8660510179735	2.00246262600401	6	Ctrl	LM	CD4 Naive
ATAGACCGTTACGCCG-1_1_1	8.95388728353747	2.30005025913695	6	Ctrl	LM	CD4 Naive
ATCGTCCAGAGAGGTA-1_1_1	9.18946868154772	-1.68152201125642	28	Ctrl	LM	MAIT
ATCGTCCTCTGTCGCT-1_1_1	5.24310475561389	-12.0137267107727	18	Ctrl	LM	B intermediate
ATGAAAGTCACTCACC-1_1_1	8.84670954916247	-0.2135241026642	10	Ctrl	LM	CD8 TCM
ATGTCTTAGAAGCCTG-1_1_1	8.34562808248766	2.11214828541258	6	Ctrl	LM	CD8 Naive
ATTGTTCTCGATCCCT-1_1_1	10.526929199431	-3.59871458957216	24	Ctrl	LM	NK
CAAAGAACAGACTCTA-1_1_1	4.33580905172595	-11.3249182696106	18	Ctrl	LM	B naive
CAACAGTAGTAACGAT-1_1_1	4.48822432729968	-11.662674426532	18	Ctrl	LM	B naive
CAACCAACACGTATAC-1_1_1	4.54348021719225	-11.9278101916077	18	Ctrl	LM	B naive
CAACCAAGTAAGGTCG-1_1_1	9.02125865194567	-4.29246091792604	28	Ctrl	LM	CD8 TEM
CACATGAAGAATTGCA-1_1_1	9.59556132528552	1.46543300201872	6	Ctrl	LM	CD4 TCM
CACATGACAGCTCATA-1_1_1	9.29441672537097	-1.2780239577057	10	Ctrl	LM	CD8 TEM
CACTGTCCATTCATCT-1_1_1	9.36492091390856	-3.67000913569948	28	Ctrl	LM	MAIT
CAGCGTGAGGGTTTCT-1_1_1	10.8042071459032	-2.64144992778322	24	Ctrl	LM	NK
CATACCCAGCTACGTT-1_1_1	9.65679484579333	-0.384787797427383	6	Ctrl	LM	CD4 TEM
CATCAAGCATCCTAAG-1_1_1	10.6766684648729	-2.9641344542267	24	Ctrl	LM	NK
CATGCGGCATAGGTTC-1_1_1	8.69341593954333	-1.70488071391603	28	Ctrl	LM	MAIT
CATGCGGTCTTTCCAA-1_1_1	-6.02233046319715	7.66995000889281	8	Ctrl	LM	Class. Mono
CATTTCACATGAATCC-1_1_1	10.8632376787401	-3.0532081122162	24	Ctrl	LM	NK
CCACACTCACGGGCTT-1_1_1	9.08973818990954	-5.14188098857423	13	Ctrl	LM	CD4 TCM
CCCGGAAGTGTTTCTT-1_1_1	-5.69930809762708	7.87329387714842	8	Ctrl	LM	Class. Mono
CCTCATGCAGGCTTGC-1_1_1	5.32682019445666	-12.1642174715759	18	Ctrl	LM	B naive
CCTCCTCCACACCGCA-1_1_1	8.0651534197069	-5.27030944774171	13	Ctrl	LM	CD4 TCM
CCTTTGGCAGCATTGT-1_1_1	8.50485163900622	-0.653209804988113	10	Ctrl	LM	CD8 TCM
CGAATTGCAAGAGTGC-1_1_1	7.03068906042346	-0.562656700110641	22	Ctrl	LM	CD8 TEM
CGTAGTACACTTGAAC-1_1_1	8.80454570028552	-0.232909917330948	10	Ctrl	LM	CD8 TCM
CGTTAGAGTAGACACG-1_1_1	7.54226905081042	1.87675702621916	6	Ctrl	LM	CD4 TCM
CTCAATTCACTAAACC-1_1_1	-5.9803034665846	7.51925325443724	8	Ctrl	LM	Class. Mono
CTCCCAATCGGAAGGT-1_1_1	8.99927264425524	1.56359314968565	6	Ctrl	LM	CD4 TCM
CTCCTCCCAAGGTCGA-1_1_1	9.73376780721911	0.223773375654015	6	Ctrl	LM	CD4 TCM
CTCTCAGAGGTACTGG-1_1_1	8.66760951254138	-1.13618600318452	28	Ctrl	LM	MAIT
CTGAGGCGTCCACAGC-1_1_1	0.628258883688531	6.48544168522337	3	Ctrl	LM	MG
CTGCCATAGAAGAGCA-1_1_1	5.85127478811511	-11.7512373919251	18	Ctrl	LM	B naive
CTGTACCCACAAATAG-1_1_1	4.6496227380968	-11.8866343493225	18	Ctrl	LM	B naive
CTTCAATCATTCTGTT-1_1_1	5.34403878423937	-12.1021189684632	18	Ctrl	LM	B naive
CTTTCAACAGTTCACA-1_1_1	8.39099913809069	-1.85097026774904	22	Ctrl	LM	CD8 TEM
GAAGCGAAGGCTCAAG-1_1_1	7.80027180883654	1.30181145718077	6	Ctrl	LM	CD4 TCM
GACAGCCTCGCAATTG-1_1_1	7.94809323522814	2.12036836197356	6	Ctrl	LM	CD8 Naive
GACCGTGCAGCTCTGG-1_1_1	4.59880334112414	-11.874287127948	18	Ctrl	LM	B naive
GACTCTCAGCGGGTTA-1_1_1	9.0805571672655	-0.198110401129928	6	Ctrl	LM	CD4 TEM
GAGACCCTCCACAAGT-1_1_1	8.16396552297839	-1.95460176417848	22	Ctrl	LM	CD8 TEM
GAGCTGCTCAGTGATC-1_1_1	8.87270480367907	2.50322198917845	6	Ctrl	LM	CD4 Naive
GAGGCCTCAGACCTAT-1_1_1	9.07227069113024	-3.90567636439821	13	Ctrl	LM	CD4 TCM
GAGGGATGTCTCACGG-1_1_1	8.97198706838854	-1.50111675212404	28	Ctrl	LM	MAIT
GATAGCTGTGGATACG-1_1_1	4.6923301813341	-11.9536185259583	18	Ctrl	LM	B naive
GATCAGTTCACTGTCC-1_1_1	-8.43332451608411	8.10315084507445	23	Ctrl	LM	Platelet
GATGCTACACAACCGC-1_1_1	9.03894835684069	-4.73185396144411	13	Ctrl	LM	CD8 TEM
GCACGGTAGTATAGGT-1_1_1	8.52207881185778	2.33933281948546	6	Ctrl	LM	CD8 Naive
GCAGGCTAGATTCGAA-1_1_1	-4.83692616250745	8.47173547794798	8	Ctrl	LM	Class. Mono
GCCAGCAGTTAAACAG-1_1_1	8.22792750570544	-1.85582709262392	22	Ctrl	LM	CD8 TEM
GCGGATCTCTCTATAC-1_1_1	4.68587094518908	-11.9182410235169	18	Ctrl	LM	B naive
GCGTGCAGTCTGTAAC-1_1_1	5.95077973577746	-11.6347336764099	18	Ctrl	LM	B naive
GCTGCAGAGCCGGAAT-1_1_1	4.94702655050524	-12.1310992235901	18	Ctrl	LM	B naive
GGAATGGGTCTGTCCT-1_1_1	7.96361476156481	-0.704730629420486	10	Ctrl	LM	CD8 TEM
GGAGGATCACAAATAG-1_1_1	8.53419333669909	-1.24937593886873	10	Ctrl	LM	CD8 TCM
GGATGTTTCACCTCTG-1_1_1	-5.89323633935682	7.28169012119749	8	Ctrl	LM	Class. Mono
GGCACGTGTTACCTTT-1_1_1	8.11127787801989	1.05308896353224	6	Ctrl	LM	Treg
GGCACGTTCGACCTAA-1_1_1	7.36802560064562	-1.92631936023256	22	Ctrl	LM	gdT
GGCTTGGAGGTGTGAC-1_1_1	7.46127063009509	1.74658978035429	6	Ctrl	LM	CD4 Naive
GGGACAATCTGCTCTG-1_1_1	8.85394030782946	2.10020387222746	6	Ctrl	LM	CD4 TCM
GGGACCTAGTGGTGAC-1_1_1	9.54157763693102	2.23761177113036	6	Ctrl	LM	CD4 Naive
GGGCCATAGGCCTTGC-1_1_1	9.06214171621569	1.5876770024536	6	Ctrl	LM	CD4 TCM
GGGTCACAGTCTGCAT-1_1_1	8.77556925985583	2.25883710434416	6	Ctrl	LM	CD4 Naive
GGTGATTCAATGAACA-1_1_1	9.37741786215075	-1.17798471400758	10	Ctrl	LM	CD8 TEM
GTAACCAAGGAGAATG-1_1_1	8.026968300078	-1.34863555381319	22	Ctrl	LM	CD8 TEM
GTAACCACAGATCATC-1_1_1	8.90149241659411	2.44846153309325	6	Ctrl	LM	CD4 Naive
GTAGAGGTCAATCCAG-1_1_1	-6.10884398248426	7.1678190236328	8	Ctrl	LM	Class. Mono
GTGCTTCAGATTGATG-1_1_1	-5.87711590554945	7.26531314899901	8	Ctrl	LM	Class. Mono
GTTACAGGTGGGACAT-1_1_1	9.44129973623522	1.57839858581999	6	Ctrl	LM	CD4 TCM
GTTACGATCTTAGTTC-1_1_1	5.60419255468615	-11.8375887865784	18	Ctrl	LM	B naive
GTTATGGAGATAACGT-1_1_1	7.52777653906115	-1.89458727786562	22	Ctrl	LM	CD8 TEM
GTTATGGAGTCCCTAA-1_1_1	4.96556264135607	-11.9848093981507	18	Ctrl	LM	B intermediate
GTTGCGGTCATCGGGC-1_1_1	8.91523200247057	-0.347068666911331	10	Ctrl	LM	CD8 TCM
GTTTGGATCTTTCTAG-1_1_1	-4.44262903955213	8.26035928776244	8	Ctrl	LM	Class. Mono
TAACACGCAACGGTAG-1_1_1	7.36698037359484	-1.01368749091646	22	Ctrl	LM	CD8 TEM
TATCAGGTCTACCAGA-1_1_1	9.4244006273485	2.18422699024657	6	Ctrl	LM	CD4 Naive
TATCGCCAGTTGTCGT-1_1_1	5.34123259756335	-12.0456423754456	18	Ctrl	LM	B naive
TATGTTCAGATACAGT-1_1_1	10.6243126985765	-4.17958831737062	24	Ctrl	LM	NK
TATTGGGCAGCTCTGG-1_1_1	8.14711409780749	-0.747743725276199	28	Ctrl	LM	MAIT
TATTTCGGTGTGATGG-1_1_1	4.58900243017443	-11.9604659075501	18	Ctrl	LM	B naive
TCAAGCATCCAAACCA-1_1_1	8.58369189474352	-0.249087154364792	10	Ctrl	LM	CD8 TEM
TCAAGTGTCCTACCGT-1_1_1	-8.28326672342054	10.1039719586609	23	Ctrl	LM	Non-Class. Mono
TCAGTGATCTGTCGTC-1_1_1	7.57105141851672	0.37546751698235	6	Ctrl	LM	gdT
TCATATCGTCGGTACC-1_1_1	-2.65740102555982	7.43609237720946	21	Ctrl	LM	cDC2
TCATGCCGTTCTTCAT-1_1_1	8.7421668169237	2.12300026466826	6	Ctrl	LM	CD4 TCM
TCATGGACACAGCTTA-1_1_1	10.6792557832933	-2.71029972980043	24	Ctrl	LM	NK
TCATTTGTCGACCCAG-1_1_1	9.64412814352282	2.10365557720641	6	Ctrl	LM	CD8 Naive
TCCATGCCAGCACACC-1_1_1	9.08586341116198	1.0702459817169	6	Ctrl	LM	CD4 TEM
TCCTAATAGGATTTAG-1_1_1	8.34004813406237	1.37843179752806	6	Ctrl	LM	CD4 TCM
TCGGATAGTCAGTCGC-1_1_1	4.59405118200549	-11.7885146136048	18	Ctrl	LM	B intermediate
TCGTGCTCACACACGC-1_1_1	8.60696440908679	2.30812692692259	6	Ctrl	LM	CD8 Naive
TCGTGGGTCCCGTGAG-1_1_1	9.56691294882067	0.912232935929093	10	Ctrl	LM	CD8 TEM
TGCGGCAAGTGATTCC-1_1_1	5.13232690069445	-12.0558190340759	18	Ctrl	LM	B naive
TGGGCTGGTGTAGCAG-1_1_1	10.1267159578539	-4.07092237422487	24	Ctrl	LM	CD8 TEM
TGTCCTGTCGGTATGT-1_1_1	9.48619204733141	-0.705591618514267	10	Ctrl	LM	CD8 TEM
TTACGCCCATCCTCAC-1_1_1	10.6754897234178	-2.54092311809084	24	Ctrl	LM	NK
TTCAGGACAGTCGGAA-1_1_1	7.90826922628649	-0.971720814204422	13	Ctrl	LM	CD8 TEM
TTCTAGTTCTATTTCG-1_1_1	4.72875624868639	-12.0301251406433	18	Ctrl	LM	B naive
TTCTCTCCAACCACGC-1_1_1	9.10305625173815	1.34762203743437	6	Ctrl	LM	CD4 TCM
TTGACCCGTTTGTTCT-1_1_1	-6.23848074701063	7.65176534702757	8	Ctrl	LM	Class. Mono
TTGCTGCTCAAGTAAG-1_1_1	8.80733424398669	-2.20931696841737	28	Ctrl	LM	MAIT
TTGGGTACAAAGGGCT-1_1_1	4.84935790273913	-11.9871268267395	18	Ctrl	LM	B naive
TTGGTTTGTGCTTATG-1_1_1	-0.0800266156756062	0.604088634753021	3	Ctrl	LM	MG
TTTACTGAGGTGATAT-1_1_1	7.83895570013293	-1.03925347278139	22	Ctrl	LM	CD8 TEM
TTTACTGCATCGGAAG-1_1_1	-6.35045069482557	7.82062530567625	8	Ctrl	LM	Class. Mono
AAAGAACAGCAATAGT-1_1_1	9.17936068746813	-4.74375486323854	13	Ctrl	LM	CD8 TEM
AAAGTCCAGGTCCCTG-1_1_1	8.01461249563464	-4.28761005351564	13	Ctrl	LM	CD8 TEM
AAAGTGACAGGTCAAG-1_1_1	10.319768249724	-4.1502904886963	24	Ctrl	LM	NK
AAATGGAGTATGCAAA-1_1_1	-5.98142117288343	9.36080312778929	8	Ctrl	LM	Class. Mono
AACAAAGTCGATACTG-1_1_1	9.51174956533679	-0.298605024314132	10	Ctrl	LM	CD8 TEM
AACAGGGTCCCTCTCC-1_1_1	8.60881644460925	-4.64849901149293	13	Ctrl	LM	CD4 TCM
AACCAACGTGCACGCT-1_1_1	9.1110690233446	-4.87259244868776	13	Ctrl	LM	CD8 TEM
AACCATGTCCTCCACA-1_1_1	-2.374713838365	6.35223484089354	21	Ctrl	LM	cDC2
AACCTGAGTCTCTCTG-1_1_1	9.80940371725329	0.186519660556111	6	Ctrl	LM	CD4 TCM
AACCTTTAGTATCTGC-1_1_1	9.06340724203356	-0.170094847178665	6	Ctrl	LM	CD4 TEM
AACGAAAGTCGAGTGA-1_1_1	5.66439849111804	-11.8816571230652	18	Ctrl	LM	B naive
AACGAAATCCTTACCG-1_1_1	-2.10524290826551	0.7200716440914	3	Ctrl	LM	MG
AACGTCACACTTTATC-1_1_1	8.57767516348132	-4.63950633952638	13	Ctrl	LM	CD8 TEM
AACTTCTGTATATGGA-1_1_1	8.51491004202136	1.20466011812666	6	Ctrl	LM	Treg
AAGAACACAATTCTTC-1_1_1	8.08644896719225	-2.2008173460724	22	Ctrl	LM	CD8 TEM
AAGACAACATTCTCCG-1_1_1	-3.5468203428053	0.250427425408158	17	Ctrl	LM	CAMs
AAGACAAGTGAATTGA-1_1_1	9.11741858694323	0.259933498257193	6	Ctrl	LM	CD4 TEM
AAGATAGAGGAGAATG-1_1_1	9.20555049154528	-5.00598049113771	13	Ctrl	LM	CD4 TCM
AAGCATCGTGGATTTC-1_1_1	9.48559504720934	-0.60651886413118	10	Ctrl	LM	CD8 TEM
AAGCCATCAACGGGTA-1_1_1	7.83059102270373	2.0276138787506	6	Ctrl	LM	CD8 Naive
AAGCGTTGTCCTTGTC-1_1_1	6.12771207067736	-11.384260653949	18	Ctrl	LM	B memory
AAGGAATTCTAACGGT-1_1_1	4.367065250609	-11.5496563906433	18	Ctrl	LM	B intermediate
AAGGTAAGTGGCTCTG-1_1_1	8.62973338339098	-1.21858763644716	10	Ctrl	LM	CD8 TCM
AAGTACCTCACCTGTC-1_1_1	9.3563492891527	-5.17027664134523	13	Ctrl	LM	CD8 TEM
AAGTCGTAGGGTACGT-1_1_1	8.21859389517077	2.31845903446654	6	Ctrl	LM	CD4 Naive
AAGTCGTGTTAATGAG-1_1_1	8.50103408071764	-0.671064257121292	6	Ctrl	LM	CD4 TEM
AAGTCGTTCATCACTT-1_1_1	0.308282077047906	1.56480503132323	3	Ctrl	LM	MG
AAGTGAAAGTCATCGT-1_1_1	-9.68229645517103	4.56019830753783	27	Ctrl	LM	pDC
AAGTGAAGTACCCACG-1_1_1	8.19760733816393	0.077668369316849	6	Ctrl	LM	CD4 TEM
AAGTGAAGTCTTCATT-1_1_1	10.1812394258715	-0.632659911608902	6	Ctrl	LM	CD4 TEM
AAGTTCGCACGATTCA-1_1_1	6.26585799429186	-11.2410578722717	18	Ctrl	LM	B intermediate
AATAGAGCATATGCGT-1_1_1	9.0687106249071	-2.36031269977113	6	Ctrl	LM	CD4 TEM
AATAGAGGTTGGGTTT-1_1_1	9.42825919363268	1.09773129274825	6	Ctrl	LM	CD4 TCM
AATCACGAGGTCATTC-1_1_1	8.08699160787829	1.12841939976195	6	Ctrl	LM	CD4 TCM
AATCACGTCGATACTG-1_1_1	5.68217307302722	-11.769195079303	18	Ctrl	LM	B intermediate
AATCGACCACTTGGGC-1_1_1	7.41156560156115	1.74976158192137	6	Ctrl	LM	CD8 Naive
AATCGACTCCGTGACG-1_1_1	9.36527377340563	0.373778425657543	6	Ctrl	LM	CD4 TCM
AATCGACTCGGAAACG-1_1_1	7.36030513021716	-0.112251072621551	10	Ctrl	LM	gdT
AATCGTGAGCATCGAG-1_1_1	8.81460505697497	1.65534150650481	6	Ctrl	LM	CD4 TCM
AATCGTGTCGTGTGAT-1_1_1	8.0149186250902	0.0429374282596438	10	Ctrl	LM	CD8 TEM
AATGAAGCACGCACCA-1_1_1	9.20710307333239	-4.86074876735231	13	Ctrl	LM	CD8 TEM
AATGACCTCGTTAGTG-1_1_1	7.50861626837023	-0.790277480578628	22	Ctrl	LM	CD8 TEM
AATGGAACAATCGAAA-1_1_1	8.06832629415759	-1.93246865222475	22	Ctrl	LM	CD8 TEM
AATTTCCTCTCTCTTC-1_1_1	9.36695033285388	2.08750569870451	6	Ctrl	LM	CD4 Naive
ACAAGCTAGTCAATCC-1_1_1	8.91098052236804	2.14755678226927	6	Ctrl	LM	CD4 TCM
ACACTGAAGACTACGG-1_1_1	8.64936858389147	-1.46832740256807	6	Ctrl	LM	CD8 TEM
ACACTGAGTACGACTT-1_1_1	0.416258275244318	6.11758709003905	2	Ctrl	LM	Class. Mono
ACAGCCGCACTAACGT-1_1_1	8.31747657034167	-0.929992556071487	6	Ctrl	LM	CD4 TEM
ACATCGAAGTTGGCGA-1_1_1	8.60553485128649	2.34864258816222	6	Ctrl	LM	Treg
ACATGCAAGGTAAGAG-1_1_1	9.51469546530016	0.149714068078789	6	Ctrl	LM	CD4 TEM
ACATTTCAGCGTCGAA-1_1_1	8.84779196951159	-4.02666807124635	13	Ctrl	LM	CD8 TEM
ACATTTCGTGTCCGTG-1_1_1	9.63237220022448	0.157238230609688	6	Ctrl	LM	ILC
ACATTTCTCTGTGCGG-1_1_1	9.03175193044909	0.0399308060644	10	Ctrl	LM	CD4 TEM
ACCATTTAGTATAGAC-1_1_1	9.57274562093981	-0.303666233515945	10	Ctrl	LM	CD8 TCM
ACCCTCAGTACTGTTG-1_1_1	8.33747988912829	-4.75220823237917	13	Ctrl	LM	dnT
ACCCTTGCACGAGGAT-1_1_1	8.38848525259264	-4.94031238505861	13	Ctrl	LM	CD8 TEM
ACCCTTGGTATACGGG-1_1_1	8.49694758627184	0.953112125897202	6	Ctrl	LM	Treg
ACCCTTGTCGACACCG-1_1_1	9.48224478933581	-4.42507219264528	28	Ctrl	LM	CD8 TEM
ACCTGAACACGGCCAT-1_1_1	9.77598506185778	-2.1760964388611	24	Ctrl	LM	NK
ACCTGTCAGGGCGAAG-1_1_1	8.75867682668932	1.26776605894545	6	Ctrl	LM	CD4 TCM
ACGATGTAGTCTTGGT-1_1_1	10.0572369692064	-3.99714183757326	24	Ctrl	LM	CD8 TEM
ACGATGTTCGTTTACT-1_1_1	8.2645695802904	-0.0771944219829709	6	Ctrl	LM	CD4 TEM
ACGGAAGCAAGCCTGC-1_1_1	7.66084939214953	-1.00004637191316	22	Ctrl	LM	CD8 TEM
ACGGAAGCACGCGTGT-1_1_1	8.76359397146472	0.41654954900721	10	Ctrl	LM	CD4 TEM
ACGTAGTTCCGCAGTG-1_1_1	5.77390986654528	-11.6543240542175	18	Ctrl	LM	B intermediate
ACGTTCCCAGCTTCGG-1_1_1	9.86181861135729	0.13016486217955	6	Ctrl	LM	CD4 TCM
ACGTTCCTCTAAGCGT-1_1_1	9.49719744894274	0.859394729637894	6	Ctrl	LM	CD4 TCM
ACTACGACATACATCG-1_1_1	9.30226737234362	1.63138794949034	6	Ctrl	LM	CD4 TCM
ACTACGACATGGCCCA-1_1_1	9.1116736528612	-4.64115858027956	6	Ctrl	LM	CD4 TEM
ACTACGAGTGCTATTG-1_1_1	8.75396758291491	-3.88072776744386	13	Ctrl	LM	CD4 TEM
ACTATTCAGGATTCCT-1_1_1	8.20977717611559	2.2469478850601	6	Ctrl	LM	CD4 Naive
ACTATTCGTCACTACA-1_1_1	-8.50326126840345	8.18466711094359	23	Ctrl	LM	HSPC
ACTGATGAGATCACTC-1_1_1	7.64168149206408	1.74553418209532	6	Ctrl	LM	CD8 Naive
ACTGCAATCTGGACCG-1_1_1	9.22491008016833	-4.81641817042848	13	Ctrl	LM	CD8 TEM
ACTGTGAGTGCAACAG-1_1_1	8.78888159963854	-0.274457752204147	10	Ctrl	LM	CD8 TEM
ACTTAGGCAGAACATA-1_1_1	9.26287299368151	1.14858394911269	6	Ctrl	LM	CD4 TCM
ACTTAGGGTTAAGTCC-1_1_1	8.33448153707751	0.645334840321335	6	Ctrl	LM	CD4 TEM
ACTTAGGTCTTAGCCC-1_1_1	7.72063046667346	-2.49173498103639	22	Ctrl	LM	CD8 TEM
ACTTATCAGCTGGTGA-1_1_1	8.74656993124255	2.46147203495482	6	Ctrl	LM	CD4 Naive
ACTTCCGAGCTGGTGA-1_1_1	10.43567782614	-4.24673461864015	24	Ctrl	LM	NK
ACTTCCGCAATTGGTC-1_1_1	7.8385589716173	-1.27724516341707	22	Ctrl	LM	CD8 TEM
ACTTCCGCAGAGTCAG-1_1_1	10.7300494310594	-2.88440370509645	24	Ctrl	LM	NK
ACTTTCAAGCATGCGA-1_1_1	8.81764918539294	-4.95278215358278	13	Ctrl	LM	CD8 TEM
ACTTTCAAGGCCTAGA-1_1_1	10.6158822176195	-4.27453851649782	24	Ctrl	LM	NK
ACTTTCAAGTACTGTC-1_1_1	7.92395144674548	-2.21883892962953	22	Ctrl	LM	CD8 TEM
AGAAATGAGAGGATGA-1_1_1	8.93956309530505	2.35725021412352	6	Ctrl	LM	CD4 Naive
AGAAATGGTCATGCAT-1_1_1	10.7975314256883	-2.5997385973694	24	Ctrl	LM	NK
AGAAATGGTCGGTAAG-1_1_1	8.89642363760241	-2.3505337233307	28	Ctrl	LM	CD8 TEM
AGAAATGTCACCTCTG-1_1_1	9.03774768087634	1.98502540638426	6	Ctrl	LM	Treg
AGAACAACACAACCGC-1_1_1	9.00599700186022	0.134886011981758	6	Ctrl	LM	CD4 TEM
AGAACAATCAAGCCGC-1_1_1	9.75463515493639	0.607302070164475	6	Ctrl	LM	CD4 TEM
AGAACAATCCTGTACC-1_1_1	9.1545899507738	-4.08025741527101	13	Ctrl	LM	CD8 TEM
AGAACCTGTTGGATCT-1_1_1	8.69704562399157	0.631599903607163	6	Ctrl	LM	CD4 TEM
AGACAAATCGCATGAT-1_1_1	10.1536305544115	-2.17885088870546	24	Ctrl	LM	NK_CD56bright
AGACAGGGTGTTTACG-1_1_1	7.92174464437731	1.29657638123015	6	Ctrl	LM	CD4 TCM
AGACAGGTCAAGGACG-1_1_1	8.93553382131823	-1.66725385139009	28	Ctrl	LM	gdT
AGACAGGTCGGACGTC-1_1_1	8.04423361990222	1.95182514240721	6	Ctrl	LM	CD4 TEM
AGACTCAAGCAGCGAT-1_1_1	8.81661921713122	-0.937799214816299	22	Ctrl	LM	CD8 TEM
AGAGAATCATCGATAC-1_1_1	-6.27213829782239	6.86529731800536	8	Ctrl	LM	Class. Mono
AGATAGAAGCCTTCTC-1_1_1	9.54796725485095	0.416328788304123	6	Ctrl	LM	CD4 TEM
AGATCCAGTTTGGAAA-1_1_1	-5.30044478204481	7.6556177144287	8	Ctrl	LM	Class. Mono
AGATCGTCACGCAAAG-1_1_1	8.528038322661	-5.14672851512453	13	Ctrl	LM	CD8 TEM
AGATGAATCATGAGGG-1_1_1	6.01611119482287	-11.5684609408142	18	Ctrl	LM	B naive
AGATGAATCTGTCCCA-1_1_1	10.6562808153368	-4.14164161632082	24	Ctrl	LM	NK
AGCCAATCAGGTGTTT-1_1_1	8.91608363363513	1.92667710831145	6	Ctrl	LM	CD4 TCM
AGCGTATAGGTTCAGG-1_1_1	8.03329211447009	-4.54263067195436	13	Ctrl	LM	dnT
AGCTACAAGGCTTTCA-1_1_1	-8.54206436898939	9.40838956882933	23	Ctrl	LM	Non-Class. Mono
AGCTCAAGTGATTCTG-1_1_1	8.08852416250475	-0.64686685750505	10	Ctrl	LM	CD8 TCM
AGCTTCCTCCTGTTGC-1_1_1	10.7378972170091	-3.24968957850954	24	Ctrl	LM	NK
AGCTTCCTCGAAACAA-1_1_1	-6.50351065423719	7.10645341923216	8	Ctrl	LM	Class. Mono
AGGAATAGTCCGAAGA-1_1_1	9.36790591451891	-1.32568871924898	28	Ctrl	LM	gdT
AGGACGAGTATAGGAT-1_1_1	9.83322173330554	0.898056507611069	6	Ctrl	LM	CD4 TCM
AGGAGGTGTTGCATCA-1_1_1	9.42492037985095	1.8459697966812	6	Ctrl	LM	CD8 Naive
AGGAGGTTCGTTAGAC-1_1_1	8.98740512106188	2.002155900502	6	Ctrl	LM	gdT
AGGATCTAGATGAATC-1_1_1	8.29486209127673	-5.2757902140381	13	Ctrl	LM	CD4 TCM
AGGCATTGTCATCCGG-1_1_1	9.46674567434557	2.2021549945114	6	Ctrl	LM	CD4 Naive
AGGCCACTCCTCACGT-1_1_1	8.89065772268542	-1.46308684299013	10	Ctrl	LM	CD8 TCM
AGGGTCCGTCTAACGT-1_1_1	8.11840373251208	-5.29181146571657	13	Ctrl	LM	CD4 TCM
AGGGTTTGTGGATTTC-1_1_1	7.54449588033923	-0.0977151984932096	22	Ctrl	LM	CD4 TEM
AGGTAGGCACCCTATC-1_1_1	-2.2374143007063	6.70967054417113	21	Ctrl	LM	cDC2
AGGTCATAGTAGCATA-1_1_1	-5.67845219400159	6.29091596653441	8	Ctrl	LM	Class. Mono
AGGTCATGTATTAAGG-1_1_1	5.47542411062487	-11.9155259127381	18	Ctrl	LM	B naive
AGGTCTAAGCGCTGCT-1_1_1	8.42945700857409	1.1851113443611	6	Ctrl	LM	CD4 TCM
AGGTCTAGTTCGAACT-1_1_1	8.70789080831774	0.708173484110626	6	Ctrl	LM	CD4 TEM
AGGTGTTCACCGAATT-1_1_1	7.72784262869128	1.42741775562743	6	Ctrl	LM	CD4 TEM
AGGTGTTTCAGTGTTG-1_1_1	9.47585326406725	-0.785160541033951	28	Ctrl	LM	gdT
AGGTTGTAGAGTCGAC-1_1_1	9.17276602957018	-0.378204524016586	10	Ctrl	LM	CD8 TEM
AGGTTGTCAGAGTGAC-1_1_1	8.10631018850573	2.10022580673674	6	Ctrl	LM	CD4 Naive
AGGTTGTTCACTGCTC-1_1_1	8.21943312856921	-1.01101028869173	6	Ctrl	LM	CD8 TEM
AGTAACCAGGACAAGA-1_1_1	6.85581809255847	-0.952977656817642	22	Ctrl	LM	CD8 TEM
AGTACCAGTATGGAGC-1_1_1	9.29713660452136	-4.78729009578249	13	Ctrl	LM	CD8 TEM
AGTACCATCAGCTGTA-1_1_1	9.76303321096667	1.00726699879149	6	Ctrl	LM	CD4 TCM
AGTACTGAGGAGTCTG-1_1_1	8.71983653280505	0.788233161473068	10	Ctrl	LM	CD4 TEM
AGTAGCTGTATCCCTC-1_1_1	9.00499373647936	1.09528493931273	6	Ctrl	LM	Treg
AGTCAACCAAGCAATA-1_1_1	10.1454690096117	-0.411237120127884	10	Ctrl	LM	CD8 TCM
AGTCAACCAGATCCTA-1_1_1	4.54830247137316	-11.7112545962097	18	Ctrl	LM	B naive
AGTCAACTCGAACTCA-1_1_1	-2.03648918893568	6.73869133045653	21	Ctrl	LM	cDC2
AGTCACAGTAGGAGGG-1_1_1	8.1963437196947	1.74660635044554	6	Ctrl	LM	CD4 TCM
AGTCTCCCATGGCTAT-1_1_1	8.36070948812731	-0.483094274497238	10	Ctrl	LM	CD8 TCM
AGTCTCCTCACCATGA-1_1_1	9.84491378042468	1.51442694714049	6	Ctrl	LM	CD4 TCM
AGTGCCGGTTCGAACT-1_1_1	7.52730303976305	-1.56812679717561	22	Ctrl	LM	CD8 TEM
AGTTCCCAGCCGGATA-1_1_1	9.24687987539538	0.818781376385483	6	Ctrl	LM	CD4 TEM
ATACCTTGTCAACATC-1_1_1	8.98676711294421	2.12205553104857	6	Ctrl	LM	CD4 Naive
ATACCTTGTCCCGCAA-1_1_1	9.20844584676989	-4.52134370753786	13	Ctrl	LM	CD8 TEM
ATACTTCCAGTTTGGT-1_1_1	-6.59537428643934	6.99719905903319	8	Ctrl	LM	Class. Mono
ATAGAGAAGGTAAAGG-1_1_1	9.28476458761462	-4.78955364177248	13	Ctrl	LM	CD4 TEM
ATATCCTAGTGTTCCA-1_1_1	8.9742692110277	-1.16140139052888	10	Ctrl	LM	CD8 TCM
ATCACGAGTTCTTCAT-1_1_1	7.80444842550524	0.714596421026978	6	Ctrl	LM	CD4 TEM
ATCAGGTCAACCACGC-1_1_1	8.4400485155321	-0.258373617625442	10	Ctrl	LM	CD8 TEM
ATCATTCAGTCGTCTA-1_1_1	9.88532954427966	1.67952585270384	6	Ctrl	LM	CD8 Naive
ATCATTCCACTAGGCC-1_1_1	8.93546134207018	2.24649560501555	6	Ctrl	LM	CD4 Naive
ATCCCTGGTTGCTGAT-1_1_1	-9.77365368631116	4.47757768681029	27	Ctrl	LM	pDC
ATCCCTGTCTTCTGGC-1_1_1	9.16896277639636	-1.11707019755861	10	Ctrl	LM	CD8 TCM
ATCGCCTCAAGTCGTT-1_1_1	7.89523297521838	2.06640815784911	6	Ctrl	LM	CD4 Naive
ATCGCCTCACCATATG-1_1_1	7.99899512502917	-0.340587853884903	10	Ctrl	LM	CD8 TCM
ATCGGATCATATCTGG-1_1_1	4.62847310278185	-11.9355854983093	18	Ctrl	LM	B naive
ATCGGCGGTCTCCTGT-1_1_1	8.84452277395495	-5.01543998668214	13	Ctrl	LM	CD8 TEM
ATCGTGAAGCTGAGTG-1_1_1	9.72952491018542	0.836155474686417	6	Ctrl	LM	CD4 TCM
ATCGTGAAGGGAGGGT-1_1_1	8.16386061880358	-4.93324232051393	13	Ctrl	LM	CD8 Naive
ATCGTGAGTCCTTTGC-1_1_1	8.01098853323229	-2.20862603137514	22	Ctrl	LM	CD8 TEM
ATCTCTATCCGTCCTA-1_1_1	-5.08481568124525	9.05607366611937	8	Ctrl	LM	Class. Mono
ATCTTCAAGTAACCGG-1_1_1	8.71412402364977	1.1028296952484	6	Ctrl	LM	CD4 TEM
ATCTTCAGTAACCCTA-1_1_1	8.01324874136218	-4.66704559276125	13	Ctrl	LM	Treg
ATGAGGGTCCATGAGT-1_1_1	9.09976989004382	-2.08947563121339	10	Ctrl	LM	CD8 TEM
ATGAGTCTCGATTGGT-1_1_1	-5.98537319925062	8.18557357838133	8	Ctrl	LM	Class. Mono
ATGCATGAGCTCATAC-1_1_1	8.91495352957018	-3.8267254824402	13	Ctrl	LM	CD8 TEM
ATGGAGGTCGATAACC-1_1_1	8.48637610647448	-0.800888061022964	22	Ctrl	LM	CD8 TEM
ATGGGAGAGGATTTCC-1_1_1	7.18164473745593	-0.569706320262161	22	Ctrl	LM	gdT
ATGGGAGGTTGCTCGG-1_1_1	7.59354239675768	1.29132854988554	6	Ctrl	LM	CD4 TCM
ATGGTTGTCGCCACTT-1_1_1	-5.4375903013014	-6.18170309016725	1	Ctrl	LM	MG
ATTACTCGTCTCACAA-1_1_1	4.62554722997912	-11.7465014452698	18	Ctrl	LM	B naive
ATTACTCTCCGAGCTG-1_1_1	-3.49049490716688	7.78503465702513	8	Ctrl	LM	Class. Mono
ATTATCCCAAATGGAT-1_1_1	9.61152392599352	1.7810341124771	6	Ctrl	LM	CD4 TCM
ATTATCCTCCATCAGA-1_1_1	9.79859572622546	0.09011131575087	6	Ctrl	LM	CD4 TCM
ATTCACTTCATTTCCA-1_1_1	4.30962735388049	-11.3873000139954	18	Ctrl	LM	B naive
ATTCACTTCTTTCAGT-1_1_1	5.50956279012927	-11.8250708575012	18	Ctrl	LM	B naive
ATTCATCGTCGCATGC-1_1_1	7.49541217062243	0.144591197871956	10	Ctrl	LM	CD8 TCM
ATTCCTAAGTTTGCTG-1_1_1	0.0810805332995277	0.824792922043595	3	Ctrl	LM	MG
ATTCCTATCGGCTGAC-1_1_1	-5.92845219400159	7.97062778522948	8	Ctrl	LM	Class. Mono
ATTCTACAGCTCCACG-1_1_1	9.8784440157152	1.9205707316635	6	Ctrl	LM	CD4 Naive
ATTCTACCATAGATGA-1_1_1	8.39658099386462	-4.23626422832033	13	Ctrl	LM	CD8 TEM
ATTCTTGAGTACTGGG-1_1_1	5.27510482046374	-11.9052376742127	18	Ctrl	LM	B memory
ATTCTTGCACCGTCGA-1_1_1	-9.81748265054456	4.43362760593871	27	Ctrl	LM	pDC
ATTCTTGGTGGACTAG-1_1_1	5.05912810537585	-11.7391219134094	18	Ctrl	LM	B memory
ATTGGGTGTTCTCCTG-1_1_1	8.75268298361071	-4.99981403300783	13	Ctrl	LM	CD8 TEM
ATTGTTCCAACCGCCA-1_1_1	10.0081980821825	-0.232919573283401	6	Ctrl	LM	CD4 TEM
ATTGTTCCAGTGAGCA-1_1_1	8.18318873617419	2.18964552929381	6	Ctrl	LM	CD4 Naive
ATTTACCGTTAATCGC-1_1_1	-6.12208241250745	7.15170526554564	8	Ctrl	LM	Class. Mono
ATTTCACAGGCACTCC-1_1_1	-6.21585911538831	7.73673820545653	8	Ctrl	LM	Class. Mono
ATTTCACCAACCTATG-1_1_1	8.63832408163317	-2.09589576671144	22	Ctrl	LM	CD8 TEM
ATTTCACCAGCGAACA-1_1_1	-2.4294332864546	6.37910747578124	21	Ctrl	LM	cDC2
ATTTCACGTACCCGCA-1_1_1	4.85054904196032	-11.9282393450501	18	Ctrl	LM	B naive
ATTTCACTCATTCATC-1_1_1	9.08577090475329	2.17416656067351	6	Ctrl	LM	CD8 Naive
ATTTCTGGTCATGACT-1_1_1	8.82208281728991	-4.51983213374635	13	Ctrl	LM	CD8 TEM
CAACAACAGGTTCCGC-1_1_1	8.83304911825427	-4.71741914699098	13	Ctrl	LM	CD4 TEM
CAACAACTCAACTGAC-1_1_1	9.09191542837389	1.50642049362639	6	Ctrl	LM	CD4 TCM
CAACAGTTCTGCGGGT-1_1_1	8.70686942312487	-1.07308876464387	10	Ctrl	LM	CD8 TEM
CAACGGCAGACTGGGT-1_1_1	-5.91746825006238	9.09376382877806	21	Ctrl	LM	cDC2
CAAGACTCACAACGTT-1_1_1	8.33177882406481	0.815583825611862	6	Ctrl	LM	CD4 TEM
CAAGAGGGTACCGGCT-1_1_1	10.0256112215258	-0.196260570979324	6	Ctrl	LM	ILC
CAAGGGAAGACAACTA-1_1_1	-9.83732289102308	4.41423320820311	27	Ctrl	LM	pDC
CAAGGGAGTCGTGGTC-1_1_1	-9.77742928292982	4.4753460889099	27	Ctrl	LM	pDC
CAATCGATCTGTCAGA-1_1_1	9.63940364095934	-1.49887478301546	28	Ctrl	LM	gdT
CAATTTCTCACCTTAT-1_1_1	9.6741154787279	0.112699881696495	6	Ctrl	LM	CD4 TCM
CACACAACACGGAAGT-1_1_1	8.95184832784899	-0.303227543330398	6	Ctrl	LM	CD4 TEM
CACTAAGCAGTAACCT-1_1_1	10.1996558305956	-0.753453134989944	10	Ctrl	LM	CD8 TCM
CACTGTCAGTCCCAAT-1_1_1	9.11711531851061	-5.00351095149538	13	Ctrl	LM	CD8 TEM
CAGATACGTTAGTTCG-1_1_1	9.12920314047106	0.0766337816951602	10	Ctrl	LM	CD8 TCM
CAGATCAGTTGTCAGT-1_1_1	7.68180876943835	-1.79211139628908	22	Ctrl	LM	CD8 TEM
CAGATTGAGATCCAAA-1_1_1	8.40538912985095	-4.60025215098878	6	Ctrl	LM	CD4 TCM
CAGATTGCAATAGAGT-1_1_1	8.31563502523669	-0.174246876931396	10	Ctrl	LM	CD8 TCM
CAGCAATCAACCGATT-1_1_1	8.71318846914538	-1.04553878257295	22	Ctrl	LM	CD8 TEM
CAGCACGGTTGCGGCT-1_1_1	-9.28714054849378	4.8505034451721	27	Ctrl	LM	pDC
CATAAGCGTGATAGAT-1_1_1	-2.34444683816663	6.57106542637328	21	Ctrl	LM	cDC2
CATACAGCAGGAGGTT-1_1_1	7.57624798986681	-0.456790804362503	22	Ctrl	LM	CD8 TEM
CATCAAGAGTGCACTT-1_1_1	7.66300946447619	0.590098888182434	6	Ctrl	LM	CD4 TEM
CATCAAGCAAATACGA-1_1_1	8.85771208975085	-2.15641593883058	28	Ctrl	LM	CD8 TEM
CATCCACAGCTGAGTG-1_1_1	8.89400893423327	-5.02346467921754	13	Ctrl	LM	CD8 TEM
CATCCCAAGTCTGTAC-1_1_1	9.73964816305407	-0.616645097232071	6	Ctrl	LM	CD4 TEM
CATCCGTGTGTCCATA-1_1_1	7.58288031790026	-0.0475453431369932	10	Ctrl	LM	CD8 TEM
CATGAGTAGCATCAAA-1_1_1	9.90644103262194	0.434483200812134	6	Ctrl	LM	CD4 TCM
CATGCAAAGCTACTAC-1_1_1	-2.12101811197034	1.70193636467436	21	Ctrl	LM	HSPC
CATGCAACAGGTGTTT-1_1_1	9.59425288412341	-1.11612069556734	10	Ctrl	LM	CD8 TEM
CATGGTACACGGTCTG-1_1_1	8.7425273058153	1.47662293961028	6	Ctrl	LM	CD4 TCM
CATTCATAGAGAAGGT-1_1_1	8.87718039724597	-4.26010417888185	13	Ctrl	LM	CD8 TEM
CATTCTACACGACTAT-1_1_1	-2.53375595834485	0.586459726595673	3	Ctrl	LM	MG
CATTCTAGTGAGTAGC-1_1_1	9.49660521719225	1.30860102226714	6	Ctrl	LM	Treg
CCACGTTAGAAGTCAT-1_1_1	9.99134570333727	0.453641683363709	6	Ctrl	LM	CD4 TCM
CCACGTTGTCACAATC-1_1_1	9.27546149465807	1.60534846832732	6	Ctrl	LM	CD4 TCM
CCATAAGGTTGTCTAG-1_1_1	8.85521441671618	-4.79585838267824	13	Ctrl	LM	CD8 TEM
CCATAAGTCATTATCC-1_1_1	9.56477385732897	0.712600678705963	6	Ctrl	LM	CD4 TCM
CCATCACGTACCGTCG-1_1_1	9.80901271078356	-1.03944694945833	10	Ctrl	LM	CD8 TCM
CCATCACGTGATATAG-1_1_1	9.04650527212389	-4.89460134456178	6	Ctrl	LM	CD4 TEM
CCCAACTGTTCTCTAT-1_1_1	10.1378205415941	-0.659398495650497	6	Ctrl	LM	CD4 TEM
CCCATTGCAAAGTATG-1_1_1	9.68036490652331	-4.38499832103273	24	Ctrl	LM	CD8 TEM
CCCATTGGTCATGACT-1_1_1	5.0821269151903	-11.7633814806702	18	Ctrl	LM	B intermediate
CCCTCAAAGGCCACCT-1_1_1	-2.94696706559888	7.57045507481078	21	Ctrl	LM	cDC2
CCCTCAACACCCTAAA-1_1_1	9.14229899618395	-1.48173737475893	10	Ctrl	LM	CD8 TCM
CCCTCAATCGGTATGT-1_1_1	10.0842946169115	-0.681657731032577	10	Ctrl	LM	CD8 TEM
CCCTCTCAGTGCTCAT-1_1_1	9.04371291372546	-1.08881127784273	10	Ctrl	LM	CD8 TEM
CCCTGATCATTACGGT-1_1_1	8.73367530081042	-3.66493606517335	13	Ctrl	LM	CD8 TEM
CCGCAAGAGATTAGTG-1_1_1	8.23351222250231	-0.592264949774948	10	Ctrl	LM	CD8 TCM
CCGTTCAAGGGCATGT-1_1_1	7.82096511099108	0.866683185601029	6	Ctrl	LM	CD4 TCM
CCTACGTCAACTAGAA-1_1_1	4.56890183660754	-11.7431311602356	18	Ctrl	LM	B naive
CCTATCGCAAATGCTC-1_1_1	9.53593093130358	-0.678019165492264	10	Ctrl	LM	CD8 TEM
CCTCAGTTCGATGGAG-1_1_1	9.29049426290759	-4.75997114131471	13	Ctrl	LM	CD8 TEM
CCTCCAATCACTCCGT-1_1_1	8.80623751852282	-3.89495038936159	13	Ctrl	LM	CD4 Naive
CCTCCTCCAGGGATAC-1_1_1	7.96700793478259	-5.08058404872438	13	Ctrl	LM	dnT
CCTCTAGTCTGACAGT-1_1_1	-2.53295487191907	6.11660862019041	21	Ctrl	LM	cDC2
CGAATTGCACGTATAC-1_1_1	7.37079030248889	-0.537547885871139	22	Ctrl	LM	CD8 TEM
CGAATTGCATGACGAG-1_1_1	9.24993163320788	2.37889123012999	6	Ctrl	LM	CD4 Naive
CGACAGCGTGCCCACA-1_1_1	-9.76990574624769	4.48068189671019	27	Ctrl	LM	pDC
CGAGTTAGTTGACTGT-1_1_1	9.70953494283923	-1.289103865123	10	Ctrl	LM	CD8 TEM
CGCAGGTAGAGAGCCT-1_1_1	7.87512379858264	-0.0866373772384794	10	Ctrl	LM	CD8 TCM
CGCATGGTCATGAGGG-1_1_1	9.34209471914538	-0.090186923241821	10	Ctrl	LM	CD8 TEM
CGCCAGATCTAGTGAC-1_1_1	9.41924697134264	0.279621287749502	6	Ctrl	LM	CD4 TCM
CGGAATTCATGACTAC-1_1_1	9.61237555715807	-4.42765474269411	28	Ctrl	LM	CD8 TEM
CGGAATTTCACTGAAC-1_1_1	4.57190877172717	-11.7713322634461	18	Ctrl	LM	B naive
CGGAATTTCTATGCCC-1_1_1	10.2112353441454	-0.588432013488022	10	Ctrl	LM	CD8 TEM
CGGGACTGTTATAGCC-1_1_1	9.13726359579333	0.468778893852028	6	Ctrl	LM	Treg
CGGGACTGTTTCGATG-1_1_1	8.97194319936999	0.343063604587111	6	Ctrl	LM	Treg
CGGGCATAGTCTCTGA-1_1_1	9.62857943746813	-0.547782480216232	10	Ctrl	LM	CD8 TEM
CGTCAAATCGAGTCTA-1_1_1	7.67889767858752	1.404375315213	6	Ctrl	LM	CD4 TCM
CGTGCTTAGAAATTCG-1_1_1	8.75599700186022	-1.03377067992708	28	Ctrl	LM	MAIT
CGTGTCTGTGTCCTAA-1_1_1	8.59328108999499	-4.11372375438234	13	Ctrl	LM	CD4 TEM
CGTTGGGCAGACAAGC-1_1_1	8.67638903829821	0.221531190478596	6	Ctrl	LM	CD4 TEM
CTAACTTTCCAGCCTT-1_1_1	8.74413996908434	-1.46185040423891	28	Ctrl	LM	CD8 TEM
CTACAGACAAGAAACT-1_1_1	9.52456694814929	1.57047152569273	6	Ctrl	LM	CD4 TCM
CTACAGACACCGTGAC-1_1_1	7.64581423971423	1.25422239353636	6	Ctrl	LM	CD4 TEM
CTACAGACATTCCTAT-1_1_1	8.7955697176195	-1.55164980838319	22	Ctrl	LM	CD8 TEM
CTACATTAGACATACA-1_1_1	8.57716304037341	0.153811619186196	10	Ctrl	LM	CD8 TCM
CTACATTTCAGCACCG-1_1_1	8.85741072866686	2.22931897690276	6	Ctrl	LM	CD4 Naive
CTACCCAAGTCTAACC-1_1_1	9.24952441427477	-4.15535116145631	13	Ctrl	LM	CD8 TEM
CTAGACACACCCTGTT-1_1_1	9.10010939810046	-1.54971277663728	10	Ctrl	LM	CD8 TCM
CTAGACATCTTTCCAA-1_1_1	9.15665656301745	-1.75925755450746	10	Ctrl	LM	CD8 TCM
CTATAGGTCGCACGGT-1_1_1	3.95320206854113	-11.0396437639954	18	Ctrl	LM	B memory
CTATCCGGTCTGTGTA-1_1_1	8.97507506582507	-0.384334980941025	10	Ctrl	LM	CD8 TCM
CTATCTAGTAAGTTAG-1_1_1	8.83610087606677	2.29528355648497	6	Ctrl	LM	CD4 Naive
CTCAAGAGTTCTCTCG-1_1_1	8.83061248037585	-0.797434329486099	10	Ctrl	LM	CD8 TEM
CTCAAGAGTTTGATCG-1_1_1	8.29759627554186	-5.10192298839113	13	Ctrl	LM	CD4 TCM
CTCAAGATCCGCACTT-1_1_1	9.13881903860339	-2.11937069842836	10	Ctrl	LM	CD4 TEM
CTCAATTAGTAGATCA-1_1_1	8.34833747122057	-1.35110449740907	6	Ctrl	LM	CD4 TEM
CTCACTGAGACATATG-1_1_1	8.73361426565417	0.104683638119492	6	Ctrl	LM	CD4 TEM
CTCAGGGTCGTAGCTA-1_1_1	10.6190312502123	-2.69412326762697	24	Ctrl	LM	NK
CTCATCGAGGAAGAAC-1_1_1	9.84607821676501	-1.58816158721468	28	Ctrl	LM	NK
CTCCATGTCCAACACA-1_1_1	9.07783633444079	-4.38115262935182	13	Ctrl	LM	CD8 TEM
CTCCATGTCGGTGTTA-1_1_1	5.18796664449938	-11.8926491732361	18	Ctrl	LM	B memory
CTCCCAACAGACAAAT-1_1_1	8.8395093080736	-4.4967226977112	13	Ctrl	LM	CD8 TEM
CTCCCTCGTGTTCAGT-1_1_1	7.18680697653063	-0.67395472476503	22	Ctrl	LM	CD8 TEM
CTCCGATCAGATCACT-1_1_1	8.38124018881091	-1.00250947425386	10	Ctrl	LM	CD8 TCM
CTCCGATCATGAGGGT-1_1_1	8.49676638815173	-3.93806648204347	13	Ctrl	LM	CD8 TEM
CTCCGATCATTCACAG-1_1_1	8.86388140890368	-1.29562246749422	6	Ctrl	LM	CD4 TEM
CTCCGATGTTTCGTTT-1_1_1	9.30499201986559	-0.191306530928817	6	Ctrl	LM	CD4 TEM
CTGAATGGTGACTCGC-1_1_1	8.59391623708972	-0.000364720320907341	6	Ctrl	LM	CD4 TEM
CTGATCCCAGAGTGAC-1_1_1	8.55457240316638	-2.29850840518495	22	Ctrl	LM	CD8 TEM
CTGCCATAGATTAGTG-1_1_1	5.33279448721179	-11.8808312411072	18	Ctrl	LM	B naive
CTGCCTATCAACTTTC-1_1_1	4.87924414846667	-11.4244647021057	18	Ctrl	LM	B intermediate
CTGCTCATCGCGGTAC-1_1_1	8.99329978201159	-0.633500337100235	10	Ctrl	LM	CD8 TEM
CTGTATTAGGCAGTCA-1_1_1	8.69708090994128	0.970265269779953	6	Ctrl	LM	CD4 TEM
CTGTATTTCTTCGTGC-1_1_1	6.90592175695666	-1.55229222724458	22	Ctrl	LM	CD8 TEM
CTGTGGGCACATCCCT-1_1_1	8.86039572927722	-4.70694971034547	13	Ctrl	LM	CD8 TEM
CTTCAATGTGATAGAT-1_1_1	8.79718619558581	1.28690677931288	6	Ctrl	LM	CD4 TEM
CTTCAATTCTCAGGCG-1_1_1	10.7962430116869	-2.90183544108888	24	Ctrl	LM	NK
CTTCCGAAGTGCGACA-1_1_1	9.25777941915759	-0.908368825412002	10	Ctrl	LM	CD8 TEM
CTTCCGATCATACGGT-1_1_1	8.86553603384264	-3.75241994807741	13	Ctrl	LM	CD8 TEM
CTTCCTTAGATTACCC-1_1_1	10.5807040331102	-4.25396394679567	24	Ctrl	LM	NK
CTTCCTTAGCCTTTGA-1_1_1	5.88364535543688	-11.6357111925842	18	Ctrl	LM	B naive
CTTCCTTCATACAGAA-1_1_1	10.6810315248705	-2.80294108340761	24	Ctrl	LM	NK
CTTCGGTCACTCTCGT-1_1_1	10.7679951784349	-3.5231411452057	24	Ctrl	LM	NK
CTTCGGTGTGTCATGT-1_1_1	7.43680554601916	-0.192393868661133	10	Ctrl	LM	CD8 TEM
CTTCTAAGTACGTAGG-1_1_1	9.21720153066882	-4.05649661967775	13	Ctrl	LM	CD8 TEM
CTTCTAAGTATTCCGA-1_1_1	9.10889655325182	-2.04968118617555	10	Ctrl	LM	CD8 TEM
CTTCTAAGTTGCACGC-1_1_1	8.77884227010973	-1.19903826663515	6	Ctrl	LM	CD4 TEM
CTTCTCTAGACATGCG-1_1_1	8.50194102499255	2.11308407833556	6	Ctrl	LM	CD8 Naive
CTTCTCTCATACATCG-1_1_1	-5.75586575296155	-6.02101087520143	1	Ctrl	LM	MG
CTTCTCTGTTACTCAG-1_1_1	-6.79370802667371	8.51212358524779	8	Ctrl	LM	Class. Mono
CTTTCAAGTTGCCAAT-1_1_1	9.07310420248278	-4.70158433864137	13	Ctrl	LM	CD4 TEM
CTTTCGGGTCTAATCG-1_1_1	4.85127764913805	-11.9094290728333	18	Ctrl	LM	B naive
GAAACCTGTAGACAGC-1_1_1	9.70070105764636	-0.734247564768997	10	Ctrl	LM	CD8 TEM
GAAGAATAGACAACAT-1_1_1	-2.29294461038343	6.48718166401366	21	Ctrl	LM	cDC2
GAAGCCCAGTCGTTAC-1_1_1	9.52807360861071	-0.891983746981827	10	Ctrl	LM	CD8 Naive
GAAGTAAAGACCATAA-1_1_1	9.21932631704577	-1.50205576369783	10	Ctrl	LM	CD8 TCM
GAAGTAATCCCTCGTA-1_1_1	7.83489590856799	-1.09283959815523	22	Ctrl	LM	CD8 TEM
GAATCACTCTTACCAT-1_1_1	9.70248728964098	2.0319672827957	6	Ctrl	LM	CD4 Naive
GAATCGTAGGTAAGAG-1_1_1	7.39770728323229	-0.742317079997268	10	Ctrl	LM	CD8 TEM
GAATCGTGTCACCCTT-1_1_1	8.18115550253161	-0.454937695956436	10	Ctrl	LM	CD8 TCM
GAATCGTGTCTTGAGT-1_1_1	7.86930352422961	2.00330531647185	6	Ctrl	LM	Treg
GACATCAAGTTGGGAC-1_1_1	7.73348218176135	0.877708733582291	6	Ctrl	LM	CD4 TEM
GACCTTCAGGATACAT-1_1_1	4.66745454046496	-11.8485932345154	18	Ctrl	LM	B intermediate
GACGCTGCATTGCCGG-1_1_1	7.80039864752062	-0.83989071795961	10	Ctrl	LM	CD8 TEM
GACTCTCAGTGGAAAG-1_1_1	8.42121630880602	1.99478411724547	6	Ctrl	LM	CD8 Naive
GACTCTCCAACGTTAC-1_1_1	9.32307273123034	1.46866262009123	6	Ctrl	LM	Treg
GACTGATCAATGCAAA-1_1_1	9.51722747061022	1.64101314594725	6	Ctrl	LM	gdT
GACTGATCACGCGCTA-1_1_1	8.01934844228991	-4.40559959361574	13	Ctrl	LM	CD8 TEM
GAGAAATAGGATTTCC-1_1_1	8.05944281790026	-0.0984382624389799	10	Ctrl	LM	CD4 TEM
GAGACTTGTCTAGGCC-1_1_1	8.66190463278063	1.40035212089995	6	Ctrl	LM	CD4 TCM
GAGAGGTGTCTACGAT-1_1_1	8.01423865530261	-5.20822000453493	13	Ctrl	LM	CD4 TCM
GAGCTGCAGACACACG-1_1_1	8.84418708059557	-4.86516380260011	13	Ctrl	LM	CD8 TEM
GAGCTGCGTGCTGCAC-1_1_1	7.46193820211657	0.0304877166984408	10	Ctrl	LM	CD8 TCM
GAGGGATGTTGCATTG-1_1_1	9.94246607992419	-1.65997362086793	24	Ctrl	LM	NK
GAGTCATAGTCCCGGT-1_1_1	5.82000523779162	-11.7149815554382	18	Ctrl	LM	B naive
GAGTCTAGTAGAGGAA-1_1_1	8.46641188833483	-0.963578581309524	22	Ctrl	LM	CD8 TEM
GAGTGAGCAGCCCAGT-1_1_1	6.93120557043322	-0.798902868724075	22	Ctrl	LM	CD8 TEM
GAGTGAGTCATGTCAG-1_1_1	8.91745215627917	0.671348572277817	6	Ctrl	LM	CD4 TCM
GAGTGTTAGTTATGGA-1_1_1	0.663356184694849	6.46659421970824	3	Ctrl	LM	MG
GAGTGTTCAGGACTTT-1_1_1	7.33625537130602	-1.32904577205202	22	Ctrl	LM	CD8 TEM
GAGTTACAGGCAGTCA-1_1_1	7.55148392889269	0.869158208870682	6	Ctrl	LM	CD4 TEM
GAGTTACAGGCTTAGG-1_1_1	6.02619534704455	-11.4961152071716	18	Ctrl	LM	B memory
GAGTTACTCAGCTGTA-1_1_1	9.07580786916979	1.3281555180786	6	Ctrl	LM	CD4 TEM
GAGTTACTCAGTGTGT-1_1_1	9.02280455801257	2.10678911259154	6	Ctrl	LM	CD4 Naive
GAGTTGTTCTCGCTTG-1_1_1	9.19198352072009	-4.05282688090822	13	Ctrl	LM	CD4 TEM
GATAGAAGTGCATGAG-1_1_1	9.38308364126452	-5.09926795909425	13	Ctrl	LM	CD8 TEM
GATAGCTCAGTAGAGC-1_1_1	-1.57477062967054	2.19717097332457	17	Ctrl	LM	CAMs
GATCACACAAGGCTTT-1_1_1	5.09805613729723	-11.8993020052673	18	Ctrl	LM	B naive
GATCACAGTGCACGCT-1_1_1	9.00839549276598	-1.28526329944154	10	Ctrl	LM	CD8 TCM
GATCACATCTTGTTAC-1_1_1	9.20222884390124	-1.48632585952303	10	Ctrl	LM	CD8 TEM
GATCATGAGTTACGAA-1_1_1	10.7613871690966	-4.0430488581421	24	Ctrl	LM	NK
GATCATGCACACCGAC-1_1_1	7.93732720587023	-5.2159552569153	13	Ctrl	LM	CD4 Naive
GATCCCTAGGACAAGA-1_1_1	8.76983767721423	2.07430362751463	6	Ctrl	LM	CD4 TCM
GATCCCTGTAGTCGTT-1_1_1	5.90385133001574	-11.6451992983582	18	Ctrl	LM	B naive
GATCCCTGTGCAACGA-1_1_1	8.15790110800036	-3.86118459651491	13	Ctrl	LM	CD8 TEM
GATCGTAGTGCAGGAT-1_1_1	8.52178984853991	-1.00119876811525	22	Ctrl	LM	CD8 TEM
GATTCGACAGACAATA-1_1_1	10.2392256853319	-2.52915644595644	24	Ctrl	LM	NK
GATTCGACAGTAGAAT-1_1_1	4.62616282675036	-11.7537398333313	18	Ctrl	LM	B intermediate
GATTCGACATTGCAAC-1_1_1	8.30816680166491	1.59317648460844	6	Ctrl	LM	CD4 TCM
GATTGGTAGGTAAGAG-1_1_1	8.35926753256091	0.0303664510486453	10	Ctrl	LM	CD4 TEM
GCAACATTCGGTATGT-1_1_1	9.07729560110339	0.96054291775206	6	Ctrl	LM	Treg
GCACGGTAGACCTCAT-1_1_1	8.88556414816149	-3.91278839061281	13	Ctrl	LM	CD4 TEM
GCACTAAGTTGGCCTG-1_1_1	9.62158995840319	0.0431659375665515	6	Ctrl	LM	CD4 TCM
GCAGTTAAGGTAAACT-1_1_1	8.66804248068102	-1.13519990394136	10	Ctrl	LM	CD8 TCM
GCATCTCAGTTCATCG-1_1_1	-6.66877335336439	7.58664321949461	8	Ctrl	LM	Class. Mono
GCATGATAGGTCATCT-1_1_1	7.6482103464342	1.61621844818571	6	Ctrl	LM	CD4 TCM
GCATGATCAATTGGTC-1_1_1	8.55244952413805	-4.58094787547609	13	Ctrl	LM	CD4 TCM
GCATGATTCAGAGTGG-1_1_1	8.58133250448473	0.574371189379486	6	Ctrl	LM	CD4 TEM
GCATTAGTCTCGACCT-1_1_1	10.1642907259203	-0.59233736941835	10	Ctrl	LM	CD4 TEM
GCCCAGAAGGTAACTA-1_1_1	5.30176240179308	-11.6789422030213	18	Ctrl	LM	B intermediate
GCCCGAAAGGCTTCCG-1_1_1	-9.3222166898512	4.82642841389159	27	Ctrl	LM	pDC
GCCGTGAAGTCGAGGT-1_1_1	7.03895646307238	-1.71375417659303	22	Ctrl	LM	CD8 TEM
GCGATCGGTGGCTGAA-1_1_1	-2.1037382486128	6.178634167218	21	Ctrl	LM	cDC2
GCGTTTCAGGGAGGTG-1_1_1	5.98795396063097	-11.6966443056824	18	Ctrl	LM	B naive
GCTACAAAGGACATCG-1_1_1	-3.06563299920789	0.597199917340073	3	Ctrl	LM	MG
GCTACAATCTGCATGA-1_1_1	8.0482667085863	2.09361970474699	6	Ctrl	LM	Treg
GCTGGGTCAATACGAA-1_1_1	9.7193396684862	1.94245350410918	6	Ctrl	LM	Treg
GCTTCACGTGACACAG-1_1_1	9.47975760671862	1.71000981380919	6	Ctrl	LM	CD4 TCM
GGAATCTTCTAAGCCA-1_1_1	8.03188735220202	0.321352795266899	6	Ctrl	LM	CD8 TCM
GGAATGGAGAGCGACT-1_1_1	9.54238730642565	-2.51098465869447	22	Ctrl	LM	gdT
GGACGTCAGCCTATCA-1_1_1	7.21241694662341	-0.226472198462692	28	Ctrl	LM	MAIT
GGACGTCAGGAACGTC-1_1_1	9.14385253164538	-3.65131354281923	10	Ctrl	LM	CD8 TEM
GGAGAACGTAGCTCGC-1_1_1	9.07435160848864	1.14151299049834	6	Ctrl	LM	Treg
GGAGGATTCACCGCTT-1_1_1	9.03862506124743	1.46131324818114	6	Ctrl	LM	CD4 TCM
GGATCTAAGAGGATGA-1_1_1	4.0452206728197	-11.0256218905213	18	Ctrl	LM	B intermediate
GGATCTAAGTCAGAGC-1_1_1	10.4687789079882	-4.26329183528444	24	Ctrl	LM	NK
GGATGTTGTTAGAAAC-1_1_1	9.70360022756823	1.5770523553131	6	Ctrl	LM	CD4 Naive
GGATGTTTCGCTGATA-1_1_1	9.88714438650378	0.564708799624237	6	Ctrl	LM	CD4 TEM
GGCGTCAAGCCTAACT-1_1_1	8.11402636739977	0.775840312742981	6	Ctrl	LM	CD4 TEM
GGCTTGGGTTACGATC-1_1_1	9.75131732198962	-0.576820313430038	10	Ctrl	LM	CD8 TCM
GGCTTGGTCGAAGTGG-1_1_1	8.79300242635973	-4.85013866374513	13	Ctrl	LM	CD8 TEM
GGGAAGTAGAAGTCCG-1_1_1	8.89009600851305	0.996384799980911	6	Ctrl	LM	CD4 TEM
GGGAAGTGTTGTGTTG-1_1_1	7.3969519731737	-2.35080575892946	22	Ctrl	LM	CD8 TEM
GGGACAAGTGGATCGA-1_1_1	6.07033187124499	-11.4863400454285	18	Ctrl	LM	B naive
GGGACCTGTTAACAGA-1_1_1	9.56769210073718	1.52414643814543	6	Ctrl	LM	CD4 TCM
GGGACTCAGGGATCGT-1_1_1	9.51066142294177	0.0079381470916598	6	Ctrl	LM	CD4 TEM
GGGACTCGTATGGAGC-1_1_1	7.73140317175158	-2.59711909244081	22	Ctrl	LM	CD8 TEM
GGGAGTATCTTACGTT-1_1_1	10.7964728471971	-2.84551835010072	24	Ctrl	LM	NK
GGGCTCACAGTACTAC-1_1_1	9.33926993582018	-1.38833320090791	10	Ctrl	LM	CD8 TEM
GGGTATTAGCAAGCCA-1_1_1	9.03557902548083	-4.84885168025514	13	Ctrl	LM	CD8 TEM
GGGTATTCAATAACGA-1_1_1	9.75835162374743	0.409906462335381	6	Ctrl	LM	CD4 TCM
GGGTATTCAGTTTGGT-1_1_1	9.20660811636218	-1.37761986205598	10	Ctrl	LM	CD8 TCM
GGGTCTGCACAAACGG-1_1_1	8.87483817312487	0.628369808697495	6	Ctrl	LM	CD4 TEM
GGGTTATAGTCTCGTA-1_1_1	7.9213512537218	-3.101643800235	13	Ctrl	LM	CD8 TEM
GGGTTATCATAACGGG-1_1_1	8.40003615591296	-4.2484636301758	13	Ctrl	LM	CD4 Naive
GGGTTTAGTCTCGGAC-1_1_1	5.93344241354235	-11.6174817080261	18	Ctrl	LM	B naive
GGTAATCGTGAGACCA-1_1_1	9.03235942098864	-4.79120397517702	13	Ctrl	LM	CD8 TEM
GGTAGAGAGGATACCG-1_1_1	9.27909499380358	2.18052923729399	6	Ctrl	LM	CD4 TCM
GGTAGAGCAGGAATCG-1_1_1	8.04766303274401	-0.933928012347427	22	Ctrl	LM	CD4 TEM
GGTGGCTAGCTAGATA-1_1_1	7.87589722845324	-0.0403303200962217	10	Ctrl	LM	CD8 TCM
GGTGGCTTCCTCACCA-1_1_1	8.03728228780993	-0.572324752307144	10	Ctrl	LM	CD8 TCM
GTAACCACAGAGGCAT-1_1_1	8.31712847921618	1.98303616096953	6	Ctrl	LM	CD4 TCM
GTAAGTCCAGCCGGTT-1_1_1	5.42863637182482	-11.7817854876282	18	Ctrl	LM	B intermediate
GTAATCGAGACGCATG-1_1_1	7.46726113531359	-1.30572020957491	22	Ctrl	LM	CD8 TEM
GTAATCGAGTTCCGGC-1_1_1	7.83154231283434	2.08772552063445	6	Ctrl	LM	CD4 TCM
GTAATCGCACTGGATT-1_1_1	10.3905394670702	-4.22997236201784	24	Ctrl	LM	NK
GTAATGCCATCACGGC-1_1_1	8.1306584474779	-0.876129865145889	10	Ctrl	LM	CD8 TCM
GTAATGCGTCATCCCT-1_1_1	8.83539229604968	-4.13664817760011	13	Ctrl	LM	CD8 TEM
GTAGAGGTCAACTCTT-1_1_1	8.85415965292223	-0.410113274550644	6	Ctrl	LM	CD4 TEM
GTAGCTAAGGCTGAAC-1_1_1	9.05862265798815	-5.00503730723878	13	Ctrl	LM	CD8 TEM
GTAGTACGTTGCAACT-1_1_1	8.72958403799304	-4.35671520183107	13	Ctrl	LM	CD4 Naive
GTATTTCCACCTATCC-1_1_1	7.89524394247302	-3.70556640574953	13	Ctrl	LM	CD8 TEM
GTCAAACAGTTTCGGT-1_1_1	-2.2870022657179	6.50888252308348	21	Ctrl	LM	cDC2
GTCATTTAGTAAGACT-1_1_1	8.70774203512438	2.47828555157164	6	Ctrl	LM	CD4 Naive
GTCCCATCAAAGAGTT-1_1_1	9.41352492544421	2.155067801976	6	Ctrl	LM	CD4 Naive
GTCGAATTCAAACCTG-1_1_1	8.95353728506335	0.531272992992195	6	Ctrl	LM	CD4 TEM
GTCTAGAGTCTTAGTG-1_1_1	7.87262946340807	-2.79312968204042	22	Ctrl	LM	CD8 TEM
GTCTTTAGTGGACTGA-1_1_1	8.87623339864977	-4.38704204509279	13	Ctrl	LM	CD4 TEM
GTGAGGATCAGATTGC-1_1_1	9.19146472189196	-4.09124708125612	13	Ctrl	LM	CD4 TEM
GTGATGTTCCTACGAA-1_1_1	5.33561211797961	-11.9612078661682	18	Ctrl	LM	B naive
GTGCTGGCAAGTGCAG-1_1_1	8.91963702413805	0.388143569731507	6	Ctrl	LM	Treg
GTGCTTCAGCAACAAT-1_1_1	9.7806771394945	-4.15398502299806	24	Ctrl	LM	CD8 TEM
GTGGCGTCACTTTAGG-1_1_1	10.8298075792528	-2.71047210643312	24	Ctrl	LM	NK
GTGGTTATCAAGGCTT-1_1_1	7.64492207739123	-0.717054366564956	10	Ctrl	LM	CD8 TCM
GTGTAACTCCATTCAT-1_1_1	7.2759016153551	-0.239417790866104	10	Ctrl	LM	CD8 TEM
GTGTCCTCATACCGTA-1_1_1	7.87177020284899	-1.77634048411867	6	Ctrl	LM	CD8 TEM
GTGTGATAGCGTATAA-1_1_1	7.70758992407092	-0.395120739436355	10	Ctrl	LM	CD8 TEM
GTGTGATCAATGTTGC-1_1_1	9.91914397451647	-0.507366597151962	6	Ctrl	LM	CD4 TEM
GTGTGGCGTTCAGGTT-1_1_1	8.67758208486804	-0.652629851794449	6	Ctrl	LM	CD4 TEM
GTGTTAGAGGTACTGG-1_1_1	9.72433119985827	1.29279625465849	6	Ctrl	LM	Treg
GTGTTAGTCGTTGCCT-1_1_1	8.86241942617663	0.472873807453903	6	Ctrl	LM	CD4 TEM
GTGTTCCAGAAATGGG-1_1_1	9.20933085653552	-4.15406990001222	13	Ctrl	LM	CD8 TEM
GTTACGATCTGCGGCA-1_1_1	-2.17079800393812	5.67340278675536	21	Ctrl	LM	cDC2
GTTAGACCAATGCTCA-1_1_1	8.8024170992113	-1.44091725299379	10	Ctrl	LM	CD8 TCM
GTTAGTGTCTACGGTA-1_1_1	9.34085589620837	-0.387302755809036	10	Ctrl	LM	CD4 TEM
GTTCATTTCTTAAGGC-1_1_1	7.77691394064196	1.9857767825363	6	Ctrl	LM	CD4 TCM
GTTCATTTCTTTGGAG-1_1_1	7.58579903814562	1.31535673191527	6	Ctrl	LM	CD4 TCM
GTTCCGTTCTACCACC-1_1_1	7.0245793459154	-1.18958127448579	22	Ctrl	LM	CD8 TEM
GTTCTATCAAAGACTA-1_1_1	9.49705249044665	-0.412142514682022	6	Ctrl	LM	CD4 TEM
GTTCTATCATGTTCAG-1_1_1	9.82808047506579	1.88839483311156	6	Ctrl	LM	CD4 Naive
GTTCTATTCATTTGGG-1_1_1	9.22391539785632	1.15726631929854	6	Ctrl	LM	CD4 TCM
GTTGAACAGGCGTCCT-1_1_1	8.19745761129626	1.06636101057509	6	Ctrl	LM	CD4 TCM
GTTGTAGTCGTGTGAT-1_1_1	8.37073546621569	-0.43936067769548	10	Ctrl	LM	CD8 TCM
GTTGTAGTCTAAGCGT-1_1_1	7.46671420309313	0.209678166115078	22	Ctrl	LM	CD8 TEM
GTTGTCCTCATGACAC-1_1_1	9.54637366506823	0.884659648442063	6	Ctrl	LM	CD4 TEM
GTTTACTTCGCTGCGA-1_1_1	3.93780857298144	-11.0277123446228	18	Ctrl	LM	B intermediate
GTTTACTTCTAAGAAG-1_1_1	-7.15121239450208	7.64807272007445	8	Ctrl	LM	Class. Mono
GTTTGGAGTTTCGTGA-1_1_1	7.96191626760729	0.598353982472214	6	Ctrl	LM	Treg
GTTTGGATCTTCACAT-1_1_1	10.7577479479051	-2.97706842372438	24	Ctrl	LM	NK
TAACACGAGGCCCAAA-1_1_1	8.26724177572497	-4.55221080729982	13	Ctrl	LM	CD4 Naive
TAACACGCAGCTTCGG-1_1_1	9.05546122762927	-3.83509111354372	13	Ctrl	LM	CD8 TEM
TAACACGGTAACAAGT-1_1_1	7.76484948370226	-0.139502793050018	10	Ctrl	LM	CD8 TCM
TAACACGGTTGCCTAA-1_1_1	8.36815291616686	2.23564803650359	6	Ctrl	LM	CD8 Naive
TAAGCGTAGGTCTACT-1_1_1	5.80049258444079	-11.6136832232239	18	Ctrl	LM	B naive
TAAGCGTGTGGTCTCG-1_1_1	4.62211018774279	-11.8582110399964	18	Ctrl	LM	B intermediate
TAAGCGTGTTCCGCAG-1_1_1	8.63873511526354	1.21077489902953	6	Ctrl	LM	Treg
TAAGTCGCAATATCCG-1_1_1	9.08414012167223	-5.23298263499757	13	Ctrl	LM	CD4 TEM
TAAGTCGCATCCGTGG-1_1_1	9.09618502828845	-2.56966900775453	10	Ctrl	LM	CD8 TEM
TAAGTCGGTCTCAGGC-1_1_1	8.45850402090319	2.41248750736693	6	Ctrl	LM	CD4 Naive
TAATTCCAGGCTCCCA-1_1_1	-6.58015507486097	8.72445726444701	8	Ctrl	LM	Class. Mono
TACACCCAGGGTACAC-1_1_1	7.72132998678454	0.872612894081864	6	Ctrl	LM	CD4 TEM
TACAGGTAGAGCGACT-1_1_1	7.97316676351794	-4.9662575716736	13	Ctrl	LM	CD4 TCM
TACCCACAGCGACTGA-1_1_1	4.90470200750597	-11.6774516100647	18	Ctrl	LM	B intermediate
TACGCTCGTAACATCC-1_1_1	7.97962313864001	-5.25143623302003	13	Ctrl	LM	CD4 Naive
TACTTCAAGCCATTCA-1_1_1	9.5906661150194	-0.392789244151321	10	Ctrl	LM	CD8 TEM
TAGAGTCAGAAACTCA-1_1_1	8.40895110342272	-4.50453948924562	13	Ctrl	LM	CD8 TEM
TAGAGTCGTGCCCGTA-1_1_1	7.34802991125353	-1.25532400558015	22	Ctrl	LM	CD8 TEM
TAGATCGCACAACGCC-1_1_1	9.7580416795946	-0.637625693774429	10	Ctrl	LM	CD8 TCM
TAGGTACAGATGGGCT-1_1_1	6.21922475073107	-11.2976651186707	18	Ctrl	LM	B memory
TATACCTTCACGGTCG-1_1_1	9.08793288442858	-3.91245508143922	13	Ctrl	LM	CD8 TEM
TATATCCAGTGCTAGG-1_1_1	10.7506163713671	-2.81378173778078	24	Ctrl	LM	NK
TATATCCGTCTATGAC-1_1_1	8.70713645193347	-4.80761623332521	13	Ctrl	LM	CD8 TEM
TATCCTAAGGATGTTA-1_1_1	0.158689379427515	0.859943151974472	3	Ctrl	LM	MG
TATCCTACAGGTCTCG-1_1_1	7.53909045431384	1.78302979519347	6	Ctrl	LM	CD8 Naive
TATCCTATCGAAGAAT-1_1_1	7.65509349081286	-0.674952685332504	22	Ctrl	LM	CD8 TEM
TATCTGTAGTCGCCCA-1_1_1	-7.79883021142713	8.95338392307738	23	Ctrl	LM	Non-Class. Mono
TATCTTGCAACGACTT-1_1_1	7.96461278173693	-5.02470731685182	13	Ctrl	LM	CD4 TCM
TATCTTGGTGCGTGCT-1_1_1	8.01756411764391	1.11792486956099	6	Ctrl	LM	CD4 TCM
TATGTTCAGCACGATG-1_1_1	8.21904689047106	2.18266212990263	6	Ctrl	LM	CD4 Naive
TATGTTCCAGGTGTGA-1_1_1	7.98251277181872	1.26622146418074	6	Ctrl	LM	CD4 TCM
TATTCCATCGCAATTG-1_1_1	7.61697941992053	-0.277475118136612	10	Ctrl	LM	CD8 TEM
TATTGCTAGCCGGAAT-1_1_1	8.66887122366198	-3.27481174418947	13	Ctrl	LM	CD4 TEM
TATTGCTCACCCTTGT-1_1_1	9.12065726492175	-1.11030220935365	10	Ctrl	LM	CD8 TEM
TATTGCTCATCGTTCC-1_1_1	9.43298560354479	-1.46248400161287	10	Ctrl	LM	CD8 TEM
TATTGCTTCGCTACAA-1_1_1	7.05619651052722	-0.284027993178573	22	Ctrl	LM	CD4 TEM
TCAAGTGAGGTACAGC-1_1_1	7.66180926534899	1.39511001160124	6	Ctrl	LM	CD4 TEM
TCAAGTGGTTGTGTAC-1_1_1	7.55986863348254	-0.0863148565055997	10	Ctrl	LM	CD8 TEM
TCAATCTAGCCTAACT-1_1_1	5.14919406149157	-11.6545367235901	18	Ctrl	LM	B intermediate
TCAATTCCACGCGTGT-1_1_1	8.84009772512682	-4.65164041469118	13	Ctrl	LM	dnT
TCAATTCCAGGGATAC-1_1_1	9.23617678854235	-1.47598457286378	6	Ctrl	LM	CD4 TEM
TCACACCCAGATTAAG-1_1_1	-2.22125238206617	5.83779096653441	21	Ctrl	LM	cDC2
TCACATTCAGTCGTTA-1_1_1	9.74263220999011	-0.568688392138687	10	Ctrl	LM	CD8 TCM
TCACGGGTCGATAACC-1_1_1	9.01577693197497	-1.72028756091615	10	Ctrl	LM	CD8 TEM
TCAGCCTGTGCTAGCC-1_1_1	8.450401603911	-1.04605698535463	10	Ctrl	LM	CD8 TCM
TCAGTTTTCTGTCTCG-1_1_1	8.77626448843249	-5.02835178325197	13	Ctrl	LM	CD4 TEM
TCATACTAGGTTACCT-1_1_1	9.02389842245348	0.0202053492305606	10	Ctrl	LM	CD8 TEM
TCATATCAGTTCCTGA-1_1_1	10.1425412294603	-4.25395441005251	24	Ctrl	LM	CD8 TEM
TCATATCTCATGGCCG-1_1_1	9.3933947679735	-1.92408204028627	10	Ctrl	LM	CD8 TEM
TCATGAGTCAATCTTC-1_1_1	5.01278668615588	-11.7655377382996	18	Ctrl	LM	B intermediate
TCATTCAAGGGATCAC-1_1_1	7.42901545736559	-1.04388523051759	22	Ctrl	LM	CD8 TEM
TCATTCAGTACTCGCG-1_1_1	9.66037303182848	-0.581286966300216	6	Ctrl	LM	CD4 TEM
TCATTGTAGGCAGCTA-1_1_1	9.33703261587389	-5.02404069850465	13	Ctrl	LM	CD8 TEM
TCATTGTGTAGACAGC-1_1_1	9.37462836477526	-4.22848701427003	13	Ctrl	LM	CD8 TEM
TCATTGTGTAGATTAG-1_1_1	8.54947692129382	-4.08349561641237	13	Ctrl	LM	CD8 TEM
TCATTTGAGTAGTCCT-1_1_1	8.38359576437243	2.36519146015624	6	Ctrl	LM	CD4 TCM
TCCAGAAAGTATGTAG-1_1_1	-3.46914166238538	7.7506818776367	8	Ctrl	LM	Class. Mono
TCCCATGCACGTTGGC-1_1_1	9.25959330770739	0.340919890010151	6	Ctrl	LM	CD4 TEM
TCCTCGAGTCTAGGCC-1_1_1	8.78663760397204	-0.993531584239212	10	Ctrl	LM	CD8 TCM
TCCTCTTTCAGCTAGT-1_1_1	4.67319995138415	-11.8840422625305	18	Ctrl	LM	B naive
TCGATTTTCCCATTTA-1_1_1	-5.23818510797254	5.86485767414549	8	Ctrl	LM	Class. Mono
TCGCTCAAGTCTAGAA-1_1_1	9.29724341604479	-5.03915452907106	13	Ctrl	LM	CD8 TEM
TCGGGTGGTCGTCTCT-1_1_1	9.41670161459216	-0.453910767531601	10	Ctrl	LM	CD8 TCM
TCGGGTGTCTGCCCTA-1_1_1	7.36709099981555	-1.26175343940279	22	Ctrl	LM	CD8 TEM
TCGGTCTCATCATCTT-1_1_1	8.81832057211169	-3.80301094005128	13	Ctrl	LM	CD8 TEM
TCGGTCTTCATTGCGA-1_1_1	7.93261796209582	-5.32774257609865	13	Ctrl	LM	CD4 Naive
TCGGTCTTCGGCCTTT-1_1_1	5.44221717092761	-11.7917056078674	18	Ctrl	LM	B intermediate
TCGTCCAAGGCTTCCG-1_1_1	8.68394118520983	-3.81212854335329	13	Ctrl	LM	CD4 TEM
TCGTCCATCAGGTGTT-1_1_1	8.68391352865466	-3.92785835216066	22	Ctrl	LM	CD8 TEM
TCTAACTGTACTCGCG-1_1_1	9.17377406332263	-4.05637645671388	13	Ctrl	LM	CD8 TEM
TCTAACTGTCTATGAC-1_1_1	7.66556817266711	-1.24737572619936	22	Ctrl	LM	CD8 TEM
TCTACATAGGAACGTC-1_1_1	10.6041672823168	-4.22861528346559	24	Ctrl	LM	NK
TCTACATTCGAAGAAT-1_1_1	9.706336319182	-0.526592671370712	6	Ctrl	LM	CD4 TCM
TCTATACAGAGTAACT-1_1_1	-6.82162636544935	7.09789466907958	8	Ctrl	LM	Class. Mono
TCTATACCATATTCGG-1_1_1	-2.24629873063795	6.21787023594359	21	Ctrl	LM	cDC2
TCTATCAAGTTCATGC-1_1_1	9.76559001180895	1.94447279026488	6	Ctrl	LM	CD8 Naive
TCTCACGAGTCATGAA-1_1_1	9.43705016348132	0.716730654740128	6	Ctrl	LM	CD4 TEM
TCTCACGGTATGGAGC-1_1_1	8.34806376669177	-1.91751074740907	28	Ctrl	LM	MAIT
TCTCAGCGTTATTCCT-1_1_1	9.20196372244128	0.153891757631096	6	Ctrl	LM	CD4 TEM
TCTCTGGCAACAAAGT-1_1_1	9.21202021810778	-3.91534948298952	13	Ctrl	LM	CD8 TEM
TCTGGCTTCACAGAGG-1_1_1	8.58900195333727	0.911999226116928	6	Ctrl	LM	CD4 TEM
TCTTAGTAGCCTGTCG-1_1_1	7.92037135336169	-1.57295024344942	22	Ctrl	LM	CD8 TEM
TCTTAGTGTATCTCTT-1_1_1	7.12169676992663	-0.505030869937149	22	Ctrl	LM	CD8 TEM
TCTTAGTGTGATTAGA-1_1_1	9.24537497732409	-4.41165685603639	6	Ctrl	LM	CD4 TEM
TCTTAGTTCAGCGCGT-1_1_1	8.82648593160876	-3.74961662242433	13	Ctrl	LM	CD8 TEM
TCTTAGTTCCAGTGTA-1_1_1	9.00176268789538	-0.353314578032699	28	Ctrl	LM	gdT
TCTTTGACACATTGTG-1_1_1	7.42961722585925	-1.35097491691133	22	Ctrl	LM	CD8 TEM
TCTTTGACACTAACCA-1_1_1	5.39816504690417	-12.0682044024231	18	Ctrl	LM	B naive
TGAATGCCACATGTTG-1_1_1	8.33298522207507	-1.60898911902925	10	Ctrl	LM	CD8 TEM
TGACAGTGTCTAGATC-1_1_1	7.65191870901354	-0.0798277253868253	10	Ctrl	LM	CD8 TEM
TGAGGTTGTAACATAG-1_1_1	8.23180133077868	-4.47955703685304	13	Ctrl	LM	Treg
TGAGTCACAAGACCGA-1_1_1	8.87794333669909	-0.871545433497635	6	Ctrl	LM	CD4 TEM
TGAGTCAGTCAATCTG-1_1_1	9.15634280416735	0.963666618370804	6	Ctrl	LM	CD4 TCM
TGAGTCATCATAGACC-1_1_1	9.70043879720934	-0.36356425235292	10	Ctrl	LM	CD8 TEM
TGATCAGTCTCAACGA-1_1_1	9.28259402487048	2.0132757430313	6	Ctrl	LM	CD8 Naive
TGATCTTGTGAGCTCC-1_1_1	-2.23704594400159	5.65505838444212	21	Ctrl	LM	cDC2
TGATGCAAGGCCCGTT-1_1_1	9.84384375784167	-1.16554748961946	10	Ctrl	LM	CD8 TEM
TGATGCATCATTACCT-1_1_1	8.70624858114489	1.04749083569029	6	Ctrl	LM	CD4 TEM
TGATGGTTCTTTCGAT-1_1_1	9.2273266908861	-3.79415178248903	13	Ctrl	LM	CD8 TEM
TGATTTCAGACCACGA-1_1_1	7.09928542349108	-0.451583981013504	22	Ctrl	LM	CD8 TEM
TGATTTCAGATGGTAT-1_1_1	9.6971057054735	-0.0304939741851957	6	Ctrl	LM	CD4 TCM
TGATTTCGTGGATTTC-1_1_1	5.72106295797595	-11.8150677675965	18	Ctrl	LM	B intermediate
TGCAGATAGTGTAGAT-1_1_1	-8.45468872812025	9.36436986973265	23	Ctrl	LM	Non-Class. Mono
TGCAGATGTGGTCTGC-1_1_1	8.45744258138903	0.660802305245194	6	Ctrl	LM	Treg
TGCAGGCGTTGGTAGG-1_1_1	8.41984969351061	-0.306250392890182	10	Ctrl	LM	CD8 TEM
TGCGGGTCAACCAATC-1_1_1	9.85432559225329	-0.339525699115005	6	Ctrl	LM	CD4 TCM
TGCTCGTTCCACTAGA-1_1_1	8.93595153066882	-0.243767976260391	10	Ctrl	LM	CD8 TEM
TGGAACTGTATTGACC-1_1_1	9.04194480154284	-0.833950876689163	10	Ctrl	LM	CD8 TCM
TGGATCATCCTGTTAT-1_1_1	8.01377040121325	-4.86918592402956	6	Ctrl	LM	Treg
TGGGCGTAGAGCTTTC-1_1_1	8.12611418936022	-4.17001008937379	13	Ctrl	LM	CD8 TEM
TGGGCGTCAAGCCATT-1_1_1	7.8166149255968	-0.557159244513717	10	Ctrl	LM	CD8 TCM
TGGGTTACACTTTATC-1_1_1	9.04387694570788	-2.33500075290224	22	Ctrl	LM	CD8 TEM
TGGTACAAGTTCCATG-1_1_1	-6.57220047738782	7.31767654468993	8	Ctrl	LM	Class. Mono
TGGTTAGCATCCCGTT-1_1_1	7.919546425078	-3.65056610057375	13	Ctrl	LM	CD8 TEM
TGTAAGCCATGTGCTA-1_1_1	9.03996211263903	1.15624082138518	6	Ctrl	LM	CD4 TEM
TGTACAGGTGACGTCC-1_1_1	9.49315959188708	-0.09438535521051	6	Ctrl	LM	CD4 TEM
TGTCAGAAGAGATTCA-1_1_1	8.72060900900134	-4.91636466929933	13	Ctrl	LM	dnT
TGTTCATAGACTGGGT-1_1_1	8.14518862936266	-4.57973527858278	13	Ctrl	LM	Treg
TGTTCTAAGTCACTGT-1_1_1	4.96991950247057	-11.7569460863831	18	Ctrl	LM	B intermediate
TGTTCTACACAGAGAC-1_1_1	8.13627654287585	-0.211129277444092	10	Ctrl	LM	CD8 TEM
TGTTCTAGTTGCCGAC-1_1_1	5.16969901296862	-11.9636893267395	18	Ctrl	LM	B intermediate
TGTTGAGAGTGTAGTA-1_1_1	9.11830550405749	-4.12248611400148	13	Ctrl	LM	CD8 TEM
TGTTGAGTCTCAAAGC-1_1_1	9.04301577780016	-1.65293061683199	10	Ctrl	LM	CD8 TCM
TGTTTGTGTCTCAGGC-1_1_1	9.06783419821032	-4.20591449687501	13	Ctrl	LM	CD8 TEM
TTAATCCTCACGGTCG-1_1_1	7.79028063986071	-1.55883443305513	22	Ctrl	LM	CD8 TEM
TTACAGGAGAAACTGT-1_1_1	8.33773833486804	-0.559329926467148	10	Ctrl	LM	CD8 TCM
TTACAGGGTTTAGACC-1_1_1	8.32029372427233	0.508844182395729	6	Ctrl	LM	CD4 TEM
TTACAGGTCTGGTCAA-1_1_1	5.19855958196887	-12.1383213991882	18	Ctrl	LM	B naive
TTAGGGTCACGGCGTT-1_1_1	8.27202063772448	-1.37588846633455	6	Ctrl	LM	CD8 TEM
TTAGGGTTCACTACTT-1_1_1	8.12878543112048	0.547941834234986	22	Ctrl	LM	CD8 TEM
TTAGTCTCACAACGCC-1_1_1	8.22443515035876	-1.22263884494325	10	Ctrl	LM	CD8 TEM
TTATTGCCACCTTCCA-1_1_1	8.79789191457995	-5.03054284999391	13	Ctrl	LM	CD8 TEM
TTATTGCGTCTAGGTT-1_1_1	10.4257357713915	-2.60575532863161	24	Ctrl	LM	NK
TTCACCGAGGCTTAAA-1_1_1	-6.28026646402112	7.58272171070555	8	Ctrl	LM	Class. Mono
TTCATGTGTATTTCTC-1_1_1	8.11679965231188	-4.76645088145753	13	Ctrl	LM	CD8 TEM
TTCATTGCACAGCTTA-1_1_1	9.72200518820055	0.2757537062628	6	Ctrl	LM	CD4 TEM
TTCATTGGTTAGCTAC-1_1_1	9.0237248537279	2.20246040871123	6	Ctrl	LM	CD8 Naive
TTCCAATAGAACAGGA-1_1_1	8.4081071016527	-1.54218804786226	10	Ctrl	LM	CD8 TCM
TTCCAATAGACGTCGA-1_1_1	6.16875964376696	-11.3189826006653	18	Ctrl	LM	B memory
TTCCAATGTCTATGAC-1_1_1	7.90719014379748	-1.66323244521638	22	Ctrl	LM	CD8 TEM
TTCCAATTCGAGAAGC-1_1_1	9.81440287801989	-4.41305160472414	24	Ctrl	LM	CD8 TEM
TTCCACGCACGACAAG-1_1_1	9.7116435167528	-1.3695002789261	10	Ctrl	LM	CD8 TCM
TTCCGTGGTAGTCGTT-1_1_1	8.26445990774401	-0.51143407771608	10	Ctrl	LM	CD8 TEM
TTCCTAAAGTTGCTCA-1_1_1	0.676415443155847	5.39689731647948	2	Ctrl	LM	Class. Mono
TTCCTAACAGGGAATC-1_1_1	7.59934693548449	-1.66046333262941	22	Ctrl	LM	CD8 TEM
TTCCTTCAGAGGCGGA-1_1_1	9.27224761221179	2.3274641041992	6	Ctrl	LM	CD4 Naive
TTCCTTCCATATAGCC-1_1_1	9.25765162679919	-1.59242856452486	24	Ctrl	LM	ILC
TTCCTTCCATGGACAG-1_1_1	8.78557807180651	-4.98165607402345	13	Ctrl	LM	CD8 TEM
TTCGGTCTCTGAGAAA-1_1_1	9.19844561788805	-1.0266332621338	6	Ctrl	LM	CD4 TEM
TTCTAACAGTGCCTCG-1_1_1	4.65014010641345	-11.7752118105652	18	Ctrl	LM	B intermediate
TTCTAACCAGTAGATA-1_1_1	9.62608462545641	1.72196590950468	6	Ctrl	LM	CD4 TCM
TTCTAACGTCGTACAT-1_1_1	5.82762366506823	-11.6824164385559	18	Ctrl	LM	B naive
TTCTCTCAGGTATAGT-1_1_1	8.46011382314929	-4.60271549174806	13	Ctrl	LM	CD4 TCM
TTCTCTCAGTTCACTG-1_1_1	8.97801333639391	0.0256288354633181	6	Ctrl	LM	CD4 TEM
TTCTCTCCATACTTTC-1_1_1	8.42332202169665	1.29437434723357	6	Ctrl	LM	CD4 TCM
TTCTCTCGTCCATAGT-1_1_1	4.40451556417712	-11.6198668474915	18	Ctrl	LM	B intermediate
TTCTTGAAGCCTCGTG-1_1_1	8.68090945455798	0.301964897231552	10	Ctrl	LM	CD4 TEM
TTCTTGAAGTTCATCG-1_1_1	7.99586230489977	-4.923904895282	13	Ctrl	LM	CD8 Naive
TTGAACGTCAAGGCTT-1_1_1	9.51740771505602	-0.807242750621048	10	Ctrl	LM	CD8 TCM
TTGCATTCATACCACA-1_1_1	8.2292159197069	-2.76172804782411	22	Ctrl	LM	CD8 TEM
TTGGGATTCTGCGGGT-1_1_1	3.97438603613146	-10.9822144503357	18	Ctrl	LM	B intermediate
TTGTGGAAGTAGGTTA-1_1_1	7.9604137537218	-3.30870556781313	13	Ctrl	LM	CD8 TEM
TTGTGTTCAAGATGGC-1_1_1	9.66682463857897	-0.841882109141556	22	Ctrl	LM	CD8 TEM
TTGTGTTCAGAGGGTT-1_1_1	7.48400384161242	0.0325852041480868	10	Ctrl	LM	CD8 TEM
TTGTTCAAGCATTGAA-1_1_1	9.85070067617663	0.535592735314163	6	Ctrl	LM	CD4 TEM
TTGTTCAGTCTAGGCC-1_1_1	3.0793204900957	2.82738137295226	6	Ctrl	LM	CD4 TCM
TTGTTGTAGCGTCTGC-1_1_1	9.63425856802233	0.0115104024646609	6	Ctrl	LM	CD4 TEM
TTGTTGTCACGCGCAT-1_1_1	9.47888404104479	0.433618218207154	6	Ctrl	LM	CD4 TCM
TTGTTGTGTAGAGCTG-1_1_1	8.7074235079027	2.07568633606413	6	Ctrl	LM	CD4 TCM
TTGTTTGTCGATTGGT-1_1_1	8.17610484335192	-4.40761423060915	13	Ctrl	LM	CD4 Naive
TTTACCAAGACCAACG-1_1_1	5.0673940775133	-11.647555827594	18	Ctrl	LM	B intermediate
TTTACGTAGGGTTGCA-1_1_1	7.58449345800646	1.85512006332854	6	Ctrl	LM	CD4 Naive
TTTACTGCAGCTACCG-1_1_1	7.92839890692004	-0.459060847258774	10	Ctrl	LM	CD8 TCM
TTTACTGGTACGTAGG-1_1_1	7.82995492193469	1.4764127736328	6	Ctrl	LM	CD4 TCM
TTTACTGTCCGGGACT-1_1_1	7.89533024999865	-0.549633621669021	28	Ctrl	LM	MAIT
TTTACTGTCGGAATGG-1_1_1	8.6875203249193	1.56770181705931	6	Ctrl	LM	Treg
TTTAGTCTCTTCTTCC-1_1_1	10.749699890349	-3.13553690860292	24	Ctrl	LM	NK
TTTATGCAGACATGCG-1_1_1	0.0968012062049728	1.85401558926085	3	Ctrl	LM	MG
TTTATGCGTCACTCTC-1_1_1	8.56374293539294	2.06765675594786	6	Ctrl	LM	CD8 Naive
TTTCACACATCCCACT-1_1_1	9.69961386892565	-1.76635575244447	24	Ctrl	LM	NK
TTTCAGTTCCCGAACG-1_1_1	9.16517001364001	-1.12342679450533	10	Ctrl	LM	CD8 TCM
TTTCATGAGGAAAGGT-1_1_1	-2.26557797219984	6.14228200962523	21	Ctrl	LM	cDC2
TTTCATGCACAAATCC-1_1_1	4.4075515863634	-11.6131997103455	18	Ctrl	LM	B naive
TTTCATGTCGGACTTA-1_1_1	-5.5841385724806	7.90731430103758	8	Ctrl	LM	Class. Mono
TTTCCTCAGCCAGTAG-1_1_1	8.23084288809069	-0.360949813819137	10	Ctrl	LM	CD4 TEM
TTTCCTCGTGGGCTCT-1_1_1	-8.59243172433607	8.87400388767699	23	Ctrl	LM	HSPC
TTTGACTGTCACCACG-1_1_1	8.77140647146472	-0.888353943324295	28	Ctrl	LM	MAIT
TTTGATCTCCATCTAT-1_1_1	6.1819542047716	-11.3086667055847	18	Ctrl	LM	B intermediate
TTTGGTTCAGGGACTA-1_1_1	8.60785132620104	-3.88688373515626	13	Ctrl	LM	Treg
TTTGTTGTCTCTTCAA-1_1_1	-6.41789978769056	7.17814636280516	8	Ctrl	LM	Class. Mono
AACAGGGAGAGGGTGG-1_1_1	-5.69597691323987	6.26191568424681	8	Ctrl	LM	Class. Mono
AACCAACAGTAACCGG-1_1_1	-8.53913277414075	8.17940664341429	23	Ctrl	LM	Platelet
AACCACACAAATGCTC-1_1_1	-7.03397864129774	7.72517633488158	8	Ctrl	LM	Class. Mono
AACCCAAGTGTTAAAG-1_1_1	7.58956509802111	1.84919297745207	6	Ctrl	LM	CD4 Naive
AAGACTCCATGGAACG-1_1_1	-8.14022415902845	9.69327497532347	23	Ctrl	LM	Non-Class. Mono
AAGCGTTTCTACAGGT-1_1_1	-8.4966837766432	9.72222185184935	23	Ctrl	LM	Non-Class. Mono
AATCACGAGCGTTAGG-1_1_1	0.65774708959826	6.07760715534666	2	Ctrl	LM	cDC2
ACAAAGAAGTATGCAA-1_1_1	-7.06847494867078	9.40092039158324	23	Ctrl	LM	Class. Mono
ACCAAACGTGCCTGCA-1_1_1	-8.50479096200696	8.22436904957274	23	Ctrl	LM	Platelet
ACCTACCAGTCGAAGC-1_1_1	8.66361838552722	1.67520809223631	6	Ctrl	LM	Treg
AGAGCCCTCTCGCCTA-1_1_1	-5.3033334615492	-5.95962190578004	1	Ctrl	LM	MG
AGTCACAGTTGGGTAG-1_1_1	-1.97410684850446	6.99557018330077	21	Ctrl	LM	cDC2
AGTTCGAGTTGTCAGT-1_1_1	-4.44497078683607	-5.74886226604005	1	Ctrl	LM	MG
ATACCTTGTCATGCAT-1_1_1	-0.136253714826025	2.12740588238219	3	Ctrl	LM	MG
ATTCACTAGCACCAGA-1_1_1	-4.57988995340101	-0.234393357730118	3	Ctrl	LM	MG
ATTCGTTCATAGATGA-1_1_1	9.24127894613513	2.40936446239928	6	Ctrl	LM	CD4 Naive
CAACCAAAGTCACGAG-1_1_1	9.39094573232897	2.35194683124999	6	Ctrl	LM	CD4 Naive
CAAGCTACAGAGTCAG-1_1_1	-5.82128018167249	8.92189168980101	8	Ctrl	LM	Class. Mono
CAGCCAGAGTCTGTAC-1_1_1	-5.5767766835951	-5.95107459971925	1	Ctrl	LM	MG
CATCCCATCTTCGGAA-1_1_1	-4.62442272927991	-5.83506631801149	1	Ctrl	LM	MG
CATTGCCGTCTGTAAC-1_1_1	10.7598813173509	-2.99745678851625	24	Ctrl	LM	NK
CCCAACTGTCCTCCTA-1_1_1	10.5056231615282	-4.29178810069582	24	Ctrl	LM	NK
CCGATCTCATTGCTTT-1_1_1	-7.15378111627332	7.79237365772704	8	Ctrl	LM	Class. Mono
CCGTTCATCCGTGGGT-1_1_1	-8.27181977060071	9.03652906467894	23	Ctrl	LM	Non-Class. Mono
CCTAACCCAGATTCGT-1_1_1	-5.69320935037366	-6.28725480983278	1	Ctrl	LM	MG
CCTGCATTCTGCCCTA-1_1_1	-0.400150805976309	5.35595798542479	21	Ctrl	LM	cDC2
CGAAGTTGTTGTGTAC-1_1_1	-4.69666641977064	-3.25392723033449	1	Ctrl	LM	MG
CGCATGGCAGCGTAGA-1_1_1	8.5221207735277	2.45286679317931	6	Ctrl	LM	CD4 Naive
CGGAGAAGTGAGATCG-1_1_1	-1.6404517295622	1.54072332432249	21	Ctrl	LM	cDC2
CGTAATGTCCGACGGT-1_1_1	-4.36700791146986	1.5838905577896	3	Ctrl	LM	MG
CTACCTGCAGTATGAA-1_1_1	-4.18510836389295	1.84185862591246	3	Ctrl	LM	MG
CTATAGGAGGTTCTTG-1_1_1	4.20785838339098	-11.2996296877625	18	Ctrl	LM	B naive
CTCCTCCAGTGGATTA-1_1_1	-2.2530872228407	5.97139692356566	21	Ctrl	LM	cDC2
CTGAGGCTCCCATGGG-1_1_1	-2.60379403856031	1.35168898155669	17	Ctrl	LM	CAMs
CTGGACGTCCATGAGT-1_1_1	-8.57587689187757	9.65613699009398	23	Ctrl	LM	Non-Class. Mono
CTTCCTTCATGGTACT-1_1_1	0.453472077581964	1.05103927900771	1	Ctrl	LM	MG
GAACACTTCTTTCCAA-1_1_1	-5.61119669702283	-5.87335872600099	1	Ctrl	LM	MG
GAGAGGTGTTGTGGAG-1_1_1	-5.66406029489271	-6.14793682048341	1	Ctrl	LM	MG
GAGTGTTAGAGTTGCG-1_1_1	8.00278407308825	-0.460331081843582	10	Ctrl	LM	CD8 TCM
GAGTTGTGTTCTCCCA-1_1_1	-6.94422215249769	7.32829618504027	8	Ctrl	LM	Class. Mono
GATGATCGTATTCTCT-1_1_1	-8.31083267953626	9.76451826145628	23	Ctrl	LM	Non-Class. Mono
GATGATCGTTCTCAGA-1_1_1	-4.02376240518323	1.18703681280592	3	Ctrl	LM	MG
GCAACATAGCATGAAT-1_1_1	-5.65034407403699	-5.76817083308717	1	Ctrl	LM	MG
GCCTGTTAGCTTAAGA-1_1_1	-5.78874129083387	-6.21558284709474	1	Ctrl	LM	MG
GGAGATGTCCGCTGTT-1_1_1	-4.72967308786146	0.0636774753568499	3	Ctrl	LM	MG
GGCTGTGCAGACCCGT-1_1_1	9.85540991995104	-1.80448865840456	24	Ctrl	LM	NK
GGGAGTAGTATACAGA-1_1_1	-4.30489462640516	1.65881633808592	3	Ctrl	LM	MG
GTAGAGGAGGCATGGT-1_1_1	-4.28827971246473	2.3572402005432	17	Ctrl	LM	CAMs
GTAGATCAGATTGCGG-1_1_1	5.36456137869128	-11.9063925738098	18	Ctrl	LM	B naive
GTGGCGTCAAGGTCGA-1_1_1	-7.10876244333021	7.84730625202635	8	Ctrl	LM	Class. Mono
GTGGTTAGTCCGCAGT-1_1_1	7.92407351705798	-4.85737037608644	13	Ctrl	LM	CD4 Naive
TAACACGTCGTCGGGT-1_1_1	8.02021247122057	-5.03600978801271	13	Ctrl	LM	dnT
TACAGGTTCATTCTTG-1_1_1	-5.33167713906995	-5.56734800288698	1	Ctrl	LM	MG
TCAGCCTTCCTATTGT-1_1_1	-5.7067324521803	-5.78302907893678	1	Ctrl	LM	MG
TCATACTCAGCATCTA-1_1_1	-6.2230922582411	9.31567049076537	8	Ctrl	LM	Class. Mono
TCCACCATCTGAGAAA-1_1_1	7.87828141424426	-5.14524030635377	13	Ctrl	LM	CD4 Naive
TCCCAGTTCTGCTTTA-1_1_1	9.60591155264147	2.16348862698058	6	Ctrl	LM	CD4 Naive
TCCGAAAAGACGCTCC-1_1_1	-5.08950203683607	-5.65438127467653	1	Ctrl	LM	MG
TCGAACATCCGTCACT-1_1_1	10.5631240007616	-2.78424835155031	24	Ctrl	LM	NK
TCGTAGATCTGGGAGA-1_1_1	-3.23119610574476	-6.73659467647096	1	Ctrl	LM	MG
TCGTGCTCAACTCCAA-1_1_1	-1.56009060170881	6.81188917210082	21	Ctrl	LM	cDC2
TCTACCGCATCTTCGC-1_1_1	-5.61392611291639	-6.06267023036501	1	Ctrl	LM	MG
TGCCGAGCACCAGGTC-1_1_1	-8.48114174630872	8.34227705051878	23	Ctrl	LM	Non-Class. Mono
TGGATGTAGACGTCGA-1_1_1	-1.90286785390607	6.28238296558836	21	Ctrl	LM	cDC2
TGTCAGACACCTTCGT-1_1_1	7.95831471655139	-5.18406581828615	13	Ctrl	LM	CD4 Naive
TTAGGCATCCTTCTTC-1_1_1	-7.16603153970472	8.5220704083679	8	Ctrl	LM	Class. Mono
TTCTTCCCACTCCTTG-1_1_1	4.38110190603503	-11.4899611468079	18	Ctrl	LM	B intermediate
TTGGGCGGTACCGTCG-1_1_1	-3.16654270913831	7.65463590671996	8	Ctrl	LM	Class. Mono
TTGGGCGGTGTAACGG-1_1_1	-4.24268692758314	1.70075964977721	17	Ctrl	LM	CAMs
TTGGGTAAGAGTTGTA-1_1_1	-4.24007910516492	-6.2468013758423	1	Ctrl	LM	MG
TTGTGTTGTGACTCGC-1_1_1	-4.20455759790174	2.08326315929869	3	Ctrl	LM	MG
AAACCCAAGTGTTCCA-1_1_1	7.90005856725939	-3.70013880679628	13	Ctrl	LM	CD8 TEM
AAACCCAGTCGGTACC-1_1_1	-6.63415068414442	7.00229501774291	8	Ctrl	LM	Class. Mono
AAAGTGACACATCCCT-1_1_1	7.43016177389391	-1.00680732677003	22	Ctrl	LM	CD8 TEM
AACAAAGCACTTACAG-1_1_1	-8.40695828225843	8.29298448612669	23	Ctrl	LM	Platelet
AACCAACTCATGACAC-1_1_1	-6.6967455747389	7.00810289432982	8	Ctrl	LM	Class. Mono
AACCTTTGTTGCGAAG-1_1_1	-5.9470273854994	8.52534246494749	8	Ctrl	LM	Class. Mono
AAGAACAAGAATAACC-1_1_1	-2.00804907109968	3.67657136967162	17	Ctrl	LM	CAMs
AAGTACCTCGTTCATT-1_1_1	-0.232548386123099	2.35750246098021	3	Ctrl	LM	MG
AAGTCGTGTGTAGGAC-1_1_1	-6.03040093209974	6.92956256916502	8	Ctrl	LM	Class. Mono
AATGACCCATTGAGGG-1_1_1	-6.30625504281751	7.14490842869261	8	Ctrl	LM	Class. Mono
AATGCCATCTGCGTCT-1_1_1	-3.65887516763441	2.8444273476837	17	Ctrl	LM	CAMs
AATTTCCCATGGACAG-1_1_1	8.46953803274401	2.0426296000717	6	Ctrl	LM	CD8 Naive
ACACCAACAGTTCCAA-1_1_1	8.86810904714831	1.71489942123869	6	Ctrl	LM	CD4 Naive
ACACGCGGTCGACGCT-1_1_1	-5.15755385186903	6.94299793293456	8	Ctrl	LM	Class. Mono
ACACTGATCTATACGG-1_1_1	-6.86162394311658	9.04120683720091	8	Ctrl	LM	Class. Mono
ACAGCCGAGGCGACAT-1_1_1	-0.292378843095221	0.52438406696299	3	Ctrl	LM	MG
ACCAACAGTCAACATC-1_1_1	-1.80041188028089	0.677379221224579	3	Ctrl	LM	MG
ACCCAAAGTGCATGAG-1_1_1	-1.23958045270673	6.54023027470091	27	Ctrl	LM	cDC1
ACCGTTCGTGCTCGTG-1_1_1	8.17821723196276	0.323545244091543	10	Ctrl	LM	CD8 TEM
ACGGAAGGTACTCGAT-1_1_1	-2.10390943315259	4.23306870510558	17	Ctrl	LM	CAMs
ACGGTCGGTGCATGAG-1_1_1	-8.01936787393323	9.07401323368529	23	Ctrl	LM	Class. Mono
ACTCTCGAGCTAGATA-1_1_1	-0.447206616666235	1.28329134037474	3	Ctrl	LM	MG
ACTGTCCTCGGTATGT-1_1_1	-2.41830080774061	5.69484138538817	21	Ctrl	LM	cDC2
ACTGTGAGTTCGCGTG-1_1_1	-3.651249826219	7.89815139820555	8	Ctrl	LM	Class. Mono
ACTTCCGCAGTCAGAG-1_1_1	-4.6283370855116	-0.285518347716537	3	Ctrl	LM	MG
AGAAGCGGTACTGACT-1_1_1	-2.326303184297	5.72433614780882	21	Ctrl	LM	cDC2
AGAAGTACACTAACCA-1_1_1	-3.42565101411573	0.99270045807341	17	Ctrl	LM	CAMs
AGACAAAAGCGAAACC-1_1_1	-7.35534542825452	8.65746641209105	8	Ctrl	LM	Class. Mono
AGACAGGCAATACCCA-1_1_1	8.60356551382311	-0.385577737784591	6	Ctrl	LM	CD4 CTL
AGACTCATCCAAATGC-1_1_1	8.96575385305651	-3.79941558787843	13	Ctrl	LM	CD8 TEM
AGAGAATCATACATCG-1_1_1	0.149291217062555	2.17696797897795	3	Ctrl	LM	MG
AGAGAGCAGCTCGTGC-1_1_1	-6.9744350316786	8.62334966709593	15	Ctrl	LM	Class. Mono
AGAGAGCCAATGTCTG-1_1_1	-0.508945524957098	2.0308309798477	3	Ctrl	LM	MG
AGAGCAGCATGACTCA-1_1_1	8.89205867025622	-2.04544067332765	10	Ctrl	LM	CD4 TEM
AGATAGAAGAGAGAAC-1_1_1	-2.53204697396985	0.262331186362895	3	Ctrl	LM	MG
AGATCGTCAAAGCTAA-1_1_1	-6.14406603601209	8.41552877476195	8	Ctrl	LM	Class. Mono
AGATGCTCAAGATTGA-1_1_1	9.3357890245653	-4.67303276011964	13	Ctrl	LM	CD4 TEM
AGCCAATGTAGCCAGA-1_1_1	0.0612667796350341	1.39447712948302	3	Ctrl	LM	MG
AGCCAGCGTCATGCAT-1_1_1	-1.95950406816236	6.37501716663817	21	Ctrl	LM	cDC2
AGCCAGCTCGCCTAGG-1_1_1	-1.91646701123945	0.804903626942429	3	Ctrl	LM	MG
AGCGTCGTCATAGGCT-1_1_1	0.146044105026804	5.75617408802489	2	Ctrl	LM	Class. Mono
AGGAAATGTGTCATTG-1_1_1	0.0863594261146407	2.67934131672362	3	Ctrl	LM	MG
AGGATCTAGGCTTAAA-1_1_1	9.12023192617663	-4.36243057200929	13	Ctrl	LM	CD8 TEM
AGGCTGCTCCTCATAT-1_1_1	-0.535994172360815	0.978806794190201	3	Ctrl	LM	MG
AGGGAGTCAATACGAA-1_1_1	-2.16075843599073	0.913095474743637	3	Ctrl	LM	MG
AGGGTCCGTTCTCCTG-1_1_1	5.40857058737048	-11.8179364199402	18	Ctrl	LM	B intermediate
AGGTAGGCAGCTGTGC-1_1_1	-8.2050520780348	8.7895436291931	23	Ctrl	LM	Non-Class. Mono
AGGTTGTGTGATAGTA-1_1_1	-8.20631283548109	9.97712183048704	23	Ctrl	LM	Non-Class. Mono
AGTCAACGTCCTGAAT-1_1_1	-7.21340245034925	7.60567617466429	8	Ctrl	LM	Class. Mono
AGTGCCGTCCGTAATG-1_1_1	-5.89217728402845	6.43542051365355	8	Ctrl	LM	Class. Mono
ATAGACCAGAAGCCAC-1_1_1	-7.0076324346327	7.51451396992186	21	Ctrl	LM	cDC2
ATAGGCTAGCATGTTC-1_1_1	-5.33712977197401	6.06825256397704	8	Ctrl	LM	Class. Mono
ATCATTCTCGGTATGT-1_1_1	-2.10324686792127	1.14695644428709	3	Ctrl	LM	MG
ATCCACCGTATTGAGA-1_1_1	-1.90419942167036	5.67993640949706	21	Ctrl	LM	cDC2
ATCCACCTCGGATACT-1_1_1	-5.94446533944837	6.80342817356566	8	Ctrl	LM	Class. Mono
ATCCCTGTCATCCTGC-1_1_1	-0.120918602015891	0.538459316396507	3	Ctrl	LM	MG
ATCGTAGGTGTATTCG-1_1_1	-2.90224450853101	-0.142516552901474	23	Ctrl	LM	HSPC
ATCGTCCGTCTGTGAT-1_1_1	-1.87173336770765	0.2971284618018	3	Ctrl	LM	MG
ATCTTCATCATAGGCT-1_1_1	-0.66152381923429	1.02636253883818	3	Ctrl	LM	MG
ATGAGGGAGATGACCG-1_1_1	-6.04700535562269	7.87068653156737	8	Ctrl	LM	Class. Mono
ATGAGGGCATCCTGTC-1_1_1	0.651616573069177	5.96022844364623	2	Ctrl	LM	Class. Mono
ATGCGATTCCCAAGTA-1_1_1	-7.05053967263929	7.09573984196166	8	Ctrl	LM	Class. Mono
ATGGAGGAGATTAGAC-1_1_1	8.37279540273913	-4.50541257808229	13	Ctrl	LM	CD4 TCM
ATGGAGGGTCATGGCC-1_1_1	5.23531085226305	-11.7186703676941	18	Ctrl	LM	B intermediate
ATGGTTGAGTGGACTG-1_1_1	-2.25025552537672	5.00793170979002	21	Ctrl	LM	cDC2
ATGTCTTGTCACTCTC-1_1_1	4.91082268926867	-11.7021040911438	18	Ctrl	LM	B memory
ATTCACTCACCTTCGT-1_1_1	-0.961761534478583	0.382404894137177	3	Ctrl	LM	MG
ATTCAGGAGAAATTGC-1_1_1	-1.11868387487165	0.404962875449452	11	Ctrl	LM	MG
ATTGGGTTCGCCGAAC-1_1_1	-3.49601906564466	1.26092767765501	3	Ctrl	LM	MG
CAAAGAAGTAGCTTGT-1_1_1	-1.97011834409467	6.37162780811766	21	Ctrl	LM	cDC2
CAAAGAATCACTGAAC-1_1_1	-2.56477683809034	3.04708385517577	3	Ctrl	LM	MG
CAACAACGTTTACTGG-1_1_1	-2.437950790193	1.04347366144637	3	Ctrl	LM	MG
CAACGATTCTCAGTCC-1_1_1	9.0721924898363	-0.802199601626602	10	Ctrl	LM	CD8 TCM
CAACGGCAGCAGTACG-1_1_1	-0.655341506268897	1.21087592890242	3	Ctrl	LM	MG
CAACGGCTCGCTGATA-1_1_1	-2.23447984483472	6.21660995533446	21	Ctrl	LM	cDC2
CAAGACTCAATGCAGG-1_1_1	-5.59846943643323	7.27131557514647	8	Ctrl	LM	Class. Mono
CAAGAGGGTACGTAGG-1_1_1	-2.04721421029798	5.97956228306273	21	Ctrl	LM	cDC2
CACAACATCATGACAC-1_1_1	-2.71882385041944	5.06422376682738	21	Ctrl	LM	cDC2
CACAGATGTCGTGTTA-1_1_1	8.34882193777331	-0.444393813109604	6	Ctrl	LM	CD8 TEM
CACCAAACACTCTAGA-1_1_1	-5.50980013635389	7.5178904538391	8	Ctrl	LM	Class. Mono
CACGTGGCAATACGAA-1_1_1	-1.25657898214094	1.9400768285034	3	Ctrl	LM	MG
CACGTTCAGTGCAGGT-1_1_1	-7.06832474496595	7.83409977009276	8	Ctrl	LM	Class. Mono
CACGTTCGTAACATAG-1_1_1	-0.0307277741693635	1.86885500004271	3	Ctrl	LM	MG
CACGTTCTCTTGGGCG-1_1_1	9.55544787618884	0.780225307249817	6	Ctrl	LM	CD4 TEM
CACTGAATCCTGTTAT-1_1_1	-7.6277872922682	8.85046720554808	23	Ctrl	LM	Non-Class. Mono
CACTGTCAGTCGCTAT-1_1_1	-2.4958645704054	0.523575217032227	3	Ctrl	LM	MG
CAGATACTCGCGTAGC-1_1_1	-5.71052855279676	6.42237424900511	8	Ctrl	LM	Class. Mono
CAGCAATGTCTACGAT-1_1_1	8.65134364340075	-5.23689413020631	13	Ctrl	LM	CD4 TEM
CAGCAATTCGCCTATC-1_1_1	-5.32483166482679	6.38302469303587	8	Ctrl	LM	Class. Mono
CAGCCAGAGATCACTC-1_1_1	-8.18197125222913	8.09568357517699	23	Ctrl	LM	Platelet
CAGCGTGGTGAGGAAA-1_1_1	6.13075095388659	-11.4088559145691	18	Ctrl	LM	B intermediate
CAGGCCAAGCACTAGG-1_1_1	-5.77182406213514	7.71859598209837	8	Ctrl	LM	Class. Mono
CAGTTAGGTGACCTGC-1_1_1	-2.46811217096082	5.6681098942993	21	Ctrl	LM	cDC2
CAGTTAGTCAGCCTCT-1_1_1	-5.39133805063001	7.41895341923216	8	Ctrl	LM	Class. Mono
CAGTTAGTCCTACCGT-1_1_1	8.09822398397692	-0.774186372256485	6	Ctrl	LM	CD4 TCM
CATAAGCGTGCCGAAA-1_1_1	-7.74600428369276	8.92718839695433	23	Ctrl	LM	Non-Class. Mono
CATCCACGTTGTGTTG-1_1_1	-0.597773671414771	0.74822545101622	3	Ctrl	LM	MG
CATCCACTCGACGACC-1_1_1	-2.34013861444227	2.32289171268919	3	Ctrl	LM	MG
CATCCCAAGTGTTCAC-1_1_1	-5.4762374761366	7.45043373157958	8	Ctrl	LM	Class. Mono
CATGAGTCAGCGAGTA-1_1_1	-0.457786768939414	0.413005121552738	3	Ctrl	LM	MG
CATGGTACAGACAAAT-1_1_1	-1.83893448140851	0.821222842240128	17	Ctrl	LM	CAMs
CCAAGCGAGGACTTCT-1_1_1	6.21019202444323	-11.3402743334534	18	Ctrl	LM	B memory
CCCATTGTCGAGATGG-1_1_1	-5.393921077516	7.55704975178221	8	Ctrl	LM	Class. Mono
CCCGGAACACAACGCC-1_1_1	10.1004489061571	-0.730203031993118	10	Ctrl	LM	CD8 TEM
CCCTAACGTTAATCGC-1_1_1	0.562917828295312	6.51437282612303	3	Ctrl	LM	MG
CCGAACGCAGAGCCCT-1_1_1	7.66767340872057	-2.38363552043459	22	Ctrl	LM	CD8 TEM
CCGAACGTCCCGTGAG-1_1_1	8.2858737108446	0.0949847256181567	10	Ctrl	LM	CD8 TEM
CCGCAAGGTCCACATA-1_1_1	8.18628150198229	1.13653898289183	6	Ctrl	LM	CD4 TCM
CCGGGTAGTCGTATTG-1_1_1	5.84335499975451	-11.6824374193909	18	Ctrl	LM	B naive
CCGGTAGCATGACTGT-1_1_1	0.047652743492208	6.46949100544432	2	Ctrl	LM	cDC2
CCGGTGACAAGTATCC-1_1_1	-2.38494986322156	6.15955400516966	21	Ctrl	LM	cDC2
CCGTAGGCACTTCCTG-1_1_1	-5.27903908517591	7.30968713810423	8	Ctrl	LM	Class. Mono
CCTATCGGTCTGCCTT-1_1_1	9.03979617330798	1.59789681484679	6	Ctrl	LM	CD8 Naive
CCTCCAACATACGCAT-1_1_1	-6.15809792306653	7.99470090916136	8	Ctrl	LM	Class. Mono
CCTCTCCCATGGATCT-1_1_1	-2.07642954614393	6.31240177204588	21	Ctrl	LM	cDC2
CCTTGTGGTCAAGTTC-1_1_1	0.131067394945703	1.69490790417174	3	Ctrl	LM	MG
CGATGCGAGTTGAAAC-1_1_1	-5.40645760324232	7.26723527958373	8	Ctrl	LM	Class. Mono
CGATGGCCATCGGAAG-1_1_1	-0.0893690216206689	1.4697525506256	3	Ctrl	LM	MG
CGGAACCTCACCGCTT-1_1_1	-5.73911923196546	7.79988861134032	8	Ctrl	LM	Class. Mono
CGGGTCAGTAATTGGA-1_1_1	-2.2889623048567	5.33732843449095	21	Ctrl	LM	cDC2
CGGTCAGAGTAGTCTC-1_1_1	-0.767664969232001	1.40548276951292	3	Ctrl	LM	MG
CGTCCATCAGTACTAC-1_1_1	-0.609478891160407	4.02516269733885	2	Ctrl	LM	Class. Mono
CGTGATAGTATGGTAA-1_1_1	-7.6739184263014	9.0321440701721	23	Ctrl	LM	Non-Class. Mono
CGTTCTGGTCAGTCTA-1_1_1	10.0833171007372	-0.584506809210983	6	Ctrl	LM	Treg
CGTTCTGTCGATACAC-1_1_1	9.79318267080554	-0.54976004312059	10	Ctrl	LM	CD8 TEM
CTAACTTCAGAGATGC-1_1_1	-0.954611718919196	1.71891295959929	3	Ctrl	LM	MG
CTACTATCACGCTGTG-1_1_1	-8.35704106118909	8.51456213047484	23	Ctrl	LM	Non-Class. Mono
CTCAGTCGTGCATGTT-1_1_1	-8.0026013257765	8.92358064701537	23	Ctrl	LM	Non-Class. Mono
CTCCGATCAGCAGTGA-1_1_1	-2.53379100587598	5.77602911045531	21	Ctrl	LM	cDC2
CTCGAGGAGTGGAAGA-1_1_1	8.89492160055407	1.38665759613493	6	Ctrl	LM	CD4 TCM
CTCTCAGAGGTTGGTG-1_1_1	-0.126231372620978	2.45486068775633	21	Ctrl	LM	Class. Mono
CTCTGGTAGGAGGCAG-1_1_1	7.88250666830309	-1.43642425487062	22	Ctrl	LM	CD8 TEM
CTGAATGAGAGCATTA-1_1_1	-2.61911267068616	5.35914707233885	21	Ctrl	LM	cDC2
CTGAGCGGTACAACGG-1_1_1	8.53326636526354	2.38693451931456	6	Ctrl	LM	CD4 Naive
CTGAGCGGTCAAGCGA-1_1_1	-6.27116268899671	9.19962549259642	8	Ctrl	LM	Class. Mono
CTGCTCAAGATTCGAA-1_1_1	-1.89814287450544	0.79889673044661	17	Ctrl	LM	CAMs
CTGGCAGCATAATGAG-1_1_1	-5.65223950174085	8.01648759891966	8	Ctrl	LM	Class. Mono
CTGTATTGTTCCTAAG-1_1_1	7.80918103430041	-5.03719901988527	13	Ctrl	LM	CD4 Naive
CTGTGAAAGTCGAAAT-1_1_1	-0.210646376278319	1.50250458767394	3	Ctrl	LM	MG
CTTCAATGTATGTCTG-1_1_1	0.281212448809228	1.36055862953642	3	Ctrl	LM	MG
CTTCCGACATGGACAG-1_1_1	-0.0926824140214104	3.57324385693053	3	Ctrl	LM	MG
CTTCCGAGTGGTTTAC-1_1_1	-8.11559361245862	9.82648515751341	23	Ctrl	LM	Non-Class. Mono
GAAACCTAGTAATTGG-1_1_1	7.95200377676257	-5.02820348689577	13	Ctrl	LM	CD4 Naive
GAAGCGAGTCTACACA-1_1_1	8.20364695760973	0.590441436075958	6	Ctrl	LM	Treg
GAATAGATCGTCGCTT-1_1_1	-5.84732121255628	7.29211950352171	8	Ctrl	LM	Class. Mono
GACACGCCAGTAGTTC-1_1_1	4.71389275762805	-11.6570820803406	18	Ctrl	LM	B memory
GACCAATGTAGTCACT-1_1_1	-6.74243277337781	7.0822305684326	8	Ctrl	LM	Class. Mono
GACCGTGCACCTAAAC-1_1_1	-6.65602988031141	7.82888984730223	8	Ctrl	LM	Class. Mono
GACCTTCGTAATGCGG-1_1_1	0.759921610090814	5.64507865955809	3	Ctrl	LM	MG
GACCTTCTCCTACACC-1_1_1	-1.25270694520704	2.89548993160704	3	Ctrl	LM	MG
GACGCTGTCCACCCTA-1_1_1	3.93544679853686	-11.0281691546204	18	Ctrl	LM	B intermediate
GACGTTACATATGCGT-1_1_1	-2.11988395478956	1.78167593529204	21	Ctrl	LM	HSPC
GAGACTTAGAAATTGC-1_1_1	9.8655684587694	-1.73853897998354	24	Ctrl	LM	NK
GAGCTGCCAGGTCCGT-1_1_1	-8.2360636594557	9.7001414304016	23	Ctrl	LM	Non-Class. Mono
GATGATCTCACCGGGT-1_1_1	10.3000090715624	-3.06434369037172	24	Ctrl	LM	NK
GCACATATCTCGTCGT-1_1_1	5.17197829458483	-11.81034040401	18	Ctrl	LM	B intermediate
GCACGGTCAGAAGCGT-1_1_1	-6.92015808847181	8.54047155430296	8	Ctrl	LM	Class. Mono
GCAGCCAGTATGTGTC-1_1_1	-5.31137150552503	7.27489042332152	8	Ctrl	LM	Class. Mono
GCAGCCATCAAACGAA-1_1_1	4.74653559896716	-11.7275776858093	18	Ctrl	LM	B intermediate
GCAGCCATCGTGGCGT-1_1_1	-5.15772885110609	6.04079008152464	8	Ctrl	LM	Class. Mono
GCCAGCATCGTCGGGT-1_1_1	-4.78050583627454	-6.60208797404787	1	Ctrl	LM	MG
GCCAGGTTCGTCGCTT-1_1_1	-7.84984082010023	9.15248918583372	23	Ctrl	LM	Non-Class. Mono
GCCCAGAGTCGGTACC-1_1_1	-4.47921437051527	-5.58189773509523	1	Ctrl	LM	MG
GCCCAGAGTTGGAGAC-1_1_1	-6.10014694955579	8.09841299107054	8	Ctrl	LM	Class. Mono
GCCGATGAGCAGGGAG-1_1_1	0.655909776423059	6.55119466831664	2	Ctrl	LM	HSPC
GCCGATGGTGTCATTG-1_1_1	5.00343781683215	-11.826869487262	18	Ctrl	LM	B intermediate
GCCGTGATCCGAGATT-1_1_1	8.56520968649157	-1.27349615046999	22	Ctrl	LM	CD8 TEM
GCGTGCATCGGCCCAA-1_1_1	9.48123580190905	-0.167334407067505	10	Ctrl	LM	CD8 TCM
GCTACCTAGATTGACA-1_1_1	-5.57701176431409	6.92851924946288	8	Ctrl	LM	Class. Mono
GCTGGGTTCCGACATA-1_1_1	8.13402110311755	-4.116296767688	13	Ctrl	LM	CD8 TEM
GCTTGGGAGAAGGCTC-1_1_1	-8.00396508004896	9.827071667218	23	Ctrl	LM	Non-Class. Mono
GGACGTCAGATACAGT-1_1_1	-0.531739801433005	6.2218642239807	2	Ctrl	LM	B memory
GGAGAACCATACTTTC-1_1_1	-2.09655064370862	2.95700383236388	17	Ctrl	LM	CAMs
GGAGCAAGTTCCACGG-1_1_1	-7.63007515695325	9.74489355137328	23	Ctrl	LM	Class. Mono
GGCACGTGTGTTAGCT-1_1_1	-7.75517720010511	8.91338014652708	23	Ctrl	LM	Non-Class. Mono
GGCGTCAAGGCACTCC-1_1_1	7.73419839117297	1.9681986575363	6	Ctrl	LM	CD4 Naive
GGGACAAGTTCGAGCC-1_1_1	8.15783244344958	-1.8512661452057	22	Ctrl	LM	CD8 TEM
GGGATGAGTCCTTAAG-1_1_1	-0.457570970323004	1.66664421608427	3	Ctrl	LM	MG
GGGCCATAGAGCCTGA-1_1_1	-1.30042761590711	3.18625855495909	17	Ctrl	LM	CAMs
GGGCCATCATTGGCAT-1_1_1	-0.0410784182921727	1.54630351116637	3	Ctrl	LM	MG
GGGCTCACATCCAATG-1_1_1	-1.78005439069501	1.71322298099974	21	Ctrl	LM	cDC2
GGGTCTGGTGCTGCAC-1_1_1	-7.06179875161878	7.56344032337645	8	Ctrl	LM	Class. Mono
GGGTGTCAGGTGATCG-1_1_1	-6.67738360193006	9.04880762150267	8	Ctrl	LM	Class. Mono
GGTCACGTCCGTGGGT-1_1_1	-5.53777855661146	6.33583927204588	8	Ctrl	LM	Class. Mono
GGTCTGGTCTCTGCTG-1_1_1	-6.85093945291273	8.67869043400267	8	Ctrl	LM	Class. Mono
GTAATGCGTTCTCCTG-1_1_1	-6.02068632867567	8.03035879185179	8	Ctrl	LM	Class. Mono
GTAATGCTCCAAGCTA-1_1_1	4.30643874380358	-11.2308230395081	18	Ctrl	LM	B intermediate
GTATTTCAGTCTTCGA-1_1_1	-2.57667201783887	5.2027368550537	21	Ctrl	LM	cDC2
GTCAAACAGACGCTCC-1_1_1	-2.37643927362195	2.94208884289244	3	Ctrl	LM	MG
GTCAAACGTTATTCCT-1_1_1	8.37064677450427	0.27745017459372	6	Ctrl	LM	CD4 TEM
GTCATGACATGGCGCT-1_1_1	-0.499010175731101	0.764832795166764	3	Ctrl	LM	MG
GTCATGATCTCCTACG-1_1_1	0.541344642374597	6.09899807026366	2	Ctrl	LM	cDC2
GTCCACTAGCCAAGTG-1_1_1	-2.15323871400587	1.77056694080809	21	Ctrl	LM	HSPC
GTCCACTCACGGTGCT-1_1_1	7.51205474111804	-0.0539838964702756	10	Ctrl	LM	CD8 TEM
GTCCACTCATCGCTCT-1_1_1	-8.27458828714124	9.91821527531126	23	Ctrl	LM	Non-Class. Mono
GTCGAATGTTAAACCC-1_1_1	6.11726409170397	-11.421990870929	18	Ctrl	LM	B naive
GTCGAATTCGTGGACC-1_1_1	8.63701945516833	2.03796970894316	6	Ctrl	LM	CD4 Naive
GTCGTAACAAATGAAC-1_1_1	-1.81062704351179	1.40255188992003	21	Ctrl	LM	HSPC
GTCTACCAGTCATCGT-1_1_1	7.58773785803088	1.51300859501341	6	Ctrl	LM	CD8 Naive
GTCTCACGTAGAGCTG-1_1_1	-7.58454865243665	8.80170869877318	8	Ctrl	LM	Class. Mono
GTCTGTCCAACGAGGT-1_1_1	-1.42414361264936	5.92930460026244	21	Ctrl	LM	cDC2
GTGACGCAGCTCCGAC-1_1_1	-6.34389561441175	6.97780466129759	8	Ctrl	LM	Class. Mono
GTGCACGTCGCGTGCA-1_1_1	0.624666988585077	6.1015815739868	2	Ctrl	LM	cDC2
GTGCAGCGTACAGTTC-1_1_1	4.65358906957873	-11.8692460055115	18	Ctrl	LM	B naive
GTGCGTGAGGTGCCAA-1_1_1	-1.91105955865613	1.69638156940916	21	Ctrl	LM	HSPC
GTGGTTATCCTAGCTC-1_1_1	-1.34297186162702	1.34833574345091	21	Ctrl	LM	HSPC
GTGTAACGTCAACATC-1_1_1	-6.05477684762708	8.64851522495726	8	Ctrl	LM	Class. Mono
GTGTGGCTCAAATGAG-1_1_1	-5.35514897134534	6.07160091450194	8	Ctrl	LM	Class. Mono
GTGTGGCTCCAGTTCC-1_1_1	8.05132609579333	1.84310841610411	6	Ctrl	LM	CD8 Naive
GTTACCCGTCGTGTTA-1_1_1	-6.38547390725843	8.26514339497069	8	Ctrl	LM	Class. Mono
GTTATGGGTACCTAGT-1_1_1	7.90167027685412	-3.43128395030519	13	Ctrl	LM	CD8 TEM
GTTGCTCAGCGAAACC-1_1_1	-2.49035948541395	0.29038417994732	3	Ctrl	LM	MG
GTTGTAGAGCCTGGAA-1_1_1	-6.28107184198133	6.84308958103636	8	Ctrl	LM	Class. Mono
GTTGTAGCAAATACGA-1_1_1	-0.718142748143591	2.08665287544707	15	Ctrl	LM	cDC2
TAACACGAGCTTCTAG-1_1_1	0.415227710936151	1.47620618393401	3	Ctrl	LM	MG
TAACACGCATATGCGT-1_1_1	-3.69097584512464	-6.4392914767029	1	Ctrl	LM	MG
TAAGCACCAAGCTGCC-1_1_1	8.72913581106432	-4.48107433269044	6	Ctrl	LM	CD4 TCM
TAAGCCACAGTCAGAG-1_1_1	-6.22991627481214	7.08196067860106	8	Ctrl	LM	Class. Mono
TAATTCCAGGCATGGT-1_1_1	-1.7122964265608	0.960799932980332	3	Ctrl	LM	MG
TACACCCCACTGCGAC-1_1_1	-5.57378834512464	6.81646823933104	8	Ctrl	LM	Class. Mono
TACCCACAGATGGCGT-1_1_1	-1.85077196386091	0.317523152136597	17	Ctrl	LM	CAMs
TACCGGGAGTAGCTCT-1_1_1	-1.61377435949079	-0.108718335128036	3	Ctrl	LM	MG
TACCTCGCAACCAACT-1_1_1	0.786530196402154	6.22076988270262	2	Ctrl	LM	HSPC
TACCTCGTCCGTGTGG-1_1_1	-2.18942350175611	-0.223900198435989	3	Ctrl	LM	MG
TACGGGCAGCTGCCTG-1_1_1	5.44304162237414	-11.9221062655213	18	Ctrl	LM	B naive
TAGACCACATCAGCGC-1_1_1	-8.16076153543226	9.34658956577757	23	Ctrl	LM	Non-Class. Mono
TATATCCGTGGATACG-1_1_1	0.502450346682153	1.51034426739195	3	Ctrl	LM	MG
TATTGCTAGCTTCATG-1_1_1	-7.24743479516736	9.5354628567932	8	Ctrl	LM	Class. Mono
TCACACCGTAACGCGA-1_1_1	9.4481690523363	-0.0376152987243802	6	Ctrl	LM	MAIT
TCACACCTCATGACAC-1_1_1	7.54997473928698	0.0457910900352328	10	Ctrl	LM	CD8 TEM
TCACATTCACCCATAA-1_1_1	-2.98047560479871	5.34469080021361	8	Ctrl	LM	Class. Mono
TCAGCAAAGGCGAAGG-1_1_1	-7.50497835901014	8.79493570377806	8	Ctrl	LM	Class. Mono
TCAGTGACAACGGGTA-1_1_1	-1.74308103349439	-0.305783211684433	3	Ctrl	LM	MG
TCAGTTTAGATCGACG-1_1_1	-0.0369469866008241	6.09321594288329	2	Ctrl	LM	cDC2
TCATGTTTCCGTGTAA-1_1_1	-5.56056851175062	6.23099136402586	8	Ctrl	LM	Class. Mono
TCATTCAGTCCTGGGT-1_1_1	-7.70198649194471	8.92499303867796	8	Ctrl	LM	Class. Mono
TCATTGTCACCGTGGT-1_1_1	-0.362581968572058	1.27564662744978	3	Ctrl	LM	MG
TCCACGTTCTCCGTGT-1_1_1	9.34658080312975	0.187377498054299	6	Ctrl	LM	Treg
TCCGAAACATCCTAAG-1_1_1	-6.08880060937635	6.74665212681273	8	Ctrl	LM	Class. Mono
TCCGGGAAGAATACAC-1_1_1	-5.7895829084181	8.24833917667845	8	Ctrl	LM	Class. Mono
TCCGTGTCAGCCTTCT-1_1_1	10.8370698091722	-3.19754838893434	24	Ctrl	LM	NK
TCCGTGTTCATAGGCT-1_1_1	-1.7696192863249	2.03681600143889	17	Ctrl	LM	CAMs
TCCTCGAGTCGTACAT-1_1_1	-4.6246077420973	5.60870122959593	25	Ctrl	LM	Class. Mono
TCGAACATCCTCGATC-1_1_1	-2.21856492784254	6.56241655399779	21	Ctrl	LM	cDC2
TCGAAGTCACCGTGCA-1_1_1	-0.00868804965547512	1.56565082123259	3	Ctrl	LM	MG
TCGAAGTGTGGACTGA-1_1_1	-1.8522631528639	6.16424942066649	21	Ctrl	LM	cDC2
TCGATTTTCATGAGAA-1_1_1	-1.96295815732709	1.07215178062895	3	Ctrl	LM	MG
TCGCAGGGTCGCTGCA-1_1_1	-0.134876355793395	2.64717435886839	21	Ctrl	LM	Class. Mono
TCGGGACAGGTCGTCC-1_1_1	-1.81564480092756	0.223994888865742	3	Ctrl	LM	MG
TCGGGTGAGTCGAGGT-1_1_1	-0.616228640344061	0.97731435348967	3	Ctrl	LM	MG
TCGTGCTTCGCCAGTG-1_1_1	-6.40935868051282	6.9579858784912	8	Ctrl	LM	Class. Mono
TCGTGGGGTGCTATTG-1_1_1	7.01301079962023	-1.09877693603059	22	Ctrl	LM	CD8 TEM
TCTCACGTCTGCGAGC-1_1_1	-0.341811716821112	0.892704189324173	3	Ctrl	LM	MG
TCTCTGGCAGGTAGTG-1_1_1	-4.92353028085462	7.73444843342284	8	Ctrl	LM	Class. Mono
TCTGGCTAGATGGTAT-1_1_1	-5.74438828256361	8.06830215504149	8	Ctrl	LM	Class. Mono
TCTGGCTAGGGTCACA-1_1_1	-1.68447107103101	0.60777705957869	17	Ctrl	LM	CAMs
TGACGCGTCTGTCTCG-1_1_1	0.348066746924005	6.14905071308592	3	Ctrl	LM	MG
TGAGCATGTTCGTGCG-1_1_1	-0.0944962317906995	3.27800321629027	17	Ctrl	LM	CAMs
TGAGCGCTCGTCAAAC-1_1_1	8.58197718832263	2.44192647984007	6	Ctrl	LM	CD4 Naive
TGAGGAGGTCCAGCCA-1_1_1	-7.19287270333997	8.67108583500365	8	Ctrl	LM	Class. Mono
TGAGGTTAGTCATACC-1_1_1	-8.36952847268812	8.7490801816223	23	Ctrl	LM	Non-Class. Mono
TGAGGTTGTGGAAGTC-1_1_1	-2.47039812829725	0.890540779137406	17	Ctrl	LM	CAMs
TGATCAGTCGTCAACA-1_1_1	0.202615827057443	6.12333107044676	2	Ctrl	LM	cDC2
TGATCTTCATAGCACT-1_1_1	-0.398916840817847	6.38641595890501	2	Ctrl	LM	B memory
TGATTCTCAAGAGTAT-1_1_1	-2.06236881044141	0.733859390520844	3	Ctrl	LM	MG
TGATTCTCACGAAAGC-1_1_1	-0.0224434670843859	1.72693371822813	3	Ctrl	LM	MG
TGCAGTATCGCCCAGA-1_1_1	-2.20862120416395	6.25930595447997	21	Ctrl	LM	cDC2
TGCGACGAGGAATGTT-1_1_1	-5.56312245156995	7.91662359287718	8	Ctrl	LM	Class. Mono
TGCGATAGTGGCTACC-1_1_1	-5.23908919122449	7.14083051731566	8	Ctrl	LM	Class. Mono
TGCGATATCAGACCGC-1_1_1	-5.6774150731825	7.81493139317015	8	Ctrl	LM	Class. Mono
TGCTCCAAGATCCAAA-1_1_1	-6.61755865838758	7.20222663929442	8	Ctrl	LM	Class. Mono
TGGGAGACAACCGTGC-1_1_1	-2.91400140550367	5.75378227283934	21	Ctrl	LM	cDC2
TGGGATTAGCACCGAA-1_1_1	-0.862380802895941	-1.07126724669954	3	Ctrl	LM	MG
TGTAAGCGTGAGAACC-1_1_1	-2.38948863771192	5.87525367786864	21	Ctrl	LM	cDC2
TGTGAGTTCTGATTCT-1_1_1	-5.81384104516736	9.22900629093626	8	Ctrl	LM	Class. Mono
TGTGATGCAGAAACCG-1_1_1	-0.362404167916693	1.71355736305693	3	Ctrl	LM	MG
TGTGGCGCAAGTGATA-1_1_1	-5.29621523645154	7.25846338322142	8	Ctrl	LM	Class. Mono
TGTGTGAAGAGCCGAT-1_1_1	-5.11242026117078	6.35146617939452	8	Ctrl	LM	Class. Mono
TGTTCCGCACAAATCC-1_1_1	-6.41152209069959	8.55136156132201	8	Ctrl	LM	Class. Mono
TGTTGGACATAAGATG-1_1_1	-1.99235981729261	3.87270116856078	3	Ctrl	LM	MG
TTAGTCTCAGCGTGAA-1_1_1	-7.07942217614881	7.41474008610228	8	Ctrl	LM	Class. Mono
TTCAATCCACACCTGG-1_1_1	8.73623973104723	-4.96440839717409	13	Ctrl	LM	CD8 TEM
TTCCAATGTGTAAACA-1_1_1	-5.0809533002638	7.56810522129515	8	Ctrl	LM	Class. Mono
TTCCACGTCGTCTACC-1_1_1	-7.34915083673231	9.07566690494994	23	Ctrl	LM	Non-Class. Mono
TTCCGTGAGACGCAGT-1_1_1	-6.16140145089857	8.4517111783264	8	Ctrl	LM	Class. Mono
TTCTGTAGTGCATTTG-1_1_1	9.61004191610583	-1.20139479587099	28	Ctrl	LM	gdT
TTCTGTATCTGAGGTT-1_1_1	-0.220495045449652	0.988243699574265	3	Ctrl	LM	MG
TTCTTCCCAGCGTTGC-1_1_1	-7.64371842172376	8.0397820477722	23	Ctrl	LM	Platelet
TTGAACGGTAGCTGAG-1_1_1	-2.02867728498212	6.24536848118285	21	Ctrl	LM	cDC2
TTGAACGTCGTAGTCA-1_1_1	-5.20962494638196	6.35253477146605	8	Ctrl	LM	Class. Mono
TTGATGGAGATTCGCT-1_1_1	9.81663829061755	1.64865195801238	6	Ctrl	LM	Treg
TTGCATTCAACCACAT-1_1_1	-2.49404782083265	-0.339913129306045	3	Ctrl	LM	MG
TTGGGCGTCTCGCTTG-1_1_1	8.21307021353014	-4.04998779246828	13	Ctrl	LM	CD8 TEM
TTGTGGACATGACTCA-1_1_1	-6.27058762338392	8.58024835636595	8	Ctrl	LM	Class. Mono
TTGTTGTCAAGCGCTC-1_1_1	4.07414084646472	-11.0789456362488	18	Ctrl	LM	B intermediate
TTTACGTGTACCCAGC-1_1_1	-2.24094694879285	3.38003706982115	3	Ctrl	LM	MG
TTTACTGAGCCACTCG-1_1_1	-8.04470318582288	9.20186281254271	23	Ctrl	LM	Non-Class. Mono
TTTGACTCAGACGGAT-1_1_1	-5.25240010049573	7.75407409718016	8	Ctrl	LM	Class. Mono
TTTGATCTCAGACCTA-1_1_1	-0.566553354527869	0.280418115237149	3	Ctrl	LM	MG
TTTGATCTCGAGTGGA-1_1_1	-2.03950327661268	0.592808962368759	3	Ctrl	LM	MG
TTTGGAGAGTTACGAA-1_1_1	8.75382834646472	2.32186222126463	6	Ctrl	LM	CD4 Naive
AAACCCACAGACCAGA-1_1_1	9.29699164602526	-4.2809171671631	13	Ctrl	LM	CD8 TEM
AAAGAACAGGGTGAAA-1_1_1	8.88704138967761	-0.393132447695938	10	Ctrl	LM	CD4 TEM
AAAGAACGTAAGATTG-1_1_1	9.71000510427722	1.8774514203308	6	Ctrl	LM	CD8 Naive
AAAGAACTCATTTGTC-1_1_1	-0.19263377812139	2.03187406113127	21	Ctrl	LM	cDC2
AAAGTCCGTGTGTACT-1_1_1	4.97075349066027	-11.9239268297913	18	Ctrl	LM	B intermediate
AAAGTGACAAGCGAGT-1_1_1	9.39786845419177	-0.798583626246658	10	Ctrl	LM	CD8 TEM
AACAAAGGTATCGTGT-1_1_1	-9.79218262460462	4.4572887425659	27	Ctrl	LM	pDC
AACAAGAAGGCGAACT-1_1_1	6.99283724996813	-1.13588070819398	22	Ctrl	LM	CD8 TEM
AACCACAAGCGTCGAA-1_1_1	9.15754061910876	-0.0471288258793027	6	Ctrl	LM	Treg
AACCCAAAGACTCCGC-1_1_1	9.80555278036364	0.327157449477705	6	Ctrl	LM	CD4 TCM
AACCTGACAGGGATAC-1_1_1	8.52217990133532	1.29784309914092	6	Ctrl	LM	CD4 TEM
AACCTTTCAAGCACAG-1_1_1	10.7316935655809	-3.0095491404297	24	Ctrl	LM	NK
AACGAAAGTATTAAGG-1_1_1	9.54421931478747	-0.673557400202957	10	Ctrl	LM	CD8 TEM
AACTTCTAGTCTACCA-1_1_1	9.48017340872057	1.41341590931395	6	Ctrl	LM	CD4 TCM
AACTTCTCAATGCAGG-1_1_1	7.98373442861804	-0.0840882355930478	10	Ctrl	LM	CD8 TCM
AAGAACAGTGCGGCTT-1_1_1	9.37612277242907	-2.26426815936586	28	Ctrl	LM	gdT
AAGACAAGTAGGGTAC-1_1_1	-4.27802485254041	-6.61419820735475	1	Ctrl	LM	MG
AAGACTCAGATGGTAT-1_1_1	4.96543961736926	-11.8611884112122	18	Ctrl	LM	B intermediate
AAGCATCAGGTTGACG-1_1_1	9.36504107687243	0.270371182390842	6	Ctrl	LM	CD4 TCM
AAGCATCCAAATAAGC-1_1_1	7.44563990804919	-2.15829253146669	22	Ctrl	LM	CD8 TEM
AAGCATCTCGGACCAC-1_1_1	8.46033126089343	1.16115927746275	6	Ctrl	LM	CD4 TCM
AAGGTAATCCTTTAGT-1_1_1	8.30016547415026	2.14584684421996	6	Ctrl	LM	CD4 TCM
AAGTACCAGGTTAAAC-1_1_1	-9.69082993295423	4.54695463230589	27	Ctrl	LM	pDC
AAGTACCAGTCGGCCT-1_1_1	8.83647853109606	-1.84647369334718	10	Ctrl	LM	CD8 TCM
AAGTTCGGTGAATAAC-1_1_1	9.02429801199206	-1.70589470813295	28	Ctrl	LM	MAIT
AATCACGCAGCAGGAT-1_1_1	-4.65292519357435	-3.11415910670778	1	Ctrl	LM	MG
AATCGTGCAGAAGTTA-1_1_1	-7.05323427942029	7.69753027012328	8	Ctrl	LM	Class. Mono
AATGAAGTCTACTGCC-1_1_1	4.8862302896715	-11.9866356844666	18	Ctrl	LM	B naive
AATGCCAGTTAGTCGT-1_1_1	9.39392501089343	-1.067060231662	10	Ctrl	LM	CD8 TCM
AATGGAACATCGGTTA-1_1_1	-5.65723532464735	6.6749367718933	8	Ctrl	LM	Class. Mono
AATGGAAGTTGCGTAT-1_1_1	9.76230937216052	0.238514967763218	6	Ctrl	LM	CD4 TEM
AATTTCCGTAACAGGC-1_1_1	8.66581279012927	-4.87439012477418	13	Ctrl	LM	CD8 TEM
ACAACCAGTCTCTCAC-1_1_1	9.17075473043688	-1.44198405692598	10	Ctrl	LM	CD8 TCM
ACAAGCTGTGAGCCAA-1_1_1	8.89332705709704	-3.15451812694093	22	Ctrl	LM	CD8 TEM
ACACAGTGTCAGATTC-1_1_1	7.27879124853381	-1.72228217074892	28	Ctrl	LM	gdT
ACACCAACAATAGGGC-1_1_1	8.30613833639391	-1.67733681151887	22	Ctrl	LM	CD8 TEM
ACATCGACAAGTCCAT-1_1_1	7.6225584146715	-0.15203300068399	6	Ctrl	LM	CD4 TCM
ACATTTCTCGAGCACC-1_1_1	8.08855754110583	-2.00456619212648	22	Ctrl	LM	CD8 TEM
ACCAAACTCTTAGCTT-1_1_1	8.5951941606737	-3.99633884379884	13	Ctrl	LM	CD4 TCM
ACCCTCAAGACGGATC-1_1_1	8.37024527761706	0.613320231938156	6	Ctrl	LM	CD4 TEM
ACCCTCATCCGTGACG-1_1_1	8.29154330465563	-2.07526946017763	22	Ctrl	LM	CD8 TEM
ACCTACCGTATGCAAA-1_1_1	7.71601515981921	-0.146261840558258	28	Ctrl	LM	MAIT
ACCTGAAAGCCATTGT-1_1_1	9.6092379686571	-1.66160798022768	10	Ctrl	LM	CD8 TCM
ACGCACGGTAGCCAGA-1_1_1	8.98876410696276	-0.00694870898744177	10	Ctrl	LM	CD8 TEM
ACGGGTCGTCAGGAGT-1_1_1	8.61262351248034	-4.84382820079347	13	Ctrl	LM	CD8 TEM
ACGGTCGCACGTACAT-1_1_1	9.14254695150622	-4.09430551478883	13	Ctrl	LM	CD8 TEM
ACGGTTATCGAGTGGA-1_1_1	8.07645541403063	2.08592307617644	6	Ctrl	LM	CD4 TCM
ACGTAACGTAGATTAG-1_1_1	8.26829177114733	1.06648385574797	6	Ctrl	LM	CD4 TCM
ACGTCCTGTCCGACGT-1_1_1	7.37127619955309	-0.345999061560837	22	Ctrl	LM	CD8 TEM
ACGTCCTTCCCTCTTT-1_1_1	9.26319342825182	-5.16805887172243	13	Ctrl	LM	CD8 TEM
ACTACGACATCATTGG-1_1_1	7.95932608816393	-4.40210628459474	13	Ctrl	LM	CD8 TEM
ACTATGGGTATAATGG-1_1_1	7.67118483755358	-1.91962599704286	22	Ctrl	LM	CD8 TEM
ACTCCCACAATAGGAT-1_1_1	8.61276465627917	-2.27305149981996	22	Ctrl	LM	CD8 TEM
ACTCCCATCTACGGGC-1_1_1	-4.46478956964246	-6.44440031001588	1	Ctrl	LM	MG
ACTCTCGCACACTTAG-1_1_1	8.71558314535388	0.37195219894627	10	Ctrl	LM	CD4 TEM
ACTGATGAGGTTTACC-1_1_1	9.6477892992235	-0.253487228846756	10	Ctrl	LM	CD8 TCM
ACTGATGCAGCGACAA-1_1_1	9.62268382284411	-1.14166378924867	28	Ctrl	LM	NK
ACTGATGCATCGTGGC-1_1_1	7.931358635161	-0.334027051425186	10	Ctrl	LM	CD8 TCM
ACTGCAACAATCTCGA-1_1_1	7.59394341680773	0.694125146174225	6	Ctrl	LM	CD8 TEM
ACTTCGCGTCTCAAGT-1_1_1	7.86552554342516	1.98192119648436	6	Ctrl	LM	CD8 Naive
AGAAGTAGTGAGATCG-1_1_1	8.55130034658679	-4.28397893855592	13	Ctrl	LM	Treg
AGAAGTAGTGCATTAC-1_1_1	9.04571276876696	0.650601804756912	6	Ctrl	LM	CD8 TEM
AGACAAACATAGAAAC-1_1_1	8.93076640341052	-1.04999089190981	10	Ctrl	LM	CD8 TCM
AGACACTCATTCTCCG-1_1_1	8.02613097402819	1.50765895893553	6	Ctrl	LM	CD4 TCM
AGACAGGCAATACGCT-1_1_1	9.30409175131091	-4.95356750438234	6	Ctrl	LM	CD4 TCM
AGACAGGCATGGAACG-1_1_1	9.95183020803698	-1.07326066443941	10	Ctrl	LM	CD8 TEM
AGACCATTCTCTGACC-1_1_1	9.1571305391527	-1.22046923587343	10	Ctrl	LM	CD8 TCM
AGACCCGTCACTGAAC-1_1_1	8.48689395162829	-3.61458063075563	13	Ctrl	LM	CD8 TEM
AGAGAATCATGGAACG-1_1_1	7.74004727575549	0.30104141825566	6	Ctrl	LM	CD4 TEM
AGAGAGCGTACATTGC-1_1_1	9.13085395071276	-3.96509647319337	13	Ctrl	LM	CD8 TEM
AGAGAGCTCCACAGGC-1_1_1	9.37624770376452	-0.792075037455765	10	Ctrl	LM	CD8 TEM
AGAGCAGCATGAAGCG-1_1_1	9.08764487478503	-5.14548397014162	13	Ctrl	LM	CD8 TEM
AGAGCAGCATGGCCCA-1_1_1	8.96059256765612	-4.42615699718019	13	Ctrl	LM	CD8 TEM
AGAGCCCCAGCGCTTG-1_1_1	8.44928199026354	-0.307229279971328	10	Ctrl	LM	CD8 TCM
AGATCCAAGCCACCGT-1_1_1	7.7470028993822	-1.68980419585725	22	Ctrl	LM	CD8 TEM
AGATCGTTCTGGCCTT-1_1_1	9.90010672781237	-0.958858131861893	10	Ctrl	LM	CD8 TEM
AGCCAATTCGACCAAT-1_1_1	9.74662429067858	-0.807026147341934	6	Ctrl	LM	CD4 TCM
AGCCACGGTCTCTCAC-1_1_1	8.83969718191393	1.72497916271666	6	Ctrl	LM	Treg
AGCGCCAAGGTGAGAA-1_1_1	9.20367747518786	-2.48030185649416	10	Ctrl	LM	CD8 TEM
AGCGTATTCTCTCAAT-1_1_1	8.30826884481677	-1.77893257091066	10	Ctrl	LM	CD8 TCM
AGCTCAAGTACCGGAA-1_1_1	8.39698439810046	0.675911218428406	6	Ctrl	LM	CD4 TEM
AGCTTCCAGAGGTGCT-1_1_1	9.95196562978991	1.51465594818571	6	Ctrl	LM	CD4 TCM
AGGAAATGTATTGCCA-1_1_1	7.7605183717943	1.21011000921706	6	Ctrl	LM	CD4 TCM
AGGACGAAGCTGGCCT-1_1_1	8.12643080923327	-1.69701135108491	22	Ctrl	LM	CD8 TEM
AGGACTTTCGCTAAAC-1_1_1	8.04467898580798	-0.986624001956192	22	Ctrl	LM	CD8 TEM
AGGCTGCCACGTACTA-1_1_1	4.95104867193469	-11.8852839464905	18	Ctrl	LM	B naive
AGGCTGCGTCGATTCA-1_1_1	7.8817513582445	1.80216991951445	6	Ctrl	LM	Treg
AGGCTGCGTCTGTGTA-1_1_1	8.45835238668688	2.34240388920287	6	Ctrl	LM	CD4 Naive
AGGGAGTGTTCCTAGA-1_1_1	8.4270280000902	1.35199785282591	6	Ctrl	LM	CD4 TCM
AGGGCTCGTCCTGGGT-1_1_1	9.24949771139391	-2.2733647818329	10	Ctrl	LM	CD8 TEM
AGGGCTCTCTTCCCGA-1_1_1	8.17678862783679	-1.80854248950502	22	Ctrl	LM	CD8 TEM
AGGTAGGAGAATCGAT-1_1_1	8.10424834463366	-4.37220239589235	13	Ctrl	LM	CD8 TEM
AGGTGTTCAGATTCGT-1_1_1	10.3181832430101	-2.26446819255373	24	Ctrl	LM	NK
AGGTGTTCATCACCAA-1_1_1	-2.263638913896	6.39997863819579	21	Ctrl	LM	cDC2
AGGTTACGTGTCCACG-1_1_1	-5.71682137277357	6.29320955326537	8	Ctrl	LM	Class. Mono
AGGTTGTTCCAGTTCC-1_1_1	7.98097163412341	-2.7201683516266	22	Ctrl	LM	CD8 TEM
AGTAGTCAGAGTGTGC-1_1_1	7.56445485327014	-0.268824517226425	10	Ctrl	LM	gdT
AGTAGTCAGGAGTCTG-1_1_1	8.37034827444323	-1.19167411277315	22	Ctrl	LM	CD8 TEM
AGTCAACTCGCTGATA-1_1_1	5.06756764623889	-11.591837405658	18	Ctrl	LM	B intermediate
AGTTAGCAGGTTTGAA-1_1_1	7.62106877538928	1.07774198105315	6	Ctrl	LM	CD4 TCM
AGTTCGAGTGGTAACG-1_1_1	9.30900126669177	-0.702423512435165	10	Ctrl	LM	CD8 TCM
ATACCTTTCATGGAGG-1_1_1	5.14189368459948	-11.9219889635803	18	Ctrl	LM	B intermediate
ATACTTCAGACTCCGC-1_1_1	9.68854266378649	-3.97160673091432	24	Ctrl	LM	CD8 TEM
ATAGACCTCGCAGTTA-1_1_1	9.15274935934313	-3.39917683551332	10	Ctrl	LM	CD8 TEM
ATAGGCTGTATTAAGG-1_1_1	8.0583699342943	0.0309025948283999	6	Ctrl	LM	CD4 TEM
ATCACAGTCACCTGTC-1_1_1	9.98003226492175	1.76542472889403	6	Ctrl	LM	CD4 TCM
ATCACGACAGGTCCGT-1_1_1	8.85502272817858	-1.7768511767151	6	Ctrl	LM	CD4 TEM
ATCACGAGTGCACATT-1_1_1	8.68062144491442	-0.852600216365066	22	Ctrl	LM	CD8 TEM
ATCATTCAGACATACA-1_1_1	9.38166648123034	-0.786713599658218	10	Ctrl	LM	CD8 TEM
ATCCACCTCATTGGTG-1_1_1	9.76797991964587	-0.226030110812393	6	Ctrl	LM	CD4 TEM
ATCCGTCGTTAGTTCG-1_1_1	7.95393735143908	0.354055822396073	10	Ctrl	LM	CD8 TCM
ATCCTATTCCTACACC-1_1_1	-9.34025830056898	4.81620931675414	27	Ctrl	LM	pDC
ATCGATGAGTGCAAAT-1_1_1	8.55943042013415	2.4267129903076	6	Ctrl	LM	CD4 Naive
ATCGTAGTCCTATTGT-1_1_1	-2.51559799936048	6.11175251057127	21	Ctrl	LM	cDC2
ATCGTCCGTATAGCTC-1_1_1	6.0000956651903	-11.5213580126526	18	Ctrl	LM	B memory
ATCGTGAGTCGTCATA-1_1_1	8.64341670248278	-3.56231403300783	13	Ctrl	LM	CD8 TEM
ATCTCTACACGCTGCA-1_1_1	-4.71155470636121	5.92869663288573	25	Ctrl	LM	Platelet
ATCTTCAAGATTGTGA-1_1_1	8.65960150930651	-1.58720815131685	6	Ctrl	LM	CD8 TEM
ATGAAAGCATCGTTCC-1_1_1	9.21292620870837	2.46304512073973	6	Ctrl	LM	CD4 Naive
ATGACCACACGTCATA-1_1_1	8.23530322286852	-4.49075841853639	13	Ctrl	LM	CD8 TEM
ATGAGGGTCGAGTGGA-1_1_1	8.85713130209216	0.701802939677033	6	Ctrl	LM	CD4 TEM
ATGCCTCCACAGCGCT-1_1_1	8.66029578420886	-0.680558919406143	10	Ctrl	LM	CD8 TEM
ATGCCTCTCTGATTCT-1_1_1	4.36364680502184	-11.3537936205628	18	Ctrl	LM	B naive
ATGCGATAGCAGGCAT-1_1_1	-8.28555554177991	10.128588200116	23	Ctrl	LM	Non-Class. Mono
ATGCGATAGGATCACG-1_1_1	-5.58304041650526	-6.07903623530885	1	Ctrl	LM	MG
ATGGAGGGTGGACCTC-1_1_1	8.33934527609118	-0.684621810412613	10	Ctrl	LM	CD8 TEM
ATGGGAGCATTACGGT-1_1_1	7.3997014162279	-0.252276718116012	22	Ctrl	LM	CD8 TEM
ATGGGTTGTGCTGCAC-1_1_1	8.92373877737292	-3.78594160029909	13	Ctrl	LM	CD8 TEM
ATGGGTTTCTCACTCG-1_1_1	7.91180163595446	0.949360073113236	6	Ctrl	LM	Treg
ATGGGTTTCTGTCCCA-1_1_1	9.60165053579577	-1.07218182036897	10	Ctrl	LM	CD8 TEM
ATGTCCCCAGGTCAAG-1_1_1	8.74678355428942	-3.78342342326662	13	Ctrl	LM	CD8 TEM
ATGTCCCGTCCGATCG-1_1_1	7.91578322622546	1.2179664974449	6	Ctrl	LM	CD4 TCM
ATGTCTTGTTCCGGTG-1_1_1	-5.85490340020887	6.93996572544554	8	Ctrl	LM	Class. Mono
ATTACTCGTATGGAAT-1_1_1	10.7678197023607	-3.39233064601442	24	Ctrl	LM	NK
ATTCCATCAGCATACT-1_1_1	-6.31926840570203	6.69168758442381	8	Ctrl	LM	Class. Mono
ATTCCATTCACGGACC-1_1_1	9.65243083212145	0.167064741754326	6	Ctrl	LM	CD4 TEM
ATTCCCGGTTGTGTTG-1_1_1	8.98144751760729	-2.51537752101442	6	Ctrl	LM	CD4 TEM
ATTCCTATCCATTTAC-1_1_1	9.8564189073778	1.7855460648773	6	Ctrl	LM	CD4 Naive
ATTCCTATCCGGCAGT-1_1_1	8.56849700186022	-1.06135868976137	22	Ctrl	LM	CD8 TEM
ATTGGGTGTCGCGTCA-1_1_1	9.12290126058825	-3.83999681422731	13	Ctrl	LM	CD8 TEM
ATTGTTCTCGGAAGGT-1_1_1	8.82547789785632	2.40952563335875	6	Ctrl	LM	CD4 Naive
ATTTCACCAAAGCTAA-1_1_1	8.6872761842943	-3.69329547832033	22	Ctrl	LM	CD8 TEM
ATTTCTGAGTATCTGC-1_1_1	-5.6206409337782	-5.90151500651857	1	Ctrl	LM	MG
CAACAGTTCACCTCTG-1_1_1	8.95816451284655	2.03261697342375	6	Ctrl	LM	CD4 TCM
CAAGAGGCACTGATTG-1_1_1	8.80085879537829	-4.82598972270509	13	Ctrl	LM	CD8 TEM
CAAGAGGGTACAACGG-1_1_1	5.31309777471789	-11.9084982867005	18	Ctrl	LM	B intermediate
CAAGAGGGTGCAGTGA-1_1_1	9.06081038686999	1.47733593037108	6	Ctrl	LM	CD4 TEM
CAAGCTATCAGGAGAC-1_1_1	9.8229077455736	0.511933476233277	6	Ctrl	LM	CD4 TCM
CAAGGGAAGTTGGGAC-1_1_1	7.30460911962756	0.12547700157145	22	Ctrl	LM	CD8 TEM
CAATCGAAGGTGCCTC-1_1_1	10.7843258974291	-2.74656200358888	24	Ctrl	LM	NK
CAATTTCCATGAGTAA-1_1_1	8.95684081289538	-0.229997634387222	10	Ctrl	LM	CD8 TEM
CACAACAAGTGCCTCG-1_1_1	-1.58736890580884	1.06395036032179	21	Ctrl	LM	Class. Mono
CACAACACATAGGCGA-1_1_1	8.65086299154528	-0.608239173388687	6	Ctrl	LM	CD4 TCM
CACACAACAACCACAT-1_1_1	8.85644179556139	-1.40453243205568	10	Ctrl	LM	CD8 TEM
CACACAATCGAGTCCG-1_1_1	7.92567568990954	-2.75119042346498	22	Ctrl	LM	CD8 TEM
CACAGATGTTAGTTCG-1_1_1	8.59361487600573	-5.02952480266115	13	Ctrl	LM	CD4 Naive
CACATGACAACGATTC-1_1_1	9.08098059866198	-1.91719722697755	10	Ctrl	LM	CD8 TEM
CACATGATCCTCACTG-1_1_1	8.25752669546374	-2.00176358172914	22	Ctrl	LM	CD8 TEM
CACGAATGTCCTGGGT-1_1_1	9.0987809297777	-1.65254974315187	28	Ctrl	LM	MAIT
CACGAATTCATTCGTT-1_1_1	8.08097201559313	-3.0635054106476	22	Ctrl	LM	CD8 TEM
CACGTTCAGTTCCGGC-1_1_1	9.37696963522204	2.04346418430785	6	Ctrl	LM	CD8 Naive
CACTGAAGTCTACAAC-1_1_1	8.03912669393786	-1.62252366492769	22	Ctrl	LM	CD8 TEM
CACTTCGCATGACACT-1_1_1	9.76462489340075	-0.813806414103714	10	Ctrl	LM	CD8 TEM
CAGATACGTACTAAGA-1_1_1	9.39202815267809	0.201487146818432	6	Ctrl	LM	CD4 TEM
CAGATACGTATGAGGC-1_1_1	9.27271300527819	-0.781786083674637	10	Ctrl	LM	CD8 TCM
CAGATCAAGTCAACAA-1_1_1	7.89742356512316	-3.26632523486635	13	Ctrl	LM	CD8 TEM
CAGATTGGTAAGTTAG-1_1_1	5.7276404497362	-11.8057961458923	18	Ctrl	LM	B naive
CAGCAATAGGCCTGCT-1_1_1	9.18932753774889	1.20786529829482	6	Ctrl	LM	CD4 TCM
CAGCAATGTTGTTGCA-1_1_1	8.41357451650866	1.22422015717009	6	Ctrl	LM	CD4 TCM
CAGCAGCTCATCTGTT-1_1_1	9.91302043173083	-1.11514472911378	10	Ctrl	LM	CD8 TEM
CAGCGTGAGTTGCTCA-1_1_1	9.40621501180895	-0.0517229730846555	28	Ctrl	LM	MAIT
CAGGGCTAGACCAGAC-1_1_1	9.63537245962389	-1.06257438609621	28	Ctrl	LM	gdT
CAGGGCTAGCGTGTTT-1_1_1	-8.44698017862073	8.14392900516966	23	Ctrl	LM	Platelet
CAGGGCTCAGAAGTTA-1_1_1	9.40042430135973	-4.5500707621338	24	Ctrl	LM	CD8 TEM
CAGGTATAGTCCCAGC-1_1_1	7.05926734182604	-0.57138907859346	22	Ctrl	LM	CD8 TEM
CAGTGCGGTACACTCA-1_1_1	8.33961802694567	-1.55733394572755	10	Ctrl	LM	CD8 TCM
CAGTTAGCAGACGGAT-1_1_1	7.56922847006091	-0.935143589472976	22	Ctrl	LM	CD8 TEM
CAGTTCCTCGGAATGG-1_1_1	8.05183535787829	-2.86691999385377	22	Ctrl	LM	CD8 TEM
CATACAGAGCACTCCG-1_1_1	7.37192136022814	-1.15147781322023	22	Ctrl	LM	CD8 TEM
CATACAGAGCTAGATA-1_1_1	4.84286624166735	-11.9146409029724	18	Ctrl	LM	B naive
CATACTTAGGGCATGT-1_1_1	9.02155429098376	-0.803328394389358	10	Ctrl	LM	CD8 TCM
CATCCCAAGGAACGTC-1_1_1	8.72933131429919	-3.69197058627626	13	Ctrl	LM	CD8 TEM
CATCCCATCGGTTAGT-1_1_1	10.7536910173632	-3.29427742908022	24	Ctrl	LM	NK
CATCCGTTCGGTCATA-1_1_1	9.49958258840807	1.74950981190184	6	Ctrl	LM	CD8 Naive
CATCGCTAGTCCGCCA-1_1_1	8.4670842287279	-1.63086759994051	22	Ctrl	LM	CD8 TEM
CATGAGTTCCTGGTCT-1_1_1	9.92070800039538	1.81495118191222	6	Ctrl	LM	CD8 Naive
CATGAGTTCGCTCCTA-1_1_1	7.1997240183092	-0.31785166213533	22	Ctrl	LM	CD8 TEM
CATGCGGAGTCACTGT-1_1_1	8.9927304384447	1.65304350903014	6	Ctrl	LM	Treg
CATGCGGGTCATAACC-1_1_1	7.63302928182848	-1.39709246108553	22	Ctrl	LM	CD8 TEM
CATGCTCAGCCGCTTG-1_1_1	7.65802079412707	-1.7421672339203	22	Ctrl	LM	CD8 TEM
CATGCTCCACACTGGC-1_1_1	8.5800459978319	0.97015738537291	6	Ctrl	LM	CD4 TEM
CATGGATCAGGCGAAT-1_1_1	7.76148968908556	1.21761113455275	6	Ctrl	LM	CD4 TEM
CATTCCGTCGCATTGA-1_1_1	9.17369586202868	-3.81027507731935	13	Ctrl	LM	CD4 TEM
CATTGTTCAGCTATAC-1_1_1	9.92887335989245	1.84858620216826	6	Ctrl	LM	CD4 Naive
CATTTCACATATAGCC-1_1_1	9.06543761465319	2.45205855419615	6	Ctrl	LM	CD4 Naive
CATTTCAGTTAACCTG-1_1_1	4.52479821417101	-11.6694655413391	18	Ctrl	LM	B memory
CCAATGACATCATTTC-1_1_1	9.44148284170397	2.20288145592192	6	Ctrl	LM	CD4 Naive
CCACACTTCATGTCAG-1_1_1	10.0180247423387	-0.5764431352379	6	Ctrl	LM	CD4 TCM
CCACCATGTCGCTGCA-1_1_1	8.8956673738695	-1.67827832648775	6	Ctrl	LM	CD4 TEM
CCATAAGAGCTGGCCT-1_1_1	9.32307749960192	-1.74496364543459	10	Ctrl	LM	CD8 TCM
CCGAACGGTCTGTTAG-1_1_1	8.93706351492175	-1.5405789608719	10	Ctrl	LM	CD8 TCM
CCGATGGGTGGCTGAA-1_1_1	9.16142111990222	-5.00735282847902	13	Ctrl	LM	Treg
CCGGGTAAGGCCCAAA-1_1_1	9.71250563833483	-1.21865630099794	10	Ctrl	LM	CD8 TEM
CCGTTCAAGGTGATAT-1_1_1	7.99328833791979	-5.31800746867677	13	Ctrl	LM	CD4 Naive
CCTAAGACATTCATCT-1_1_1	9.13326579305895	-1.2330930227997	10	Ctrl	LM	CD8 TCM
CCTATCGGTGAATATG-1_1_1	8.96821624014147	1.41837585022429	6	Ctrl	LM	CD4 TEM
CCTCACAAGTAGAGTT-1_1_1	8.73930007192858	2.02678775837401	6	Ctrl	LM	CD4 Naive
CCTCACAAGTTAACGA-1_1_1	9.41936522695788	-1.54779338786623	10	Ctrl	LM	CD8 TCM
CCTCAGTAGTAAGACT-1_1_1	4.47380620214709	-11.6294856066467	18	Ctrl	LM	B naive
CCTCATGCACTAACCA-1_1_1	8.20160323354968	2.08993327667693	6	Ctrl	LM	Treg
CCTCATGCAGTTGCGC-1_1_1	8.78796607229479	-0.190389215445724	10	Ctrl	LM	CD8 TEM
CCTCCTCCATCGCTGG-1_1_1	8.35096865865954	-1.53002071330568	28	Ctrl	LM	MAIT
CCTCCTCTCCTGGGAC-1_1_1	8.62412196371325	0.731091082596573	6	Ctrl	LM	CD4 TEM
CCTCTAGCAGTCGCAC-1_1_1	8.24766093466052	-1.68736481616518	10	Ctrl	LM	CD8 TEM
CCTCTCCAGGTAACTA-1_1_1	9.61907702657946	-1.40899312446138	28	Ctrl	LM	gdT
CGACAGCCAGGCACAA-1_1_1	9.43661147329577	0.184582613909039	6	Ctrl	LM	CD4 TEM
CGACAGCGTGCTCCGA-1_1_1	9.73534327718981	0.247610014432463	6	Ctrl	LM	CD4 TCM
CGAGAAGTCACAATGC-1_1_1	8.73370391103991	-2.19802904078981	22	Ctrl	LM	CD8 TEM
CGAGGAAGTCCCTCAT-1_1_1	9.37326079580554	0.0202212636707156	10	Ctrl	LM	CD4 TEM
CGAGTTAGTTGTGTAC-1_1_1	9.82571345541247	-0.532730459666458	6	Ctrl	LM	CD4 TEM
CGCAGGTAGACCAGCA-1_1_1	9.10663729879626	-0.357400953269211	10	Ctrl	LM	CD8 TEM
CGCCAGACAACCGGAA-1_1_1	7.55545645925768	-0.163101374602524	10	Ctrl	LM	CD8 TEM
CGCCAGAGTTTATGCG-1_1_1	-9.29149597909681	4.84768581440428	27	Ctrl	LM	pDC
CGCGTGAGTTACGTAC-1_1_1	9.03051501486071	-0.147653758025375	10	Ctrl	LM	CD8 TCM
CGGAACCAGCCTATCA-1_1_1	8.86917048666247	-0.628607689833847	6	Ctrl	LM	CD4 TEM
CGGAATTCAATGAGCG-1_1_1	8.65655070516833	-4.53842210719606	13	Ctrl	LM	CD8 TEM
CGGACACCAAAGGGTC-1_1_1	8.93766909811266	1.48307299664	6	Ctrl	LM	CD4 TCM
CGGACACTCCCGTGTT-1_1_1	8.70616275045641	0.150385424995217	6	Ctrl	LM	Treg
CGGAGAATCTAGTGAC-1_1_1	8.65892916891345	-0.902055382228103	22	Ctrl	LM	CD8 TEM
CGGCAGTGTCTAGATC-1_1_1	9.87662726614245	-4.13932037303468	24	Ctrl	LM	CD8 TEM
CGGGTCATCCGTGTCT-1_1_1	9.05362158987292	-0.273799836135116	10	Ctrl	LM	CD8 TEM
CGGGTGTTCTACGGGC-1_1_1	7.97694998953112	-0.126038461423126	10	Ctrl	LM	CD8 TEM
CGGTCAGTCCCGAGAC-1_1_1	9.85754138204821	-0.686086356139389	10	Ctrl	LM	CD8 TCM
CGTCAAAGTCCTTAAG-1_1_1	8.50598937246569	-0.947183966136184	10	Ctrl	LM	CD8 TCM
CGTGAATAGCTACGTT-1_1_1	8.4728911516405	-1.41909813830873	10	Ctrl	LM	CD8 TCM
CGTGATAGTATCGATC-1_1_1	9.70299273702868	0.781279325985703	6	Ctrl	LM	CD4 Naive
CGTGATATCAAGCCGC-1_1_1	9.04971057150134	-0.58334273049852	10	Ctrl	LM	NK
CGTGTCTGTACGTACT-1_1_1	7.84856778356799	0.941076994442734	6	Ctrl	LM	CD4 TEM
CGTGTCTTCTCGGGAC-1_1_1	7.15618687841662	-2.02925324389955	22	Ctrl	LM	CD8 TEM
CGTTCTGGTCGATTCA-1_1_1	-9.03352707650892	5.0321464543579	27	Ctrl	LM	HSPC
CGTTCTGGTGTATTGC-1_1_1	8.94905596945055	-1.27895891616365	10	Ctrl	LM	CD8 TEM
CTAACCCCACACCAGC-1_1_1	9.08128291342028	-5.02062988231203	13	Ctrl	LM	CD8 TEM
CTACCTGGTGGGTCAA-1_1_1	4.72193604681262	-11.7824120516541	18	Ctrl	LM	B intermediate
CTACCTGTCCGCATAA-1_1_1	9.13699084493884	1.64992129852751	6	Ctrl	LM	CD4 TCM
CTAGACACAACTTGCA-1_1_1	9.69044524404772	0.440632388496193	6	Ctrl	LM	Treg
CTAGGTAGTAGTGTGG-1_1_1	8.25392276022204	-0.259680926299301	10	Ctrl	LM	CD4 TEM
CTATAGGCAGCACAGA-1_1_1	8.35952120992907	-4.45952558467409	13	Ctrl	LM	dnT
CTATCCGAGTTGTAAG-1_1_1	10.004395782683	1.79387784054259	6	Ctrl	LM	CD4 Naive
CTATCCGGTTTCGGCG-1_1_1	9.36618643972643	0.70078715732077	6	Ctrl	LM	CD4 TCM
CTCAACCCATGGAAGC-1_1_1	9.01065665457018	-4.83340263316652	13	Ctrl	LM	CD8 TEM
CTCAAGACAACGATTC-1_1_1	9.29917079183825	-4.61412763545534	13	Ctrl	LM	CD8 TEM
CTCAAGACAATGCTCA-1_1_1	8.7715333101488	-1.7516055102112	6	Ctrl	LM	CD4 TEM
CTCAAGAGTGAAAGTT-1_1_1	9.30121546957263	-5.11376380870363	13	Ctrl	LM	CD8 TEM
CTCAGAACACTACAGT-1_1_1	9.81265860769518	0.517979026341232	6	Ctrl	LM	CD4 TEM
CTCAGAACAGTCTACA-1_1_1	9.20389014456042	-1.87733530948183	10	Ctrl	LM	CD8 TCM
CTCAGAATCTGTTCAT-1_1_1	8.57487422201403	-1.27815830657503	22	Ctrl	LM	CD8 TEM
CTCAGGGTCGCCTCTA-1_1_1	7.68846207830676	0.995620608830246	6	Ctrl	LM	CD4 TEM
CTCATCGGTAGCTCGC-1_1_1	5.61056739065417	-11.8285956377747	18	Ctrl	LM	B intermediate
CTCCAACAGAGGCCAT-1_1_1	9.05664950582751	-1.44970524261018	10	Ctrl	LM	CD8 TCM
CTCCCAAGTCCTCATC-1_1_1	9.13392478201159	-1.44897985408327	10	Ctrl	LM	CD8 TEM
CTCCTCCAGCTGTTAC-1_1_1	4.92547780248889	-11.8814225191834	18	Ctrl	LM	B intermediate
CTCCTCCTCCATTTGT-1_1_1	9.09732943746813	-2.0114018912079	10	Ctrl	LM	CD8 TEM
CTCGAGGAGGTTGCCC-1_1_1	8.71848231527575	-0.0733846122982175	10	Ctrl	LM	CD8 TCM
CTCTCAGAGAAGCCTG-1_1_1	-2.96789687898389	-0.720300077891556	27	Ctrl	LM	HSPC
CTCTCAGGTATGAGCG-1_1_1	7.83044701788195	0.686861485743317	6	Ctrl	LM	CD4 TEM
CTGAATGAGCATGATA-1_1_1	7.54952174398669	-0.135608404374328	10	Ctrl	LM	CD8 TEM
CTGAGGCTCTCATGCC-1_1_1	8.07198458883532	-1.05066001365205	6	Ctrl	LM	CD8 TEM
CTGCATCAGCACGTCC-1_1_1	10.7849009630419	-3.11147403666994	24	Ctrl	LM	NK
CTGCCATAGAAGCCAC-1_1_1	9.25471049520739	1.072532833123	6	Ctrl	LM	CD4 TCM
CTGCTCAGTTGCACGC-1_1_1	6.13046485159167	-11.3422398562195	18	Ctrl	LM	B memory
CTGCTCATCGTGGCTG-1_1_1	9.41986590597399	-2.19639277408144	10	Ctrl	LM	CD4 TEM
CTGTCGTAGTATTGCC-1_1_1	-6.53646343972913	7.76825523426512	8	Ctrl	LM	Class. Mono
CTGTGAAGTCTTACAG-1_1_1	8.63656169149645	-0.317405640578476	6	Ctrl	LM	CD4 TEM
CTGTGGGGTTCATCGA-1_1_1	8.71115046713122	0.909887969994339	6	Ctrl	LM	CD4 TEM
CTTCAATAGTGCAGGT-1_1_1	7.38843423101672	-1.13722181270143	22	Ctrl	LM	CD8 TEM
CTTCCGAAGAACTCCT-1_1_1	7.36535197469958	-1.23697686145326	6	Ctrl	LM	CD4 CTL
CTTCCTTAGAGAGTTT-1_1_1	8.28111010763415	-1.74466609904787	22	Ctrl	LM	CD8 TEM
[truncated: 9,683 more rows]

## Sheet: Figure 6e - Figure 6 panel e
Figure 6 panel e
	factor	view	value	group
1	Factor1	RNA	0.879415723913513	CAMs_CTX
2	Factor2	RNA	0.659740761664895	CAMs_CTX
3	Factor3	RNA	0.137895654313358	CAMs_CTX
4	Factor4	RNA	0.253872854959203	CAMs_CTX
5	Factor5	RNA	0.0273547043242672	CAMs_CTX
6	Factor6	RNA	0.445169965818504	CAMs_CTX
7	Factor7	RNA	0.162423920382704	CAMs_CTX
8	Factor8	RNA	0.277336607876788	CAMs_CTX
9	Factor1	RNA	1.26797179072814	CAMs_LM
10	Factor2	RNA	0.568344312626257	CAMs_LM
11	Factor3	RNA	0.198221161412426	CAMs_LM
12	Factor4	RNA	0.396315372024481	CAMs_LM
13	Factor5	RNA	0.172672123204065	CAMs_LM
14	Factor6	RNA	0.0217515797585111	CAMs_LM
15	Factor7	RNA	0.266790697799812	CAMs_LM
16	Factor8	RNA	0.2670317916729	CAMs_LM
17	Factor1	RNA	1.09295573166182	MG
18	Factor2	RNA	0.348102959353347	MG
19	Factor3	RNA	0.0855011099713088	MG
20	Factor4	RNA	0.298871438726955	MG
21	Factor5	RNA	0.0802131515002524	MG
22	Factor6	RNA	1.16042245429513	MG
23	Factor7	RNA	0.100006395241869	MG
24	Factor8	RNA	0.133370605075533	MG
25	Factor1	RNA	2.09581032808945	TAMs_CTX
26	Factor2	RNA	0.937718850581282	TAMs_CTX
27	Factor3	RNA	0.130716886576798	TAMs_CTX
28	Factor4	RNA	0.421994103352707	TAMs_CTX
29	Factor5	RNA	1.01588585431426	TAMs_CTX
30	Factor6	RNA	0.49432430903309	TAMs_CTX
31	Factor7	RNA	0.411854464958694	TAMs_CTX
32	Factor8	RNA	0.317280850885482	TAMs_CTX
33	Factor1	RNA	1.89196223363642	TAMs_LM
34	Factor2	RNA	1.05484490734197	TAMs_LM
35	Factor3	RNA	0.155644652410347	TAMs_LM
36	Factor4	RNA	0.712750621637659	TAMs_LM
37	Factor5	RNA	0.862837163281616	TAMs_LM
38	Factor6	RNA	0.346471232114132	TAMs_LM
39	Factor7	RNA	0.588079819962672	TAMs_LM
40	Factor8	RNA	0.20037177504526	TAMs_LM
41	Factor1	RNA	0.511517580860277	Trans. moTAMs_CTX
42	Factor2	RNA	0.670560907728956	Trans. moTAMs_CTX
43	Factor3	RNA	2.33299461790644	Trans. moTAMs_CTX
44	Factor4	RNA	0.204888643989976	Trans. moTAMs_CTX
45	Factor5	RNA	0.451191847346355	Trans. moTAMs_CTX
46	Factor6	RNA	0.0734512149773159	Trans. moTAMs_CTX
47	Factor7	RNA	0.282349418941674	Trans. moTAMs_CTX
48	Factor8	RNA	0.342885586103114	Trans. moTAMs_CTX
49	Factor1	RNA	0.682389798084415	Trans. moTAMs_LM
50	Factor2	RNA	0.509364680923496	Trans. moTAMs_LM
51	Factor3	RNA	1.46534136042149	Trans. moTAMs_LM
52	Factor4	RNA	0.432236535835939	Trans. moTAMs_LM
53	Factor5	RNA	0.0566077699153289	Trans. moTAMs_LM
54	Factor6	RNA	0.119032531464369	Trans. moTAMs_LM
55	Factor7	RNA	0.309295707438439	Trans. moTAMs_LM
56	Factor8	RNA	0.293446657804197	Trans. moTAMs_LM

## Sheet: Figure 6f - Figure 6 panel f
Figure 6 panel f
feature	factor	value	view	ENTREZID
SLC16A10	Factor1	0.160537181426175	RNA	117247
ANKH	Factor1	0.14334480522006	RNA	56172
FNDC3B	Factor1	0.193623043014062	RNA	64778
FNDC3A	Factor1	0.134229946158235	RNA	22862
JARID2	Factor1	0.125020954295853	RNA	3720
ASPH	Factor1	0.106271060662228	RNA	444
KYNU	Factor1	0.137809380282193	RNA	8942
ST18	Factor1	0.10676728990492	RNA	9705
CBLB	Factor1	0.114467926626311	RNA	868
CADM1	Factor1	0.135892607952917	RNA	23705
STARD13	Factor1	0.130203678883997	RNA	90627
EPB41L3	Factor1	0.139697345422073	RNA	23136
ARHGAP10	Factor1	0.110871298792163	RNA	79658
DAPK1	Factor1	0.124621215646735	RNA	1612
ATP13A3	Factor1	0.114383455222567	RNA	79572
PSD3	Factor1	0.132822516078473	RNA	23362
SIK3	Factor1	0.107930740859739	RNA	23387
SIPA1L1	Factor1	0.141915543737992	RNA	26037
TRPS1	Factor1	0.171170803446085	RNA	7227
MIR181A1HG	Factor1	0.116339500461795	RNA	100131234
SPRED1	Factor1	0.109285288544294	RNA	161742
PTPRM	Factor1	0.136499116336479	RNA	5797
FMNL2	Factor1	0.142745169671832	RNA	114793
DMXL2	Factor1	0.125970092615978	RNA	23312
ITSN1	Factor1	0.139039484423779	RNA	6453
TANC2	Factor1	0.127538922196378	RNA	26115
STRN3	Factor1	0.127752618972894	RNA	29966
PEAK1	Factor1	0.112309254368649	RNA	79834
FBXW7	Factor1	0.121371348704697	RNA	55294
NRP1	Factor1	0.120736905822898	RNA	8829
ZNF438	Factor1	0.117606681302534	RNA	220929
ZEB2	Factor1	0.130706075403076	RNA	9839
PDE8A	Factor1	0.129380423265073	RNA	5151
MAP4K3	Factor1	0.117076430550772	RNA	8491
MITF	Factor1	0.126436956302589	RNA	4286
GNA12	Factor1	0.111015637730197	RNA	2768
MAML2	Factor1	0.135927872625737	RNA	84441
ABCA1	Factor1	0.150531503432156	RNA	19
PDLIM5	Factor1	0.11332588773057	RNA	10611
GAB2	Factor1	0.131761788742769	RNA	9846
BNC2	Factor1	0.131467355950514	RNA	54796
SLC8A1	Factor1	0.126496076828837	RNA	6546
GNA13	Factor1	0.126231240811281	RNA	10672
SPAG9	Factor1	0.108934317252374	RNA	9043
CTNNB1	Factor1	0.123470422189365	RNA	1499
MTSS1	Factor1	0.106212961993249	RNA	9788
UTRN	Factor1	0.144770871536783	RNA	7402
FOXP1	Factor1	0.135584201670903	RNA	27086
EEPD1	Factor1	0.117624386772165	RNA	80820
ZNF407	Factor1	0.117448654073928	RNA	55628
PCCA	Factor1	0.131620797269694	RNA	5095
LIMS1	Factor1	0.116881690251131	RNA	3987
ZSWIM6	Factor1	0.152898537628035	RNA	57688
PHF21A	Factor1	0.115924159017014	RNA	51317
HNRNPLL	Factor1	0.106084724208701	RNA	92906
FMN1	Factor1	0.139370317236434	RNA	342184
DLEU2	Factor1	0.127970614851077	RNA	8847
FCHO2	Factor1	0.122570618830737	RNA	115548
MAML3	Factor1	0.121166617518785	RNA	55534
RBM47	Factor1	0.133778412963514	RNA	54502
ZCCHC7	Factor1	0.111694783757276	RNA	84186
CEP170	Factor1	0.131600028270133	RNA	9859
NCOA2	Factor1	0.107154062265634	RNA	10499
LRMDA	Factor1	0.134017273570266	RNA	83938
ETV6	Factor1	0.125294169434208	RNA	2120
DOCK4	Factor1	0.175601774535421	RNA	9732
BTBD9	Factor1	0.108186133487795	RNA	114781
MYO5A	Factor1	0.168199359204493	RNA	4644
GPRIN3	Factor1	0.106783821438948	RNA	285513
ARHGAP26	Factor1	0.12103153543579	RNA	23092
ARHGAP18	Factor1	0.131607639402213	RNA	93663
FGD4	Factor1	0.113336215487648	RNA	121512
ELF2	Factor1	0.106960713505853	RNA	1998
GTDC1	Factor1	0.112856773933401	RNA	79712
RPS6KA2	Factor1	0.112709944685662	RNA	6196
NFAT5	Factor1	0.109937867679191	RNA	10725
TET2	Factor1	0.124606219500191	RNA	54790
TCF12	Factor1	0.182483194626463	RNA	6938
RAPGEF1	Factor1	0.144802580354241	RNA	2889
ATXN1	Factor1	0.162684220341858	RNA	6310
ASAP1	Factor1	0.134693820410599	RNA	50807
DOCK10	Factor1	0.115510036825981	RNA	55619
TMCC1	Factor1	0.12048701879314	RNA	23023
ARIH1	Factor1	0.108638540455167	RNA	25820
TRIO	Factor1	0.152609934985452	RNA	7204
MGAT5	Factor1	0.118241566144756	RNA	4249
SND1	Factor1	0.11480616669344	RNA	27044
JMJD1C	Factor1	0.124844403835773	RNA	221037
CLASP1	Factor1	0.109065645536467	RNA	23332
PTEN	Factor1	0.110208669579904	RNA	5728
MED13L	Factor1	0.123999285605194	RNA	23389
CMIP	Factor1	0.111040980321541	RNA	80790
MYO9B	Factor1	0.110215870193231	RNA	4650
ITFG1	Factor1	0.113607573420202	RNA	81533
PRKAG2	Factor1	0.135233350706129	RNA	51422
SLC39A11	Factor1	0.108858178837916	RNA	201266
FNIP1	Factor1	0.148145893530123	RNA	96459
PPP3CA	Factor1	0.110404724895512	RNA	5530
SLC16A10	Factor2	0.170124556617377	RNA	117247
RNASE1	Factor2	0.190193309349405	RNA	6035
PLIN2	Factor2	0.170759759124732	RNA	123
SDC2	Factor2	0.120864635587647	RNA	6383
TGFBI	Factor2	0.252801469537964	RNA	7045
ANXA1	Factor2	0.119661577394974	RNA	301
CD44	Factor2	0.125848835709998	RNA	960
PLAUR	Factor2	0.131022030317663	RNA	5329
GPNMB	Factor2	0.194429929055188	RNA	10457
SPP1	Factor2	0.126790177679628	RNA	6696
VIM	Factor2	0.209815215837326	RNA	7431
CTSL	Factor2	0.205293560297693	RNA	1514
S100A6	Factor2	0.141715959299774	RNA	6277
GPR183	Factor2	0.170955485513303	RNA	1880
HSPA5	Factor2	0.164323938517016	RNA	3309
RGS1	Factor2	0.146326862300332	RNA	5996
CSTB	Factor2	0.172475209043926	RNA	1476
LGALS1	Factor2	0.20135928534861	RNA	3956
S100A10	Factor2	0.160826026721911	RNA	6281
BTG1	Factor2	0.219139380398284	RNA	694
APOC1	Factor2	0.170354454678533	RNA	341
LGALS3	Factor2	0.137948692971477	RNA	3958
MX2	Factor2	0.127071266455507	RNA	4600
IFI6	Factor2	0.115712963173558	RNA	2537
MX1	Factor2	0.119253648180266	RNA	4599
S100A4	Factor2	0.13880448632353	RNA	6275
HMGN2	Factor2	0.120014121229637	RNA	3151
GAPDH	Factor2	0.254882894564454	RNA	2597
MIF	Factor2	0.187191670324317	RNA	4282
CD93	Factor2	0.142864814654986	RNA	22918
FTL	Factor2	0.232417921158768	RNA	2512
TXNIP	Factor2	0.161719797561095	RNA	10628
FTH1	Factor2	0.241022306030973	RNA	2495
LDHA	Factor2	0.175863188698236	RNA	3939
C5AR1	Factor2	0.159913682408795	RNA	728
GLUL	Factor2	0.194053141159126	RNA	2752
CD14	Factor2	0.232116868373939	RNA	929
DDIT4	Factor2	0.120110444712515	RNA	54541
EMP3	Factor2	0.182373522729905	RNA	2014
1	Factor2	0.214730710405061	RNA	5230
APOE	Factor2	0.17133927317166	RNA	348
ALOX5AP	Factor2	0.149740738252988	RNA	241
IFITM3	Factor2	0.131424957556638	RNA	10410
ACTG1	Factor2	0.216197021841633	RNA	71
ACTB	Factor2	0.129956926270608	RNA	60
TPI1	Factor2	0.202605156345927	RNA	7167
CTSD	Factor2	0.216421931011298	RNA	1509
BNIP3L	Factor2	0.124993200580655	RNA	665
ENO1	Factor2	0.199404311946598	RNA	2023
SRGN	Factor2	0.197136690457888	RNA	5552
IFI30	Factor2	0.211963992070017	RNA	10437
ANXA2	Factor2	0.157449962543604	RNA	302
GRN	Factor2	0.222488572703261	RNA	2896
TAGLN2	Factor2	0.128021033150749	RNA	8407
DAB2	Factor2	0.152558615719122	RNA	1601
C1QA	Factor2	0.196254199010212	RNA	712
HSP90B1	Factor2	0.217202472862511	RNA	7184
PKM	Factor2	0.165847016725655	RNA	5315
CEBPB	Factor2	0.214026486912492	RNA	1051
CALR	Factor2	0.149816992060514	RNA	811
C1QC	Factor2	0.193740537317711	RNA	714
CTSS	Factor2	0.217698677256046	RNA	1520
C1QB	Factor2	0.195314874172953	RNA	713
MGAT1	Factor2	0.144782560625788	RNA	4245
LSP1	Factor2	0.131294498700505	RNA	4046
METRNL	Factor2	0.143317731129916	RNA	284207
CD163	Factor2	0.165829388356838	RNA	9332
PDIA6	Factor2	0.154902200552045	RNA	10130
SNHG25	Factor2	0.144695680965514	RNA	105376843
CTSB	Factor2	0.141234901954526	RNA	1508
SQSTM1	Factor2	0.119013884854606	RNA	8878
UBB	Factor2	0.125019387082699	RNA	7314
CALM3	Factor2	0.128074011120501	RNA	808
CCR1	Factor2	0.166364150483421	RNA	1230
CAPG	Factor2	0.144726159149772	RNA	822
RPS27	Factor2	0.237941979919344	RNA	6232
PLD3	Factor2	0.12481149671107	RNA	23646
GPI	Factor2	0.121141911072188	RNA	2821
PFN1	Factor2	0.199212109696891	RNA	5216
SH3BGRL3	Factor2	0.163589941198511	RNA	83442
PDIA4	Factor2	0.125182378700343	RNA	9601
STAB1	Factor2	0.125451811936693	RNA	23166
OLR1	Factor2	0.117735081728736	RNA	4973
P4HB	Factor2	0.16023819725969	RNA	5034
TMSB4X	Factor2	0.252897672657017	RNA	7114
FURIN	Factor2	0.126161760036124	RNA	5045
CEBPD	Factor2	0.154259365645785	RNA	1052
PRNP	Factor2	0.125252087528119	RNA	5621
SEC61G	Factor2	0.124878768423059	RNA	23480
HSP90AB1	Factor2	0.146635206643728	RNA	3326
RPS29	Factor2	0.254633069127973	RNA	6235
MAFB	Factor2	0.148455674488149	RNA	9935
FGL2	Factor2	0.147825960058178	RNA	10875
COX20	Factor2	0.123212757434883	RNA	116228
KCNAB2	Factor2	0.116951566905222	RNA	8514
SERPINA1	Factor2	0.141045242127361	RNA	5265
PNRC1	Factor2	0.12319092092451	RNA	10957
GSTO1	Factor2	0.17384062205316	RNA	9446
PTMA	Factor2	0.229955764756834	RNA	5757
FCGR2A	Factor2	0.134812100704129	RNA	2212
CD36	Factor3	0.120848662515741	RNA	948
PLCB1	Factor3	0.147780316201581	RNA	23236
TMTC2	Factor3	0.189239297581268	RNA	160335
LYZ	Factor3	0.183034485947039	RNA	4069
CD55	Factor3	0.163828110471107	RNA	1604
ANXA1	Factor3	0.172934636220894	RNA	301
FRY	Factor3	0.156110927124524	RNA	10129
SLCO3A1	Factor3	0.20775935005133	RNA	28232
FYN	Factor3	0.173658499570274	RNA	2534
ABHD5	Factor3	0.13056664796821	RNA	51099
CLEC12A	Factor3	0.228361876427691	RNA	160364
SVIL	Factor3	0.155986035191063	RNA	6840
ANTXR2	Factor3	0.158084016822226	RNA	118429
MEGF9	Factor3	0.225713897660519	RNA	1955
CREB5	Factor3	0.153204239081304	RNA	9586
STK17B	Factor3	0.16400934809628	RNA	9262
ITGA4	Factor3	0.131744259857065	RNA	3676
AHR	Factor3	0.168517085020076	RNA	196
AHNAK	Factor3	0.229667184503864	RNA	79026
DUSP6	Factor3	0.136810022538386	RNA	1848
CD52	Factor3	0.137835807310336	RNA	1043
PRKCB	Factor3	0.15530116133133	RNA	5579
HDAC9	Factor3	0.178179658852168	RNA	9734
JAML	Factor3	0.123268182534314	RNA	120425
SLC22A15	Factor3	0.19021293072591	RNA	55356
CRIP1	Factor3	0.120385772846224	RNA	1396
MCTP1	Factor3	0.147401043967596	RNA	79772
RAB11FIP1	Factor3	0.161948613801173	RNA	80223
TBL1X	Factor3	0.188935834101562	RNA	6907
CPPED1	Factor3	0.203141060018466	RNA	55313
PELI2	Factor3	0.215524065372879	RNA	57161
SLC16A7	Factor3	0.149519218592526	RNA	9194
IGF1R	Factor3	0.118894602495912	RNA	3480
S100A4	Factor3	0.129112389267742	RNA	6275
MDFIC	Factor3	0.168155016034984	RNA	29969
TMEM170B	Factor3	0.137758549828006	RNA	100113407
IQGAP2	Factor3	0.181480224952815	RNA	10788
RPS6KA5	Factor3	0.129207034568658	RNA	9252
BCL11A	Factor3	0.129205599919607	RNA	53335
ADD3	Factor3	0.17590839733889	RNA	120
PLBD1	Factor3	0.174054879522621	RNA	79887
LYST	Factor3	0.212743685612947	RNA	1130
NFKBIZ	Factor3	0.119351895094788	RNA	64332
NCF1	Factor3	0.122835147148134	RNA	653361
ZDHHC20	Factor3	0.151256331281524	RNA	253832
LRRK2	Factor3	0.212476827753761	RNA	120892
TXNIP	Factor3	0.247930452797771	RNA	10628
MNDA	Factor3	0.202846946500476	RNA	4332
S100Z	Factor3	0.132156422875539	RNA	170591
MPEG1	Factor3	0.131416593097614	RNA	219972
TRERF1	Factor3	0.124842715295084	RNA	55809
CDC42EP3	Factor3	0.143242688217364	RNA	10602
IRS2	Factor3	0.119321502218756	RNA	8660
SCLT1	Factor3	0.135764970954311	RNA	132320
STX11	Factor3	0.147364343132263	RNA	8676
AGTPBP1	Factor3	0.185295444910844	RNA	23287
AOAH	Factor3	0.238711982097296	RNA	313
CRYBG1	Factor3	0.154710574968667	RNA	202
CLEC4E	Factor3	0.150562693241488	RNA	26253
UTRN	Factor3	0.136294612936745	RNA	7402
ADCY9	Factor3	0.118366836070917	RNA	115
TNFSF10	Factor3	0.140037142995167	RNA	8743
UBE2D1	Factor3	0.127848794446414	RNA	7321
IRAK3	Factor3	0.132089024583632	RNA	11213
FBXL5	Factor3	0.14291409550462	RNA	26234
DLEU2	Factor3	0.173112050489905	RNA	8847
MAP3K1	Factor3	0.137703874570846	RNA	4214
PARP8	Factor3	0.149284250527104	RNA	79668
CCND3	Factor3	0.130859420125786	RNA	896
FAM117B	Factor3	0.178624576694567	RNA	150864
RESF1	Factor3	0.154618068688967	RNA	55196
CAPN2	Factor3	0.128572900296922	RNA	824
CEP85L	Factor3	0.122789095489743	RNA	387119
NCOA2	Factor3	0.121583645185037	RNA	10499
NLRP1	Factor3	0.184708874850559	RNA	22861
NOTCH2	Factor3	0.158899640389208	RNA	4853
USP3	Factor3	0.14248145285349	RNA	9960
LTA4H	Factor3	0.129310345893925	RNA	4048
CTSS	Factor3	0.154196136735299	RNA	1520
RASSF3	Factor3	0.120312493174253	RNA	283349
STK38	Factor3	0.150006402673533	RNA	11329
VCL	Factor3	0.121485440726208	RNA	7414
SMCHD1	Factor3	0.133295937673914	RNA	23347
INSR	Factor3	0.168039288147764	RNA	3643
HCK	Factor3	0.127199781601334	RNA	3055
USP15	Factor3	0.148040393419323	RNA	9958
CHPT1	Factor3	0.139992479507181	RNA	56994
LILRB2	Factor3	0.134712025807096	RNA	10288
HMGB2	Factor3	0.120680471630137	RNA	3148
ANKRD44	Factor3	0.12394313930767	RNA	91526
HIPK3	Factor3	0.141812697198391	RNA	10114
ZBTB20	Factor3	0.125700645934569	RNA	26137
JAK2	Factor3	0.18321820624646	RNA	3717
PECAM1	Factor3	0.134357118469212	RNA	5175
LRRC8D	Factor3	0.140101983868088	RNA	55144
METTL9	Factor3	0.118870740022756	RNA	51108
FGL2	Factor3	0.152673558800171	RNA	10875
TKT	Factor3	0.133288341926793	RNA	7086
GIMAP8	Factor3	0.144741532497702	RNA	155038
CXCL8	Factor4	0.148140806950139	RNA	3576
HSPA6	Factor4	0.176209781285951	RNA	3310
HSPA1B	Factor4	0.212840785102183	RNA	3304
HSPH1	Factor4	0.158071382769585	RNA	10808
BAG3	Factor4	0.168729339703081	RNA	9531
ZNF331	Factor4	0.185012283718041	RNA	55422
DNAJB1	Factor4	0.225753161305781	RNA	3337
CCL4L2	Factor4	0.336607059076229	RNA	9560
HSPA1A	Factor4	0.198787291183	RNA	3303
NFKB1	Factor4	0.329516556350496	RNA	4790
NAMPT	Factor4	0.288167072551733	RNA	10135
CCL4	Factor4	0.355334848836791	RNA	6351
HSPD1	Factor4	0.173408197732113	RNA	3329
NR4A3	Factor4	0.292044846083577	RNA	8013
IL1B	Factor4	0.275682877965575	RNA	3553
CCL2	Factor4	0.140343975344136	RNA	6347
ATP1B3	Factor4	0.147804873163815	RNA	483
KYNU	Factor4	0.154009757178171	RNA	8942
DNAJA4	Factor4	0.17059287617183	RNA	55466
JUN	Factor4	0.175030688804194	RNA	3725
HBEGF	Factor4	0.144071671663421	RNA	1839
PLAUR	Factor4	0.163461794585576	RNA	5329
CCL3	Factor4	0.347630966042983	RNA	6348
KLF6	Factor4	0.238982716823615	RNA	1316
SIK3	Factor4	0.152689695822386	RNA	23387
TFRC	Factor4	0.144770785267317	RNA	7037
SOD2	Factor4	0.243035868651245	RNA	6648
RIPK2	Factor4	0.169024967883073	RNA	8767
TNFAIP3	Factor4	0.25474832957734	RNA	7128
SIPA1L1	Factor4	0.149830644117406	RNA	26037
NR4A2	Factor4	0.235939761254838	RNA	4929
FOS	Factor4	0.176541516838106	RNA	2353
EGR3	Factor4	0.202651664266023	RNA	1960
ACSL1	Factor4	0.279294106672533	RNA	2180
ADAMTSL4-AS1	Factor4	0.161909512144636	RNA	574406
RNF144B	Factor4	0.220620219602534	RNA	255488
ATF3	Factor4	0.150549920220354	RNA	467
CCL3L1	Factor4	0.273424635109849	RNA	6349
IER3	Factor4	0.159208178271096	RNA	8870
PDE4B	Factor4	0.205859847657691	RNA	5142
RGS1	Factor4	0.170306887955989	RNA	5996
EGR1	Factor4	0.170578039349857	RNA	1958
HIVEP2	Factor4	0.140569977399664	RNA	3097
CD83	Factor4	0.457682942846076	RNA	9308
CLIC4	Factor4	0.178448799067639	RNA	25932
PEAK1	Factor4	0.197625923517795	RNA	79834
SNX9	Factor4	0.188207754120117	RNA	51429
NFKBIA	Factor4	0.200524290685779	RNA	4792
SGK1	Factor4	0.220278352005823	RNA	6446
RHOB	Factor4	0.15096169818233	RNA	388
MB21D2	Factor4	0.186252252927137	RNA	151963
BCL2	Factor4	0.141400248244699	RNA	596
HIVEP1	Factor4	0.153562896930644	RNA	3096
RASGEF1B	Factor4	0.286110604668582	RNA	153020
DUSP1	Factor4	0.253607426986008	RNA	1843
NFKBIZ	Factor4	0.250496622080791	RNA	64332
KLF2	Factor4	0.151226759652875	RNA	10365
ELL2	Factor4	0.206080634828841	RNA	22936
ARID5B	Factor4	0.166679401184916	RNA	84159
NR4A1	Factor4	0.275606221582407	RNA	3164
TRAF3	Factor4	0.20466196190507	RNA	7187
ICAM1	Factor4	0.238677353803429	RNA	3383
PLEK	Factor4	0.239412693718127	RNA	5341
OTUD1	Factor4	0.139429011979835	RNA	220213
GNA12	Factor4	0.139249538417942	RNA	2768
IRAK2	Factor4	0.259269903979876	RNA	3656
C5AR1	Factor4	0.138923106721599	RNA	728
PSTPIP2	Factor4	0.147609323174833	RNA	9050
B3GNT5	Factor4	0.153921738625505	RNA	84002
IER2	Factor4	0.166622679273352	RNA	9592
STX11	Factor4	0.166039684129022	RNA	8676
GNA13	Factor4	0.218680941463737	RNA	10672
SPAG9	Factor4	0.141072325298839	RNA	9043
TEX14	Factor4	0.144832349180247	RNA	56155
GADD45B	Factor4	0.183968395861001	RNA	4616
JUNB	Factor4	0.150232523919724	RNA	3726
HIF1A	Factor4	0.180108807446537	RNA	3091
PPP1R15A	Factor4	0.167229546789156	RNA	23645
LCP2	Factor4	0.190766328277852	RNA	3937
BCL2A1	Factor4	0.165935747027203	RNA	597
BASP1	Factor4	0.141011231167858	RNA	10409
ZFP36	Factor4	0.207755253104468	RNA	7538
SRGN	Factor4	0.179459687926998	RNA	5552
RILPL2	Factor4	0.164777895826736	RNA	196383
DNAJA1	Factor4	0.189264525478418	RNA	3301
MCL1	Factor4	0.166241705741647	RNA	4170
RELB	Factor4	0.19530090895246	RNA	5971
CREM	Factor4	0.147635479927505	RNA	1390
NFKBID	Factor4	0.196292743404012	RNA	84807
KDM6B	Factor4	0.229604577846136	RNA	23135
PTPN1	Factor4	0.163375659984978	RNA	5770
BTG2	Factor4	0.173037939544728	RNA	7832
OLR1	Factor4	0.222769140844261	RNA	4973
BCL6	Factor4	0.152110130440513	RNA	604
NEAT1	Factor4	0.184064100869272	RNA	283131
PTGER4	Factor4	0.172791986309649	RNA	5734
AMZ1	Factor4	0.148779157131299	RNA	155185
LIMK2	Factor4	0.14072820731192	RNA	3985
MT2A	Factor5	0.132342939400072	RNA	4502
CXCL8	Factor5	0.120982788202295	RNA	3576
HSPA6	Factor5	0.296984548662168	RNA	3310
HSPA1B	Factor5	0.255916646101924	RNA	3304
HSPH1	Factor5	0.227336789787417	RNA	10808
MT1X	Factor5	0.119880011952385	RNA	4501
BAG3	Factor5	0.272531040630765	RNA	9531
DNAJB1	Factor5	0.304540382805113	RNA	3337
PLIN2	Factor5	0.31114677549685	RNA	123
HSPA1A	Factor5	0.257973845495784	RNA	3303
PAPSS2	Factor5	0.118980119532144	RNA	9060
HSPD1	Factor5	0.231360405708047	RNA	3329
CD109	Factor5	0.270576156613089	RNA	135228
GBE1	Factor5	0.290005812328339	RNA	2632
ADM	Factor5	0.162545184707886	RNA	133
RGCC	Factor5	0.176520891059251	RNA	28984
HK2	Factor5	0.324353159614068	RNA	3099
HIF1A-AS3	Factor5	0.198847519108584	RNA	105370526
SLC2A3	Factor5	0.218791576311385	RNA	6515
DNAJA4	Factor5	0.232379588040249	RNA	55466
SERPINH1	Factor5	0.213777525403614	RNA	871
PAM	Factor5	0.182334687677891	RNA	5066
PHLPP1	Factor5	0.131851819199764	RNA	23239
HSPB1	Factor5	0.232516890701943	RNA	3315
HSP90AA1	Factor5	0.157413205567082	RNA	3320
JUN	Factor5	0.145397374123436	RNA	3725
HSPE1	Factor5	0.185931057708808	RNA	3336
IER5	Factor5	0.211122101226944	RNA	51278
ZFAND2A	Factor5	0.302451373459485	RNA	90637
ERO1A	Factor5	0.224933550630078	RNA	30001
DNAJB4	Factor5	0.173095706867365	RNA	11080
GPNMB	Factor5	0.154081031119596	RNA	10457
NDRG1	Factor5	0.284003461659124	RNA	10397
FNIP2	Factor5	0.13183436915312	RNA	57600
ATF3	Factor5	0.276528426352639	RNA	467
MXI1	Factor5	0.267377435097725	RNA	4601
PFKFB4	Factor5	0.196523383064835	RNA	5210
VEGFA	Factor5	0.192342843668992	RNA	7422
SULF2	Factor5	0.136939511443829	RNA	55959
BNIP3	Factor5	0.292029310115973	RNA	664
FAM13A	Factor5	0.228149679916351	RNA	10144
CSTB	Factor5	0.153617771677629	RNA	1476
S100A10	Factor5	0.127265182180924	RNA	6281
SSBP2	Factor5	0.156316404322984	RNA	23635
TCEAL9	Factor5	0.193758404165677	RNA	51186
SH3BP5	Factor5	0.15994964307858	RNA	9467
TESK2	Factor5	0.216554426387112	RNA	10420
FOSL2	Factor5	0.126794112101581	RNA	2355
SLC2A1	Factor5	0.168017821111868	RNA	6513
RALA	Factor5	0.131886966227573	RNA	5898
CFAP161	Factor5	0.16154301309027	RNA	161502
P4HA1	Factor5	0.202054277736204	RNA	5033
NCF1	Factor5	0.119242053926042	RNA	653361
SNAPC1	Factor5	0.140285807965353	RNA	6617
PDE8A	Factor5	0.130028058215358	RNA	5151
GAPDH	Factor5	0.118853282098153	RNA	2597
MIF	Factor5	0.181508454438476	RNA	4282
CXCR4	Factor5	0.144731934364751	RNA	7852
NOS1AP	Factor5	0.183639037958827	RNA	9722
ANKRD37	Factor5	0.125089881478728	RNA	353322
FRRS1	Factor5	0.127654197361688	RNA	391059
CACYBP	Factor5	0.163279977278814	RNA	27101
LDHA	Factor5	0.187817262785995	RNA	3939
ESYT2	Factor5	0.125936072195526	RNA	57488
FKBP4	Factor5	0.188256553911685	RNA	2288
NGLY1	Factor5	0.127405579766812	RNA	55768
ADCY3	Factor5	0.138446120075335	RNA	109
DDIT4	Factor5	0.132555223124124	RNA	54541
1	Factor5	0.124204942082589	RNA	5230
SLC5A3	Factor5	0.156381060403052	RNA	6526
GADD45B	Factor5	0.155961310983688	RNA	4616
PDK1	Factor5	0.18623641489719	RNA	5163
FAM162A	Factor5	0.228023191176025	RNA	26355
UPP1	Factor5	0.161189786276739	RNA	7378
BNIP3L	Factor5	0.18818584891462	RNA	665
PPP1R15A	Factor5	0.139055154930073	RNA	23645
SNHG12	Factor5	0.165689873449178	RNA	85028
ENO1	Factor5	0.131497675415629	RNA	2023
TSPYL2	Factor5	0.208297259771574	RNA	64061
INSIG2	Factor5	0.131193749233017	RNA	51141
CLEC2B	Factor5	0.15487846320914	RNA	9976
GYS1	Factor5	0.137382819622115	RNA	2997
EGLN1	Factor5	0.147332210290797	RNA	54583
MGAT1	Factor5	0.176730641639488	RNA	4245
FEM1C	Factor5	0.128639944946504	RNA	56929
MAFF	Factor5	0.159020796546009	RNA	23764
AK4	Factor5	0.175304442711705	RNA	205
FAM210A	Factor5	0.188811738641654	RNA	125228
STRBP	Factor5	0.12946775810889	RNA	55342
ZNF292	Factor5	0.158476837721488	RNA	23036
BHLHE40	Factor5	0.138178714084921	RNA	8553
STXBP1	Factor5	0.268959119186989	RNA	6812
GPI	Factor5	0.145748949196103	RNA	2821
ALDOC	Factor5	0.32015066758203	RNA	230
TMEM140	Factor5	0.135635146808482	RNA	55281
TNFRSF14	Factor5	0.144141407695916	RNA	8764
KDM3A	Factor5	0.155058340828493	RNA	55818
UGP2	Factor5	0.117928672438296	RNA	7360
AVPI1	Factor5	0.228894700158757	RNA	60370
SLC16A10	Factor6	0.093555711819022	RNA	117247
HSPH1	Factor6	0.109304061540546	RNA	10808
BAG3	Factor6	0.0692731349074429	RNA	9531
ZNF331	Factor6	0.0726353978332199	RNA	55422
ANKH	Factor6	0.116637391056743	RNA	56172
TPST1	Factor6	0.0520196854369109	RNA	8460
LYZ	Factor6	0.0772230639139919	RNA	4069
HSPA1A	Factor6	0.0635700717136179	RNA	3303
NAMPT	Factor6	0.111024536996063	RNA	10135
MEIKIN	Factor6	0.074584606090819	RNA	728637
CD109	Factor6	0.0594206122181832	RNA	135228
NR4A3	Factor6	0.0660139289789042	RNA	8013
LUCAT1	Factor6	0.049598469775077	RNA	100505994
TGFBI	Factor6	0.0621961773666716	RNA	7045
CDK14	Factor6	0.0472872962055712	RNA	5218
FNDC3B	Factor6	0.0730861113633963	RNA	64778
CD44	Factor6	0.0619845752621268	RNA	960
HIF1A-AS3	Factor6	0.1363505835034	RNA	105370526
ST18	Factor6	0.0744148944723445	RNA	9705
CADM1	Factor6	0.0659546392567179	RNA	23705
CEMIP2	Factor6	0.0553664425609191	RNA	23670
EPB41L3	Factor6	0.0598392948924779	RNA	23136
SASH1	Factor6	0.0569460787852163	RNA	23328
HSP90AA1	Factor6	0.0767266656033432	RNA	3320
ARHGAP10	Factor6	0.0700178881012419	RNA	79658
DAPK1	Factor6	0.0981158251680573	RNA	1612
ATP13A3	Factor6	0.0969752311224737	RNA	79572
STK17B	Factor6	0.113638583379801	RNA	9262
SOD2	Factor6	0.0637834819669084	RNA	6648
VAV3	Factor6	0.0610873827511784	RNA	10451
MXD1	Factor6	0.0515066451262273	RNA	4084
SIPA1L1	Factor6	0.0843107878154755	RNA	26037
SEL1L3	Factor6	0.0741359046969348	RNA	23231
ARL4C	Factor6	0.053575535563236	RNA	10123
RNF144B	Factor6	0.0686237386990335	RNA	255488
ITGA4	Factor6	0.0505846558906397	RNA	3676
GK	Factor6	0.0721936395649145	RNA	2710
VIM	Factor6	0.100114885352744	RNA	7431
AHR	Factor6	0.0583022705352535	RNA	196
PRDM1	Factor6	0.1133136465278	RNA	639
MOB3B	Factor6	0.0466751641556374	RNA	79817
CPNE8	Factor6	0.052286849663847	RNA	144402
MELTF	Factor6	0.0529362143546008	RNA	4241
MCTP1	Factor6	0.12038233866651	RNA	79772
BCAT1	Factor6	0.053592406387689	RNA	586
LGALS3	Factor6	0.0552410460579696	RNA	3958
CLIC4	Factor6	0.0546410297787249	RNA	25932
FOSL2	Factor6	0.0501700731885809	RNA	2355
IFRD1	Factor6	0.0465787979667162	RNA	3475
MDFIC	Factor6	0.0469716247989059	RNA	29969
MB21D2	Factor6	0.0942948212495928	RNA	151963
PKIB	Factor6	0.0490059212363747	RNA	5570
RASGEF1B	Factor6	0.0865996680147883	RNA	153020
DNMBP	Factor6	0.0485157813233341	RNA	23268
P4HA1	Factor6	0.0542898071891866	RNA	5033
ITGAX	Factor6	0.0618877271052552	RNA	3687
MITF	Factor6	0.0541832463864422	RNA	4286
ABCA1	Factor6	0.0744738698364561	RNA	19
ARRDC3	Factor6	0.119063121370503	RNA	57561
TNFRSF21	Factor6	0.0704804906710424	RNA	27242
GNA13	Factor6	0.141595081626681	RNA	10672
SPAG9	Factor6	0.0600178893155154	RNA	9043
CTNNB1	Factor6	0.123095958507564	RNA	1499
LMNA	Factor6	0.0593733954239008	RNA	4000
ACTB	Factor6	0.110713989497635	RNA	60
HIF1A	Factor6	0.11288486286767	RNA	3091
C1orf56	Factor6	0.199294575463071	RNA	54964
DOCK1	Factor6	0.0539130275341037	RNA	1793
SESTD1	Factor6	0.0820157737413607	RNA	91404
FOXP1	Factor6	0.0790914476798779	RNA	27086
PPP1R15A	Factor6	0.0539586526573502	RNA	23645
KLHL6	Factor6	0.0517203792594186	RNA	89857
LIMS1	Factor6	0.0524912163814451	RNA	3987
MAP2K1	Factor6	0.0499551908896519	RNA	5604
DENND5A	Factor6	0.0629170943431977	RNA	23258
ANXA2	Factor6	0.0615533270857598	RNA	302
WTAP	Factor6	0.0579104928859671	RNA	9589
PPARD	Factor6	0.0720006647524954	RNA	5467
SERPINB9	Factor6	0.11378827047428	RNA	5272
DOCK4	Factor6	0.0524575998493311	RNA	9732
METRNL	Factor6	0.0632790614776718	RNA	284207
ARHGAP18	Factor6	0.0561629526687822	RNA	93663
CD9	Factor6	0.0462407234514102	RNA	928
KDM6B	Factor6	0.0642019630288302	RNA	23135
PRKCA-AS1	Factor6	0.0483876367910457	RNA	101928001
ATXN1	Factor6	0.0495114778517082	RNA	6310
RNF175	Factor6	0.0482942525098545	RNA	285533
LRRC75A	Factor6	0.125317333430404	RNA	388341
TTYH3	Factor6	0.0478677233933469	RNA	80727
LINC-PINT	Factor6	0.0701941350911886	RNA	378805
TOB1	Factor6	0.102385497497647	RNA	10140
MSR1	Factor6	0.054390370431095	RNA	4481
FNIP1	Factor6	0.0483677144129539	RNA	96459
HSPA6	Factor7	0.368443833717407	RNA	3310
HSPA1B	Factor7	0.431742676388747	RNA	3304
HSPH1	Factor7	0.39400878427081	RNA	10808
BAG3	Factor7	0.412900079235274	RNA	9531
DNAJB1	Factor7	0.432023055222433	RNA	3337
ANKH	Factor7	0.100296105899236	RNA	56172
HSPA1A	Factor7	0.435000696436183	RNA	3303
HSPD1	Factor7	0.360672631867182	RNA	3329
F13A1	Factor7	0.0917189991922641	RNA	2162
RRP12	Factor7	0.0943422020098487	RNA	23223
BCAS2	Factor7	0.128831298885284	RNA	10286
DNAJA4	Factor7	0.349114006065838	RNA	55466
SERPINH1	Factor7	0.207380954043865	RNA	871
HSPB1	Factor7	0.351668653370823	RNA	3315
SASH1	Factor7	0.12534977054178	RNA	23328
HSP90AA1	Factor7	0.34889139154264	RNA	3320
JUN	Factor7	0.162824864556479	RNA	3725
PLAU	Factor7	0.0916318478727285	RNA	5328
CHORDC1	Factor7	0.233236953008624	RNA	26973
HSPE1	Factor7	0.264017038892526	RNA	3336
IER5	Factor7	0.251732603080441	RNA	51278
ZFAND2A	Factor7	0.26760020459934	RNA	90637
HS3ST1	Factor7	0.0919706169419227	RNA	9957
DNAJB4	Factor7	0.182507682849502	RNA	11080
KLHL25	Factor7	0.106665715735234	RNA	64410
NETO2	Factor7	0.104933281986291	RNA	81831
ITGA4	Factor7	0.108036162470911	RNA	3676
EZH2	Factor7	0.103563152839187	RNA	2146
HSPA5	Factor7	0.145337770934553	RNA	3309
FCGBP	Factor7	0.13939672917826	RNA	8857
ELOVL5	Factor7	0.125698185953162	RNA	60481
SPRED1	Factor7	0.0973530479407783	RNA	161742
FAM126A	Factor7	0.121715727118069	RNA	84668
DGKE	Factor7	0.120149324974381	RNA	8526
GAS2L3	Factor7	0.110029531096615	RNA	283431
TCEAL9	Factor7	0.0984010672312169	RNA	51186
TOGARAM1	Factor7	0.102617557418403	RNA	23116
ABHD3	Factor7	0.142475391678434	RNA	171586
TNFRSF11A	Factor7	0.0988503101875989	RNA	8792
MLKL	Factor7	0.136053366118216	RNA	197259
GPN1	Factor7	0.118889826914805	RNA	11321
CACYBP	Factor7	0.224683183112478	RNA	27101
PVT1	Factor7	0.142146747285457	RNA	5820
FKBP4	Factor7	0.196418374216867	RNA	2288
CDC42EP3	Factor7	0.120225846653167	RNA	10602
SLC5A3	Factor7	0.093118646468441	RNA	6526
GADD45B	Factor7	0.0934138804650311	RNA	4616
ACTG1	Factor7	0.114467594441623	RNA	71
DNAJB6	Factor7	0.168063071264819	RNA	10049
ACTB	Factor7	0.207587575459513	RNA	60
MOB4	Factor7	0.126118435971994	RNA	25843
MYLIP	Factor7	0.123902167222268	RNA	29116
TUBA1B	Factor7	0.162920853469445	RNA	10376
SLC20A1	Factor7	0.116815524452405	RNA	6574
PPP1R15A	Factor7	0.132090261647084	RNA	23645
TSPYL2	Factor7	0.12711329129161	RNA	64061
DNAJA1	Factor7	0.254460261213735	RNA	3301
USPL1	Factor7	0.108662317182745	RNA	10208
C1QA	Factor7	0.091710256168619	RNA	712
STIP1	Factor7	0.213944888293245	RNA	10963
HSP90B1	Factor7	0.101272537701079	RNA	7184
SNX10	Factor7	0.109018209601177	RNA	29887
CALR	Factor7	0.186133991890748	RNA	811
FBXL14	Factor7	0.200792393148113	RNA	144699
NLN	Factor7	0.118639896019802	RNA	57486
C1QC	Factor7	0.125952791137403	RNA	714
PDIA6	Factor7	0.163234776918677	RNA	10130
KLHL28	Factor7	0.102203636963704	RNA	54813
TCF12	Factor7	0.105211902371881	RNA	6938
UBB	Factor7	0.159056166743972	RNA	7314
CAPG	Factor7	0.120658854170557	RNA	822
PFN1	Factor7	0.151740396378233	RNA	5216
FSCN1	Factor7	0.0966214058100071	RNA	6624
STAB1	Factor7	0.105892561054307	RNA	23166
NKRF	Factor7	0.097214433136082	RNA	55922
HTRA1	Factor7	0.0977218120281266	RNA	5654
UBTD1	Factor7	0.0939995686733899	RNA	80019
SDF2L1	Factor7	0.110933949611531	RNA	23753
MBOAT7	Factor7	0.0918782506824089	RNA	79143
HSPA8	Factor7	0.24453084207142	RNA	3312
HIBCH	Factor7	0.119156213054915	RNA	26275
GAL3ST4	Factor7	0.0989872282770074	RNA	79690
ZC3HAV1	Factor7	0.0952794933354259	RNA	56829
MRPL18	Factor7	0.121108124608021	RNA	29074
PTTG1	Factor7	0.0969124214927478	RNA	9232
TCP1	Factor7	0.183003232825646	RNA	6950
DEDD2	Factor7	0.120955616100236	RNA	162989
CPED1	Factor7	0.101494017897294	RNA	79974
SNAP23	Factor7	0.136379169098184	RNA	8773
SFMBT2	Factor7	0.120523576372592	RNA	57713
HSP90AB1	Factor7	0.269561499501745	RNA	3326
COX20	Factor7	0.0964119523290361	RNA	116228
BZW2	Factor7	0.142573071552358	RNA	28969
SOD1	Factor7	0.119844828477463	RNA	6647
CGAS	Factor7	0.0981765739272555	RNA	115004
RNASE2	Factor7	0.0994310753134162	RNA	6036
CALU	Factor7	0.0968897920534022	RNA	813
APEX1	Factor7	0.10746310784385	RNA	328
SLC16A10	Factor8	0.140841335729077	RNA	117247
DNAJB1	Factor8	0.125008107093571	RNA	3337
HSPA1A	Factor8	0.1277683963388	RNA	3303
SELENOP	Factor8	0.289130777358664	RNA	6414
MRC1	Factor8	0.153917743548453	RNA	4360
MEIKIN	Factor8	0.12214804592193	RNA	728637
KMO	Factor8	0.161996652967903	RNA	8564
PDE7B	Factor8	0.145619310707267	RNA	27115
IFIT2	Factor8	0.129302764630181	RNA	3433
KYNU	Factor8	0.158536260542602	RNA	8942
ST18	Factor8	0.116534923202122	RNA	9705
CADM1	Factor8	0.213461302042226	RNA	23705
STARD13	Factor8	0.171088303867244	RNA	90627
STAT4	Factor8	0.129204366810134	RNA	6775
EPB41L3	Factor8	0.234215846007054	RNA	23136
IL2RA	Factor8	0.131881979573071	RNA	3559
RGS2	Factor8	0.113091751800596	RNA	5997
SEL1L3	Factor8	0.142679450093778	RNA	23231
GPNMB	Factor8	0.152004270961706	RNA	10457
ARL4C	Factor8	0.154724691554697	RNA	10123
RNF144B	Factor8	0.177461761882414	RNA	255488
PLTP	Factor8	0.159112211305847	RNA	5360
AHR	Factor8	0.165606459936035	RNA	196
PALLD	Factor8	0.114255073990951	RNA	23022
TENT5A	Factor8	0.182843206842053	RNA	55603
PDE4B	Factor8	0.162236298076425	RNA	5142
ADGRG6	Factor8	0.115579291534916	RNA	57211
FAM13A	Factor8	0.118755732003748	RNA	10144
APOC1	Factor8	0.198414339618014	RNA	341
SSBP2	Factor8	0.116386308780314	RNA	23635
RSAD2	Factor8	0.11007397589342	RNA	91543
DMXL2	Factor8	0.149802901008595	RNA	23312
ITSN1	Factor8	0.214690644146974	RNA	6453
FAM110B	Factor8	0.138055698724895	RNA	90362
FAM214A	Factor8	0.12022418556863	RNA	56204
IQGAP2	Factor8	0.15098755006102	RNA	10788
LRRK2	Factor8	0.121512834384794	RNA	120892
CSGALNACT1	Factor8	0.114007487293389	RNA	55790
CPM	Factor8	0.16188580857518	RNA	1368
SLC49A4	Factor8	0.119406662863394	RNA	84925
CXCR4	Factor8	0.138169178511526	RNA	7852
RBPJ	Factor8	0.113039654787276	RNA	3516
LGMN	Factor8	0.119583590846126	RNA	5641
TXNDC16	Factor8	0.124658643435533	RNA	57544
TXNIP	Factor8	0.234853769748842	RNA	10628
TBC1D8	Factor8	0.11514878145186	RNA	11138
SLC40A1	Factor8	0.151936988828506	RNA	30061
MIR99AHG	Factor8	0.127231594570706	RNA	388815
KCNMA1	Factor8	0.210026337793626	RNA	3778
FAM20A	Factor8	0.116481110243095	RNA	54757
AOAH	Factor8	0.168065751594741	RNA	313
PDGFB	Factor8	0.120936613085775	RNA	5155
APOE	Factor8	0.242402229046996	RNA	348
P2RY8	Factor8	0.128276520331037	RNA	286530
PRKN	Factor8	0.14505600463252	RNA	5071
CD38	Factor8	0.174040516904509	RNA	952
ARHGAP24	Factor8	0.137291173056471	RNA	83478
PRH1	Factor8	0.12674841364803	RNA	5554
FCHO2	Factor8	0.243800591675721	RNA	115548
IFIH1	Factor8	0.141319013800157	RNA	64135
DAB2	Factor8	0.13354295093774	RNA	1601
C1QA	Factor8	0.223256686963626	RNA	712
IFI44	Factor8	0.126201934997432	RNA	10561
FHIT	Factor8	0.126131185732676	RNA	2272
SRGAP1	Factor8	0.131674556873486	RNA	57522
XIST	Factor8	0.11095311083902	RNA	7503
C1QC	Factor8	0.179268180070585	RNA	714
CTSS	Factor8	0.110107812984492	RNA	1520
PRKACB	Factor8	0.116317753741141	RNA	5567
C1QB	Factor8	0.189092399499596	RNA	713
MGAT1	Factor8	0.131252893964862	RNA	4245
GPR155	Factor8	0.280066492764694	RNA	151556
SDC3	Factor8	0.160534851936879	RNA	9672
CREBRF	Factor8	0.283053384358309	RNA	153222
CD163	Factor8	0.138646561979765	RNA	9332
KLHL24	Factor8	0.152421667894359	RNA	54800
ELMO1	Factor8	0.139615032077604	RNA	9844
SESN1	Factor8	0.131769270349133	RNA	27244
TCF4	Factor8	0.140124789904829	RNA	6925
PDE4DIP	Factor8	0.202726978400815	RNA	9659
ELF2	Factor8	0.142755968056753	RNA	1998
TBC1D9	Factor8	0.110405443375328	RNA	23158
PLD3	Factor8	0.165746503405819	RNA	23646
STAB1	Factor8	0.129581322579802	RNA	23166
SERPING1	Factor8	0.16403221478563	RNA	710
C2	Factor8	0.118475346209753	RNA	717
MANBA	Factor8	0.113331058440271	RNA	4126
CEBPD	Factor8	0.167026073142042	RNA	1052
ZBTB20	Factor8	0.166401513354366	RNA	26137
ANKAR	Factor8	0.11186885858369	RNA	150709
CMKLR1	Factor8	0.147388149587362	RNA	1240
CFD	Factor8	0.118869232721355	RNA	1675
FGL2	Factor8	0.121904923623897	RNA	10875
MS4A14	Factor8	0.134804469150029	RNA	84689
GIMAP8	Factor8	0.113806753278902	RNA	155038
PNRC1	Factor8	0.143901897825458	RNA	10957
BCAS3	Factor8	0.10992943856195	RNA	54828
TNFSF13B	Factor8	0.123620248016649	RNA	10673

## Sheet: Figure 6g-i - Figure 6 panels g
barcodes	x	y	sample	segmentation	segmentation_detail	celltype_cor
X1	4540.11833333333	4781.90833333333	CtrlCtx4_GBM1_left	none	Solid Tumor	moTAMs
X2	4758.473125	4561.318125	CtrlCtx4_GBM1_left	none	Solid Tumor	Tumor
X3	4523.96	4794.09777777778	CtrlCtx4_GBM1_left	none	Solid Tumor	Tumor
X4	4837.49666666667	4490.72666666667	CtrlCtx4_GBM1_left	none	Solid Tumor	mgTAMs
X5	5069.314	4278.79666666667	CtrlCtx4_GBM1_left	none	Solid Tumor	Tumor
X6	4778.858	4548.36	CtrlCtx4_GBM1_left	none	Solid Tumor	Tumor
X7	4791.29545454545	4557.13	CtrlCtx4_GBM1_left	none	Solid Tumor	Tr. moTAMs
X8	4827.68043478261	4526.85086956522	CtrlCtx4_GBM1_left	none	Solid Tumor	Astro
X9	5080.94583333333	4301.32833333333	CtrlCtx4_GBM1_left	none	Solid Tumor	Tumor
X10	5089.49285714286	4263.21785714286	CtrlCtx4_GBM1_left	none	Solid Tumor	Tumor
X11	4860.45769230769	4500.32923076923	CtrlCtx4_GBM1_left	none	Solid Tumor	Tumor
X12	5039.313	4323.242	CtrlCtx4_GBM1_left	none	Solid Tumor	Neuron
X13	4565.25888888889	4805.35888888889	CtrlCtx4_GBM1_left	none	Solid Tumor	Tumor
X14	4640.24914285714	4734.24714285714	CtrlCtx4_GBM1_left	none	Solid Tumor	Tumor
X15	4530.4575	4849.61375	CtrlCtx4_GBM1_left	none	Solid Tumor	Tr. moTAMs
X16	4845.01058823529	4527.33352941176	CtrlCtx4_GBM1_left	none	Solid Tumor	Tumor
X17	4876.50857142857	4511.53857142857	CtrlCtx4_GBM1_left	none	Solid Tumor	Neuron
X18	4604.88777777778	4769.10555555555	CtrlCtx4_GBM1_left	none	Solid Tumor	Astro
X19	4557.33818181818	4827.85045454545	CtrlCtx4_GBM1_left	none	Solid Tumor	Oligo
X20	4762.76142857143	4608.87	CtrlCtx4_GBM1_left	none	Solid Tumor	Tr. moTAMs
X21	5054.31142857143	4336.75	CtrlCtx4_GBM1_left	none	Solid Tumor	Tumor
X22	4692.48083333333	4718.59083333333	CtrlCtx4_GBM1_left	none	Solid Tumor	mgTAMs
X23	3937.7825	5471.565	CtrlCtx4_GBM1_left	none	Solid Tumor	Tumor
X24	4586.49954545455	4788.75409090909	CtrlCtx4_GBM1_left	none	Solid Tumor	mgTAMs
X25	5014.86615384615	4397.75	CtrlCtx4_GBM1_left	none	Solid Tumor	moTAMs
X26	4783.918	4614.943	CtrlCtx4_GBM1_left	none	Solid Tumor	Tumor
X27	4984.67083333333	4415.4275	CtrlCtx4_GBM1_left	none	Solid Tumor	moTAMs
X28	3905.27	5492.14285714286	CtrlCtx4_GBM1_left	none	Solid Tumor	Tumor
X29	4543.58461538462	4863.97769230769	CtrlCtx4_GBM1_left	none	Solid Tumor	Tr. moTAMs
X30	4639.502	4764.57933333333	CtrlCtx4_GBM1_left	none	Solid Tumor	mgTAMs
X31	4737.01066666667	4661.06466666667	CtrlCtx4_GBM1_left	none	Solid Tumor	moTAMs
X33	3986.00411764706	5427.80117647059	CtrlCtx4_GBM1_left	none	Solid Tumor	Tumor
X34	4018.62625	5405.53	CtrlCtx4_GBM1_left	none	Solid Tumor	Tr. moTAMs
X35	4870.54	4541.38923076923	CtrlCtx4_GBM1_left	none	Solid Tumor	Tumor
X36	4672.5	4740.36111111111	CtrlCtx4_GBM1_left	none	Solid Tumor	Tumor
X37	4073.91	5372.544	CtrlCtx4_GBM1_left	none	Solid Tumor	Tumor
X38	4756.16533333333	4668.434	CtrlCtx4_GBM1_left	none	Solid Tumor	Tumor
X39	4994.69583333333	4439	CtrlCtx4_GBM1_left	none	Solid Tumor	Tumor
X40	4105.595	5329.85375	CtrlCtx4_GBM1_left	none	Solid Tumor	Tumor
X41	3930.32428571429	5488.05	CtrlCtx4_GBM1_left	none	Solid Tumor	Tumor
X42	3957.949	5482.69	CtrlCtx4_GBM1_left	none	Solid Tumor	Tr. moTAMs
X43	4574.34933333333	4858.508	CtrlCtx4_GBM1_left	none	Solid Tumor	Astro
X44	3959.60666666667	5461.67571428571	CtrlCtx4_GBM1_left	none	Solid Tumor	Tumor
X45	4853.78333333333	4594.364	CtrlCtx4_GBM1_left	none	Solid Tumor	Tumor
X46	4793.343	4634.857	CtrlCtx4_GBM1_left	none	Solid Tumor	Tumor
X47	4052.80772727273	5369.53772727273	CtrlCtx4_GBM1_left	none	Solid Tumor	Tumor
X48	4839.58272727273	4609.80727272727	CtrlCtx4_GBM1_left	none	Solid Tumor	Tumor
X49	4612.96444444444	4813.34555555556	CtrlCtx4_GBM1_left	none	Solid Tumor	Astro
X50	4646.79954545455	4787.74454545455	CtrlCtx4_GBM1_left	none	Solid Tumor	mgTAMs
X51	5127.71230769231	4312.47153846154	CtrlCtx4_GBM1_left	none	Solid Tumor	Astro
X52	5009.24857142857	4425.15714285714	CtrlCtx4_GBM1_left	none	Solid Tumor	Tr. moTAMs
X53	5030.604375	4405.5925	CtrlCtx4_GBM1_left	none	Solid Tumor	moTAMs
X54	5097.73705882353	4329.18058823529	CtrlCtx4_GBM1_left	none	Solid Tumor	moTAMs
X55	5079.04375	4339.4775	CtrlCtx4_GBM1_left	none	Solid Tumor	moTAMs
X56	4700.104	4736.772	CtrlCtx4_GBM1_left	none	Solid Tumor	moTAMs
X57	3943.0115	5493.175	CtrlCtx4_GBM1_left	none	Solid Tumor	Oligo
X58	4593.40272727273	4857.80818181818	CtrlCtx4_GBM1_left	none	Solid Tumor	moTAMs
X59	4720.77357142857	4701.745	CtrlCtx4_GBM1_left	none	Solid Tumor	moTAMs
X60	4736.71193548387	4702.27806451613	CtrlCtx4_GBM1_left	none	Solid Tumor	Oligo
X61	4811.14727272727	4610.34363636364	CtrlCtx4_GBM1_left	none	Solid Tumor	moTAMs
X62	3983.81888888889	5461.125	CtrlCtx4_GBM1_left	none	Solid Tumor	moTAMs
X63	4825.012	4605.268	CtrlCtx4_GBM1_left	none	Solid Tumor	Tumor
X64	4786.58318181818	4662.83454545455	CtrlCtx4_GBM1_left	none	Solid Tumor	Astro
X65	4772.68538461538	4681.00307692308	CtrlCtx4_GBM1_left	none	Solid Tumor	Tumor
X66	4955.01285714286	4496.31285714286	CtrlCtx4_GBM1_left	none	Solid Tumor	mgTAMs
X67	4669.385	4796.467	CtrlCtx4_GBM1_left	none	Solid Tumor	Oligo
X68	5173.61818181818	4276.53272727273	CtrlCtx4_GBM1_left	none	Solid Tumor	moTAMs
X69	4982.249	4473.553	CtrlCtx4_GBM1_left	none	Solid Tumor	Astro
X70	5223.77222222222	4237.99333333333	CtrlCtx4_GBM1_left	none	Solid Tumor	moTAMs
X71	4629.64625	4799.4275	CtrlCtx4_GBM1_left	none	Solid Tumor	moTAMs
X72	5088.17357142857	4378.63	CtrlCtx4_GBM1_left	none	Solid Tumor	Tumor
X73	4091.66894736842	5384.15526315789	CtrlCtx4_GBM1_left	none	Solid Tumor	Tr. moTAMs
X74	4828.20076923077	4631.97461538462	CtrlCtx4_GBM1_left	none	Solid Tumor	Tumor
X75	4841.45857142857	4622.30857142857	CtrlCtx4_GBM1_left	none	Solid Tumor	Tr. moTAMs
X76	4116.145	5354.25	CtrlCtx4_GBM1_left	none	Solid Tumor	Tumor
X77	4033.15714285714	5428.82785714286	CtrlCtx4_GBM1_left	none	Solid Tumor	moTAMs
X78	4102.93333333333	5362.17666666667	CtrlCtx4_GBM1_left	none	Solid Tumor	Tr. moTAMs
X79	4858.29714285714	4621.55	CtrlCtx4_GBM1_left	none	Solid Tumor	Astro
X80	4715.70181818182	4757.11545454545	CtrlCtx4_GBM1_left	none	Solid Tumor	Tr. moTAMs
X81	4757.95642857143	4719.70142857143	CtrlCtx4_GBM1_left	none	Solid Tumor	Tumor
X82	4055.46764705882	5422.28058823529	CtrlCtx4_GBM1_left	none	Solid Tumor	Tr. moTAMs
X83	4813.70388888889	4668.61722222222	CtrlCtx4_GBM1_left	none	Solid Tumor	Tumor
X84	4613.02636363636	4862.42090909091	CtrlCtx4_GBM1_left	none	Solid Tumor	mgTAMs
X85	4017.426	5459.3065	CtrlCtx4_GBM1_left	none	Solid Tumor	Tumor
X86	5215.32666666667	4261.64333333333	CtrlCtx4_GBM1_left	none	Solid Tumor	Oligo
X87	5175.8175	4300.66083333333	CtrlCtx4_GBM1_left	none	Solid Tumor	mgTAMs
X88	3982.02	5480.94090909091	CtrlCtx4_GBM1_left	none	Solid Tumor	Astro
X89	4034.13533333333	5450.16933333333	CtrlCtx4_GBM1_left	none	Solid Tumor	Tr. moTAMs
X90	3973.20842105263	5505.53631578947	CtrlCtx4_GBM1_left	none	Solid Tumor	Tumor
X91	5356.5575	4127.44166666667	CtrlCtx4_GBM1_left	none	Solid Tumor	Tumor
X92	4010.475	5481.32222222222	CtrlCtx4_GBM1_left	none	Solid Tumor	moTAMs
X93	4802.24411764706	4688.88882352941	CtrlCtx4_GBM1_left	none	Solid Tumor	moTAMs
X94	5326.59375	4171.39375	CtrlCtx4_GBM1_left	none	Solid Tumor	Lymphocytes
X95	4073.11210526316	5409.66578947368	CtrlCtx4_GBM1_left	none	Solid Tumor	Tumor
X96	4116.61636363636	5374.08090909091	CtrlCtx4_GBM1_left	none	Solid Tumor	moTAMs
X97	5238.24785714286	4260.64785714286	CtrlCtx4_GBM1_left	none	Solid Tumor	Tumor
X98	4156.144	5349.004	CtrlCtx4_GBM1_left	none	Solid Tumor	Tumor
X99	4870.11	4569.924	CtrlCtx4_GBM1_left	none	Solid Tumor	Tumor
X101	3995.28888888889	5509.00333333333	CtrlCtx4_GBM1_left	none	Solid Tumor	Tr. moTAMs
X102	4785.81636363636	4707.38454545455	CtrlCtx4_GBM1_left	none	Solid Tumor	Neuron
X103	4774.58	4724.65882352941	CtrlCtx4_GBM1_left	none	Solid Tumor	mgTAMs
X104	5195.96727272727	4281.91818181818	CtrlCtx4_GBM1_left	none	Solid Tumor	Tr. moTAMs
X105	4551.36555555556	4932.38	CtrlCtx4_GBM1_left	none	Solid Tumor	Neuron
X106	4713.95571428571	4779.15	CtrlCtx4_GBM1_left	none	Solid Tumor	mgTAMs
X107	4188.01058823529	5313.75529411765	CtrlCtx4_GBM1_left	none	Solid Tumor	Oligo
X108	4776.76944444445	4742.20333333333	CtrlCtx4_GBM1_left	none	Solid Tumor	Tumor
X109	5250.97416666667	4241.02	CtrlCtx4_GBM1_left	none	Solid Tumor	Lymphocytes
X110	4052.2	5464.68875	CtrlCtx4_GBM1_left	none	Solid Tumor	Tumor
X111	5153.44904761905	4357.50952380952	CtrlCtx4_GBM1_left	none	Solid Tumor	Tumor
X112	5387.655	4123.2785	CtrlCtx4_GBM1_left	none	Solid Tumor	Oligo
X113	4920.57727272727	4586.67272727273	CtrlCtx4_GBM1_left	none	Solid Tumor	Tr. moTAMs
X114	2846.44333333333	6663.728	CtrlCtx4_GBM1_left	none	Solid Tumor	Tr. moTAMs
X115	4579.41777777778	4928.72777777778	CtrlCtx4_GBM1_left	none	Solid Tumor	moTAMs
X116	5372.5675	4140.0225	CtrlCtx4_GBM1_left	none	Solid Tumor	Tr. moTAMs
X117	5189.9525	4329.805625	CtrlCtx4_GBM1_left	none	Solid Tumor	Tumor
X118	3929.81363636364	5586.99818181818	CtrlCtx4_GBM1_left	none	Solid Tumor	moTAMs
X119	3955.113	5542.025	CtrlCtx4_GBM1_left	none	Solid Tumor	Tumor
X120	4657.52769230769	4840.55769230769	CtrlCtx4_GBM1_left	none	Solid Tumor	Astro
X121	4132.98727272727	5370.71181818182	CtrlCtx4_GBM1_left	none	Solid Tumor	mgTAMs
X122	4177.259	5335.461	CtrlCtx4_GBM1_left	none	Solid Tumor	Tumor
X123	4102.634	5408.272	CtrlCtx4_GBM1_left	none	Solid Tumor	Tumor
X124	5203.81090909091	4308.46545454546	CtrlCtx4_GBM1_left	none	Solid Tumor	moTAMs
X125	4041.90785714286	5488.95928571429	CtrlCtx4_GBM1_left	none	Solid Tumor	mgTAMs
X126	4118.97875	5395.3	CtrlCtx4_GBM1_left	none	Solid Tumor	Tumor
X127	4760.525	4755.71	CtrlCtx4_GBM1_left	none	Solid Tumor	Tumor
X128	5047.99666666667	4462.81444444444	CtrlCtx4_GBM1_left	none	Solid Tumor	Tumor
X129	4565.21142857143	4948.20285714286	CtrlCtx4_GBM1_left	none	Solid Tumor	Tr. moTAMs
X130	4943.78785714286	4572.86928571429	CtrlCtx4_GBM1_left	none	Solid Tumor	Astro
X131	3965.29933333333	5566.13666666667	CtrlCtx4_GBM1_left	none	Solid Tumor	Tumor
X132	5332.27166666667	4193.38277777778	CtrlCtx4_GBM1_left	none	Solid Tumor	Tr. moTAMs
X133	4757.56384615385	4774.5	CtrlCtx4_GBM1_left	none	Solid Tumor	Tumor
X134	4642.83166666667	4855.865	CtrlCtx4_GBM1_left	none	Solid Tumor	Tumor
X135	5134.90785714286	4377.20214285714	CtrlCtx4_GBM1_left	none	Solid Tumor	Tumor
X136	5271.55133333333	4245.704	CtrlCtx4_GBM1_left	none	Solid Tumor	Tr. moTAMs
X137	5079.278	4443.178	CtrlCtx4_GBM1_left	none	Solid Tumor	Tumor
X138	3981.91636363636	5554.85545454546	CtrlCtx4_GBM1_left	none	Solid Tumor	Tumor
X139	2828.52272727273	6684.24545454545	CtrlCtx4_GBM1_left	none	Solid Tumor	Tumor
X140	4858.01857142857	4671.25142857143	CtrlCtx4_GBM1_left	none	Solid Tumor	Tr. moTAMs
X141	3947.49333333333	5578.7725	CtrlCtx4_GBM1_left	none	Solid Tumor	Tr. moTAMs
X142	4028.72625	5499.2025	CtrlCtx4_GBM1_left	none	Solid Tumor	Tr. moTAMs
X143	5403.64307692308	4112.96461538462	CtrlCtx4_GBM1_left	none	Solid Tumor	Tr. moTAMs
X144	5376.97142857143	4164.20785714286	CtrlCtx4_GBM1_left	none	Solid Tumor	Tumor
X145	3986.86866666667	5531.816	CtrlCtx4_GBM1_left	none	Solid Tumor	Tr. moTAMs
X146	4915.30142857143	4621.73	CtrlCtx4_GBM1_left	none	Solid Tumor	mgTAMs
X147	3845.71923076923	5694.79615384615	CtrlCtx4_GBM1_left	none	Solid Tumor	Tumor
X148	2867.39875	6665.0375	CtrlCtx4_GBM1_left	none	Solid Tumor	Tumor
X149	4778.515	4758.745	CtrlCtx4_GBM1_left	none	Solid Tumor	Tumor
X150	4814.1915	4713.8695	CtrlCtx4_GBM1_left	none	Solid Tumor	Endothelial cells
X151	5261.95230769231	4272.66153846154	CtrlCtx4_GBM1_left	none	Solid Tumor	Tumor
X152	4106.42466666667	5436.02266666667	CtrlCtx4_GBM1_left	none	Solid Tumor	moTAMs
X153	5318.75684210526	4224.97421052632	CtrlCtx4_GBM1_left	none	Solid Tumor	moTAMs
X154	5300.00615384616	4246.43653846154	CtrlCtx4_GBM1_left	none	Solid Tumor	moTAMs
X156	4958.34272727273	4558.64545454545	CtrlCtx4_GBM1_left	none	Solid Tumor	mgTAMs
X157	4852.21666666667	4685.95111111111	CtrlCtx4_GBM1_left	none	Solid Tumor	Tumor
X158	5225.562	4318.23333333333	CtrlCtx4_GBM1_left	none	Solid Tumor	Oligo
X159	5049.20833333333	4508.5	CtrlCtx4_GBM1_left	none	Solid Tumor	Oligo
X160	5510.535	4016.21666666667	CtrlCtx4_GBM1_left	none	Solid Tumor	Tumor
X161	5535.96272727273	4012.07272727273	CtrlCtx4_GBM1_left	none	Solid Tumor	mgTAMs
X162	5250.864	4300.362	CtrlCtx4_GBM1_left	none	Solid Tumor	Tumor
X163	5501.44882352941	4041.03588235294	CtrlCtx4_GBM1_left	none	Solid Tumor	Tumor
X164	4661.63	4878.28181818182	CtrlCtx4_GBM1_left	none	Solid Tumor	Oligo
X165	5158.85090909091	4389.05727272727	CtrlCtx4_GBM1_left	none	Solid Tumor	Tumor
X166	4827.985625	4725.114375	CtrlCtx4_GBM1_left	none	Solid Tumor	moTAMs
X167	5522.61625	4038.97375	CtrlCtx4_GBM1_left	none	Solid Tumor	Tumor
X168	5172.76416666667	4364.2275	CtrlCtx4_GBM1_left	none	Solid Tumor	Tumor
X169	4677.59444444444	4858.02666666667	CtrlCtx4_GBM1_left	none	Solid Tumor	moTAMs
X170	4010.41666666667	5536.51444444444	CtrlCtx4_GBM1_left	none	Solid Tumor	Tr. moTAMs
X171	4177.54	5377.26	CtrlCtx4_GBM1_left	none	Solid Tumor	mgTAMs
X172	4230.25333333333	5313.00333333333	CtrlCtx4_GBM1_left	none	Solid Tumor	Tr. moTAMs
X173	4202.99448275862	5354.63931034483	CtrlCtx4_GBM1_left	none	Solid Tumor	Tumor
X174	2838.28571428571	6696.42857142857	CtrlCtx4_GBM1_left	none	Solid Tumor	Oligo
X175	4146.8684	5410.2844	CtrlCtx4_GBM1_left	none	Solid Tumor	Tumor
X176	3783.48588235294	5708.64058823529	CtrlCtx4_GBM1_left	none	Solid Tumor	Tumor
X177	3981.972	5583.79933333333	CtrlCtx4_GBM1_left	none	Solid Tumor	Astro
X178	3759.019375	5790.059375	CtrlCtx4_GBM1_left	none	Solid Tumor	Tumor
X179	3928.90714285714	5636.53928571429	CtrlCtx4_GBM1_left	none	Solid Tumor	Tumor
X180	4109.47083333333	5460.57166666667	CtrlCtx4_GBM1_left	none	Solid Tumor	Tumor
X181	4095.16818181818	5478.73090909091	CtrlCtx4_GBM1_left	none	Solid Tumor	Neuron
X182	4894.53714285714	4649.04571428571	CtrlCtx4_GBM1_left	none	Solid Tumor	mgTAMs
X183	4953.57166666667	4612.975	CtrlCtx4_GBM1_left	none	Solid Tumor	Tr. moTAMs
X184	5192.72333333333	4365.62333333333	CtrlCtx4_GBM1_left	none	Solid Tumor	Tumor
X185	3875.73875	5690.51375	CtrlCtx4_GBM1_left	none	Solid Tumor	Tumor
X186	4917.28333333333	4647.94416666667	CtrlCtx4_GBM1_left	none	Solid Tumor	Tumor
X187	4737.799	4816.888	CtrlCtx4_GBM1_left	none	Solid Tumor	moTAMs
X188	4035.87	5540.637	CtrlCtx4_GBM1_left	none	Solid Tumor	Tr. moTAMs
X189	5104.27333333333	4461.41333333333	CtrlCtx4_GBM1_left	none	Solid Tumor	Oligo
X190	3923.0775	5654.68375	CtrlCtx4_GBM1_left	none	Solid Tumor	Tr. moTAMs
X191	5050.84	4528.25823529412	CtrlCtx4_GBM1_left	none	Solid Tumor	Tumor
X192	4927.689	4630.862	CtrlCtx4_GBM1_left	none	Solid Tumor	Tr. moTAMs
X193	5186.96461538462	4392.72307692308	CtrlCtx4_GBM1_left	none	Solid Tumor	Tr. moTAMs
X194	3754.42454545455	5817.11863636364	CtrlCtx4_GBM1_left	none	Solid Tumor	Tr. moTAMs
X195	4648.355	4921.624	CtrlCtx4_GBM1_left	none	Solid Tumor	Tumor
X196	4731.94111111111	4841.74555555556	CtrlCtx4_GBM1_left	none	Solid Tumor	Tumor
X197	5214.45631578947	4345.91157894737	CtrlCtx4_GBM1_left	none	Solid Tumor	Tr. moTAMs
X198	4017.10823529412	5566.31647058823	CtrlCtx4_GBM1_left	none	Solid Tumor	Tr. moTAMs
X199	3690.31235294118	5878.89941176471	CtrlCtx4_GBM1_left	none	Solid Tumor	Tumor
X200	4157.38222222222	5430.56055555556	CtrlCtx4_GBM1_left	none	Solid Tumor	Tumor
X201	2913.9	6680.72	CtrlCtx4_GBM1_left	none	Solid Tumor	Tumor
X202	5383.29769230769	4198.38153846154	CtrlCtx4_GBM1_left	none	Solid Tumor	Tr. moTAMs
X203	2925.95652173913	6652.44956521739	CtrlCtx4_GBM1_left	none	Solid Tumor	Tr. moTAMs
X204	4228.75857142857	5349.69928571428	CtrlCtx4_GBM1_left	none	Solid Tumor	Tumor
X205	5088.86363636364	4485.79363636364	CtrlCtx4_GBM1_left	none	Solid Tumor	moTAMs
X206	5353.46894736842	4231.63315789474	CtrlCtx4_GBM1_left	none	Solid Tumor	mgTAMs
X207	5289.77916666667	4280.09583333333	CtrlCtx4_GBM1_left	none	Solid Tumor	mgTAMs
X208	4281.03	5318.59125	CtrlCtx4_GBM1_left	none	Solid Tumor	Tumor
X209	5144.7775	4438.9575	CtrlCtx4_GBM1_left	none	Solid Tumor	moTAMs
X210	4665.98421052632	4909.98789473684	CtrlCtx4_GBM1_left	none	Solid Tumor	Tumor
X211	4083.36571428571	5500.81	CtrlCtx4_GBM1_left	none	Solid Tumor	Tr. moTAMs
X212	4624.15454545454	4957.72727272727	CtrlCtx4_GBM1_left	none	Solid Tumor	Lymphocytes
X213	2845.442	6747.124	CtrlCtx4_GBM1_left	none	Solid Tumor	Tumor
X214	3957.70285714286	5623.13214285714	CtrlCtx4_GBM1_left	none	Solid Tumor	Tr. moTAMs
X215	4248.84642857143	5345.32642857143	CtrlCtx4_GBM1_left	none	Solid Tumor	Tumor
X216	4833.65076923077	4743.67461538462	CtrlCtx4_GBM1_left	none	Solid Tumor	Neuron
X217	5378.99615384615	4219.07538461538	CtrlCtx4_GBM1_left	none	Solid Tumor	mgTAMs
X218	4306.84416666667	5282.03083333333	CtrlCtx4_GBM1_left	none	Solid Tumor	mgTAMs
X219	4975.504	4616.888	CtrlCtx4_GBM1_left	none	Solid Tumor	moTAMs
X220	4616.63533333333	4974.264	CtrlCtx4_GBM1_left	none	Solid Tumor	moTAMs
X221	3688.72285714286	5906.81571428571	CtrlCtx4_GBM1_left	none	Solid Tumor	Tr. moTAMs
X222	5219.93	4382.07714285714	CtrlCtx4_GBM1_left	none	Solid Tumor	Oligo
X223	5328.48642857143	4260.08357142857	CtrlCtx4_GBM1_left	none	Solid Tumor	Oligo
X224	2937.06307692308	6677.70846153846	CtrlCtx4_GBM1_left	none	Solid Tumor	Tr. moTAMs
X225	4578.041	5018.022	CtrlCtx4_GBM1_left	none	Solid Tumor	Neuron
X226	3871.3945	5718.755	CtrlCtx4_GBM1_left	none	Solid Tumor	Tumor
X227	5482.6675	4106.79583333333	CtrlCtx4_GBM1_left	none	Solid Tumor	moTAMs
X228	3726.84352941176	5851.40058823529	CtrlCtx4_GBM1_left	none	Solid Tumor	Tumor
X229	5616.96066666667	3982.75	CtrlCtx4_GBM1_left	none	Solid Tumor	Astro
X230	5364.93636363636	4248.56454545454	CtrlCtx4_GBM1_left	none	Solid Tumor	Tumor
X231	3962.9975	5638.5725	CtrlCtx4_GBM1_left	none	Solid Tumor	Tr. moTAMs
X232	4817.23214285714	4780.52857142857	CtrlCtx4_GBM1_left	none	Solid Tumor	Tumor
X233	4795.44461538462	4828.80230769231	CtrlCtx4_GBM1_left	none	Solid Tumor	Tr. moTAMs
X234	3787.7	5807.86083333333	CtrlCtx4_GBM1_left	none	Solid Tumor	Tumor
X235	3827.47941176471	5774.55117647059	CtrlCtx4_GBM1_left	none	Solid Tumor	Tr. moTAMs
X236	5236.1016	4359.5556	CtrlCtx4_GBM1_left	none	Solid Tumor	moTAMs
X237	5515.54352941177	4065.71352941177	CtrlCtx4_GBM1_left	none	Solid Tumor	moTAMs
X238	2983.46333333333	6620.16444444444	CtrlCtx4_GBM1_left	none	Solid Tumor	moTAMs
X239	3670.19333333333	5925.63333333333	CtrlCtx4_GBM1_left	none	Solid Tumor	mgTAMs
X240	5291.20111111111	4312.25222222222	CtrlCtx4_GBM1_left	none	Solid Tumor	Oligo
X241	4729.82176470588	4864.34823529412	CtrlCtx4_GBM1_left	none	Solid Tumor	Tumor
X242	4888.28125	4730.66875	CtrlCtx4_GBM1_left	none	Solid Tumor	moTAMs
X243	3716.22409090909	5889.52681818182	CtrlCtx4_GBM1_left	none	Solid Tumor	Lymphocytes
X244	5458.10636363636	4142.91454545455	CtrlCtx4_GBM1_left	none	Solid Tumor	Oligo
X245	3637.50272727273	6012.56181818182	CtrlCtx4_GBM1_left	none	Solid Tumor	moTAMs
X246	5132.96058823529	4488.67470588235	CtrlCtx4_GBM1_left	none	Solid Tumor	Tumor
X247	3861.93736842105	5749.56	CtrlCtx4_GBM1_left	none	Solid Tumor	Tr. moTAMs
X248	4749.48533333333	4881.56266666667	CtrlCtx4_GBM1_left	none	Solid Tumor	Tumor
X249	3754.12043478261	5859.30217391304	CtrlCtx4_GBM1_left	none	Solid Tumor	Tumor
X250	3540.99071428571	6070.17785714286	CtrlCtx4_GBM1_left	none	Solid Tumor	Astro
X251	5475.49714285714	4141.31071428571	CtrlCtx4_GBM1_left	none	Solid Tumor	Tumor
X252	5300.98	4302.21285714286	CtrlCtx4_GBM1_left	none	Solid Tumor	Tr. moTAMs
X253	4759.94769230769	4857.04846153846	CtrlCtx4_GBM1_left	none	Solid Tumor	Tumor
X254	4201.97	5400.39368421052	CtrlCtx4_GBM1_left	none	Solid Tumor	Tumor
X255	5434.13454545455	4173.05	CtrlCtx4_GBM1_left	none	Solid Tumor	moTAMs
X256	3556.26	6055.93285714286	CtrlCtx4_GBM1_left	none	Solid Tumor	Tr. moTAMs
X257	5327.38631578947	4302.42210526316	CtrlCtx4_GBM1_left	none	Solid Tumor	Astro
X258	4952.13733333333	4662.21266666667	CtrlCtx4_GBM1_left	none	Solid Tumor	Tumor
X259	5343.61111111111	4270.90666666667	CtrlCtx4_GBM1_left	none	Solid Tumor	moTAMs
X260	3890.50375	5729.37875	CtrlCtx4_GBM1_left	none	Solid Tumor	Tr. moTAMs
X261	3590.497	6026.949	CtrlCtx4_GBM1_left	none	Solid Tumor	Tumor
X262	3787.05142857143	5825.56142857143	CtrlCtx4_GBM1_left	none	Solid Tumor	Tr. moTAMs
X263	3779.59333333333	5843.7280952381	CtrlCtx4_GBM1_left	none	Solid Tumor	Tumor
X264	2961.12578947368	6660.13368421053	CtrlCtx4_GBM1_left	none	Solid Tumor	Tumor
X265	5571.73916666667	4033.405	CtrlCtx4_GBM1_left	none	Solid Tumor	Tumor
X266	3568.74545454545	6046.95909090909	CtrlCtx4_GBM1_left	none	Solid Tumor	Tumor
X267	3813.71714285714	5829.02904761905	CtrlCtx4_GBM1_left	none	Solid Tumor	Tr. moTAMs
X268	5257.691	4348.353	CtrlCtx4_GBM1_left	none	Solid Tumor	Tumor
X269	5566.00714285714	4080.47857142857	CtrlCtx4_GBM1_left	none	Solid Tumor	Tumor
X270	3991.585	5637.96833333333	CtrlCtx4_GBM1_left	none	Solid Tumor	Neuron
X271	4276.68	5347.49	CtrlCtx4_GBM1_left	none	Solid Tumor	Tr. moTAMs
X272	3910.49533333333	5702.28933333333	CtrlCtx4_GBM1_left	none	Solid Tumor	Tumor
X273	3820.60166666667	5797.39166666667	CtrlCtx4_GBM1_left	none	Solid Tumor	Tr. moTAMs
X274	3973.71058823529	5655.10647058823	CtrlCtx4_GBM1_left	none	Solid Tumor	Tumor
X275	2904	6707.091875	CtrlCtx4_GBM1_left	none	Solid Tumor	Tumor
X276	3585.62	6050.06333333333	CtrlCtx4_GBM1_left	none	Solid Tumor	Tr. moTAMs
X277	3023.90625	6597.06541666667	CtrlCtx4_GBM1_left	none	Solid Tumor	Tumor
X278	5581.33307692308	4060.41615384615	CtrlCtx4_GBM1_left	none	Solid Tumor	Oligo
X279	5033.12941176471	4589.39823529412	CtrlCtx4_GBM1_left	none	Solid Tumor	Tumor
X280	5287.1475	4354.1725	CtrlCtx4_GBM1_left	none	Solid Tumor	Astro
X281	5504.89928571429	4127.97642857143	CtrlCtx4_GBM1_left	none	Solid Tumor	Tumor
X282	5540.47285714286	4082.885	CtrlCtx4_GBM1_left	none	Solid Tumor	moTAMs
X283	4050.90142857143	5575.43857142857	CtrlCtx4_GBM1_left	none	Solid Tumor	Neuron
X284	5597.78083333333	4031.77083333333	CtrlCtx4_GBM1_left	none	Solid Tumor	Tumor
X285	3751.24666666667	5885.51714285714	CtrlCtx4_GBM1_left	none	Solid Tumor	Tr. moTAMs
X286	4858.89466666667	4725.368	CtrlCtx4_GBM1_left	none	Solid Tumor	moTAMs
X287	4834.99142857143	4807.47142857143	CtrlCtx4_GBM1_left	none	Solid Tumor	Tumor
X288	3926.11333333333	5679.86083333333	CtrlCtx4_GBM1_left	none	Solid Tumor	Tr. moTAMs
X289	4081.945	5563.151	CtrlCtx4_GBM1_left	none	Solid Tumor	Astro
X290	2958.27	6682.27	CtrlCtx4_GBM1_left	none	Solid Tumor	Tr. moTAMs
X291	4123.39	5484.06875	CtrlCtx4_GBM1_left	none	Solid Tumor	Tr. moTAMs
X292	4584.21888888889	5055.70777777778	CtrlCtx4_GBM1_left	none	Solid Tumor	moTAMs
X293	5607.95	4019.52444444444	CtrlCtx4_GBM1_left	none	Solid Tumor	Tr. moTAMs
X294	5226.27375	4402.805625	CtrlCtx4_GBM1_left	none	Solid Tumor	Tumor
X295	5457.44259259259	4172.92185185185	CtrlCtx4_GBM1_left	none	Solid Tumor	Tumor
X296	4247.77916666667	5394.83583333333	CtrlCtx4_GBM1_left	none	Solid Tumor	Tumor
X297	5118.68173913043	4519.22347826087	CtrlCtx4_GBM1_left	none	Solid Tumor	Tumor
X298	4784.16	4851.36909090909	CtrlCtx4_GBM1_left	none	Solid Tumor	Tumor
X299	3059.41125	6594.62875	CtrlCtx4_GBM1_left	none	Solid Tumor	Tr. moTAMs
X301	5212.70185185185	4428.65407407407	CtrlCtx4_GBM1_left	none	Solid Tumor	mgTAMs
X302	3610.75272727273	6049.25181818182	CtrlCtx4_GBM1_left	none	Solid Tumor	Astro
X303	3568.41428571429	6072.03142857143	CtrlCtx4_GBM1_left	none	Solid Tumor	Tumor
X304	3016.98642857143	6625.765	CtrlCtx4_GBM1_left	none	Solid Tumor	Tr. moTAMs
X305	5306.55666666667	4345.85933333333	CtrlCtx4_GBM1_left	none	Solid Tumor	Lymphocytes
X306	3792.54363636364	5867.33727272727	CtrlCtx4_GBM1_left	none	Solid Tumor	Tumor
X307	3941.825	5704.89214285714	CtrlCtx4_GBM1_left	none	Solid Tumor	Tumor
X308	5532.17785714286	4120.93928571428	CtrlCtx4_GBM1_left	none	Solid Tumor	moTAMs
X309	4711.83857142857	4900.37428571429	CtrlCtx4_GBM1_left	none	Solid Tumor	mgTAMs
X310	3773.68875	5884.0375	CtrlCtx4_GBM1_left	none	Solid Tumor	Tumor
X311	4103.22153846154	5558.52230769231	CtrlCtx4_GBM1_left	hypoxia	hypoxia1	Tr. moTAMs
X312	4807.14705882353	4849.2	CtrlCtx4_GBM1_left	none	Solid Tumor	moTAMs
X313	4794.95444444444	4871.41222222222	CtrlCtx4_GBM1_left	none	Solid Tumor	Tr. moTAMs
X314	3879.78636363636	5773.97090909091	CtrlCtx4_GBM1_left	none	Solid Tumor	Tumor
X315	2867.19571428571	6779.24857142857	CtrlCtx4_GBM1_left	none	Solid Tumor	Tumor
X317	3003.00555555556	6652.59388888889	CtrlCtx4_GBM1_left	none	Solid Tumor	Tumor
X318	2942.39071428571	6703.18857142857	CtrlCtx4_GBM1_left	none	Solid Tumor	Tumor
X319	5381.81296296296	4283.04259259259	CtrlCtx4_GBM1_left	none	Solid Tumor	Oligo
X320	3927.52882352941	5745.27705882353	CtrlCtx4_GBM1_left	none	Solid Tumor	Endothelial cells
X321	4986.13526315789	4671.89052631579	CtrlCtx4_GBM1_left	none	Solid Tumor	Tumor
X322	4940.755	4717.049	CtrlCtx4_GBM1_left	none	Solid Tumor	moTAMs
X323	3625.68421052632	6031.46421052632	CtrlCtx4_GBM1_left	none	Solid Tumor	Tumor
X324	2968.63909090909	6700.22818181818	CtrlCtx4_GBM1_left	none	Solid Tumor	Tr. moTAMs
X325	5205.29894736842	4450.66947368421	CtrlCtx4_GBM1_left	none	Solid Tumor	Tumor
X326	3981.5192	5683.6896	CtrlCtx4_GBM1_left	none	Solid Tumor	Tumor
X327	4200.98416666667	5465.85083333333	CtrlCtx4_GBM1_left	hypoxia	hypoxia1	Tr. moTAMs
X328	4677.48263157895	4987.16263157895	CtrlCtx4_GBM1_left	none	Solid Tumor	moTAMs
X329	4836.89714285714	4834.04428571429	CtrlCtx4_GBM1_left	none	Solid Tumor	moTAMs
X330	4016.54681818182	5638.98545454545	CtrlCtx4_GBM1_left	none	Solid Tumor	Tumor
X331	4976.87916666667	4687.96	CtrlCtx4_GBM1_left	none	Solid Tumor	mgTAMs
X332	5197.17888888889	4468.265	CtrlCtx4_GBM1_left	none	Solid Tumor	mgTAMs
X333	5475.612	4201.734	CtrlCtx4_GBM1_left	none	Solid Tumor	moTAMs
X334	3910.50888888889	5763.06777777778	CtrlCtx4_GBM1_left	none	Solid Tumor	Tumor
X335	3569.68928571429	6102.85714285714	CtrlCtx4_GBM1_left	none	Solid Tumor	Astro
X336	4147.28222222222	5522.97888888889	CtrlCtx4_GBM1_left	hypoxia	hypoxia1	Tumor
X337	4714.19416666667	4936.4825	CtrlCtx4_GBM1_left	none	Solid Tumor	Tumor
X338	4925.008125	4757.340625	CtrlCtx4_GBM1_left	none	Solid Tumor	moTAMs
X339	2996.00454545455	6672.45545454546	CtrlCtx4_GBM1_left	none	Solid Tumor	moTAMs
X340	5159.71666666667	4502.71583333333	CtrlCtx4_GBM1_left	none	Solid Tumor	Tumor
X341	3680.32714285714	5997.38428571429	CtrlCtx4_GBM1_left	none	Solid Tumor	Tumor
X342	2988.73416666667	6722.47	CtrlCtx4_GBM1_left	none	Solid Tumor	Tumor
X343	4943.23	4740.55230769231	CtrlCtx4_GBM1_left	none	Solid Tumor	Tumor
X344	5041.546	4629.459	CtrlCtx4_GBM1_left	none	Solid Tumor	Astro
X345	3873.74407407407	5799.77222222222	CtrlCtx4_GBM1_left	none	Solid Tumor	Tr. moTAMs
X346	5603.33625	4056.86875	CtrlCtx4_GBM1_left	none	Solid Tumor	Tumor
X347	4131.31363636364	5556.76181818182	CtrlCtx4_GBM1_left	hypoxia	hypoxia1	Tr. moTAMs
X348	3591.72	6068.1775	CtrlCtx4_GBM1_left	none	Solid Tumor	Tumor
X349	4390.18625	5264.90375	CtrlCtx4_GBM1_left	none	Solid Tumor	Oligo
X350	2930.02714285714	6752.08714285714	CtrlCtx4_GBM1_left	none	Solid Tumor	Tr. moTAMs
X351	4084.36071428571	5606.44642857143	CtrlCtx4_GBM1_left	hypoxia	hypoxia1	Tumor
X352	4082.69636363636	5583.74545454545	CtrlCtx4_GBM1_left	hypoxia	hypoxia1	Tr. moTAMs
X353	5455.13333333333	4201.44	CtrlCtx4_GBM1_left	none	Solid Tumor	Endothelial cells
X354	4703.50230769231	4964.14692307692	CtrlCtx4_GBM1_left	none	Solid Tumor	Tumor
X355	5013.085	4662.6825	CtrlCtx4_GBM1_left	none	Solid Tumor	Astro
X356	5630.62461538462	4043.98153846154	CtrlCtx4_GBM1_left	none	Solid Tumor	Tr. moTAMs
X357	5006.505	4683.393	CtrlCtx4_GBM1_left	none	Solid Tumor	Oligo
X358	5461.19909090909	4222.16181818182	CtrlCtx4_GBM1_left	none	Solid Tumor	mgTAMs
X359	3967.369375	5706.3725	CtrlCtx4_GBM1_left	hypoxia	hypoxia1	Astro
X360	4887.69666666667	4794.10166666667	CtrlCtx4_GBM1_left	none	Solid Tumor	moTAMs
X361	3858.68	5820.78066666667	CtrlCtx4_GBM1_left	none	Solid Tumor	Tumor
X362	5502.68615384615	4188.60153846154	CtrlCtx4_GBM1_left	none	Solid Tumor	Tumor
X363	5603.51454545455	4090.84	CtrlCtx4_GBM1_left	none	Solid Tumor	Tumor
X364	4738.441	4940.719	CtrlCtx4_GBM1_left	none	Solid Tumor	Tumor
X365	3966.28090909091	5726.56090909091	CtrlCtx4_GBM1_left	hypoxia	hypoxia1	Tumor
X366	4731.76846153846	4956.04692307692	CtrlCtx4_GBM1_left	none	Solid Tumor	Tumor
X367	4718.445	4979.68	CtrlCtx4_GBM1_left	none	Solid Tumor	Tr. moTAMs
X368	4320.17	5386.27266666667	CtrlCtx4_GBM1_left	hypoxia	hypoxia1	Tumor
X369	4257.51578947368	5429.64052631579	CtrlCtx4_GBM1_left	hypoxia	hypoxia1	Tumor
X370	5004.20405405405	4701.43189189189	CtrlCtx4_GBM1_left	none	Solid Tumor	Oligo
X371	5527.28	4152.83588235294	CtrlCtx4_GBM1_left	none	Solid Tumor	Tr. moTAMs
X372	2879.15875	6730.15625	CtrlCtx4_GBM1_left	none	Solid Tumor	mgTAMs
X373	4168.84142857143	5514.43928571429	CtrlCtx4_GBM1_left	hypoxia	hypoxia1	Tumor
X374	5661.12583333333	4025.91333333333	CtrlCtx4_GBM1_left	none	Solid Tumor	Oligo
X375	3033.28076923077	6647.10692307692	CtrlCtx4_GBM1_left	none	Solid Tumor	Tr. moTAMs
X376	4125.48285714286	5576.21928571429	CtrlCtx4_GBM1_left	hypoxia	hypoxia1	Tumor
X377	4187.02	5500.19545454546	CtrlCtx4_GBM1_left	hypoxia	hypoxia1	Tr. moTAMs
X378	4980.19125	4721.85	CtrlCtx4_GBM1_left	none	Solid Tumor	Astro
X379	4016.097	5661.811	CtrlCtx4_GBM1_left	hypoxia	hypoxia1	Tumor
X380	5114.17	4569.22444444444	CtrlCtx4_GBM1_left	none	Solid Tumor	moTAMs
X381	4755.51625	4947.96125	CtrlCtx4_GBM1_left	none	Solid Tumor	Tr. moTAMs
X382	3903.95307692308	5795.87384615385	CtrlCtx4_GBM1_left	hypoxia	hypoxia1	moTAMs
X383	4065.15894736842	5662.93684210526	CtrlCtx4_GBM1_left	hypoxia	hypoxia1	Tumor
X384	2909.32333333333	6790.1725	CtrlCtx4_GBM1_left	none	Solid Tumor	Tumor
X385	3773.21	5911.33	CtrlCtx4_GBM1_left	none	Solid Tumor	Tr. moTAMs
X386	5639.01652173913	4062.78391304348	CtrlCtx4_GBM1_left	none	Solid Tumor	Tr. moTAMs
X387	5647.5525	4043.3025	CtrlCtx4_GBM1_left	none	Solid Tumor	moTAMs
X388	3640.67769230769	6055.95923076923	CtrlCtx4_GBM1_left	none	Solid Tumor	mgTAMs
X389	4996.324	4719.172	CtrlCtx4_GBM1_left	none	Solid Tumor	Tr. moTAMs
X390	4281.71636363636	5422.03090909091	CtrlCtx4_GBM1_left	hypoxia	hypoxia1	Tumor
X391	4232.26631578947	5456.26	CtrlCtx4_GBM1_left	hypoxia	hypoxia1	Tumor
X392	5552.25571428572	4144.28	CtrlCtx4_GBM1_left	none	Solid Tumor	Tumor
X393	5209.29454545455	4491.47090909091	CtrlCtx4_GBM1_left	none	Solid Tumor	Lymphocytes
X394	3042.104	6668.35	CtrlCtx4_GBM1_left	none	Solid Tumor	Tumor
X395	3991.64833333333	5710.64833333333	CtrlCtx4_GBM1_left	hypoxia	hypoxia1	Tr. moTAMs
X396	4725.74888888889	4968.96222222222	CtrlCtx4_GBM1_left	none	Solid Tumor	Tr. moTAMs
X397	3807.082	5887.536	CtrlCtx4_GBM1_left	hypoxia	hypoxia1	Tr. moTAMs
X398	3725.88285714286	5983.18571428571	CtrlCtx4_GBM1_left	hypoxia	hypoxia1	Tumor
X399	3060.71666666667	6637.7980952381	CtrlCtx4_GBM1_left	none	Solid Tumor	Tumor
X400	4293.19538461538	5405.05230769231	CtrlCtx4_GBM1_left	hypoxia	hypoxia1	Tumor
X401	5619.08166666667	4080.46666666667	CtrlCtx4_GBM1_left	none	Solid Tumor	moTAMs
X402	4208.15058823529	5502.30647058824	CtrlCtx4_GBM1_left	hypoxia	hypoxia1	Tumor
X403	4777.179	4925.592	CtrlCtx4_GBM1_left	none	Solid Tumor	Endothelial cells
X404	3104.9075	6605.56583333333	CtrlCtx4_GBM1_left	none	Solid Tumor	mgTAMs
X405	3097.06428571429	6623.18214285714	CtrlCtx4_GBM1_left	none	Solid Tumor	Tumor
X406	3802.07583333333	5906.32333333333	CtrlCtx4_GBM1_left	hypoxia	hypoxia1	Tumor
X407	4041.62785714286	5674.945	CtrlCtx4_GBM1_left	hypoxia	hypoxia1	Tumor
X408	4738.93076923077	4973.75230769231	CtrlCtx4_GBM1_left	none	Solid Tumor	Tumor
X409	3993.98642857143	5732.31928571428	CtrlCtx4_GBM1_left	hypoxia	hypoxia1	Oligo
X411	5068.31111111111	4630.12	CtrlCtx4_GBM1_left	none	Solid Tumor	Tr. moTAMs
X412	4412.27714285714	5295.76428571429	CtrlCtx4_GBM1_left	none	Solid Tumor	Tr. moTAMs
X413	5130.01333333333	4571.29222222222	CtrlCtx4_GBM1_left	none	Solid Tumor	moTAMs
X414	4343.27083333333	5375.77666666667	CtrlCtx4_GBM1_left	hypoxia	hypoxia1	Tumor
X415	5291.83333333333	4425.365	CtrlCtx4_GBM1_left	none	Solid Tumor	Tr. moTAMs
X416	5176.05333333333	4526.69833333333	CtrlCtx4_GBM1_left	none	Solid Tumor	Tumor
X417	3827.036	5890.872	CtrlCtx4_GBM1_left	hypoxia	hypoxia1	moTAMs
X418	3952.26823529412	5765.18882352941	CtrlCtx4_GBM1_left	hypoxia	hypoxia1	Tr. moTAMs
X419	5590.79235294118	4123.29176470588	CtrlCtx4_GBM1_left	none	Solid Tumor	Tumor
X420	4015.12888888889	5704.65333333333	CtrlCtx4_GBM1_left	hypoxia	hypoxia1	Tr. moTAMs
X421	3585.25222222222	6126.86888888889	CtrlCtx4_GBM1_left	none	Solid Tumor	Tumor
X422	4271.19888888889	5448.36611111111	CtrlCtx4_GBM1_left	hypoxia	hypoxia1	Tumor
X423	5477.82166666667	4252.04666666667	CtrlCtx4_GBM1_left	none	Solid Tumor	Tr. moTAMs
X424	5313.97368421053	4412.35842105263	CtrlCtx4_GBM1_left	none	Solid Tumor	Tumor
X425	4156.33214285714	5559.54571428571	CtrlCtx4_GBM1_left	hypoxia	hypoxia1	Tumor
X426	5202.12714285714	4519.31428571429	CtrlCtx4_GBM1_left	none	Solid Tumor	Tr. moTAMs
X427	4780.63533333333	4956.69933333333	CtrlCtx4_GBM1_left	none	Solid Tumor	Lymphocytes
X428	4836.83583333333	4900.82166666667	CtrlCtx4_GBM1_left	none	Solid Tumor	Lymphocytes
X429	3797.10777777778	5927.69	CtrlCtx4_GBM1_left	hypoxia	hypoxia1	Tumor
X430	3658.37166666667	6064.28916666667	CtrlCtx4_GBM1_left	none	Solid Tumor	Tumor
X431	4153.52470588235	5575.61647058823	CtrlCtx4_GBM1_left	hypoxia	hypoxia1	Tr. moTAMs
X432	3904.79875	5827.04625	CtrlCtx4_GBM1_left	hypoxia	hypoxia1	Tumor
X433	5083.354	4642.744	CtrlCtx4_GBM1_left	none	Solid Tumor	moTAMs
X434	5447.56133333333	4275.622	CtrlCtx4_GBM1_left	none	Solid Tumor	Tr. moTAMs
X435	3681.86071428571	6032.41071428571	CtrlCtx4_GBM1_left	hypoxia	hypoxia1	Tumor
X436	5100.77	4654.18923076923	CtrlCtx4_GBM1_left	none	Solid Tumor	moTAMs
X437	4297.18857142857	5434.71714285714	CtrlCtx4_GBM1_left	hypoxia	hypoxia1	Tr. moTAMs
X438	4818.20625	4921.38375	CtrlCtx4_GBM1_left	none	Solid Tumor	Oligo
X439	4624.59090909091	5116.99272727273	CtrlCtx4_GBM1_left	none	Solid Tumor	mgTAMs
X440	5659.63142857143	4072.465	CtrlCtx4_GBM1_left	none	Solid Tumor	Astro
X441	4041.02117647059	5702.10882352941	CtrlCtx4_GBM1_left	hypoxia	hypoxia1	Tumor
X442	5512.17	4226.497	CtrlCtx4_GBM1_left	none	Solid Tumor	Tumor
X443	4986.91857142857	4742.98285714286	CtrlCtx4_GBM1_left	none	Solid Tumor	Tumor
X444	4740.44428571429	4989.71142857143	CtrlCtx4_GBM1_left	none	Solid Tumor	Tumor
X445	5559.9925	4203.99875	CtrlCtx4_GBM1_left	none	Solid Tumor	moTAMs
X446	5685.16777777778	4051.76111111111	CtrlCtx4_GBM1_left	none	Solid Tumor	Tumor
X447	3573.51166666667	6156.57	CtrlCtx4_GBM1_left	none	Solid Tumor	Tumor
X448	3943.05538461538	5797.68307692308	CtrlCtx4_GBM1_left	hypoxia	hypoxia1	Tr. moTAMs
X449	3074.41736842105	6666.55684210526	CtrlCtx4_GBM1_left	none	Solid Tumor	mgTAMs
X450	3588.41333333333	6154.48777777778	CtrlCtx4_GBM1_left	none	Solid Tumor	Tumor
X451	3618.23916666667	6116.8725	CtrlCtx4_GBM1_left	none	Solid Tumor	Tr. moTAMs
X452	4211.98818181818	5535.32181818182	CtrlCtx4_GBM1_left	hypoxia	hypoxia1	Tumor
X453	2973.31529411765	6747.34	CtrlCtx4_GBM1_left	none	Solid Tumor	Tumor
X454	3002.55666666667	6747.56416666667	CtrlCtx4_GBM1_left	none	Solid Tumor	Tumor
X455	4704.86666666667	5027.16	CtrlCtx4_GBM1_left	none	Solid Tumor	Tumor
X456	3666.04666666667	6080.83888888889	CtrlCtx4_GBM1_left	none	Solid Tumor	Astro
X457	2964.77066666667	6770.14133333333	CtrlCtx4_GBM1_left	none	Solid Tumor	Tr. moTAMs
X458	3831.73461538462	5906.18076923077	CtrlCtx4_GBM1_left	hypoxia	hypoxia1	Tumor
X459	5655.6525	4101.79	CtrlCtx4_GBM1_left	none	Solid Tumor	moTAMs
X460	2908.50555555556	6843.41222222222	CtrlCtx4_GBM1_left	none	Solid Tumor	mgTAMs
X461	5311.476	4434.228	CtrlCtx4_GBM1_left	none	Solid Tumor	Tumor
X462	5737.42942307692	4007.20288461538	CtrlCtx4_GBM1_left	none	Solid Tumor	Oligo
X463	5751.636	3987.04828571429	CtrlCtx4_GBM1_left	none	Solid Tumor	Oligo
X464	5015.85823529412	4739.40058823529	CtrlCtx4_GBM1_left	none	Solid Tumor	mgTAMs
X465	4235.72533333333	5509.35066666667	CtrlCtx4_GBM1_left	hypoxia	hypoxia1	Tumor
X466	3134.208	6616.458	CtrlCtx4_GBM1_left	none	Solid Tumor	Tumor
X467	4284.57375	5469.13375	CtrlCtx4_GBM1_left	hypoxia	hypoxia1	Tumor
X468	5087.04625	4680.47875	CtrlCtx4_GBM1_left	none	Solid Tumor	Oligo
X469	5632.08875	4106.82875	CtrlCtx4_GBM1_left	none	Solid Tumor	moTAMs
X470	5575.965	4173.272	CtrlCtx4_GBM1_left	none	Solid Tumor	Tumor
X471	3005.97315789474	6700.63578947368	CtrlCtx4_GBM1_left	none	Solid Tumor	Tumor
X472	4142.37666666667	5601.6925	CtrlCtx4_GBM1_left	hypoxia	hypoxia1	Tr. moTAMs
X473	2983.53333333333	6774.95444444444	CtrlCtx4_GBM1_left	none	Solid Tumor	Tr. moTAMs
X474	4286.646	5488.165	CtrlCtx4_GBM1_left	hypoxia	hypoxia1	Tumor
X475	4259.008	5489.5085	CtrlCtx4_GBM1_left	hypoxia	hypoxia1	Tumor
X476	5619.27461538462	4118.05846153846	CtrlCtx4_GBM1_left	none	Solid Tumor	moTAMs
X477	3865.60071428571	5900.08142857143	CtrlCtx4_GBM1_left	hypoxia	hypoxia1	Tr. moTAMs
X478	3193.17375	6556.430625	CtrlCtx4_GBM1_left	none	Solid Tumor	Tr. moTAMs
X479	3707.17684210526	6053.10315789474	CtrlCtx4_GBM1_left	hypoxia	hypoxia1	Tumor
X480	5115	4631.01636363636	CtrlCtx4_GBM1_left	none	Solid Tumor	Tumor
X481	3094.79173913043	6647.72869565217	CtrlCtx4_GBM1_left	none	Solid Tumor	Tumor
X482	5046.95375	4712.86125	CtrlCtx4_GBM1_left	none	Solid Tumor	Neuron
X483	5066.44615384615	4685.84	CtrlCtx4_GBM1_left	none	Solid Tumor	Tumor
X484	5621.49714285714	4137.03928571429	CtrlCtx4_GBM1_left	none	Solid Tumor	Tumor
X485	3591.736	6173.604	CtrlCtx4_GBM1_left	none	Solid Tumor	moTAMs
X486	4635.75727272727	5097.40454545454	CtrlCtx4_GBM1_left	none	Solid Tumor	Astro
X487	5245.381	4483.234	CtrlCtx4_GBM1_left	none	Solid Tumor	Tr. moTAMs
X488	5415.58363636364	4347.40787878788	CtrlCtx4_GBM1_left	none	Solid Tumor	Oligo
X489	5771.15	3986.01153846154	CtrlCtx4_GBM1_left	none	Solid Tumor	Tumor
X490	5462.40375	4299.54125	CtrlCtx4_GBM1_left	none	Solid Tumor	Tumor
X491	4435.03090909091	5337.18181818182	CtrlCtx4_GBM1_left	none	Solid Tumor	Tumor
X492	3567.43692307692	6183.80461538462	CtrlCtx4_GBM1_left	none	Solid Tumor	Tumor
X493	5483.95428571429	4280.79428571429	CtrlCtx4_GBM1_left	none	Solid Tumor	moTAMs
X494	4180.09875	5591.814375	CtrlCtx4_GBM1_left	hypoxia	hypoxia1	Tumor
X495	4231.36785714286	5531.23428571428	CtrlCtx4_GBM1_left	hypoxia	hypoxia1	Tumor
X496	4860.75384615385	4916.45384615385	CtrlCtx4_GBM1_left	none	Solid Tumor	Tumor
X497	3973.84	5783.89470588235	CtrlCtx4_GBM1_left	hypoxia	hypoxia1	Tumor
X498	3122.60166666667	6640.62833333333	CtrlCtx4_GBM1_left	none	Solid Tumor	Tumor
X499	5759.57277777778	4013.74777777778	CtrlCtx4_GBM1_left	none	Solid Tumor	Oligo
X500	4107.12533333333	5674.792	CtrlCtx4_GBM1_left	hypoxia	hypoxia1	mgTAMs
X501	4567.83444444444	5218.78666666667	CtrlCtx4_GBM1_left	none	Solid Tumor	Tumor
X502	3755.62333333333	6015.115	CtrlCtx4_GBM1_left	hypoxia	hypoxia1	Tumor
X503	5396.146	4359.344	CtrlCtx4_GBM1_left	none	Solid Tumor	Tr. moTAMs
X504	5704.8175	4038.36	CtrlCtx4_GBM1_left	none	Solid Tumor	Oligo
X505	4453.28	5317.46111111111	CtrlCtx4_GBM1_left	none	Solid Tumor	Tumor
X506	4691.46153846154	5061.94461538462	CtrlCtx4_GBM1_left	none	Solid Tumor	mgTAMs
X507	5375.50625	4366.6275	CtrlCtx4_GBM1_left	none	Solid Tumor	Tumor
X508	5374.18733333333	4387.24533333333	CtrlCtx4_GBM1_left	none	Solid Tumor	Tumor
X509	4715.32384615385	5056.38384615385	CtrlCtx4_GBM1_left	none	Solid Tumor	moTAMs
X510	4580.70739130435	5180.64043478261	CtrlCtx4_GBM1_left	none	Solid Tumor	Tumor
X511	4405.11	5376.18125	CtrlCtx4_GBM1_left	hypoxia	hypoxia1	mgTAMs
X512	5362.37333333333	4407.41125	CtrlCtx4_GBM1_left	none	Solid Tumor	Tumor
X513	3092.132	6692.78133333333	CtrlCtx4_GBM1_left	none	Solid Tumor	Tr. moTAMs
X514	4933.91857142857	4834.08142857143	CtrlCtx4_GBM1_left	none	Solid Tumor	Tumor
X515	5345.32272727273	4420.37272727273	CtrlCtx4_GBM1_left	none	Solid Tumor	Astro
X516	5551.62	4221.11142857143	CtrlCtx4_GBM1_left	none	Solid Tumor	Tumor
X517	3222.034	6561.282	CtrlCtx4_GBM1_left	none	Solid Tumor	moTAMs
X518	4010.93214285714	5764.07714285714	CtrlCtx4_GBM1_left	hypoxia	hypoxia1	Tr. moTAMs
X519	4881.67333333333	4895.73333333333	CtrlCtx4_GBM1_left	none	Solid Tumor	Tumor
X520	3194.38222222222	6576.28	CtrlCtx4_GBM1_left	none	Solid Tumor	Tr. moTAMs
X521	4606.296	5160.517	CtrlCtx4_GBM1_left	none	Solid Tumor	Endothelial cells
X522	3145.52466666667	6640.16466666667	CtrlCtx4_GBM1_left	none	Solid Tumor	Tr. moTAMs
X523	4511.65230769231	5256.48384615385	CtrlCtx4_GBM1_left	none	Solid Tumor	Tr. moTAMs
X524	5396.12666666667	4379.568	CtrlCtx4_GBM1_left	none	Solid Tumor	Neuron
X525	3683.59363636364	6098.29818181818	CtrlCtx4_GBM1_left	hypoxia	hypoxia1	Tumor
X526	4165.82272727273	5620.71636363636	CtrlCtx4_GBM1_left	hypoxia	hypoxia1	Tumor
X527	4880.01545454545	4913.34	CtrlCtx4_GBM1_left	none	Solid Tumor	Tumor
X528	5128.49333333333	4656.97111111111	CtrlCtx4_GBM1_left	none	Solid Tumor	Tumor
X529	3576.6075	6222.43666666667	CtrlCtx4_GBM1_left	none	Solid Tumor	mgTAMs
X530	3951.21083333333	5828.89166666667	CtrlCtx4_GBM1_left	hypoxia	hypoxia1	Tr. moTAMs
X531	4045.23523809524	5728.08619047619	CtrlCtx4_GBM1_left	hypoxia	hypoxia1	Tr. moTAMs
X532	5778.99	4012.712	CtrlCtx4_GBM1_left	none	Solid Tumor	Oligo
X533	4780.53666666667	5014.30111111111	CtrlCtx4_GBM1_left	none	Solid Tumor	Tumor
X534	3990.703	5835.311	CtrlCtx4_GBM1_left	hypoxia	hypoxia1	Tumor
X535	5651.80866666667	4118.686	CtrlCtx4_GBM1_left	none	Solid Tumor	Tumor
X536	3962.81611111111	5809.13333333333	CtrlCtx4_GBM1_left	hypoxia	hypoxia1	Tr. moTAMs
X537	3995.981	5781.178	CtrlCtx4_GBM1_left	hypoxia	hypoxia1	Tumor
X538	5723.011875	4060.408125	CtrlCtx4_GBM1_left	none	Solid Tumor	Tumor
X539	5576.81294117647	4221.03705882353	CtrlCtx4_GBM1_left	none	Solid Tumor	moTAMs
X540	3128.5675	6661.09625	CtrlCtx4_GBM1_left	none	Solid Tumor	Tumor
X541	3103.97	6672.16533333333	CtrlCtx4_GBM1_left	none	Solid Tumor	Astro
X542	5448.474	4335.414	CtrlCtx4_GBM1_left	none	Solid Tumor	Tr. moTAMs
X543	4028.23615384615	5755.67461538462	CtrlCtx4_GBM1_left	hypoxia	hypoxia1	Tumor
X544	5157.37590909091	4629.81318181818	CtrlCtx4_GBM1_left	none	Solid Tumor	mgTAMs
X545	4664.615	5101	CtrlCtx4_GBM1_left	none	Solid Tumor	Tumor
X546	3268.34166666667	6522.10333333333	CtrlCtx4_GBM1_left	none	Solid Tumor	Lymphocytes
X547	4256.89888888889	5524.72888888889	CtrlCtx4_GBM1_left	hypoxia	hypoxia1	Tumor
X548	4500.8775	5279.76125	CtrlCtx4_GBM1_left	none	Solid Tumor	Oligo
X550	5336.22615384615	4440.15923076923	CtrlCtx4_GBM1_left	none	Solid Tumor	Tumor
X551	4695.51142857143	5084.33142857143	CtrlCtx4_GBM1_left	none	Solid Tumor	Tumor
X552	4935.79272727273	4858.63	CtrlCtx4_GBM1_left	none	Solid Tumor	Tr. moTAMs
X553	4251.02090909091	5542.30818181818	CtrlCtx4_GBM1_left	hypoxia	hypoxia1	Endothelial cells
X554	5304.01	4494.40166666667	CtrlCtx4_GBM1_left	none	Solid Tumor	Tr. moTAMs
X555	3931.06888888889	5853.37333333333	CtrlCtx4_GBM1_left	hypoxia	hypoxia1	Tr. moTAMs
X556	4420.98714285714	5360.19571428571	CtrlCtx4_GBM1_left	hypoxia	hypoxia1	Tumor
X557	2973.51666666667	6830.97555555556	CtrlCtx4_GBM1_left	none	Solid Tumor	Tumor
X558	4646.24428571429	5142.57571428571	CtrlCtx4_GBM1_left	none	Solid Tumor	Tumor
X559	4093.052	5707.79933333333	CtrlCtx4_GBM1_left	hypoxia	hypoxia1	Tumor
X560	3264.94181818182	6546.21181818182	CtrlCtx4_GBM1_left	none	Solid Tumor	Endothelial cells
X561	5638.52136363636	4156.93772727273	CtrlCtx4_GBM1_left	none	Solid Tumor	mgTAMs
X562	3586.06	6203.40545454545	CtrlCtx4_GBM1_left	none	Solid Tumor	moTAMs
X563	4215.58857142857	5584.31857142857	CtrlCtx4_GBM1_left	hypoxia	hypoxia1	Tumor
X564	5335.82714285714	4478.08857142857	CtrlCtx4_GBM1_left	none	Solid Tumor	Tr. moTAMs
X565	3012.51	6774.58272727273	CtrlCtx4_GBM1_left	none	Solid Tumor	Tumor
X566	4329.191	5474.208	CtrlCtx4_GBM1_left	hypoxia	hypoxia1	Tumor
X567	5174.25526315789	4633.36157894737	CtrlCtx4_GBM1_left	none	Solid Tumor	Tumor
X568	5108.81111111111	4712.79055555556	CtrlCtx4_GBM1_left	none	Solid Tumor	mgTAMs
X569	4615.70272727273	5182.54818181818	CtrlCtx4_GBM1_left	none	Solid Tumor	Lymphocytes
X570	3704.89526315789	6108.91526315789	CtrlCtx4_GBM1_left	hypoxia	hypoxia1	Tr. moTAMs
X571	2963.37923076923	6847.56230769231	CtrlCtx4_GBM1_left	none	Solid Tumor	Tumor
X572	5473.48785714286	4341.94	CtrlCtx4_GBM1_left	none	Solid Tumor	moTAMs
X573	4380.71923076923	5417.85153846154	CtrlCtx4_GBM1_left	hypoxia	hypoxia1	Astro
X574	4198.06833333333	5611.27	CtrlCtx4_GBM1_left	hypoxia	hypoxia1	Tr. moTAMs
X575	5083.68769230769	4715.09846153846	CtrlCtx4_GBM1_left	none	Solid Tumor	Tumor
X576	5049.72307692308	4766.39923076923	CtrlCtx4_GBM1_left	none	Solid Tumor	Tr. moTAMs
X577	4363.7675	5439.84875	CtrlCtx4_GBM1_left	hypoxia	hypoxia1	mgTAMs
X578	5386.64266666667	4418.52	CtrlCtx4_GBM1_left	none	Solid Tumor	moTAMs
X579	5420.44384615385	4368.47230769231	CtrlCtx4_GBM1_left	none	Solid Tumor	Tr. moTAMs
X580	4285.0925	5510.0375	CtrlCtx4_GBM1_left	hypoxia	hypoxia1	Tumor
X581	3213.5	6586.19857142857	CtrlCtx4_GBM1_left	none	Solid Tumor	moTAMs
X582	4397.81888888889	5402.50666666667	CtrlCtx4_GBM1_left	hypoxia	hypoxia1	Neuron
X583	5720.008125	4087.93875	CtrlCtx4_GBM1_left	none	Solid Tumor	Tr. moTAMs
X585	4048.89636363636	5765.23272727273	CtrlCtx4_GBM1_left	hypoxia	hypoxia1	Tumor
X586	4742.35846153846	5064.33423076923	CtrlCtx4_GBM1_left	none	Solid Tumor	moTAMs
X587	4238.10875	5567.43	CtrlCtx4_GBM1_left	hypoxia	hypoxia1	Tumor
X588	5507.07090909091	4295.23909090909	CtrlCtx4_GBM1_left	none	Solid Tumor	Oligo
X589	3153.733	6659.014	CtrlCtx4_GBM1_left	none	Solid Tumor	Tr. moTAMs
X590	4658.257	5120.122	CtrlCtx4_GBM1_left	none	Solid Tumor	Tumor
X591	5752.03916666667	4058.595	CtrlCtx4_GBM1_left	none	Solid Tumor	Tumor
X593	5414.848125	4393.503125	CtrlCtx4_GBM1_left	none	Solid Tumor	moTAMs
X594	5115.69636363636	4693.29636363636	CtrlCtx4_GBM1_left	none	Solid Tumor	Oligo
X595	4905.58428571429	4883.80428571429	CtrlCtx4_GBM1_left	none	Solid Tumor	moTAMs
X596	4410.43888888889	5409.34777777778	CtrlCtx4_GBM1_left	hypoxia	hypoxia1	moTAMs
X597	3309.753	6496.069	CtrlCtx4_GBM1_left	none	Solid Tumor	Tumor
X598	3740.50428571429	6069.42142857143	CtrlCtx4_GBM1_left	hypoxia	hypoxia1	Tumor
X599	4336.61384615385	5488.61615384615	CtrlCtx4_GBM1_left	hypoxia	hypoxia1	Tr. moTAMs
X600	3118.96625	6691.60375	CtrlCtx4_GBM1_left	none	Solid Tumor	Tr. moTAMs
X601	5447.20533333333	4376.798	CtrlCtx4_GBM1_left	none	Solid Tumor	Tumor
X602	5691.07555555556	4129.10333333333	CtrlCtx4_GBM1_left	none	Solid Tumor	Oligo
X603	5183.60636363636	4560.47181818182	CtrlCtx4_GBM1_left	none	Solid Tumor	Tumor
X604	3885.65	5947.026	CtrlCtx4_GBM1_left	hypoxia	hypoxia1	Tr. moTAMs
X605	3644.81166666667	6157.70833333333	CtrlCtx4_GBM1_left	none	Solid Tumor	moTAMs
X606	5355.94818181818	4470.08181818182	CtrlCtx4_GBM1_left	none	Solid Tumor	Tumor
X607	3083.72260869565	6728.27652173913	CtrlCtx4_GBM1_left	none	Solid Tumor	Tr. moTAMs
X608	3908.48444444445	5908.51222222222	CtrlCtx4_GBM1_left	hypoxia	hypoxia1	Tumor
X609	4069.09555555556	5762.70333333333	CtrlCtx4_GBM1_left	hypoxia	hypoxia1	Tumor
X610	3932.77333333333	5899.69904761905	CtrlCtx4_GBM1_left	hypoxia	hypoxia1	Tumor
X611	4283.8625	5525.38625	CtrlCtx4_GBM1_left	hypoxia	hypoxia1	Tr. moTAMs
X612	4775.65857142857	5050.23142857143	CtrlCtx4_GBM1_left	none	Solid Tumor	Oligo
X613	3198.16833333333	6612.44083333333	CtrlCtx4_GBM1_left	none	Solid Tumor	Tumor
X614	4089.07166666667	5725.14777777778	CtrlCtx4_GBM1_left	hypoxia	hypoxia1	Tr. moTAMs
X615	3937.28333333333	5875.62222222222	CtrlCtx4_GBM1_left	hypoxia	hypoxia1	Tumor
X616	4954.015	4852.73125	CtrlCtx4_GBM1_left	none	Solid Tumor	Astro
X617	4304.90705882353	5509.86	CtrlCtx4_GBM1_left	hypoxia	hypoxia1	moTAMs
X618	4006.90666666667	5818.33833333333	CtrlCtx4_GBM1_left	hypoxia	hypoxia1	Tr. moTAMs
X619	5740.67294117647	4085.07411764706	CtrlCtx4_GBM1_left	none	Solid Tumor	Tumor
X620	4787.48	5037.05444444444	CtrlCtx4_GBM1_left	none	Solid Tumor	Oligo
X621	3115.8025	6714.37416666667	CtrlCtx4_GBM1_left	none	Solid Tumor	Tumor
X622	4973.0916	4843.6352	CtrlCtx4_GBM1_left	none	Solid Tumor	moTAMs
X623	5228.544	4585.906	CtrlCtx4_GBM1_left	none	Solid Tumor	Oligo
X624	3315.225	6515.95357142857	CtrlCtx4_GBM1_left	none	Solid Tumor	Neuron
X625	3142.31153846154	6685.09076923077	CtrlCtx4_GBM1_left	none	Solid Tumor	Tr. moTAMs
X626	3681.091	6152.038	CtrlCtx4_GBM1_left	none	Solid Tumor	Tumor
X627	4859.31470588235	4944.23529411765	CtrlCtx4_GBM1_left	none	Solid Tumor	Tumor
X628	4575.91230769231	5287.72461538462	CtrlCtx4_GBM1_left	none	Solid Tumor	mgTAMs
X629	5573.44727272727	4251.07545454545	CtrlCtx4_GBM1_left	none	Solid Tumor	moTAMs
X630	4196.37588235294	5636.38352941177	CtrlCtx4_GBM1_left	hypoxia	hypoxia1	Tumor
X631	3253.091	6557.416	CtrlCtx4_GBM1_left	none	Solid Tumor	Astro
X632	5522.95909090909	4302.49227272727	CtrlCtx4_GBM1_left	none	Solid Tumor	moTAMs
X633	4498.48875	5348.133125	CtrlCtx4_GBM1_left	hypoxia	hypoxia1	Tumor
X634	4307.79384615385	5531.44615384615	CtrlCtx4_GBM1_left	hypoxia	hypoxia1	Neuron
X635	4584.67454545455	5249.49272727273	CtrlCtx4_GBM1_left	none	Solid Tumor	Tumor
X636	5704.65620689655	4122.58517241379	CtrlCtx4_GBM1_left	none	Solid Tumor	moTAMs
X637	4604.81363636364	5218.91318181818	CtrlCtx4_GBM1_left	none	Solid Tumor	Tr. moTAMs
X638	3045.60307692308	6793.99769230769	CtrlCtx4_GBM1_left	none	Solid Tumor	Tumor
X639	3019.87714285714	6804.095	CtrlCtx4_GBM1_left	none	Solid Tumor	Tumor
X641	5770.81409090909	4055.69363636364	CtrlCtx4_GBM1_left	none	Solid Tumor	moTAMs
X642	5683.13	4153.73857142857	CtrlCtx4_GBM1_left	none	Solid Tumor	moTAMs
X643	4158.32	5686.91	CtrlCtx4_GBM1_left	hypoxia	hypoxia1	Tumor
X644	5372.55833333333	4457.66333333333	CtrlCtx4_GBM1_left	none	Solid Tumor	moTAMs
X645	4513.33111111111	5323.72333333333	CtrlCtx4_GBM1_left	none	Solid Tumor	Tr. moTAMs
X646	5535.52	4328.32125	CtrlCtx4_GBM1_left	none	Solid Tumor	Tumor
X647	4443.48916666667	5394.395	CtrlCtx4_GBM1_left	hypoxia	hypoxia1	mgTAMs
X648	5834.634	3998.4396	CtrlCtx4_GBM1_left	none	Solid Tumor	moTAMs
X649	4269.5235	5559.1185	CtrlCtx4_GBM1_left	hypoxia	hypoxia1	Tumor
X650	3640.777	6206.572	CtrlCtx4_GBM1_left	none	Solid Tumor	moTAMs
X651	4392.01785714286	5436.41071428571	CtrlCtx4_GBM1_left	hypoxia	hypoxia1	Tumor
X652	4864.7675	4971.92	CtrlCtx4_GBM1_left	none	Solid Tumor	Tumor
X653	3253.01909090909	6578.65	CtrlCtx4_GBM1_left	none	Solid Tumor	Tumor
X654	4944.91777777778	4901.18666666667	CtrlCtx4_GBM1_left	none	Solid Tumor	Oligo
X655	5163.66222222222	4673.88555555556	CtrlCtx4_GBM1_left	none	Solid Tumor	Tr. moTAMs
X656	3659.075	6200.38583333333	CtrlCtx4_GBM1_left	none	Solid Tumor	Tumor
X657	3333.47285714286	6505.47357142857	CtrlCtx4_GBM1_left	none	Solid Tumor	Tumor
X658	3685.80214285714	6128.94928571429	CtrlCtx4_GBM1_left	none	Solid Tumor	Tumor
X659	5911.77555555556	3935.52	CtrlCtx4_GBM1_left	none	Solid Tumor	Tumor
X660	4804.82	5053.05428571429	CtrlCtx4_GBM1_left	none	Solid Tumor	moTAMs
X661	3672.66714285714	6177.64785714286	CtrlCtx4_GBM1_left	none	Solid Tumor	Tr. moTAMs
X662	4128.53444444444	5711.14444444444	CtrlCtx4_GBM1_left	hypoxia	hypoxia1	moTAMs
X663	4688.64307692308	5143.65615384615	CtrlCtx4_GBM1_left	none	Solid Tumor	Tumor
X664	5206.41181818182	4653.33454545455	CtrlCtx4_GBM1_left	none	Solid Tumor	Tumor
X665	4649.727	5186.075	CtrlCtx4_GBM1_left	none	Solid Tumor	moTAMs
X666	5689.335	4173.94666666667	CtrlCtx4_GBM1_left	none	Solid Tumor	Oligo
X668	3632.14538461538	6229.66307692308	CtrlCtx4_GBM1_left	none	Solid Tumor	Tumor
X669	3315.58625	6535.42875	CtrlCtx4_GBM1_left	none	Solid Tumor	Tumor
X670	5812.5075	4047.50416666667	CtrlCtx4_GBM1_left	none	Solid Tumor	Tumor
X671	3215.73733333333	6648.57466666667	CtrlCtx4_GBM1_left	none	Solid Tumor	Tr. moTAMs
X672	5285.065	4577.57954545455	CtrlCtx4_GBM1_left	none	Solid Tumor	Oligo
X673	3072.31923076923	6773.67769230769	CtrlCtx4_GBM1_left	none	Solid Tumor	moTAMs
X674	3608.32666666667	6243.864	CtrlCtx4_GBM1_left	none	Solid Tumor	Tumor
X675	4772.84333333333	5085.695	CtrlCtx4_GBM1_left	none	Solid Tumor	Tumor
X676	2960.546	6886.08	CtrlCtx4_GBM1_left	none	Solid Tumor	Tumor
X677	5512.74	4350.9052631579	CtrlCtx4_GBM1_left	none	Solid Tumor	Astro
X678	4413.65375	5449.06125	CtrlCtx4_GBM1_left	hypoxia	hypoxia1	Tumor
X679	3117.641	6745.931	CtrlCtx4_GBM1_left	none	Solid Tumor	Tumor
X680	5188.905	4680.520625	CtrlCtx4_GBM1_left	none	Solid Tumor	Tumor
X681	4295.95785714286	5547.07857142857	CtrlCtx4_GBM1_left	hypoxia	hypoxia1	Tumor
X682	4260.86090909091	5595.39818181818	CtrlCtx4_GBM1_left	hypoxia	hypoxia1	Tr. moTAMs
X683	4715.18777777778	5134.43111111111	CtrlCtx4_GBM1_left	none	Solid Tumor	Tumor
X684	4841.27375	5013.06125	CtrlCtx4_GBM1_left	none	Solid Tumor	Tumor
X685	4247.416	5611.164	CtrlCtx4_GBM1_left	hypoxia	hypoxia1	Tumor
X686	4353.76	5506.811	CtrlCtx4_GBM1_left	hypoxia	hypoxia1	mgTAMs
X687	5303.17444444444	4553.02222222222	CtrlCtx4_GBM1_left	none	Solid Tumor	Astro
X688	4682.84444444444	5227.79666666667	CtrlCtx4_GBM1_left	none	Solid Tumor	Astro
X689	5553.914	4292.24	CtrlCtx4_GBM1_left	none	Solid Tumor	Tr. moTAMs
X690	5137.283	4726.171	CtrlCtx4_GBM1_left	none	Solid Tumor	moTAMs
X691	3981.17411764706	5899.22823529412	CtrlCtx4_GBM1_left	hypoxia	hypoxia1	Tumor
X692	4981.05	4883.72411764706	CtrlCtx4_GBM1_left	none	Solid Tumor	Astro
X693	4181.48909090909	5681.42545454546	CtrlCtx4_GBM1_left	hypoxia	hypoxia1	Tumor
X694	3263.82888888889	6605.80666666667	CtrlCtx4_GBM1_left	none	Solid Tumor	Endothelial cells
X695	4474.46733333333	5394.21333333333	CtrlCtx4_GBM1_left	hypoxia	hypoxia1	moTAMs
X696	3272.59235294118	6585.03647058824	CtrlCtx4_GBM1_left	none	Solid Tumor	Lymphocytes
X697	4690.78058823529	5161.70176470588	CtrlCtx4_GBM1_left	none	Solid Tumor	Tumor
X698	4911.11153846154	4965.22230769231	CtrlCtx4_GBM1_left	none	Solid Tumor	Tumor
X699	4522.44923076923	5347.96153846154	CtrlCtx4_GBM1_left	hypoxia	hypoxia1	moTAMs
X700	4824.58153846154	5060.49538461538	CtrlCtx4_GBM1_left	none	Solid Tumor	Tumor
X701	4994.4475	4868.45125	CtrlCtx4_GBM1_left	none	Solid Tumor	Tumor
X702	5592.64055555556	4276.52166666667	CtrlCtx4_GBM1_left	none	Solid Tumor	Tumor
X703	4711.589	5162.571	CtrlCtx4_GBM1_left	none	Solid Tumor	Astro
X704	3366.54285714286	6504.64571428571	CtrlCtx4_GBM1_left	none	Solid Tumor	Tumor
X705	3657.06818181818	6222.06636363636	CtrlCtx4_GBM1_left	none	Solid Tumor	Tumor
X706	4097.5525	5761.05125	CtrlCtx4_GBM1_left	hypoxia	hypoxia1	Neuron
X707	5669.65363636364	4191.18545454545	CtrlCtx4_GBM1_left	none	Solid Tumor	Tr. moTAMs
X708	3099.3	6759.36375	CtrlCtx4_GBM1_left	none	Solid Tumor	Tumor
X709	3898.19117647059	5977.51352941176	CtrlCtx4_GBM1_left	hypoxia	hypoxia1	Tumor
X710	5462.4975	4411.89666666667	CtrlCtx4_GBM1_left	none	Solid Tumor	Endothelial cells
X711	2984.59416666667	6865.65416666667	CtrlCtx4_GBM1_left	none	Solid Tumor	Tumor
X712	3695.03375	6177.55125	CtrlCtx4_GBM1_left	none	Solid Tumor	Tumor
X713	2998.223125	6888.365625	CtrlCtx4_GBM1_left	none	Solid Tumor	Tumor
X714	3230.27541666667	6630.78458333333	CtrlCtx4_GBM1_left	none	Solid Tumor	Tumor
X715	3309.30416666667	6565.405	CtrlCtx4_GBM1_left	none	Solid Tumor	Tumor
X716	5310.977	4566.617	CtrlCtx4_GBM1_left	none	Solid Tumor	Tumor
X717	4689.473	5185.852	CtrlCtx4_GBM1_left	none	Solid Tumor	Tumor
X718	4546.73333333333	5327.04083333333	CtrlCtx4_GBM1_left	none	Solid Tumor	Tumor
X719	4355.60909090909	5530.43636363636	CtrlCtx4_GBM1_left	hypoxia	hypoxia1	mgTAMs
X720	3225.805	6669.58875	CtrlCtx4_GBM1_left	none	Solid Tumor	Tumor
X721	5935.0795	3939.947	CtrlCtx4_GBM1_left	none	Solid Tumor	Tr. moTAMs
X722	5106.40588235294	4768.00470588235	CtrlCtx4_GBM1_left	none	Solid Tumor	Tumor
X723	5185.032	4698.388	CtrlCtx4_GBM1_left	none	Solid Tumor	Astro
X724	4442.95	5439.94428571429	CtrlCtx4_GBM1_left	hypoxia	hypoxia1	Tr. moTAMs
X725	5867.25692307692	4012.89846153846	CtrlCtx4_GBM1_left	none	Solid Tumor	Astro
X726	2927.37875	6947.48125	CtrlCtx4_GBM1_left	none	Solid Tumor	Tr. moTAMs
X727	3967.99636363636	5951.10272727273	CtrlCtx4_GBM1_left	hypoxia	hypoxia1	Tumor
X728	5475.976	4395.35	CtrlCtx4_GBM1_left	none	Solid Tumor	Tumor
X729	3689.37272727273	6198.96363636364	CtrlCtx4_GBM1_left	none	Solid Tumor	Tr. moTAMs
X730	3961.26478260869	5922.36608695652	CtrlCtx4_GBM1_left	hypoxia	hypoxia1	Tumor
X732	4014.09933333333	5862.50133333333	CtrlCtx4_GBM1_left	hypoxia	hypoxia1	mgTAMs
X733	4297.7	5575.77666666667	CtrlCtx4_GBM1_left	hypoxia	hypoxia1	Tumor
X734	4887.97428571429	4981.77761904762	CtrlCtx4_GBM1_left	none	Solid Tumor	Tumor
X735	2999.23714285714	6905.69142857143	CtrlCtx4_GBM1_left	none	Solid Tumor	Tumor
X736	5693.08538461539	4196.96538461539	CtrlCtx4_GBM1_left	none	Solid Tumor	mgTAMs
X737	3253.20333333333	6640.52583333333	CtrlCtx4_GBM1_left	none	Solid Tumor	Tumor
X738	4221.76411764706	5683.83764705882	CtrlCtx4_GBM1_left	hypoxia	hypoxia1	moTAMs
X739	4407.15210526316	5486.41368421053	CtrlCtx4_GBM1_left	hypoxia	hypoxia1	Tumor
X740	4613.498	5286.895	CtrlCtx4_GBM1_left	none	Solid Tumor	mgTAMs
X741	5017.98538461538	4873.31076923077	CtrlCtx4_GBM1_left	none	Solid Tumor	Tumor
X742	3822.31666666667	6030.375	CtrlCtx4_GBM1_left	hypoxia	hypoxia1	Tumor
X743	4865.66833333333	5023.14583333333	CtrlCtx4_GBM1_left	none	Solid Tumor	Astro
X744	4343.26166666667	5544.235	CtrlCtx4_GBM1_left	hypoxia	hypoxia1	Tumor
X745	4461.64714285714	5423.435	CtrlCtx4_GBM1_left	hypoxia	hypoxia1	Tumor
X746	4707.68818181818	5185.57363636364	CtrlCtx4_GBM1_left	none	Solid Tumor	Tr. moTAMs
X747	4947.33789473684	4954.94052631579	CtrlCtx4_GBM1_left	none	Solid Tumor	Astro
X748	3208.59235294118	6685.17764705882	CtrlCtx4_GBM1_left	none	Solid Tumor	Tumor
X749	5308.18666666667	4584.43777777778	CtrlCtx4_GBM1_left	none	Solid Tumor	Tumor
X750	5865.175	4077.18166666667	CtrlCtx4_GBM1_left	none	Solid Tumor	Lymphocytes
X751	5794.27444444444	4123.94333333333	CtrlCtx4_GBM1_left	none	Solid Tumor	Tumor
X752	5499.44636363636	4398.72727272727	CtrlCtx4_GBM1_left	none	Solid Tumor	Tr. moTAMs
X753	3112.80571428571	6804.20714285714	CtrlCtx4_GBM1_left	none	Solid Tumor	moTAMs
X754	5458.22166666667	4433.88166666667	CtrlCtx4_GBM1_left	none	Solid Tumor	Tumor
X755	5616.53666666667	4280.16476190476	CtrlCtx4_GBM1_left	none	Solid Tumor	Tumor
X756	4199.043	5696.668	CtrlCtx4_GBM1_left	hypoxia	hypoxia1	Tumor
X757	3295.05	6592.48357142857	CtrlCtx4_GBM1_left	none	Solid Tumor	Tumor
X758	4080.85181818182	5808.88909090909	CtrlCtx4_GBM1_left	hypoxia	hypoxia1	Tumor
X759	3455.016	6456.012	CtrlCtx4_GBM1_left	none	Solid Tumor	Tumor
X760	2965.63125	6939.35	CtrlCtx4_GBM1_left	none	Solid Tumor	moTAMs
X761	2991.76923076923	6935.39923076923	CtrlCtx4_GBM1_left	none	Solid Tumor	Tumor
X762	4378.52875	5541.6025	CtrlCtx4_GBM1_left	hypoxia	hypoxia1	Tumor
X763	4299.77166666667	5608.00166666667	CtrlCtx4_GBM1_left	hypoxia	hypoxia1	Tumor
X764	5352.33571428571	4538.37571428571	CtrlCtx4_GBM1_left	none	Solid Tumor	Tumor
X765	5915.66266666667	3985.82733333333	CtrlCtx4_GBM1_left	none	Solid Tumor	Tumor
X766	5989.51818181818	3920.21181818182	CtrlCtx4_GBM1_left	none	Solid Tumor	Tumor
X767	3403.38833333333	6494.83	CtrlCtx4_GBM1_left	none	Solid Tumor	Tumor
X768	5970.85916666667	3980.32083333333	CtrlCtx4_GBM1_left	none	Solid Tumor	Neuron
X769	5455.336	4454.168	CtrlCtx4_GBM1_left	none	Solid Tumor	Oligo
X770	5695.59615384615	4226.14769230769	CtrlCtx4_GBM1_left	none	Solid Tumor	Tr. moTAMs
X771	4899.555	5011.235	CtrlCtx4_GBM1_left	none	Solid Tumor	mgTAMs
X772	5328.1925	4543.9205	CtrlCtx4_GBM1_left	none	Solid Tumor	Tr. moTAMs
X773	4786.67909090909	5102.23636363636	CtrlCtx4_GBM1_left	none	Solid Tumor	Tumor
X774	5092.76285714286	4832.48928571428	CtrlCtx4_GBM1_left	none	Solid Tumor	Astro
X775	5449.26875	4468.55875	CtrlCtx4_GBM1_left	none	Solid Tumor	Tumor
X776	5407.44571428571	4500.83571428571	CtrlCtx4_GBM1_left	none	Solid Tumor	moTAMs
X777	3813.105	6105.45333333333	CtrlCtx4_GBM1_left	hypoxia	hypoxia1	moTAMs
X778	4720.751	5206.315	CtrlCtx4_GBM1_left	none	Solid Tumor	Tumor
X779	4240.09625	5668.82125	CtrlCtx4_GBM1_left	hypoxia	hypoxia1	Lymphocytes
X780	4321.364	5580.746	CtrlCtx4_GBM1_left	hypoxia	hypoxia1	moTAMs
X781	3431.36375	6503.50375	CtrlCtx4_GBM1_left	none	Solid Tumor	Tr. moTAMs
X782	4525.55105263158	5404.20789473684	CtrlCtx4_GBM1_left	hypoxia	hypoxia1	Tumor
X783	5385.73666666667	4536.63619047619	CtrlCtx4_GBM1_left	none	Solid Tumor	Astro
X784	4175.59	5722.70483870968	CtrlCtx4_GBM1_left	hypoxia	hypoxia1	Tr. moTAMs
X785	5668.51857142857	4243.86	CtrlCtx4_GBM1_left	none	Solid Tumor	Tumor
X786	5707.71333333333	4213.83416666667	CtrlCtx4_GBM1_left	none	Solid Tumor	Tumor
X787	3833.672	6109.869	CtrlCtx4_GBM1_left	hypoxia	hypoxia1	Tumor
X788	5624.01	4295.57666666667	CtrlCtx4_GBM1_left	none	Solid Tumor	Tr. moTAMs
X789	4821.49909090909	5101.16363636364	CtrlCtx4_GBM1_left	none	Solid Tumor	Tumor
X790	5962.035	3951.462	CtrlCtx4_GBM1_left	none	Solid Tumor	moTAMs
X791	4980.29666666667	4944.12083333333	CtrlCtx4_GBM1_left	none	Solid Tumor	Tumor
X792	5505.68636363636	4425.77090909091	CtrlCtx4_GBM1_left	none	Solid Tumor	Tumor
X793	5823.05703703704	4098.30703703704	CtrlCtx4_GBM1_left	none	Solid Tumor	mgTAMs
X794	5367.9355	4566.0355	CtrlCtx4_GBM1_left	none	Solid Tumor	Oligo
X795	5864.58238095238	4054.69428571429	CtrlCtx4_GBM1_left	none	Solid Tumor	Tumor
X796	6026.8675	3917.76375	CtrlCtx4_GBM1_left	none	Solid Tumor	moTAMs
X797	5972.86652173913	3933.26565217391	CtrlCtx4_GBM1_left	none	Solid Tumor	Tumor
X798	5339.15583333333	4580.84333333333	CtrlCtx4_GBM1_left	none	Solid Tumor	moTAMs
X799	3097.27285714286	6823.925	CtrlCtx4_GBM1_left	none	Solid Tumor	Tr. moTAMs
X800	5333.69166666667	4593.315	CtrlCtx4_GBM1_left	none	Solid Tumor	moTAMs
X801	4407.12684210526	5516.80052631579	CtrlCtx4_GBM1_left	hypoxia	hypoxia1	mgTAMs
X802	4359.64227272727	5562.11227272727	CtrlCtx4_GBM1_left	hypoxia	hypoxia1	mgTAMs
X803	4645.23777777778	5296.87444444444	CtrlCtx4_GBM1_left	none	Solid Tumor	Oligo
X804	5597.799375	4343.16375	CtrlCtx4_GBM1_left	none	Solid Tumor	Tumor
X805	5406.51	4527.2125	CtrlCtx4_GBM1_left	none	Solid Tumor	Tumor
X806	4894.893	5047.83	CtrlCtx4_GBM1_left	none	Solid Tumor	Tumor
X807	4452.65222222222	5476.15111111111	CtrlCtx4_GBM1_left	hypoxia	hypoxia1	moTAMs
X808	4345.84357142857	5592.56428571429	CtrlCtx4_GBM1_left	hypoxia	hypoxia1	Tumor
X809	4500.5225	5443.75833333333	CtrlCtx4_GBM1_left	hypoxia	hypoxia1	Tumor
X810	5700.61666666667	4239.50916666667	CtrlCtx4_GBM1_left	none	Solid Tumor	moTAMs
X811	5038.32545454545	4905.94	CtrlCtx4_GBM1_left	none	Solid Tumor	Tr. moTAMs
X812	4061.60769230769	5862.86615384615	CtrlCtx4_GBM1_left	hypoxia	hypoxia1	Tumor
X813	4190.28846153846	5738.37615384615	CtrlCtx4_GBM1_left	hypoxia	hypoxia1	moTAMs
X814	4571.284	5363.523	CtrlCtx4_GBM1_left	hypoxia	hypoxia1	Tr. moTAMs
X815	4443.005	5495.598	CtrlCtx4_GBM1_left	hypoxia	hypoxia1	mgTAMs
X816	4918.69	4986.81777777778	CtrlCtx4_GBM1_left	none	Solid Tumor	Tumor
X817	5065.52666666667	4854.01666666667	CtrlCtx4_GBM1_left	none	Solid Tumor	Tr. moTAMs
X818	5749.31	4192.720625	CtrlCtx4_GBM1_left	none	Solid Tumor	Astro
X819	5919.24	4015.73571428571	CtrlCtx4_GBM1_left	none	Solid Tumor	Tumor
X820	2953.01823529412	6984.42058823529	CtrlCtx4_GBM1_left	none	Solid Tumor	Tumor
X821	5001.88615384615	4929.22076923077	CtrlCtx4_GBM1_left	none	Solid Tumor	mgTAMs
X822	5582.19	4364.15416666667	CtrlCtx4_GBM1_left	none	Solid Tumor	Tumor
X823	3448.624	6489.521	CtrlCtx4_GBM1_left	none	Solid Tumor	Tumor
X824	3227.951	6722.62	CtrlCtx4_GBM1_left	none	Solid Tumor	Tumor
X825	4278.00625	5664.1825	CtrlCtx4_GBM1_left	hypoxia	hypoxia1	Tumor
X826	5894.65166666667	4016.34666666667	CtrlCtx4_GBM1_left	none	Solid Tumor	Tr. moTAMs
X827	3118.46428571429	6827.98	CtrlCtx4_GBM1_left	none	Solid Tumor	Tr. moTAMs
X828	3075.67777777778	6882.72333333333	CtrlCtx4_GBM1_left	none	Solid Tumor	Tr. moTAMs
X829	3079.40769230769	6860.59230769231	CtrlCtx4_GBM1_left	none	Solid Tumor	Tumor
X830	5514.68875	4438.71375	CtrlCtx4_GBM1_left	none	Solid Tumor	Tumor
X831	4366.885	5583.455625	CtrlCtx4_GBM1_left	hypoxia	hypoxia1	Tr. moTAMs
X832	4085.01583333333	5864.32166666667	CtrlCtx4_GBM1_left	hypoxia	hypoxia1	moTAMs
X833	5614.42857142857	4316.84571428571	CtrlCtx4_GBM1_left	none	Solid Tumor	moTAMs
X834	3768.48666666667	6163.94888888889	CtrlCtx4_GBM1_left	hypoxia	hypoxia1	Tr. moTAMs
X835	2988.66714285714	6971.53857142857	CtrlCtx4_GBM1_left	none	Solid Tumor	Tumor
X836	3320.58333333333	6628.14833333333	CtrlCtx4_GBM1_left	none	Solid Tumor	Astro
X837	4334.78363636364	5630.55090909091	CtrlCtx4_GBM1_left	hypoxia	hypoxia1	Tumor
X838	5885.41	4067.892	CtrlCtx4_GBM1_left	none	Solid Tumor	Tumor
X839	5945.25	4000.6175	CtrlCtx4_GBM1_left	none	Solid Tumor	Neuron
X840	5672.72142857143	4286.52071428571	CtrlCtx4_GBM1_left	none	Solid Tumor	Astro
X841	3262.47769230769	6667.70384615385	CtrlCtx4_GBM1_left	none	Solid Tumor	Tumor
X842	4665.39888888889	5287.02111111111	CtrlCtx4_GBM1_left	none	Solid Tumor	Lymphocytes
X843	3787.73	6177.69666666667	CtrlCtx4_GBM1_left	hypoxia	hypoxia1	Tumor
X844	5767.61588235294	4151.01882352941	CtrlCtx4_GBM1_left	none	Solid Tumor	Astro
X845	3789.98923076923	6150.52615384615	CtrlCtx4_GBM1_left	hypoxia	hypoxia1	Oligo
X846	6073.89823529412	3885.84235294118	CtrlCtx4_GBM1_left	none	Solid Tumor	mgTAMs
X847	4975.57	4976.64777777778	CtrlCtx4_GBM1_left	none	Solid Tumor	moTAMs
X848	4683.93727272727	5266.76727272727	CtrlCtx4_GBM1_left	none	Solid Tumor	mgTAMs
X849	3262.06153846154	6695.67076923077	CtrlCtx4_GBM1_left	none	Solid Tumor	Astro
X850	4408.69833333333	5552.21666666667	CtrlCtx4_GBM1_left	hypoxia	hypoxia1	Tumor
X851	3976.89833333333	5972.62333333333	CtrlCtx4_GBM1_left	hypoxia	hypoxia1	Lymphocytes
X852	5362.87714285714	4591.22928571429	CtrlCtx4_GBM1_left	none	Solid Tumor	moTAMs
X853	6103.01266666667	3843.018	CtrlCtx4_GBM1_left	none	Solid Tumor	Tumor
X854	5985.78851851852	3971.05555555556	CtrlCtx4_GBM1_left	none	Solid Tumor	mgTAMs
X855	4547.49285714286	5399.715	CtrlCtx4_GBM1_left	hypoxia	hypoxia1	Tumor
X856	5221.22625	4734.91375	CtrlCtx4_GBM1_left	none	Solid Tumor	Lymphocytes
X857	5992.94315789474	3949.84526315789	CtrlCtx4_GBM1_left	none	Solid Tumor	Tumor
X858	4128.11916666667	5824.30916666667	CtrlCtx4_GBM1_left	hypoxia	hypoxia1	Tr. moTAMs
X859	5406.81894736842	4548.66368421053	CtrlCtx4_GBM1_left	none	Solid Tumor	Tumor
X860	5730.60941176471	4217.16941176471	CtrlCtx4_GBM1_left	none	Solid Tumor	mgTAMs
X861	3375.68	6564.708	CtrlCtx4_GBM1_left	none	Solid Tumor	moTAMs
X862	5484.60363636364	4480.39818181818	CtrlCtx4_GBM1_left	none	Solid Tumor	moTAMs
X863	5067.78666666667	4907.37583333333	CtrlCtx4_GBM1_left	none	Solid Tumor	moTAMs
X864	3988.61	5961.16	CtrlCtx4_GBM1_left	hypoxia	hypoxia1	Tr. moTAMs
X865	5727.56333333333	4234.35333333333	CtrlCtx4_GBM1_left	none	Solid Tumor	Tumor
X866	5687.48555555556	4268.10444444445	CtrlCtx4_GBM1_left	none	Solid Tumor	Tumor
X867	5213.91571428571	4814.05	CtrlCtx4_GBM1_left	none	Solid Tumor	Tumor
X868	5844.0147826087	4119.10695652174	CtrlCtx4_GBM1_left	none	Solid Tumor	Astro
X869	3488.6275	6462.34583333333	CtrlCtx4_GBM1_left	none	Solid Tumor	Endothelial cells
X870	4450.48666666667	5514.34444444444	CtrlCtx4_GBM1_left	hypoxia	hypoxia1	moTAMs
X871	3335.43125	6640.28375	CtrlCtx4_GBM1_left	none	Solid Tumor	Tumor
X872	4658.53	5314.37545454545	CtrlCtx4_GBM1_left	hypoxia	hypoxia1	Tumor
X873	3030.98625	6956.695625	CtrlCtx4_GBM1_left	none	Solid Tumor	Tumor
X874	5710.768	4257.94533333333	CtrlCtx4_GBM1_left	none	Solid Tumor	Endothelial cells
X875	5201.03857142857	4768.72285714286	CtrlCtx4_GBM1_left	none	Solid Tumor	mgTAMs
X876	4201.23692307692	5759.47846153846	CtrlCtx4_GBM1_left	hypoxia	hypoxia1	Tumor
X877	4282.81866666667	5686.80266666667	CtrlCtx4_GBM1_left	hypoxia	hypoxia1	Tumor
X878	4051.83555555556	5930.86555555556	CtrlCtx4_GBM1_left	hypoxia	hypoxia1	Tumor
X879	4018.62952380952	5932.71666666667	CtrlCtx4_GBM1_left	hypoxia	hypoxia1	Tr. moTAMs
X880	4252.418	5719.06	CtrlCtx4_GBM1_left	hypoxia	hypoxia1	Tumor
X881	4588.7325	5378.825625	CtrlCtx4_GBM1_left	hypoxia	hypoxia1	Tumor
X882	3901.79	6059.32666666667	CtrlCtx4_GBM1_left	hypoxia	hypoxia1	Tumor
X883	5400.97529411765	4574.02235294118	CtrlCtx4_GBM1_left	none	Solid Tumor	Tumor
X884	5379.10875	4587.34875	CtrlCtx4_GBM1_left	none	Solid Tumor	Tr. moTAMs
X885	6104.42666666667	3872.01416666667	CtrlCtx4_GBM1_left	none	Solid Tumor	Tumor
X886	4462.62833333333	5498.69916666667	CtrlCtx4_GBM1_left	hypoxia	hypoxia1	Tr. moTAMs
X887	5291.24363636364	4671.83727272727	CtrlCtx4_GBM1_left	none	Solid Tumor	mgTAMs
X888	6014.59	3960.401	CtrlCtx4_GBM1_left	none	Solid Tumor	Tumor
X889	6084.896	3905.78	CtrlCtx4_GBM1_left	none	Solid Tumor	Tr. moTAMs
X890	5422.99133333333	4560.07066666667	CtrlCtx4_GBM1_left	none	Solid Tumor	moTAMs
X891	5125.44789473684	4841.05473684211	CtrlCtx4_GBM1_left	none	Solid Tumor	Tumor
X892	5465.99333333333	4513.93833333333	CtrlCtx4_GBM1_left	none	Solid Tumor	moTAMs
X893	5749.76222222222	4227.70777777778	CtrlCtx4_GBM1_left	none	Solid Tumor	Lymphocytes
X894	4363.42888888889	5612.26333333333	CtrlCtx4_GBM1_left	hypoxia	hypoxia1	Tumor
X895	5362.04142857143	4616.82428571429	CtrlCtx4_GBM1_left	none	Solid Tumor	mgTAMs
X896	4965.51058823529	5001.89352941176	CtrlCtx4_GBM1_left	none	Solid Tumor	Tr. moTAMs
X897	4741.25285714286	5232.62285714286	CtrlCtx4_GBM1_left	none	Solid Tumor	mgTAMs
X898	4955.676	5020.628	CtrlCtx4_GBM1_left	none	Solid Tumor	Tumor
X899	5219.70111111111	4752.79333333333	CtrlCtx4_GBM1_left	none	Solid Tumor	Lymphocytes
X900	5019.36888888889	4951.35444444445	CtrlCtx4_GBM1_left	none	Solid Tumor	Oligo
X901	5458.06285714286	4533.16785714286	CtrlCtx4_GBM1_left	none	Solid Tumor	Tumor
X902	5585.40571428571	4406.98714285714	CtrlCtx4_GBM1_left	none	Solid Tumor	Tumor
X903	5025.67888888889	4985.48333333333	CtrlCtx4_GBM1_left	none	Solid Tumor	mgTAMs
X904	3406.76583333333	6556.0025	CtrlCtx4_GBM1_left	none	Solid Tumor	Tumor
X905	4168.3775	5799.6475	CtrlCtx4_GBM1_left	hypoxia	hypoxia1	moTAMs
X906	3168.17428571429	6814.28	CtrlCtx4_GBM1_left	none	Solid Tumor	Tr. moTAMs
X907	5853.61	4148.90307692308	CtrlCtx4_GBM1_left	none	Solid Tumor	Tumor
X908	3448.08571428571	6546.41285714286	CtrlCtx4_GBM1_left	none	Solid Tumor	Tr. moTAMs
X909	4597.75473684211	5396.32789473684	CtrlCtx4_GBM1_left	hypoxia	hypoxia1	Tr. moTAMs
X910	5104.242	4875.60533333333	CtrlCtx4_GBM1_left	none	Solid Tumor	Tr. moTAMs
X911	6052.61333333333	3920.2125	CtrlCtx4_GBM1_left	none	Solid Tumor	Astro
X912	3393.00818181818	6599.41363636364	CtrlCtx4_GBM1_left	none	Solid Tumor	Oligo
X913	5245.025	4739.93285714286	CtrlCtx4_GBM1_left	none	Solid Tumor	Tr. moTAMs
X914	5926.57461538462	4056.62	CtrlCtx4_GBM1_left	none	Solid Tumor	Tumor
X915	5085.3786	4898.889	CtrlCtx4_GBM1_left	none	Solid Tumor	mgTAMs
X916	4384.307	5598.309	CtrlCtx4_GBM1_left	hypoxia	hypoxia1	Tumor
X917	4654.16875	5337.23875	CtrlCtx4_GBM1_left	hypoxia	hypoxia1	Tumor
X918	6031.565	3942.075	CtrlCtx4_GBM1_left	none	Solid Tumor	moTAMs
X919	5951.16777777778	4042.14166666667	CtrlCtx4_GBM1_left	none	Solid Tumor	Astro
X920	4500.53416666667	5508.6225	CtrlCtx4_GBM1_left	hypoxia	hypoxia1	Tumor
X921	3525.68888888889	6458.53333333333	CtrlCtx4_GBM1_left	none	Solid Tumor	Tumor
X922	4484.742	5503.588	CtrlCtx4_GBM1_left	hypoxia	hypoxia1	Tumor
X923	6082.83666666667	3921.89333333333	CtrlCtx4_GBM1_left	none	Solid Tumor	Mural cells
X924	4099.988	5878.439	CtrlCtx4_GBM1_left	hypoxia	hypoxia1	Tumor
X925	5761.664	4245.164	CtrlCtx4_GBM1_left	none	Solid Tumor	Tumor
X926	4076.09538461538	5917.11769230769	CtrlCtx4_GBM1_left	hypoxia	hypoxia1	Tumor
X927	6184.8264	3811.31	CtrlCtx4_GBM1_left	none	Solid Tumor	Oligo
X928	5874.86466666667	4132.22933333333	CtrlCtx4_GBM1_left	none	Solid Tumor	Tumor
X929	5833.78461538461	4160.51384615385	CtrlCtx4_GBM1_left	none	Solid Tumor	moTAMs
X930	5158.73208333333	4851.98083333333	CtrlCtx4_GBM1_left	none	Solid Tumor	Tumor
X931	5868.806	4111.331	CtrlCtx4_GBM1_left	none	Solid Tumor	Tr. moTAMs
X932	4165.05615384615	5830.61307692308	CtrlCtx4_GBM1_left	hypoxia	hypoxia1	Tumor
X933	3244.66090909091	6745.91181818182	CtrlCtx4_GBM1_left	none	Solid Tumor	moTAMs
X934	3556.448	6448.152	CtrlCtx4_GBM1_left	none	Solid Tumor	Tumor
X935	5909.88642857143	4078.27571428571	CtrlCtx4_GBM1_left	none	Solid Tumor	mgTAMs
X936	4941.51272727273	5042.77	CtrlCtx4_GBM1_left	none	Solid Tumor	Astro
X937	4370.54153846154	5633.26615384615	CtrlCtx4_GBM1_left	hypoxia	hypoxia1	Tumor
X938	4615.49571428571	5376.37428571429	CtrlCtx4_GBM1_left	hypoxia	hypoxia1	moTAMs
X939	3104.08947368421	6894.43052631579	CtrlCtx4_GBM1_left	none	Solid Tumor	Tr. moTAMs
X940	4435.21	5565.61909090909	CtrlCtx4_GBM1_left	hypoxia	hypoxia1	Tr. moTAMs
X941	5502.95125	4515.3525	CtrlCtx4_GBM1_left	none	Solid Tumor	mgTAMs
X942	3609.39888888889	6398.85333333333	CtrlCtx4_GBM1_left	none	Solid Tumor	Astro
X943	3938.14666666667	6056.35733333333	CtrlCtx4_GBM1_left	hypoxia	hypoxia1	Tumor
X944	3220.49125	6778.45625	CtrlCtx4_GBM1_left	none	Solid Tumor	Tumor
X945	5686.77142857143	4313.29571428571	CtrlCtx4_GBM1_left	none	Solid Tumor	Tumor
X946	5422.04882352941	4584.54882352941	CtrlCtx4_GBM1_left	none	Solid Tumor	Tumor
X947	5240.804	4764.936	CtrlCtx4_GBM1_left	none	Solid Tumor	moTAMs
X948	5968.53307692308	4041.45076923077	CtrlCtx4_GBM1_left	none	Solid Tumor	Tumor
X949	3244.847	6767.742	CtrlCtx4_GBM1_left	none	Solid Tumor	Tumor
X950	5725.87294117647	4280.52	CtrlCtx4_GBM1_left	none	Solid Tumor	Tumor
X951	4183.40214285714	5820.65142857143	CtrlCtx4_GBM1_left	hypoxia	hypoxia1	Tr. moTAMs
X952	5332.13769230769	4659.11692307692	CtrlCtx4_GBM1_left	none	Solid Tumor	Tumor
X953	4327.931	5668.9305	CtrlCtx4_GBM1_left	hypoxia	hypoxia1	Neuron
X954	3455.5475	6563.945	CtrlCtx4_GBM1_left	none	Solid Tumor	Tr. moTAMs
X955	3169.855	6844.13428571429	CtrlCtx4_GBM1_left	none	Solid Tumor	Tumor
X956	4219.92833333333	5770.08916666667	CtrlCtx4_GBM1_left	hypoxia	hypoxia1	Tumor
X957	5957.896	4071.631	CtrlCtx4_GBM1_left	none	Solid Tumor	Tumor
X958	6053.966	3961.958	CtrlCtx4_GBM1_left	none	Solid Tumor	Tumor
X959	6139.8975	3871.365	CtrlCtx4_GBM1_left	none	Solid Tumor	moTAMs
X960	5661.94857142857	4334.07714285714	CtrlCtx4_GBM1_left	none	Solid Tumor	Tumor
X961	4685.26857142857	5340.14928571429	CtrlCtx4_GBM1_left	hypoxia	hypoxia1	Tumor
X962	3058.79333333333	6942.955	CtrlCtx4_GBM1_left	none	Solid Tumor	Tumor
X963	4897.67666666667	5116.65333333333	CtrlCtx4_GBM1_left	none	Solid Tumor	Tumor
X964	3895.676	6127.99	CtrlCtx4_GBM1_left	hypoxia	hypoxia1	Tumor
X965	4746.67333333333	5309.64222222222	CtrlCtx4_GBM1_left	hypoxia	hypoxia1	mgTAMs
X966	4710.13333333333	5305.16333333333	CtrlCtx4_GBM1_left	none	Solid Tumor	Tr. moTAMs
X967	3919.37	6105.00666666667	CtrlCtx4_GBM1_left	hypoxia	hypoxia1	Tumor
X968	4253.79545454545	5771.02636363636	CtrlCtx4_GBM1_left	hypoxia	hypoxia1	Tumor
X969	4994.83642857143	5034.87785714286	CtrlCtx4_GBM1_left	none	Solid Tumor	Oligo
X970	5663.534	4356.713	CtrlCtx4_GBM1_left	none	Solid Tumor	Tumor
X971	3051.635	6972.67875	CtrlCtx4_GBM1_left	none	Solid Tumor	Tumor
X972	5301.80133333333	4719.86	CtrlCtx4_GBM1_left	none	Solid Tumor	Astro
X973	3238.72857142857	6696.57428571429	CtrlCtx4_GBM1_left	none	Solid Tumor	moTAMs
X974	3421.08454545455	6598.72090909091	CtrlCtx4_GBM1_left	none	Solid Tumor	Tumor
X975	6108.283	3916.36	CtrlCtx4_GBM1_left	none	Solid Tumor	Tumor
X976	4929.06461538462	5094.86692307692	CtrlCtx4_GBM1_left	none	Solid Tumor	Tumor
X977	5825.234	4207.471	CtrlCtx4_GBM1_left	none	Solid Tumor	Tumor
X978	5807.83583333333	4225.92583333333	CtrlCtx4_GBM1_left	none	Solid Tumor	mgTAMs
X979	5135.994	4887.216	CtrlCtx4_GBM1_left	none	Solid Tumor	Oligo
X980	5330.10083333333	4688.45583333333	CtrlCtx4_GBM1_left	none	Solid Tumor	moTAMs
X981	6188.43210526316	3844.33710526316	CtrlCtx4_GBM1_left	none	Solid Tumor	moTAMs
X982	5729.92166666667	4302.51916666667	CtrlCtx4_GBM1_left	none	Solid Tumor	Tr. moTAMs
X983	4655.53727272727	5370.58272727273	CtrlCtx4_GBM1_left	hypoxia	hypoxia1	Tumor
X984	4564.78545454545	5464.45787878788	CtrlCtx4_GBM1_left	hypoxia	hypoxia1	moTAMs
X985	4449.50083333333	5575.33583333333	CtrlCtx4_GBM1_left	hypoxia	hypoxia1	Tr. moTAMs
X986	3291.38866666667	6739.92666666667	CtrlCtx4_GBM1_left	none	Solid Tumor	Tumor
X987	3212.63272727273	6797.54545454545	CtrlCtx4_GBM1_left	none	Solid Tumor	Astro
X988	4392.49466666667	5637.87533333333	CtrlCtx4_GBM1_left	hypoxia	hypoxia1	Tr. moTAMs
X989	3372.158125	6632.60875	CtrlCtx4_GBM1_left	none	Solid Tumor	Tumor
X990	4315.46222222222	5721.25555555556	CtrlCtx4_GBM1_left	hypoxia	hypoxia1	Tumor
X991	4430.945	5600.75916666667	CtrlCtx4_GBM1_left	hypoxia	hypoxia1	Oligo
X992	4157.89333333333	5883.94666666667	CtrlCtx4_GBM1_left	hypoxia	hypoxia1	Tr. moTAMs
X993	4340.33454545455	5694.65909090909	CtrlCtx4_GBM1_left	hypoxia	hypoxia1	moTAMs
X994	3952.314375	6081.124375	CtrlCtx4_GBM1_left	hypoxia	hypoxia1	moTAMs
X995	5930.22777777778	4114.78	CtrlCtx4_GBM1_left	none	Solid Tumor	Tumor
X996	3777.17818181818	6259.83454545455	CtrlCtx4_GBM1_left	hypoxia	hypoxia1	Oligo
X997	5547.53421052632	4476.40421052632	CtrlCtx4_GBM1_left	none	Solid Tumor	Tumor
X998	3841.57666666667	6189.76047619048	CtrlCtx4_GBM1_left	hypoxia	hypoxia1	Tumor
X999	3747.54909090909	6292.07727272727	CtrlCtx4_GBM1_left	none	Solid Tumor	moTAMs
X1000	5752.04222222222	4281.25888888889	CtrlCtx4_GBM1_left	none	Solid Tumor	mgTAMs
X1001	4117.69333333333	5922.88555555556	CtrlCtx4_GBM1_left	hypoxia	hypoxia1	Lymphocytes
X1002	4806.76615384615	5213.87461538462	CtrlCtx4_GBM1_left	none	Solid Tumor	moTAMs
X1003	5676.375	4373.615	CtrlCtx4_GBM1_left	none	Solid Tumor	moTAMs
X1004	4906.05416666667	5134.82166666667	CtrlCtx4_GBM1_left	none	Solid Tumor	Tumor
X1005	5964.13333333333	4112.41	CtrlCtx4_GBM1_left	none	Solid Tumor	Oligo
X1006	4351.046	5657.382	CtrlCtx4_GBM1_left	hypoxia	hypoxia1	Tumor
X1007	3572.075	6475.7	CtrlCtx4_GBM1_left	none	Solid Tumor	Tumor
X1008	5716.71095238095	4319.74095238095	CtrlCtx4_GBM1_left	none	Solid Tumor	Oligo
X1009	3436.125	6579.09	CtrlCtx4_GBM1_left	none	Solid Tumor	Tumor
X1010	4441.11	5591.80375	CtrlCtx4_GBM1_left	hypoxia	hypoxia1	Tumor
X1011	4554.47642857143	5487.165	CtrlCtx4_GBM1_left	hypoxia	hypoxia1	moTAMs
X1012	3480.25909090909	6570.01636363636	CtrlCtx4_GBM1_left	none	Solid Tumor	Tumor
X1013	4725.17058823529	5325.04117647059	CtrlCtx4_GBM1_left	hypoxia	hypoxia1	Tumor
X1014	4540.04368421053	5503.99052631579	CtrlCtx4_GBM1_left	hypoxia	hypoxia1	Tumor
X1015	4502.86714285714	5549.65	CtrlCtx4_GBM1_left	hypoxia	hypoxia1	Tumor
X1016	3432.82625	6620.89	CtrlCtx4_GBM1_left	none	Solid Tumor	Astro
X1017	4452.32142857143	5611.03428571429	CtrlCtx4_GBM1_left	hypoxia	hypoxia1	Tumor
X1018	3813.12555555556	6192.27111111111	CtrlCtx4_GBM1_left	hypoxia	hypoxia1	Tumor
X1019	4800.39833333333	5238.43666666667	CtrlCtx4_GBM1_left	none	Solid Tumor	moTAMs
X1020	5981.49782608696	4059.2847826087	CtrlCtx4_GBM1_left	none	Solid Tumor	Tumor
X1021	4138.51153846154	5909.54461538461	CtrlCtx4_GBM1_left	hypoxia	hypoxia1	Tumor
X1022	5471.54333333333	4582.286	CtrlCtx4_GBM1_left	none	Solid Tumor	Tumor
X1023	4028.39916666667	6022.62916666667	CtrlCtx4_GBM1_left	hypoxia	hypoxia1	Tr. moTAMs
X1024	3401.87125	6659.23125	CtrlCtx4_GBM1_left	none	Solid Tumor	Tumor
X1025	6225.354	3829.84742857143	CtrlCtx4_GBM1_left	none	Solid Tumor	mgTAMs
X1026	3803.347	6253.745	CtrlCtx4_GBM1_left	hypoxia	hypoxia1	Tumor
X1027	4200.7075	5862.18125	CtrlCtx4_GBM1_left	hypoxia	hypoxia1	Tr. moTAMs
X1028	5256.3225	4802.31166666667	CtrlCtx4_GBM1_left	none	Solid Tumor	Tumor
X1029	5648.75666666667	4397.8375	CtrlCtx4_GBM1_left	none	Solid Tumor	Tr. moTAMs
X1030	5243.22142857143	4834.22428571429	CtrlCtx4_GBM1_left	none	Solid Tumor	Tumor
X1031	5402.59777777778	4631.49666666667	CtrlCtx4_GBM1_left	none	Solid Tumor	moTAMs
X1032	5831.39153846154	4225.13615384615	CtrlCtx4_GBM1_left	none	Solid Tumor	Tumor
X1033	3645.58571428571	6414.69214285714	CtrlCtx4_GBM1_left	none	Solid Tumor	Tumor
X1034	5065.045	4986.175	CtrlCtx4_GBM1_left	none	Solid Tumor	Tumor
X1035	4528.94333333333	5524.98933333333	CtrlCtx4_GBM1_left	hypoxia	hypoxia1	Tumor
X1036	3847.47285714286	6167.32714285714	CtrlCtx4_GBM1_left	hypoxia	hypoxia1	Tumor
X1037	4406.14818181818	5665.52181818182	CtrlCtx4_GBM1_left	hypoxia	hypoxia1	Tr. moTAMs
X1038	5369.25727272727	4687.66181818182	CtrlCtx4_GBM1_left	none	Solid Tumor	Tumor
X1039	4819.84666666667	5253.94583333333	CtrlCtx4_GBM1_left	none	Solid Tumor	Tumor
X1040	5547.85454545455	4512.81636363636	CtrlCtx4_GBM1_left	none	Solid Tumor	Tumor
X1041	6059.29333333333	4004.63833333333	CtrlCtx4_GBM1_left	none	Solid Tumor	Tumor
X1042	6019.58947368421	4042.79473684211	CtrlCtx4_GBM1_left	none	Solid Tumor	Tr. moTAMs
X1043	6267.51105263158	3792.21105263158	CtrlCtx4_GBM1_left	none	Solid Tumor	moTAMs
X1044	5089.05111111111	4985.58222222222	CtrlCtx4_GBM1_left	none	Solid Tumor	mgTAMs
X1045	3774.21666666667	6283.83166666667	CtrlCtx4_GBM1_left	none	Solid Tumor	Tumor
X1046	3084.03125	6966.659375	CtrlCtx4_GBM1_left	none	Solid Tumor	Tumor
X1047	3073.94375	6978.98375	CtrlCtx4_GBM1_left	none	Solid Tumor	Tumor
X1048	5731.51909090909	4331.98727272727	CtrlCtx4_GBM1_left	none	Solid Tumor	Neuron
X1049	3992.52166666667	6054.55166666667	CtrlCtx4_GBM1_left	hypoxia	hypoxia1	moTAMs
X1050	4005.125	6062.18833333333	CtrlCtx4_GBM1_left	hypoxia	hypoxia1	Tr. moTAMs
X1051	3711.39375	6358.23625	CtrlCtx4_GBM1_left	none	Solid Tumor	moTAMs
X1052	5328.47166666667	4763.61666666667	CtrlCtx4_GBM1_left	none	Solid Tumor	Tumor
X1053	6155.52625	3889.715	CtrlCtx4_GBM1_left	none	Solid Tumor	moTAMs
X1054	4350.46	5713.09	CtrlCtx4_GBM1_left	hypoxia	hypoxia1	Tr. moTAMs
X1055	5590.28625	4454.37	CtrlCtx4_GBM1_left	none	Solid Tumor	Tr. moTAMs
X1056	3587.13933333333	6493.482	CtrlCtx4_GBM1_left	none	Solid Tumor	Tumor
X1057	5771.43307692308	4294.02230769231	CtrlCtx4_GBM1_left	none	Solid Tumor	Tumor
X1058	5712.56384615385	4346.58	CtrlCtx4_GBM1_left	none	Solid Tumor	Tumor
X1059	6074.433125	3984.8975	CtrlCtx4_GBM1_left	none	Solid Tumor	mgTAMs
X1060	5978.03166666667	4095.56555555555	CtrlCtx4_GBM1_left	none	Solid Tumor	moTAMs
X1061	4276.24538461538	5750.76692307692	CtrlCtx4_GBM1_left	hypoxia	hypoxia1	Tumor
X1062	4900.82571428571	5162.63571428571	CtrlCtx4_GBM1_left	none	Solid Tumor	Tr. moTAMs
X1063	4305.16846153846	5745.17307692308	CtrlCtx4_GBM1_left	hypoxia	hypoxia1	Oligo
X1064	5923.01916666667	4152.39333333333	CtrlCtx4_GBM1_left	none	Solid Tumor	mgTAMs
X1065	3892.88090909091	6170.49227272727	CtrlCtx4_GBM1_left	hypoxia	hypoxia1	Tumor
X1066	5321.12769230769	4744.66538461538	CtrlCtx4_GBM1_left	none	Solid Tumor	Tumor
X1067	5022.118	5031.8345	CtrlCtx4_GBM1_left	none	Solid Tumor	Astro
X1068	5704.06714285714	4377.22	CtrlCtx4_GBM1_left	none	Solid Tumor	moTAMs
X1069	5047.67823529412	5018.95	CtrlCtx4_GBM1_left	none	Solid Tumor	Tumor
X1070	3211.03444444444	6855.29444444444	CtrlCtx4_GBM1_left	none	Solid Tumor	mgTAMs
X1071	5936.641	4135.314	CtrlCtx4_GBM1_left	none	Solid Tumor	Tr. moTAMs
X1072	4270.45272727273	5786.79454545455	CtrlCtx4_GBM1_left	hypoxia	hypoxia1	Astro
X1073	3280.22411764706	6780.11647058824	CtrlCtx4_GBM1_left	none	Solid Tumor	moTAMs
X1074	3361.04636363636	6702.29181818182	CtrlCtx4_GBM1_left	none	Solid Tumor	moTAMs
X1075	4418.76933333333	5638.18266666667	CtrlCtx4_GBM1_left	hypoxia	hypoxia1	Tumor
X1076	4465.656	5589.012	CtrlCtx4_GBM1_left	hypoxia	hypoxia1	moTAMs
X1077	6216.92	3856.802	CtrlCtx4_GBM1_left	none	Solid Tumor	Tr. moTAMs
X1078	3185.04	6910.30235294118	CtrlCtx4_GBM1_left	none	Solid Tumor	Tumor
X1079	6183.65153846154	3896.91384615385	CtrlCtx4_GBM1_left	none	Solid Tumor	moTAMs
X1080	4764.825	5292.475	CtrlCtx4_GBM1_left	none	Solid Tumor	Tumor
X1081	5600.8225	4474.6	CtrlCtx4_GBM1_left	none	Solid Tumor	Tumor
X1082	4327.47	5750.53125	CtrlCtx4_GBM1_left	hypoxia	hypoxia1	Neuron
X1083	3941.18916666667	6138.95083333333	CtrlCtx4_GBM1_left	hypoxia	hypoxia1	Tumor
X1084	6266.02083333333	3815.77333333333	CtrlCtx4_GBM1_left	none	Solid Tumor	mgTAMs
X1085	3549.74888888889	6507.73	CtrlCtx4_GBM1_left	none	Solid Tumor	mgTAMs
X1086	4371.33285714286	5711.66285714286	CtrlCtx4_GBM1_left	hypoxia	hypoxia1	Lymphocytes
X1087	6038.208	4028.47	CtrlCtx4_GBM1_left	none	Solid Tumor	Astro
X1088	3507.18133333333	6596.19466666667	CtrlCtx4_GBM1_left	none	Solid Tumor	mgTAMs
X1090	5917.4025	4178.2325	CtrlCtx4_GBM1_left	none	Solid Tumor	Tumor
X1091	6287.94411764706	3780.37647058823	CtrlCtx4_GBM1_left	none	Solid Tumor	Tr. moTAMs
X1092	4401.603125	5685.998125	CtrlCtx4_GBM1_left	hypoxia	hypoxia1	Tumor
X1093	4440.7025	5632.9625	CtrlCtx4_GBM1_left	hypoxia	hypoxia1	Tumor
X1094	4877.10375	5181.765	CtrlCtx4_GBM1_left	none	Solid Tumor	mgTAMs
X1095	4503.65789473684	5579.36947368421	CtrlCtx4_GBM1_left	hypoxia	hypoxia1	Tumor
X1096	5539.5505	4540.086	CtrlCtx4_GBM1_left	none	Solid Tumor	moTAMs
X1097	5365.0175	4768.69416666667	CtrlCtx4_GBM1_left	none	Solid Tumor	Tumor
X1098	4996.20318181818	5068.51363636364	CtrlCtx4_GBM1_left	none	Solid Tumor	Tumor
X1099	4804.38866666667	5296.93466666667	CtrlCtx4_GBM1_left	hypoxia	hypoxia1	Tumor
X1100	3962.485	6111.195	CtrlCtx4_GBM1_left	hypoxia	hypoxia1	Astro
X1101	4063.481	6010.114	CtrlCtx4_GBM1_left	hypoxia	hypoxia1	Tumor
X1102	5747.361875	4319.509375	CtrlCtx4_GBM1_left	none	Solid Tumor	Tumor
X1103	4024.88611111111	6045.72777777778	CtrlCtx4_GBM1_left	hypoxia	hypoxia1	Tumor
X1104	5124.97666666667	4948.85833333333	CtrlCtx4_GBM1_left	none	Solid Tumor	Tumor
X1105	4897.69777777778	5239.42888888889	CtrlCtx4_GBM1_left	none	Solid Tumor	mgTAMs
X1106	5874.915	4210.71571428571	CtrlCtx4_GBM1_left	none	Solid Tumor	Tumor
X1107	3697.86956521739	6378.29086956522	CtrlCtx4_GBM1_left	none	Solid Tumor	Astro
X1108	3353.31333333333	6717.84	CtrlCtx4_GBM1_left	none	Solid Tumor	moTAMs
X1109	6208.898	3876.57	CtrlCtx4_GBM1_left	none	Solid Tumor	Lymphocytes
X1110	3354.436	6747.282	CtrlCtx4_GBM1_left	none	Solid Tumor	Tumor
X1111	4652.16307692308	5428.61692307692	CtrlCtx4_GBM1_left	hypoxia	hypoxia1	Tumor
X1112	5308.37636363636	4771.89090909091	CtrlCtx4_GBM1_left	none	Solid Tumor	Fibroblast
X1113	4879.429	5198.723	CtrlCtx4_GBM1_left	none	Solid Tumor	moTAMs
X1114	6015.346	4081.402	CtrlCtx4_GBM1_left	none	Solid Tumor	Tr. moTAMs
X1115	5400.31166666667	4686.93	CtrlCtx4_GBM1_left	none	Solid Tumor	Tumor
X1116	6021.01333333333	4065.11444444444	CtrlCtx4_GBM1_left	none	Solid Tumor	Tumor
X1117	4527.648	5556.23666666667	CtrlCtx4_GBM1_left	hypoxia	hypoxia1	Tr. moTAMs
X1118	5222.192	4864.485	CtrlCtx4_GBM1_left	none	Solid Tumor	Astro
X1119	5638.22888888889	4454.91222222222	CtrlCtx4_GBM1_left	none	Solid Tumor	moTAMs
X1120	3869.66954545455	6214.94318181818	CtrlCtx4_GBM1_left	hypoxia	hypoxia1	Tumor
X1121	5462.4815	4634.658	CtrlCtx4_GBM1_left	none	Solid Tumor	Astro
X1122	4485.58666666667	5603.902	CtrlCtx4_GBM1_left	hypoxia	hypoxia1	mgTAMs
X1123	3279.56388888889	6806.49	CtrlCtx4_GBM1_left	none	Solid Tumor	Astro
X1124	6308.66947368421	3788.33894736842	CtrlCtx4_GBM1_left	none	Solid Tumor	Astro
X1125	3830.56363636364	6250.00181818182	CtrlCtx4_GBM1_left	hypoxia	hypoxia1	moTAMs
X1126	3854.35142857143	6239.06928571429	CtrlCtx4_GBM1_left	hypoxia	hypoxia1	Tumor
X1127	4222.59142857143	5864.57	CtrlCtx4_GBM1_left	hypoxia	hypoxia1	Tumor
X1128	4580.15444444445	5514.74888888889	CtrlCtx4_GBM1_left	hypoxia	hypoxia1	Astro
X1129	5023.05636363636	5052.66636363636	CtrlCtx4_GBM1_left	none	Solid Tumor	moTAMs
X1130	4613.72	5474.80833333333	CtrlCtx4_GBM1_left	hypoxia	hypoxia1	Tumor
X1131	5269.36285714286	4825.92142857143	CtrlCtx4_GBM1_left	none	Solid Tumor	Tumor
X1132	4547.39	5537.399375	CtrlCtx4_GBM1_left	hypoxia	hypoxia1	Tr. moTAMs
X1133	4936.98727272727	5159.84181818182	CtrlCtx4_GBM1_left	none	Solid Tumor	moTAMs
X1134	3771.49461538462	6317.96307692308	CtrlCtx4_GBM1_left	none	Solid Tumor	Oligo
X1135	4937.36	5143.84875	CtrlCtx4_GBM1_left	none	Solid Tumor	Lymphocytes
X1136	5238.349	4866.31	CtrlCtx4_GBM1_left	none	Solid Tumor	Tr. moTAMs
X1137	6105.46166666667	3983.8625	CtrlCtx4_GBM1_left	none	Solid Tumor	Tumor
X1138	5200.548	4890.322	CtrlCtx4_GBM1_left	none	Solid Tumor	moTAMs
X1139	6281.36583333333	3834.00666666667	CtrlCtx4_GBM1_left	none	Solid Tumor	Tumor
X1140	5752.23416666667	4342.48833333333	CtrlCtx4_GBM1_left	none	Solid Tumor	Tumor
X1141	5825.7325	4286.00708333333	CtrlCtx4_GBM1_left	none	Solid Tumor	Oligo
X1142	3792.96210526316	6308.44578947368	CtrlCtx4_GBM1_left	none	Solid Tumor	Astro
X1143	4424.9225	5686.06875	CtrlCtx4_GBM1_left	hypoxia	hypoxia1	Tumor
X1144	5391.40636363636	4731.72727272727	CtrlCtx4_GBM1_left	none	Solid Tumor	Tumor
X1145	4353.61181818182	5753.44	CtrlCtx4_GBM1_left	hypoxia	hypoxia1	Tumor
X1146	4345.93416666667	5737.81833333333	CtrlCtx4_GBM1_left	hypoxia	hypoxia1	Tumor
X1147	4390.00571428571	5714.66142857143	CtrlCtx4_GBM1_left	hypoxia	hypoxia1	moTAMs
X1148	4713.597	5377.308	CtrlCtx4_GBM1_left	hypoxia	hypoxia1	Tumor
X1149	6125.08636363636	3968.57954545455	CtrlCtx4_GBM1_left	none	Solid Tumor	Neuron
X1150	5846.09222222222	4266.39555555556	CtrlCtx4_GBM1_left	none	Solid Tumor	Tumor
X1151	5993.849	4117.1575	CtrlCtx4_GBM1_left	none	Solid Tumor	Tr. moTAMs
X1152	4855.34642857143	5266.65714285714	CtrlCtx4_GBM1_left	none	Solid Tumor	Tr. moTAMs
X1153	5160.77428571428	4950.31857142857	CtrlCtx4_GBM1_left	none	Solid Tumor	moTAMs
X1154	4189.67777777778	5948.43888888889	CtrlCtx4_GBM1_left	hypoxia	hypoxia1	Tumor
X1155	4640.08	5463.81833333333	CtrlCtx4_GBM1_left	hypoxia	hypoxia1	Tumor
X1156	3376.00090909091	6730.72454545455	CtrlCtx4_GBM1_left	none	Solid Tumor	Tumor
X1157	5778.34928571429	4330.34357142857	CtrlCtx4_GBM1_left	none	Solid Tumor	Tr. moTAMs
X1158	4568.01272727273	5529.34545454546	CtrlCtx4_GBM1_left	hypoxia	hypoxia1	Tumor
X1159	4660.29266666667	5458.12466666667	CtrlCtx4_GBM1_left	hypoxia	hypoxia1	Tumor
X1160	5172.68428571429	4919.34857142857	CtrlCtx4_GBM1_left	none	Solid Tumor	Tumor
X1161	5635.43083333333	4486.44916666667	CtrlCtx4_GBM1_left	none	Solid Tumor	Tumor
X1162	3928.83591836735	6192.90857142857	CtrlCtx4_GBM1_left	hypoxia	hypoxia1	moTAMs
X1163	6291.27944444444	3813.70777777778	CtrlCtx4_GBM1_left	none	Solid Tumor	moTAMs
X1164	3814.64923076923	6317.50307692308	CtrlCtx4_GBM1_left	hypoxia	hypoxia1	Tumor
X1165	6184.692	3924.192	CtrlCtx4_GBM1_left	none	Solid Tumor	mgTAMs
X1166	5342.59066666667	4785.09666666667	CtrlCtx4_GBM1_left	none	Solid Tumor	Tumor
X1167	3946.459	6170.0535	CtrlCtx4_GBM1_left	hypoxia	hypoxia1	Tumor
X1168	3881.17875	6243.23	CtrlCtx4_GBM1_left	hypoxia	hypoxia1	mgTAMs
X1169	4571.56666666667	5548.57444444445	CtrlCtx4_GBM1_left	hypoxia	hypoxia1	Tumor
X1170	6355.49166666667	3769.36416666667	CtrlCtx4_GBM1_left	none	Solid Tumor	Tumor
X1171	6068.66294117647	4042.19470588235	CtrlCtx4_GBM1_left	none	Solid Tumor	Tumor
X1172	6198.968	3920.27	CtrlCtx4_GBM1_left	none	Solid Tumor	Tr. moTAMs
X1173	4047.1275	6097.59083333333	CtrlCtx4_GBM1_left	hypoxia	hypoxia1	Tr. moTAMs
X1174	6139.46529411765	3986.51941176471	CtrlCtx4_GBM1_left	none	Solid Tumor	moTAMs
X1175	5194.53857142857	4927.91857142857	CtrlCtx4_GBM1_left	none	Solid Tumor	moTAMs
X1176	4460	5641.8575	CtrlCtx4_GBM1_left	hypoxia	hypoxia1	Tumor
X1177	3177.93125	6937.8425	CtrlCtx4_GBM1_left	none	Solid Tumor	Tr. moTAMs
X1178	6390.69066666667	3729.47666666667	CtrlCtx4_GBM1_left	none	Solid Tumor	moTAMs
X1179	4721.0580952381	5395.02476190476	CtrlCtx4_GBM1_left	hypoxia	hypoxia1	Tumor
X1180	5770.34909090909	4352.45	CtrlCtx4_GBM1_left	none	Solid Tumor	Tumor
X1181	5869.75642857143	4252.21071428571	CtrlCtx4_GBM1_left	none	Solid Tumor	Neuron
X1182	5062.59888888889	5065.73666666667	CtrlCtx4_GBM1_left	none	Solid Tumor	moTAMs
X1183	6124.49428571429	3990.97142857143	CtrlCtx4_GBM1_left	none	Solid Tumor	moTAMs
X1184	5453.61444444445	4674.96888888889	CtrlCtx4_GBM1_left	none	Solid Tumor	Endothelial cells
X1185	3796.34692307692	6335.81615384616	CtrlCtx4_GBM1_left	none	Solid Tumor	Tumor
X1186	5067.1075	5034.485	CtrlCtx4_GBM1_left	none	Solid Tumor	Tr. moTAMs
X1187	5495.314	4593.357	CtrlCtx4_GBM1_left	none	Solid Tumor	Tumor
X1188	3530.65625	6613.44	CtrlCtx4_GBM1_left	none	Solid Tumor	Tumor
X1189	3509.75869565217	6629.19347826087	CtrlCtx4_GBM1_left	none	Solid Tumor	Tumor
X1190	4477.97111111111	5655.21444444444	CtrlCtx4_GBM1_left	hypoxia	hypoxia1	Tumor
X1191	5045.83285714286	5076.94714285714	CtrlCtx4_GBM1_left	none	Solid Tumor	mgTAMs
X1192	6159.828	3923.009	CtrlCtx4_GBM1_left	none	Solid Tumor	Oligo
X1193	6186.18941176471	3946.89764705882	CtrlCtx4_GBM1_left	none	Solid Tumor	Tr. moTAMs
X1194	6328.16	3821.97	CtrlCtx4_GBM1_left	none	Solid Tumor	mgTAMs
X1195	3404.32583333333	6774.17416666667	CtrlCtx4_GBM1_left	none	Solid Tumor	Tumor
X1196	4526.84833333333	5592.08555555556	CtrlCtx4_GBM1_left	hypoxia	hypoxia1	Tr. moTAMs
X1197	4240.37	5901.91615384615	CtrlCtx4_GBM1_left	hypoxia	hypoxia1	Astro
X1198	4285.423	5837.362	CtrlCtx4_GBM1_left	hypoxia	hypoxia1	Tumor
X1199	3251.106	6874.705	CtrlCtx4_GBM1_left	none	Solid Tumor	Neuron
X1200	5948.245	4166.216875	CtrlCtx4_GBM1_left	none	Solid Tumor	mgTAMs
X1201	4959.20625	5171.41	CtrlCtx4_GBM1_left	none	Solid Tumor	Oligo
X1202	3425.92	6705.75166666667	CtrlCtx4_GBM1_left	none	Solid Tumor	Tumor
X1203	5883.211	4255.235	CtrlCtx4_GBM1_left	none	Solid Tumor	moTAMs
X1204	4344.28952380952	5785.81428571429	CtrlCtx4_GBM1_left	hypoxia	hypoxia1	Tumor
X1205	4656.13846153846	5489.92615384615	CtrlCtx4_GBM1_left	hypoxia	hypoxia1	Astro
X1206	5140.2675	4988.7825	CtrlCtx4_GBM1_left	none	Solid Tumor	Tr. moTAMs
X1207	5826.31272727273	4309.26272727273	CtrlCtx4_GBM1_left	none	Solid Tumor	Tumor
X1208	5215.46	4919.17583333333	CtrlCtx4_GBM1_left	none	Solid Tumor	Tumor
X1209	6260.08214285714	3889.98	CtrlCtx4_GBM1_left	none	Solid Tumor	Tumor
X1210	3057.735	7066.68285714286	CtrlCtx4_GBM1_left	none	Solid Tumor	Neuron
X1211	3194.84153846154	6946.27692307692	CtrlCtx4_GBM1_left	none	Solid Tumor	Tr. moTAMs
X1212	3352.22	6784.31714285714	CtrlCtx4_GBM1_left	none	Solid Tumor	mgTAMs
X1213	3457.08285714286	6663.93428571428	CtrlCtx4_GBM1_left	none	Solid Tumor	Tr. moTAMs
X1214	3671.50833333333	6483.89833333333	CtrlCtx4_GBM1_left	none	Solid Tumor	Tumor
X1215	6213.67375	3936.68125	CtrlCtx4_GBM1_left	none	Solid Tumor	moTAMs
X1216	4597.5925	5543.1225	CtrlCtx4_GBM1_left	hypoxia	hypoxia1	Tumor
X1217	6337.93	3786.62	CtrlCtx4_GBM1_left	none	Solid Tumor	Tr. moTAMs
X1218	6441.39571428572	3719.05285714286	CtrlCtx4_GBM1_left	none	Solid Tumor	Tumor
X1219	6178.77125	3989.14875	CtrlCtx4_GBM1_left	none	Solid Tumor	Endothelial cells
X1220	4266.17681818182	5887.95818181818	CtrlCtx4_GBM1_left	hypoxia	hypoxia1	Tr. moTAMs
X1221	5801.20444444444	4350.38166666667	CtrlCtx4_GBM1_left	none	Solid Tumor	mgTAMs
X1222	4720.72	5415.43	CtrlCtx4_GBM1_left	hypoxia	hypoxia1	moTAMs
X1223	4424.33857142857	5716.16	CtrlCtx4_GBM1_left	hypoxia	hypoxia1	moTAMs
X1224	6176.052	3964.586	CtrlCtx4_GBM1_left	none	Solid Tumor	moTAMs
X1225	4825.55857142857	5322.44857142857	CtrlCtx4_GBM1_left	hypoxia	hypoxia1	Tr. moTAMs
X1226	3235.59529411765	6897.41176470588	CtrlCtx4_GBM1_left	none	Solid Tumor	Tumor
X1227	4400.452	5755.88933333333	CtrlCtx4_GBM1_left	hypoxia	hypoxia1	Tumor
X1228	3993.40111111111	6147.64555555555	CtrlCtx4_GBM1_left	hypoxia	hypoxia1	Tr. moTAMs
X1229	4758.95117647059	5395.00823529412	CtrlCtx4_GBM1_left	hypoxia	hypoxia1	mgTAMs
X1230	5868.76117647059	4275.49117647059	CtrlCtx4_GBM1_left	none	Solid Tumor	Astro
X1231	4684.70842105263	5470.81157894737	CtrlCtx4_GBM1_left	hypoxia	hypoxia1	Tumor
X1232	4073.31476190476	6070.94	CtrlCtx4_GBM1_left	hypoxia	hypoxia1	Tr. moTAMs
X1233	6363.53428571429	3793.26428571429	CtrlCtx4_GBM1_left	none	Solid Tumor	Tr. moTAMs
X1234	3426.66333333333	6723.46888888889	CtrlCtx4_GBM1_left	none	Solid Tumor	Tumor
X1235	3312.01764705882	6838.91823529412	CtrlCtx4_GBM1_left	none	Solid Tumor	Tumor
X1236	5980.66142857143	4136.44428571429	CtrlCtx4_GBM1_left	none	Solid Tumor	Tumor
X1237	4414.25111111111	5733.37777777778	CtrlCtx4_GBM1_left	hypoxia	hypoxia1	Tr. moTAMs
X1238	5039.95	5108.82285714286	CtrlCtx4_GBM1_left	none	Solid Tumor	Tumor
X1239	3972.38666666667	6195.00583333333	CtrlCtx4_GBM1_left	hypoxia	hypoxia1	Tr. moTAMs
X1240	6242.61615384615	3910.58	CtrlCtx4_GBM1_left	none	Solid Tumor	Astro
X1241	3400.15727272727	6751.09909090909	CtrlCtx4_GBM1_left	none	Solid Tumor	Tumor
X1242	5848.3125	4292.12333333333	CtrlCtx4_GBM1_left	none	Solid Tumor	Tumor
X1243	3945.18555555556	6209.94444444444	CtrlCtx4_GBM1_left	hypoxia	hypoxia1	Tumor
X1244	4666.04	5478.779	CtrlCtx4_GBM1_left	hypoxia	hypoxia1	Tumor
X1245	4496.46	5663.0775	CtrlCtx4_GBM1_left	hypoxia	hypoxia1	Tr. moTAMs
X1246	4892.51888888889	5262.35555555556	CtrlCtx4_GBM1_left	none	Solid Tumor	Tumor
X1247	4702.98166666667	5456.79666666667	CtrlCtx4_GBM1_left	hypoxia	hypoxia1	Neuron
X1248	3106.43272727273	7050.84090909091	CtrlCtx4_GBM1_left	none	Solid Tumor	Tr. moTAMs
X1249	3983.5	6169.40368421053	CtrlCtx4_GBM1_left	hypoxia	hypoxia1	Tr. moTAMs
X1250	4556.8675	5569.75	CtrlCtx4_GBM1_left	hypoxia	hypoxia1	mgTAMs
X1251	3145.415	7012.27666666667	CtrlCtx4_GBM1_left	none	Solid Tumor	Tumor
X1252	3698.54125	6460.0675	CtrlCtx4_GBM1_left	none	Solid Tumor	moTAMs
X1253	5411.80444444444	4745.50222222222	CtrlCtx4_GBM1_left	none	Solid Tumor	moTAMs
X1254	4035.75071428571	6117.32785714286	CtrlCtx4_GBM1_left	hypoxia	hypoxia1	moTAMs
X1255	5128.68583333333	5029.18666666667	CtrlCtx4_GBM1_left	none	Solid Tumor	Tumor
X1256	4808.92583333333	5351.82083333333	CtrlCtx4_GBM1_left	hypoxia	hypoxia1	Tumor
X1257	4622.41461538461	5542.57615384615	CtrlCtx4_GBM1_left	hypoxia	hypoxia1	Tumor
X1258	3768.986	6340.49066666667	CtrlCtx4_GBM1_left	none	Solid Tumor	Tr. moTAMs
X1259	6022.42444444444	4140.64333333333	CtrlCtx4_GBM1_left	none	Solid Tumor	moTAMs
X1260	3276.76888888889	6882.07333333333	CtrlCtx4_GBM1_left	none	Solid Tumor	Neuron
X1261	4919.04833333333	5250.3775	CtrlCtx4_GBM1_left	none	Solid Tumor	Tumor
X1262	5212.56384615385	4985.28461538462	CtrlCtx4_GBM1_left	none	Solid Tumor	Tr. moTAMs
X1263	5696.81230769231	4465.97307692308	CtrlCtx4_GBM1_left	none	Solid Tumor	Tumor
X1264	3185.63875	6974.3475	CtrlCtx4_GBM1_left	none	Solid Tumor	Tr. moTAMs
X1265	4739.89714285714	5400.43	CtrlCtx4_GBM1_left	hypoxia	hypoxia1	Tumor
X1266	5685.6075	4485.49375	CtrlCtx4_GBM1_left	none	Solid Tumor	moTAMs
X1267	5391.95615384615	4779.07384615385	CtrlCtx4_GBM1_left	none	Solid Tumor	Tumor
X1268	3492.97	6652.866	CtrlCtx4_GBM1_left	none	Solid Tumor	Tumor
X1269	4788.60454545455	5390.79545454545	CtrlCtx4_GBM1_left	hypoxia	hypoxia1	Tumor
X1270	6430.84875	3740.375625	CtrlCtx4_GBM1_left	none	Solid Tumor	Tumor
X1271	6073.13631578947	4092.28	CtrlCtx4_GBM1_left	none	Solid Tumor	Tumor
X1272	4651.70666666667	5511.26	CtrlCtx4_GBM1_left	hypoxia	hypoxia1	Tumor
X1273	5215.83333333333	4961.61333333333	CtrlCtx4_GBM1_left	none	Solid Tumor	moTAMs
X1274	6493.03454545454	3683.71909090909	CtrlCtx4_GBM1_left	none	Solid Tumor	Neuron
X1275	3200.36285714286	6976.48571428571	CtrlCtx4_GBM1_left	none	Solid Tumor	Tumor
X1276	5260.739	4907.375	CtrlCtx4_GBM1_left	none	Solid Tumor	Tumor
X1277	6306.52961538462	3853.26153846154	CtrlCtx4_GBM1_left	none	Solid Tumor	Tumor
X1278	4072.70375	6096.3725	CtrlCtx4_GBM1_left	hypoxia	hypoxia1	Tr. moTAMs
X1279	4647.96866666667	5531.14666666667	CtrlCtx4_GBM1_left	hypoxia	hypoxia1	Tumor
X1280	5990.21583333333	4176.83	CtrlCtx4_GBM1_left	none	Solid Tumor	Tumor
X1281	5724.354	4482.46	CtrlCtx4_GBM1_left	none	Solid Tumor	mgTAMs
X1282	6233.19142857143	3948.04857142857	CtrlCtx4_GBM1_left	none	Solid Tumor	Tumor
X1283	5500.20181818182	4670.39090909091	CtrlCtx4_GBM1_left	none	Solid Tumor	moTAMs
X1284	4540.2175	5626.07416666667	CtrlCtx4_GBM1_left	hypoxia	hypoxia1	Tumor
X1285	4359.06764705882	5810.31411764706	CtrlCtx4_GBM1_left	hypoxia	hypoxia1	Tr. moTAMs
X1286	4293.17038461538	5885.27	CtrlCtx4_GBM1_left	hypoxia	hypoxia1	Tumor
X1287	3337.06	6842.82	CtrlCtx4_GBM1_left	none	Solid Tumor	Tumor
X1289	5846.733	4316.906	CtrlCtx4_GBM1_left	none	Solid Tumor	Tumor
X1290	3898.63347826087	6267.05434782609	CtrlCtx4_GBM1_left	hypoxia	hypoxia1	Tumor
X1291	5746.7055	4438.949	CtrlCtx4_GBM1_left	none	Solid Tumor	mgTAMs
X1292	3259.50230769231	6917.15615384615	CtrlCtx4_GBM1_left	none	Solid Tumor	moTAMs
X1293	3392.53461538462	6790.21538461539	CtrlCtx4_GBM1_left	none	Solid Tumor	Tumor
X1294	3131.03214285714	7055.92928571429	CtrlCtx4_GBM1_left	none	Solid Tumor	Tumor
X1295	3432.48416666667	6757.125	CtrlCtx4_GBM1_left	none	Solid Tumor	mgTAMs
X1296	3850.06347826087	6323.02260869565	CtrlCtx4_GBM1_left	hypoxia	hypoxia1	Tr. moTAMs
X1297	4947.01454545455	5242.19818181818	CtrlCtx4_GBM1_left	none	Solid Tumor	Tumor
X1298	3455.36681818182	6726.91545454545	CtrlCtx4_GBM1_left	none	Solid Tumor	Tumor
X1299	5328.10842105263	4855.21368421053	CtrlCtx4_GBM1_left	none	Solid Tumor	Astro
X1300	4852.83095238095	5315.18428571429	CtrlCtx4_GBM1_left	hypoxia	hypoxia1	Tumor
X1301	6061.08208333333	4129.84458333333	CtrlCtx4_GBM1_left	none	Solid Tumor	Tumor
X1302	3165.00714285714	7030.5	CtrlCtx4_GBM1_left	none	Solid Tumor	Tr. moTAMs
X1303	3815.268	6341.88	CtrlCtx4_GBM1_left	none	Solid Tumor	Tumor
X1304	4338.32222222222	5824.07333333333	CtrlCtx4_GBM1_left	hypoxia	hypoxia1	Tr. moTAMs
X1305	5543.962	4639.811	CtrlCtx4_GBM1_left	none	Solid Tumor	mgTAMs
X1306	4064.23090909091	6126.92909090909	CtrlCtx4_GBM1_left	hypoxia	hypoxia1	Tumor
X1307	5095.258	5093.401	CtrlCtx4_GBM1_left	none	Solid Tumor	Tumor
X1308	4830.98222222222	5361.29	CtrlCtx4_GBM1_left	hypoxia	hypoxia1	Astro
X1309	5361.528	4795.235	CtrlCtx4_GBM1_left	none	Solid Tumor	Tumor
X1310	5108.74153846154	5072.01384615385	CtrlCtx4_GBM1_left	none	Solid Tumor	Tr. moTAMs
X1311	5411.58666666667	4761.1975	CtrlCtx4_GBM1_left	none	Solid Tumor	Tumor
X1312	4113	6091.985	CtrlCtx4_GBM1_left	hypoxia	hypoxia1	Tr. moTAMs
X1313	4485.687	5683.102	CtrlCtx4_GBM1_left	hypoxia	hypoxia1	Tr. moTAMs
X1314	3656.882	6530.164	CtrlCtx4_GBM1_left	none	Solid Tumor	moTAMs
X1315	6286.008125	3898.4471875	CtrlCtx4_GBM1_left	none	Solid Tumor	mgTAMs
X1316	3530.29588235294	6663.94352941176	CtrlCtx4_GBM1_left	none	Solid Tumor	Astro
X1317	6325.49	3864.014	CtrlCtx4_GBM1_left	none	Solid Tumor	Tr. moTAMs
X1318	5918.1785	4265.8125	CtrlCtx4_GBM1_left	none	Solid Tumor	moTAMs
X1319	3547.26428571429	6628.07857142857	CtrlCtx4_GBM1_left	none	Solid Tumor	Astro
X1320	6459.442	3735.758	CtrlCtx4_GBM1_left	none	Solid Tumor	mgTAMs
X1321	3832.53411764706	6359.09411764706	CtrlCtx4_GBM1_left	hypoxia	hypoxia1	Tumor
X1322	5269.80222222222	4926.54222222222	CtrlCtx4_GBM1_left	none	Solid Tumor	Astro
X1323	4963.03529411765	5235.79588235294	CtrlCtx4_GBM1_left	none	Solid Tumor	Oligo
X1324	3968.19571428571	6216.14714285714	CtrlCtx4_GBM1_left	hypoxia	hypoxia1	mgTAMs
X1325	5774.23888888889	4430.68740740741	CtrlCtx4_GBM1_left	none	Solid Tumor	Tumor
X1326	5626.349	4545.138	CtrlCtx4_GBM1_left	none	Solid Tumor	Tumor
X1327	3102.80133333333	7080.43133333333	CtrlCtx4_GBM1_left	none	Solid Tumor	Tumor
X1328	4600.574	5568.82	CtrlCtx4_GBM1_left	hypoxia	hypoxia1	moTAMs
X1329	4534.8219047619	5650.80238095238	CtrlCtx4_GBM1_left	hypoxia	hypoxia1	Tumor
X1330	6314.25708333333	3878.37958333333	CtrlCtx4_GBM1_left	none	Solid Tumor	Tr. moTAMs
X1331	3082.3575	7107.93583333333	CtrlCtx4_GBM1_left	none	Solid Tumor	moTAMs
X1332	3147.61333333333	7026.14666666667	CtrlCtx4_GBM1_left	none	Solid Tumor	Tumor
X1333	4454.75857142857	5739.28214285714	CtrlCtx4_GBM1_left	hypoxia	hypoxia1	Tr. moTAMs
X1334	4717.01454545455	5477.76818181818	CtrlCtx4_GBM1_left	hypoxia	hypoxia1	Tumor
X1335	3342.12272727273	6821.59636363636	CtrlCtx4_GBM1_left	none	Solid Tumor	Oligo
X1336	3881.815	6279.70666666667	CtrlCtx4_GBM1_left	hypoxia	hypoxia1	Tumor
X1337	4650.757	5550.962	CtrlCtx4_GBM1_left	hypoxia	hypoxia1	Tumor
X1338	3628.15235294118	6558.6	CtrlCtx4_GBM1_left	none	Solid Tumor	Astro
X1339	3576.20888888889	6610.34111111111	CtrlCtx4_GBM1_left	none	Solid Tumor	Tumor
X1340	4993.16769230769	5213.48461538461	CtrlCtx4_GBM1_left	none	Solid Tumor	mgTAMs
X1341	4321.41375	5881.31	CtrlCtx4_GBM1_left	hypoxia	hypoxia1	Tumor
X1343	5406.252	4801.1895	CtrlCtx4_GBM1_left	none	Solid Tumor	Tumor
X1344	3958.1725	6232.29833333333	CtrlCtx4_GBM1_left	hypoxia	hypoxia1	Tr. moTAMs
X1345	4192.4	6020.27571428571	CtrlCtx4_GBM1_left	hypoxia	hypoxia1	Tumor
X1346	6302.09666666667	3913.4	CtrlCtx4_GBM1_left	none	Solid Tumor	Tumor
X1347	3114.00230769231	7099.55384615385	CtrlCtx4_GBM1_left	none	Solid Tumor	mgTAMs
X1348	5190.16714285714	5007.79	CtrlCtx4_GBM1_left	none	Solid Tumor	Tumor
X1349	3669.44357142857	6540.62928571429	CtrlCtx4_GBM1_left	none	Solid Tumor	Tumor
X1350	5364.03333333333	4815.71555555556	CtrlCtx4_GBM1_left	none	Solid Tumor	Tumor
X1351	5228.748	4978.588	CtrlCtx4_GBM1_left	none	Solid Tumor	Tumor
X1352	3215.965	6960.96	CtrlCtx4_GBM1_left	none	Solid Tumor	Tumor
X1353	4873.12222222222	5334.18777777778	CtrlCtx4_GBM1_left	hypoxia	hypoxia1	Tr. moTAMs
X1354	5458.29285714286	4755.07571428571	CtrlCtx4_GBM1_left	none	Solid Tumor	Tumor
X1355	4157.23727272727	6052.29181818182	CtrlCtx4_GBM1_left	hypoxia	hypoxia1	moTAMs
X1356	3316.15375	6864.79125	CtrlCtx4_GBM1_left	none	Solid Tumor	moTAMs
X1357	3607.93909090909	6566.65454545454	CtrlCtx4_GBM1_left	none	Solid Tumor	Tumor
X1358	6473.46333333333	3718.48761904762	CtrlCtx4_GBM1_left	none	Solid Tumor	Oligo
X1359	5803.29882352941	4402.15235294118	CtrlCtx4_GBM1_left	none	Solid Tumor	Tumor
X1360	5089.40071428571	5113.27642857143	CtrlCtx4_GBM1_left	none	Solid Tumor	Oligo
X1361	3987.103	6218.839	CtrlCtx4_GBM1_left	hypoxia	hypoxia1	Tr. moTAMs
X1362	4383.875	5843.269	CtrlCtx4_GBM1_left	hypoxia	hypoxia1	Tumor
X1363	5427.516	4774.994	CtrlCtx4_GBM1_left	none	Solid Tumor	Astro
X1364	5471.148	4729.22866666667	CtrlCtx4_GBM1_left	none	Solid Tumor	Tr. moTAMs
X1365	6263.90375	3922.745625	CtrlCtx4_GBM1_left	none	Solid Tumor	mgTAMs
X1366	5844.922	4378.991	CtrlCtx4_GBM1_left	none	Solid Tumor	Tumor
X1367	4268.94454545455	5925.58909090909	CtrlCtx4_GBM1_left	hypoxia	hypoxia1	Tr. moTAMs
X1368	5381.59818181818	4841.75909090909	CtrlCtx4_GBM1_left	none	Solid Tumor	Tumor
X1369	3692.94625	6483.7975	CtrlCtx4_GBM1_left	none	Solid Tumor	Tumor
X1370	4780.496	5418.684	CtrlCtx4_GBM1_left	hypoxia	hypoxia1	Tr. moTAMs
X1371	4734.16583333333	5479.09583333333	CtrlCtx4_GBM1_left	hypoxia	hypoxia1	Tr. moTAMs
X1372	4426.99	5786.52090909091	CtrlCtx4_GBM1_left	hypoxia	hypoxia1	Tumor
X1373	3321.917	6889.687	CtrlCtx4_GBM1_left	none	Solid Tumor	moTAMs
X1374	4767.02277777778	5432.97944444445	CtrlCtx4_GBM1_left	hypoxia	hypoxia1	Tumor
X1375	4813.55222222222	5403.71777777778	CtrlCtx4_GBM1_left	hypoxia	hypoxia1	Tumor
X1376	4982.00111111111	5231.50888888889	CtrlCtx4_GBM1_left	none	Solid Tumor	Tumor
X1377	6286.0658974359	3927.08743589744	CtrlCtx4_GBM1_left	none	Solid Tumor	moTAMs
X1378	5137.939375	5074.90625	CtrlCtx4_GBM1_left	none	Solid Tumor	Tumor
X1379	3779.80888888889	6420.54333333333	CtrlCtx4_GBM1_left	none	Solid Tumor	Tumor
X1380	5088.57545454545	5129.31272727273	CtrlCtx4_GBM1_left	none	Solid Tumor	Tr. moTAMs
X1381	3642.342	6578.068	CtrlCtx4_GBM1_left	none	Solid Tumor	Tumor
X1382	3877.25222222222	6341.69333333333	CtrlCtx4_GBM1_left	hypoxia	hypoxia1	Tumor
X1383	4788.68	5448.11833333333	CtrlCtx4_GBM1_left	hypoxia	hypoxia1	Tumor
X1384	6376.268	3839.098	CtrlCtx4_GBM1_left	none	Solid Tumor	Tr. moTAMs
X1385	6200.00692307692	4016.77384615385	CtrlCtx4_GBM1_left	none	Solid Tumor	Tr. moTAMs
X1386	4442.29090909091	5766.38181818182	CtrlCtx4_GBM1_left	hypoxia	hypoxia1	Tumor
X1387	3128.52294117647	7079.98058823529	CtrlCtx4_GBM1_left	none	Solid Tumor	Tumor
X1388	4311.65090909091	5900.22545454546	CtrlCtx4_GBM1_left	hypoxia	hypoxia1	moTAMs
X1389	5422.67333333333	4788.15166666667	CtrlCtx4_GBM1_left	none	Solid Tumor	Tumor
X1390	5258.40333333333	4955.35	CtrlCtx4_GBM1_left	none	Solid Tumor	Tumor
X1391	5390.45928571429	4821.54285714286	CtrlCtx4_GBM1_left	none	Solid Tumor	Tumor
X1392	3515.69125	6698.3125	CtrlCtx4_GBM1_left	none	Solid Tumor	Oligo
X1393	3894.099375	6311.78125	CtrlCtx4_GBM1_left	hypoxia	hypoxia1	Tumor
X1394	5292.7375	4930.7625	CtrlCtx4_GBM1_left	none	Solid Tumor	Tumor
X1395	5644.42466666667	4560.74466666667	CtrlCtx4_GBM1_left	none	Solid Tumor	Tumor
X1396	3770.3136	6447.3644	CtrlCtx4_GBM1_left	none	Solid Tumor	Tumor
X1397	4582.046	5617.507	CtrlCtx4_GBM1_left	hypoxia	hypoxia1	Tr. moTAMs
X1398	4675.282	5532.452	CtrlCtx4_GBM1_left	hypoxia	hypoxia1	Tr. moTAMs
X1399	4614.46214285714	5592.84357142857	CtrlCtx4_GBM1_left	hypoxia	hypoxia1	Lymphocytes
X1400	4092.54166666667	6135.65666666667	CtrlCtx4_GBM1_left	hypoxia	hypoxia1	Tr. moTAMs
X1401	4597.73529411765	5636.44529411765	CtrlCtx4_GBM1_left	hypoxia	hypoxia1	Tumor
X1402	6520.95826086957	3705.19739130435	CtrlCtx4_GBM1_left	none	Solid Tumor	Tumor
X1403	5839.86	4354.90642857143	CtrlCtx4_GBM1_left	none	Solid Tumor	Tumor
X1404	3737.48277777778	6481.46111111111	CtrlCtx4_GBM1_left	none	Solid Tumor	Tumor
X1405	5515.995	4691.67	CtrlCtx4_GBM1_left	none	Solid Tumor	moTAMs
X1406	3192.02363636364	7018.72363636364	CtrlCtx4_GBM1_left	none	Solid Tumor	Tumor
X1407	4954.81333333333	5267.14111111111	CtrlCtx4_GBM1_left	none	Solid Tumor	Tr. moTAMs
X1408	4004.88066666667	6196.16133333333	CtrlCtx4_GBM1_left	hypoxia	hypoxia1	mgTAMs
X1409	5706.94571428571	4497.62	CtrlCtx4_GBM1_left	none	Solid Tumor	Lymphocytes
X1410	5673.2	4551.78482758621	CtrlCtx4_GBM1_left	none	Solid Tumor	moTAMs
X1412	4565.52631578947	5653.43842105263	CtrlCtx4_GBM1_left	hypoxia	hypoxia1	Tumor
X1413	5338.218	4883.142	CtrlCtx4_GBM1_left	none	Solid Tumor	Tr. moTAMs
X1414	4101.09307692308	6110.86076923077	CtrlCtx4_GBM1_left	hypoxia	hypoxia1	Tr. moTAMs
X1415	3818.18	6410.86285714286	CtrlCtx4_GBM1_left	none	Solid Tumor	Tumor
X1416	6432.598	3766.956	CtrlCtx4_GBM1_left	none	Solid Tumor	Tumor
X1417	6566.61545454545	3632.45636363636	CtrlCtx4_GBM1_left	none	Solid Tumor	Tr. moTAMs
X1418	6218.22454545455	3994.69363636364	CtrlCtx4_GBM1_left	none	Solid Tumor	Astro
X1419	5862.04272727273	4363.38545454545	CtrlCtx4_GBM1_left	none	Solid Tumor	Tumor
X1420	6553.706	3667.653	CtrlCtx4_GBM1_left	none	Solid Tumor	moTAMs
X1421	4171.04857142857	5966.83571428571	CtrlCtx4_GBM1_left	hypoxia	hypoxia1	moTAMs
X1422	5636.8275	4585.89	CtrlCtx4_GBM1_left	none	Solid Tumor	mgTAMs
X1423	4174.896875	6048.430625	CtrlCtx4_GBM1_left	hypoxia	hypoxia1	Lymphocytes
X1424	6275.415	3946.84583333333	CtrlCtx4_GBM1_left	none	Solid Tumor	Tr. moTAMs
X1425	3983.7625	6242.31916666667	CtrlCtx4_GBM1_left	hypoxia	hypoxia1	Astro
X1426	4032.04730769231	6196.36884615385	CtrlCtx4_GBM1_left	hypoxia	hypoxia1	Tr. moTAMs
X1427	5158.49555555556	5068.32777777778	CtrlCtx4_GBM1_left	none	Solid Tumor	Tr. moTAMs
X1428	4994.436	5234.218	CtrlCtx4_GBM1_left	none	Solid Tumor	Tumor
X1429	3341.019375	6901.556875	CtrlCtx4_GBM1_left	none	Solid Tumor	Tumor
X1430	5598.418	4628.69933333333	CtrlCtx4_GBM1_left	none	Solid Tumor	mgTAMs
X1431	3413.11736842105	6818.40947368421	CtrlCtx4_GBM1_left	none	Solid Tumor	Tumor
X1432	4891.156	5337.893	CtrlCtx4_GBM1_left	hypoxia	hypoxia1	Neuron
X1433	4515.84214285714	5700.75	CtrlCtx4_GBM1_left	hypoxia	hypoxia1	Tr. moTAMs
X1434	6367.13	3864.935	CtrlCtx4_GBM1_left	none	Solid Tumor	Tr. moTAMs
X1435	3245.55153846154	6970.98923076923	CtrlCtx4_GBM1_left	none	Solid Tumor	Tumor
X1436	5408.60375	4829.925	CtrlCtx4_GBM1_left	none	Solid Tumor	Tumor
X1437	6622.28315789474	3602.48894736842	CtrlCtx4_GBM1_left	none	Solid Tumor	Tumor
X1438	5550.11285714286	4692.72571428571	CtrlCtx4_GBM1_left	none	Solid Tumor	mgTAMs
X1439	6219.23714285714	4026.80928571429	CtrlCtx4_GBM1_left	none	Solid Tumor	Endothelial cells
X1440	4874.80461538462	5355.87153846154	CtrlCtx4_GBM1_left	hypoxia	hypoxia1	Tumor
X1441	4767.80533333333	5465.286	CtrlCtx4_GBM1_left	hypoxia	hypoxia1	Tumor
X1442	5498.79142857143	4738.13785714286	CtrlCtx4_GBM1_left	none	Solid Tumor	Tumor
X1443	6483.53363636364	3744.27363636364	CtrlCtx4_GBM1_left	none	Solid Tumor	Tr. moTAMs
X1445	5177.868	5045.292	CtrlCtx4_GBM1_left	none	Solid Tumor	Tumor
X1446	4756.04166666667	5488.09833333333	CtrlCtx4_GBM1_left	hypoxia	hypoxia1	Tumor
X1447	4974.95272727273	5261.47272727273	CtrlCtx4_GBM1_left	none	Solid Tumor	Tumor
X1448	4681.84692307692	5547.03307692308	CtrlCtx4_GBM1_left	hypoxia	hypoxia1	Tumor
X1449	4638.95	5590.96	CtrlCtx4_GBM1_left	hypoxia	hypoxia1	Tumor
X1450	3527.38793103448	6708.47517241379	CtrlCtx4_GBM1_left	none	Solid Tumor	Oligo
X1451	4360.28428571429	5924.24857142857	CtrlCtx4_GBM1_left	hypoxia	hypoxia1	Tr. moTAMs
X1452	4349.179375	5884.569375	CtrlCtx4_GBM1_left	hypoxia	hypoxia1	Tumor
X1453	3725.85833333333	6502.64666666667	CtrlCtx4_GBM1_left	none	Solid Tumor	Tr. moTAMs
X1454	5441.60608695652	4792.68652173913	CtrlCtx4_GBM1_left	none	Solid Tumor	Tumor
X1455	6160.82111111111	4081.89555555556	CtrlCtx4_GBM1_left	none	Solid Tumor	Tr. moTAMs
X1456	5449.72176470588	4777.54647058824	CtrlCtx4_GBM1_left	none	Solid Tumor	moTAMs
X1457	4010.268125	6238.814375	CtrlCtx4_GBM1_left	hypoxia	hypoxia1	moTAMs
X1458	4472.80166666667	5754.87944444445	CtrlCtx4_GBM1_left	hypoxia	hypoxia1	Tumor
X1459	3880.815	6365.13333333333	CtrlCtx4_GBM1_left	hypoxia	hypoxia1	Oligo
X1460	6126.87125	4105.32375	CtrlCtx4_GBM1_left	none	Solid Tumor	Tr. moTAMs
X1461	5945.55875	4288.94375	CtrlCtx4_GBM1_left	none	Solid Tumor	Tumor
X1462	4629.4675	5618.415	CtrlCtx4_GBM1_left	hypoxia	hypoxia1	Tr. moTAMs
X1463	6329.66875	3915.04125	CtrlCtx4_GBM1_left	none	Solid Tumor	Tr. moTAMs
X1464	5721.296	4515.70133333333	CtrlCtx4_GBM1_left	none	Solid Tumor	mgTAMs
X1465	4116.930625	6130.11375	CtrlCtx4_GBM1_left	hypoxia	hypoxia1	Tumor
X1466	3393.20714285714	6840.93714285714	CtrlCtx4_GBM1_left	none	Solid Tumor	mgTAMs
X1467	3607.996	6634.966	CtrlCtx4_GBM1_left	none	Solid Tumor	Lymphocytes
X1468	5405.2025	4855.761	CtrlCtx4_GBM1_left	none	Solid Tumor	Tumor
X1469	4613.4775	5652.775625	CtrlCtx4_GBM1_left	hypoxia	hypoxia1	Tumor
X1470	3551.425	6681.94142857143	CtrlCtx4_GBM1_left	none	Solid Tumor	Tumor
X1471	4919.848	5329.899	CtrlCtx4_GBM1_left	hypoxia	hypoxia1	moTAMs
X1472	3622.999375	6616.5225	CtrlCtx4_GBM1_left	none	Solid Tumor	Tr. moTAMs
X1473	4861.38142857143	5381.97428571429	CtrlCtx4_GBM1_left	hypoxia	hypoxia1	Tr. moTAMs
X1474	5997.98	4260.03142857143	CtrlCtx4_GBM1_left	none	Solid Tumor	Tumor
X1475	3263.996	6988.3	CtrlCtx4_GBM1_left	none	Solid Tumor	Astro
X1476	6061.09	4193.94866666667	CtrlCtx4_GBM1_left	none	Solid Tumor	Tumor
X1477	3364.19875	6885.825	CtrlCtx4_GBM1_left	none	Solid Tumor	Tr. moTAMs
X1478	6520.84538461539	3727.80076923077	CtrlCtx4_GBM1_left	none	Solid Tumor	mgTAMs
X1479	4267.24428571429	5977.80714285714	CtrlCtx4_GBM1_left	hypoxia	hypoxia1	moTAMs
X1480	6263.08470588235	3968.18941176471	CtrlCtx4_GBM1_left	none	Solid Tumor	moTAMs
X1481	5136.05333333333	5110.33083333333	CtrlCtx4_GBM1_left	none	Solid Tumor	Tumor
X1482	4447.47727272727	5802.97454545455	CtrlCtx4_GBM1_left	hypoxia	hypoxia1	Tumor
X1483	3792.522	6456.894	CtrlCtx4_GBM1_left	none	Solid Tumor	moTAMs
X1484	5972.77333333333	4289.67333333333	CtrlCtx4_GBM1_left	none	Solid Tumor	mgTAMs
X1485	5104.7425	5140.31125	CtrlCtx4_GBM1_left	none	Solid Tumor	Tr. moTAMs
X1486	3720.254	6521.941	CtrlCtx4_GBM1_left	none	Solid Tumor	moTAMs
X1487	4517.948	5731.362	CtrlCtx4_GBM1_left	hypoxia	hypoxia1	Tumor
X1488	3630.58833333333	6681.71666666667	CtrlCtx4_GBM1_left	none	Solid Tumor	Tumor
X1489	4589.37833333333	5660.5775	CtrlCtx4_GBM1_left	hypoxia	hypoxia1	Tr. moTAMs
X1490	5085.07	5161.43823529412	CtrlCtx4_GBM1_left	none	Solid Tumor	mgTAMs
X1491	5945.315	4309.25083333333	CtrlCtx4_GBM1_left	none	Solid Tumor	Astro
X1492	3420.32	6840.6	CtrlCtx4_GBM1_left	none	Solid Tumor	Tumor
X1493	4145.53428571429	6107.64	CtrlCtx4_GBM1_left	hypoxia	hypoxia1	Tr. moTAMs
X1494	5584.91888888889	4695.51555555556	CtrlCtx4_GBM1_left	none	Solid Tumor	Oligo
X1495	6022.6425	4229.30083333333	CtrlCtx4_GBM1_left	none	Solid Tumor	Tumor
X1496	6312.87318181818	3942.49181818182	CtrlCtx4_GBM1_left	none	Solid Tumor	Astro
X1497	4133.09111111111	6116.91333333333	CtrlCtx4_GBM1_left	hypoxia	hypoxia1	Oligo
X1498	5074.83647058823	5188.77470588235	CtrlCtx4_GBM1_left	none	Solid Tumor	mgTAMs
X1499	4438.15769230769	5820.77538461538	CtrlCtx4_GBM1_left	hypoxia	hypoxia1	Tr. moTAMs
X1500	5548.448	4711.85466666667	CtrlCtx4_GBM1_left	none	Solid Tumor	moTAMs
X1501	4994.34583333333	5266.63416666667	CtrlCtx4_GBM1_left	hypoxia	hypoxia1	Tr. moTAMs
X1502	5520.92625	4743.600625	CtrlCtx4_GBM1_left	none	Solid Tumor	Tumor
X1503	4777.86272727273	5491.45	CtrlCtx4_GBM1_left	hypoxia	hypoxia1	moTAMs
X1504	4332.76222222222	5950.42555555555	CtrlCtx4_GBM1_left	hypoxia	hypoxia1	Tr. moTAMs
X1505	4503.11722222222	5754.91222222222	CtrlCtx4_GBM1_left	hypoxia	hypoxia1	Tumor
X1506	4788.18727272727	5468.31181818182	CtrlCtx4_GBM1_left	hypoxia	hypoxia1	Oligo
X1507	3589.63875	6674.94625	CtrlCtx4_GBM1_left	none	Solid Tumor	Tumor
X1508	3924.84333333333	6342.24916666667	CtrlCtx4_GBM1_left	hypoxia	hypoxia1	mgTAMs
X1509	5462.63	4803.07875	CtrlCtx4_GBM1_left	none	Solid Tumor	Oligo
X1510	3483.070625	6771.17875	CtrlCtx4_GBM1_left	none	Solid Tumor	mgTAMs
X1511	4374.91928571429	5881.38714285714	CtrlCtx4_GBM1_left	hypoxia	hypoxia1	Tumor
X1512	6546.98833333333	3723.67666666667	CtrlCtx4_GBM1_left	none	Solid Tumor	Tr. moTAMs
X1513	3841.87625	6417.6325	CtrlCtx4_GBM1_left	none	Solid Tumor	Tumor
X1514	6512.0025	3747.7395	CtrlCtx4_GBM1_left	none	Solid Tumor	Tumor
X1515	5851.5925	4428.565625	CtrlCtx4_GBM1_left	none	Solid Tumor	Tumor
X1516	3436.45	6828.32833333333	CtrlCtx4_GBM1_left	none	Solid Tumor	Tumor
X1517	4720.85	5545.43666666667	CtrlCtx4_GBM1_left	hypoxia	hypoxia1	Tumor
X1518	6675.78777777778	3602.69222222222	CtrlCtx4_GBM1_left	none	Solid Tumor	Tumor
X1519	3832.2225	6433.67	CtrlCtx4_GBM1_left	none	Solid Tumor	Tr. moTAMs
X1520	6204.95555555556	4057.74388888889	CtrlCtx4_GBM1_left	none	Solid Tumor	Tumor
X1521	5159.538	5099.514	CtrlCtx4_GBM1_left	none	Solid Tumor	Tumor
X1522	6276.75666666667	3990.28444444444	CtrlCtx4_GBM1_left	none	Solid Tumor	moTAMs
X1523	5217.45380952381	5052.88857142857	CtrlCtx4_GBM1_left	none	Solid Tumor	mgTAMs
X1524	3432.01545454545	6854.70727272727	CtrlCtx4_GBM1_left	none	Solid Tumor	Tumor
X1525	4244.87588235294	6019.11823529412	CtrlCtx4_GBM1_left	hypoxia	hypoxia1	Tumor
X1526	6081.56933333333	4177.46333333333	CtrlCtx4_GBM1_left	none	Solid Tumor	moTAMs
X1527	3262.37857142857	7009.49142857143	CtrlCtx4_GBM1_left	none	Solid Tumor	Tumor
X1528	5807.031	4469.744	CtrlCtx4_GBM1_left	none	Solid Tumor	Tr. moTAMs
X1529	4493.12083333333	5776.04583333333	CtrlCtx4_GBM1_left	hypoxia	hypoxia1	Tumor
X1530	6420.09222222222	3868.65666666667	CtrlCtx4_GBM1_left	none	Solid Tumor	mgTAMs
X1531	3213.645	7060.90071428571	CtrlCtx4_GBM1_left	none	Solid Tumor	mgTAMs
X1532	4207.473	6068.8	CtrlCtx4_GBM1_left	hypoxia	hypoxia1	Tumor
X1533	5149.64583333333	5130.77916666667	CtrlCtx4_GBM1_left	none	Solid Tumor	Tumor
X1534	4838.61	5385.57428571429	CtrlCtx4_GBM1_left	hypoxia	hypoxia1	Tumor
X1535	4164.85545454545	6120.32363636364	CtrlCtx4_GBM1_left	hypoxia	hypoxia1	Tumor
X1536	4086.84357142857	6172.655	CtrlCtx4_GBM1_left	hypoxia	hypoxia1	Tumor
X1537	6092.50916666667	4205.105	CtrlCtx4_GBM1_left	none	Solid Tumor	Tr. moTAMs
X1538	4140.74814814815	6138.26740740741	CtrlCtx4_GBM1_left	hypoxia	hypoxia1	moTAMs
X1539	6114.82666666667	4153.9275	CtrlCtx4_GBM1_left	none	Solid Tumor	Neuron
X1540	3686.72153846154	6580.65923076923	CtrlCtx4_GBM1_left	none	Solid Tumor	Astro
X1541	4604.464375	5683.7625	CtrlCtx4_GBM1_left	hypoxia	hypoxia1	Tumor
X1542	3533.056	6737.24066666667	CtrlCtx4_GBM1_left	none	Solid Tumor	Tumor
X1543	4691.49578947368	5586.53842105263	CtrlCtx4_GBM1_left	hypoxia	hypoxia1	Tumor
X1544	6333.06727272727	3947.45272727273	CtrlCtx4_GBM1_left	none	Solid Tumor	Tumor
X1545	4557.384	5713.922	CtrlCtx4_GBM1_left	hypoxia	hypoxia1	Tumor
X1546	5739.74444444444	4530.33333333333	CtrlCtx4_GBM1_left	none	Solid Tumor	Tumor
X1547	6258.77653846154	4021.05307692308	CtrlCtx4_GBM1_left	none	Solid Tumor	mgTAMs
X1548	6615.96142857143	3679.82142857143	CtrlCtx4_GBM1_left	none	Solid Tumor	moTAMs
X1549	4051.07583333333	6229.05416666667	CtrlCtx4_GBM1_left	hypoxia	hypoxia1	mgTAMs
X1550	3852.56916666667	6436.0325	CtrlCtx4_GBM1_left	none	Solid Tumor	Tumor
X1551	5887.22923076923	4367.58923076923	CtrlCtx4_GBM1_left	none	Solid Tumor	moTAMs
X1552	4732.146	5531.996	CtrlCtx4_GBM1_left	hypoxia	hypoxia1	Tumor
X1553	3608.36333333333	6680.03916666667	CtrlCtx4_GBM1_left	none	Solid Tumor	Astro
X1554	6007.71818181818	4282.54272727273	CtrlCtx4_GBM1_left	none	Solid Tumor	Oligo
X1555	6394.15294117647	3881.68176470588	CtrlCtx4_GBM1_left	none	Solid Tumor	moTAMs
X1556	6659.296	3621.481	CtrlCtx4_GBM1_left	none	Solid Tumor	Tr. moTAMs
X1557	4872.33416666667	5431.38166666667	CtrlCtx4_GBM1_left	hypoxia	hypoxia1	Tr. moTAMs
X1558	3265.63	7022.69	CtrlCtx4_GBM1_left	none	Solid Tumor	Tr. moTAMs
X1559	3874.571	6436.751	CtrlCtx4_GBM1_left	hypoxia	hypoxia1	Tumor
X1560	3321.85	6957.195	CtrlCtx4_GBM1_left	none	Solid Tumor	Tumor
X1561	4399.69388888889	5871.85861111111	CtrlCtx4_GBM1_left	hypoxia	hypoxia1	moTAMs
X1562	4760.783125	5522.528125	CtrlCtx4_GBM1_left	hypoxia	hypoxia1	Tumor
X1563	5016.73444444444	5274.42111111111	CtrlCtx4_GBM1_left	hypoxia	hypoxia1	Tumor
X1564	4772.46714285714	5511.36928571429	CtrlCtx4_GBM1_left	hypoxia	hypoxia1	Tumor
X1565	4849.08230769231	5433.11538461538	CtrlCtx4_GBM1_left	hypoxia	hypoxia1	Oligo
X1566	5602.30230769231	4679.33153846154	CtrlCtx4_GBM1_left	none	Solid Tumor	Astro
X1567	6615.73529411765	3661.51058823529	CtrlCtx4_GBM1_left	none	Solid Tumor	moTAMs
X1568	3295.12125	6991.7025	CtrlCtx4_GBM1_left	none	Solid Tumor	moTAMs
X1569	4547.34	5727.798	CtrlCtx4_GBM1_left	hypoxia	hypoxia1	Astro
X1570	6357.01	3930.71666666667	CtrlCtx4_GBM1_left	none	Solid Tumor	Tumor
X1571	4016.33	6274.415	CtrlCtx4_GBM1_left	hypoxia	hypoxia1	Tr. moTAMs
X1572	4481.25384615385	5802.29923076923	CtrlCtx4_GBM1_left	hypoxia	hypoxia1	Neuron
X1573	5513.7225	4760.2875	CtrlCtx4_GBM1_left	none	Solid Tumor	Tr. moTAMs
X1574	2856.91888888889	7448.93555555556	CtrlCtx4_GBM1_left	none	Solid Tumor	Tr. moTAMs
X1575	4814.09909090909	5477.32363636364	CtrlCtx4_GBM1_left	hypoxia	hypoxia1	Tumor
X1576	4033.65142857143	6253.33571428571	CtrlCtx4_GBM1_left	hypoxia	hypoxia1	Tr. moTAMs
X1577	3807.27333333333	6466.95333333333	CtrlCtx4_GBM1_left	none	Solid Tumor	Oligo
X1578	3376.41857142857	6915.07571428572	CtrlCtx4_GBM1_left	none	Solid Tumor	Tumor
X1579	5576.27555555556	4715.16333333333	CtrlCtx4_GBM1_left	none	Solid Tumor	Astro
X1580	4467.78636363636	5820.72363636364	CtrlCtx4_GBM1_left	hypoxia	hypoxia1	Tumor
X1581	4970.985	5309.19071428571	CtrlCtx4_GBM1_left	hypoxia	hypoxia1	Tumor
X1582	4888.60857142857	5389.80142857143	CtrlCtx4_GBM1_left	hypoxia	hypoxia1	Tumor
X1583	5144.49636363636	5154.52090909091	CtrlCtx4_GBM1_left	none	Solid Tumor	Tumor
X1584	3783.985	6517.3875	CtrlCtx4_GBM1_left	none	Solid Tumor	Tumor
X1585	4754.452	5543.931	CtrlCtx4_GBM1_left	hypoxia	hypoxia1	Tumor
X1586	3389.42071428571	6896.66142857143	CtrlCtx4_GBM1_left	none	Solid Tumor	Tumor
X1587	6216.45444444444	4085.62333333333	CtrlCtx4_GBM1_left	none	Solid Tumor	Tumor
X1588	4101.09	6198.4275	CtrlCtx4_GBM1_left	hypoxia	hypoxia1	Tumor
X1589	6295.94	3981.50461538462	CtrlCtx4_GBM1_left	none	Solid Tumor	mgTAMs
X1590	3885.82285714286	6395.57357142857	CtrlCtx4_GBM1_left	hypoxia	hypoxia1	moTAMs
X1591	3971.037	6329.244	CtrlCtx4_GBM1_left	hypoxia	hypoxia1	moTAMs
X1592	5181.63875	5101.7475	CtrlCtx4_GBM1_left	none	Solid Tumor	Tr. moTAMs
X1593	5781.85285714286	4490.48285714286	CtrlCtx4_GBM1_left	none	Solid Tumor	moTAMs
X1594	6114.16272727273	4187.50636363636	CtrlCtx4_GBM1_left	none	Solid Tumor	Tr. moTAMs
X1595	5378.07375	4905.153125	CtrlCtx4_GBM1_left	none	Solid Tumor	Astro
X1596	4392.63	5897.477	CtrlCtx4_GBM1_left	hypoxia	hypoxia1	Tumor
X1597	5411.897	4879.412	CtrlCtx4_GBM1_left	none	Solid Tumor	Tumor
X1598	6030.97533333333	4261.30666666667	CtrlCtx4_GBM1_left	none	Solid Tumor	Tumor
X1599	5882.45857142857	4418.78285714286	CtrlCtx4_GBM1_left	none	Solid Tumor	Tumor
X1600	3793.155	6494.43055555555	CtrlCtx4_GBM1_left	none	Solid Tumor	Tumor
X1601	6440.09714285714	3835.52714285714	CtrlCtx4_GBM1_left	none	Solid Tumor	Endothelial cells
X1602	6125.51285714286	4170.82	CtrlCtx4_GBM1_left	none	Solid Tumor	Astro
X1603	3701.37	6545.87	CtrlCtx4_GBM1_left	none	Solid Tumor	Tumor
X1604	6716.83636363636	3566.75363636364	CtrlCtx4_GBM1_left	none	Solid Tumor	Tumor
X1605	4578.145	5722.43944444444	CtrlCtx4_GBM1_left	hypoxia	hypoxia1	Tumor
X1606	4717.314375	5579.005625	CtrlCtx4_GBM1_left	hypoxia	hypoxia1	Tumor
X1607	5746.01923076923	4551.83615384615	CtrlCtx4_GBM1_left	none	Solid Tumor	Neuron
X1608	6675.45444444444	3628.97666666667	CtrlCtx4_GBM1_left	none	Solid Tumor	Tumor
X1609	5392.71636363636	4910.70227272727	CtrlCtx4_GBM1_left	none	Solid Tumor	Tr. moTAMs
X1610	3416.307	6880.03	CtrlCtx4_GBM1_left	none	Solid Tumor	Tumor
X1611	3997.24444444444	6305.37	CtrlCtx4_GBM1_left	hypoxia	hypoxia1	Tr. moTAMs
X1612	5561.03333333333	4762.55	CtrlCtx4_GBM1_left	none	Solid Tumor	moTAMs
X1613	5688.65230769231	4602.25307692308	CtrlCtx4_GBM1_left	none	Solid Tumor	Tumor
X1614	3846.90714285714	6459.5	CtrlCtx4_GBM1_left	none	Solid Tumor	Tumor
X1615	5664.70708333333	4643.64083333333	CtrlCtx4_GBM1_left	none	Solid Tumor	moTAMs
X1616	5510.275	4781.61625	CtrlCtx4_GBM1_left	none	Solid Tumor	Tumor
X1617	4659.48625	5643.134375	CtrlCtx4_GBM1_left	hypoxia	hypoxia1	Tumor
X1618	4082.97	6229.00307692308	CtrlCtx4_GBM1_left	hypoxia	hypoxia1	moTAMs
X1619	5453.76902439024	4839.34804878049	CtrlCtx4_GBM1_left	none	Solid Tumor	Oligo
X1620	3815.69142857143	6482.79	CtrlCtx4_GBM1_left	none	Solid Tumor	Tumor
X1621	6059.601875	4251.086875	CtrlCtx4_GBM1_left	none	Solid Tumor	Tumor
X1622	3669.99153846154	6630.62615384615	CtrlCtx4_GBM1_left	none	Solid Tumor	Tumor
X1623	5098.249	5200.738	CtrlCtx4_GBM1_left	none	Solid Tumor	moTAMs
X1624	6234.94666666667	4064.55266666667	CtrlCtx4_GBM1_left	none	Solid Tumor	moTAMs
X1625	4851.275	5448.888	CtrlCtx4_GBM1_left	hypoxia	hypoxia1	Tumor
X1626	3524.708	6814.852	CtrlCtx4_GBM1_left	none	Solid Tumor	Tumor
X1627	3751.0675	6566.05166666667	CtrlCtx4_GBM1_left	none	Solid Tumor	Tumor
X1628	4736.89230769231	5565.82153846154	CtrlCtx4_GBM1_left	hypoxia	hypoxia1	Tumor
X1629	4456.54166666667	5863.25583333333	CtrlCtx4_GBM1_left	hypoxia	hypoxia1	Astro
X1630	4518.268	5785.119	CtrlCtx4_GBM1_left	hypoxia	hypoxia1	Tumor
X1631	4116.13933333333	6183.55733333333	CtrlCtx4_GBM1_left	hypoxia	hypoxia1	Tumor
X1632	4297.809	6009.1945	CtrlCtx4_GBM1_left	hypoxia	hypoxia1	Tumor
X1633	3345.90888888889	6941.64888888889	CtrlCtx4_GBM1_left	none	Solid Tumor	Tumor
X1634	4198.58730769231	6097.07653846154	CtrlCtx4_GBM1_left	hypoxia	hypoxia1	Tr. moTAMs
X1635	6330.0108	3975.4884	CtrlCtx4_GBM1_left	none	Solid Tumor	Tumor
X1636	6006.56818181818	4315.73545454545	CtrlCtx4_GBM1_left	none	Solid Tumor	Tumor
X1637	5832.612	4474.646	CtrlCtx4_GBM1_left	none	Solid Tumor	Tumor
X1638	5669.26052631579	4660.86473684211	CtrlCtx4_GBM1_left	none	Solid Tumor	Astro
X1639	5536.854	4768.395	CtrlCtx4_GBM1_left	none	Solid Tumor	Tumor
X1641	3386.30857142857	6942.41	CtrlCtx4_GBM1_left	none	Solid Tumor	Tumor
X1642	6698.048	3618.111	CtrlCtx4_GBM1_left	none	Solid Tumor	Oligo
X1643	4415.0347826087	5900.15304347826	CtrlCtx4_GBM1_left	hypoxia	hypoxia1	Tr. moTAMs
X1644	6345.93714285714	3979.80857142857	CtrlCtx4_GBM1_left	none	Solid Tumor	moTAMs
X1645	3554.016	6753.08	CtrlCtx4_GBM1_left	none	Solid Tumor	Tr. moTAMs
X1646	3981.4675	6318.77	CtrlCtx4_GBM1_left	hypoxia	hypoxia1	moTAMs
X1647	3354.70428571429	6963.49142857143	CtrlCtx4_GBM1_left	none	Solid Tumor	moTAMs
X1648	4066.23846153846	6245.18	CtrlCtx4_GBM1_left	hypoxia	hypoxia1	Tumor
X1649	5792.52	4516.88166666667	CtrlCtx4_GBM1_left	none	Solid Tumor	moTAMs
X1650	5239.52625	5073.009375	CtrlCtx4_GBM1_left	none	Solid Tumor	Tumor
X1651	6172.25846153846	4154.38230769231	CtrlCtx4_GBM1_left	none	Solid Tumor	mgTAMs
X1652	5815.33583333333	4496.8675	CtrlCtx4_GBM1_left	none	Solid Tumor	Tumor
X1653	6301.212	4017.507	CtrlCtx4_GBM1_left	none	Solid Tumor	Tr. moTAMs
X1654	4361.37	5948.68153846154	CtrlCtx4_GBM1_left	hypoxia	hypoxia1	Tumor
X1655	6212.54125	4112.7875	CtrlCtx4_GBM1_left	none	Solid Tumor	moTAMs
X1656	4140.508	6166.2206	CtrlCtx4_GBM1_left	hypoxia	hypoxia1	mgTAMs
X1657	4036.08090909091	6290.26909090909	CtrlCtx4_GBM1_left	hypoxia	hypoxia1	Tr. moTAMs
X1658	4570.95642857143	5744.41857142857	CtrlCtx4_GBM1_left	hypoxia	hypoxia1	Tr. moTAMs
X1659	5430.54	4885.55333333333	CtrlCtx4_GBM1_left	none	Solid Tumor	Tumor
X1660	3398.96714285714	6926.12714285714	CtrlCtx4_GBM1_left	none	Solid Tumor	Tumor
X1661	6378.56277777778	3932.04333333333	CtrlCtx4_GBM1_left	none	Solid Tumor	moTAMs
X1662	4705.03416666667	5654.30166666667	CtrlCtx4_GBM1_left	hypoxia	hypoxia1	Astro
X1663	5508.22	4849.29	CtrlCtx4_GBM1_left	none	Solid Tumor	moTAMs
X1664	5917.19333333333	4396.24111111111	CtrlCtx4_GBM1_left	none	Solid Tumor	Tumor
X1665	5389.14388888889	4932.04111111111	CtrlCtx4_GBM1_left	none	Solid Tumor	Oligo
X1666	6712.481	3610.876	CtrlCtx4_GBM1_left	none	Solid Tumor	Neuron
X1667	4637.58705882353	5685.31911764706	CtrlCtx4_GBM1_left	hypoxia	hypoxia1	mgTAMs
X1668	4470.97	5841.28615384615	CtrlCtx4_GBM1_left	hypoxia	hypoxia1	Tr. moTAMs
X1669	6666.45545454546	3653.11727272727	CtrlCtx4_GBM1_left	none	Solid Tumor	mgTAMs
X1670	5992.84454545455	4333.44545454545	CtrlCtx4_GBM1_left	none	Solid Tumor	Tumor
X1671	5864.33125	4450.37875	CtrlCtx4_GBM1_left	none	Solid Tumor	moTAMs
X1672	4294.72692307692	6039.31846153846	CtrlCtx4_GBM1_left	hypoxia	hypoxia1	moTAMs
X1673	4138.78666666667	6188.87444444444	CtrlCtx4_GBM1_left	hypoxia	hypoxia1	Oligo
X1674	4352.64555555555	5974.45111111111	CtrlCtx4_GBM1_left	hypoxia	hypoxia1	Tumor
X1675	6531.72571428571	3786.23	CtrlCtx4_GBM1_left	none	Solid Tumor	Astro
X1677	5492.85642857143	4827.62285714286	CtrlCtx4_GBM1_left	none	Solid Tumor	Tumor
X1678	3986.92	6337.303125	CtrlCtx4_GBM1_left	hypoxia	hypoxia1	Tr. moTAMs
X1679	5691.02235294118	4640.15588235294	CtrlCtx4_GBM1_left	none	Solid Tumor	Tumor
X1680	3495.33333333333	6836.59222222222	CtrlCtx4_GBM1_left	none	Solid Tumor	Neuron
X1681	3530.46846153846	6792.68538461538	CtrlCtx4_GBM1_left	none	Solid Tumor	Tumor
X1682	5641.94090909091	4684.99909090909	CtrlCtx4_GBM1_left	none	Solid Tumor	Oligo
X1683	4016.28384615385	6301.35153846154	CtrlCtx4_GBM1_left	hypoxia	hypoxia1	moTAMs
X1684	3812.05	6516.5775	CtrlCtx4_GBM1_left	none	Solid Tumor	Tr. moTAMs
X1685	4255.702	6073.39933333333	CtrlCtx4_GBM1_left	hypoxia	hypoxia1	Tumor
X1686	6469.40454545454	3874.20636363636	CtrlCtx4_GBM1_left	none	Solid Tumor	Mural cells
X1687	3306.83692307692	7024.30538461538	CtrlCtx4_GBM1_left	none	Solid Tumor	Tr. moTAMs
X1688	4528.49444444444	5802.87388888889	CtrlCtx4_GBM1_left	hypoxia	hypoxia1	Tumor
X1689	4403.3575	5920.68166666667	CtrlCtx4_GBM1_left	hypoxia	hypoxia1	Tumor
X1690	5518.77692307692	4810.52307692308	CtrlCtx4_GBM1_left	none	Solid Tumor	Tumor
X1691	6088.68866666667	4262.374	CtrlCtx4_GBM1_left	none	Solid Tumor	Tumor
X1692	4756.848	5578.95266666667	CtrlCtx4_GBM1_left	hypoxia	hypoxia1	Tumor
X1693	5751.62846153846	4576.33615384615	CtrlCtx4_GBM1_left	none	Solid Tumor	Tumor
X1694	4664.00777777778	5671.54888888889	CtrlCtx4_GBM1_left	hypoxia	hypoxia1	Lymphocytes
X1695	6120.73133333333	4216.06	CtrlCtx4_GBM1_left	none	Solid Tumor	Oligo
X1696	5218.299	5095.459	CtrlCtx4_GBM1_left	none	Solid Tumor	Tumor
X1697	4657.58266666667	5698.29066666667	CtrlCtx4_GBM1_left	hypoxia	hypoxia1	mgTAMs
X1698	3901.45	6432.73933333333	CtrlCtx4_GBM1_left	hypoxia	hypoxia1	Tumor
X1699	5487.20615384615	4850.32076923077	CtrlCtx4_GBM1_left	none	Solid Tumor	moTAMs
X1700	3250.85416666667	7099.10083333333	CtrlCtx4_GBM1_left	none	Solid Tumor	Tumor
X1701	4822.97666666667	5520.63888888889	CtrlCtx4_GBM1_left	hypoxia	hypoxia1	Tumor
X1702	6545.46375	3770.85125	CtrlCtx4_GBM1_left	none	Solid Tumor	Tumor
X1703	5190.08055555556	5151.95166666667	CtrlCtx4_GBM1_left	none	Solid Tumor	Tumor
X1704	3798.05230769231	6536.97769230769	CtrlCtx4_GBM1_left	none	Solid Tumor	Tumor
X1705	5747.64875	4600.685625	CtrlCtx4_GBM1_left	none	Solid Tumor	Astro
X1706	2906.66928571429	7433.09857142857	CtrlCtx4_GBM1_left	none	Solid Tumor	Tumor
X1707	4271.43571428571	6071.22428571429	CtrlCtx4_GBM1_left	hypoxia	hypoxia1	Oligo
X1708	3710.66285714286	6628.06	CtrlCtx4_GBM1_left	none	Solid Tumor	mgTAMs
X1709	4196.45	6137.592	CtrlCtx4_GBM1_left	hypoxia	hypoxia1	moTAMs
X1710	3481.2	6870.7875	CtrlCtx4_GBM1_left	none	Solid Tumor	Tumor
X1711	4011.49882352941	6330.20941176471	CtrlCtx4_GBM1_left	hypoxia	hypoxia1	Tumor
X1712	6146.52538461538	4174.54076923077	CtrlCtx4_GBM1_left	none	Solid Tumor	Astro
X1713	4411.10384615385	5938.49769230769	CtrlCtx4_GBM1_left	hypoxia	hypoxia1	Tumor
X1714	5262.596	5083.134	CtrlCtx4_GBM1_left	none	Solid Tumor	mgTAMs
X1715	3433.236	6911.323	CtrlCtx4_GBM1_left	none	Solid Tumor	Tumor
X1716	3300.57476190476	7050.98476190476	CtrlCtx4_GBM1_left	none	Solid Tumor	mgTAMs
X1717	5539.59555555556	4781.32444444444	CtrlCtx4_GBM1_left	none	Solid Tumor	moTAMs
X1718	4236.38	6090.14866666667	CtrlCtx4_GBM1_left	hypoxia	hypoxia1	Tumor
X1719	6803.616	3540.303	CtrlCtx4_GBM1_left	none	Solid Tumor	Astro
X1720	4465.809375	5880.815	CtrlCtx4_GBM1_left	hypoxia	hypoxia1	moTAMs
X1721	5245.59782608696	5098.23086956522	CtrlCtx4_GBM1_left	none	Solid Tumor	Tumor
X1722	3595.11722222222	6740.585	CtrlCtx4_GBM1_left	none	Solid Tumor	Tumor
X1723	4484.24066666667	5863.47333333333	CtrlCtx4_GBM1_left	hypoxia	hypoxia1	Tumor
X1724	3359.62785714286	6987.45285714286	CtrlCtx4_GBM1_left	none	Solid Tumor	Tr. moTAMs
X1725	5411.37555555556	4952.6062962963	CtrlCtx4_GBM1_left	none	Solid Tumor	moTAMs
X1726	3553.7275	6818.62875	CtrlCtx4_GBM1_left	none	Solid Tumor	Tumor
X1727	6416.542	3922.056	CtrlCtx4_GBM1_left	none	Solid Tumor	Tumor
X1728	4246.884	6110.388	CtrlCtx4_GBM1_left	hypoxia	hypoxia1	Lymphocytes
X1729	4847.47277777778	5499.68333333333	CtrlCtx4_GBM1_left	hypoxia	hypoxia1	Tumor
X1730	4237.51666666667	6128.20444444444	CtrlCtx4_GBM1_left	hypoxia	hypoxia1	Oligo
X1731	5359.79384615385	4986.12384615385	CtrlCtx4_GBM1_left	none	Solid Tumor	Astro
X1732	4324.04	6025.842	CtrlCtx4_GBM1_left	hypoxia	hypoxia1	Tumor
X1733	3832.235	6511.07666666667	CtrlCtx4_GBM1_left	none	Solid Tumor	Tumor
X1734	6550.9925	3788.96083333333	CtrlCtx4_GBM1_left	none	Solid Tumor	Tumor
X1735	5216.67583333333	5136.30416666667	CtrlCtx4_GBM1_left	none	Solid Tumor	Neuron
X1736	5842.05857142857	4509.17142857143	CtrlCtx4_GBM1_left	none	Solid Tumor	Tumor
X1737	4058.31777777778	6309.83666666667	CtrlCtx4_GBM1_left	hypoxia	hypoxia1	Tumor
X1738	4383.48222222222	5975.05	CtrlCtx4_GBM1_left	hypoxia	hypoxia1	Neuron
X1739	5329.73090909091	5018.34454545455	CtrlCtx4_GBM1_left	none	Solid Tumor	Tumor
X1740	4676.02571428571	5683.23	CtrlCtx4_GBM1_left	hypoxia	hypoxia1	Tumor
X1741	5764.7275	4592.35875	CtrlCtx4_GBM1_left	none	Solid Tumor	Tumor
X1742	6027.41454545455	4331.35727272727	CtrlCtx4_GBM1_left	none	Solid Tumor	Astro
X1743	5597.069	4756.025	CtrlCtx4_GBM1_left	none	Solid Tumor	Tr. moTAMs
X1744	6572.93615384615	3785.88307692308	CtrlCtx4_GBM1_left	none	Solid Tumor	Astro
X1745	4721.77153846154	5639.01307692308	CtrlCtx4_GBM1_left	hypoxia	hypoxia1	Tumor
X1746	5544.15352941177	4811.74352941176	CtrlCtx4_GBM1_left	none	Solid Tumor	Tumor
X1747	5492.61875	4887.8175	CtrlCtx4_GBM1_left	none	Solid Tumor	Tr. moTAMs
X1748	5836.041	4528.442	CtrlCtx4_GBM1_left	none	Solid Tumor	moTAMs
X1749	3504.32727272727	6874.04454545455	CtrlCtx4_GBM1_left	none	Solid Tumor	Oligo
X1750	6605.70095238095	3747.01714285714	CtrlCtx4_GBM1_left	none	Solid Tumor	mgTAMs
X1751	5569.003125	4793.51125	CtrlCtx4_GBM1_left	none	Solid Tumor	Tumor
X1752	4496.81333333333	5879.84583333333	CtrlCtx4_GBM1_left	hypoxia	hypoxia1	Tumor
X1753	5654.83222222222	4712.71611111111	CtrlCtx4_GBM1_left	none	Solid Tumor	Tumor
X1754	5092.02818181818	5301.13636363636	CtrlCtx4_GBM1_left	hypoxia	hypoxia1	moTAMs
X1755	3452.834	6872.734	CtrlCtx4_GBM1_left	none	Solid Tumor	Tumor
X1756	5311.67166666667	5062.79833333333	CtrlCtx4_GBM1_left	none	Solid Tumor	Tumor
X1757	5439.93545454545	4931.84272727273	CtrlCtx4_GBM1_left	none	Solid Tumor	Tumor
X1758	3395.96875	6960.34	CtrlCtx4_GBM1_left	none	Solid Tumor	Tumor
X1759	5009.92142857143	5347.25428571429	CtrlCtx4_GBM1_left	hypoxia	hypoxia1	Tumor
X1760	4436.84444444444	5928.27444444444	CtrlCtx4_GBM1_left	hypoxia	hypoxia1	Tr. moTAMs
X1761	4108.0125	6254.523125	CtrlCtx4_GBM1_left	hypoxia	hypoxia1	Tumor
X1762	6468.65916666667	3896.46916666667	CtrlCtx4_GBM1_left	none	Solid Tumor	Tumor
X1763	5968.78727272727	4386.48272727273	CtrlCtx4_GBM1_left	none	Solid Tumor	Tr. moTAMs
X1764	4923.19727272727	5438.19636363636	CtrlCtx4_GBM1_left	hypoxia	hypoxia1	moTAMs
X1765	4641.72769230769	5730.18846153846	CtrlCtx4_GBM1_left	hypoxia	hypoxia1	Tr. moTAMs
X1766	3311.41333333333	7072.78666666667	CtrlCtx4_GBM1_left	none	Solid Tumor	Tumor
X1767	6584.62818181818	3754.87636363636	CtrlCtx4_GBM1_left	none	Solid Tumor	Oligo
X1768	5396.506	4991.026	CtrlCtx4_GBM1_left	none	Solid Tumor	Tumor
X1769	4125.58333333333	6242.37533333333	CtrlCtx4_GBM1_left	hypoxia	hypoxia1	moTAMs
X1770	5945.25842105263	4412.10263157895	CtrlCtx4_GBM1_left	none	Solid Tumor	mgTAMs
X1771	6836.66285714286	3525.99857142857	CtrlCtx4_GBM1_left	none	Solid Tumor	Astro
X1772	4993.62272727273	5372.54454545454	CtrlCtx4_GBM1_left	hypoxia	hypoxia1	Astro
X1773	4414.82083333333	5957.55416666667	CtrlCtx4_GBM1_left	hypoxia	hypoxia1	moTAMs
X1774	4800.07352941176	5554.20529411765	CtrlCtx4_GBM1_left	hypoxia	hypoxia1	moTAMs
X1775	3510.43277777778	6849.66611111111	CtrlCtx4_GBM1_left	none	Solid Tumor	Tumor
X1776	3416.08142857143	6964.93142857143	CtrlCtx4_GBM1_left	none	Solid Tumor	Astro
X1777	5739.88705882353	4619.24294117647	CtrlCtx4_GBM1_left	none	Solid Tumor	Tr. moTAMs
X1778	5580.95111111111	4774.03111111111	CtrlCtx4_GBM1_left	none	Solid Tumor	moTAMs
X1779	6236.68857142857	4114.22	CtrlCtx4_GBM1_left	none	Solid Tumor	Tumor
X1780	5541.245	4830.90333333333	CtrlCtx4_GBM1_left	none	Solid Tumor	moTAMs
X1781	6251.80285714286	4119.94214285714	CtrlCtx4_GBM1_left	none	Solid Tumor	Tumor
X1782	4846.68083333333	5518.90083333333	CtrlCtx4_GBM1_left	hypoxia	hypoxia1	Tumor
X1783	5352.77125	5014.17875	CtrlCtx4_GBM1_left	none	Solid Tumor	Tumor
X1784	4887.62	5474.96428571429	CtrlCtx4_GBM1_left	hypoxia	hypoxia1	Tumor
X1785	4159.976875	6191.4025	CtrlCtx4_GBM1_left	hypoxia	hypoxia1	Tr. moTAMs
X1786	6510.48705882353	3845.73	CtrlCtx4_GBM1_left	none	Solid Tumor	mgTAMs
X1787	3429.795	6941.94875	CtrlCtx4_GBM1_left	none	Solid Tumor	Tumor
X1788	5791.93428571429	4570.66142857143	CtrlCtx4_GBM1_left	none	Solid Tumor	Oligo
X1789	4961.58	5408.56857142857	CtrlCtx4_GBM1_left	hypoxia	hypoxia1	Astro
X1790	4822.23125	5546.43625	CtrlCtx4_GBM1_left	hypoxia	hypoxia1	Tumor
X1791	6678.0535	3708.222	CtrlCtx4_GBM1_left	none	Solid Tumor	Tr. moTAMs
X1792	6749.85416666667	3620.32083333333	CtrlCtx4_GBM1_left	none	Solid Tumor	Tumor
X1793	4580.16166666667	5790.33	CtrlCtx4_GBM1_left	hypoxia	hypoxia1	Tr. moTAMs
X1794	2852.16	7477.70857142857	CtrlCtx4_GBM1_left	none	Solid Tumor	moTAMs
X1795	4052.32666666667	6339.10833333333	CtrlCtx4_GBM1_left	hypoxia	hypoxia1	moTAMs
X1796	2850.425	7509.22166666667	CtrlCtx4_GBM1_left	none	Solid Tumor	Tumor
X1797	6491.73571428571	3869.33142857143	CtrlCtx4_GBM1_left	none	Solid Tumor	Endothelial cells
X1798	4336.786	6059.192	CtrlCtx4_GBM1_left	hypoxia	hypoxia1	Tumor
X1799	5765.54153846154	4612.50384615385	CtrlCtx4_GBM1_left	none	Solid Tumor	Tr. moTAMs
X1800	5167.24777777778	5194.93666666667	CtrlCtx4_GBM1_left	none	Solid Tumor	Tumor
X1801	6050.50375	4320.425	CtrlCtx4_GBM1_left	none	Solid Tumor	Tr. moTAMs
X1802	4981.18111111111	5396.37666666667	CtrlCtx4_GBM1_left	hypoxia	hypoxia1	Tumor
X1803	5563.17071428571	4812.48428571429	CtrlCtx4_GBM1_left	none	Solid Tumor	mgTAMs
X1804	6314.907	4044.104	CtrlCtx4_GBM1_left	none	Solid Tumor	Tr. moTAMs
X1805	3723.382	6645.629	CtrlCtx4_GBM1_left	none	Solid Tumor	Tumor
X1806	3892.423125	6468.6875	CtrlCtx4_GBM1_left	hypoxia	hypoxia1	Tumor
X1807	6018.28416666667	4355.68333333333	CtrlCtx4_GBM1_left	none	Solid Tumor	Tumor
X1808	3642.98285714286	6725.09785714286	CtrlCtx4_GBM1_left	none	Solid Tumor	Tumor
X1809	5006.748	5384.157	CtrlCtx4_GBM1_left	hypoxia	hypoxia1	Tumor
X1810	5724.33333333333	4634.255	CtrlCtx4_GBM1_left	none	Solid Tumor	Endothelial cells
X1811	5757.09181818182	4625.43454545455	CtrlCtx4_GBM1_left	none	Solid Tumor	Astro
X1812	3676.81363636364	6687.15681818182	CtrlCtx4_GBM1_left	none	Solid Tumor	Tumor
X1813	6280.47	4086.22375	CtrlCtx4_GBM1_left	none	Solid Tumor	Endothelial cells
X1814	5154.46	5220.76733333333	CtrlCtx4_GBM1_left	none	Solid Tumor	Tumor
X1815	6588.007	3780.764	CtrlCtx4_GBM1_left	none	Solid Tumor	Endothelial cells
X1816	6238.11066666667	4148.63933333333	CtrlCtx4_GBM1_left	none	Solid Tumor	moTAMs
X1817	6199.330625	4173.2875	CtrlCtx4_GBM1_left	none	Solid Tumor	Tr. moTAMs
X1818	6039.95285714286	4333.52142857143	CtrlCtx4_GBM1_left	none	Solid Tumor	Tumor
X1819	5943.105	4433.31166666667	CtrlCtx4_GBM1_left	none	Solid Tumor	Tumor
X1820	4311.40428571429	6058.63571428571	CtrlCtx4_GBM1_left	hypoxia	hypoxia1	Tumor
X1821	5126.28785714286	5240.355	CtrlCtx4_GBM1_left	none	Solid Tumor	Tumor
X1822	5916.21166666667	4454.855	CtrlCtx4_GBM1_left	none	Solid Tumor	Tr. moTAMs
X1823	3479.14142857143	6898.09928571429	CtrlCtx4_GBM1_left	none	Solid Tumor	Tumor
X1824	3595.49214285714	6770.32392857143	CtrlCtx4_GBM1_left	none	Solid Tumor	Astro
X1825	6861.41833333333	3517.97833333333	CtrlCtx4_GBM1_left	none	Solid Tumor	Tumor
X1826	4581.32454545455	5762.21363636364	CtrlCtx4_GBM1_left	hypoxia	hypoxia1	Tumor
X1827	4758.68578947368	5607.77105263158	CtrlCtx4_GBM1_left	hypoxia	hypoxia1	Tr. moTAMs
X1828	6282.00875	4107.58375	CtrlCtx4_GBM1_left	none	Solid Tumor	Tr. moTAMs
X1829	3721.06666666667	6607.67666666667	CtrlCtx4_GBM1_left	none	Solid Tumor	Tumor
X1830	3919.235	6451.79375	CtrlCtx4_GBM1_left	hypoxia	hypoxia1	Tr. moTAMs
X1831	4730.174	5615.09	CtrlCtx4_GBM1_left	hypoxia	hypoxia1	Endothelial cells
X1832	4801.19916666667	5579.17583333333	CtrlCtx4_GBM1_left	hypoxia	hypoxia1	mgTAMs
X1833	3821.87210526316	6562.14684210526	CtrlCtx4_GBM1_left	none	Solid Tumor	Tumor
X1834	4188.635	6184.88642857143	CtrlCtx4_GBM1_left	hypoxia	hypoxia1	Tumor
X1836	6416.2935	3966.7295	CtrlCtx4_GBM1_left	none	Solid Tumor	Oligo
X1837	6218.24928571429	4159.21	CtrlCtx4_GBM1_left	none	Solid Tumor	Tumor
X1838	5018.89571428571	5362.73285714286	CtrlCtx4_GBM1_left	hypoxia	hypoxia1	Tumor
X1839	3793.425	6589.218	CtrlCtx4_GBM1_left	none	Solid Tumor	Tumor
X1840	3936.78222222222	6445.46111111111	CtrlCtx4_GBM1_left	hypoxia	hypoxia1	Tumor
X1841	5596.71714285714	4786.49714285714	CtrlCtx4_GBM1_left	none	Solid Tumor	moTAMs
X1842	4923.55111111111	5455.85111111111	CtrlCtx4_GBM1_left	hypoxia	hypoxia1	Tr. moTAMs
X1843	6655.16181818182	3731.44090909091	CtrlCtx4_GBM1_left	none	Solid Tumor	Astro
X1844	5804.99923076923	4582.20230769231	CtrlCtx4_GBM1_left	none	Solid Tumor	Tr. moTAMs
X1845	6537.79928571429	3851.54142857143	CtrlCtx4_GBM1_left	none	Solid Tumor	Astro
X1846	4355.19875	6045.34375	CtrlCtx4_GBM1_left	hypoxia	hypoxia1	moTAMs
X1847	5265.3225	5110.68	CtrlCtx4_GBM1_left	none	Solid Tumor	Tr. moTAMs
X1848	3538.74444444444	6828.09111111111	CtrlCtx4_GBM1_left	none	Solid Tumor	Tumor
X1849	6776.86913043478	3612.29260869565	CtrlCtx4_GBM1_left	none	Solid Tumor	Tumor
X1850	4627.4125	5750.3375	CtrlCtx4_GBM1_left	hypoxia	hypoxia1	Tr. moTAMs
X1851	5125.542	5259.612	CtrlCtx4_GBM1_left	hypoxia	hypoxia1	Tumor
X1852	6840.21571428571	3544.66142857143	CtrlCtx4_GBM1_left	none	Solid Tumor	mgTAMs
X1853	5066.64875	5335.24875	CtrlCtx4_GBM1_left	hypoxia	hypoxia1	Tumor
X1854	4162.8825	6220.42	CtrlCtx4_GBM1_left	hypoxia	hypoxia1	Tumor
X1855	6261.94166666667	4151.59916666667	CtrlCtx4_GBM1_left	none	Solid Tumor	mgTAMs
X1856	4691.62066666667	5692.71466666667	CtrlCtx4_GBM1_left	hypoxia	hypoxia1	Tumor
X1857	3377.42	7011.393125	CtrlCtx4_GBM1_left	none	Solid Tumor	moTAMs
X1858	5644.57066666667	4733.93333333333	CtrlCtx4_GBM1_left	none	Solid Tumor	Tumor
X1859	3618.67615384615	6771.96538461539	CtrlCtx4_GBM1_left	none	Solid Tumor	Tumor
X1860	2880.33	7473.27	CtrlCtx4_GBM1_left	none	Solid Tumor	Tr. moTAMs
X1861	4888.35882352941	5494.49	CtrlCtx4_GBM1_left	hypoxia	hypoxia1	moTAMs
X1862	4795.65388888889	5605.49111111111	CtrlCtx4_GBM1_left	hypoxia	hypoxia1	Tumor
X1863	3500.27333333333	6896.13111111111	CtrlCtx4_GBM1_left	none	Solid Tumor	moTAMs
X1864	6305.96	4080.61166666667	CtrlCtx4_GBM1_left	none	Solid Tumor	Endothelial cells
X1865	4683.31846153846	5714.54076923077	CtrlCtx4_GBM1_left	hypoxia	hypoxia1	Tr. moTAMs
X1866	3852.69833333333	6529.49833333333	CtrlCtx4_GBM1_left	none	Solid Tumor	Tumor
X1867	5115.96833333333	5274.04	CtrlCtx4_GBM1_left	hypoxia	hypoxia1	Astro
X1868	6815.75272727273	3584.84545454545	CtrlCtx4_GBM1_left	none	Solid Tumor	moTAMs
X1869	6098.55	4283.59636363636	CtrlCtx4_GBM1_left	none	Solid Tumor	Tumor
X1870	4816.36133333333	5570.87266666667	CtrlCtx4_GBM1_left	hypoxia	hypoxia1	Tumor
X1871	3869.54142857143	6515.68142857143	CtrlCtx4_GBM1_left	none	Solid Tumor	Astro
X1872	6079.47071428572	4298.63	CtrlCtx4_GBM1_left	none	Solid Tumor	Tumor
X1873	6391.76875	3989.8	CtrlCtx4_GBM1_left	none	Solid Tumor	moTAMs
X1874	6597.69	3797.91666666667	CtrlCtx4_GBM1_left	none	Solid Tumor	Endothelial cells
X1875	5288.08615384615	5096.16692307692	CtrlCtx4_GBM1_left	none	Solid Tumor	moTAMs
X1876	5665.99	4745.8425	CtrlCtx4_GBM1_left	none	Solid Tumor	mgTAMs
X1877	5351.75866666667	5040.65	CtrlCtx4_GBM1_left	none	Solid Tumor	mgTAMs
X1878	6550.31555555555	3843.62666666667	CtrlCtx4_GBM1_left	none	Solid Tumor	Oligo
X1879	5886.24083333333	4503.52583333333	CtrlCtx4_GBM1_left	none	Solid Tumor	Tumor
X1880	4103.421	6279.859	CtrlCtx4_GBM1_left	hypoxia	hypoxia1	Tumor
X1881	5856.44133333333	4544.84866666667	CtrlCtx4_GBM1_left	none	Solid Tumor	Oligo
X1882	2943.19714285714	7462.37714285714	CtrlCtx4_GBM1_left	none	Solid Tumor	Tumor
X1883	3367.34785714286	7032.22	CtrlCtx4_GBM1_left	none	Solid Tumor	Astro
X1884	5836.04538461538	4568.44615384615	CtrlCtx4_GBM1_left	none	Solid Tumor	moTAMs
X1885	6578.71692307692	3820.42846153846	CtrlCtx4_GBM1_left	none	Solid Tumor	Astro
X1886	6569.481	3834.664	CtrlCtx4_GBM1_left	none	Solid Tumor	moTAMs
X1887	6336.69578947368	4059.70894736842	CtrlCtx4_GBM1_left	none	Solid Tumor	Lymphocytes
X1888	6444.978	3971.4	CtrlCtx4_GBM1_left	none	Solid Tumor	moTAMs
X1889	5059.92444444444	5406.22222222222	CtrlCtx4_GBM1_left	hypoxia	hypoxia1	Tr. moTAMs
X1890	3838.518	6564.155	CtrlCtx4_GBM1_left	none	Solid Tumor	moTAMs
X1891	5025.3925	5387.79125	CtrlCtx4_GBM1_left	hypoxia	hypoxia1	Tumor
X1892	5705.69538461538	4704.99538461538	CtrlCtx4_GBM1_left	none	Solid Tumor	Tumor
X1893	4545.70526315789	5857.50631578947	CtrlCtx4_GBM1_left	hypoxia	hypoxia1	Tumor
X1894	3963.46636363636	6449.75454545454	CtrlCtx4_GBM1_left	hypoxia	hypoxia1	Tumor
X1895	4453.387	5904.801	CtrlCtx4_GBM1_left	hypoxia	hypoxia1	Tumor
X1896	4528.71	5839.556	CtrlCtx4_GBM1_left	hypoxia	hypoxia1	Tumor
X1897	4587.72666666667	5813.55333333333	CtrlCtx4_GBM1_left	hypoxia	hypoxia1	Tr. moTAMs
X1898	4072.92470588235	6338.93	CtrlCtx4_GBM1_left	hypoxia	hypoxia1	Tumor
X1899	4619.91363636364	5774.59909090909	CtrlCtx4_GBM1_left	hypoxia	hypoxia1	Tumor
X1900	5717.482	4687.8145	CtrlCtx4_GBM1_left	none	Solid Tumor	Tr. moTAMs
X1901	5117.91333333333	5297.29222222222	CtrlCtx4_GBM1_left	hypoxia	hypoxia1	mgTAMs
X1902	5577.51916666667	4826.0725	CtrlCtx4_GBM1_left	none	Solid Tumor	moTAMs
X1903	4562.202	5816.045	CtrlCtx4_GBM1_left	hypoxia	hypoxia1	Tr. moTAMs
X1904	3893.91090909091	6502.96454545455	CtrlCtx4_GBM1_left	none	Solid Tumor	Tumor
X1905	6006.45	4406.46	CtrlCtx4_GBM1_left	none	Solid Tumor	mgTAMs
X1906	6686.47470588235	3737.95294117647	CtrlCtx4_GBM1_left	none	Solid Tumor	Neuron
X1907	4811.82266666667	5593.792	CtrlCtx4_GBM1_left	hypoxia	hypoxia1	Tr. moTAMs
X1908	5285.89428571428	5120.30428571429	CtrlCtx4_GBM1_left	none	Solid Tumor	moTAMs
X1909	5922.67785714286	4488.975	CtrlCtx4_GBM1_left	none	Solid Tumor	Tumor
X1910	4151.34222222222	6252.25111111111	CtrlCtx4_GBM1_left	hypoxia	hypoxia1	Tumor
X1911	5761.748	4644.207	CtrlCtx4_GBM1_left	none	Solid Tumor	Astro
X1912	4471.10272727273	5928.32727272727	CtrlCtx4_GBM1_left	hypoxia	hypoxia1	Tr. moTAMs
X1913	6860.81642857143	3546.64357142857	CtrlCtx4_GBM1_left	none	Solid Tumor	Tr. moTAMs
X1914	5206.28347826087	5187.64434782609	CtrlCtx4_GBM1_left	none	Solid Tumor	Astro
X1915	4119.99125	6326.2475	CtrlCtx4_GBM1_left	hypoxia	hypoxia1	Astro
X1916	3667.44818181818	6742.55090909091	CtrlCtx4_GBM1_left	none	Solid Tumor	Astro
X1917	4495.55933333333	5902.55666666667	CtrlCtx4_GBM1_left	hypoxia	hypoxia1	Tumor
X1918	4639.39111111111	5772.13555555556	CtrlCtx4_GBM1_left	hypoxia	hypoxia1	Tr. moTAMs
X1919	4847.78230769231	5543.85153846154	CtrlCtx4_GBM1_left	hypoxia	hypoxia1	moTAMs
X1920	4971.73357142857	5439.48428571429	CtrlCtx4_GBM1_left	hypoxia	hypoxia1	Astro
X1921	6103.558	4306.352	CtrlCtx4_GBM1_left	none	Solid Tumor	Oligo
X1922	6785.86941176471	3633.95764705882	CtrlCtx4_GBM1_left	none	Solid Tumor	Astro
X1923	3474.61545454546	6945.31636363636	CtrlCtx4_GBM1_left	none	Solid Tumor	Tumor
X1924	4679.17909090909	5742.23727272727	CtrlCtx4_GBM1_left	hypoxia	hypoxia1	Oligo
X1925	3646.94888888889	6758.35222222222	CtrlCtx4_GBM1_left	none	Solid Tumor	Tumor
X1926	4204.63285714286	6166.30142857143	CtrlCtx4_GBM1_left	hypoxia	hypoxia1	Tumor
X1927	3927.82333333333	6493.96083333333	CtrlCtx4_GBM1_left	hypoxia	hypoxia1	Endothelial cells
X1928	4214.33636363636	6191.39363636363	CtrlCtx4_GBM1_left	hypoxia	hypoxia1	Tr. moTAMs
X1929	5256.986875	5154.643125	CtrlCtx4_GBM1_left	none	Solid Tumor	mgTAMs
X1930	6120.75666666667	4296.35166666667	CtrlCtx4_GBM1_left	none	Solid Tumor	Tumor
X1931	3691.07888888889	6731.67222222222	CtrlCtx4_GBM1_left	none	Solid Tumor	Tr. moTAMs
X1932	5822.71692307692	4588.42	CtrlCtx4_GBM1_left	none	Solid Tumor	Tumor
X1933	4335.289	6088.527	CtrlCtx4_GBM1_left	hypoxia	hypoxia1	Tumor
X1934	4985.78	5422.46416666667	CtrlCtx4_GBM1_left	hypoxia	hypoxia1	Tr. moTAMs
X1935	5684.32090909091	4718.79454545455	CtrlCtx4_GBM1_left	none	Solid Tumor	Tumor
X1936	5187.8715	5225.277	CtrlCtx4_GBM1_left	none	Solid Tumor	Neuron
X1937	4170.4415	6244.357	CtrlCtx4_GBM1_left	hypoxia	hypoxia1	mgTAMs
X1938	3984.62333333333	6434.514	CtrlCtx4_GBM1_left	hypoxia	hypoxia1	Tr. moTAMs
X1939	3713.44666666667	6702.15666666667	CtrlCtx4_GBM1_left	none	Solid Tumor	Neuron
X1940	6566.59375	3853.59291666667	CtrlCtx4_GBM1_left	none	Solid Tumor	moTAMs
X1941	6884.0825	3526.04892857143	CtrlCtx4_GBM1_left	none	Solid Tumor	mgTAMs
X1942	4123.85875	6288.52875	CtrlCtx4_GBM1_left	hypoxia	hypoxia1	Tr. moTAMs
X1943	4542.453	5883.509	CtrlCtx4_GBM1_left	hypoxia	hypoxia1	Tumor
X1944	5745.5585	4670.605	CtrlCtx4_GBM1_left	none	Solid Tumor	Endothelial cells
X1945	5231.900625	5183.325625	CtrlCtx4_GBM1_left	none	Solid Tumor	Tumor
X1946	6464.82111111111	3948.51166666667	CtrlCtx4_GBM1_left	none	Solid Tumor	Tumor
X1947	4438.46	5969.46666666667	CtrlCtx4_GBM1_left	hypoxia	hypoxia1	moTAMs
X1948	6410.61444444445	4015.81333333333	CtrlCtx4_GBM1_left	none	Solid Tumor	moTAMs
X1949	3445.08833333333	6975.12416666667	CtrlCtx4_GBM1_left	none	Solid Tumor	Tumor
X1950	4380.33333333333	6036.20111111111	CtrlCtx4_GBM1_left	hypoxia	hypoxia1	moTAMs
X1951	3630.11428571429	6790.66857142857	CtrlCtx4_GBM1_left	none	Solid Tumor	Tumor
X1952	3463.56454545455	6963.37090909091	CtrlCtx4_GBM1_left	none	Solid Tumor	Oligo
X1953	6810.1244	3623.0268	CtrlCtx4_GBM1_left	none	Solid Tumor	Oligo
X1954	4022.23947368421	6361.41631578947	CtrlCtx4_GBM1_left	hypoxia	hypoxia1	Neuron
X1955	3611.371	6817.443	CtrlCtx4_GBM1_left	none	Solid Tumor	Tr. moTAMs
X1956	6304.01333333333	4100.26888888889	CtrlCtx4_GBM1_left	none	Solid Tumor	Endothelial cells
X1958	4656.69545454545	5782.91090909091	CtrlCtx4_GBM1_left	hypoxia	hypoxia1	Tumor
X1959	2950.95	7480.43928571429	CtrlCtx4_GBM1_left	none	Solid Tumor	moTAMs
X1960	6602.28846153846	3820.16615384615	CtrlCtx4_GBM1_left	none	Solid Tumor	Lymphocytes
X1961	6767.332	3642.474	CtrlCtx4_GBM1_left	none	Solid Tumor	Tr. moTAMs
X1962	4838.046	5587.108	CtrlCtx4_GBM1_left	hypoxia	hypoxia1	Tumor
X1963	3818.74235294118	6607.74352941176	CtrlCtx4_GBM1_left	none	Solid Tumor	Tr. moTAMs
X1964	4146.17357142857	6274.34285714286	CtrlCtx4_GBM1_left	hypoxia	hypoxia1	Tumor
X1965	4270.44333333333	6151.15833333333	CtrlCtx4_GBM1_left	hypoxia	hypoxia1	Tr. moTAMs
X1966	4659.10454545454	5758.50272727273	CtrlCtx4_GBM1_left	hypoxia	hypoxia1	moTAMs
X1967	2928.92583333333	7495.55416666667	CtrlCtx4_GBM1_left	none	Solid Tumor	Tumor
X1968	6140.81538461539	4286.17692307692	CtrlCtx4_GBM1_left	none	Solid Tumor	Tumor
X1969	5211.16	5218	CtrlCtx4_GBM1_left	none	Solid Tumor	Tumor
X1970	6163.07285714286	4251.78428571429	CtrlCtx4_GBM1_left	none	Solid Tumor	Tumor
X1971	6020.53857142857	4409.64285714286	CtrlCtx4_GBM1_left	none	Solid Tumor	mgTAMs
X1972	3012.155	7416.30625	CtrlCtx4_GBM1_left	none	Solid Tumor	Tumor
X1973	5780.645625	4634.661875	CtrlCtx4_GBM1_left	none	Solid Tumor	Tumor
X1974	4725.87235294118	5710.64529411765	CtrlCtx4_GBM1_left	hypoxia	hypoxia1	Tumor
X1975	5250.62625	5178.76875	CtrlCtx4_GBM1_left	none	Solid Tumor	Tr. moTAMs
X1976	4455.76705882353	5957.78058823529	CtrlCtx4_GBM1_left	hypoxia	hypoxia1	Tr. moTAMs
X1977	6349.83789473684	4079.84526315789	CtrlCtx4_GBM1_left	none	Solid Tumor	mgTAMs
X1978	6501.9925	3930.315	CtrlCtx4_GBM1_left	none	Solid Tumor	Astro
X1979	4340.29111111111	6132.97555555556	CtrlCtx4_GBM1_left	hypoxia	hypoxia1	Tumor
X1980	5490.45777777778	4937.11555555556	CtrlCtx4_GBM1_left	none	Solid Tumor	Tumor
X1981	5325.6025	5106.90875	CtrlCtx4_GBM1_left	none	Solid Tumor	Tumor
X1982	4941.97736842105	5501.14157894737	CtrlCtx4_GBM1_left	hypoxia	hypoxia1	Tr. moTAMs
X1983	6834.86857142857	3619.29142857143	CtrlCtx4_GBM1_left	none	Solid Tumor	Tr. moTAMs
X1984	3475.96384615385	6983.87	CtrlCtx4_GBM1_left	none	Solid Tumor	Tr. moTAMs
X1985	5799.73052631579	4625.98052631579	CtrlCtx4_GBM1_left	none	Solid Tumor	Tumor
X1986	5598.16111111111	4834.03555555556	CtrlCtx4_GBM1_left	none	Solid Tumor	Tumor
X1987	6916.13433333333	3528.299	CtrlCtx4_GBM1_left	none	Solid Tumor	Oligo
X1988	3849.85454545455	6576.25181818182	CtrlCtx4_GBM1_left	none	Solid Tumor	moTAMs
X1989	3713.29	6721.385	CtrlCtx4_GBM1_left	none	Solid Tumor	Tumor
X1990	2934.88	7524.96333333333	CtrlCtx4_GBM1_left	none	Solid Tumor	Tumor
X1991	2951.222	7504.992	CtrlCtx4_GBM1_left	none	Solid Tumor	Tr. moTAMs
X1992	4867.81111111111	5565.02444444444	CtrlCtx4_GBM1_left	hypoxia	hypoxia1	Tumor
X1993	6182.9575	4264.514375	CtrlCtx4_GBM1_left	none	Solid Tumor	Tumor
X1994	3798.963125	6639.92875	CtrlCtx4_GBM1_left	none	Solid Tumor	Tumor
X1995	5436.96875	4970.9725	CtrlCtx4_GBM1_left	none	Solid Tumor	Tumor
X1996	6084.05214285714	4352.40071428571	CtrlCtx4_GBM1_left	none	Solid Tumor	Tumor
X1997	6704.36538461538	3718.57076923077	CtrlCtx4_GBM1_left	none	Solid Tumor	moTAMs
X1998	2982.78285714286	7463.76142857143	CtrlCtx4_GBM1_left	none	Solid Tumor	Tumor
X1999	5731.52416666667	4717.4225	CtrlCtx4_GBM1_left	none	Solid Tumor	Tumor
X2000	4368.02294117647	6063.32647058824	CtrlCtx4_GBM1_left	hypoxia	hypoxia1	Tumor
X2001	6404.32357142857	4044.91142857143	CtrlCtx4_GBM1_left	none	Solid Tumor	Tumor
X2002	6380.63866666667	4056.394	CtrlCtx4_GBM1_left	none	Solid Tumor	Tr. moTAMs
X2003	6138.02	4307.525	CtrlCtx4_GBM1_left	none	Solid Tumor	mgTAMs
X2004	5842.0575	4601.89416666667	CtrlCtx4_GBM1_left	none	Solid Tumor	Tumor
X2005	6298.80142857143	4152.32428571429	CtrlCtx4_GBM1_left	none	Solid Tumor	moTAMs
X2006	4517.69416666667	5934.03916666667	CtrlCtx4_GBM1_left	hypoxia	hypoxia1	Tumor
X2007	5526.73	4894.69777777778	CtrlCtx4_GBM1_left	none	Solid Tumor	Tumor
X2008	5465.93222222222	4979.98555555556	CtrlCtx4_GBM1_left	none	Solid Tumor	Tumor
X2009	4770.978	5651.663	CtrlCtx4_GBM1_left	hypoxia	hypoxia1	Lymphocytes
X2010	6721.31666666667	3733.46166666667	CtrlCtx4_GBM1_left	none	Solid Tumor	Lymphocytes
X2011	2774.92	7681.54714285714	CtrlCtx4_GBM1_left	none	Solid Tumor	moTAMs
X2012	5627.69777777778	4812.82222222222	CtrlCtx4_GBM1_left	none	Solid Tumor	Tr. moTAMs
X2013	6766.85125	3671.3825	CtrlCtx4_GBM1_left	none	Solid Tumor	mgTAMs
X2014	4030.39125	6409.270625	CtrlCtx4_GBM1_left	hypoxia	hypoxia1	Tumor
X2015	6100.50384615385	4344.23846153846	CtrlCtx4_GBM1_left	none	Solid Tumor	Tumor
X2016	4144.694	6297.4495	CtrlCtx4_GBM1_left	hypoxia	hypoxia1	Neuron
X2017	6227.0925	4213.4025	CtrlCtx4_GBM1_left	none	Solid Tumor	Tumor
X2018	4528.957	5911.703	CtrlCtx4_GBM1_left	hypoxia	hypoxia1	moTAMs
X2019	6592.10875	3852.8475	CtrlCtx4_GBM1_left	none	Solid Tumor	Tr. moTAMs
X2020	4584.33636363636	5856.17818181818	CtrlCtx4_GBM1_left	hypoxia	hypoxia1	Tumor
[truncated: 155,883 more rows]

## Sheet: Figure 6j - Figure 6 panel j
Figure 6 panel j
x	y	cell	celltype	segmentation
-324796.047619048	-43581.7142857143	1_18	Tr. moTAMs	necrosis
-324285.047619048	-43585.7142857143	2_18	Tr. moTAMs	necrosis
-323625.047619048	-43589.7142857143	3_18	Tr. moTAMs	necrosis
-323213.047619048	-43588.7142857143	4_18	moTAMs	necrosis
-322902.047619048	-43582.7142857143	5_18	Tr. moTAMs	necrosis
-322739.047619048	-43581.7142857143	6_18	Tr. moTAMs	necrosis
-322604.047619048	-43592.7142857143	7_18	moTAMs	necrosis
-322501.047619048	-43576.7142857143	8_18	Tr. moTAMs	necrosis
-322261.047619048	-43601.7142857143	9_18	Tumor	necrosis
-322175.047619048	-43580.7142857143	10_18	Tr. moTAMs	necrosis
-321711.047619048	-43602.7142857143	13_18	moTAMs	tumor
-325721.047619048	-43604.7142857143	14_18	mgTAMs	necrosis
-322421.047619048	-43614.7142857143	16_18	moTAMs	necrosis
-321565.047619048	-43610.7142857143	17_18	moTAMs	tumor
-322681.047619048	-43624.7142857143	18_18	moTAMs	necrosis
-321789.047619048	-43597.7142857143	19_18	mgTAMs	tumor
-324662.047619048	-43607.7142857143	20_18	moTAMs	necrosis
-324560.047619048	-43603.7142857143	21_18	Tr. moTAMs	necrosis
-322783.047619048	-43594.7142857143	22_18	Tr. moTAMs	necrosis
-321927.047619048	-43647.7142857143	23_18	Tumor	tumor
-324053.047619048	-43637.7142857143	24_18	Fibroblast	necrosis
-323363.047619048	-43627.7142857143	25_18	moTAMs	necrosis
-323068.047619048	-43615.7142857143	26_18	moTAMs	necrosis
-322892.047619048	-43608.7142857143	28_18	Tr. moTAMs	necrosis
-321891.047619048	-43621.7142857143	29_18	moTAMs	tumor
-322131.047619048	-43648.7142857143	30_18	moTAMs	necrosis
-323170.047619048	-43649.7142857143	32_18	moTAMs	necrosis
-321968.047619048	-43688.7142857143	33_18	moTAMs	tumor
-323701.047619048	-43671.7142857143	34_18	moTAMs	necrosis
-321799.047619048	-43688.7142857143	35_18	moTAMs	tumor
-321689.047619048	-43675.7142857143	36_18	mgTAMs	tumor
-324808.047619048	-43661.7142857143	37_18	Tr. moTAMs	necrosis
-323950.047619048	-43687.7142857143	38_18	moTAMs	necrosis
-321619.047619048	-43682.7142857143	39_18	Lymphocytes	tumor
-323614.047619048	-43688.7142857143	40_18	moTAMs	necrosis
-322873.047619048	-43672.7142857143	42_18	Tr. moTAMs	necrosis
-322807.047619048	-43672.7142857143	43_18	Tr. moTAMs	necrosis
-321562.047619048	-43682.7142857143	44_18	moTAMs	tumor
-325224.047619048	-43702.7142857143	45_18	Tumor	necrosis
-323476.047619048	-43699.7142857143	46_18	moTAMs	necrosis
-325265.047619048	-43708.7142857143	47_18	Tumor	necrosis
-321563.047619048	-43731.7142857143	48_18	mgTAMs	tumor
-324435.047619048	-43744.7142857143	49_18	mgTAMs	necrosis
-323000.047619048	-43703.7142857143	50_18	Tr. moTAMs	necrosis
-324608.047619048	-43705.7142857143	51_18	Tr. moTAMs	necrosis
-325174.047619048	-43737.7142857143	52_18	moTAMs	necrosis
-325484.047619048	-43735.7142857143	53_18	Tumor	necrosis
-324509.047619048	-43732.7142857143	54_18	Tr. moTAMs	necrosis
-321722.047619048	-43766.7142857143	55_18	moTAMs	tumor
-322706.047619048	-43727.7142857143	56_18	Tr. moTAMs	necrosis
-323462.047619048	-43753.7142857143	57_18	Tumor	necrosis
-324632.047619048	-43759.7142857143	58_18	moTAMs	necrosis
-323174.047619048	-43734.7142857143	59_18	Tr. moTAMs	necrosis
-322158.047619048	-43789.7142857143	60_18	Oligo	necrosis
-321974.047619048	-43756.7142857143	61_18	Tumor	tumor
-321636.047619048	-43769.7142857143	62_18	moTAMs	tumor
-323654.047619048	-43766.7142857143	63_18	Tr. moTAMs	necrosis
-324484.047619048	-43774.7142857143	64_18	mgTAMs	necrosis
-322060.047619048	-43797.7142857143	65_18	Tumor	tumor
-322354.047619048	-43804.7142857143	68_18	mgTAMs	necrosis
-324992.047619048	-43820.7142857143	70_18	Tumor	necrosis
-323807.047619048	-43801.7142857143	71_18	Tumor	necrosis
-322916.047619048	-43778.7142857143	72_18	Tr. moTAMs	necrosis
-324291.047619048	-43794.7142857143	73_18	Tr. moTAMs	necrosis
-322717.047619048	-43793.7142857143	74_18	Tr. moTAMs	necrosis
-321906.047619048	-43833.7142857143	75_18	mgTAMs	tumor
-325561.047619048	-43806.7142857143	76_18	Tumor	necrosis
-321602.047619048	-43803.7142857143	77_18	Tumor	tumor
-324721.047619048	-43859.7142857143	78_18	Tumor	necrosis
-325468.047619048	-43834.7142857143	79_18	Tumor	necrosis
-325336.047619048	-43818.7142857143	80_18	Tumor	necrosis
-321566.047619048	-43828.7142857143	81_18	Tumor	tumor
-324480.047619048	-43842.7142857143	82_18	Tumor	necrosis
-324838.047619048	-43830.7142857143	83_18	Tr. moTAMs	necrosis
-323471.047619048	-43863.7142857143	85_18	Tumor	necrosis
-322434.047619048	-43838.7142857143	86_18	mgTAMs	necrosis
-324304.047619048	-43872.7142857143	89_18	moTAMs	necrosis
-325582.047619048	-43859.7142857143	90_18	Tumor	necrosis
-322117.047619048	-43862.7142857143	91_18	Tr. moTAMs	tumor
-321529.047619048	-43884.7142857143	92_18	Tr. moTAMs	tumor
-325699.047619048	-43906.7142857143	94_18	Tumor	necrosis
-325336.047619048	-43896.7142857143	95_18	Tumor	necrosis
-323588.047619048	-43900.7142857143	96_18	moTAMs	necrosis
-321558.047619048	-43892.7142857143	97_18	Tumor	tumor
-323325.047619048	-43897.7142857143	98_18	Tr. moTAMs	necrosis
-321583.047619048	-43930.7142857143	99_18	moTAMs	tumor
-324797.047619048	-43899.7142857143	100_18	Tr. moTAMs	necrosis
-324179.047619048	-43909.7142857143	102_18	Tr. moTAMs	necrosis
-324368.047619048	-43924.7142857143	103_18	Tumor	necrosis
-321818.047619048	-43942.7142857143	104_18	mgTAMs	tumor
-321695.047619048	-43933.7142857143	105_18	Tr. moTAMs	tumor
-323055.047619048	-43970.7142857143	108_18	Tr. moTAMs	necrosis
-322106.047619048	-43956.7142857143	109_18	Lymphocytes	tumor
-323690.047619048	-43953.7142857143	111_18	Tr. moTAMs	necrosis
-323105.047619048	-43983.7142857143	112_18	Tr. moTAMs	necrosis
-322596.047619048	-43980.7142857143	115_18	Tumor	necrosis
-324745.047619048	-43972.7142857143	116_18	mgTAMs	necrosis
-321538.047619048	-43994.7142857143	117_18	Tr. moTAMs	tumor
-322344.047619048	-44013.7142857143	118_18	mgTAMs	tumor
-322898.047619048	-43996.7142857143	119_18	Tr. moTAMs	necrosis
-324243.047619048	-43990.7142857143	120_18	Tr. moTAMs	necrosis
-322191.047619048	-44037.7142857143	121_18	moTAMs	tumor
-322162.047619048	-43985.7142857143	122_18	Lymphocytes	tumor
-325603.047619048	-43995.7142857143	123_18	Tr. moTAMs	necrosis
-321669.047619048	-44028.7142857143	124_18	mgTAMs	tumor
-321986.047619048	-44042.7142857143	125_18	Tumor	tumor
-322682.047619048	-44016.7142857143	127_18	moTAMs	necrosis
-323874.047619048	-44007.7142857143	128_18	Tumor	necrosis
-323410.047619048	-44012.7142857143	129_18	moTAMs	necrosis
-324643.047619048	-44015.7142857143	130_18	Tr. moTAMs	necrosis
-322467.047619048	-44060.7142857143	131_18	moTAMs	necrosis
-325724.047619048	-44046.7142857143	132_18	Tumor	necrosis
-323652.047619048	-44063.7142857143	133_18	Tr. moTAMs	necrosis
-321780.047619048	-44059.7142857143	134_18	moTAMs	tumor
-323488.047619048	-44094.7142857143	136_18	Tr. moTAMs	necrosis
-325670.047619048	-44114.7142857143	137_18	mgTAMs	necrosis
-322519.047619048	-44119.7142857143	138_18	mgTAMs	necrosis
-323684.047619048	-44110.7142857143	139_18	Tr. moTAMs	necrosis
-321896.047619048	-44151.7142857143	140_18	Tumor	tumor
-322238.047619048	-44155.7142857143	141_18	Tumor	tumor
-325562.047619048	-44135.7142857143	142_18	Tr. moTAMs	necrosis
-323164.047619048	-44128.7142857143	143_18	Tr. moTAMs	necrosis
-325300.047619048	-44135.7142857143	144_18	Tr. moTAMs	necrosis
-324817.047619048	-44144.7142857143	145_18	Tr. moTAMs	necrosis
-324372.047619048	-44171.7142857143	148_18	Tr. moTAMs	necrosis
-321713.047619048	-44174.7142857143	149_18	Tr. moTAMs	tumor
-325150.047619048	-44176.7142857143	150_18	moTAMs	necrosis
-322275.047619048	-44219.7142857143	152_18	moTAMs	tumor
-325778.047619048	-44182.7142857143	153_18	mgTAMs	necrosis
-324506.047619048	-44175.7142857143	154_18	Tr. moTAMs	necrosis
-324157.047619048	-44176.7142857143	155_18	Tr. moTAMs	necrosis
-325298.047619048	-44189.7142857143	156_18	Tumor	necrosis
-324677.047619048	-44200.7142857143	157_18	Tumor	necrosis
-325404.047619048	-44203.7142857143	158_18	Tr. moTAMs	necrosis
-325647.047619048	-44221.7142857143	160_18	Tumor	necrosis
-321560.047619048	-44238.7142857143	162_18	Tumor	tumor
-321625.047619048	-44225.7142857143	163_18	moTAMs	tumor
-324437.047619048	-44248.7142857143	164_18	Lymphocytes	necrosis
-322455.047619048	-44226.7142857143	166_18	mgTAMs	tumor
-324962.047619048	-44229.7142857143	167_18	Tr. moTAMs	necrosis
-325305.047619048	-44255.7142857143	169_18	moTAMs	necrosis
-323703.047619048	-44258.7142857143	170_18	Tumor	necrosis
-324516.047619048	-44262.7142857143	172_18	mgTAMs	necrosis
-323780.047619048	-44240.7142857143	173_18	Tumor	necrosis
-321814.047619048	-44265.7142857143	175_18	mgTAMs	tumor
-322535.047619048	-44301.7142857143	180_18	moTAMs	tumor
-322102.047619048	-44307.7142857143	181_18	Oligo	tumor
-323506.047619048	-44304.7142857143	182_18	Fibroblast	necrosis
-323785.047619048	-44296.7142857143	183_18	Tumor	necrosis
-321641.047619048	-44306.7142857143	184_18	Tumor	tumor
-324400.047619048	-44321.7142857143	185_18	Tumor	necrosis
-321566.047619048	-44332.7142857143	186_18	mgTAMs	tumor
-325136.047619048	-44344.7142857143	187_18	moTAMs	necrosis
-325506.047619048	-44338.7142857143	188_18	Tumor	necrosis
-322356.047619048	-44348.7142857143	189_18	Tumor	tumor
-323974.047619048	-44361.7142857143	190_18	Tr. moTAMs	necrosis
-321801.047619048	-44395.7142857143	193_18	mgTAMs	tumor
-324941.047619048	-44414.7142857143	196_18	Tumor	necrosis
-325681.047619048	-44374.7142857143	197_18	Tr. moTAMs	necrosis
-325633.047619048	-44372.7142857143	198_18	Tr. moTAMs	necrosis
-321663.047619048	-44375.7142857143	199_18	Tumor	tumor
-323146.047619048	-44405.7142857143	201_18	mgTAMs	necrosis
-322178.047619048	-44404.7142857143	202_18	moTAMs	tumor
-321563.047619048	-44400.7142857143	203_18	moTAMs	tumor
-322134.047619048	-44409.7142857143	204_18	Oligo	tumor
-323287.047619048	-44446.7142857143	205_18	Fibroblast	necrosis
-321598.047619048	-44423.7142857143	206_18	Oligo	tumor
-325529.047619048	-44418.7142857143	207_18	Tr. moTAMs	necrosis
-325586.047619048	-44423.7142857143	208_18	Tumor	necrosis
-321713.047619048	-44423.7142857143	209_18	moTAMs	tumor
-324145.047619048	-44417.7142857143	210_18	Tr. moTAMs	necrosis
-322361.047619048	-44443.7142857143	211_18	Tumor	tumor
-323874.047619048	-44436.7142857143	212_18	Tr. moTAMs	necrosis
-325777.047619048	-44440.7142857143	213_18	Tr. moTAMs	necrosis
-321533.047619048	-44444.7142857143	214_18	Tr. moTAMs	tumor
-324253.047619048	-44482.7142857143	215_18	moTAMs	necrosis
-323742.047619048	-44454.7142857143	216_18	moTAMs	necrosis
-324750.047619048	-44454.7142857143	217_18	Tr. moTAMs	necrosis
-322271.047619048	-44453.7142857143	218_18	Tr. moTAMs	tumor
-322168.047619048	-44482.7142857143	220_18	moTAMs	tumor
-324030.047619048	-44474.7142857143	222_18	Tr. moTAMs	necrosis
-323986.047619048	-44487.7142857143	224_18	Tumor	necrosis
-322597.047619048	-44510.7142857143	225_18	moTAMs	tumor
-325128.047619048	-44494.7142857143	226_18	Tr. moTAMs	necrosis
-324486.047619048	-44499.7142857143	227_18	Tumor	necrosis
-322483.047619048	-44501.7142857143	228_18	Tr. moTAMs	tumor
-325762.047619048	-44503.7142857143	229_18	Tr. moTAMs	necrosis
-322399.047619048	-44536.7142857143	231_18	Tumor	tumor
-323196.047619048	-44518.7142857143	232_18	moTAMs	necrosis
-321597.047619048	-44515.7142857143	233_18	moTAMs	tumor
-322063.047619048	-44526.7142857143	235_18	moTAMs	tumor
-324713.047619048	-44522.7142857143	236_18	Tr. moTAMs	necrosis
-323411.047619048	-44531.7142857143	237_18	Tr. moTAMs	necrosis
-323313.047619048	-44558.7142857143	238_18	Tumor	necrosis
-324867.047619048	-44535.7142857143	239_18	Tr. moTAMs	necrosis
-322132.047619048	-44555.7142857143	240_18	Oligo	tumor
-323943.047619048	-44531.7142857143	241_18	Tr. moTAMs	necrosis
-325056.047619048	-44553.7142857143	242_18	Tumor	necrosis
-322640.047619048	-44571.7142857143	243_18	moTAMs	tumor
-325139.047619048	-44557.7142857143	244_18	Tumor	necrosis
-324045.047619048	-44539.7142857143	245_18	Tr. moTAMs	necrosis
-324511.047619048	-44576.7142857143	246_18	Tumor	necrosis
-324639.047619048	-44572.7142857143	248_18	Tr. moTAMs	necrosis
-323916.047619048	-44562.7142857143	249_18	Tr. moTAMs	necrosis
-323861.047619048	-44592.7142857143	250_18	Tumor	necrosis
-324434.047619048	-44602.7142857143	251_18	Tumor	necrosis
-321633.047619048	-44579.7142857143	252_18	moTAMs	tumor
-323206.047619048	-44588.7142857143	253_18	Tr. moTAMs	necrosis
-322627.047619048	-44620.7142857143	254_18	mgTAMs	tumor
-321540.047619048	-44621.7142857143	255_18	moTAMs	tumor
-324892.047619048	-44630.7142857143	256_18	mgTAMs	necrosis
-321691.047619048	-44632.7142857143	257_18	Tumor	tumor
-325749.047619048	-44646.7142857143	258_18	Tumor	necrosis
-324747.047619048	-44627.7142857143	259_18	Tr. moTAMs	necrosis
-322559.047619048	-44636.7142857143	260_18	mgTAMs	tumor
-324051.047619048	-44633.7142857143	261_18	Tumor	necrosis
-322196.047619048	-44623.7142857143	262_18	Tr. moTAMs	tumor
-325391.047619048	-44651.7142857143	263_18	Tumor	necrosis
-322132.047619048	-44692.7142857143	264_18	mgTAMs	tumor
-323274.047619048	-44643.7142857143	265_18	Tr. moTAMs	necrosis
-325131.047619048	-44643.7142857143	266_18	Tr. moTAMs	necrosis
-324241.047619048	-44638.7142857143	267_18	Tr. moTAMs	necrosis
-325614.047619048	-44644.7142857143	268_18	Tr. moTAMs	necrosis
-323354.047619048	-44639.7142857143	269_18	Tr. moTAMs	necrosis
-322332.047619048	-44675.7142857143	270_18	Tr. moTAMs	tumor
-323596.047619048	-44684.7142857143	271_18	moTAMs	necrosis
-324845.047619048	-44677.7142857143	273_18	moTAMs	necrosis
-323311.047619048	-44678.7142857143	274_18	Tr. moTAMs	necrosis
-324204.047619048	-44676.7142857143	275_18	moTAMs	necrosis
-321757.047619048	-44691.7142857143	276_18	Tumor	tumor
-321860.047619048	-44712.7142857143	277_18	moTAMs	tumor
-325184.047619048	-44708.7142857143	278_18	moTAMs	necrosis
-321548.047619048	-44708.7142857143	279_18	moTAMs	tumor
-323383.047619048	-44713.7142857143	280_18	Tr. moTAMs	necrosis
-321689.047619048	-44709.7142857143	281_18	moTAMs	tumor
-321644.047619048	-44730.7142857143	282_18	moTAMs	tumor
-324983.047619048	-44705.7142857143	283_18	Tr. moTAMs	necrosis
-325635.047619048	-44713.7142857143	284_18	Tr. moTAMs	necrosis
-324824.047619048	-44714.7142857143	285_18	Tr. moTAMs	necrosis
-323727.047619048	-44734.7142857143	286_18	moTAMs	necrosis
-322638.047619048	-44755.7142857143	287_18	moTAMs	tumor
-321723.047619048	-44740.7142857143	288_18	Tumor	tumor
-325800.047619048	-44735.7142857143	289_18	Tumor	necrosis
-325465.047619048	-44748.7142857143	290_18	Tr. moTAMs	necrosis
-321770.047619048	-44771.7142857143	291_18	Tumor	tumor
-323296.047619048	-44765.7142857143	292_18	Tr. moTAMs	necrosis
-322098.047619048	-44775.7142857143	293_18	mgTAMs	tumor
-322476.047619048	-44764.7142857143	294_18	Oligo	tumor
-321552.047619048	-44784.7142857143	297_18	moTAMs	tumor
-325204.047619048	-44779.7142857143	298_18	Tr. moTAMs	necrosis
-325953.047619048	-44784.7142857143	300_18	Tr. moTAMs	necrosis
-323974.047619048	-44829.7142857143	301_18	moTAMs	necrosis
-325130.047619048	-44803.7142857143	302_18	Tumor	necrosis
-322268.047619048	-44815.7142857143	304_18	Tr. moTAMs	tumor
-325532.047619048	-44852.7142857143	305_18	moTAMs	necrosis
-321755.047619048	-44821.7142857143	306_18	moTAMs	tumor
-322706.047619048	-44812.7142857143	307_18	Tr. moTAMs	tumor
-322649.047619048	-44829.7142857143	308_18	Tr. moTAMs	tumor
-325289.047619048	-44860.7142857143	309_18	Tr. moTAMs	necrosis
-323656.047619048	-44818.7142857143	310_18	Tr. moTAMs	necrosis
-324843.047619048	-44850.7142857143	312_18	Tumor	necrosis
-323783.047619048	-44846.7142857143	313_18	Tumor	necrosis
-321701.047619048	-44871.7142857143	314_18	Tumor	tumor
-325890.047619048	-44878.7142857143	317_18	moTAMs	necrosis
-324516.047619048	-44879.7142857143	318_18	Tumor	necrosis
-321871.047619048	-44872.7142857143	319_18	Tumor	tumor
-322154.047619048	-44893.7142857143	320_18	Tr. moTAMs	tumor
-321781.047619048	-44891.7142857143	321_18	Tumor	tumor
-322533.047619048	-44908.7142857143	322_18	Oligo	tumor
-322270.047619048	-44912.7142857143	323_18	Tumor	tumor
-322071.047619048	-44907.7142857143	325_18	Oligo	tumor
-323465.047619048	-44883.7142857143	326_18	Tr. moTAMs	necrosis
-324177.047619048	-44893.7142857143	327_18	mgTAMs	necrosis
-325750.047619048	-44897.7142857143	328_18	Tumor	necrosis
-325185.047619048	-44891.7142857143	329_18	Tr. moTAMs	necrosis
-325055.047619048	-44899.7142857143	330_18	Tr. moTAMs	necrosis
-323524.047619048	-44916.7142857143	332_18	Tr. moTAMs	necrosis
-325842.047619048	-44921.7142857143	333_18	Tr. moTAMs	necrosis
-324420.047619048	-44937.7142857143	334_18	moTAMs	necrosis
-322599.047619048	-44945.7142857143	335_18	Tumor	tumor
-321648.047619048	-44918.7142857143	337_18	moTAMs	tumor
-321837.047619048	-44949.7142857143	338_18	mgTAMs	tumor
-325074.047619048	-44933.7142857143	341_18	Tr. moTAMs	necrosis
-324958.047619048	-44937.7142857143	342_18	Tumor	necrosis
-321615.047619048	-44940.7142857143	343_18	Tumor	tumor
-321726.047619048	-44945.7142857143	344_18	moTAMs	tumor
-325449.047619048	-44944.7142857143	345_18	Tumor	necrosis
-323097.047619048	-44953.7142857143	346_18	Tr. moTAMs	tumor
-324640.047619048	-44972.7142857143	348_18	Tumor	necrosis
-321569.047619048	-44965.7142857143	349_18	Tumor	tumor
-321927.047619048	-44971.7142857143	351_18	Tr. moTAMs	tumor
-324315.047619048	-44993.7142857143	353_18	Tumor	necrosis
-322091.047619048	-44972.7142857143	354_18	Tr. moTAMs	tumor
-323713.047619048	-44971.7142857143	355_18	Tr. moTAMs	necrosis
-322127.047619048	-45011.7142857143	356_18	mgTAMs	tumor
-324554.047619048	-45010.7142857143	357_18	Tumor	necrosis
-321617.047619048	-45026.7142857143	358_18	Tumor	tumor
-321721.047619048	-45004.7142857143	359_18	Tumor	tumor
-324946.047619048	-44996.7142857143	360_18	Tr. moTAMs	necrosis
-324886.047619048	-45040.7142857143	362_18	moTAMs	necrosis
-324219.047619048	-45020.7142857143	363_18	Tumor	necrosis
-324097.047619048	-45020.7142857143	364_18	Tumor	necrosis
-321832.047619048	-45037.7142857143	365_18	moTAMs	tumor
-322515.047619048	-45031.7142857143	366_18	moTAMs	tumor
-321963.047619048	-45015.7142857143	367_18	Tr. moTAMs	tumor
-325908.047619048	-45024.7142857143	368_18	Tr. moTAMs	necrosis
-322405.047619048	-45062.7142857143	369_18	moTAMs	tumor
-325648.047619048	-45033.7142857143	370_18	Tr. moTAMs	necrosis
-325323.047619048	-45041.7142857143	371_18	Tr. moTAMs	necrosis
-321999.047619048	-45051.7142857143	372_18	mgTAMs	tumor
-324800.047619048	-45071.7142857143	373_18	moTAMs	necrosis
-322837.047619048	-45070.7142857143	374_18	mgTAMs	tumor
-322581.047619048	-45096.7142857143	375_18	Tumor	tumor
-322046.047619048	-45074.7142857143	376_18	Tr. moTAMs	tumor
-325567.047619048	-45095.7142857143	377_18	Tr. moTAMs	necrosis
-323918.047619048	-45096.7142857143	378_18	mgTAMs	necrosis
-324391.047619048	-45104.7142857143	379_18	Tumor	necrosis
-322779.047619048	-45122.7142857143	380_18	Tumor	tumor
-321555.047619048	-45116.7142857143	382_18	moTAMs	tumor
-325058.047619048	-45100.7142857143	383_18	Tr. moTAMs	necrosis
-322656.047619048	-45126.7142857143	384_18	Tumor	tumor
-321661.047619048	-45118.7142857143	385_18	moTAMs	tumor
-321875.047619048	-45109.7142857143	386_18	mgTAMs	tumor
-325452.047619048	-45128.7142857143	387_18	Tr. moTAMs	necrosis
-323672.047619048	-45110.7142857143	388_18	Tr. moTAMs	necrosis
-322069.047619048	-45178.7142857143	389_18	Tumor	tumor
-322695.047619048	-45131.7142857143	390_18	mgTAMs	tumor
-322275.047619048	-45129.7142857143	391_18	Tumor	tumor
-324202.047619048	-45135.7142857143	392_18	moTAMs	necrosis
-324278.047619048	-45154.7142857143	393_18	moTAMs	necrosis
-325322.047619048	-45161.7142857143	394_18	Tumor	necrosis
-325230.047619048	-45150.7142857143	395_18	moTAMs	necrosis
-325068.047619048	-45152.7142857143	396_18	Tr. moTAMs	necrosis
-324624.047619048	-45187.7142857143	397_18	moTAMs	necrosis
-323745.047619048	-45188.7142857143	398_18	Tr. moTAMs	necrosis
-325827.047619048	-45184.7142857143	399_18	mgTAMs	necrosis
-324910.047619048	-45186.7142857143	400_18	mgTAMs	necrosis
-323852.047619048	-45232.7142857143	401_18	Tumor	necrosis
-321797.047619048	-45207.7142857143	402_18	moTAMs	tumor
-321899.047619048	-45214.7142857143	403_18	moTAMs	tumor
-321547.047619048	-45206.7142857143	404_18	mgTAMs	tumor
-324381.047619048	-45233.7142857143	405_18	Tumor	necrosis
-324796.047619048	-45241.7142857143	406_18	moTAMs	necrosis
-325775.047619048	-45235.7142857143	407_18	Tumor	necrosis
-324138.047619048	-45227.7142857143	408_18	Tr. moTAMs	necrosis
-323688.047619048	-45228.7142857143	409_18	Tr. moTAMs	necrosis
-321736.047619048	-45231.7142857143	410_18	Tr. moTAMs	tumor
-324053.047619048	-45240.7142857143	411_18	Tr. moTAMs	necrosis
-325594.047619048	-45255.7142857143	412_18	Tr. moTAMs	necrosis
-322906.047619048	-45244.7142857143	413_18	Tr. moTAMs	tumor
-325390.047619048	-45252.7142857143	414_18	Tumor	necrosis
-321540.047619048	-45256.7142857143	415_18	Tr. moTAMs	tumor
-321607.047619048	-45258.7142857143	418_18	Tumor	tumor
-324213.047619048	-45257.7142857143	419_18	Tr. moTAMs	necrosis
-321714.047619048	-45286.7142857143	420_18	Fibroblast	tumor
-324284.047619048	-45277.7142857143	421_18	Tumor	necrosis
-324504.047619048	-45286.7142857143	422_18	Tumor	necrosis
-325349.047619048	-45280.7142857143	423_18	Tr. moTAMs	necrosis
-325072.047619048	-45281.7142857143	424_18	Tr. moTAMs	necrosis
-324133.047619048	-45286.7142857143	425_18	Tr. moTAMs	necrosis
-321875.047619048	-45303.7142857143	427_18	mgTAMs	tumor
-325191.047619048	-45316.7142857143	428_18	Tumor	necrosis
-322936.047619048	-45312.7142857143	429_18	moTAMs	tumor
-324356.047619048	-45322.7142857143	430_18	mgTAMs	necrosis
-324908.047619048	-45344.7142857143	431_18	mgTAMs	necrosis
-322124.047619048	-45343.7142857143	433_18	moTAMs	tumor
-322855.047619048	-45355.7142857143	434_18	Tumor	tumor
-324655.047619048	-45369.7142857143	435_18	moTAMs	necrosis
-324792.047619048	-45345.7142857143	436_18	Tumor	necrosis
-325520.047619048	-45386.7142857143	437_18	Tumor	necrosis
-325325.047619048	-45377.7142857143	438_18	moTAMs	necrosis
-323039.047619048	-45368.7142857143	439_18	Tumor	tumor
-322188.047619048	-45367.7142857143	440_18	Tr. moTAMs	tumor
-321888.047619048	-45386.7142857143	441_18	Tumor	tumor
-325680.047619048	-45391.7142857143	442_18	moTAMs	necrosis
-321965.047619048	-45391.7142857143	443_18	moTAMs	tumor
-325731.047619048	-45403.7142857143	444_18	moTAMs	necrosis
-323332.047619048	-45394.7142857143	445_18	moTAMs	tumor
-325011.047619048	-45395.7142857143	446_18	Tumor	necrosis
-323162.047619048	-45410.7142857143	447_18	moTAMs	tumor
-323677.047619048	-45423.7142857143	448_18	Tumor	tumor
-325968.047619048	-45443.7142857143	449_18	mgTAMs	necrosis
-323049.047619048	-45433.7142857143	450_18	Fibroblast	tumor
-323586.047619048	-45429.7142857143	451_18	Tumor	tumor
-322070.047619048	-45478.7142857143	452_18	moTAMs	tumor
-322192.047619048	-45491.7142857143	453_18	moTAMs	tumor
-321786.047619048	-45474.7142857143	454_18	Tumor	tumor
-325278.047619048	-45481.7142857143	455_18	moTAMs	necrosis
-324100.047619048	-45471.7142857143	456_18	Tr. moTAMs	tumor
-321553.047619048	-45485.7142857143	457_18	moTAMs	tumor
-325179.047619048	-45476.7142857143	458_18	Tr. moTAMs	necrosis
-322918.047619048	-45542.7142857143	460_18	Tumor	tumor
-323853.047619048	-45484.7142857143	461_18	mgTAMs	tumor
-322960.047619048	-45477.7142857143	462_18	Tr. moTAMs	tumor
-323367.047619048	-45505.7142857143	463_18	Tumor	tumor
-323118.047619048	-45501.7142857143	464_18	Tumor	tumor
-323175.047619048	-45505.7142857143	465_18	Tr. moTAMs	tumor
-322718.047619048	-45541.7142857143	466_18	moTAMs	tumor
-322288.047619048	-45513.7142857143	467_18	moTAMs	tumor
-324530.047619048	-45520.7142857143	468_18	Tumor	necrosis
-323241.047619048	-45525.7142857143	469_18	Fibroblast	tumor
-325066.047619048	-45515.7142857143	470_18	Tr. moTAMs	necrosis
-321721.047619048	-45538.7142857143	471_18	Tumor	tumor
-325485.047619048	-45528.7142857143	472_18	Tr. moTAMs	necrosis
-322329.047619048	-45563.7142857143	474_18	moTAMs	tumor
-322645.047619048	-45568.7142857143	475_18	moTAMs	tumor
-323193.047619048	-45582.7142857143	476_18	Tumor	tumor
-325149.047619048	-45556.7142857143	477_18	Tr. moTAMs	necrosis
-325598.047619048	-45584.7142857143	478_18	Tumor	necrosis
-323771.047619048	-45606.7142857143	479_18	Tumor	tumor
-322275.047619048	-45583.7142857143	480_18	Tumor	tumor
-323872.047619048	-45583.7142857143	481_18	moTAMs	tumor
-322058.047619048	-45608.7142857143	482_18	moTAMs	tumor
-321544.047619048	-45605.7142857143	483_18	Tumor	tumor
-325731.047619048	-45621.7142857143	485_18	moTAMs	necrosis
-324601.047619048	-45627.7142857143	486_18	Tumor	necrosis
-321959.047619048	-45604.7142857143	487_18	Tumor	tumor
-322246.047619048	-45611.7142857143	488_18	Tumor	tumor
-324870.047619048	-45598.7142857143	490_18	Tr. moTAMs	necrosis
-321657.047619048	-45613.7142857143	491_18	Tumor	tumor
-321572.047619048	-45625.7142857143	492_18	moTAMs	tumor
-322719.047619048	-45663.7142857143	494_18	Tumor	tumor
-322603.047619048	-45625.7142857143	495_18	Tr. moTAMs	tumor
-322155.047619048	-45633.7142857143	496_18	Tr. moTAMs	tumor
-323877.047619048	-45649.7142857143	497_18	Tumor	tumor
-322993.047619048	-45643.7142857143	498_18	Tr. moTAMs	tumor
-324284.047619048	-45635.7142857143	499_18	Tr. moTAMs	tumor
-325482.047619048	-45643.7142857143	500_18	Tr. moTAMs	necrosis
-325356.047619048	-45649.7142857143	501_18	moTAMs	necrosis
-321840.047619048	-45651.7142857143	502_18	Tr. moTAMs	tumor
-323623.047619048	-45667.7142857143	503_18	Lymphocytes	tumor
-321919.047619048	-45671.7142857143	504_18	Tr. moTAMs	tumor
-323485.047619048	-45680.7142857143	505_18	Fibroblast	tumor
-322040.047619048	-45678.7142857143	506_18	moTAMs	tumor
-322098.047619048	-45683.7142857143	507_18	moTAMs	tumor
-324000.047619048	-45683.7142857143	508_18	Tr. moTAMs	tumor
-323955.047619048	-45682.7142857143	509_18	Tr. moTAMs	tumor
-322235.047619048	-45678.7142857143	510_18	Tr. moTAMs	tumor
-322305.047619048	-45688.7142857143	511_18	Tr. moTAMs	tumor
-325717.047619048	-45755.7142857143	512_18	moTAMs	necrosis
-323722.047619048	-45760.7142857143	514_18	Tumor	tumor
-324637.047619048	-45756.7142857143	515_18	moTAMs	tumor
-325943.047619048	-45756.7142857143	516_18	moTAMs	necrosis
-324111.047619048	-45730.7142857143	517_18	moTAMs	tumor
-325487.047619048	-45739.7142857143	518_18	Tr. moTAMs	necrosis
-324081.047619048	-45744.7142857143	519_18	moTAMs	tumor
-324261.047619048	-45763.7142857143	521_18	Tumor	tumor
-322122.047619048	-45783.7142857143	522_18	moTAMs	tumor
-323625.047619048	-45753.7142857143	523_18	Tumor	tumor
-325132.047619048	-45788.7142857143	525_18	moTAMs	necrosis
-322512.047619048	-45759.7142857143	527_18	Tr. moTAMs	tumor
-325865.047619048	-45762.7142857143	528_18	Tumor	necrosis
-324846.047619048	-45764.7142857143	529_18	Tr. moTAMs	necrosis
-322775.047619048	-45779.7142857143	530_18	moTAMs	tumor
-324049.047619048	-45789.7142857143	531_18	Tumor	tumor
-323918.047619048	-45795.7142857143	532_18	Tumor	tumor
-323441.047619048	-45780.7142857143	533_18	Tr. moTAMs	tumor
-321784.047619048	-45794.7142857143	534_18	moTAMs	tumor
-322706.047619048	-45808.7142857143	536_18	Tumor	tumor
-323359.047619048	-45787.7142857143	537_18	Tr. moTAMs	tumor
-323243.047619048	-45833.7142857143	538_18	mgTAMs	tumor
-321648.047619048	-45787.7142857143	539_18	Tr. moTAMs	tumor
-322021.047619048	-45814.7142857143	540_18	Tumor	tumor
-322523.047619048	-45810.7142857143	541_18	Oligo	tumor
-324476.047619048	-45836.7142857143	543_18	moTAMs	tumor
-322891.047619048	-45818.7142857143	544_18	Tr. moTAMs	tumor
-323048.047619048	-45829.7142857143	545_18	Tr. moTAMs	tumor
-322972.047619048	-45842.7142857143	546_18	mgTAMs	tumor
-323130.047619048	-45856.7142857143	547_18	Tumor	tumor
-324842.047619048	-45831.7142857143	548_18	Tr. moTAMs	tumor
-324803.047619048	-45835.7142857143	549_18	Tr. moTAMs	tumor
-322420.047619048	-45843.7142857143	550_18	mgTAMs	tumor
-322563.047619048	-45847.7142857143	552_18	moTAMs	tumor
-325004.047619048	-45849.7142857143	553_18	Fibroblast	necrosis
-323505.047619048	-45900.7142857143	554_18	mgTAMs	tumor
-321898.047619048	-45859.7142857143	555_18	mgTAMs	tumor
-325737.047619048	-45884.7142857143	556_18	moTAMs	necrosis
-322767.047619048	-45878.7142857143	557_18	mgTAMs	tumor
-324609.047619048	-45861.7142857143	558_18	mgTAMs	tumor
-324419.047619048	-45900.7142857143	559_18	Fibroblast	tumor
-322831.047619048	-45899.7142857143	560_18	mgTAMs	tumor
-323455.047619048	-45874.7142857143	561_18	Tr. moTAMs	tumor
-322669.047619048	-45915.7142857143	562_18	moTAMs	tumor
-325038.047619048	-45936.7142857143	563_18	Tumor	tumor
-321549.047619048	-45919.7142857143	564_18	moTAMs	tumor
-323058.047619048	-45917.7142857143	565_18	Fibroblast	tumor
-321835.047619048	-45899.7142857143	566_18	moTAMs	tumor
-325267.047619048	-45907.7142857143	567_18	Tr. moTAMs	necrosis
-324632.047619048	-45923.7142857143	568_18	mgTAMs	tumor
-325625.047619048	-45971.7142857143	569_18	Tumor	necrosis
-322909.047619048	-45917.7142857143	570_18	Tr. moTAMs	tumor
-321801.047619048	-45935.7142857143	571_18	Tumor	tumor
-324400.047619048	-45943.7142857143	572_18	Tumor	tumor
-323932.047619048	-45950.7142857143	573_18	Endothelial cells	tumor
-321896.047619048	-45938.7142857143	574_18	Tr. moTAMs	tumor
-322071.047619048	-45946.7142857143	575_18	moTAMs	tumor
-325699.047619048	-45964.7142857143	576_18	Tumor	necrosis
-323023.047619048	-45953.7142857143	577_18	Tumor	tumor
-322699.047619048	-45956.7142857143	578_18	mgTAMs	tumor
-323145.047619048	-45973.7142857143	579_18	Fibroblast	tumor
-324170.047619048	-45980.7142857143	580_18	moTAMs	tumor
-324809.047619048	-45957.7142857143	581_18	Tr. moTAMs	tumor
-324894.047619048	-45970.7142857143	582_18	Tr. moTAMs	tumor
-323252.047619048	-45969.7142857143	583_18	Tr. moTAMs	tumor
-322953.047619048	-45978.7142857143	584_18	moTAMs	tumor
-324661.047619048	-45997.7142857143	585_18	Tumor	tumor
-325790.047619048	-45998.7142857143	586_18	Tumor	necrosis
-322746.047619048	-45998.7142857143	587_18	mgTAMs	tumor
-322509.047619048	-45974.7142857143	588_18	Tr. moTAMs	tumor
-322837.047619048	-45979.7142857143	589_18	Tumor	tumor
-321819.047619048	-46010.7142857143	590_18	moTAMs	tumor
-323668.047619048	-46037.7142857143	591_18	Tumor	tumor
-323889.047619048	-46007.7142857143	592_18	moTAMs	tumor
-323413.047619048	-45986.7142857143	593_18	moTAMs	tumor
-324464.047619048	-45998.7142857143	594_18	Tr. moTAMs	tumor
-323550.047619048	-46004.7142857143	595_18	Tr. moTAMs	tumor
-322907.047619048	-46002.7142857143	596_18	Tr. moTAMs	tumor
-325007.047619048	-46003.7142857143	597_18	Tr. moTAMs	tumor
-324111.047619048	-46042.7142857143	598_18	mgTAMs	tumor
-322637.047619048	-46025.7142857143	599_18	Tr. moTAMs	tumor
-322012.047619048	-46022.7142857143	600_18	Tr. moTAMs	tumor
-323418.047619048	-46052.7142857143	601_18	mgTAMs	tumor
-322572.047619048	-46032.7142857143	602_18	Tr. moTAMs	tumor
-322521.047619048	-46038.7142857143	603_18	Tr. moTAMs	tumor
-322847.047619048	-46041.7142857143	604_18	Tr. moTAMs	tumor
-321944.047619048	-46061.7142857143	605_18	Tr. moTAMs	tumor
-324502.047619048	-46084.7142857143	606_18	Tumor	tumor
-323118.047619048	-46061.7142857143	607_18	moTAMs	tumor
-325086.047619048	-46074.7142857143	608_18	Tumor	tumor
-324650.047619048	-46066.7142857143	609_18	Tr. moTAMs	tumor
-324043.047619048	-46062.7142857143	610_18	Tr. moTAMs	tumor
-322366.047619048	-46064.7142857143	611_18	moTAMs	tumor
-322316.047619048	-46083.7142857143	612_18	moTAMs	tumor
-325760.047619048	-46080.7142857143	613_18	mgTAMs	necrosis
-323012.047619048	-46125.7142857143	615_18	Fibroblast	tumor
-322689.047619048	-46091.7142857143	616_18	moTAMs	tumor
-324836.047619048	-46110.7142857143	617_18	Tumor	tumor
-322177.047619048	-46088.7142857143	618_18	Tr. moTAMs	tumor
-325382.047619048	-46096.7142857143	619_18	Tr. moTAMs	tumor
-322020.047619048	-46095.7142857143	620_18	Tr. moTAMs	tumor
-323521.047619048	-46103.7142857143	621_18	Tr. moTAMs	tumor
-324319.047619048	-46145.7142857143	622_18	Tumor	tumor
-322523.047619048	-46099.7142857143	623_18	Tr. moTAMs	tumor
-325456.047619048	-46153.7142857143	624_18	moTAMs	tumor
-324474.047619048	-46139.7142857143	625_18	Tr. moTAMs	tumor
-321862.047619048	-46155.7142857143	626_18	Tr. moTAMs	tumor
-325124.047619048	-46146.7142857143	627_18	Tr. moTAMs	tumor
-324023.047619048	-46167.7142857143	628_18	Oligo	tumor
-325345.047619048	-46177.7142857143	629_18	moTAMs	tumor
-323795.047619048	-46187.7142857143	630_18	moTAMs	tumor
-321932.047619048	-46171.7142857143	631_18	moTAMs	tumor
-325615.047619048	-46191.7142857143	632_18	moTAMs	necrosis
-323268.047619048	-46219.7142857143	633_18	Tumor	tumor
-321813.047619048	-46157.7142857143	634_18	Tr. moTAMs	tumor
-323521.047619048	-46211.7142857143	636_18	moTAMs	tumor
-322250.047619048	-46176.7142857143	637_18	Tr. moTAMs	tumor
-323932.047619048	-46202.7142857143	639_18	mgTAMs	tumor
-322899.047619048	-46183.7142857143	640_18	Tr. moTAMs	tumor
-321612.047619048	-46218.7142857143	641_18	mgTAMs	tumor
-324094.047619048	-46180.7142857143	642_18	Tr. moTAMs	tumor
-322173.047619048	-46190.7142857143	643_18	Tr. moTAMs	tumor
-323717.047619048	-46224.7142857143	645_18	Tr. moTAMs	tumor
-324919.047619048	-46224.7142857143	646_18	Tr. moTAMs	tumor
-322949.047619048	-46231.7142857143	647_18	moTAMs	tumor
-324025.047619048	-46261.7142857143	649_18	mgTAMs	tumor
-323409.047619048	-46245.7142857143	650_18	moTAMs	tumor
-322575.047619048	-46272.7142857143	651_18	Tumor	tumor
-322413.047619048	-46248.7142857143	652_18	Tr. moTAMs	tumor
-321952.047619048	-46267.7142857143	653_18	moTAMs	tumor
-322350.047619048	-46271.7142857143	654_18	Tr. moTAMs	tumor
-322178.047619048	-46264.7142857143	655_18	Tumor	tumor
-324706.047619048	-46274.7142857143	656_18	Tr. moTAMs	tumor
-322199.047619048	-46317.7142857143	657_18	mgTAMs	tumor
-323182.047619048	-46299.7142857143	658_18	moTAMs	tumor
-325211.047619048	-46310.7142857143	659_18	moTAMs	tumor
-324335.047619048	-46320.7142857143	660_18	Tumor	tumor
-321862.047619048	-46316.7142857143	661_18	moTAMs	tumor
-324137.047619048	-46325.7142857143	662_18	moTAMs	tumor
-323008.047619048	-46319.7142857143	663_18	mgTAMs	tumor
-324954.047619048	-46312.7142857143	664_18	Tumor	tumor
-322025.047619048	-46301.7142857143	665_18	Tr. moTAMs	tumor
-322502.047619048	-46326.7142857143	666_18	Oligo	tumor
-323272.047619048	-46336.7142857143	667_18	moTAMs	tumor
-325346.047619048	-46309.7142857143	668_18	Tr. moTAMs	tumor
-321686.047619048	-46323.7142857143	669_18	Tumor	tumor
-324919.047619048	-46340.7142857143	670_18	moTAMs	tumor
-321929.047619048	-46353.7142857143	671_18	mgTAMs	tumor
-324418.047619048	-46349.7142857143	672_18	Fibroblast	tumor
-325089.047619048	-46340.7142857143	673_18	Tr. moTAMs	tumor
-325153.047619048	-46353.7142857143	674_18	moTAMs	tumor
-324040.047619048	-46363.7142857143	675_18	Tumor	tumor
-322585.047619048	-46351.7142857143	676_18	Tumor	tumor
-321716.047619048	-46363.7142857143	677_18	Tumor	tumor
-323817.047619048	-46403.7142857143	678_18	moTAMs	tumor
-322663.047619048	-46385.7142857143	679_18	mgTAMs	tumor
-321653.047619048	-46372.7142857143	680_18	Tr. moTAMs	tumor
-322765.047619048	-46375.7142857143	681_18	moTAMs	tumor
-323710.047619048	-46413.7142857143	682_18	Oligo	tumor
-321998.047619048	-46429.7142857143	683_18	Tumor	tumor
-323935.047619048	-46395.7142857143	684_18	Tr. moTAMs	tumor
-323311.047619048	-46400.7142857143	686_18	moTAMs	tumor
-325794.047619048	-46427.7142857143	687_18	mgTAMs	tumor
-322941.047619048	-46448.7142857143	689_18	moTAMs	tumor
-324607.047619048	-46431.7142857143	690_18	mgTAMs	tumor
-322871.047619048	-46424.7142857143	691_18	Tr. moTAMs	tumor
-322280.047619048	-46423.7142857143	692_18	Oligo	tumor
-323229.047619048	-46456.7142857143	693_18	Oligo	tumor
-322427.047619048	-46442.7142857143	694_18	Tr. moTAMs	tumor
-321752.047619048	-46427.7142857143	695_18	Tr. moTAMs	tumor
-322235.047619048	-46462.7142857143	696_18	mgTAMs	tumor
-322335.047619048	-46446.7142857143	697_18	Tr. moTAMs	tumor
-324430.047619048	-46450.7142857143	698_18	Tr. moTAMs	tumor
-323940.047619048	-46504.7142857143	699_18	Tumor	tumor
-325183.047619048	-46476.7142857143	700_18	mgTAMs	tumor
-324876.047619048	-46466.7142857143	701_18	Tr. moTAMs	tumor
-321809.047619048	-46480.7142857143	702_18	moTAMs	tumor
-321734.047619048	-46509.7142857143	703_18	mgTAMs	tumor
-323291.047619048	-46528.7142857143	704_18	moTAMs	tumor
-322406.047619048	-46503.7142857143	705_18	moTAMs	tumor
-323373.047619048	-46525.7142857143	706_18	Oligo	tumor
-324085.047619048	-46490.7142857143	707_18	moTAMs	tumor
-323043.047619048	-46522.7142857143	708_18	moTAMs	tumor
-325094.047619048	-46527.7142857143	709_18	Oligo	tumor
-322498.047619048	-46500.7142857143	712_18	Tr. moTAMs	tumor
-325426.047619048	-46536.7142857143	713_18	Oligo	tumor
-324407.047619048	-46524.7142857143	714_18	Tr. moTAMs	tumor
-324777.047619048	-46541.7142857143	715_18	moTAMs	tumor
-324044.047619048	-46550.7142857143	716_18	mgTAMs	tumor
-324998.047619048	-46528.7142857143	717_18	Tr. moTAMs	tumor
-324148.047619048	-46537.7142857143	718_18	moTAMs	tumor
-324518.047619048	-46547.7142857143	719_18	Tr. moTAMs	tumor
-325644.047619048	-46557.7142857143	720_18	moTAMs	tumor
-323409.047619048	-46565.7142857143	721_18	mgTAMs	tumor
-321881.047619048	-46545.7142857143	722_18	Tr. moTAMs	tumor
-325554.047619048	-46544.7142857143	723_18	moTAMs	tumor
-325922.047619048	-46570.7142857143	724_18	Oligo	tumor
-324599.047619048	-46553.7142857143	725_18	moTAMs	tumor
-324260.047619048	-46560.7142857143	726_18	moTAMs	tumor
-324195.047619048	-46567.7142857143	727_18	moTAMs	tumor
-325478.047619048	-46580.7142857143	729_18	moTAMs	tumor
-322695.047619048	-46558.7142857143	730_18	moTAMs	tumor
-321607.047619048	-46575.7142857143	731_18	moTAMs	tumor
-323570.047619048	-46574.7142857143	732_18	Tumor	tumor
-322130.047619048	-46582.7142857143	733_18	moTAMs	tumor
-324829.047619048	-46581.7142857143	734_18	Fibroblast	tumor
-324698.047619048	-46582.7142857143	735_18	Tr. moTAMs	tumor
-321769.047619048	-46601.7142857143	736_18	Oligo	tumor
-322352.047619048	-46620.7142857143	737_18	mgTAMs	tumor
-321864.047619048	-46618.7142857143	738_18	Tumor	tumor
-323550.047619048	-46593.7142857143	739_18	Tumor	tumor
-323246.047619048	-46621.7142857143	740_18	moTAMs	tumor
-324585.047619048	-46623.7142857143	741_18	moTAMs	tumor
-325266.047619048	-46639.7142857143	742_18	Tumor	tumor
-322689.047619048	-46626.7142857143	744_18	moTAMs	tumor
-321548.047619048	-46617.7142857143	745_18	moTAMs	tumor
-324512.047619048	-46635.7142857143	746_18	moTAMs	tumor
-324842.047619048	-46631.7142857143	748_18	mgTAMs	tumor
-324409.047619048	-46613.7142857143	749_18	Tr. moTAMs	tumor
-324769.047619048	-46623.7142857143	750_18	Tumor	tumor
-324179.047619048	-46626.7142857143	752_18	Tr. moTAMs	tumor
-325916.047619048	-46665.7142857143	753_18	Oligo	tumor
-323562.047619048	-46643.7142857143	754_18	Tumor	tumor
-324997.047619048	-46665.7142857143	755_18	moTAMs	tumor
-325374.047619048	-46676.7142857143	757_18	moTAMs	tumor
-324643.047619048	-46682.7142857143	758_18	Tumor	tumor
-323795.047619048	-46673.7142857143	759_18	moTAMs	tumor
-321902.047619048	-46671.7142857143	760_18	Tumor	tumor
-324134.047619048	-46671.7142857143	761_18	moTAMs	tumor
-323192.047619048	-46696.7142857143	762_18	Tumor	tumor
-325761.047619048	-46666.7142857143	763_18	Tr. moTAMs	tumor
-323870.047619048	-46711.7142857143	764_18	moTAMs	tumor
-323596.047619048	-46693.7142857143	765_18	Tumor	tumor
-324901.047619048	-46685.7142857143	766_18	Tumor	tumor
-324794.047619048	-46711.7142857143	767_18	Tumor	tumor
-324482.047619048	-46689.7142857143	768_18	moTAMs	tumor
-324306.047619048	-46689.7142857143	769_18	Tr. moTAMs	tumor
-322104.047619048	-46714.7142857143	770_18	Endothelial cells	tumor
-323373.047619048	-46721.7142857143	771_18	Tumor	tumor
-323990.047619048	-46739.7142857143	772_18	Tumor	tumor
-325111.047619048	-46713.7142857143	773_18	Tr. moTAMs	tumor
-323687.047619048	-46725.7142857143	774_18	Oligo	tumor
-324369.047619048	-46717.7142857143	775_18	Tumor	tumor
-324505.047619048	-46742.7142857143	777_18	Tr. moTAMs	tumor
-324439.047619048	-46726.7142857143	778_18	Tr. moTAMs	tumor
-325458.047619048	-46748.7142857143	779_18	Tumor	tumor
-322950.047619048	-46785.7142857143	781_18	mgTAMs	tumor
-323767.047619048	-46776.7142857143	782_18	Oligo	tumor
-324987.047619048	-46762.7142857143	783_18	Oligo	tumor
-322801.047619048	-46764.7142857143	784_18	Oligo	tumor
-324324.047619048	-46764.7142857143	785_18	moTAMs	tumor
-325195.047619048	-46786.7142857143	786_18	mgTAMs	tumor
-321762.047619048	-46770.7142857143	787_18	Tr. moTAMs	tumor
-324451.047619048	-46789.7142857143	788_18	Tumor	tumor
-321917.047619048	-46775.7142857143	789_18	Tumor	tumor
-325140.047619048	-46794.7142857143	790_18	moTAMs	tumor
-323886.047619048	-46825.7142857143	791_18	moTAMs	tumor
-324667.047619048	-46802.7142857143	792_18	Tr. moTAMs	tumor
-321586.047619048	-46833.7142857143	793_18	moTAMs	tumor
-325080.047619048	-46845.7142857143	794_18	Oligo	tumor
-325453.047619048	-46822.7142857143	795_18	Tumor	tumor
-325751.047619048	-46824.7142857143	796_18	Oligo	tumor
-323796.047619048	-46833.7142857143	797_18	moTAMs	tumor
-321762.047619048	-46863.7142857143	798_18	mgTAMs	tumor
-325357.047619048	-46849.7142857143	799_18	Oligo	tumor
-324524.047619048	-46844.7142857143	800_18	moTAMs	tumor
-322272.047619048	-46842.7142857143	801_18	moTAMs	tumor
-324363.047619048	-46854.7142857143	802_18	Tumor	tumor
-324992.047619048	-46876.7142857143	803_18	moTAMs	tumor
-322565.047619048	-46870.7142857143	804_18	Oligo	tumor
-325503.047619048	-46872.7142857143	805_18	Tumor	tumor
-322919.047619048	-46868.7142857143	806_18	moTAMs	tumor
-325805.047619048	-46891.7142857143	808_18	Tumor	tumor
-325263.047619048	-46866.7142857143	809_18	Tumor	tumor
-323676.047619048	-46879.7142857143	810_18	Oligo	tumor
-325562.047619048	-46920.7142857143	811_18	Tumor	tumor
-325738.047619048	-46893.7142857143	812_18	Tumor	tumor
-322382.047619048	-46894.7142857143	813_18	Tumor	tumor
-325199.047619048	-46892.7142857143	814_18	Tumor	tumor
-322018.047619048	-46898.7142857143	815_18	mgTAMs	tumor
-321853.047619048	-46895.7142857143	816_18	mgTAMs	tumor
-321618.047619048	-46910.7142857143	817_18	Tumor	tumor
-323880.047619048	-46929.7142857143	818_18	Oligo	tumor
-324416.047619048	-46913.7142857143	819_18	Tr. moTAMs	tumor
-324063.047619048	-46920.7142857143	820_18	mgTAMs	tumor
-323788.047619048	-46948.7142857143	821_18	mgTAMs	tumor
-321668.047619048	-46925.7142857143	822_18	Tumor	tumor
-325063.047619048	-46958.7142857143	823_18	moTAMs	tumor
-324344.047619048	-46928.7142857143	824_18	Tumor	tumor
-323666.047619048	-46957.7142857143	826_18	Oligo	tumor
-325740.047619048	-46966.7142857143	827_18	Tumor	tumor
-322632.047619048	-46986.7142857143	828_18	mgTAMs	tumor
-325795.047619048	-46984.7142857143	829_18	Tumor	tumor
-321572.047619048	-46982.7142857143	830_18	moTAMs	tumor
-325676.047619048	-46976.7142857143	831_18	moTAMs	tumor
-325544.047619048	-46972.7142857143	832_18	Tumor	tumor
-324780.047619048	-46957.7142857143	833_18	Tumor	tumor
-324198.047619048	-46960.7142857143	834_18	Tr. moTAMs	tumor
-324423.047619048	-46989.7142857143	835_18	moTAMs	tumor
-322975.047619048	-46981.7142857143	836_18	Oligo	tumor
-322152.047619048	-46991.7142857143	837_18	Tumor	tumor
-321795.047619048	-46990.7142857143	838_18	moTAMs	tumor
-324977.047619048	-47001.7142857143	839_18	Fibroblast	tumor
-323617.047619048	-47007.7142857143	840_18	Tumor	tumor
-323224.047619048	-46994.7142857143	841_18	Tumor	tumor
-323085.047619048	-47005.7142857143	842_18	mgTAMs	tumor
-323510.047619048	-47010.7142857143	843_18	moTAMs	tumor
-322363.047619048	-47010.7142857143	844_18	moTAMs	tumor
-324681.047619048	-47004.7142857143	845_18	moTAMs	tumor
-324116.047619048	-46993.7142857143	846_18	Tr. moTAMs	tumor
-322884.047619048	-47004.7142857143	847_18	moTAMs	tumor
-325873.047619048	-47046.7142857143	848_18	moTAMs	tumor
-325707.047619048	-47036.7142857143	849_18	moTAMs	tumor
-325740.047619048	-47041.7142857143	850_18	moTAMs	tumor
-324797.047619048	-47026.7142857143	851_18	moTAMs	tumor
-322222.047619048	-47024.7142857143	852_18	moTAMs	tumor
-322310.047619048	-47048.7142857143	854_18	Tumor	tumor
-325072.047619048	-47047.7142857143	855_18	moTAMs	tumor
-324978.047619048	-47082.7142857143	856_18	Tumor	tumor
-324483.047619048	-47053.7142857143	857_18	Tumor	tumor
-324342.047619048	-47041.7142857143	858_18	Tr. moTAMs	tumor
-323258.047619048	-47060.7142857143	859_18	Tumor	tumor
-321737.047619048	-47068.7142857143	860_18	Tumor	tumor
-323638.047619048	-47073.7142857143	861_18	Tumor	tumor
-324574.047619048	-47063.7142857143	862_18	Tr. moTAMs	tumor
-321541.047619048	-47076.7142857143	863_18	Tr. moTAMs	tumor
-324762.047619048	-47084.7142857143	864_18	moTAMs	tumor
-322985.047619048	-47092.7142857143	865_18	moTAMs	tumor
-322139.047619048	-47102.7142857143	866_18	moTAMs	tumor
-325390.047619048	-47120.7142857143	867_18	moTAMs	tumor
-323133.047619048	-47103.7142857143	868_18	Tumor	tumor
-322209.047619048	-47097.7142857143	870_18	Tumor	tumor
-322384.047619048	-47125.7142857143	871_18	moTAMs	tumor
-322799.047619048	-47111.7142857143	872_18	Tr. moTAMs	tumor
-322107.047619048	-47117.7142857143	873_18	moTAMs	tumor
-322186.047619048	-47134.7142857143	874_18	Tumor	tumor
-325726.047619048	-47127.7142857143	875_18	moTAMs	tumor
-321594.047619048	-47129.7142857143	876_18	moTAMs	tumor
-325872.047619048	-47144.7142857143	877_18	Oligo	tumor
-325505.047619048	-47128.7142857143	878_18	Tumor	tumor
-324413.047619048	-47177.7142857143	880_18	Oligo	tumor
-324933.047619048	-47221.7142857143	881_18	Tumor	tumor
-322627.047619048	-47165.7142857143	883_18	mgTAMs	tumor
-325471.047619048	-47152.7142857143	884_18	Tumor	tumor
-325783.047619048	-47169.7142857143	885_18	Tumor	tumor
-324739.047619048	-47180.7142857143	886_18	moTAMs	tumor
-323822.047619048	-47145.7142857143	887_18	Tr. moTAMs	tumor
-323007.047619048	-47182.7142857143	888_18	Oligo	tumor
-323491.047619048	-47182.7142857143	889_18	Lymphocytes	tumor
-325552.047619048	-47201.7142857143	890_18	mgTAMs	tumor
-324521.047619048	-47171.7142857143	891_18	moTAMs	tumor
-325117.047619048	-47233.7142857143	892_18	moTAMs	tumor
-324999.047619048	-47193.7142857143	893_18	mgTAMs	tumor
-325965.047619048	-47163.7142857143	894_18	Tr. moTAMs	tumor
-323098.047619048	-47196.7142857143	895_18	Tumor	tumor
-323740.047619048	-47201.7142857143	896_18	moTAMs	tumor
-325701.047619048	-47207.7142857143	897_18	Tumor	tumor
-321651.047619048	-47200.7142857143	898_18	moTAMs	tumor
-323850.047619048	-47201.7142857143	900_18	moTAMs	tumor
-325245.047619048	-47237.7142857143	901_18	moTAMs	tumor
-321710.047619048	-47220.7142857143	902_18	moTAMs	tumor
-323878.047619048	-47226.7142857143	903_18	moTAMs	tumor
-321558.047619048	-47209.7142857143	904_18	mgTAMs	tumor
-325953.047619048	-47230.7142857143	905_18	moTAMs	tumor
-324022.047619048	-47262.7142857143	906_18	Tumor	tumor
-325837.047619048	-47230.7142857143	907_18	Oligo	tumor
-322188.047619048	-47238.7142857143	908_18	mgTAMs	tumor
-323814.047619048	-47240.7142857143	909_18	moTAMs	tumor
-325687.047619048	-47259.7142857143	910_18	moTAMs	tumor
-325476.047619048	-47270.7142857143	911_18	Oligo	tumor
-324805.047619048	-47262.7142857143	912_18	moTAMs	tumor
-321624.047619048	-47275.7142857143	913_18	moTAMs	tumor
-324426.047619048	-47270.7142857143	914_18	moTAMs	tumor
-323292.047619048	-47270.7142857143	915_18	Tr. moTAMs	tumor
-324222.047619048	-47271.7142857143	916_18	Oligo	tumor
-322260.047619048	-47293.7142857143	917_18	mgTAMs	tumor
-325710.047619048	-47290.7142857143	918_18	moTAMs	tumor
-322464.047619048	-47285.7142857143	919_18	moTAMs	tumor
-325852.047619048	-47294.7142857143	920_18	moTAMs	tumor
-325028.047619048	-47288.7142857143	921_18	Tumor	tumor
-324625.047619048	-47304.7142857143	922_18	mgTAMs	tumor
-325311.047619048	-47277.7142857143	923_18	Tr. moTAMs	tumor
-323753.047619048	-47319.7142857143	924_18	moTAMs	tumor
-322733.047619048	-47336.7142857143	925_18	Oligo	tumor
-323368.047619048	-47308.7142857143	926_18	moTAMs	tumor
-322327.047619048	-47303.7142857143	927_18	Tr. moTAMs	tumor
-325171.047619048	-47324.7142857143	928_18	mgTAMs	tumor
-324546.047619048	-47319.7142857143	929_18	Tr. moTAMs	tumor
-323552.047619048	-47360.7142857143	930_18	Oligo	tumor
-324727.047619048	-47401.7142857143	931_18	Tumor	tumor
-325337.047619048	-47307.7142857143	932_18	Tr. moTAMs	tumor
-324445.047619048	-47356.7142857143	933_18	mgTAMs	tumor
-322658.047619048	-47354.7142857143	934_18	moTAMs	tumor
-323628.047619048	-47351.7142857143	935_18	Oligo	tumor
-323468.047619048	-47353.7142857143	936_18	mgTAMs	tumor
-323163.047619048	-47360.7142857143	937_18	Tumor	tumor
-322467.047619048	-47407.7142857143	938_18	Tumor	tumor
-324070.047619048	-47378.7142857143	939_18	moTAMs	tumor
-325967.047619048	-47373.7142857143	940_18	Tr. moTAMs	tumor
-322224.047619048	-47390.7142857143	941_18	Oligo	tumor
-325799.047619048	-47374.7142857143	942_18	Tr. moTAMs	tumor
-324800.047619048	-47412.7142857143	943_18	Tumor	tumor
-325288.047619048	-47432.7142857143	944_18	mgTAMs	tumor
-322831.047619048	-47403.7142857143	945_18	Oligo	tumor
-323979.047619048	-47439.7142857143	947_18	mgTAMs	tumor
-324163.047619048	-47396.7142857143	948_18	moTAMs	tumor
-324548.047619048	-47382.7142857143	949_18	Tr. moTAMs	tumor
-321610.047619048	-47415.7142857143	950_18	Tumor	tumor
-324289.047619048	-47436.7142857143	952_18	mgTAMs	tumor
-325700.047619048	-47431.7142857143	953_18	Tumor	tumor
-325819.047619048	-47433.7142857143	954_18	moTAMs	tumor
-322303.047619048	-47427.7142857143	955_18	Tr. moTAMs	tumor
-324063.047619048	-47447.7142857143	957_18	moTAMs	tumor
-323648.047619048	-47469.7142857143	958_18	moTAMs	tumor
-321736.047619048	-47463.7142857143	959_18	moTAMs	tumor
-325168.047619048	-47483.7142857143	960_18	Tumor	tumor
-323885.047619048	-47462.7142857143	961_18	Tr. moTAMs	tumor
-322981.047619048	-47480.7142857143	962_18	Endothelial cells	tumor
-325081.047619048	-47466.7142857143	963_18	Tumor	tumor
-324181.047619048	-47477.7142857143	964_18	moTAMs	tumor
-325515.047619048	-47500.7142857143	965_18	Tumor	tumor
-323823.047619048	-47493.7142857143	966_18	Tr. moTAMs	tumor
-324088.047619048	-47523.7142857143	967_18	Oligo	tumor
-321796.047619048	-47523.7142857143	968_18	moTAMs	tumor
-321752.047619048	-47510.7142857143	969_18	Tr. moTAMs	tumor
-324799.047619048	-47513.7142857143	970_18	Tumor	tumor
-323706.047619048	-47534.7142857143	972_18	moTAMs	tumor
-324169.047619048	-47524.7142857143	973_18	moTAMs	tumor
-321591.047619048	-47530.7142857143	974_18	Tumor	tumor
-325767.047619048	-47544.7142857143	975_18	mgTAMs	tumor
-322042.047619048	-47525.7142857143	976_18	Tr. moTAMs	tumor
-321672.047619048	-47539.7142857143	977_18	Tumor	tumor
-325087.047619048	-47555.7142857143	978_18	Tumor	tumor
-325945.047619048	-47548.7142857143	979_18	moTAMs	tumor
-323511.047619048	-47554.7142857143	980_18	Tumor	tumor
-324838.047619048	-47546.7142857143	981_18	Tumor	tumor
-322744.047619048	-47544.7142857143	982_18	Tumor	tumor
-324921.047619048	-47537.7142857143	983_18	moTAMs	tumor
-322406.047619048	-47572.7142857143	984_18	mgTAMs	tumor
-322118.047619048	-47559.7142857143	985_18	Tumor	tumor
-324313.047619048	-47553.7142857143	986_18	moTAMs	tumor
-324259.047619048	-47567.7142857143	987_18	mgTAMs	tumor
-323910.047619048	-47548.7142857143	988_18	mgTAMs	tumor
-323606.047619048	-47593.7142857143	989_18	moTAMs	tumor
-324602.047619048	-47578.7142857143	990_18	Tumor	tumor
-323275.047619048	-47581.7142857143	991_18	mgTAMs	tumor
-323052.047619048	-47569.7142857143	992_18	Endothelial cells	tumor
-321874.047619048	-47583.7142857143	993_18	Endothelial cells	tumor
-325451.047619048	-47596.7142857143	994_18	moTAMs	tumor
-325212.047619048	-47588.7142857143	995_18	moTAMs	tumor
-324928.047619048	-47610.7142857143	996_18	Tumor	tumor
-322690.047619048	-47605.7142857143	997_18	Oligo	tumor
-323406.047619048	-47607.7142857143	998_18	Tumor	tumor
-323649.047619048	-47641.7142857143	999_18	Oligo	tumor
-324370.047619048	-47606.7142857143	1000_18	Tumor	tumor
-324814.047619048	-47628.7142857143	1001_18	Tumor	tumor
-321674.047619048	-47645.7142857143	1002_18	mgTAMs	tumor
-321576.047619048	-47602.7142857143	1003_18	Lymphocytes	tumor
-325664.047619048	-47615.7142857143	1004_18	moTAMs	tumor
-325782.047619048	-47624.7142857143	1005_18	moTAMs	tumor
-323935.047619048	-47619.7142857143	1006_18	Tr. moTAMs	tumor
-322303.047619048	-47622.7142857143	1007_18	Tumor	tumor
-325920.047619048	-47614.7142857143	1008_18	mgTAMs	tumor
-321910.047619048	-47611.7142857143	1009_18	Tr. moTAMs	tumor
-322822.047619048	-47647.7142857143	1010_18	Tumor	tumor
-324516.047619048	-47653.7142857143	1011_18	moTAMs	tumor
-322539.047619048	-47645.7142857143	1012_18	Tumor	tumor
-325255.047619048	-47692.7142857143	1013_18	moTAMs	tumor
-324450.047619048	-47646.7142857143	1014_18	moTAMs	tumor
-323516.047619048	-47671.7142857143	1015_18	Oligo	tumor
-323337.047619048	-47634.7142857143	1016_18	Tr. moTAMs	tumor
-323266.047619048	-47644.7142857143	1017_18	Tumor	tumor
-322659.047619048	-47648.7142857143	1018_18	moTAMs	tumor
-321589.047619048	-47650.7142857143	1019_18	Tumor	tumor
-323163.047619048	-47662.7142857143	1021_18	moTAMs	tumor
-322774.047619048	-47664.7142857143	1022_18	Tumor	tumor
-325977.047619048	-47675.7142857143	1023_18	Tr. moTAMs	tumor
-324024.047619048	-47668.7142857143	1024_18	Tr. moTAMs	tumor
-323425.047619048	-47705.7142857143	1025_18	moTAMs	tumor
-322412.047619048	-47710.7142857143	1026_18	moTAMs	tumor
-322307.047619048	-47679.7142857143	1027_18	Tumor	tumor
-322597.047619048	-47685.7142857143	1028_18	Tumor	tumor
-324590.047619048	-47699.7142857143	1029_18	Tumor	tumor
-325901.047619048	-47707.7142857143	1030_18	moTAMs	tumor
-324282.047619048	-47748.7142857143	1031_18	mgTAMs	tumor
[truncated: 263 more rows]

## Sheet: Figure 6k - Figure 6 panel k
Figure 6 panel k
[truncated: 10 more rows]
