# Supplementary material for: Multiomic spatial landscape of innate immune cells at human central nervous system borders
Source: Nat Med. 2023 Dec 20;30(1):186–98. doi: 10.1038/s41591-023-02673-1 (PMC10803260; doi:10.1038/s41591-023-02673-1)
Supplement: Supplementary file 9 — Numeric tables and statistical source data. [file 41591_2023_2673_MOESM9_ESM.xlsx]

## Sheet: ED Figure 2 - Extended Data Fig
Extended Data Figure 2 panels a-d
	UMAP_1	UMAP_2	Celltype	macrophages_UCell	microglia_UCell	monocytes_UCell	cDC2_UCell	cDC1_UCell	pDC_UCell	bcells_UCell	tcell_UCell	nk_UCell	S.Score	G2M.Score	DAM_UCell
AAACCCAAGGCTCAAG-1	12.5906256494419	3.25437516716359	Class. Mono	0.285733333333333	0	0.536933333333333	0	0	0.0906	0	0.0295	0	-0.0606845943479458	0.0598674383323243	0.0294912280701755
AAACCCATCGTTAGTG-1	11.7088488397495	2.8929418995702	Class. Mono	101	0	0.6812	0	0	0	0	0.209833333333333	0	0.0143315426536574	-0.0403739922555452	0.108859649122807
AAAGAACCAACGGTAG-1	3.24695432757298	3.04233593490956	Kolmer cells	0.449733333333333	0.249777777777778	0	0	0.1508	0	0	0	0	0.0140429994725336	-0.0488719919964545	124
AAAGAACGTCAGCGTC-1	6.04496944521824	-2.62066512557628	CAMs	0.4844	0	0	0	0	0.192666666666667	0	0	0	-0.0242256166546961	0.0260388112502184	0.0268070175438596
AAAGGGCAGCTCGGCT-1	12.9971150216953	2.39730901268361	Class. Mono	0	0	0.5776	0	0.0218666666666667	0.1694	0	0.211083333333333	0	-0.0277560098406682	0.0185100597430238	0.14659649122807
AAAGTGAAGATAGTCA-1	6.05590856646458	-2.83941655608775	CAMs	0.4596	0.233666666666667	0	0	0.0394666666666666	0.192066666666667	0	0	0	-0.0746609194266123	-0.0470934333300602	0.0980350877192983
AACAAAGTCCGTCACT-1	-8.59203731442531	5.56473154571889	CD4 TEM	0	0	0	0	0	0	0	0.806333333333333	0	-0.0426471220596402	0.0518482278609225	0
AACAACCAGAGTATAC-1	11.9311970529453	3.09132523086903	Class. Mono	0.0418666666666667	0	0.643266666666667	0	0	0	0	0.0516666666666666	0	0.0232616194978129	0.0453911772910801	0.150438596491228
AACAAGAGTAGTCGTT-1	11.4171551523105	1.78893632439015	Class. Mono	0.0308	0	528	0	0	0	0	0.0378333333333334	0	-0.0557635011422804	0.0985247153493724	0.113456140350877
AACAAGATCCTCTCTT-1	12.0961922464267	3.21925253418324	Class. Mono	0.282466666666667	0.103888888888889	0.4518	0	0	0.0632666666666667	0	0.0784166666666667	0	-0.0135735344301681	-0.00802391204980672	0.16219298245614
AACACACAGGTTGTTC-1	12.9131029901401	2.88464660194752	Class. Mono	0	0	0.7092	0	0	0	0	0	0	-0.00635025531178493	0.00810604584967348	0.0631578947368421
AACACACCAACACGAG-1	6.01531160448948	-2.64097409698131	CAMs	0.543466666666667	0	0.0348000000000001	0	0	0.184133333333333	0	0	0	-0.0161832122460056	-0.0309530266130641	0.146929824561403
AACAGGGCAGAAACCG-1	11.3064907846347	4.98876089599965	Class. Mono	0.0184666666666666	0	0.225266666666667	0	0.0184666666666666	0	0	0	0	0.041302729998419	-0.0603477559813884	0
AACAGGGCAGGTGACA-1	10.7221287546054	1.23919505623219	Class. Mono	0	0	0.7454	0	0	0	0	0	0	-0.0603540455917529	0.0293321458503713	0.100456140350877
AACGGGATCGACGCGT-1	12.6120251474277	3.36952657249806	Class. Mono	0.1764	0	0.521733333333333	0	0	0	0	0	0	-0.0468347459352861	-0.00383601717831036	0.0469824561403509
AAGAACAGTAGCGATG-1	3.67335761164585	-2.94349508735301	CAMs	0	0	0	0	0.153666666666667	0.153666666666667	0	0	0	-0.0335148413884297	-0.0510364259228875	0.166350877192982
AAGACAACAACGCATT-1	5.83545482729832	-2.72406940909984	CAMs	0.515133333333333	284	0	0	0.148733333333333	182	0	0	0	0.0037232695917675	-0.0576918518396393	0.121859649122807
AAGATAGGTCCAGGTC-1	12.3221081552402	3.60825175789235	Class. Mono	0.0455333333333333	0	438	0	0	0.184733333333333	0	172	0	0.0432138240126142	0.0748658791415256	0.0636666666666666
AAGCATCAGTCATCCA-1	10.4971970376865	5.09164328125355	Class. Mono	0	0	0.324533333333333	0	0	0	0	0.171583333333333	0	0.0682676546811631	-0.0544515443009016	0.0778245614035088
AAGCCATAGAACCCGA-1	-8.25834094906887	1.41066569832203	Treg	0.158266666666667	0	0	0	0	0	0	0.4725	0	0.0237294108611161	-0.024689175450324	0.0472982456140351
AAGCGTTAGATGGGCT-1	5.87576807116429	-2.79697423431041	CAMs	0.465733333333333	0	0.136266666666667	0	0	0	0	0	0	0.0071457937947348	-0.0501460506060819	0.287912280701754
AAGTCGTTCCTGGTCT-1	11.9094237146274	2.10873848942158	Class. Mono	0.416933333333333	0	0.617733333333333	0	0	0	0	0	0	0.0317040308722852	-0.0158205915683545	0.115368421052632
AAGTTCGCAGCTATTG-1	3.71442545031468	1.8013344481313	Kolmer cells	0.392066666666667	0	0.0554666666666667	0	0	0	0	0	0.0554666666666667	-0.030629705793277	0.0307175820299242	0.269175438596491
AATGAAGTCAGCTGTA-1	8.98398960207859	1.83242303875325	Class. Mono	0.0472	0	0.5382	0.0242666666666667	0	0.1588	0	0.169166666666667	0	0.0585225604718076	0.00987099984039531	0.115929824561404
AATGACCGTAACACGG-1	-6.90290510083278	2.08337826279042	CD4 TCM	0	0	0.0957333333333333	0	0	0.2768	0	0.474583333333333	0	-0.0414596552033238	0.0551625813612672	0.0308421052631579
AATGACCGTTCGAAGG-1	11.7464875039951	2.51778263595936	Class. Mono	0	0	0.381266666666667	0	0	0	0	0.207166666666667	0	0.00413222528070485	0.00436530383892723	0.160298245614035
AATGCCAAGCCAAGTG-1	5.23120439623753	-3.03838592025401	CAMs	0.0856666666666667	0	0	0	0.1864	0.141533333333333	0	0	0	0.0407419857854632	-0.078283655292316	0.0797894736842105
ACAAAGACAAGTAGTA-1	12.12519157504	2.99455208328602	Class. Mono	0.0659999999999999	0	0.566533333333333	0	0	0.152533333333333	0	0.19	0	0.00361281405491995	-0.0177433463905686	0.110421052631579
ACAAGCTTCATTCGTT-1	12.0025309381382	2.95115894821522	Class. Mono	0.174333333333333	0	0.552533333333333	0	0	0	0	0.0813333333333334	0	-0.0425156102616207	-0.0405669816662061	0.135771929824561
ACACGCGGTCCACATA-1	11.0217493829624	1.83652646091817	Class. Mono	0.173466666666667	0	0.510733333333333	0	0	0	0	0	0	-0.0208369567251706	0.031851236389462	0.122789473684211
ACACTGATCATAGCAC-1	11.8600701150791	2.3806721642339	Class. Mono	0.116466666666667	0.192555555555556	0.3952	0	0	0	0	0.144916666666667	0	-0.0770503692703884	-0.0296681627514722	0.0968947368421053
ACAGAAAAGGCGTCCT-1	12.5155218896763	2.13053090122578	Class. Mono	0.1222	0	0.5164	0	0	0.160533333333333	0	0.15075	0	0.0190596228666319	-0.0536055966110988	0.0380877192982456
ACAGAAAGTACGGGAT-1	12.6762245950596	2.91939873245595	Class. Mono	0.0720666666666666	0	0.688866666666667	0	0	0.151133333333333	0	0	0	-0.0416632427767307	-0.0412546309899893	0.126210526315789
ACAGGGATCCAAGCAT-1	12.4229325113193	2.68861217049	Class. Mono	0.1476	0	0.589533333333333	0	0	0.154266666666667	0	0.24375	0	0.0296782646461487	0.00390317573808677	0.151122807017544
ACATCGAGTAACGCGA-1	12.7983063516513	2.88829845932362	Class. Mono	0	0	0.6186	0	0	0.161266666666667	0	0	0	-0.0627707954926259	-0.05528827337832	0.100912280701754
ACATCGAGTATCGGTT-1	3.08008444880406	2.84649390724537	Kolmer cells	0	0.225444444444444	0.1362	0	0.1362	0.1362	0	0	0	0.0714649036822916	-0.00782071288806425	0.320385964912281
ACATGCAAGGTTATAG-1	3.85345447634617	2.27932734039662	Kolmer cells	0.0863333333333334	0	0.0863333333333334	0	0.1666	0.0863333333333334	0	0	0	-0.0142567165865076	0.0773272089712797	0.307964912280702
ACCATTTCATAGCTGT-1	11.7448281106846	2.74365753677724	Class. Mono	0.1	0	0.569066666666667	0	0	0.147666666666667	0	0.183916666666667	0	-0.0173188217043128	0.0535957852978152	0.130982456140351
ACCATTTTCGGTGAAG-1	12.2494524774448	2.22199959305165	Class. Mono	0.00339999999999996	0	0.632066666666667	0	0	0.00546666666666662	0	0.15375	0	-0.0442956861265621	-0.00207842434073477	0.0894561403508772
ACCATTTTCTCTCTAA-1	6.00741088961521	-2.11422210189464	CAMs	0.5888	0	0	0	0	4	0	0	0	0.0123073083291621	0.0355269099799788	0.0412280701754386
ACCCTCACAGGTAGTG-1	6.08384216402928	-1.82479601356151	CAMs	0.884466666666667	0.0547777777777778	0	0	0	0.190733333333333	0	0	0	-0.0461749561140403	-0.0257919460154561	0.108473684210526
ACCTACCCACAACGCC-1	6.07462967013279	-2.22104459258678	CAMs	0.6238	0	0	0	0	0.0901999999999999	0	0	0	-0.0566590099076093	-0.0734387110166691	0.0293859649122807
ACCTGTCTCTCTCAAT-1	12.0416191873447	2.56427235153554	Class. Mono	0	0.155444444444444	0.536666666666667	0	0	0.142533333333333	0	0	0	-0.0297052907284524	-0.0222612196949824	0.0557719298245614
ACGGAAGCAATCACGT-1	5.20069587801853	-2.95824771377208	CAMs	0.135866666666667	0	0	0	0	0.0686	0	0	0	-0.0671857622498816	-0.085244239011049	0.0414035087719298
ACGGGTCGTCTGCATA-1	12.9301937875644	2.7452072575414	Class. Mono	0.0170666666666667	0	0.5984	0	0.0170666666666667	0.208266666666667	0	0.237833333333333	0	-0.0696506567781062	-0.0220970070076693	0.014280701754386
ACGGGTCTCGTTCTCG-1	11.9794157800571	2.86758179214833	Class. Mono	0.150733333333333	0	0.580933333333333	0	0	0.0198	0	0	0	-0.0611296251232272	-0.0164416233956783	0.0894912280701754
ACGGTCGAGGTTTGAA-1	-5.40498506451687	-9.54486232253673	B naive	0	0.239666666666667	0	0	0	0.144733333333333	0	0	0	0.0154037336062585	-0.0462449059428437	0
ACGGTTAGTGGCGTAA-1	-10.4703026952847	8.1889795735204	NK	0	0	0	0	0	0.184133333333333	0	0	0.504866666666667	-0.0533063439272523	0.0309785016162358	0.0732631578947368
ACGTAACAGGATTTAG-1	-8.43444835568508	5.86636395004628	CD8 TEM	0	0	0	0	0	0	0	0.662416666666667	185	0.17848409478947	0.112388183801033	0.0414736842105263
ACGTAACGTCGGATTT-1	-4.34449588681301	-7.85689788314464	B intermediate	0	0.0346666666666666	0.0217333333333334	0	0.0217333333333334	0.124933333333333	0	0.1555	0	0.0150010783951976	0.0244594316005145	0.0486491228070175
ACGTCCTAGTGGGAAA-1	1.84954536532322	-6.16869407149913	Kolmer cells	0.143933333333333	545	0	0	0.0342666666666667	0	0	0	0	-0.00517751574336299	0.0439540769470481	0.340964912280702
ACTACGACACTTGGCG-1	3.83809507464329	2.01995760944722	Kolmer cells	0.1734	0	0	0	0.236733333333333	0.0558	0	0	0	-0.0384034231237625	0.0165665068926588	0.335982456140351
ACTATGGCACTACCCT-1	11.4617575464145	3.47678274658558	Class. Mono	0.180666666666667	0	0.468466666666667	0	0	0	0	0.220666666666667	0	-0.0599707683282032	-0.0529202047313504	0.138649122807018
ACTATTCAGCGACTTT-1	-8.17768299008449	1.1750053837621	CD4 Naive	0	0	0.311866666666667	0	0	0.190666666666667	0	0.389166666666667	0	-0.0254687296980358	-0.0244198789705818	0.0546491228070175
ACTATTCTCTTGGCTC-1	-6.37986289883693	-9.58764796706798	B naive	0	0	0.1082	0.1082	0.174933333333333	0.321933333333333	0	218	0	0.0399833773723452	0.0181182564136821	0.0341228070175439
ACTCCCAGTAGTCTTG-1	5.59837806795994	-6.79873662444713	MG	0	0.570888888888889	0	0	0	0.1724	0	0	0	-0.0282909728089091	-0.0908415206513345	0.240508771929825
ACTTCCGTCCGGCAGT-1	6.16700399493138	-2.00879817458751	CAMs	0.653533333333333	0	0	0	0	0	0	0	0	0.0545886436192035	-0.0419019569202776	0.17
ACTTCGCAGAAGTCTA-1	10.9874104318515	1.59759027508137	Class. Mono	0.121066666666667	0	0.696533333333333	0	0	0	0	0	0	-0.0312025622311145	-0.0894234338815475	0.0982280701754386
ACTTCGCTCAAGTCTG-1	12.4982298669712	1.94607872513173	Class. Mono	0.0496666666666666	0	0.570133333333333	0	0	0.175266666666667	0	0.218416666666667	0	-0.057963966143527	0.0345064226312978	0.115456140350877
ACTTTGTGTTGCTGAT-1	4.43159807299534	-1.69130413982036	CAMs	0.175866666666667	0	0	0	0.154133333333333	0.175866666666667	0	0	0	0.017524916053436	-0.0388848718770667	0.19821052631579
AGAAATGAGACCTTTG-1	-10.4863749685391	8.91807980087636	NK	0	0	0.1728	0	0	0.0990666666666666	0	0.123166666666667	0.467533333333333	-0.0159671466842333	-0.0478923232190377	0.108877192982456
AGAAGCGAGATTGAGT-1	11.7537440118686	3.39711207893727	Class. Mono	0	0	0.517333333333333	0	0	0	0	0	0	0.142965924224627	-0.0274734599293608	0.0548596491228071
AGAAGTAAGCTTCGTA-1	10.8833321390049	1.26747722175953	Class. Mono	0.327466666666667	0	387	0	0	0	0	0	0	0.0246616844593938	-0.0214898720864202	0.118614035087719
AGACACTTCCCTTGTG-1	-10.2901707830532	8.77655548599598	NK	105	0	0	175	0	0	0	0	0.468733333333333	-0.0630777707628378	0.117704799260047	0.124684210526316
AGAGAGCTCGACCCAG-1	11.7514380273716	2.16319269684193	Class. Mono	0.144266666666667	0	0.572466666666667	0	0	0	0	0	0	0.00224217116068685	0.00408411600337384	0.145333333333333
AGATCCAAGAGGGTAA-1	12.8064545450107	2.89415545013783	Class. Mono	0	0	0.639733333333333	0	0	0.177333333333333	0	0	0	-0.0719193443289798	0.0386839813324445	0.0497017543859649
AGATGCTCACTCCTGT-1	3.3118954954044	1.89615041759846	Kolmer cells	0.260133333333333	0	0	0	0	0	0	0	0	-0.0492147353428943	-0.0413255160304156	0.252684210526316
AGCGCCAAGCAACAAT-1	12.1692704019443	3.3276149704778	Class. Mono	0.203733333333333	0	0.510866666666667	0	0	0.102533333333333	0	0.23625	0	-0.0489936318827187	0.0122204711943248	0.144421052631579
AGCGCTGGTGACAGCA-1	6.08720148180882	-2.63731103393199	CAMs	0.443066666666667	0.273888888888889	0	0	0	0.165266666666667	0	0	0	-0.0315760217883887	0.0319148477804914	0.0905438596491228
AGGAAATCAAGTGCTT-1	3.54367483233372	1.59884399917958	Kolmer cells	0.205666666666667	0.0298888888888889	0	0	0.0188666666666667	0.0188666666666667	0	0	0	-0.0266177364795822	0.100036435807086	0.272719298245614
AGGCTGCCATAGAGGC-1	11.8267468271152	2.99854058769581	Class. Mono	0	0	0.5758	0	0	0	0	0	0	-0.0431933934151339	-0.00900184977966167	0.105561403508772
AGGGCCTCAGAACGCA-1	-9.22111808682521	6.12820238617299	CD8 TEM	0	0	0	0.1928	0	0	0	0.4735	0.1928	0.0112970849127508	-0.0352262321659845	0.043140350877193
AGGGCTCGTCACGTGC-1	-4.48288213635524	6.129356808933	CD8 TEM	0.0869333333333333	0	0	164	0	0	0	0	0	-0.0283411401722848	-0.0830725181369006	0.0285263157894737
AGGGCTCGTCTTGAGT-1	4.85745180224339	-2.72430973502757	CAMs	0.102266666666667	0.0847777777777777	0.2006	0	0	0.0518	0	0	0	-0.0763686611257159	0.0486280606149284	0.171035087719298
AGGGTCCGTGGAAATT-1	3.35305512522618	2.85245890167592	Kolmer cells	0.167866666666667	0.278222222222222	0	0	0.0985333333333334	0	0	0	0	-0.0188760826889709	-0.0294510571538155	0.324964912280702
AGGTTACTCCGTGTAA-1	3.58097327326695	1.9944484904134	Kolmer cells	91	0	91	0	0.166933333333333	91	0	0	0	-0.0189979086880237	0.0215982142098804	0.273666666666667
AGGTTGTAGTAGACAT-1	12.5317210016147	3.09309787300465	Class. Mono	0.112133333333333	0	0.5028	0	0	0.222933333333333	0	0.195416666666667	0	-0.036382017280927	-0.0187930801101173	0.0760877192982456
AGGTTGTCAACCGACC-1	3.52519953822056	1.6817979290807	Kolmer cells	0.149866666666667	0.248222222222222	0.0134666666666666	0	0.1792	0.0134666666666666	0	0	0	-0.0504383380671615	0.0404166176226601	0.252298245614035
AGTACCACATGAAGCG-1	12.6306580362217	3.07730907944081	Class. Mono	0.107466666666667	0	0.552066666666667	0	0	274	0	0.133666666666667	0	-0.0697465138714812	-0.0224814732368062	0.109456140350877
AGTAGCTAGTCACGAG-1	12.6345509347812	2.79044122246144	Class. Mono	0	0	0.581533333333333	0	0	0.0703333333333334	0	0	0	-0.0209374018047865	0.0157149011913466	0.135175438596491
AGTAGCTCACATGAAA-1	11.6875084695713	3.35953850296376	Class. Mono	0.110466666666667	0	541	0	0	0	0	0.215916666666667	0	0.0278545586634484	0.0642965297205111	0.108684210526316
AGTCAACGTCGTACTA-1	-4.80953514004787	6.61631149795888	CD8 TEM	0	0	0.0297333333333333	0	0	0	0	0.208333333333333	0.242866666666667	-0.033662868897651	-0.0657014935679846	0
AGTGATCCAGAGCTAG-1	12.9926298913852	2.78207058456776	Class. Mono	0	0	0.623866666666667	0	0	0.1562	0	0.233333333333333	0	-0.0827425001035871	0.0268094537267033	0.106298245614035
AGTGTTGTCCATCTGC-1	6.06476343249241	-2.13064413520458	CAMs	0.779733333333333	0.0231111111111111	0	0.0148	0	0.195266666666667	0	0	0	-0.0445477358571384	-0.012302513848379	0.0979298245614035
AGTTAGCCAACTCCCT-1	10.9419621286289	4.9717378094518	Class. Mono	0.0733333333333334	0	0.418866666666667	0	0	0.0733333333333334	0	0	0	-0.0127040831579324	-0.0555954907138593	0.0660701754385965
AGTTCCCCAGACCAGA-1	4.66421640490452	-2.3998761698878	MG	171	0.283444444444444	0.0155333333333333	0	0.119533333333333	184	0	0	0	0.0343455365622439	-0.0436218051754903	0.17880701754386
AGTTCCCGTCCTCATC-1	12.1441420373813	2.44376916435597	Class. Mono	0	0	0.633066666666667	0	0	0	0	0.15125	0	-0.000286941126225626	-0.00305056924290151	0.0860877192982457
AGTTCCCTCGCCAGAC-1	12.2711247262851	2.84694761780141	Class. Mono	0.208666666666667	0	0.750866666666667	0	0	105	0	0	0	-0.0158550946201529	-0.0663249335415799	0.182719298245614
ATACCTTAGCGACTAG-1	11.6570471582309	1.67332596329091	Class. Mono	0.0359333333333334	0	0.5692	0	0	0.0128666666666667	0	0	0	-0.00480607938338948	-0.0594406502492011	0.0618245614035088
ATACCTTTCGAACGCC-1	12.8693541345493	3.15924877670643	Class. Mono	0	0	0.545666666666667	0	0	0.192133333333333	0	0	0	-0.0843145848054124	-0.00185966970722863	0.140052631578947
ATAGAGAAGCGCCTTG-1	10.6399134454624	1.33956677463887	Class. Mono	0.0666666666666667	0	0.321533333333333	34	0	0.143133333333333	0	0.0418333333333333	0	-0.0297245400328194	0.0661346226053793	0.113824561403509
ATAGAGAAGGCTATCT-1	-10.1067744436367	8.88237423447011	NK	0	0	0	0	0	0	0	0.243166666666667	0.132066666666667	-0.058848399404878	-0.0162346555775737	0.0748070175438597
ATAGAGACAGTAGAAT-1	11.7362860498325	1.9012438729131	Class. Mono	0.298933333333333	0	0.636066666666667	0	0	0	0	0.232583333333333	0	-0.0778971612462268	-0.049018224205197	0.225385964912281
ATAGGCTGTCGGCACT-1	11.7559374627964	2.96348542717335	Class. Mono	0.218866666666667	0	0.720066666666667	0	0	0.0833333333333334	0	0.223583333333333	0	0.0375037036302561	-0.00309962608695867	0.112684210526316
ATATCCTAGAATACAC-1	11.7188738641636	3.59148973968861	Class. Mono	0.131066666666667	0	0.536933333333333	0	0	0	0	0	0	0.0350926881814761	-0.0509259221744408	0.0465263157894736
ATATCCTTCGTTCATT-1	3.00798190211216	-0.132134549347185	Kolmer cells	0.669466666666667	0	0	0	0	0.1048	0	0	0	-0.0429950916561185	-0.0150410890691309	0.127491228070175
ATCACAGAGACTCATC-1	-6.9273954572781	-7.8822980448878	B naive	0	0	0	0	0	0.143733333333333	0	179	0.143733333333333	-0.0400962231083799	-0.0402188646833016	0.0809473684210527
ATCACAGCACTCCACT-1	12.7842186746494	3.02123064545033	Class. Mono	0	0	0.371933333333333	0	0	0.172333333333333	0	0.136916666666667	0	0.0457957000659965	-0.0447599598881807	0.110684210526316
ATCATTCCAACGGTAG-1	11.3510617074863	1.3963165953481	Class. Mono	0.182266666666667	0	0.6486	0	0	0	0	0.04825	0	0.0202216120432034	0.00915020447246966	0.203508771929825
ATCATTCGTAGGCTCC-1	12.7587012109653	2.40036100891469	Class. Mono	0	0	573	0	0	0.187266666666667	0	0.20725	0	-0.0530897629394756	-0.00546639142743924	0.16178947368421
ATCATTCGTCACCGCA-1	12.2481011209385	3.06037706879017	Class. Mono	0.151066666666667	0	0.5512	0	0	0	0	0	0	0.0417224554236844	0.0426373489610877	0.0526315789473685
ATCATTCGTCATAACC-1	-5.52848636532863	-7.15702157470348	B memory	0	0	0	0	0	0.282733333333333	0	0.11825	0	0.0604616860334818	0.0766502525604326	0.0800526315789474
ATCCACCCATCATGAC-1	-8.04637920285305	5.7241243794286	CD8 TEM	0	0	0	0	0	0	0	0.41275	0.378333333333333	-0.0309666550470557	0.0415867574556506	0.0416666666666666
ATCGCCTAGTCACTCA-1	5.18676221941868	-2.86262946578624	CAMs	0	316	0	0	0.177533333333333	0	0	0	0	0.0525552000372996	-0.0528603825768298	0.220070175438597
ATCGGATCAAGTCCAT-1	12.7824896631138	3.29922027138112	Class. Mono	0.0550666666666667	0.0902222222222222	0.562733333333333	0	0	0.140533333333333	0	0.0681666666666667	0	0.00370747168287033	-0.0278383995791013	0.0663508771929825
ATCGTAGCATTGCAAC-1	2.15457857226292	-6.40257983657482	MG	0.115133333333333	0.510888888888889	0	0	0	0	0	0	0	-0.0123869545489921	-0.0495712081330483	0.308035087719298
ATCGTGATCGGTAACT-1	6.21832407092015	-2.08590274306896	CAMs	0.926266666666667	0	0	0	0	0.1926	0	0	0	0.0246132362018788	-0.0138348641062621	0.151614035087719
ATCTCTATCAGATGCT-1	-7.37203037167629	4.41159195450184	CD8 TEM	0	0	0	0	0	0	0	0.654416666666667	0.435066666666667	-0.0603430248775773	0.00290049285039844	0.0281052631578947
ATCTTCACAACGTTAC-1	12.0561760721103	3.29814095047352	Class. Mono	0.234333333333333	0	0.4846	0	0	0.143266666666667	0	0	0	-0.0664638678725966	-0.00852800704467868	0.157298245614035
ATCTTCATCTCCATAT-1	11.9602030572788	3.86792535332081	Class. Mono	0	0	0.583066666666667	0	0	0	0	0	0	0.0264670827168185	0.0782850280301326	0.0801929824561404
ATGAAAGGTTCAACGT-1	4.08218181704441	1.61305493858693	Kolmer cells	0.582266666666667	0	0	0.0656	0.0656	0.0656	0	0	0	-0.0574706045039736	0.00261806466443884	0.145508771929825
ATGAAAGTCTCGGTCT-1	-5.05905210400661	2.21142668274281	CD4 Naive	0	0	0	0	0	0	0	0.127916666666667	0	-0.0208077673576878	0.0107637713114213	0
ATGACCACAGGATCTT-1	3.60144293879429	1.68239314106343	Kolmer cells	0.0148	0.275777777777778	0	0	0.0148	0.0148	0	0	0	-0.0146464444106895	-0.0167898860042995	0.252263157894737
ATGATCGCAAGCTGTT-1	-7.00778209591945	1.54060012844441	CD4 TCM	0	0	0.118466666666667	0	0	0.118466666666667	0	0.469333333333333	0	-0.000150811339579136	0.0505450377617229	0.0368245614035088
ATGCCTCAGCATACTC-1	3.65462744807164	1.70854527500508	Kolmer cells	0.1744	0	46	0	46	0.195333333333333	0	0	0	0.0113874577581054	0.0497411242476889	0.261350877192982
ATGGGAGGTTTGTTCT-1	5.99772203539769	-2.93390112372997	CAMs	0.79	0	0	0	0	0	0	0	0	-0.0448738867842241	-0.00720411010041314	0.122947368421053
ATGGGTTCAGGCTCTG-1	3.77573025797764	2.34576863792775	Kolmer cells	0.0999333333333333	0.279222222222222	0	0	0	0.0999333333333333	0	0	0	-0.0386533669416451	0.00161273420989493	278
ATGGTTGCAGTACTAC-1	-7.34825288678249	-8.40962272140148	B naive	0	0	0.332333333333333	0	0	0.466866666666667	0	238	0	-0.0336194665944873	-0.0436149189877408	0.0432105263157895
ATGTCTTAGTTGCATC-1	11.5532578287021	2.47365874794362	Class. Mono	0.176666666666667	0	0.503533333333333	0	0	0.176666666666667	0	0.177833333333333	0	0.0115913180483611	0.0241874312995642	0.0866842105263158
ATTCACTGTATGACAA-1	6.15203750704686	-2.80640035125377	CAMs	0.603533333333333	0	0.0850666666666666	0	0	0.186333333333333	0	0	0	-0.0464204993623652	-0.0486812257927833	0.113684210526316
ATTCAGGAGGCGTCCT-1	12.2859228906528	1.80001468208668	Class. Mono	0.1426	0	0.3414	0	0	0.1426	0	16	0	-0.00701131844354042	-0.086924322209631	0.108421052631579
ATTCAGGGTCGCATGC-1	-11.2037745657071	7.34043831375477	NK	0	0	0	0	0	0	0	0	0	-0.0422297212072615	-0.0597509641920264	0.0396315789473685
ATTCCTACAAGGCTTT-1	6.14575470065037	-2.49739962073924	CAMs	0.546733333333333	0	0	0	0	0.142066666666667	0	0	0	-0.0422824858199572	-0.0578791561011229	0.120473684210526
ATTCCTAGTGCATTTG-1	-7.95734607602199	4.87328810242055	CD8 TEM	0	0	0.1076	0.1076	0	0	0	0.794083333333333	0.595933333333333	0.0708170456778031	-0.0178285193929517	0.0619298245614035
ATTCGTTCACGACTAT-1	-8.2801762762173	6.13754982498524	CD8 TEM	0	0	0	0	0	0	0	0.330166666666667	0	0.0042232716518397	0.0303183815388176	0.0537719298245614
ATTCTACGTTAGCGGA-1	3.82247531985203	1.65244538334248	Kolmer cells	0.331933333333333	0	0.0339333333333334	0	0.0339333333333334	0.145266666666667	0	0	0	0.157336037232286	0.0310223242126751	0.178350877192982
ATTCTTGTCGCTCTAC-1	11.4726494607822	2.70460981872914	Class. Mono	0.141666666666667	0	0.3766	0	0	0	0	0	0	-0.0492782896017328	-0.00703781623499894	0.0990175438596491
ATTGGGTCAATTTCTC-1	11.2921570596592	4.78246254471181	Class. Mono	0	0	0.4958	0	0	0	0	0	0	0.00149927538975225	-0.0409056303354375	0.0726140350877194
ATTTACCAGTCAGCGA-1	12.0794686136142	2.88810033348439	Class. Mono	0.0486	0	0.3954	0	0.0486	0.0486	0	0.216666666666667	0	-0.0340537369159746	-0.0102467663836118	0.151842105263158
ATTTACCTCGCCGATG-1	12.1648615655796	2.56630892303822	Class. Mono	0.0968	0	562	0	0	0	0	0.2205	0	-0.0486954375321627	-0.0151226961345725	0.093701754385965
ATTTCACTCCTCTGCA-1	11.92659366702	2.38300842789052	Class. Mono	0.137066666666667	0	0.578466666666667	0	0	0	0	0.170666666666667	0	-0.0189334811294126	0.0122070623292691	0.140842105263158
CAAAGAACACGACAGA-1	-9.5422612371548	8.67605442551015	NK	0.140666666666667	0	0	0	0	0	0	0.175166666666667	473	0.00307033619701715	-0.0480949353597686	0.0426666666666666
CAAAGAATCAAAGCCT-1	-6.40883075619777	-9.23763328048351	B naive	0	0	0	0	0	0	0	0.241666666666667	0	-0.0468208104857627	0.0238956278284258	0
CAACAGTAGCCTAGGA-1	12.4912041482822	2.68460649994252	Class. Mono	0.1482	0	0.6378	0	0	0.1482	0	0.215166666666667	0	-0.0224445017572533	-0.0102281047892105	0.126631578947368
CAACAGTCAACCAGAG-1	12.4217461404697	3.43185967949269	Class. Mono	0	0	0.5634	0	0	0.0496666666666666	0	0.241083333333333	0	-0.029692217888175	0.0163203359074474	0.0683508771929825
CAACAGTCAGCTGTTA-1	6.02053583239476	-2.71407013389232	CAMs	0.664533333333333	0	0	0	0	0.194333333333333	0	0	0	0.0514360641511192	-0.0185508737066244	0.138105263157895
CAACCTCGTGTTCAGT-1	-6.59660875226101	-7.53567367049816	B memory	0.141066666666667	0	0.196066666666667	0	0	0.141066666666667	0.233555555555556	0.243166666666667	0	0.0123852266925608	-0.00614769737476606	0.0427719298245613
CAACGGCAGCCTGTCG-1	3.91246498202244	1.74714524296162	Kolmer cells	0.176933333333333	0.0725555555555556	0.152333333333333	0	0	0	0	0	0	-0.0751423253906007	-0.0196380140172152	0.324508771929825
CAAGACTCAAAGGCAC-1	-6.76518976117214	3.61827511337636	CD4 TEM	0	0	0.0816666666666667	0.0816666666666667	0	0.1666	0	589	0.1898	0.0727122189346763	0.0779764313086296	0.0482807017543859
CAAGAGGTCTAGTCAG-1	11.8296421823398	2.65777582672475	Class. Mono	0	0	0.568666666666667	0	0	0	0	0	0	-0.00967103832157747	-0.0395097447022673	0.0839473684210527
CAAGCTAAGTAGAATC-1	11.2021216211216	1.14553535726903	Class. Mono	0	0	0.4452	0	0	332	0	0	0	0.0615081492097076	-0.0504765096512314	0.112982456140351
CAATACGAGTCCCAGC-1	12.960188752164	2.7622787430608	Class. Mono	0	0	0.3978	0	0	0.183133333333333	0	0.22825	0	-0.0422223582580823	0.0468978966764861	0.0946315789473684
CAATCGATCCAACTGA-1	8.26383960818211	1.83282906559346	Class. Mono	221	0	0.508866666666667	0	0	159	0	0	0	-0.0101966889092617	-0.0540272609694255	0.106491228070175
CAATGACAGGCTAGCA-1	12.5444001016513	2.49749989059804	Class. Mono	0	0	0.571333333333333	0	0	0.108066666666667	0	0.20775	0	-0.0441164166501915	0.0479893543214682	0.0909473684210527
CAATGACCATAGGTAA-1	5.98265493487278	-2.01062350722911	CAMs	0.9366	0	0	0	0	0.117266666666667	0	0	0	0.0376785211058944	0.0272048265038418	0.123982456140351
CAATTTCCAGAACGCA-1	10.5777233896152	1.39554221180318	Class. Mono	32	0.0517777777777778	0.361266666666667	0	0	0	0	0.237166666666667	0	-0.0682100551819703	-0.00207632011480378	0.193263157894737
CACAGGCGTCATACCA-1	3.45145738696019	2.18600291756032	Kolmer cells	0.2604	0	0.0931333333333333	0	0.184933333333333	0.188933333333333	0	0	0.0931333333333333	-0.048123103912725	0.0144370356202046	0.361052631578947
CACCGTTAGCACTAAA-1	5.90381038760105	-2.68757253142955	CAMs	0.1772	0	0	0	0	0.1772	0	0	0	0.00738821705211985	0.00710926156701445	0.0732807017543859
CACGAATAGACTTCAC-1	-7.29322158719143	5.66294998672841	CD8 TEM	0	0	0	0.174266666666667	0	0	0	0.3715	0.296333333333333	-0.060936403189885	-0.0571514989136696	0
CACGAATGTTTATGCG-1	12.5223015603916	2.87942094353078	Class. Mono	0	0	0.523666666666667	0	0	0.0743333333333334	0	0	0	-0.046471189345817	-0.0377149748491679	0.112333333333333
CACGGGTGTCCATCTC-1	11.9969548044101	3.17476839569447	Class. Mono	0	0	588	0	0	0	0	0	0	-0.0265107043194639	0.0351475737161471	0.118649122807018
CACGTTCAGAATCTAG-1	-6.4406429472073	1.15881992128728	CD4 Naive	0	0	0.131333333333333	0	0	0	0	0.402666666666667	0	-0.0470686370929447	-0.00723817995841726	0
CACTTCGGTCTACACA-1	3.09697735880772	1.79740185287831	Kolmer cells	0.217866666666667	0.466666666666667	0	0	0.1096	0	0	0	0	-0.0218755743727744	0.0985559127846837	0.361929824561404
CAGATCAGTAAGAACT-1	3.01864517306248	2.47718781975148	Kolmer cells	0	0.560111111111111	0	0	0.143133333333333	0.143133333333333	0	0	0	-0.0382743360159227	-0.0540012376800646	0.331561403508772
CAGATCATCGTCGCTT-1	-9.50622379208644	8.63517040756581	NK	0	0	0.199533333333333	0	0	0	0	0.420666666666667	0.388533333333333	-0.0356276191587127	0.0926573276529584	0.0447894736842105
CAGATTGTCGCTAAAC-1	6.01487720583836	-2.29580240699413	CAMs	0.806066666666667	0.223222222222222	0	0	0	0.172933333333333	0	0	0	-0.021851181565636	0.0609327247073058	0.149754385964912
CAGCACGGTCATGGCC-1	3.28929699038426	2.69856352356312	Kolmer cells	0.2734	0.173777777777778	0.1052	0	0.169533333333333	0	0	0	0	0.0253428019704575	-0.0590252495113477	0.344894736842105
CAGCAGCAGGGAGGTG-1	12.3136347589389	3.50842065361378	Class. Mono	0	0	0.4646	0	0.0704	0	0	0	0	-0.0403175249035951	-0.0392546467490878	0.0830701754385965
CAGCAGCCATTGGCAT-1	3.56310618494908	1.94166845825551	Kolmer cells	0.333066666666667	0	0	0	0.0844666666666667	0.182133333333333	0	0	0	0.0450567422622219	-0.0698396738213325	0.144105263157895
CAGGCCACATTGAAAG-1	3.05694568728367	3.11834282425282	Kolmer cells	0.134133333333333	222	0	0	0.134133333333333	0	0	0	0	-0.0396770816204305	-0.0487148445395366	0.322228070175439
CAGTTAGTCATTCATC-1	-9.7775021734341	8.73610252884266	NK	0	0	0	0	0	0	0	396	0.3918	0.00841135674277451	0.023550798204553	0.0537192982456141
CAGTTCCCATCTCAAG-1	11.0613468942539	3.46365875748036	Class. Mono	0	0.0972222222222222	0.439533333333333	0	0	0	0	0.148166666666667	0	0.0635107543323055	-0.0528682758186885	0.15359649122807
CATAAGCAGTAGCTCT-1	3.51446140383641	2.07111806419728	Kolmer cells	0	0	0	0	0	0.0959333333333333	0	0	0	0.0148572768032591	-0.0270078075888299	0.273771929824561
CATAGACCATCGGCCA-1	12.2687062082187	2.32436842468617	Class. Mono	0	0	0.531066666666667	0	0	0.112733333333333	0	234	0	-0.047888139160342	0.034323737597529	0.0728245614035088
CATCAAGAGCGAGTCA-1	-8.39762889767727	6.46648544815419	CD8 TEM	0	0	0	0	0	0	0	0.574416666666667	0.3656	-0.0414516325521319	-0.00637491286477661	0.0745964912280702
CATCCACCAAGAGGTC-1	3.42327583407322	1.7171925976598	Kolmer cells	0	0.251111111111111	0	0	0	0.1516	0	0	0	-0.044365988835509	-0.0436575115532173	0.446052631578947
CATCCCAAGCGGGTTA-1	10.8642605600254	1.19478971508381	Class. Mono	0.162533333333333	0	0.465866666666667	0	0	0	0	0.2025	0	-0.0559142929959719	-0.0443674579856157	0.0768596491228071
CATCGTCGTGATAGTA-1	5.59764755343357	-2.81956749412181	CAMs	0	0	0	0	0.170066666666667	0.0301333333333333	0	0	0	0.00935502122045073	-0.0878658868306856	0.0638947368421052
CATGGTATCAAGCCGC-1	11.6597966012851	3.4993872120702	Class. Mono	0.176866666666667	0	0.554933333333333	0	0	0	0	0.207583333333333	0	-0.0617603015734373	-0.0184670892390475	0.0664561403508772
CATTCATCAGACCATT-1	12.0103510675327	2.64672655609486	Class. Mono	0.118533333333333	0	0.678933333333333	0	0	0	0	0	0	-0.0214293165267757	-0.0438497861266733	0.149894736842105
CATTCCGTCCTCTCGA-1	11.6749857721225	2.37050694969533	Class. Mono	0.254533333333333	0	0.311733333333333	0	0	0	0	0.0285	0	-0.0235669230802267	-0.0481706251093712	0.0657543859649122
CATTCTACACGCAGTC-1	11.294290429105	4.8984636738622	Class. Mono	0.0992	0	0.373866666666667	0	0	0.143133333333333	0	0	0	-0.0550179290362175	-0.088486024634823	0.0433157894736842
CATTGCCAGGATATGT-1	-6.08037721539577	2.5707368328893	CD4 TCM	0	0	0	0	0	0	0	0	0	-0.031800370883745	0.000296769162019997	0
CATTGCCAGGTCATCT-1	11.3776291665928	3.70867104080556	Class. Mono	0	0	0.479933333333333	0	0	0.126133333333333	0	157	0	-0.0379739909497762	-0.0290500528343545	0.0315087719298246
CATTGCCCAGCTGCCA-1	-7.10234558011135	5.59333509949086	CD4 TEM	0	0	0	0	0	0	0	0.2295	0.260666666666667	-0.0500498566809175	-0.0480310060806578	0
CATTGTTCATGTCAGT-1	3.63225758646885	1.99811429527638	Kolmer cells	0.163266666666667	0	0	0	0	0	0	0	0	-0.0441581450153162	-0.0447024618676307	0.301035087719298
CATTTCACAAAGGTTA-1	12.0058335122959	2.96951455620167	Class. Mono	0	0	583	0	0	0	0	0.185916666666667	0	-0.0581820044363666	-0.0182094684418007	0.0526666666666666
CCAATGAAGGTAAGAG-1	12.521057969083	2.56506366279957	Class. Mono	0.156333333333333	0	0.525866666666667	0	0	0.1826	0	206	0	-0.0512335988872758	0.0648235627945677	0.0612631578947368
CCAATGAGTCCTGTTC-1	12.8468493280307	3.26439828422902	Class. Mono	0.193933333333333	0	0.520133333333333	0	0	0.2626	0	0	0	-0.0467732744998384	-0.0100642982708179	0.0883684210526315
CCAATGATCTACCAGA-1	12.0694178399936	2.84606380012868	Class. Mono	0.1422	0	0.5752	0	0	0	0	234	0	-0.0757339302733871	0.00166420526343738	0.0858070175438597
CCAATGATCTCGGTCT-1	11.9519976434604	3.38163942840932	Class. Mono	0.136266666666667	0.0608888888888889	0.528733333333333	0	0	0.236133333333333	0	0	0	0.0669114352606506	-0.0201561814959542	0.100877192982456
CCAATTTAGGCATGGT-1	5.7921623048679	-2.95007281753185	CAMs	0.386666666666667	0	0	0	0	0	0	0	0	-0.0219649104766336	-0.0495336339384913	0
CCACACTTCTTCACAT-1	5.95694482897679	-2.84440641852977	CAMs	0.258533333333333	0.143555555555556	0.0870666666666666	0	0.0870666666666666	0	0	0	0	0.0682325684594073	-0.0106679223410973	0.116456140350877
CCACTTGGTGTGCCTG-1	12.6324805078403	2.77750629928944	Class. Mono	0.144866666666667	0	0.589866666666667	0	0	0.114933333333333	0	0.180416666666667	0	-0.0271805484901014	-0.00718067090969837	0.137736842105263
CCACTTGTCTAGACAC-1	-4.72788869763454	6.32391924408314	CD8 TEM	0	0	0	0	0	0	0	0.127166666666667	0	-0.0128542988442004	0.0390593971268434	0
CCATAAGCAAGTATAG-1	2.12424004649083	-6.4660816714442	MG	0	0.639888888888889	0.136466666666667	0	0	0	0	0	0	-0.0398340914485324	-0.0543165966789576	0.301350877192982
CCATAAGTCGTGTGGC-1	11.206116562833	4.96966166046498	Class. Mono	0.0353333333333333	0	0.137466666666667	0	0	0	0	0	0	0.0284302989509066	-0.0520965072363599	0.134947368421053
CCCAACTAGGTGCTAG-1	11.0793265161411	1.27825827148793	Class. Mono	0.0492	0.0405555555555556	0.720266666666667	0	0	0.0252666666666667	0	0	0	-0.0573044697205767	-0.00325254689126668	155
CCCATTGGTAGTGTGG-1	3.33159292315403	2.33204407242177	Kolmer cells	0.172933333333333	0.541111111111111	0	0	0.0871333333333333	0	0	0	0	-0.0520829583460933	-0.0323050150280771	0.205298245614035
CCCTCAATCGGCATAT-1	12.5876063165561	2.61052865532277	Class. Mono	0.268866666666667	0	0.497333333333333	0	0	0.1682	0	0.237833333333333	0	-0.0115187405365536	0.0505437086492417	0.153456140350877
CCCTCTCCAACTAGAA-1	5.05849779223362	-2.91386061164501	CAMs	0.0705333333333333	0	0	0	0.1462	0.1462	0	0	0	-0.015248648193285	-0.0162605598374857	0.0994561403508772
CCCTCTCTCCGTGGCA-1	2.27949035738865	-0.963556222645067	Kolmer cells	0.253066666666667	0.210444444444444	0	0	0	0	0	0	0	-0.0376577040310807	0.018090851348757	0.209245614035088
CCCTTAGAGGCTTTCA-1	11.5557097253696	3.05528397110341	Class. Mono	0.164266666666667	0	0.6388	0	0	0	0	0.185583333333333	0	-0.0413463387988094	0.0452460515899406	0.141754385964912
CCCTTAGTCTTAATCC-1	-7.13355552579006	6.19998402145741	CD8 TEM	0.121733333333333	0	0	0	0	0	0	0.246666666666667	0.5126	0.0012282482146581	0.0571165705089667	0.0376842105263158
CCGAACGCACAAGTGG-1	2.5325712022678	-6.2379208132899	MG	0.317866666666667	0.330222222222222	0	0	0	0	0	0	0	0.00528354516066903	-0.0591229543937796	0.228245614035088
CCGATCTGTATGTCTG-1	12.9434546289341	2.95970887688038	Class. Mono	0	0	0.571933333333333	0	0	0.0439333333333334	0	221	0	-0.0590638913074781	-0.0425804895850972	0.105122807017544
CCGATCTGTCCTGAAT-1	6.00198019122044	-2.84006147834422	CAMs	689	0	131	0	0	0.187333333333333	0	0	0	0.00518420967585755	-0.0549134172058716	0.142491228070175
CCGATGGCACAAGCCC-1	6.29935014819065	-2.06011515113475	CAMs	0.8062	0	0	0	0	0.142666666666667	0	0	0	0.039672493991149	0.0270455017135657	0.248070175438596
CCGATGGTCAATGCAC-1	12.5467013177768	2.79849690941212	Class. Mono	0	0	0.626133333333333	0	0	0.0655333333333333	0	0	0	-0.0286159954695469	-0.0468480591959147	0.0700701754385965
CCGCAAGCAGAGATGC-1	8.20504367922703	4.23624176529286	Class. Mono	0.0475333333333333	0	0	0	0	0.179333333333333	0	0	0	-0.0252825804546419	-0.0754073165170238	0.112771929824561
CCGGACATCTAGCCAA-1	-4.67380773449978	-9.73854022475841	B naive	0	0	0.264733333333333	0	84	0.166666666666667	0	0	0	0.0338326444053719	0.0844980674518467	0
CCGGACATCTCGGTAA-1	2.39919698809544	-0.890438132015489	MG	0.0115333333333333	0.597888888888889	0	0.0115333333333333	0.0115333333333333	0.0217333333333334	0	0.61125	0.1816	0.0332041581046917	0.0451372902202239	0.133508771929825
CCGGGTAGTAGCTTTG-1	6.06134498690525	-1.73970847579601	CAMs	0.351066666666667	0	0	0	0.0222	0.0222	0	0	0	0.00367734802690285	0.0116585774862976	0.169894736842105
CCGGGTATCATTGCGA-1	6.19745243166844	-2.36174016448619	CAMs	0.431866666666667	0	0	0	0	0.1458	0	0	0	-0.0259461141431385	-0.0349964414679515	0.0420526315789473
CCGGTAGCACCCTCTA-1	5.58840501879612	-2.84971528503063	CAMs	0.188866666666667	0	0	0	0	0	0	0	0	-0.0384725956945566	-0.0514497109578078	0.216228070175439
CCGGTAGTCAAACGAA-1	12.5018175897495	3.31494707611439	Class. Mono	0.239333333333333	0	0.463733333333333	0	0	169	0	0.0889166666666666	0	-0.0643877440085304	0.0323368553265463	0.0714385964912281
CCTACGTGTGACTGTT-1	11.8644684610263	2.98231477287648	Class. Mono	0.104866666666667	0	0.571466666666667	0	0	0.169933333333333	0	0.130416666666667	0	-0.0173609222667815	0.00955490584901351	0.0332456140350877
CCTACGTTCACGAGGA-1	11.9094446954624	2.21670932319996	Class. Mono	0.00513333333333332	0	0.5136	0	0	0.121533333333333	0	0.21625	0.00260000000000005	0.0300374105848463	0.0521865076229097	0.103842105263158
CCTATCGAGGTGCTAG-1	-7.05605852032741	0.990717537673689	CD4 Naive	0	0	0	0	0	0	0	0.595083333333333	0	0.0299459416350393	-0.0268041522438198	0.0839824561403508
CCTCACACAAACACCT-1	11.6644896325962	3.25093025711415	Class. Mono	0.112866666666667	0.186555555555556	0.555666666666667	0	0	0.0516666666666666	0	0.213333333333333	0	-0.0138146895835345	0.0590372234807996	0.125087719298246
CCTCCAAGTAGTTAGA-1	12.6607073602573	3.04599375275014	Class. Mono	85	0	0.579533333333333	0	0	85	0	0.105583333333333	0	-0.0368191147419607	-0.0479258839050451	0.0951754385964912
CCTCCTCAGTCACAGG-1	3.87390816782872	1.75579852608082	Kolmer cells	0.1638	0.210666666666667	0	0	0.127333333333333	0	0	0	0	0.0538358936745788	0.00139206054943503	0.165736842105263
CCTCTAGCATGACAAA-1	12.9271248636142	2.94617003944752	Class. Mono	0	0	0.582533333333333	0	0	0.1224	0	0.216666666666667	0	-0.0462268307300551	0.0155083291117585	0.151473684210526
CCTTCAGAGGGAGTTC-1	12.0425108728305	2.25562114265797	Class. Mono	0	0	0.578133333333333	0	0	0.0916	0	0.239833333333333	0	-0.0150908980900868	0.0394043640535029	0.146175438596491
CCTTGTGCACCCTCTA-1	6.30498159502903	-1.97570376845958	CAMs	0.888066666666667	0	0	0	0	0	0	0.09075	0	-0.0254809363397373	-0.0127126368127983	0.14240350877193
CCTTGTGGTGCAAGAC-1	-10.1046944799527	9.0193075611913	NK	0.1242	0	0.1242	0	0	0	0	0.240833333333333	0.385066666666667	-0.00020188058512035	-0.0120428714915981	103
CCTTGTGTCTAGTCAG-1	-8.05611144925197	4.05672711876271	CD4 TEM	0	0	0	0	0	0	0	0.870416666666667	0.266933333333333	0.0502400627633378	-0.0596562350598471	0.0409473684210526
CGAATTGGTCCGATCG-1	11.825838929166	2.24867147949574	Class. Mono	0	0	0.436133333333333	0	0	0	0	0.230416666666667	0	0.0117061735281488	-0.0296206267439024	0.0962631578947368
CGACAGCAGTAGACCG-1	12.3786200342075	1.84463197735188	Class. Mono	0	0	0.449866666666667	0	0	0.0566	0	0.224666666666667	0	-0.0677155702895967	0.00827820421470435	0.217666666666667
CGACAGCGTGTCGATT-1	12.3363293466465	2.61398214844105	Class. Mono	0	0	0.5548	0	0	0.1368	0	0.170333333333333	0	-0.0402106662330665	-0.0327827838671645	0.0766315789473684
CGAGAAGCACTTCAAG-1	11.9395550546543	1.84897286442158	Class. Mono	0.3372	0	0.3874	0	0	0.1548	0	0	0	-0.0504970753662778	-0.0280156045686593	0.161122807017544
CGAGGCTCACTAGGCC-1	11.9063557443515	1.7967231943929	Class. Mono	0.1716	0	0.583466666666667	0	0	0	0	0.234083333333333	0	-0.0530525544024243	0.0116204671494338	0.0561754385964912
CGATGCGAGCCTGTGC-1	10.9772204217807	4.92103762176869	Class. Mono	0	0	0.216466666666667	0	0.0848666666666666	0.132933333333333	0	0	0	-0.0320508715726057	0.020158950254718	0.107280701754386
CGATGGCTCTCTGACC-1	10.9295357522861	1.82369584587453	Class. Mono	0.169933333333333	0	0.531266666666667	0	0	0.0315333333333333	0	174	0	-0.0210646231772326	-0.00779670200745365	0.0726140350877194
CGCAGGTGTACGATTC-1	10.593076592435	5.02772516754506	Class. Mono	0	0	0.178933333333333	0	0.121133333333333	0.121133333333333	0	0	0	-0.0478758389196839	0.0674465632437947	0
CGGACACCATGGAATA-1	12.3063973245517	2.52590364960072	Class. Mono	0.1564	0	0.614933333333333	0	0	0.129733333333333	0	0.227333333333333	0	-0.0695393439582191	0.0413232595039026	0.105140350877193
CGGAGAAAGCGCTGAA-1	-4.2054716291531	-9.63209681960704	B naive	0	0	0	0	0	222	0	0	0	0.00365687502395949	-0.0419713681246992	0.0508070175438596
CGGCAGTCAAGGCAAC-1	5.49861801241795	-3.00726418944957	CAMs	0.4886	0	0	0.148933333333333	0	0	0	0	0	0.026341034523408	-0.0447236877182169	0.0836842105263158
CGGCAGTTCACTGCTC-1	3.37645781611363	2.59292311218617	Kolmer cells	0.1178	0.194777777777778	0	0	0.1178	0	0	0	0	0.0497938217652339	-0.0499165385149424	0.28078947368421
CGGGACTAGCACTCGC-1	-8.14924728299221	1.53767890480397	CD4 Naive	0	0	0.152866666666667	0	0	0	0	0.652916666666667	0	0.00668421273396274	0.0539447096295109	0.0458771929824562
CGGGACTTCACTTATC-1	3.72896874522129	2.24532336738942	Kolmer cells	0.349066666666667	0	0.0817333333333333	0	0	0.1634	0	0	0	0.0509815795740581	0.0311296638716834	0.286263157894737
CGGGCATTCGGACTTA-1	6.14374578570286	-2.73041515800121	CAMs	357	119	0.235466666666667	0	0	0.0723333333333334	0	0.204916666666667	0.264866666666667	-0.0273666749376402	0.029298886289862	0.123666666666667
CGGGTCATCACCGCTT-1	10.6018761453525	1.19631660726903	Class. Mono	0	0	0.5168	0	0	0.0704	0	0.221666666666667	0	0.0300971003105369	-0.00511246363747047	0.171140350877193
CGGGTGTCAACGCATT-1	6.06875742052952	-2.74147253486278	CAMs	0.2724	0	0	0	0	0.1802	0	0	0	0.0198532991902846	-0.052327921048788	0.115245614035088
CGGGTGTGTCAAAGTA-1	12.1612280664341	1.93457860496876	Class. Mono	0.1692	0	0.560066666666667	0	0	0.0678666666666666	0	0	0	0.0182483851266643	-0.0574000635195899	0.163631578947368
CGTAAGTTCTAAGCCA-1	5.05522811983982	-2.65754871818187	CAMs	0.136866666666667	0	0	0	0	0	0	0	0	-0.0394519277745764	-0.0489816156540559	0.161526315789474
CGTAGTACACTACAGT-1	-8.6110154333218	2.06255085018513	Treg	0	0	0	0	0	0.149733333333333	0	0.490583333333333	0	0.0178139808839907	0.0415878411717704	0
CGTGAATAGTCTGGAG-1	3.5110195932285	1.65243501213429	Kolmer cells	0.0269333333333334	0.245888888888889	0	0	0	0.180266666666667	0	0	0	0.0448203229845134	0.0243502259931067	0.405035087719298
CGTGCTTTCAAACTGC-1	3.16715372179905	3.0018343403661	Kolmer cells	0.310133333333333	0	0	0	0	0	0	0	0	-0.0376411964369653	0.00860521552741997	0.245701754385965
CGTTAGACAGTCTGGC-1	6.24946487521092	-1.90316205474498	CAMs	0.854733333333333	0	0	0	0	0.198933333333333	0	0	0	-0.0579266512034621	0.0733507782673907	0.135421052631579
CTAAGTGTCTCTAAGG-1	12.1496132669346	2.78866905716298	Class. Mono	0.107466666666667	248	0.561933333333333	0	0	0	0	0	0	-0.0684555704438505	-0.0141000625848516	0.0833684210526315
CTACAGACAAATGCTC-1	5.24401891802708	-2.87490206214549	CAMs	0.0442666666666667	0.0364444444444444	0.0228	0	0	0.184866666666667	0	0	0	0.0430176405034902	-0.025223475836906	0.100561403508772
CTACAGACACTCCCTA-1	11.9836853799717	3.10165757683156	Class. Mono	0.0196666666666667	0	0.481133333333333	0	0	38	0	0.21875	0	-0.0485989645130838	0.00147160921087165	0.159122807017544
CTACATTTCGAGGCAA-1	11.46747673129	3.35079068687794	Class. Mono	0.166466666666667	0	0.5036	0	0	0	0	0.142666666666667	0	-0.0592561909641246	-0.00414448161461366	0.0620701754385965
CTACCTGGTCGAGTGA-1	12.3769825754062	1.91793913391469	Class. Mono	0.112933333333333	0	0.5704	0	0	0.0385333333333333	0	0.227333333333333	0	0.0919919381553341	0.0187071767850594	0.114245614035088
CTACGGGTCATCGCTC-1	11.7996891794101	4.31614584473012	Class. Mono	0.0938666666666667	0	0.6618	0	0	0.154333333333333	0	0	0	-0.0427338441881875	-0.00420993279239185	0.0506842105263158
CTACTATCATGGAATA-1	13.0015953836338	2.58322972801564	Class. Mono	0.00686666666666669	0.00988888888888884	356	0	0	0.1742	0	0	0	-0.0473825388809717	0.0224999529901894	0.0986666666666667
CTAGGTAAGATTCGCT-1	10.2686833200351	-0.11274328085544	Non-Class. Mono	0.198066666666667	0.245444444444444	0.3508	0	0	0	0	0.239083333333333	0	0.108673874134823	0.0772145856363672	0.0826842105263158
CTATAGGCATTGCTTT-1	5.92143953417698	-2.13299446555736	CAMs	0.684266666666667	0.198777777777778	0	0	0	0.198133333333333	0	0	0	0.00241599427147417	-0.0103640972279757	0.150210526315789
CTATAGGGTAAGATTG-1	12.8867195901767	2.89033455398915	Class. Mono	0	0	0.566533333333333	0	0	0.1716	0	0	0	0.0209375119268053	-0.00980452152070747	0.121122807017544
CTATCCGCACACTGGC-1	5.65340269183079	-1.14962141963603	Kolmer cells	0.698066666666667	0	0	0	0	0.1748	0	0	0	-0.0646266473520671	-0.0146643293765909	0.181964912280702
CTCAACCTCCCTTTGG-1	12.7121218500034	3.19652385261891	Class. Mono	0.0377333333333333	0	0.355266666666667	0	0	0.156066666666667	0	0	0	-0.0444930109639312	4.0967773487291e-05	0.0794561403508772
CTCAATTCACCACATA-1	6.08974302386204	-2.68888025733592	CAMs	0.6754	0	0	0	0	199	0	0	0	0.0745519852727834	-0.0862292771972423	0.0337894736842105
CTCACTGTCCTCTGCA-1	12.2675665674106	3.17737788704274	Class. Mono	0.299466666666667	0	0.51	0	0	0.107666666666667	0	0.222666666666667	0	-0.0338767257308982	-0.0760015474052644	0.154385964912281
CTCAGTCCAGCTGCCA-1	3.81724966143528	1.66948110607503	Kolmer cells	0	0	0	0	0	0	0	0	0	0.00411039656267488	-0.0276104726068628	0.236859649122807
CTCATTATCTCGCGTT-1	2.41401064967076	-5.18238501998546	MG	96	0.606111111111111	96	0	0	96	0	0	0	0.0017457888172622	-0.00415971671381801	0.349122807017544
CTCCTCCTCAGAGCAG-1	3.92187560175816	1.79314250496266	Kolmer cells	0.0817333333333333	0.0676666666666667	0.0415333333333333	0	0.151533333333333	0.151533333333333	0	0	0	0.0448389838461827	0.0831833818685067	0.230561403508772
CTCCTTTTCCATCTGC-1	-7.5160595121487	-8.64501147719982	B naive	0	0	0	0	0.144666666666667	0.144666666666667	0	0.2305	0	0.0105339252737504	-0.0377177573829621	0.043719298245614
CTCGAGGGTGTCGCTG-1	-11.5492459478482	7.15594572571156	NK	0.1096	0	0.1096	0	0	0	0	0	0	-0.0646890408372423	-0.0581295955559053	0
CTCTCGAGTGATACCT-1	12.1714228448764	3.63273067024586	Class. Mono	107	0	0.586333333333333	0	0.0198666666666667	0.127066666666667	0	0.0241666666666667	0	0.00899493763740759	0.0432238444388902	0.0925438596491228
CTCTGGTGTATTCCTT-1	12.5906084833042	3.42535180595753	Class. Mono	0.2296	0	0.471666666666667	0	0	0.0578	0	0	0	0.0159859065077611	0.0137418034912746	0.146736842105263
CTGAATGAGCTCTGTA-1	3.50295389269749	1.8448816016042	Kolmer cells	0.145066666666667	0	0	0	0.0732	0	0	0	0	0.0604956086477844	0.028672047577964	0.251789473684211
CTGAGCGAGTTAACAG-1	11.4588517007724	1.50745100525258	Class. Mono	0.00506666666666666	0.00688888888888894	0.509066666666667	0	0	0.00506666666666666	0	0.228416666666667	0	0.00939313788535066	-0.0492832102241156	0.164017543859649
CTGAGGCGTCTGATAC-1	5.73417986010472	-3.05942874404552	CAMs	0.142933333333333	0	0	0	0	0	0	0	0	0.0119137120870886	-0.00728910189007872	0.0805263157894737
CTGCAGGCACCGGCTA-1	3.19437754725376	1.67720765617726	MG	0	0.527111111111111	0.1676	0	0.0617333333333333	0	0	0	0	0.0134293234321843	-0.0290888025656623	0.214771929824561
CTGCATCGTTCGTGCG-1	3.31285584544102	1.798590727123	Kolmer cells	0.0144	0.768444444444444	0.0144	0	0.0144	0	0	0	0	0.13100391098924	-0.0185918622587952	0.305421052631579
CTGCCTACAGTCGGAA-1	5.94873703097264	-2.83809690925243	CAMs	0.8152	0	0	0	0	0	0	0	0	0.138593418675079	0.00469164937117186	0.0557543859649123
CTGCGAGGTTTACACG-1	-7.48633777524074	6.60655827072499	CD8 TEM	0	0	0	0	0	0	0	0.374583333333333	0.3002	-0.0561114795681994	-0.00211018584765166	0.166508771929825
CTGCTCACATCGATAC-1	3.5260502157108	2.18501264599202	Kolmer cells	0.149733333333333	0.525555555555556	0	0	0.0755333333333333	0	0	0	0	-0.0497135698194302	-0.0773198131896602	0.264122807017544
CTGTATTGTGAGCTCC-1	12.3413904962436	3.52962274101613	Class. Mono	0.127666666666667	0	0.503533333333333	0	0	0.0315333333333333	0	0.165666666666667	0	-0.0696085308164114	-0.0120150556638999	0.103280701754386
CTGTGAAAGTAGGTTA-1	12.6763390359775	3.05555600670216	Class. Mono	0	0	0.5676	0	0	0.124666666666667	0	0.235166666666667	0	-0.00726963017660261	0.0124640977394844	0.0514385964912281
CTGTGGGGTGACCGAA-1	10.281423455228	5.04179281738637	Class. Mono	0	0	0.153466666666667	0	0	0	0	0	0	-0.0297623966279157	-0.0471699362336267	0
CTTCCTTAGAACCCGA-1	12.0249146280185	3.78229517486928	Class. Mono	12	0	0.512733333333333	0	0	0.160933333333333	0	0.00766666666666671	0	-0.0509979810173869	0.0468836345403053	0.0607192982456141
CTTCGGTCAATCACGT-1	10.925598984708	4.56234497574208	Class. Mono	0	0	186	0	0	0	0	0	0	-0.0566559842184549	-0.0578747353092973	0.0777192982456141
CTTCGGTCAGTATACC-1	11.9332674798862	2.47091645744679	Class. Mono	0.1192	0	0.57	0	0	0.0598666666666666	0	0	0	-0.0690807899695676	-0.0217855452814283	0.110877192982456
CTTGATTTCATCACAG-1	-11.2115784826382	7.43824953583119	NK	0	0	0.186533333333333	0.130266666666667	0	0.186533333333333	0	0.162166666666667	0.130266666666667	-0.0385197503656667	-0.0139893417313531	0.0738596491228071
CTTTCAACATGCGGTC-1	12.3726681527988	3.49674481895802	Class. Mono	0.234533333333333	0	0.314933333333333	0	0	0.117933333333333	0	0	0	-0.0187768077164114	0.0018419519214473	0.128736842105263
CTTTCAAGTGTCGATT-1	6.14228141879002	-2.13240223380687	CAMs	0.596533333333333	0	0	0.0319333333333334	0	0.0319333333333334	0	0	0	-0.065973697095144	-0.0545794880226699	0.128947368421053
CTTTCAATCGCGGTAC-1	-11.8628178777798	7.43842453506825	NK	0	0	0.0184666666666666	0	0	0	0	0.0224166666666666	0.271066666666667	-0.0285931927444088	-0.0878064856476788	0.0105087719298246
GAAACCTAGCAGATAT-1	8.28382671450535	1.78142435100911	Class. Mono	0.0689333333333333	0	396	0	0	0	0	0.220083333333333	0	-0.0117207261616014	-0.0128578803961076	0.143771929824561
GAAACCTGTCACTCGG-1	12.4261702356235	3.39493507889149	Class. Mono	0.113066666666667	0	0.578466666666667	0	0	0.249733333333333	0	0.140666666666667	0	-0.00174076865023985	0.0472497655779897	0.148368421052632
GAAACCTGTCTTACAG-1	-9.35585605527004	5.44065422562001	CD8 TEM	0	0	0	0	0	0	0	0.48825	0	0.0120233836936228	-0.036859581840592	0
GAAATGAAGTTCCTGA-1	-6.9943572225674	2.40295524147389	CD4 TCM	0	0	0	0	0	0.185133333333333	0	0.586166666666667	0	0.0127249716125816	0.0948053618849249	0.0774736842105264
GAAATGATCTTCGCTG-1	6.16976202105442	-2.59525208922984	CAMs	0.5828	0	0	0	0	0.192533333333333	0	0	0	0.0519250941124712	0.00565631419862951	0.0641052631578948
GAACGTTTCCGTGACG-1	-5.30638324643215	-10.0401111170924	B naive	0.182533333333333	0	0.131066666666667	0	0	0.131066666666667	0	0	0	-0.0421783212914415	-0.0535196700938644	0
GAACTGTAGTCTTCCC-1	12.4511174020664	3.54215163734791	Class. Mono	0.0448666666666667	0	0.5582	0	0	0.2816	0	0.0554166666666667	0	0.00821915810419106	-0.0119680399326005	0.0839824561403508
GAACTGTCACAGCTTA-1	6.14578474139134	-1.99046879264476	CAMs	0.7228	0.249555555555556	0	0	0	0	0	0	0	-0.0144113743339041	-0.0452985688671206	0.138105263157895
GAACTGTGTAGTTCCA-1	3.46190417384068	1.70045954731343	Kolmer cells	0.0570666666666667	0.0935555555555555	0	0	0.1128	0	0	0	0	0.0382622991483326	-0.0127799213173427	0.236754385964912
GAAGGGTAGTTGTCAC-1	12.7720516977207	3.44975347069142	Class. Mono	0.107866666666667	0	0.536066666666667	0	0	0.0985333333333334	0	0.217333333333333	0	-0.0358505779825971	0.0101416137784274	0.116105263157895
GAAGTAACATAACCCA-1	2.25034487818638	-5.63468461486461	Kolmer cells	91	0.435222222222222	0	0	0.1724	0.1724	0	0	0	-0.0263466148308896	-0.00665005404966665	0.292263157894737
GAAGTAAGTGTTCGTA-1	9.33213222597996	1.42026443031666	Class. Mono	0	0	0.3516	0	0	0	0	0.0923333333333334	0	-0.0113986370661903	0.012169256103093	0.102140350877193
GAATCACAGAGATTCA-1	-4.95915662671169	3.20359558609364	CD4 Naive	0	0	0	0	0	0	0	0.1945	0	0.0996399532921253	-0.0161463956650682	0.0176315789473684
GAATCGTAGAGGGCGA-1	4.7454618272678	-3.70245986434581	MG	0.229733333333333	0.381333333333333	0	0	0.115533333333333	0	0	0	0	-0.0603044687385592	0.046304396661065	0.21780701754386
GACACGCAGCAAATCA-1	12.2743243036167	2.64366001633046	Class. Mono	0	0	0.539066666666667	0	0	0.1566	0	0.195083333333333	0	0.00483220853073833	0.0156712614862067	0.0708070175438597
GACCCAGCATGATGCT-1	12.9441965875522	3.01703733948109	Class. Mono	0	0	0.5688	0	0	0.173666666666667	0	0	0	-0.0570094660526207	0.0541777782641872	0.13240350877193
GACCCTTCAGAAATTG-1	6.26184976672093	-2.04757028075817	CAMs	0.721533333333333	0	0	0	0	0.0255333333333333	0	0	0	-0.0426139458525968	-0.0781892678051331	0.170719298245614
GACCGTGGTAAGCAAT-1	10.1373184976474	4.47023148086903	Class. Mono	0	0	0.287866666666667	0	0	0	0	0	0	0.0899832418439301	-0.0412900997547621	0.128666666666667
GACGCTGAGGTCGACA-1	-8.41598331357082	1.72776288536427	CD4 TCM	0.145466666666667	0	0.182466666666667	0	0	0.182466666666667	0	0.419583333333333	0	0.0660566856487701	0.00583782903635081	0.0439298245614035
GACGCTGGTATGACAA-1	12.8575962839023	2.93231434372304	Class. Mono	0.0500666666666667	0	0.490333333333333	0	0.0500666666666667	0.110533333333333	0	0.1375	0	-0.0155046727293283	0.0139435254722702	0.0813508771929825
GACGTTAAGTGCACCC-1	-8.66479598904689	6.24217314270375	CD8 TEM	0	0	0	0.132466666666667	0	0	0	0.49075	0.3146	-0.000402987479145453	-0.00593701921073959	0
GACTCTCGTCGTCAGC-1	-11.9977494421109	7.43221277740834	NK	0	151	0.0915333333333334	0.0915333333333334	0	0	0	0	0.278266666666667	-0.0670810382442779	0.0151327882037014	0.0772105263157895
GACTTCCGTGAACTAA-1	12.7290514764682	2.13170988109944	Class. Mono	0	0	0.3956	0	0	0.1134	0	0	0	-0.0536170266824201	-0.000799750235676397	0.0965438596491228
GAGACCCGTAGAATGT-1	11.2500370798008	4.94122547653554	Class. Mono	0.0236	0	0.1834	0	0	0.0236	0	0	0	0.0285366215763672	-0.0139274394597852	0.011859649122807
GAGACTTCATTCCTCG-1	4.00852239703099	1.37199539688466	Kolmer cells	0.0678666666666666	0.0561111111111111	0.0346	0	0.2122	0.0678666666666666	0	0	0	-0.00375804601070233	0.0313742843941326	0.210438596491228
GAGACTTTCAGAACCT-1	5.07714880083958	-2.94575577232005	CAMs	81	0	0	0	0.0121333333333333	0.1958	0	0	0	-0.0202051616642939	0.00909672775843891	0.135859649122807
GAGAGGTGTTTAGAGA-1	-4.85139905835231	4.46900171783803	MAIT	0	0	0	0	0	0.0780666666666666	0	0.201583333333333	0.231533333333333	-0.0353072131283965	-0.00522555659022234	0.0612280701754386
GAGCCTGAGGTAAACT-1	3.80378163432042	1.92581707981465	Kolmer cells	234	0.194555555555556	0	0	0	0.117666666666667	0	0	0	-0.0494956139458798	-0.0128707417448172	0.258771929824561
GAGCCTGCAAGACGGT-1	12.0632847604648	2.92900795486806	Class. Mono	0.1628	0	0.6786	0	0	0.125266666666667	0	0.202833333333333	0	-0.00729109791518331	0.0597527035873426	0.0505263157894736
GAGGCAAAGGGCAACT-1	11.9730757532016	2.71857113388417	Class. Mono	0.216933333333333	0	488	0	0	0.178333333333333	0	0.176333333333333	0	-0.0709764000439257	-0.0141725602917312	0.135789473684211
GAGGCCTCATACCAGT-1	6.13769615267674	-1.77823179217937	CAMs	0.6598	0.0311111111111111	0	0	0	0.1912	0	0	0	0.0392878741914454	0.00382156420937102	0.175421052631579
GAGGGTACAGCAGAAC-1	-6.96120464230617	-8.76785140487316	B naive	0	0	0.1386	0	0	0	0.229444444444444	0.414833333333333	0	0.00833214557514406	0.0868595764483159	0.0782456140350877
GAGTGTTGTCTTGCTC-1	12.2680863199131	2.4117259457433	Class. Mono	0.149866666666667	0	0.588533333333333	0	0	0.120933333333333	0	0.1505	0	-0.0567624030268857	0.0224627573065734	0.135333333333333
GATAGAAAGAGTTGCG-1	11.1865938959018	2.69265574959157	Class. Mono	0	0	0.555266666666667	0	0	0.0619333333333333	0	0.21625	0	-0.0199860719951086	-0.0536864944169498	0.0872982456140351
GATCACAAGTCGGCAA-1	3.44181240176121	1.80810935047505	Kolmer cells	0.170333333333333	0	0	0	0.0906666666666667	0.0906666666666667	0	0	0	-0.0517465400171618	-0.00929272145674502	0.220350877192982
GATCACATCTACCTTA-1	-9.1191073598965	6.68401426819203	CD8 TEM	0	0	0	0	0	0	0	0.491583333333333	0.393866666666667	0.0565936082223768	-0.000236459413406061	0.0550877192982456
GATCAGTGTGGCCACT-1	-10.3466597738369	8.94632572677968	NK	0	0	0.195333333333333	0.185466666666667	0	0	0	0.155916666666667	0.518666666666667	-0.0507109699707976	-0.0492516135110519	0.0386140350877193
GATCAGTTCTGGACCG-1	10.2331169900791	1.07064229992268	Class. Mono	0.0618666666666666	0.254555555555556	0.536133333333333	0	0	0	0	0.223083333333333	0	0.0106515796136238	-0.0389321370699195	0.166228070175439
GATCATGCAGTAGTGG-1	3.09336722468296	-3.84567742797496	Kolmer cells	0	0	0	0	0.1852	0	0	0	0	-0.0506884538315774	-0.0519249178034596	0.172298245614035
GATCCCTCAGGAATCG-1	12.5494555292026	2.98297090080617	Class. Mono	0.1554	0	0.3816	0	0	0.1554	0	0.193583333333333	0	-0.0307171734070565	-0.0124294194896246	0.0558947368421052
GATGACTGTATACCTG-1	-9.58106052304348	8.74880737808583	NK	0	0	0	0	0	0.124666666666667	0	0.49275	0.760533333333333	0.048002016539654	0.0592624361845322	0.118070175438596
GATGAGGAGATACGAT-1	11.433315163602	1.49476272610066	Class. Mono	0.1528	0	0.595333333333333	0	0	0	0	0.2335	0	-0.0295294799652378	-0.0547711214926558	0.122105263157895
GATGAGGAGCTGGAGT-1	-4.37544118786892	-8.05484538528087	B intermediate	0	0	0	0	0.0897333333333333	0	148	0	0	0.072401408214815	0.0512854505544501	0.0525263157894736
GATGCTAGTCAACCTA-1	12.5573042688266	2.05134493854878	Class. Mono	0.1446	0	543	0	0	0.0157333333333334	0	0.231333333333333	0	-0.0111708754620871	-0.0397078891113885	0.136298245614035
GATTCGATCGAACACT-1	5.94361723040501	-2.83435993644359	CAMs	0.656933333333333	0	0	0	0	0	0	0	0	-0.0548847588435973	0.0360600162081513	0.144526315789474
GATTTCTCATGTGCCG-1	10.0664309320346	4.84566349533436	Class. Mono	254	0	0.127666666666667	0	0	0.313866666666667	0	0	0	0.0589445651439045	-0.0135016639299582	0.123982456140351
GCACATACATTGTGCA-1	6.1755794343845	-2.69150429221752	CAMs	0.595466666666667	0.122555555555556	0.0744666666666667	0	0	0	0	0	0	0.0277031011411825	-0.0192349605466249	0.195982456140351
GCACATATCTGGGTCG-1	6.12859762286106	-1.96304970237377	CAMs	0.9666	0	0.0936	0	0	0.184466666666667	0	0	0	-0.0142551024934436	-0.0153693159384812	0.198122807017544
GCACTAAAGCTGGCTC-1	5.85674751376072	-2.72887521239879	CAMs	0.6732	0	0	0	0	0.151333333333333	0	0	0	-0.047133052658731	-0.0129257723806099	0.182017543859649
GCAGCCACACCCTAAA-1	-10.6699210348233	8.66030544784901	NK	0	0	0.1034	0	0	0	0	0	0.474666666666667	-0.0176527988543316	0.104555308611688	0
GCAGCCATCGTTCAGA-1	-7.56907903576931	3.96284837272999	CD4 TCM	0	0	0	0	0	0	0	0.643666666666667	0.196066666666667	0.00256477667381057	0.0873932684759557	0.0380701754385965
GCAGCTGAGTAGTCCT-1	6.08902443026463	-2.72511153670909	CAMs	0.348933333333333	0	0	0	0.0908666666666667	0.0908666666666667	0	0	0	-0.0314957066385257	-0.00204544820395539	0.0531228070175439
GCAGCTGCAGTAGTGG-1	11.726042634	1.74511117485402	Class. Mono	0	0	0.391733333333333	0	0	0	0	0.13325	0	-0.0726797465585403	0.0270848419831201	0.173614035087719
GCAGGCTTCGGATACT-1	10.4123200235263	4.97674936798451	Class. Mono	0	0.226333333333333	0.272133333333333	0	0	0.186533333333333	0	0	0	0.0194980470187219	-0.0546812443231871	126
GCAGTTAAGTAGAATC-1	3.99041140650669	2.24572701004384	Kolmer cells	108	0	0	0	0	108	0	0	0	-0.00343843861360383	0.029722669702829	0.183508771929825
GCAGTTATCCCAAGTA-1	10.6737250146763	1.25418061760304	Class. Mono	0	0	0.334266666666667	0	0	0.1456	0	0.181333333333333	0	-0.0420662533798871	0.0419923365218631	0.169543859649123
GCATCTCCACTTTAGG-1	11.7864579019443	3.58189100769398	Class. Mono	0	0	0.527466666666667	0	0	0	0	0	0	-0.0389493443755996	0.0340498216460289	0.0437368421052632
GCCAGGTCACCGAATT-1	4.55404270266453	-1.34618704768779	Kolmer cells	0.1258	0.244888888888889	0	0	0	0	0	0	0	-0.0468296512410795	0.0194757384133553	0.219456140350877
GCCATTCAGCGAAACC-1	3.26467240427891	2.43573660400746	Kolmer cells	0.152533333333333	0.436222222222222	0	0	0	0	0	0	0	0.0144738509784937	-0.061891235087691	0.274315789473684
GCGAGAAAGATTGGGC-1	1.93802810286442	-6.20465331527355	Kolmer cells	0.1066	0.497444444444444	0.174133333333333	0	0	0	0	0	0	-0.0609504128533326	0.0312368395294266	0.268315789473684
GCGATCGGTCCATCTC-1	11.0789698419468	4.99442905929921	Class. Mono	0	0	0.0604	0	0	0	0	0	0	-0.0671456142893691	-0.0859193816781537	0.0370877192982456
GCTACAAAGATCCTAC-1	12.8890007791416	3.02270097282765	Class. Mono	0.00653333333333328	0	0.515466666666667	0	0	0.141933333333333	0	0	0	-0.0671482516483617	-0.0247623722951237	0.132719298245614
GCTACAAGTGAGTGAC-1	5.41434467410008	-3.1322877928889	CAMs	0.292133333333333	0	0	0	0	0	0	0	0	-0.0443653632386931	-0.00283474577622718	0.0825263157894737
GCTACCTCAACCGCCA-1	-10.6045037450894	8.37366528061268	NK	0	0	0	0.182266666666667	0	0	0	0.160666666666667	0.384533333333333	0.0077125885150269	-0.00940564038624428	0.09
GCTGGGTAGGTCCCGT-1	12.0296400842563	3.41846079376576	Class. Mono	0	0	523	0	0	38	0	0	0	-0.00438985725845509	-0.0270340758037508	0.120105263157895
GCTTTCGTCTCGGTCT-1	10.8989409265415	1.67221552875874	Class. Mono	0.1624	0	0.559066666666667	0	0	0	0	0.202333333333333	0	-0.00311547788925673	-0.0684752335934105	0.143789473684211
GGAATCTAGCACGATG-1	-9.20929729367336	7.36919540909169	NK	0	0	0	0.1366	0	0.1366	0	0.238916666666667	0.407133333333333	0.0746590935489839	-0.0364678138970807	0
GGAATCTAGCCATGCC-1	5.48791540240208	-2.69774346801402	CAMs	0.5672	0	0.0613333333333334	0	0	0.1978	0	0	0	0.0422756152234628	-0.0521466669342253	0.17478947368421
GGAATGGAGCGAGGAG-1	6.02694595431248	-1.86746697875621	CAMs	0.7198	0	0	0	0	0.185533333333333	0	0	0	-0.00695316669404535	-0.0342411096110167	0.211859649122807
GGAATGGAGCTATCCA-1	6.2051376161472	-2.01429181548717	CAMs	0.9392	0	0	0	0	0.185666666666667	0	0	0	-0.000899016126073612	0.0375288597535852	0.138298245614035
GGAATGGCAATTAGGA-1	11.9575671014682	2.89104122665761	Class. Mono	0.0712666666666667	0	0.542466666666667	0	0.0712666666666667	0.224866666666667	0	0.0884166666666667	0	-0.0205778634001396	-0.00830647532698346	0.118947368421053
GGAATGGTCTGGGCCA-1	3.47866166209141	1.77440626171467	Kolmer cells	277	0	0	0	0	0	0	0	0	-0.0272646121486704	-0.0120303396879604	0.176754385964912
GGAGGTACAAACTGCT-1	12.7115954217807	3.09095830467579	Class. Mono	0.1398	0	0.5064	0	0	182	0	0.22025	0	-0.029796707636351	-0.0165715072188439	0.147228070175439
GGATGTTGTGATTCTG-1	7.25840604876438	1.69763524082539	Class. Mono	0	0.183111111111111	0.466533333333333	0	0	0	0	0.233833333333333	0	-0.0103146497361208	-0.000128461036956844	0.107614035087719
GGCACGTAGCATGCAG-1	-9.36429893399318	8.46637291458485	NK	0	0.236888888888889	0.143066666666667	0.143066666666667	0	0	0	0.24225	0.521666666666667	0.00618054269546847	0.0364055902469513	0.0432982456140351
GGCGTCAAGAGGGTCT-1	10.7471569833652	5.01839918640492	Class. Mono	0	0	0.265666666666667	0	0	0	0	0	0	0.0742763282218305	-0.0345652997224052	0.0312280701754386
GGCGTCATCAGTCCGG-1	11.7427452859775	1.85501784828541	Class. Mono	0.157733333333333	0	0.507666666666667	0	0	0.116533333333333	0	0	0	-0.0489553738025862	0.0275436565929668	0.0860877192982457
GGGACAATCCGTTTCG-1	11.9209641275303	3.34671968963978	Class. Mono	23	0	0.41	0	0	23	0	0	0	0.00293602639328966	-0.0437962810149727	0.0420175438596492
GGGACCTGTGAATATG-1	10.9102972803013	2.81654686478017	Class. Mono	0	0	0.5124	0	0	0	0	0	0	-0.0695682690980259	0.0181612944886342	0.153842105263158
GGGAGTACAACGCATT-1	11.9754017648594	3.47539968040822	Class. Mono	0.128533333333333	0	0.5342	0	0	0.224333333333333	0	0	0	-0.0200176159642554	-0.0727487125435172	0.0629824561403509
GGGAGTACAACTAGAA-1	5.68175161456028	-7.09051900359752	MG	0.108266666666667	0	0	0	0.108266666666667	0	0	0	0	-0.0661538685778735	-0.0970118618451552	0.229350877192982
GGGTAGATCGCTGACG-1	11.8009890375034	2.01385385540364	Class. Mono	0.1396	0	0.389533333333333	0	0	0.129733333333333	0	0.1615	0	0.0778020870007348	-0.0707768716495875	0.0594210526315789
GGGTATTAGGGTTAAT-1	8.99579513644139	3.04080576446889	Class. Mono	0.1528	0	0.416666666666667	0	0	0.0294	0	0.23325	0	0.00312329440172716	0.036468575007757	0.179122807017544
GGGTATTTCTTCTAAC-1	12.0757950601474	3.62940544632313	Class. Mono	0.110533333333333	0	0.6236	0	0	0.1896	0	0.1375	0	0.0263544076528151	-0.0116280338510611	0.110228070175439
GGGTCACCATGCCGGT-1	-6.70716154004177	-9.11189513656261	B naive	0	0	0	0	0	0.3198	0.305555555555556	0.170416666666667	0	0.0154192144551844	0.00550832786830372	0.0773333333333334
GGGTCACTCTCATGGA-1	11.5314253625766	3.54201955345509	Class. Mono	0	0	0.638266666666667	0	0	0.0626	0	0	0	-0.0904525757390108	0.0862995103041005	0.0705438596491228
GGGTTATAGCCGAACA-1	11.1238220987217	3.05941791084645	Class. Mono	0.1454	0	0.499533333333333	0	0	0	0	0	0	-0.0344714155464469	-0.0338295429940953	0.10919298245614
GGGTTATCAATGCTCA-1	6.12460697268406	-2.55362539741161	CAMs	0.532666666666667	0	0	0	0	0.0893333333333334	0	0	0	0.0107931272386262	-0.034907972776031	0.0523157894736842
GGGTTATGTAAGCGGT-1	3.13970411394993	3.0374116375768	MG	0.129533333333333	0.298555555555556	0	0	0	0	0	0	0	0.0151919403296096	-0.0197868204648911	0.29040350877193
GGGTTTACAACGGCCT-1	3.41945493792454	-6.86745171996715	MG	0.216266666666667	0.179777777777778	0	0	0.216266666666667	0.1772	0	0	0	-0.0533843599135898	-0.00260883795533233	0.274491228070175
GGTAGAGTCCAATCTT-1	12.0131872949497	3.67922443893788	Class. Mono	0	0	0.5834	0	0	0.0912666666666667	0	0.157416666666667	0	0.00560893375598272	-0.0375024311140412	0.117754385964912
GGTGAAGAGGAGCAAA-1	6.25388229464451	-2.64263492080333	CAMs	648	0	0	0	0	0.145733333333333	0	0	0	0.122523922468028	-0.0103877795862364	0.123263157894737
GGTGGCTAGGCTCCCA-1	3.93946135615269	-1.37385790797832	MG	0.401466666666667	0	0	0	0	0.0618666666666666	0	0	0	-0.00267047331109074	-0.021205835092848	0.281263157894737
GGTGGCTTCAGCTGAT-1	6.20487678622166	-2.01973300429942	CAMs	0.841266666666667	0	0.0216666666666666	0	0	0.174066666666667	0	0	0	-0.0597408355450776	-0.0161135538082014	0.269666666666667
GGTGGCTTCCCAGGCA-1	12.0211981592075	2.86554855850575	Class. Mono	0.1514	0	0.574866666666667	0	0	0.0238666666666667	0	0	0	-0.0301725934279987	-0.0268852691890561	0.143157894736842
GGTGTTAAGTAATACG-1	11.7961062250034	4.2683252766454	Class. Mono	0	0	0.7198	0	0	156	0	0	0	-0.0908516557208727	-0.0361925641389758	0.0722807017543859
GGTGTTAGTTCGTTCC-1	12.6163109598056	2.33083409813283	Class. Mono	0.0962	0	0.487533333333333	0	0	0.182533333333333	0	0	0	-0.0136449601351001	-0.0255658222912191	0.0993859649122807
GGTTAACCAAGGGCAT-1	10.4866551217929	4.1440827324712	Class. Mono	0.1686	0	0.1468	0	0	0	0	0	0	0.0301439810004781	0.0748140324260889	0.0682631578947368
GGTTCTCTCGAGCTGC-1	10.9296721277134	3.30879110840199	Class. Mono	0.0522	0	0.7018	0	0	0	0	0.231416666666667	0	0.0407177883849944	-0.0423794214056691	0.112368421052632
GGTTGTAAGGAGTATT-1	3.75331175898472	1.75653667000172	Kolmer cells	0.166866666666667	0	0.0860666666666666	0	0.0860666666666666	0.0860666666666666	0	0	0	0.00786485988594211	-0.0757104026651637	0.143824561403509
GTAAGTCCAATGTCTG-1	-7.06566392804226	1.74474567917225	CD4 TCM	0	0	0	0.118333333333333	0	0.118333333333333	0	0.242416666666667	0	0.00340347706451793	-0.0249310367082027	0.0675789473684211
GTACAACAGATCGGTG-1	6.04466140841404	-2.56128125640514	CAMs	0.689333333333333	0	0	0	0	0	0	0	0	0.0459832288398708	0.00728293754362808	0.116017543859649
GTAGAAAAGAAGCTGC-1	6.21046817873875	-2.76164489242198	CAMs	0.642466666666667	0	0	0	0	0.159933333333333	0	0	0	0.033811847226778	0.0054964487391081	0.0248947368421053
GTAGAAAAGTGTGTTC-1	12.8249071893589	2.2853991463506	Class. Mono	0.0712	0	0.468466666666667	0	0	0.1532	0	225	0	-0.00221534186435667	0.0131245483421354	0.0823157894736842
GTAGAGGTCTCGCAGG-1	3.57910192583958	2.05755836513875	Kolmer cells	0	0	0	0	0	0	0	0	0	0.00659338346667701	-0.0338933204912125	0.372210526315789
GTAGATCGTAACATAG-1	12.2958296594516	2.75258988884328	Class. Mono	0.158666666666667	0	0.5624	0	0	0	0	0	0	-0.0442795250750862	0.0524407693604009	0.118035087719298
GTAGCTAAGCCTCAAT-1	5.24864996050755	-7.16207175704601	MG	0.0953333333333334	0.240444444444444	0	0	0.0953333333333334	0	0	0	0	-0.0488250323472983	0.00515961896059618	0.336824561403509
GTAGCTAAGTTTGTCG-1	3.40636337374607	2.80213899162648	Kolmer cells	0.2432	0	0	0	0	0	0	0	0	0.0429354736294235	0.0277078914877581	0.133298245614035
GTAGCTAGTATCCCTC-1	12.3902634439365	3.51377601173756	Class. Mono	0.178866666666667	0	0.6828	0	0	0.155333333333333	0	0.0949166666666666	0	-0.0137887469683677	-0.0140111803231941	0.0875789473684211
GTAGTACCAGCACAAG-1	11.7793301401035	2.21800560501454	Class. Mono	0.0407999999999999	0	0.4302	0	0	0.1464	0	0	0.0407999999999999	0.105677677050947	0.00763496481457335	0.0770877192982456
GTATTGGAGGCTAAAT-1	10.8412474450962	5.09214920547841	Class. Mono	0.0898	0	0.178266666666667	0	0	0.0898	0	0	0	0.0227044132284323	-0.0116187160418186	0.0758421052631579
GTATTTCGTCGTTCAA-1	-8.86266147519191	5.81281227615712	CD4 TEM	0	0	0	0	0	0	0	0.249166666666667	0.195866666666667	0.0945979191768059	0.000604717249373013	0.0778245614035088
GTCACGGTCACTACTT-1	-9.97447025204738	8.43705029037831	NK	0	0	0.1384	0	0	0	0	0	0.469266666666667	0.0584771706114453	-0.00562194521875987	0
GTCACTCGTCACATTG-1	-7.37393676663479	3.65571565178273	CD4 TEM	0	0	0	0	0	0	0	0.250166666666667	0.1956	-0.0451310533460988	-0.0555680119122241	0.0410877192982456
GTCATGAAGCCTCAGC-1	4.87880743121067	-2.83559232207897	CAMs	159	0.319888888888889	0	0	0.1864	0.0958666666666667	0	0	0	-0.0312675141645399	-0.0344696858290985	0.117333333333333
GTCATGACAAGTCCCG-1	12.5179756936924	3.29587740448353	Class. Mono	0.174333333333333	0	0.485933333333333	0	0	0.0526666666666666	0	0	0	-0.0196809946879423	-0.0104049481117792	0.131122807017544
GTCATGATCTTAGGAC-1	11.0687664804355	1.18541163948414	Class. Mono	0.1548	0	0.5652	0	0	0.165133333333333	0	0.20575	0	-0.00115993819324643	0.0371643584544875	0.112017543859649
GTCATTTAGCTGTTAC-1	12.730681305875	2.73046893623707	Class. Mono	78	0	0.552266666666667	0	0	0.171466666666667	0	0.198083333333333	0	-0.0211220890155366	0.0685761323518366	0.114368421052632
GTCATTTCATAGCACT-1	6.16929138277928	-2.24220090362193	CAMs	0.8696	0	0	0	0	0.199533333333333	0	0	0	-0.0355075765037533	-0.04088923781722	0.193947368421053
GTCGAATGTTCGGCTG-1	6.17220581149021	-1.84418349715831	CAMs	885	0	0	0	0	0.134066666666667	0	0	0	0.0366735465873124	-0.05945765943791	0.201228070175439
GTCGCGAGTATCCCTC-1	11.515159493436	4.17068929222462	Class. Mono	0	0	0.531866666666667	0	0	0	0	0	0	-0.0347429122611507	-0.0500412375763071	0.0595263157894736
GTCGCGATCCGACATA-1	6.01807058428685	-2.81238418075206	CAMs	634	0	0	0	0	0	0	0	0	0.0630471050579128	-0.0457060025554921	0.0394561403508772
GTCGTAACATAAGATG-1	7.75212276553074	1.85369772461293	Class. Mono	0.0750666666666666	0	0.449333333333333	0	0	0.0750666666666666	0	0.231666666666667	0	-0.0551564851897966	-0.0125105852519171	0.118982456140351
GTCGTAAGTGCGTGCT-1	11.7570027170078	2.77583283928273	Class. Mono	0.164866666666667	0.0134444444444445	0.5882	0	0	0.00900000000000001	0	0	0	0.0686210284298267	-0.0342685654491821	0.0860350877192982
GTCTACCGTAGGCTGA-1	3.44853246783177	2.52479738739369	Kolmer cells	0	278	0	0	0.167733333333333	0.167733333333333	0	0	0	-0.0224146838856247	0.0239424454288755	0.296508771929825
GTCTACCTCTACTCAT-1	11.4303549585239	3.75322742012379	Class. Mono	32	0.312444444444444	0.625333333333333	0	0	0.0853333333333334	0	0.182083333333333	0	-0.0273238074852703	0.015536360473031	0.0883333333333334
GTCTGTCCAAATTGCC-1	10.7419709024326	1.54279107597706	Class. Mono	0.137133333333333	0	0.466133333333333	0	0	0	0	0.1045	0	-0.0645922474013755	-0.0168127650657418	0.196035087719298
GTCTGTCCATGAGATA-1	-8.33893501187404	1.44893271473286	CD4 TCM	0	0	0	0	0	0.303066666666667	0	0.617666666666667	0	0.114742839164561	0.0415709707246834	0.0942982456140351
GTCTTTAAGAAGAACG-1	12.2480133829013	2.89048976448414	Class. Mono	0.0302	0	0.573733333333333	0	0	0.0302	0	0.0370833333333334	0	-0.0688933020898868	-0.0680768307994656	0.124245614035088
GTGAGGAAGTGAGGCT-1	3.84588301752964	2.51972479370473	Kolmer cells	0	0	0.109066666666667	0	0.109066666666667	0.109066666666667	0	0	0	0.161182010781817	-0.0633657116001227	0.235859649122807
GTGAGTTGTGCGGATA-1	-4.46819221402248	6.43746609238026	CD8 TEM	0	0	0.174533333333333	0	0	0	0	0	0.0654666666666667	-0.0309580883949558	-0.0426522203168581	0
GTGCACGGTATCGGTT-1	6.09863460635105	-2.35322075339916	CAMs	0.706133333333333	4	0	0	0	0.1246	0	0	0	-0.0433960522103512	0.0200907607456673	0.133859649122807
GTGCGTGAGCATCCTA-1	-5.47396432782253	-8.06916766616466	B intermediate	0.126466666666667	0	0.126466666666667	0	0.126466666666667	0.126466666666667	0	0	0	0.00385458060528138	-0.0185107723126675	0.0389298245614035
GTGCTGGCACCAGCGT-1	-9.30650340939602	7.29812235382435	NK	0	0	0.141533333333333	0.141533333333333	0	0.141533333333333	0	0.46975	0.654266666666667	-0.0410507332019469	-0.0366747124032343	0.0428947368421052
GTGCTTCCATGCCATA-1	6.02248895739476	-2.77270036193492	CAMs	0.2902	0.0765555555555556	0	0	0	234	0	0	0	-0.00396745053335672	0.0323712262966561	0.0693508771929825
GTGGGAACAGGGCTTC-1	6.12135875796238	-2.69316082450511	CAMs	0.691133333333333	0	0	0	0.120666666666667	0	0	0	0	0.0817086414855547	-0.013337194922907	0.0688070175438596
GTGGTTACATACCACA-1	5.4933923540012	-1.92123609038951	CAMs	0.883933333333333	0	0	0	0	0	0	0	0	0.0294157250823673	0.0562050827635287	0.169421052631579
GTGTCCTAGATACATG-1	12.5408572015659	3.46112198379872	Class. Mono	0	0	0.578466666666667	0	0	0.202666666666667	0	49	0	0.0350989020113289	0.0909983522842527	0.0809122807017544
GTGTGATCACTGATTG-1	5.33407629107395	-3.33124094459178	CAMs	0.1376	0.227777777777778	0	0	0	0	0	0	0	0.0148942225619992	-0.00644616006584512	0.0777192982456141
GTGTGATGTACCGCGT-1	12.3391255197422	3.15960378197072	Class. Mono	0.247066666666667	0	0.4884	0	0	0.0762	0	0.0945833333333334	0	-0.0293333323290648	0.040434756761222	0.193719298245614
GTGTGGCAGCTTCTAG-1	11.6811093149082	3.49680513885853	Class. Mono	0.108533333333333	0	0.506933333333333	0	0	0	0	0	0	-0.0123759282447623	0.0233727466173534	0.0684035087719298
GTGTGGCCACCGGAAA-1	-4.50805484677395	6.73270506409047	dnT	0	0	0	0	0	0	0	0.139916666666667	0	-0.0190318290753204	0.0282769715517494	0
GTGTTAGTCTACACAG-1	11.8455866632358	3.04019565132496	Class. Mono	0.1038	0	0.3696	0	0	0.1038	0	0.2265	0	-0.0271139446812272	-0.00747411560754904	0.0804385964912281
GTGTTCCCAAGCGAAC-1	10.6804722604648	4.88185209778187	Class. Mono	0.0857333333333333	0	0.475866666666667	0	0	0.0857333333333333	0	0	0	-0.0120311706107548	0.0294728220515568	0.0282105263157895
GTTAGACCATGTTTGG-1	12.3076676187412	2.55063766983388	Class. Mono	0.0496666666666666	0.0812222222222222	552	0	0	0.1124	0	0.198666666666667	0	-0.0164824380442976	-0.0164599743478475	0.113824561403509
GTTAGACGTGTCTTAG-1	11.5088375863926	3.61244816330311	Class. Mono	0	0	0.490666666666667	0	0	0.131466666666667	0	0.213666666666667	0	-0.0184658465337557	-0.0277563462628983	0.0469824561403509
GTTAGACTCCAAGAGG-1	-9.8141928854092	8.66475052383778	CD8 TEM	0.136933333333333	0	0.136933333333333	0.136933333333333	0	0	0	0.1705	0.4594	0.00567490972436877	0.0676964490839606	0.0773684210526315
GTTAGTGAGATGCTTC-1	-5.43039047146877	2.13447935131428	CD4 Naive	0	0	0	0	0	0	0	0	0	-0.0541323992061888	-0.0593512117915399	0
GTTATGGAGATTGTGA-1	7.68457258318821	1.94147641209004	Class. Mono	0.142933333333333	0	0.4426	0.0958	0	0	0	0.2295	0	0.0661239852169007	-0.0498840036211245	0.0789649122807018
GTTATGGGTACCTGTA-1	12.2452343759433	2.89298433807728	Class. Mono	0.1564	0	0.576733333333333	0	0	0	0	0	0	-0.0418038697213296	-0.00440065723824755	0.130982456140351
GTTCATTTCCATTTGT-1	11.2082299051181	1.94433314350484	Class. Mono	0	0	0.652933333333333	0	0	0	0	0	0	-0.0150591528019289	0.0538202789017101	0.166982456140351
GTTCCGTCAACTTGCA-1	12.2860764322178	3.45298475769398	Class. Mono	0.0262666666666667	0	0.5602	0	0	0.0262666666666667	0	0	0	0.0229650996233463	0.0271646228163681	0.169438596491228
GTTCCGTGTGTACAGG-1	12.4178055581943	2.02052742985127	Class. Mono	0.128066666666667	0	0.400466666666667	0	0.163133333333333	0.135066666666667	0	0.230583333333333	0	0.0190424651143918	-0.00444606256278551	0.0986842105263158
GTTCGCTCACGAAGAC-1	11.4511250314609	1.75684673336384	Class. Mono	0	0	0.708266666666667	0	0	0.123866666666667	0	0.225083333333333	0	-0.00495052662641114	0.0557878460911048	0.118964912280702
GTTCTATAGATACGAT-1	10.4106539544956	2.65085978058217	Class. Mono	0.200066666666667	0	0.3116	0	0	0	0	0.19425	0	0.0104026641662151	-0.0211675354107357	0.111982456140351
GTTGCGGGTACCTTCC-1	12.5561722574131	2.33849567917225	Class. Mono	0.1396	0	0.5458	0	0.0704666666666667	0.151933333333333	0	0.18925	0	-0.0468203090442761	0.0268421401305608	0.0903157894736842
GTTGCGGGTACTGAGG-1	11.2031077203647	1.2206277325475	Class. Mono	0.1504	0	0.381533333333333	0	0	0.1	0	0.0626666666666666	0	0.00913676686892392	-0.0789008421485288	0.134526315789474
GTTGCTCCAACACTAC-1	8.02947319125096	1.88497788456318	MG	0	0	0.485133333333333	0	0	0	0	0	0	-0.051863974945337	0.00471791423242394	0.122701754385965
GTTGTCCCACCCAATA-1	11.8192776498691	3.05550379303334	Class. Mono	0.00700000000000001	0	0.620333333333333	0	0	0.00700000000000001	0	0.215916666666667	0	0.00330801154162402	0.00315026537627128	0.0922105263157895
GTTTGGAAGGAACTAT-1	4.26012981509129	2.30029363182423	Kolmer cells	0.1848	0	0	0	0	0	0	0	0	0.00567441635634877	0.0332255588925824	0.181561403508772
GTTTGGAAGGAGGGTG-1	-8.13811313534816	5.73401731994984	CD8 TEM	0	0	0	0	0	0	0	0.360833333333333	0.188333333333333	0.00980652764070382	-0.0465203825676668	0
GTTTGGACAGAAGTTA-1	11.5390032586948	3.08780831840871	Class. Mono	0	0	0.4588	0	0	0	0	0.0969166666666667	0	-0.0316338958364367	-0.00373362694228192	0.0882456140350877
TAACTTCAGCTGTACT-1	3.57132256602208	2.62241668251393	Kolmer cells	0.3308	0	0	0	0	0.0934	0	0	0	0.0458163787612502	0.0775894439635605	0.180280701754386
TAAGTCGCACTTCAAG-1	-6.78208457852443	6.44411320236561	CD8 TEM	0	0	0	0	0	0	0	0.162166666666667	0.130266666666667	-0.0569607392110127	0.0259659484300915	0.0399298245614035
TAATCTCCACACACGC-1	5.15771854494969	-3.12661796065929	CAMs	0	0.318333333333333	0.145333333333333	0	0.145333333333333	0	0	0	0	0.0161717352986103	-0.00516565754579993	0.0438947368421052
TACAGGTAGACCATGG-1	-4.52805339718898	-9.90961890670421	B naive	0	0	0.177133333333333	0.0616	0	0.177133333333333	0	0	0	0.0717590874402994	-0.0261118397655382	0.021859649122807
TACAGGTTCCCAAGCG-1	11.8120487985508	1.5673039629781	Class. Mono	0.125066666666667	0.00255555555555553	0.6886	0	0	0.00246666666666662	0	0.197666666666667	0.00246666666666662	-0.0214274888169399	-0.0260941036966522	0.169105263157895
TACCGGGGTCAGACTT-1	-7.98922359372219	2.18756229427693	CD4 TCM	0	0	0	0	0	0	0	0.69425	0	0.00672046116019282	-0.00592981163445538	0
TACGTCCCACAACGAG-1	12.8531702813999	3.12418503311513	Class. Mono	0	0	0.6928	0	0	0.166666666666667	0	0.0845833333333333	0	-0.06243860924271	-0.0331741919668445	0.128035087719298
TACTGCCAGAAGCGAA-1	10.0064028558628	4.48925489929555	Class. Mono	0	0	0.196933333333333	0	0	0	0	0	0	-0.0740263296408285	-0.00674563889930803	0.187614035087719
TACTGCCCACGACGTC-1	-4.97395193005642	-8.75004058333995	Class. Mono	0	0	0	0	0	0	0	0	0	0.0183221387667599	0.0522935641384747	0.15778947368421
TACTTGTGTGCGGTAA-1	10.9609307107822	4.94260019806264	Class. Mono	0	0	0.422866666666667	0	0	0.0772	0	0	0	0.116671376600034	-0.0159812760345543	0.0259649122807017
TAGACCACACACCTTC-1	5.79184473132054	-2.70853190871837	CAMs	0.566866666666667	0	0.0784666666666667	0	0	0.0784666666666667	0	0	0	-0.0248971618293909	0.0140288310093573	0.130035087719298
TAGATCGGTGTCGCTG-1	6.40718639468113	2.021002836498	Kolmer cells	0	211	0.127533333333333	0	0	0.127533333333333	0	0	0.127533333333333	0.113996364245615	0.0518983223660757	0.237614035087719
TAGCACATCTTCGTGC-1	12.8529681024448	2.29907841232655	Class. Mono	0	0	0.396133333333333	0	0	0.327133333333333	0	238	0	0.0198489505919091	-0.0275661573085349	0.108719298245614
TATACCTCAGCTTTGA-1	-11.2429467382534	7.23746819046376	NK	0	0.236444444444444	0	0.1428	0	0.1428	0	0	0.1428	0.0233415338173632	-0.00307574204033599	0.0432280701754386
TATACCTTCCAAGCTA-1	7.81697881792942	1.83092267063496	Class. Mono	0	0	0.6038	0	0	0.214333333333333	0	0	0	0.0164155193405323	-0.0146471481585038	0.0380701754385965
TATACCTTCCACGTAA-1	5.92608154391209	-2.94148021194103	CAMs	0.4688	0	0.189133333333333	0	0	0.135866666666667	0	0	0	0.0780884182175765	0.0783571771464604	0.0414035087719298
TATATCCCAAGTATAG-1	12.8855770883457	3.09190339592335	Class. Mono	0.0967333333333333	0	0.539133333333333	0	0	0.284466666666667	0	0	0	-0.00488026547858993	-0.0415011485234458	0.11919298245614
TATCAGGAGTATTCCG-1	-9.31402313138088	8.48191399124501	NK	0	0	0	0.147666666666667	0	0	0	0.23575	0.628133333333333	0.00987802809817326	0.105103868564359	0.0571929824561404
TATCTTGTCTTCTGGC-1	11.9547861871616	2.83454389122365	Class. Mono	0.0664666666666667	0	0.571466666666667	0	0	0.0664666666666667	0	0.219166666666667	0	-0.0714683820893132	0.04990918109269	0.0703157894736842
TATTCCATCGTTCTCG-1	3.71226418589512	1.60471291092274	Kolmer cells	0.171133333333333	0.0406666666666666	0	0	0	0.166333333333333	0	0	0	-0.0600585162455884	0.0111946918119879	0.417859649122807
TATTGCTTCACTCACC-1	12.7734125909702	3.12836522606251	Class. Mono	0.1976	0	0.5388	0	0	0.133533333333333	0	0.223583333333333	0	-0.0206170960091216	0.0404197028082671	0.157666666666667
TATTGGGTCCAAGGGA-1	11.1304358301059	4.81398958710072	Class. Mono	0.0376	0.0611111111111111	0.3702	0	0	0	0	0	0	-0.00141228297052848	-0.0128757901286883	0.100666666666667
TCAAGACCAACAGAGC-1	11.1509865579502	1.57588643577931	Class. Mono	139	0.0528888888888889	0.562933333333333	0	0	0	0	0	0	-0.0371594633097294	0.00444370975603112	0.16859649122807
TCAAGACCACCCTATC-1	3.84641159151951	1.63125569370625	Kolmer cells	0	0	0	0	127	0	0	0	0	-0.0291031160308852	-0.00494258756214272	0.180070175438596
TCAAGACCATCTCAAG-1	-4.68798410321315	6.62188906219838	CD8 TEM	0	0	0	0.0803333333333334	0	0	0	0.35875	344	-0.0127552223883487	0.0333046660116567	0
TCACATTGTCACCGCA-1	-6.81132852459987	1.97094161060689	CD4 TCM	0	0	0	0	0	0	0	0.5855	0.110666666666667	-0.00584635747538929	-0.0537141739214873	0.0635438596491228
TCACGGGGTTGGTGTT-1	6.23109853838841	-1.8131480738795	CAMs	0.856533333333333	0	0	0	0	0.1718	0	0	0	0.0148959673910891	0.00671441945155825	0.122421052631579
TCACTATGTGGAAGTC-1	12.7066353616611	2.06531853226063	Class. Mono	0	0	0.536866666666667	0	0.0424	0.0424	0	0.0523333333333333	0	0.00144313748741657	0.0170583954709959	0.190017543859649
TCAGGTAAGGCAGGGA-1	6.07116115664402	-2.76885490867259	CAMs	0.648866666666667	0	0	0	0	0	0	0	0	0.0137765146224894	0.0726990625885518	0.146701754385965
TCAGTGAAGGTCGTGA-1	-8.57581245328029	6.3981909230077	CD8 TEM	0	0	0.177933333333333	0	0	0	0	0.389416666666667	0.441333333333333	0.0449245987780858	-0.0161128741441579	0
TCATGCCCAGCGCTTG-1	3.59577763651768	1.44283051041005	Kolmer cells	0.1038	0.292111111111111	0	0	0.206266666666667	0.278666666666667	0	0	0	-0.013472664266603	0.0619122936338483	0.398473684210526
TCATTTGCAGCGACCT-1	-10.7844315710171	8.67698425796864	NK	0	0	0.196533333333333	0.0706	0	0.2318	0	0.0875833333333333	0.535466666666667	-0.0355969727557996	0.0191381471614361	0.0242280701754386
TCCACCATCACTTGGA-1	6.14630640124241	-2.03375225516918	CAMs	0.782266666666667	0	0	0	0	0.1668	0	0	0	0.00940786334096794	0.0119379291654133	0.108719298245614
TCCACGTTCACCTGGG-1	-5.34288322354397	2.06699604538319	CD4 TCM	0	0	0.118133333333333	0	0.118133333333333	0	0	147	0	0.037303768004491	-0.0326151636818773	0
TCCAGAAAGTACCATC-1	6.23274744128147	-1.7513587996638	CAMs	0.907533333333333	0.0923333333333334	0	0	0	0	0	0	0	0.0276636958558266	0.0432471556627517	0.194929824561404
TCCCACACACAGAAGC-1	11.8132046518222	2.48848313835499	Class. Mono	0.12	0	0.374066666666667	0	0	0	0	0.218666666666667	0	-0.0206598236966668	0.0276969555055314	0.140894736842105
TCCCACACATAACCCA-1	12.0339106378452	2.53948611763356	Class. Mono	0.170733333333333	0	0.5934	0	0	0.152466666666667	0	0	0	0.00362291569429594	0.0398094352668452	0.0742982456140351
TCCCAGTGTCAAATCC-1	12.9085387048618	3.10349673775075	Class. Mono	0.119666666666667	0	0.789466666666667	0	0.0795333333333333	0.167066666666667	0	0.178583333333333	0	-0.0610292420293769	0.00397826831934242	0.142789473684211
TCCTTCTTCCAGCACG-1	-9.57450687314113	8.56260628250477	NK	0	0	0	0.141733333333333	0	0	0	0.232333333333333	0.511866666666667	0.0154000594199569	0.00227550340503622	0.0798947368421052
TCGAACAAGCTGTCCG-1	6.20910013293186	-2.71454029533031	CAMs	0.704933333333333	0	0	0	0	0.190266666666667	0	0	0	0.0712020458614151	-0.0322743236943303	0.129157894736842
TCGCTTGCATCGTGCG-1	11.6315096673862	3.41603583839772	Class. Mono	0	0	0.699466666666667	0	0	0.0142666666666666	0	0.0171666666666667	0	-0.078146048792013	-0.0663152900732733	0.156561403508772
TCGGGTGAGAGTCAAT-1	11.7116974649326	1.71911913898823	Class. Mono	0.0612666666666667	0	0.497333333333333	0	0	0.1546	0	0.192583333333333	0	-0.0621027904603832	0.0284345025463551	0.111228070175439
TCGGGTGCACGCGGTT-1	12.7380589303867	2.03532094505665	Class. Mono	0.129533333333333	0	0.415866666666667	0	0.0124666666666666	0.186133333333333	0	0.0149166666666667	0	-0.0384135765797027	0.0776651152087172	0.0673859649122807
TCGGGTGGTCCCTGAG-1	10.9189184961216	1.52959234264729	Class. Mono	0.119933333333333	0	0.3812	0	0	0	0	0	0	0.0535622338573949	-0.00785450372561061	0.0879473684210527
TCGTAGAAGTGATAAC-1	11.5525921640293	1.77403850105641	Class. Mono	0.105933333333333	0	0.550866666666667	0	0	0.149933333333333	0	0.13175	0	-0.0481552287779674	0.063034767679792	0.155859649122807
TCGTAGAGTAACAGGC-1	12.8503588495151	2.86870378998158	Class. Mono	0.124266666666667	0	561	0	0	0.123666666666667	0	0.190583333333333	0	-0.046248490685623	-0.00598828530793193	0.094280701754386
TCTAACTAGTTCAACC-1	6.26036632632176	-1.91956119987132	CAMs	0.734066666666667	0	0	0	0	0.1682	0	0	0	-0.0844792014245798	-0.0352412929251348	0.0898421052631579
TCTACATCAGCCATTA-1	12.5957945642368	3.03899068382619	Class. Mono	0.316266666666667	0	0.434133333333333	0	0	0.0470666666666667	0	0.135333333333333	0	-0.0497863508340359	-0.0389526691996701	0.143789473684211
TCTACATTCAGGAAGC-1	6.21191776369969	-2.31714921447399	CAMs	0.710266666666667	0	0	0	0	193	0	0	0	-0.0444971320575425	0.00926933045849247	0.160947368421053
TCTACATTCTAGACAC-1	11.4172734079258	3.09416574982045	Class. Mono	0.142466666666667	0	0.709533333333333	0	0	0	0	0.203666666666667	0	-0.0283785932393199	0.0410982297574281	0.0926666666666667
TCTACCGCAGTCAGTT-1	12.0570601282016	2.6191336586797	Class. Mono	0.1286	0	0.639133333333333	0	0	0	0	0.225833333333333	0	-2.22241916459504e-05	-0.0195052023192017	0.182736842105263
TCTCAGCTCCATACAG-1	-7.11135637188991	4.26369995621083	CD8 TEM	0	0	0	0	0	0	0	0.230333333333333	0.453933333333333	0.062357135020491	0.0271650317884043	0.031140350877193
TCTCTGGAGCCTCATA-1	10.5806387720005	4.71836752441762	Class. Mono	0	0.149444444444444	0.454133333333333	0	0	0	0	0	0	-0.0241313928708835	-0.0267067142236411	0.0529824561403509
TCTCTGGGTGCTAGCC-1	-7.2477112951382	6.33222670105336	CD8 TEM	0	0	0	0	0	0	0	0.502333333333333	0.196466666666667	0.06619206715094	-0.0280729358769418	0
TCTTCCTTCCGATGTA-1	12.8130377588169	3.28686327484486	Class. Mono	0.1662	0	0.489466666666667	0	0.0328000000000001	0.212066666666667	0	0.165583333333333	0	-0.0302265217839486	0.00175808045691248	0.0659473684210526
TCTTTGATCAGGAGAC-1	11.301256066312	1.29441017654774	Class. Mono	0.0448	0	0.5624	0	0	0	0	216	0	-0.00479961916079157	-0.0234573118007917	0.123245614035088
TGAACGTAGTTCTCTT-1	12.4541891870395	3.40429992226002	Class. Mono	0	0	0.3932	0	0	0.177466666666667	0	0	0	0.0303619052755701	-0.0582360226255505	0.127017543859649
TGAATGCGTTCCTTGC-1	10.9299677667514	1.85807258633015	Class. Mono	0	0	0.3798	0	0	0	0	0.14975	0	-0.0136542107821272	-0.0228139265046286	0.11819298245614
TGAATGCTCGGCTATA-1	3.55033934687535	2.77652234581349	Kolmer cells	0	0	0.222666666666667	0	0	112	0	0	0	-0.0379535499596548	0.00531991021223807	0.342052631578947
TGACCCTGTGCTGTCG-1	3.45466507052342	2.55470318344472	Kolmer cells	0.107133333333333	177	0.107133333333333	0	0	0	0	0	0	0.0657562580376366	0.00487164738979547	0.390894736842105
TGACGCGAGATCCCAT-1	-4.57571517850002	6.90448135879872	CD8 TEM	0	0	0.0848666666666666	0	0	0	0	0.648833333333333	0.299733333333333	0.0603985087406304	-0.00846547011762341	0
TGAGACTGTTGCCGAC-1	3.12751710986058	2.77222103622792	Kolmer cells	0.1208	0.317888888888889	0	0	0	0	0	0	0	0.034043775807772	-0.0633341458375426	0.360245614035088
TGAGCGCAGCGGGTTA-1	-8.45549594784816	2.12766594437001	CD8 TEM	0	0	0	0	0	0	0	0.426666666666667	0.2924	-0.0290713762849995	-0.0344418083784033	0.0825964912280702
TGAGGAGGTGGCCTCA-1	5.22663915728489	-2.95382242652538	CAMs	0.191733333333333	0	0	0	0	0	0	0	0	-0.0364685723483392	-0.0318499802330791	0.0448421052631579
TGAGGTTCAAACACCT-1	12.3905018625156	3.14245552566884	Class. Mono	0.1132	0	0.501733333333333	0	0	0	0	0.181333333333333	0	0.0251110800256747	0.0642770601503773	0.0954561403508772
TGAGGTTGTAGTTCCA-1	12.2129582223789	2.42554826286671	Class. Mono	0.0849333333333333	0	0.5784	0	0	0	0	0	0	-0.028113092008556	-0.0470474974106534	0.0753508771929825
TGAGTCAGTTATCTTC-1	12.473564988126	2.32717628029225	Class. Mono	0.1458	0	0.495333333333333	0	0	0.1676	0	0	0	0.0439490919204483	-0.0555830244448713	0.0981052631578947
TGATCTTGTTATGACC-1	3.63138044451634	2.40676207092641	Kolmer cells	0.0921333333333333	152	0	0	0	0.259733333333333	0	0	0	0.106728654209239	-0.0100854616645779	0.22321052631579
TGATGGTGTGTTGACT-1	-8.28831016446193	3.35186786201832	CD4 TCM	0	0	0.145666666666667	0	0	0	0	0.23725	327	-0.0248922431724452	-0.0307559174986388	0.0819649122807018
TGATTCTCATGAAAGT-1	10.9716976938144	1.48963672664998	Class. Mono	0.344066666666667	0	0.648666666666667	0	0	0	0	0.235583333333333	0	-0.0656171009464557	-0.0240117794032236	0.142894736842105
TGATTCTTCAGTCACA-1	11.7395829019443	2.19498819855092	Class. Mono	0.00713333333333332	0	0.395066666666667	0	0	0	0	0.1595	0	-0.027004546338606	0.00546663000352442	0.125228070175439
TGATTTCAGACGACTG-1	10.3833378610508	5.01367039230702	Class. Mono	0	0	0.294133333333333	0	0	0.147733333333333	0	0	0	-0.0400384706289583	0.0058595243184447	0.0445263157894736
TGATTTCAGTTCCAGT-1	12.3675440606968	3.53532762077687	Class. Mono	0	0	0.388066666666667	0	0.0914666666666667	0	0	0.21975	0	-0.0268886481051362	-0.0299555187143757	0.109824561403509
TGCACGGCAAGGATGC-1	11.1399868783847	1.69553572681782	Class. Mono	0.1718	0	0.532733333333333	0	0	0	0	0.214083333333333	0	-0.0199524657109859	-0.00155116575596406	0.170719298245614
TGCACGGTCATTGGTG-1	5.78373802279393	-2.79080419990184	CAMs	0.2064	0.0895555555555556	0	0	0	0.2356	0	0	0	-0.0160008176046767	-0.0910042118283281	0.161543859649123
TGCATCCAGACGCTCC-1	12.7170180139438	2.13058645275471	Class. Mono	0.0281333333333333	0	0.425066666666667	0	0.0281333333333333	0.139733333333333	0	174	0	-0.0343929596470166	0.0282846205421357	0.0841052631578947
TGCATGACATCGATCA-1	12.3980406579868	1.85256785896657	Class. Mono	0.0242	0	0.4158	0	0	0	0	0.2455	0	0.0150853783902127	0.00865434189767478	0.141228070175439
TGCCGAGAGAACTGAT-1	11.5637854394809	2.81528729942677	Class. Mono	0.0844	0	0.567466666666667	0	0	0	0	0.104833333333333	0	-0.0432754911511604	-0.065646597171304	0.114877192982456
TGCGACGTCCAAATGC-1	3.65869248484532	2.66655559090016	Kolmer cells	0.127733333333333	0	0	0	0	0.254133333333333	0	0	0	-0.0402966863782915	0.0507397008293204	0.265614035087719
TGCGGCAGTCAAGCCC-1	12.5480488595859	2.3834490254247	Class. Mono	0.0936666666666667	0	0.664133333333333	0	0	0	0	0	0	-0.0112886543010618	-0.0580215184185125	0.0796140350877192
TGCGGGTGTCACATTG-1	11.9671038446323	2.04308826473591	Class. Mono	0	0	0.4956	0	0.1022	0.148866666666667	0	0.185416666666667	0	0.00962718602286419	0.00861362495760257	0
TGCTTGCGTATGGGAC-1	6.03508890246311	-2.51514201614025	CAMs	0.749733333333333	0	0	0	0	0.175133333333333	0	0	0	-0.0340845685245777	-0.0770651698172232	0.0591052631578948
TGGAACTAGGCCCACT-1	12.278849488248	2.45088142898915	Class. Mono	0	0	0.5762	0	0	0	0	0.2225	0	0.0184981824995945	-0.0530024606023091	0.143877192982456
TGGAGAGAGACCACGA-1	12.2864607629673	2.01135284450886	Class. Mono	0.0886	0	0.7072	0	0	0.180266666666667	0	0.110083333333333	0	-0.0316307618054145	0.035461178334397	0.0924385964912281
TGGAGAGTCGCGTTTC-1	-11.3787347021206	7.17654747513173	NK	0	0	0	0	0	0	0	0	0.191933333333333	0.0261998548628833	-0.0336630779102493	0.0815438596491228
TGGAGGACAACCGACC-1	6.21083105181614	-1.96563702079418	CAMs	0.873733333333333	193	0	0	0	0.1784	0	0	0	0.0021243314630784	0.0199176319626461	0.131842105263158
TGGATGTAGTGAGTGC-1	11.8155878839389	1.98531670120595	Class. Mono	0.131133333333333	0	0.390866666666667	0	0	0.00626666666666664	0	0.221583333333333	0	-0.0153966521569195	-0.0121245881376204	0.125526315789474
TGGCGTGCAACTCCAA-1	5.8506602105991	-2.80929356071117	CAMs	0.459533333333333	0	0	0	0.0591333333333334	0.154266666666667	0	0	0	0.0386600656424268	-0.0564044073519717	0.116912280701754
TGGGAGAAGATTCGAA-1	11.5773342904941	1.44404561069844	Class. Mono	0.1132	0	0.439733333333333	0	0.0572666666666667	0	0	0.0709166666666666	0	-0.0252896654472184	0.062450249955661	0.122877192982456
TGGGATTGTACAGTCT-1	11.7930220422641	2.48931068924306	Class. Mono	0.149933333333333	0	0.5756	0	0	0.0175999999999999	0	0.0213333333333333	0	0.0313029309305552	-0.0267432971766391	0.100070175438597
TGGTACAGTTTAGAGA-1	-7.86518251324733	6.25018400696156	CD4 TEM	0.141866666666667	0	0	0	0	0	0	0.601583333333333	0.3846	0.113478996321345	-0.0447044520208843	0
TGGTAGTTCATTCATC-1	12.0938156900303	3.063443370136	Class. Mono	0.120733333333333	0	0.5616	0	0.0278666666666667	0	0	0.187416666666667	0	0.0212806339877177	-0.0424911624434801	0.0823333333333334
TGGTTAGTCAGAATAG-1	11.7261837777988	3.3999924137914	Class. Mono	0.0758666666666666	0	0.464133333333333	0	0	0.129666666666667	0	0	0	-0.0153752178780144	0.0176740912982818	0.103824561403509
TGTAACGCACTTGACA-1	12.7016686258213	2.87223381546376	Class. Mono	0	0	0.392733333333333	0	0.0693333333333334	0.154533333333333	0	0	0	-0.0590826660771261	0.0130642360129616	0.0883157894736842
TGTAAGCAGGTGCGAT-1	6.08178079699436	-1.9870777651942	CAMs	0.7844	0.0997777777777777	0	0	0.0608	0.198333333333333	0	0.0753333333333334	0	-0.0312450959709668	-0.0415379778396249	0.109526315789474
TGTAAGCCACCTGCGA-1	-11.7470074834927	7.74033302811024	NK	46	0	0.172266666666667	0	0	0	0	0.0568333333333333	0.414266666666667	0.160336243509143	0.00310811312681254	0.0177543859649123
TGTACAGAGGGTACGT-1	-9.22679531003078	7.25374455002186	CD8 TEM	0	0.242111111111111	0	0	0	0	0	0.24675	0.1462	0.0103979229564918	0.0473096702162357	0.133052631578947
TGTACAGGTGGATGAC-1	10.3622921762363	4.97133917358754	Class. Mono	0.138466666666667	0	0.198466666666667	0	0	0	0	0	0	-0.0279337050500698	-0.0437091423098923	0
TGTAGACAGGATGGCT-1	11.894026642789	2.80751962211964	Class. Mono	0	0	0.492533333333333	0	0	0	0	0.104583333333333	0	-0.0497895535750925	-0.0252987138753595	0.113298245614035
TGTCCCAAGGAGCTGT-1	3.55756962870518	2.3907355740392	Kolmer cells	0.280466666666667	0	0.170733333333333	0	0	0	0	0	0	-0.0500736446883731	0.0237827156391439	0.173736842105263
TGTCCCATCATTGCTT-1	12.8467577752964	2.60678166893361	Class. Mono	0.0968666666666667	0	0.682266666666667	0	0	0.183733333333333	0	0	0	-0.0223697647884835	-0.0117340527421195	0.17080701754386
TGTCCTGAGATTGACA-1	6.19846284960667	-2.22835450622203	CAMs	0.850333333333333	0	0	0	0	0	0	0	0	0.0149161276913757	0.0403072251283219	0.0753333333333334
TGTCCTGGTTGGCTAT-1	12.1968401727573	2.49879927185414	Class. Mono	0.219733333333333	0	0.3864	0	0	0	0	0	0	-0.0473429646488384	0.0126311035843547	0.119245614035088
TGTCCTGTCCAGCTCT-1	-7.51677619839748	1.23311872032521	CD8 TCM	0	0	0.1422	0	0	0	0	0.42125	0	0.0166358103319315	-0.00346554001030673	0
TGTGATGTCCGAGGCT-1	11.6742762384311	2.11573261764882	Class. Mono	0	0	0.506333333333333	0	0	111	0	0.193916666666667	0	0.0030603648380345	-0.0225216236812197	0.0991578947368421
TGTGGCGGTCGATTCA-1	12.3860405740635	3.49976176765797	Class. Mono	0.0492	0.183888888888889	0.5386	0	0	0.0492	0	0.0608333333333333	0	0.0168735195417575	-0.0652792942716754	0.0601228070175439
TGTTACTCACATCATG-1	-7.56743728543361	-8.80571704360607	B naive	0	0	0.142733333333333	0	0	0.185266666666667	0	0.244083333333333	0	0.0641085183567237	0.0340956107362126	0.0432105263157895
TGTTCATCAATTGCAC-1	-4.5674134435757	6.15107101944325	CD8 TEM	0	0.157222222222222	0	0	0	0	0	0	0	0.0304198428735629	-0.0319539751425288	0.0502631578947368
TGTTCATCATAGAATG-1	11.7885569391147	2.14177591350911	Class. Mono	0.241066666666667	0	0.505733333333333	0	0	0	0	0.1955	0	-0.0652491705686496	0.0819775749089247	0.0784912280701754
TGTTCATGTCCAGCAC-1	11.5236061868564	1.49975842979787	Class. Mono	0.180466666666667	0	0.390933333333333	0	0	0.117333333333333	0	0.229916666666667	0	-0.00846772153616207	0.0083951485446903	0.086859649122807
TGTTCCGAGCCTCATA-1	6.15974844073216	-1.94503121825817	CAMs	0.959466666666667	0	0	0	0	0.217266666666667	0	0	0	0.0315930488367576	-0.0330578467098713	0.0520350877192982
TGTTCCGAGGTGCAGT-1	9.17195880984227	1.92587537315724	Class. Mono	0	0	0.258666666666667	0	0	0.1852	0	0	0	-0.0483383103260252	0.0642384829114188	0.0737192982456141
TGTTCCGCAACTACGT-1	3.49559629534642	2.61900777366994	Kolmer cells	0	0	0	0	0	0	0	0	0	0.00848701524999541	-0.0536700080599384	0.28059649122807
TGTTTGTTCGAACCAT-1	11.0511225519077	5.04166025665639	Class. Mono	0	0	0.0802666666666667	0	0	0.0407999999999999	0	0.0503333333333333	0	-0.0446199874110961	-0.0565674568151947	0.0638947368421052
TTACGCCAGTCAACAA-1	6.08685434435765	-2.00515871497753	CAMs	0.937666666666667	0.29	0	0.0276	0.1536	0.1802	0	0	0	-0.00684044104785106	-0.0152343178585283	0.131350877192982
TTACGTTGTGTCTTAG-1	12.550638085355	2.35943955925343	Class. Mono	0.0676	0	0.561866666666667	0	0	0.1828	0	0	0	0.0104294986237487	-0.0200778656902596	0.136210526315789
TTCACGCTCTATTCGT-1	12.501674538602	2.86683816460011	Class. Mono	0.298933333333333	0	0.554066666666667	0	0	0.1746	0	0.107166666666667	0	0.00699458289338641	0.0150830696873246	0.106666666666667
TTCAGGACATACAGAA-1	-4.60355483914455	6.55186981705067	CD8 TEM	0	0	0	0	0	0	0	0.232916666666667	0.150866666666667	0.0159024933686678	-0.101621161792138	0.0737894736842105
TTCATGTTCTACACAG-1	-7.86741077328762	4.39469904449818	CD8 TEM	0	0	0	0.118266666666667	0	0	0	0.386833333333333	0.3504	0.120435445791858	0.0507556110737634	0.0367719298245615
TTCCGGTCACATAGCT-1	-6.05268108273586	1.31088013199208	CD4 Naive	0	0	0	0	0	0.186133333333333	0	0.237083333333333	0	-0.00833854950125035	-0.00335507483345004	0.0338070175438596
TTCCTAAAGAATCGAT-1	11.7619408426181	2.3131398632848	Class. Mono	0.0955333333333334	0	0.381666666666667	0	0	143	0	0.241333333333333	0	0.0207013688758023	-0.020583443539202	0.0894912280701754
TTCCTCTAGGGTACGT-1	12.9236697015659	3.02327460792897	Class. Mono	0.0141333333333333	0	0.560533333333333	0	0	0.189466666666667	0	17	0	-0.0332721487269324	-0.0332440689892461	0.103982456140351
TTCCTCTCAATTGTGC-1	-7.72368776227077	1.08274722841618	CD8 Naive	0.151933333333333	0	0.151933333333333	0	0.151933333333333	0	0	0.419833333333333	0	-0.0304965749895333	0.0129801323407886	0.0456315789473685
TTCGATTAGCCAACCC-1	2.06543601130406	-6.10221295806529	MG	0	765	0	0	0	0.1324	0	0	0	0.0141936673014054	0.0808013583145111	0.264456140350877
TTCTAGTCACTACGGC-1	12.0936526117221	3.83070702103017	Class. Mono	0	0	0.4024	0	0	0	0	0	0	0.0231887644434861	0.0427825087852471	0
TTCTCTCGTCAAAGCG-1	-6.63717996502956	-9.19038444015148	B naive	0	0	0.176733333333333	0.117066666666667	0	0.176733333333333	293	0.239416666666667	0	-0.0494276385146989	-0.0278784192094102	0
TTCTCTCGTCAAAGTA-1	11.8528050241367	2.4451367333257	Class. Mono	0	0	0.468133333333333	0	0	0	0	0.206833333333333	0	-0.0435041149840489	0.0573223247838984	0.0557894736842105
TTCTTCCAGTCATGCT-1	12.6109522638218	2.10628754642842	Class. Mono	0.0865333333333334	0	0.6674	0	0	0.172733333333333	0	0.168916666666667	0	-0.0269216372911528	0.0430231137321587	0.173052631578947
TTCTTGAAGTTAGTAG-1	8.90995681857029	1.38375145939229	Non-Class. Mono	0.170333333333333	0	0.3514	0	0	0.0918666666666667	0	0	0	0.0512176553901218	0.0220719028373441	0.0298245614035088
TTGACCCAGGATACGC-1	10.6752537546054	1.42166442421315	Class. Mono	184	0	0.3376	0	0	0	0	0.233333333333333	0	0.0117149492711487	-0.00995329092118249	0.167526315789474
TTGACCCGTGCCGTAC-1	-7.81914436245998	6.29753822830556	CD8 TEM	0	0	0	0	0	0	0	0.404333333333333	0.198933333333333	0.146728927333315	0.0127155618934079	0.0383508771929825
TTGCCTGGTCGAGCAA-1	12.5797308740513	3.27773375061391	Class. Mono	0.256266666666667	0	0.642733333333333	0	0	73	0	0.1925	0	-0.0238265128879471	-0.0121555043622574	0.149736842105263
TTGCTGCAGCAGATAT-1	11.4613379297153	2.71673411873219	Class. Mono	0.1644	0	0.492733333333333	0	0	0	0	0.143833333333333	0	-0.0632578247968914	-0.0418979170846468	0.11019298245614
TTGCTGCTCCAGCCTT-1	12.9731758890049	2.79571504143117	Class. Mono	0	0	0.840066666666667	0	0	0.181866666666667	0	0.199666666666667	0	-0.0434439841308127	0.014431451467257	0.0950877192982457
TTGGATGAGATCCTAC-1	11.2204436120884	4.88345379379628	Class. Mono	0	0	0.305866666666667	0	0	0.121266666666667	0	0	0	-0.0462296646540528	-0.041012963562391	0.0412982456140351
TTGGATGCAATTTCGG-1	-6.26543151761135	0.929896838935591	CD4 Naive	0	0	0.1252	0	0	0.1778	0	0.459583333333333	0	0.0376150683030073	0.0896876397956156	0
TTGGGTAGTCAATCTG-1	-7.12933551693996	1.46450848129628	CD4 TCM	0	0	0	0	0	119	0	0.295166666666667	0	-0.0588370323568425	0.0234730438943314	0.0369649122807018
TTGGTTTTCTTCCAGC-1	12.5397890863315	2.29091519859669	Class. Mono	0.0156666666666667	0	0.4092	0	0	0.1808	0	0.0189166666666667	0	-0.00838647210661916	-0.0437141549953386	0.101438596491228
TTGTTGTAGAGAGTGA-1	12.7637385187046	3.20942730453847	Class. Mono	0	0	0.581933333333333	0	0	0.104533333333333	0	0	0	-0.0501907313635952	0.0948736081907712	0.0771929824561404
TTGTTGTCAGGTGTTT-1	5.93522346590916	-2.8145924136317	CAMs	0.446333333333333	0	0	0	0.0877333333333333	0.1668	0	0	0	-0.014363932251833	0.118436425693355	0.0722807017543859
TTGTTTGCACAAGCAG-1	-10.0351639928921	8.81985229996083	NK	0	0	0	118	0	0	0	0.4385	0.372733333333333	0.0360376471377764	0.0094988989155206	0.0367017543859649
TTTACCATCTGGACCG-1	12.082448845853	2.77238816765187	Class. Mono	0.2466	0	0.673333333333333	0	0	0	0	0	0	-0.0170683294945822	-0.0246233507066156	0.0944561403508772
TTTCACAGTACTCGCG-1	11.5584152994053	2.2220401242101	Class. Mono	0.0101333333333333	0	0.5686	0	0	0	0	0.23575	0	-0.0709474355228893	-0.00214636214609243	0.0578596491228071
TTTCAGTTCATGAGTC-1	11.8612202463047	1.78590232876179	Class. Mono	0.1516	0	0.5698	0	0	0	0	0	0	0.0200335454834303	0.0299386735144221	0.132070175438596
TTTGATCCATGGAATA-1	-7.23717557812771	-8.86095672103527	B naive	0	0	0	0	0	0.1848	0	0.230333333333333	0	-0.0412393709177586	0.035460828902136	0
TTTGGAGTCCGAGATT-1	12.5682228860752	3.14032072571156	Class. Mono	0.00960000000000005	0	0.6026	0	0	0.160933333333333	0	0.210833333333333	0	0.0327472611591511	0.00122569922091351	0.106859649122807
TTTGTTGCAGGTTTAC-1	5.27202165697972	-3.00169949981334	CAMs	0.00506666666666666	0.319666666666667	0.00319999999999998	0	0.1822	124	0	0	0	0.0502327083887373	0.00312085732825559	0.230736842105263
AAACCCAAGGGAGTTC-1	5.73918760394017	-7.44178348037364	MG	0.0531333333333334	0.271666666666667	0	0	0	0.146066666666667	0	0	0	-0.0130068398927889	-0.0455221412412022	0.13340350877193
AAACGAAAGTCCTGTA-1	9.89552200411717	0.240058165016152	Class. Mono	0.0181333333333333	0	0.219666666666667	0	0	0	0	0.234833333333333	0	0.0675274827178722	0.01735077657924	0.169736842105263
AAACGAACAGCTGTTA-1	-9.29389202023586	6.1300196125829	CD8 TEM	0	0	0.1434	0.1848	0	0	0	0.477833333333333	0.375666666666667	-0.0378225253488996	0.0370368379947863	0
AAAGAACAGCGAGAAA-1	2.02885056113163	-7.1704764887965	MG	0	0.245333333333333	0	0	0	0	0	0	0	-0.0390693668519367	-0.0131948168482303	0.145298245614035
AAAGAACCATGTCAGT-1	2.19417107676426	-7.60273461791637	MG	0	0	0	0	0	0.1438	0	0	0	-0.0460424399045537	-0.0432823054462855	0
AAAGAACGTTGAGAGC-1	2.75898874377171	-7.3112965151942	MG	0	0.599444444444444	0	0	0.168733333333333	0.0846	0	0	0	0.0280207969932809	-0.00814865315468456	0.336929824561404
AAAGGTACACGACGTC-1	5.52498853777806	-7.89452510329845	MG	0	0.412666666666667	0	0	0.111733333333333	0	0	0	0	-0.0393832514093877	-0.077102019855174	0.126982456140351
AAAGGTACATGCGTGC-1	5.70464265917698	-7.52834849807384	MG	0	0	0	0	0.0513333333333333	0.0263333333333333	0	0	0	-0.00722872259445541	-0.0297499868643518	0.129719298245614
AAAGTGACACCCTGTT-1	5.8473757562534	-7.25711017104747	MG	0.1206	304	0	0	0.183333333333333	0.00560000000000005	0	0	0	-0.0233901034226873	-0.101035100471812	0.134912280701754
AACAAAGCAGTCGTTA-1	2.32355249499241	-8.08292155715587	MG	0.270533333333333	0.555888888888889	0	0	0.135933333333333	0.135933333333333	0	0	0	-0.056468320355049	-0.0535097885506397	0.215631578947368
AACACACGTTCGTTCC-1	1.75380468939701	-7.97015529128673	MG	0	0.248222222222222	0	0	0	0.149866666666667	0	0	0	0.016334349843011	-0.00159996764032934	0.0560701754385965
AACAGGGCAAACTCTG-1	3.78320634936253	2.92135948685048	MG	0.267866666666667	0	0.1346	0	0	0	0	0	0	0.060898423982003	0.04610680905648	0.19019298245614
AACCAACAGACTTCAC-1	2.96759093378941	-0.673164002624773	MG	0.0401333333333334	0	0	0	0.1578	0.0207333333333334	33	0	0	0.0181227487537686	-0.033007291549729	0.28959649122807
AACCATGTCGACACCG-1	3.94515336131016	-9.01682239028575	MG	0.251866666666667	0.47	0	0	0	0	0	0	0	-0.0271488614901027	0.0158771717505137	0.115578947368421
AACCTTTAGTCTAGCT-1	2.40484941576878	-7.87766986343028	MG	0	564	0	0	0	0	0	0	0	0.0174516208340011	0.0544501772397219	0.0807719298245614
AACGGGACAGCAGTGA-1	3.04245055293003	3.26767940071461	MG	0	0.333777777777778	0	0	0	0	0	0	0	-0.0308814787426785	0.0987781334644612	0.345701754385965
AACGGGAGTACTGAGG-1	2.31021631335179	-6.87166839095714	MG	0	0.328444444444444	0	0	0	0.0306	0	0	0	0.0141104418815334	-0.0485431234974387	0.384087719298246
AACGTCATCCTACACC-1	-7.32636892224392	6.08447498825429	CD8 TEM	0	0	0	0.1024	0	0	0	0.820916666666667	0.203466666666667	-0.0616477199225323	0.00131648364474307	0.0513333333333333
AACTTCTTCTCGACGG-1	5.74109685992161	-7.4039946124232	MG	0.1782	0.256777777777778	0	0	0	0	0	0	0	-0.066154107353238	0.0310685362840108	0.124649122807018
AAGACAATCTATCGGA-1	2.45528519724766	-6.89838843795421	MG	0	0.466888888888889	0	0	0	0.165533333333333	0	0	0	-0.024328428262224	0.0437798361399742	0.284649122807018
AAGACTCCATAGAAAC-1	6.24454057787815	-2.42676501723888	CAMs	0.861866666666667	0	0	0	0	0.123333333333333	0	0	0	-0.0943764429507318	-0.0293772762876984	0.102315789473684
AAGATAGCATCGTGCG-1	10.5503739175693	3.04331678894398	Class. Mono	0.0442	0	0.447066666666667	0	0	0.159533333333333	0	0.138583333333333	0	-0.00850446922090732	-0.0325846354478705	0.129877192982456
AAGCCATGTACGGTTT-1	2.07851350878636	-7.23222833129527	MG	0.139933333333333	0.314666666666667	0.139933333333333	0	0	0.278533333333333	0	0	0	-0.0494045992267081	0.00387228849158473	0.21640350877193
AAGGTAACACTGGACC-1	3.33496082400242	-8.20167689773204	MG	0.1836	0.627222222222222	0	0	0	0	0	0	0	0.00578852610333165	-0.0331785348183726	0.14980701754386
AAGTCGTTCCGTCAAA-1	2.50838602160374	-0.190163545337938	MG	0.2198	0	0	0	0.0666	0.131866666666667	0	0	0	0.0110353980517566	-0.0544308779775978	0.186824561403509
AATCACGGTCCTGGTG-1	3.12069953059117	-8.2798343226588	MG	0.0898666666666667	0.330222222222222	0	0	0	0.193933333333333	0	0	0	-0.0276001838786983	-0.0307230868339281	0.221789473684211
AATCGACAGCCAACCC-1	1.76749528025547	-7.74157815429332	MG	0	0.583555555555556	0	0	0	0	0	0	0	-0.0347148556543277	0.00235159163518835	0.180666666666667
AATCGACGTAACAAGT-1	-7.59149228955349	6.09826273468373	CD8 Naive	0	0	0.0658666666666666	0.0658666666666666	0	0	0	0.69275	0.374133333333333	0.281615037797223	0.0606284680479423	0.0229824561403509
AATCGTGTCCTAGCTC-1	9.65803039645115	-0.0608190223849047	Non-Class. Mono	0.187066666666667	0	0.141333333333333	0	0	0	0	0.242666666666667	0	-0.013511592005984	0.0607407547336792	0.100543859649123
AATCGTGTCGCACGGT-1	2.72849834536473	-6.95792251083019	MG	0	0.332555555555556	0	0	0	0.155666666666667	0	0	0	-0.0784289631743037	-0.00526317337421559	0.327070175438597
AATGAAGAGGATTACA-1	5.04281557177464	-0.381060950485491	MG	0.0406666666666666	0.517555555555556	0	0	0.141466666666667	0.210666666666667	0	0	0	-0.0321027352761975	-0.0071160934567947	0.199666666666667
AATGACCGTGAGGATC-1	1.82474017714421	-8.24841742965343	MG	0	0.264888888888889	0	0	0	0	0	0	0	0.0122642814439212	0.0119443819335583	0.0477192982456141
AATGGCTCAGAAGTTA-1	2.91683352564732	-7.2473202273524	MG	0	0.230555555555556	0	0	0	0	0	0	0	-0.035147637376282	-0.0475236634046889	0.230666666666667
AATGGCTTCTGAGGCC-1	3.10405147646824	-7.14623885604503	MG	0	0	0	0	0	0	0	0	0	0.00899648597922088	0.0287483941247913	0.299877192982456
AATTCCTGTCTACGAT-1	5.63136184786717	-7.60633426162364	MG	0.0548666666666666	0.382111111111111	0	0	0.149733333333333	0	0	0	0	-0.0454698818839713	-0.0291681182373948	0.119368421052632
ACACAGTAGCCTCCAG-1	2.46298635577122	-7.60790544005992	MG	0	0.328555555555556	0	0	0	147	0	0	0	0.138076233368412	0.0101214132792002	0.184859649122807
ACACAGTAGTATGCAA-1	3.31639588450352	-5.61142211410167	MG	0.122866666666667	0	0	0	0	0.122866666666667	0	0	0	-0.0494607005822037	-0.027634434069482	0.0887719298245614
ACACCAAGTGCTGATT-1	11.4716786203281	3.27424878624318	Class. Mono	0	0	0.5282	0	0	0.0785333333333333	0	0.224416666666667	0	-0.0142570339411578	0.00152779820162688	0.102105263157895
ACACCAATCTCATTAC-1	8.33274639223973	3.62793941048024	Class. Mono	0.137533333333333	0	0.366333333333333	0	0	0.303333333333333	0	0	0	-0.0343239152042496	0.0200225913154569	0.0760175438596491
ACACCAATCTGTCGTC-1	2.82960069750706	-6.04032044860485	Eryth	0	0.328888888888889	0.101466666666667	0	0	0.101466666666667	0	0	0.101466666666667	0.0927789537834477	-0.0477652318826674	0.287140350877193
ACACGCGGTATCGATC-1	5.80777347659031	-7.26642518493297	MG	0.0316	0.0511111111111111	0	0	0	0.164133333333333	0	0.0388333333333334	0	-0.0566270429574505	0.0136663853626924	0.0947368421052631
ACACTGATCGCATTAG-1	3.91736925219456	-8.00905280562999	MG	0	0.679333333333333	0	0	0	0	0	0	0	-0.0207193438707013	-0.0663388322375615	0.159140350877193
ACATCCCCAAGGCTTT-1	2.75204194163243	-8.36524920913341	MG	0.273066666666667	327	0	0	0	0.273066666666667	0	0	0	-0.0519294554620823	-0.0162462628816686	0.198561403508772
ACATCCCCACGAAAGC-1	2.87504661654393	-8.96820502730968	MG	0.122733333333333	0.535888888888889	0	0	0	0.122733333333333	0	0	0	-0.00197055416408213	-0.0772563075376435	0.101842105263158
ACATCCCCACGTTCGG-1	2.64086020564	-8.48645549270275	MG	0	0.546333333333333	0	0	0	0	0	0	0	-0.040291805122674	-0.0141937099170677	116
ACATGCAAGTGGAAAG-1	1.96337986563603	-7.46251445266368	MG	0	317	0	0	0	0.151066666666667	0	0	0	-0.0377548122851684	-0.044597423581226	0.186771929824561
ACCAACAGTCTGTGTA-1	3.98494256113926	-0.894719414440416	MG	0.1512	0	0	0	0.152466666666667	0	0	0	0	-0.00574291805267139	-0.0219995945669087	98
ACCCAAAAGCTGTTAC-1	1.65626979445378	-7.99955039474132	MG	0.3132	0.260555555555556	0	0	0.157266666666667	0	0	0	0	-0.0359551654730823	-0.0503029693075875	0.0880701754385965
ACCCAAAGTGAGCCAA-1	2.56838310336033	-7.14836554977062	MG	0.1192	0.430333333333333	0	0	0.0602666666666667	0.0602666666666667	0	0	0	-0.0402876972618676	-0.0638914265295309	0.204017543859649
ACCCTCAGTCTGTCCT-1	2.20848119830052	-6.84126191589	MG	0	0.531444444444444	0	0	0	0.0608	0	0	0	-0.035490844686742	-0.0242781108618135	0.319280701754386
ACCCTCATCTCAATCT-1	4.12823856448094	-8.55061107131603	MG	0	0.478333333333333	0	0	0	0.259133333333333	0	0	0	0.0409270895636488	-0.0106463922296234	0.146438596491228
ACCGTTCAGGAGCAAA-1	-7.15706264401516	2.48284835365651	CD4 TCM	0	0	0.108333333333333	0	0	0.108333333333333	0	0.476083333333333	0	0.0394484020994995	0.010390986160085	0.0341578947368421
ACCGTTCCAGGTTCAT-1	3.19628942583958	-7.57021146270397	MG	0.301066666666667	0.518888888888889	0	0	0	0.0574666666666667	0	0	0	-0.0456695557715066	0.0333075531697712	0.32721052631579
ACCTACCTCAAACGAA-1	3.08943570231358	-7.49412351104381	MG	0	0.330888888888889	0	0	0	0.0789333333333333	0	0	0	-0.0152302302312885	-0.041940479276129	0.241578947368421
ACGATCAAGTACTCGT-1	2.46426427935521	-0.438228718963884	MG	0.182533333333333	0.650222222222222	0	0	0.0617333333333333	0.0617333333333333	0	0	0	0.00263486852507308	-0.0032477649513263	0.0902105263157895
ACGATCAGTCCGAAAG-1	4.4522398767368	-8.1547589823878	MG	0	0.329555555555556	0	0	0	0	0	0	0	-0.0498606341623067	0.0284137133645765	0.0771929824561404
ACGGAAGAGTCTGTAC-1	2.14188755129734	-7.76047711822154	MG	0.198266666666667	0.497888888888889	0	0	0.0998	0.1744	0	0	0	-0.0707214405477316	-0.0609129583548762	0.265350877192982
ACGGAAGCATAGAGGC-1	-8.98593913937648	7.12110132721303	NK	0	0	0	0.2664	0	0	0	0.39425	0.3868	0.0162684838561665	-0.0024416211091709	0.0408771929824562
ACGGTCGGTCATATGC-1	2.39633811091343	-7.58405261489513	MG	0	0.311888888888889	0	0	0	0.129666666666667	0	0	0	0.0464996797425341	0.0258633324021765	0.156456140350877
ACGGTTAAGTTGCGAG-1	1.66085434531132	-7.91341262313487	MG	0	0.262666666666667	0	0	0.315733333333333	0	0	0	0	-0.0260942646673644	0.00558539189474538	0.326543859649123
ACGTAACCAACTTGGT-1	2.32819140528599	-6.68792014571788	MG	0	0.330777777777778	0	0	0	0.210333333333333	0	0	0	-0.0327208007905932	-0.0586952504118196	0.304280701754386
ACGTCCTCAGTGCCTG-1	-4.63133823300441	3.97895402458546	MAIT	0	0	0	0	0	0	0	0	0	-0.0554002466093845	-0.0297241247118368	0.0101228070175439
ACGTTCCGTAGCACGA-1	1.6596543846027	-7.74004273864391	MG	0	0	0	0	0	0.152866666666667	0	0	0	-0.0364797572721051	-0.0404729856760736	0
ACTACGATCTACTGAG-1	1.88833821391026	-8.22242122146251	MG	0.1572	0.260444444444444	0	0	0	0	0	0	0	-0.0388946592060839	-0.0464071655794345	0.0470175438596491
ACTCCCAAGAGTCTGG-1	1.76162255381504	-7.91751723739269	MG	0	0.539111111111111	0.162866666666667	0	0	0	0	0	0	-0.0387159361240916	-0.0363325638954529	0.143438596491228
ACTGATGGTGAGACCA-1	6.19862115954319	-2.63220196220043	CAMs	0.589266666666667	0.268333333333333	0	0	0	0	0	0	0	0.0232946363321753	0.0367335907255737	0.127701754385965
ACTGTCCAGGATTTAG-1	2.35632885073582	-1.58590274306896	MG	0.196066666666667	0	0	0	0	0.111933333333333	0	0	0	-0.000415986787983491	0.00927845892346774	0.268491228070175
ACTGTCCCAACACGTT-1	8.06924045657078	3.33374232796071	Class. Mono	0.0847333333333333	0	0.368066666666667	0	0	0	0	0.1825	0	-0.0541175967910669	-0.0381084139070341	0.245385964912281
ACTTAGGGTGTTCCAA-1	-8.09007274533352	2.27549023178456	CD8 TEM	0	0	0.1404	0	0	0	0	0.722083333333333	0	0.0613980000029108	0.0358077485048013	0.0425964912280702
ACTTCCGCAGAACTAA-1	2.42561758135716	-8.81030612441661	MG	0	317	0	0	0.1446	0	0	0	0	0.0159348133277066	0.0411218071914813	0.0814035087719298
ACTTTCACAGAAGTTA-1	2.65521061991612	0.899445302757002	MG	0	0.480666666666667	0.0486	0	0.0958666666666667	0.0486	0	0	0	-0.0555350042922566	-0.0240733269677302	0.204754385964912
AGAACAAAGCATGCGA-1	-8.97368823910793	7.16261667755482	gdT	0	0	0	0	0	0	0	0.636333333333333	0.541333333333333	0.0351795637705023	-0.0102453938470873	0.0391228070175439
AGAACAAGTAGGTGCA-1	10.1379536447422	4.4968523457372	Class. Mono	0.297333333333333	0	0.260533333333333	0	0	0.0701333333333334	0	0	0	0.0128726174360125	-0.054875087955911	0.0422105263157895
AGAACAAGTCGAATTC-1	3.83091700648228	-9.00180011245372	MG	0.232266666666667	514	0	0	0.232266666666667	0.232266666666667	0	0	0	-0.0740957622827846	-0.0390191602851163	0.147824561403509
AGAAGTAAGTGTTCCA-1	-8.11205207730373	5.1138367131078	CD8 TEM	0.1342	0	0	0	0	0	0	0.57475	0.327466666666667	0.0576711485566868	0.0522807687542146	0
AGACCATTCAAGAATG-1	7.52309024905125	1.84230191257832	Class. Mono	0	0	0.550866666666667	0.124666666666667	0	0.0629999999999999	0	0.216583333333333	0	0.0089034483580762	0.00870390565163924	0.0858245614035088
AGACCCGCAGTGGCTC-1	10.5560931024448	4.31213612106679	Class. Mono	0	0	0.1706	0	0	0	0	0	0	0.0375385720157119	-0.0481934405381231	0.0453157894736842
AGACCCGGTCACAATC-1	5.41948116396824	-8.15315967055919	MG	0.0273333333333333	0.560333333333333	0	0	0.0273333333333333	0.0273333333333333	0	0	0	0.0133099906613004	-0.100015497013146	0.0697017543859649
AGACCCGGTCTCTCCA-1	3.3600345907108	3.13744682815907	MG	0.436533333333333	0	0	0	0.1464	0.1464	0	0	0	-0.0463592048926988	-0.00870642789703727	0.244105263157895
AGACTCACATCCAACA-1	3.02061379527012	-7.58572249862316	MG	0	329	0	0	0	0	0	0	0	-0.0230655818497053	-0.012839584817442	0.225385964912281
AGAGAATAGGTAGCCA-1	5.90667427157322	-2.77599912139537	MG	0.383466666666667	322	0	0	0	0.169066666666667	0	0	0	-0.0559005229924728	-0.0882811234570029	0.235701754385965
AGAGAGCAGCTATCCA-1	4.09806812380711	-1.06203430148723	MG	0.111933333333333	0	0	0	0	0	0	0	0	-0.00870667088822953	-0.0221857320082886	0.202438596491228
AGAGCAGCATCGTCCT-1	2.00231052016178	-7.8111367747462	MG	0	0.333555555555556	0	0	0	0.143133333333333	0	0	0	-0.0336421143015183	0.039175402876182	0.0934736842105263
AGATCCAAGAAGAACG-1	5.83536804293553	-7.38527017089488	MG	0.1078	0.301333333333333	0	0	0	0.1078	0	0	0	-0.0877003489550479	0.0087399758000504	213
AGATCGTGTTGTTGCA-1	3.66785991763035	-7.04007010909679	MG	0.157466666666667	0.642111111111111	0	0	0.0604666666666667	0	0	0	0	-0.0608245470623821	-0.0202777938004942	0.30519298245614
AGATGCTAGTGTTGTC-1	4.16125524615208	-8.40965133163097	MG	0	0.248222222222222	0	0	0	0	0	0	0	0.0190246360264474	-0.0476219841555025	0.0841754385964912
AGCATCAAGCAATAGT-1	2.4698692617313	-5.38098006698253	MG	0	0.491777777777778	0	0	0.0210666666666667	0	0	0	0	-0.0743478970614337	-0.0240660482711606	0.420298245614035
AGCCAATTCAAGCGTT-1	5.78168523882786	-7.40646081420543	MG	0.0361333333333334	0.281555555555556	0	0	0	0	0	0	0	-0.0466921827145408	-0.0700084267570948	0.138157894736842
AGCCACGGTCTTACAG-1	2.07507050608555	-7.94114833327892	MG	0.2002	0.332111111111111	0	0	0	0	0	0	0	-0.0308296690695276	-0.0554267754792476	0.0837894736842105
AGCCACGGTGCCCTTT-1	6.91841400240818	2.04248911884663	Class. Mono	0	0	0.00626666666666664	0.1864	0	0.00380000000000003	0	0.214916666666667	0	0.0258517987960375	0.0306049248471012	0.145456140350877
AGCGATTAGCAGCCCT-1	2.2862345037357	-7.35902839156749	MG	0.273733333333333	0.227666666666667	0	0	0	0	0	0	0	-0.0483081729806296	-0.0162635893292553	0.215438596491228
AGCGATTGTTCGTACA-1	1.91313541506688	-7.31130843612316	MG	0.3032	0	0	0	0	0	0	0	0	-0.0381275286007006	-0.0413480652191321	0.256385964912281
AGCGCCACAAGTGTCT-1	2.21206439112584	-6.94320683929088	MG	0	0.330111111111111	0	0	0.315333333333333	0.150266666666667	0	0	0	0.00330918192603401	-0.0298193725905509	0.165368421052632
AGCGTATCAGTGTACT-1	2.90691936587254	-6.40270476791027	MG	0.107666666666667	0.500555555555556	0	0	0.107666666666667	0	0	0	0	-0.0177844580478644	-0.0787271960852759	0.290070175438596
AGCGTATTCTAGAACC-1	1.88394487475315	-6.9805031344569	MG	0.151533333333333	0.568555555555555	0	0	0	0.151533333333333	0	0	0	0.0233231529184044	-0.0461970422138088	0.124578947368421
AGCTACACATCGGAAG-1	3.15645993327061	3.10408420112965	MG	0	0.329777777777778	0	0	0	0.106733333333333	0	0	0	-0.02151031417942	-0.066247527039657	0.350122807017544
AGCTCAACATGATGCT-1	5.10147035693089	-8.02730899306896	MG	0	0.460222222222222	0	0	0	0.168133333333333	0	0	0	-0.0570730633055277	-0.0610000391077138	0.16319298245614
AGGAAATGTCCAGCAC-1	2.92211759661595	-7.17376809569957	MG	0.0406666666666666	0.331111111111111	0	0	0	0.0406666666666666	0	0	0	-0.0827565378412867	-0.0266413589811105	0.188578947368421
AGGAAATTCTGGAAGG-1	3.888751870145	1.70761210468648	MG	0.1874	0	0.1496	0	0.1496	0.215666666666667	0	0.04825	0	-0.0416446240466988	-0.00607485498874304	0.459929824561404
AGGACGACAGATACCT-1	5.32716358279148	-8.05417209121349	MG	0	0.393222222222222	0	0	179	0.189333333333333	0	0	0	-0.0712671590940451	-0.0786160217872333	0.226122807017544
AGGACGAGTCGATTAC-1	3.36447227572361	-7.98846774551036	MG	0.1168	0.333222222222222	0	0	0.182066666666667	0.1168	0	0	0	-0.0608280475428244	-0.0744515533934914	0.118421052631579
AGGACTTAGGGCAACT-1	3.37756407832066	-2.85320811721446	MG	0.2136	0.294111111111111	0.107466666666667	0	0.107466666666667	0.2136	0	0	0	-0.0138152639027194	-0.0579569700677009	0.219912280701754
AGGATAAGTCTAATCG-1	-7.82175170804104	6.68344921615956	CD8 TEM	0	0	0.1274	0.183666666666667	0	0.1274	0	0.406583333333333	0.3234	-0.0464336757442597	0.0779364388276874	0.101964912280702
AGGATCTAGCATGATA-1	5.71163261507908	-7.44782596084239	MG	0	0.285333333333333	0	0	0	169	0	0	0	0.0284487387047034	0.00662317586389344	0.222245614035088
AGGCATTCATGGCCCA-1	3.21685612772862	3.34085959938405	MG	162	328	0	0	0	0	0	0	0	0.040302177827813	-0.039195913647054	0.151087719298246
AGGCTGCAGCAATAAC-1	-7.14411842251857	3.5152403786504	CD4 TCM	0	0	0	0	0	0.116933333333333	0	0.5755	0	0.00523204724080596	0.0209696763534922	0.0668421052631579
AGGCTGCGTACAATAG-1	1.95309687231938	-6.22035222503307	MG	0	0.794666666666667	0	0	0.105933333333333	0	0	0	0	0.0641823891346027	-0.0662932526755379	0.322491228070175
AGGCTGCTCGGCTTCT-1	2.48764622782627	-6.90630917998912	MG	0.250066666666667	0.606333333333333	0	0	0.1668	0.250066666666667	0	0	0	-0.0748944462793743	0.0171627959307969	286
AGGGCCTAGTCTAGCT-1	2.92005861376683	-8.20685821029308	MG	0.130266666666667	0.324555555555556	0	0	0	0.130266666666667	0	0	0	0.108522544091056	0.0132933306859047	0.208456140350877
AGGGCCTGTGAGCAGT-1	2.30311072443882	-0.640470854965471	MG	0	0	0	0	0.160133333333333	0	0	0	0	0.032040698372429	-0.047778271292202	0.0983508771929824
AGGGCTCCATCAACCA-1	5.30252636050144	-7.76843314620616	MG	0.0362	0.330555555555556	0	0	0	0.0362	0	0	0	-0.0785689775183933	-0.0103293274843947	0.168210526315789
AGGGTCCAGGCCTAAG-1	-8.0158415975674	5.89797682312367	CD4 TEM	0	0	0	0	0	0	0	0.731583333333333	0.195133333333333	-0.00923516923702127	-0.00948237028397667	0.0394912280701755
AGGGTTTGTGGAACCA-1	2.90236318682591	-6.93449645492198	MG	0	0.537333333333333	0	0	0	0	0	0	0	-0.0311629285689541	0.0394598314492172	0.276912280701754
AGGGTTTTCAGACCGC-1	2.07351148699681	-8.04206328841808	MG	0	0.566222222222222	0	0	0.149266666666667	0	0	0	0	0.00854947262342992	-0.000539482980641777	0.0952982456140351
AGGTCATAGCCGATCC-1	-9.11006557370266	5.90853876617787	CD8 TEM	0	0	0.1402	0	0.1402	0	0	0.485583333333333	0	0.0496561751225699	0.035057561568693	0.0425438596491228
AGGTGTTCATGCCGCA-1	2.24263799761692	-6.69148545714977	MG	0	0.303333333333333	0	0	0.0718	0	0	0	0	-0.0223814434252283	0.0601823142092999	0.356473684210526
AGGTGTTTCATACGAC-1	-4.49397289181789	4.50646204498646	MAIT	0	0	0	0	0	0	0	0	0.111266666666667	-0.0768858399526722	-0.0488424026726062	0.00812280701754386
AGTAGTCTCTTCTCAA-1	3.71254432772557	-8.06852393600109	MG	0.136266666666667	0.553333333333333	0	0	0.0688	0	0	0	0	-0.0107595945682559	-0.0623327470350525	0.37380701754386
AGTCAACCAAACCACT-1	3.04754007433812	-8.40507178756359	MG	0	0.480777777777778	0	0	0	0	0	0	0	-0.0147220729933379	-0.053835370043596	0.149368421052632
AGTCACACACGGCCAT-1	2.63895547961155	-6.5612063929713	MG	0	0	0	0	0	0	0	0	0	-0.04839086623768	-0.0480705094894683	0.130333333333333
AGTGACTGTCGAATTC-1	2.97911298846165	-7.44552331420543	MG	0.0806	0.446333333333333	0	0	0	0.159866666666667	0	0	0	0.0914563203657965	-0.0965597750886556	0.233947368421053
AGTGACTTCGACGACC-1	2.0269788560764	-6.78118663283946	MG	0.131333333333333	0	0	0	0	0	0	0	0.131333333333333	-0.0601632859200913	-0.0414948303271511	0.209578947368421
AGTGATCAGTAGCTCT-1	3.12028015231053	3.16978640106557	MG	0	0.636555555555556	0	0	0	0	0	0	0	-0.0388509831305911	0.0420426400293024	0.229280701754386
AGTGATCTCCTAGCGG-1	2.64652121638218	-7.87692599746349	MG	0.107066666666667	0.176888888888889	0	0	0	0.107066666666667	0	0	0	0.0959578241808831	-0.080686808006098	0.317964912280702
AGTGTTGCACCTGAAT-1	3.14785969828526	3.24514503029225	MG	0	586	0	0	0	0	0.256777777777778	0	0	0.203648326416749	-0.0624456734600776	0.200122807017544
ATACCTTAGCATGTTC-1	-5.22434389020046	2.67025894668934	CD8 TEM	0.1428	0	0.187066666666667	0	0	0	0	0.177833333333333	0	-0.0363254646354679	0.0597204464455219	0.0804561403508772
ATAGACCTCAGACCTA-1	3.18383610819737	-7.55988030883434	MG	0.111733333333333	0.626444444444444	0	0	0	0	0	0	0	0.0494089216063054	-0.0377337534929754	0.258385964912281
ATAGAGAAGTATAGGT-1	2.48768365954319	-6.50777249786022	MG	0	0.311888888888889	0	0	0	0	0	0	0	0.0141206225159864	-0.0531079223303053	0.143298245614035
ATCACGAAGGTCGTGA-1	-7.35495769406398	2.4248628094518	CD4 TCM	0	0	0	0	0	0	0	0.240333333333333	0.121533333333333	-0.0451029565388493	0.0604625806276564	0.164157894736842
ATCACGAGTTGGTGTT-1	-9.19660579587062	5.92539734390614	CD8 TEM	0	0	0	0	0	0	0	0.651583333333333	0.326733333333333	0.00243724478689679	-0.0471030537681378	0
ATCACTTAGAAGCTCG-1	1.99148417090336	-6.41983275863292	MG	0	0.317111111111111	0.2386	0	0.0784	0.161533333333333	0	0	0	0.0327138719658252	-0.0841507686793593	0.319543859649123
ATCACTTAGGTTGGTG-1	-6.2985621633633	-7.68293052169444	B naive	0	0	0	0	0	0.1346	0	0.167583333333333	0	0.000737960557347733	-0.0414937815972874	0.0410701754385965
ATCAGGTCATCTCATT-1	-7.28872739697536	1.9584571793401	CD4 TCM	0	0	0	0	0	0.181933333333333	0	0.40175	0	0.00431763653294437	0.0327988562722448	0.0753684210526315
ATCATTCGTCGTGATT-1	1.80359936331669	-7.7186246440089	MG	0	0	0	0	0	0	0	0	0	0.044497626372132	-0.052270488314192	129
ATCATTCGTTACAGCT-1	10.4603098688022	4.43416876343129	Class. Mono	0	0	0.1984	0	0	0.157533333333333	0	0	0	-0.0793508501396517	0.00192610806259831	0.0651228070175438
ATCCACCAGCTTGTGT-1	2.54740894411961	-1.25204461070659	MG	0.109466666666667	0	0	0	0.109466666666667	0.109466666666667	0	0	0	0.103244818166108	-0.0118309367040397	0.206368421052632
ATCCATTCATACCAGT-1	8.00306547259251	3.59175056961415	Class. Mono	0.163266666666667	0.2	0.3716	0	0	0	0	0.216416666666667	0	0.0144401849807219	-0.0489556741087815	0.122210526315789
ATCCTATAGTACAGCG-1	1.68286681746403	-7.95661216231944	MG	0	0.508666666666667	0	0	0	0	0	0	0	-0.0248272499042838	0.00209953867259946	0.0862105263157895
ATCGGATTCATTCACT-1	-10.4890643301113	8.56541580704091	NK	0	0	0	0	0	0	0	0.365833333333333	0.198666666666667	0.0342029248219976	-0.024498628357084	0.106368421052632
ATCGGCGAGAGGGTGG-1	5.1572631654636	-7.98341899367931	MG	0	0.181777777777778	0	0	0.11	0.176666666666667	0	0	0	-0.0565764878104123	-0.0281255183351305	0.109333333333333
ATCGTCCGTAGAGACC-1	3.57455790614048	-6.72212367507579	MG	0.142933333333333	0.44	0	0	0.0721333333333334	0.184533333333333	0	0	0	-0.0298118231112018	-0.0481976804173937	0.262789473684211
ATGACCAAGATTGTGA-1	4.65223587130467	-8.33375983687999	MG	0	0.278222222222222	0	0	0.0834	0	0	0	0	-0.0585229883184218	0.0072012601808545	0.157175438596491
ATGAGGGAGACCTGGA-1	3.13158691500584	-7.56225972625377	MG	0.0679333333333333	0.439555555555556	0.0679333333333333	0	0.0679333333333333	0.0679333333333333	0	0	0	0.100111452994721	0.0759791317672601	0.340017543859649
ATGAGGGTCTAGCATG-1	1.87715912436406	-8.17863517257335	MG	0	0.323333333333333	0	0	0	0	0	0	0	0.0248266558942575	-0.0587919395150839	0.139228070175439
ATGAGTCCAGAGAATT-1	-7.74228536511501	6.61445803192494	CD8 TEM	0	0	0	0	0	0.133466666666667	0	0.483833333333333	0.1988	0.00588067717055336	0.0853156016415739	0.0755438596491228
ATGAGTCGTGGGTCAA-1	2.45080960368077	-6.14652448150279	MG	0	0.327111111111111	0	0	0	0	0	0	0	-0.0468036872190453	-0.0232058927209225	0.31459649122807
ATGATCGTCTCATGCC-1	10.6673258600132	1.49986464527485	Class. Mono	0	0	0.388333333333333	0	0	0	0	0.217083333333333	0	-0.0457570746094068	0.0678251226028484	0.131824561403509
ATGGGAGCATGGAACG-1	11.4587229547397	2.82028932121632	Class. Mono	0	0	0.5424	0	0	0	0	0.235083333333333	0	-0.0151709882583636	-0.0594095390288187	0.12580701754386
ATGGTTGCAAGCTCTA-1	2.45273864840428	-8.02503638717296	MG	0	0.332888888888889	0	0	0.1802	0.110266666666667	0	0	0	-0.0211098037220415	0.0453402815176997	0.167736842105263
ATGTCCCAGGCTAGCA-1	2.64394701098362	-6.50348573180797	MG	0	0.306555555555556	0	0	0	0	0	0	0	-0.00274175145581702	0.014883236501235	0.240719298245614
ATGTCCCAGTCAATCC-1	1.71942127322117	-7.53310256454112	MG	0	0.258111111111111	0	0	0	0	0	0	0	-0.0237434915269652	-0.0483691259513208	0.137719298245614
ATGTCTTAGAGCACTG-1	3.28178966616551	-7.57966046783092	MG	0	0.311777777777778	0	0	0	0	0	0	0	-0.0271157682532518	-0.0136412348718946	0.192543859649123
ATGTCTTCACACAGAG-1	3.47727668856541	-8.02276378127696	MG	0	0	0	0	0.1094	0	0	0	0	0.0299553036792933	-0.0712460144130826	0.170175438596491
ATTACTCTCGATGCAT-1	5.12766016100804	-8.42603259536388	MG	0.178133333333333	0.321666666666667	0	0	0	0.15	0	0	0	-0.0838485139644469	-0.0606891015285197	0.0957368421052631
ATTATCCGTGCCTATA-1	9.903400307645	4.73749203232167	Class. Mono	0	0	0.197533333333333	0	0	154	0	0	0	0.0896195324692849	0.0129504186080635	0.137982456140351
ATTATCCGTGGGTCAA-1	3.12678111170689	-7.79028850051525	MG	0.1348	0.223111111111111	0	0	0	0	0	0	0	-0.0523925543432217	-0.0223192306925244	0.173894736842105
ATTCACTGTTTCGGCG-1	5.14819753741185	-8.18012195083263	MG	0.166133333333333	0.466888888888889	0	0	0.0837333333333333	0	0	0	0	0.0590968067442309	-0.0219186255847739	0.133210526315789
ATTCACTTCTTCTGTA-1	1.73725092982212	-7.95257430526378	MG	0	0	0	0	0	0	0	0	0	-0.0341383850194854	0.00740618389206538	0.0983684210526315
ATTCAGGTCTTTGATC-1	4.02395952319065	-7.70698552581432	MG	0	0.379111111111111	0	0	0	0.179533333333333	0	0	0	-0.0578151296245679	-0.0641059197649807	0.196298245614035
ATTCATCGTCAGCGTC-1	4.75350607012669	-7.75210528823497	MG	0.112866666666667	0	0	0	0	0	0	0	0	0.00238511966615406	0.0419613289675174	0.17959649122807
ATTCCATAGTATCTGC-1	2.81360924815098	-5.55725007506969	MG	0	0.312222222222222	0	0	0	0	0	0	0	-0.0526038841160014	0.0274086453766777	0.231438596491228
ATTCCATGTGCCGAAA-1	4.97438800906102	-8.26532035323741	MG	0.0855333333333334	0.308111111111111	0	0	0.0855333333333334	0	0	0	0	-0.0575171100542266	-0.0844519961014513	0.0281578947368422
ATTCGTTTCACTACTT-1	3.06014168833653	-5.17472224685314	MG	0.321533333333333	292	0	0	0	0	0	0	0	0.00138857178145137	-0.030667544679085	0.258877192982456
ATTCGTTTCTCATGCC-1	5.72782505129734	-7.2439981028712	MG	0.0562666666666667	324	0	0	0	0.0562666666666667	0	0	0	-0.00733552048090365	0.00583160606058283	0.150543859649123
ATTGTTCCAATGGCAG-1	1.79216695403019	-7.58858876678111	MG	0.1478	0.244777777777778	0	0	0	0	0	0	0	-0.0456563160645604	-0.055476038765401	0.0945087719298245
ATTTCACAGGGCGAGA-1	3.89948118304173	-7.46449714156749	MG	0	0.567444444444444	0	0	0.0583333333333333	0.0583333333333333	0	0	0	-0.0661953802615928	0.0763230735713146	0.313070175438596
ATTTCACTCGTGTTCC-1	3.08396041964451	3.13746041801808	MG	0	0.210444444444444	0	0	0	0	0	0	0	-0.0052007585308974	0.0242717819660698	0.352456140350877
ATTTCACTCTTGTGCC-1	2.70450342272679	-7.38891749831798	MG	0	623	0	0	0	0.107733333333333	0	0	0	-0.068646053546015	-0.0595305385876935	0.284298245614035
ATTTCTGAGAATAGTC-1	2.21182215784947	-5.83475881072643	MG	0	0.316777777777778	0	0	0.3304	0.184466666666667	0	0	0	-0.050576317870584	-0.0322725021595051	0.286421052631579
CAACAGTAGTAGCTCT-1	2.24342382525364	-7.73554807159069	MG	0	0.332888888888889	0	0	0.2184	0	0	0	0	0.00145862268004222	-0.0362487281116127	0.297701754385965
CAACCAAGTTACCGTA-1	3.48624909495274	-7.93863826247814	MG	0.0731333333333334	0.721111111111111	0.0731333333333334	0	0.1952	0.0731333333333334	0	0	0	0.0491146540834718	0.00735788545046362	0.237719298245614
CAACGATTCTCACTCG-1	3.00642431353489	-6.01702361556652	MG	0	0.320222222222222	0	0	0.125533333333333	0	0	0	0	-2.5628567927094e-05	-0.0231501939025676	0.252561403508772
CAAGACTTCCGTTGAA-1	-7.5305539312466	-8.44641643020275	B naive	0	0	0.185266666666667	0	0	0	0	0.230916666666667	0	-0.0321383141815788	0.00613169135931513	0.0436315789473685
CAAGAGGCAGTGAGCA-1	-8.46219169522365	6.99345297363637	gdT	0	0	0	0.1768	0	0.110266666666667	0	0.477083333333333	0.5036	-0.00663032553045139	-0.0439045713056848	0.0521754385964912
CAAGCTATCACGGTCG-1	2.6172457990543	0.329103030236937	MG	0.0953333333333334	314	0	0	0.0953333333333334	0	0	0	0	-0.0409685392324185	0.0561761358930162	0.272842105263158
CAAGGGAAGATCGGTG-1	6.70659196947972	1.89824814346669	Class. Mono	146	0	0	0	0	0	0	0	0	-0.0379271384276801	-0.0422466024921848	0.0457368421052632
CAATTTCGTAACATAG-1	-9.40009700680812	8.38283962753651	NK	0	0	0.197266666666667	0.1132	0	0	0	0.389583333333333	0.484066666666667	-0.0575835066243761	0.0688391234814702	0
CAATTTCTCGAGATGG-1	-7.95106708432277	4.76147837189076	CD8 TEM	0	0	0	0	0	0.148266666666667	0	0.48675	0	0.0704828759930756	0.00250110382539424	0.0833333333333334
CACAGATAGGCCTAAG-1	11.5148810205356	3.28609056022999	Class. Mono	0.0546666666666666	0	0.5042	0	0.0546666666666666	0	0	0.203166666666667	0	0.0288732323590774	0.0470422177827347	0.0936140350877193
CACAGATAGGGTTGCA-1	-8.77702628995021	5.90297741440175	CD8 TEM	0	0	0.1358	0.1358	0	0	0	0.638833333333333	0.191666666666667	0.00740438288947642	-0.0210560110576576	0.0413859649122807
CACAGATAGTCACGCC-1	2.00844979857365	-7.90651851150157	MG	0	0.319888888888889	0	0	0	0	0	0.18675	0	0.106596910524411	0.00461846933930867	0.186631578947368
CACAGGCAGAATCGCG-1	2.75092375849644	-6.89552216979625	MG	0	0.422333333333333	0	0	0.0560666666666667	0	0	0	0	-0.00138741337647584	-0.00910143800336473	0.324438596491228
CACATGATCTGCAGCG-1	3.9454883394138	1.99205679443715	MG	0.181333333333333	0	0.00793333333333335	0.00793333333333335	0.0145333333333333	0	0	0	0	-0.000566278529827671	-0.0275340479181598	0.379614035087719
CACCGTTTCTGGACCG-1	11.1048573312656	3.04217643288014	Class. Mono	0	0	375	0	0	0	0	0	0	0.0130519758002203	0.0303855435512079	0.145929824561403
CACGGGTTCCGAGTGC-1	2.38932288264195	-5.28779416534069	MG	0.127133333333333	0.513888888888889	0	0	0	0	0	0	0	0.00637108097302801	-0.0546532559590854	0.278649122807018
CACTAAGCAGCACAAG-1	-8.03179370785793	6.06991142776845	CD4 TEM	0	0	0	0	0	0	0	0.249666666666667	0.3108	-0.0328540634117573	0.020121878336009	0
CACTGAATCTTTCCGG-1	2.36451113795201	-6.50619273635509	MG	0.0336	0.639666666666667	0	0	0	0.188466666666667	0	0	0	-0.00142868568071304	-0.0437962105315136	0.369245614035088
CACTGTCTCAATGCAC-1	9.76887882327	0.0720698237144719	Non-Class. Mono	0.185666666666667	0	0.527533333333333	0	0.0131333333333333	0	0	0.246583333333333	0	-0.0175848627357582	-0.0630680206586069	0.10159649122807
CACTGTCTCCCGGTAG-1	2.67629254435459	-6.99850373717906	MG	0.120933333333333	0.399333333333333	0	0	0	0.120933333333333	0	0	0	-0.0588140610318666	0.00375086693659762	0.272350877192982
CAGAGCCAGCCACAAG-1	-10.1554690542324	8.33397717026112	NK	0	0	0.182533333333333	0	0	0	0	0	0.43	0.00859866874756234	0.0376300635093874	0.0711228070175438
CAGAGCCGTTGTGCCG-1	10.4723242578403	2.52584094551442	Class. Mono	0.0756666666666667	0	0.632133333333333	0	0	0	0	0.0939166666666666	0	-0.0152166617522962	0.018621352146638	0.0918947368421053
CAGATACGTGCTATTG-1	5.75621307467381	-7.45364671203258	MG	0	0.492888888888889	0	0	0	0.145866666666667	0	0	0	-0.0381301806061912	-0.0580213727309922	0.273649122807018
CAGATCAAGACTACGG-1	-7.1990224065884	4.54984802749989	CD4 TEM	0	0.196333333333333	0	0.118733333333333	0	0	0	0.492333333333333	0.355866666666667	-0.0323894540341189	0.0207225159242063	0
CAGATCAGTGGAGGTT-1	2.2220312414066	-7.05206780883434	MG	0	0.237777777777778	0	0	0.1436	0	0	0	0	0.0804290129150575	-0.00954060142755021	0.170385964912281
CAGATCAGTGTGGTCC-1	3.1903659162418	-6.46691995116832	MG	0	0	0	0	0	0.162866666666667	0	0	0	-0.0401870130080561	-0.0549352527332759	0.271543859649123
CAGATTGAGGCCCGTT-1	2.49031389330784	-7.81564670058849	MG	0.260666666666667	333	0	0	0	0	0	0	0	-0.0548167105200072	-0.0258819949778073	0.142491228070175
CAGCAATCACTCCTGT-1	2.01941121195713	-8.47645717116954	MG	0.148866666666667	0.492444444444444	0	0	0	0	0	0	0	-0.045180392644546	-0.0156485060851725	0.172614035087719
CAGCCAGAGCATGTTC-1	2.08065283869664	-6.53266816589	MG	0	0.406222222222222	0	0	0	0.0454666666666667	0	0	0	-0.0436438067658855	-0.00530993427692036	0.385508771929825
CAGCCAGTCCAAGCAT-1	4.31567323779026	-0.00184150787951839	MG	0	0.0116666666666667	0	0	0.00793333333333335	0	0	0	0	0.0446664490130705	-0.0323830459251964	0.255894736842105
CAGGCCACATCGTTCC-1	2.9191678819553	-5.1713457629359	MG	0	0.227444444444444	0	0	0	0	0	0	0	0.0613642674285189	-0.0053395155428303	0.181912280701754
CAGGCCAGTAAGGAGA-1	3.49457061861912	-8.11694865676525	MG	0	467	0	0	0	0	0	0	0	-0.0356270498423416	-0.0117276473939943	0.208947368421053
CAGGCCAGTCGCTCGA-1	3.10515201662938	-7.11767058822277	MG	0.187133333333333	0.205666666666667	0	0	0	0.124333333333333	0	0	0	-0.0629087164066002	-0.0242465482622435	0.203543859649123
CAGTTCCAGATTAGAC-1	4.26152122591893	-8.72878699752452	MG	0.170733333333333	0.332777777777778	0	0	0	0.170733333333333	0	0	0	0.0797489727713874	-0.0253275293146723	0.148982456140351
CAGTTCCAGGACTATA-1	10.1235722360508	1.14826763418553	Class. Mono	0	0	0.371866666666667	0	0.00619999999999998	0.00619999999999998	0	0.2385	0	-0.0135200762491469	-0.0591030772497611	0.148070175438596
CAGTTCCTCCCGAGGT-1	7.23575580691258	1.82375103977559	Class. Mono	0.0114666666666666	0	0.349333333333333	0.175333333333333	0	0.134733333333333	0	0.231333333333333	0.00639999999999996	0.00126117951748228	0.018166361104879	0.133631578947368
CATACAGAGGAAGTGA-1	11.4380568323032	2.45269698646901	Class. Mono	0	0	0.528933333333333	0	0	0	0	0.115083333333333	0	0.00414101554657464	0.0408610807218919	0.113684210526316
CATACTTCATGAATCC-1	10.6082838830845	4.81954521683095	Class. Mono	128	0	0.254666666666667	0	0	0.184333333333333	0	0	0	-0.00337387650671487	0.00398474883844212	0
CATCAAGAGAAACTAC-1	5.8791083154575	-7.29323487731578	MG	0	0.239777777777778	0	0	0.184266666666667	0	0	0	0	-0.0295131883684095	-0.0277178893907562	0.155526315789474
CATCCACAGCGCCCAT-1	7.89023626421849	3.99008292702077	Class. Mono	0.1144	0	0	0	0	0.170133333333333	0	0	0	-0.0265337388618894	-0.0156569263922786	0.150736842105263
CATCCCAAGAGCCTGA-1	2.14587081049839	-5.97455935927989	MG	0.1054	0.647666666666667	0	0	0	0	0	0	0	-0.0526216440438625	0.033676707211272	0.315350877192982
CATCCCAGTGCATACT-1	2.10275686358372	-8.35296302291515	MG	0.147266666666667	0.243888888888889	0	0	0.147266666666667	0	0	0	0	-0.0316036904081981	0.0407460119452817	0.121210526315789
CATCGCTAGTGGTGAC-1	2.33629572962681	-6.55661921950939	MG	0	0.318333333333333	0.1508	0	0	0	0	0	0	-0.0375210389677353	-0.00761352100518023	0.228684210526316
CATCGGGCACGATTCA-1	9.96681392764012	0.925628907951094	Class. Mono	0.185533333333333	0	0.365333333333333	0	0	0	0	0.24275	0	-0.0124581949354597	-0.00137174943708566	0.152947368421053
CATCGTCCAGCTGCCA-1	2.78526151751438	-7.53822904082897	MG	0	0	0	0	0	0	0	0	0	0.0107143458297932	-0.0502777049114571	0.248035087719298
CATGAGTTCCTATGGA-1	5.83825624560276	-7.27249484511974	MG	0	0	0	0	0	0	0	0.0918333333333333	0	0.0603503378502207	-0.0227187557791427	0.0924385964912281
CATGCAAAGGCACCAA-1	-9.16132366086086	6.73420757797597	CD8 TEM	0.131333333333333	0	0.131333333333333	0.131333333333333	0	0	0	0.699083333333333	0.131333333333333	-0.0401475298715194	-0.0231803203072581	0.0402105263157895
CATGCTCTCCATCTAT-1	5.795818692197	-7.40816932174327	MG	0	0.254444444444444	0	0	0	0	0	0	0	0.00684681365451771	-0.035463787223161	0.123052631578947
CATGGATGTAGCTGCC-1	2.50693739031712	-6.94529586288097	MG	0.0262	0.355111111111111	0	0	0	0.194133333333333	0	0	0	-0.00810013005015046	-0.0671711023731107	0.259719298245614
CATGGATGTGGGTTGA-1	2.42188323115269	-8.65652423354747	MG	0	0.333666666666667	0	0	0	0	0	0	0.113066666666667	-0.0605488755058706	-0.0252324409090821	0.0824035087719298
CATGGTACATGAAAGT-1	2.27561128710667	-6.25059180709484	MG	0.330466666666667	0.579555555555556	0	0	0	0	0	0	0	-0.0264129830281771	-0.0454459272652262	0.351263157894737
CATTCTAAGAGACAAG-1	10.3035734949009	4.78477711227772	Class. Mono	0	0	0.196533333333333	0	0	0.282933333333333	0	0	0.142133333333333	-0.0403518893756349	-0.0450038580342469	0.0430526315789473
CATTGAGGTAACGGTG-1	1.70773327921788	-7.72471576186778	MG	0	0.331111111111111	0	0	0	0	0	0	0	-0.0398387061943629	0.0118197045539234	0.188526315789474
CATTGAGGTTGTCAGT-1	1.85837817763249	-8.04613833877208	MG	0	0.329777777777778	0	0	0	0.152266666666667	0	0	0	-0.0361761798304269	-0.0429550295823472	0.0854385964912281
CCAATTTAGCGTTAGG-1	3.01316583727757	-8.89884047958019	MG	0	0.504111111111111	0	0	0.1038	0.1038	0	0	0	0.120973205676785	-0.00451852541840173	0.190263157894737
CCACAAATCTTGTTAC-1	2.75241458987156	-5.90788703414562	MG	0.160533333333333	301	0	0	0.160533333333333	0	0	0	0	-0.02518288713287	0.00402818093995429	0.323789473684211
CCACACTGTCCTGGTG-1	5.55421960925022	-1.45311313125255	CAMs	0.2492	0.130666666666667	0	0	0.157333333333333	0.157333333333333	0	0	0	0.00788988647188117	0.103199305238196	0.261578947368421
CCACCATCAGACCTAT-1	2.2221955118076	-7.15598302337291	MG	0	0.327111111111111	0	0	0	0	0	0	0.1512	-0.0429025785693565	0.000803192310080254	0.184947368421053
CCACGAGAGGAACTAT-1	3.26053751086155	2.09737844017384	MG	0.0996	0	0	0	0	0	0	0	0	-0.0130529300478467	-0.00329617220599179	0.251052631578947
CCACGAGAGTTGCGAG-1	-5.20197498227199	6.01734823730824	CD8 TEM	0	0	0	0	0	0.144866666666667	0	0	0.144866666666667	-0.0629510693770923	-0.0585259238010397	0.0553333333333333
CCACTTGCAGTGCCTG-1	2.17466199969212	-5.99880938979747	MG	0.128333333333333	0.212333333333333	0	0	0	0	0	0	0	-0.0537708008773041	-0.0183178520094651	0.40478947368421
CCATAAGCATGAGTAA-1	2.45460188959996	-8.17476993056896	MG	0.113533333333333	0.520444444444444	0	0	0.113533333333333	0	0	0	0	0.00557706467708785	-0.0705099079481134	0.289859649122807
CCATAAGGTCACTCAA-1	-9.5225440206631	8.22665829208729	NK	0	0	0	0	0	0	0	0.244416666666667	0.375466666666667	0.00687055532433557	-0.0127494580860981	0.101017543859649
CCCATTGCAAATACAG-1	-5.53159963513454	-8.37062793227794	B intermediate	0	0	0	0.152666666666667	0	0	0	0	0	-0.0472134952136506	0.0016754309209267	0.0458245614035088
CCCGAAGGTCGATTAC-1	-4.15079128171047	5.42125029114125	CD8 TEM	0	0	0	0	0	0	0	0.07875	0	-0.0490924001242166	0.0754198343707469	0.0223684210526316
CCCTCAATCCCAGCGA-1	2.73582161044041	-0.930357508388781	MG	0.168066666666667	0	0.0962666666666666	0	0	0.0962666666666666	0	0	0	-0.0044479083597344	0.126330531239559	0.198385964912281
CCCTCTCTCGCAGTTA-1	9.79851711367527	4.25225777176259	Class. Mono	0	0	0	0	0.1752	0	0	0	0	-0.0346912305364232	-0.0213306813535125	0.0987368421052631
CCCTTAGCAGGAAGTC-1	9.13419807528416	1.14021218565343	Class. Mono	0	0	0.2108	0	0	0	0	0.0109166666666667	0	-0.00748737066409413	-0.0293608820699433	0.116280701754386
CCGCAAGGTCCAGCGT-1	2.38754880999485	-0.406574539867662	MG	0.133333333333333	0.368777777777778	0	0	0	0.2448	0	0	0	-0.0554120595151536	0.03375589615171	0.310649122807018
CCGCAAGGTTTAAGGA-1	-9.25499832058986	5.15424532440541	CD8 TEM	0	0	0.133733333333333	0	0	0.133733333333333	0	0.469333333333333	0.1924	-0.0548697100779521	-0.0112331676971685	0.110526315789474
CCGGACAGTTTATGCG-1	3.81488550280491	-7.95764499160411	MG	0.108266666666667	0.505333333333333	0.108266666666667	0	0	0.108266666666667	0	0	0	0.0290335783217442	0.0035176909799134	0.184280701754386
CCGGTGAGTTCCGTTC-1	5.14676988696019	-8.15978961440685	MG	0	0.214555555555556	0	0	0	0	0	0	0	0.00841829990045369	0.0543276488718526	0.189526315789474
CCGGTGATCCCAAGCG-1	2.2296634969608	-8.11738639327648	MG	0	0.333111111111111	0	0	0	0	0	0	0	-0.0490902714793014	-0.01264050873332	0.320052631578947
CCGTTCAGTGTTGCCG-1	5.7633069810764	-7.30724721404674	MG	0	0.328222222222222	0	0	0.0360666666666667	0	0	0	0	0.0158159976600714	-0.0275539325976479	0.109649122807018
CCGTTCATCAGCGCAC-1	-7.84412204648098	5.77620882538197	CD8 TEM	0	0	0	0	0	0	0	0.46525	0	0.0664386797426576	0.088104536565062	0.0699649122807018
CCTCAACCATGAGATA-1	5.61408699129978	-7.46761088821056	MG	0.0745333333333333	0.122666666666667	0	0	0.184066666666667	0	0	0	0	0.0146404503218614	-0.073476682227377	0.0863157894736842
CCTCATGGTCACCCTT-1	-6.83075057889064	4.35044235733388	CD4 TEM	0	0	0	0	0	0	0	344	0.231733333333333	0.0759317788114498	0.10522521404133	0
CCTCTAGGTCATAGTC-1	1.78420007800022	-7.83330493423107	MG	0.149933333333333	0	0	0	0	0	0	0	0	-0.056242664060093	-0.0510011026198218	0.0974561403508772
CCTCTCCGTATCGTAC-1	2.39543569659153	-5.78086286040904	MG	0.132666666666667	0.219555555555556	264	0	0	0	0	0	0	0.00242845065063014	-0.0110620735112114	0.0929649122807018
CCTGCATAGAGCACTG-1	3.05175126170079	-6.82495646926525	MG	0.0842666666666667	0.328666666666667	0	0	0.0842666666666667	0.191466666666667	0	0	0	-0.0415858633473549	-0.0654389526235321	0.425982456140351
CCTGCATTCCGGCTTT-1	-7.80342590237697	5.29896206405995	CD8 TEM	0	0	0.121133333333333	0	0	0	0	0.709916666666667	0.121133333333333	0.12804531709342	-0.0693857772793671	0.116631578947368
CCTGTTGCATTGGCAT-1	2.79754341219822	-8.07510905715587	MG	0.15	0.456777777777778	0	0	0.358266666666667	0	0	0	0	0.124141612847353	0.00412191445613834	0.283280701754386
CCTTGTGAGCGTCTCG-1	2.40367973421971	-5.53863912078502	MG	0	0	0	0	0.190933333333333	0.1494	0	0	0	-0.033547390634147	-0.0424145151166509	0.237473684210526
CCTTTGGTCTCTCTAA-1	3.137779837598	3.19225568321583	MG	0	0.242111111111111	0	0	0	334	0	0	0	0.0794690177149969	0.049616466495704	0.236052631578947
CGAAGGATCAAGAGTA-1	-5.49557649518093	-7.96268611404064	B intermediate	0.186066666666667	0	0.1364	0	0	0	0	0	0	-0.0535151229965374	-0.0598952444918311	0.0415438596491228
CGAGGCTCAACGTATC-1	-8.61872398282131	6.7883882000768	CD8 TEM	0	0	0	0.126133333333333	0	0	0	0.935083333333333	0.6864	0.000747408844277493	0.0249921244000612	0.0716842105263158
CGAGGCTCATGAATCC-1	2.24117029284397	-6.90380959960582	MG	0.2616	0.477555555555556	0.1726	0	0	0.0903333333333334	0	0	0	-0.0543980188982664	0.024761603438032	0.266175438596491
CGAGTGCAGGTCACCC-1	-9.00315009976467	8.11473555115101	NK	0.111666666666667	0	0.195333333333333	0.176733333333333	0	0	0	0.386583333333333	0.570733333333333	-0.0234613454669229	0.121754918750541	0.113666666666667
CGAGTGCCAGCCTTCT-1	3.41036069964329	-9.11308341476085	MG	0	0.328111111111111	0	0	0	0	0	0	0	-0.050400539289873	0.0196905943846509	0.272298245614035
CGAGTGCTCACCTTAT-1	3.21243155573765	-8.03458171340587	MG	0.130533333333333	216	0	0	0	0	0	0	0	-0.0496600686085354	-0.0261077548102683	0.226315789473684
CGATGCGGTACACTCA-1	2.50553405856053	-6.89540343734386	MG	0.139066666666667	0.555333333333333	0	0	0	0	0	0	0	0.000938909671257239	0.0336050118194147	0.166877192982456
CGCATGGTCTATCGGA-1	2.44865406130711	-7.37763791534069	MG	0	0.493555555555556	0.0987333333333333	0	0	0.196133333333333	0	0	0	-0.0209246042928774	0.00256029329993214	0.324385964912281
CGCGTGACACGGCACT-1	2.62664402102391	-6.28940444442394	MG	0.186066666666667	216	0	0	0.130533333333333	0	0	0	0	-0.0395394251666894	-0.0570407434758696	142
CGGACACAGCTATCCA-1	-8.74309074307521	7.91538567093251	CD8 TEM	0	0	0.111866666666667	0	0	0	0	0.703833333333333	0.306333333333333	-0.0489215170886024	0.0105606133907368	0.0641754385964912
CGGACACCAACACGAG-1	-8.97812282467922	7.04590220001576	NK	0	0	0	0	0	0	0	0.474333333333333	0.515266666666667	-0.0339365507714022	0.108537201555719	0.0419473684210526
CGGGACTGTCTATGAC-1	3.98836458300511	-7.8485713526881	MG	0	0.500444444444444	0	0	0	0	0	0	0	-0.00621158436231702	-0.0423907153691165	0.16580701754386
CGGGCATAGGCTATCT-1	1.66749513720433	-7.75166755172374	MG	0	0.323333333333333	0	0	0	0	0	0	0	0.0849516388345599	-0.0382330877489019	0.14059649122807
CGGGCATGTTGCTGAT-1	2.12653434847752	-8.37268691512706	MG	0	0.576444444444444	0	0	0.149466666666667	0	0	0	0	-0.0322070956820968	-0.0500682115278584	0.210982456140351
CGGGTCAAGCCTGTGC-1	5.24247253512303	-8.13917117568614	MG	0	0.448777777777778	0	0	0	0.0810666666666666	0	0	0	-0.0273840322137674	-0.0137123663797384	0.111894736842105
CGTAAGTTCGTGGGAA-1	2.34180653666417	-6.92605119201305	MG	0	0.331444444444444	0	0	0.167866666666667	0.0753333333333334	0	0	0	-0.0122551351373336	-0.0895609069686481	0.32919298245614
CGTAATGCATGGACAG-1	2.1503428277866	-6.29308133575084	MG	0.176066666666667	0.458333333333333	0	0	0.190933333333333	0.1012	0	0	0	-0.0504428736569067	-0.00609382394495282	0.182017543859649
CGTAATGTCATTCACT-1	3.89160192583958	-2.44938378783824	MG	0	0.308555555555556	0	0	0.270133333333333	0.1518	0	0.0255833333333333	0	0.0265363525963508	-0.00599335504020178	0.156736842105263
CGTAGTATCTCGCAGG-1	-8.53474437619289	6.68511194733021	CD8 TEM	0	0	0	0	0	0.138066666666667	0	477	0.2748	0.00324966585537947	-0.0525467710511464	0
CGTGAATGTAAGATAC-1	5.7870992479221	-7.48322539779308	MG	0.0627333333333333	0.384666666666667	0	0	0.162866666666667	0.0627333333333333	0	0	0	0.0207757887773198	-0.0555090349679373	0.16578947368421
CGTGAATGTCTAATCG-1	3.32080495928685	-8.35721641036632	MG	0	0.315444444444444	0	0	0	0	0	0	0	0.105525626808609	0.0603173949228044	0.0762456140350877
CGTGATACATTGAAAG-1	1.84890270804325	-8.25101333114269	MG	0	0.323111111111111	0	0	0	0	0	0	0	0.0306111107077069	0.0494898812996086	0.200263157894737
CGTGATAGTTTCGCTC-1	-2.76069008732875	-2.86967044326427	pDC	0	0	0.2008	0	0.199666666666667	0.8466	0	0	0.2004	-0.0597675369713588	0.0417216889647507	0.0878421052631579
CGTGTCTTCGGTGCAC-1	2.67341292475621	-4.33081965896251	MG	0.144533333333333	0.326666666666667	0	0	0	0	0	0	0	-0.0556200648569287	-0.053367016998655	0.284842105263158
CGTTAGAAGATGGGCT-1	1.66332781886021	-8.14657073470714	MG	0	0.333555555555556	0	0	0	0.160266666666667	0	0	0	-0.0394553600209374	-0.0464334521822032	0.0988771929824561
CGTTGGGAGGAGGTTC-1	1.71585524653355	-7.96775775405528	MG	0.16	0.587111111111111	0.16	0	0	0.16	0	0	0	-0.0260264813427604	-0.0386040921080855	0.0477543859649123
CGTTGGGAGTGGTTCT-1	9.8931053933994	0.622233755859114	Class. Mono	115	0	0.186866666666667	0	0	0	0	0.238166666666667	0	-0.0487510190034012	0.0210384762205359	0.116368421052632
CTAACCCCATATGCGT-1	3.30486071680943	-7.07823424789073	MG	0.0834666666666667	769	0	0	0	0.0834666666666667	0	0	0	-0.072230339631941	-0.0821903913342754	0.0924561403508772
CTAACCCGTCTAGGTT-1	3.86737669085423	-8.19447379562023	MG	0	0	0.1354	0	0	0	0	0	0	-0.0536958203712901	-0.0101753744668192	0.18019298245614
CTAACTTCAAGACCTT-1	-10.9124404134854	8.52940983322499	NK	0	0	0.1104	0.1104	0	0	0	0.464333333333333	0.3532	-0.0481817533767538	-0.0245329163165734	0.109701754385965
CTAAGTGGTCAGGTAG-1	4.21776474093357	-8.45596175643566	MG	0	0.596111111111111	0	0	0.0684666666666667	0.159733333333333	0	0	0	-0.0412995248882006	-0.0867193931451555	0.248526315789474
CTAAGTGTCCATCTGC-1	2.52648842905918	-7.18163829299571	MG	0	0.803222222222222	0	0	0	0	0	0	0	-0.0168976861140811	-0.0460493963591504	0.252245614035088
CTACAGACACGTAGTT-1	-6.84973346615871	1.96166021374104	CD4 TCM	0	0	0	0	0	0.175466666666667	0	0.51625	0	0.108304813094352	0.0190069865980631	0.0637543859649122
CTACAGATCGAGTGGA-1	2.78101242159764	-5.62101798507335	MG	0.0843333333333334	0.421555555555556	0	0	0.170866666666667	0.0843333333333334	0	0	0	0.015979128635767	0.0145115415033023	0.20019298245614
CTACCCAAGGACGCAT-1	5.25360429858128	-8.17173915359142	MG	0.163466666666667	0.404333333333333	0.0814	0	0.0814	0.0814	0	0	0	0.00429681893308998	-0.0714353820063095	0.143333333333333
CTACCCACAAATTGCC-1	-7.42174732113918	5.85729832199452	CD4 TEM	0.1306	0	0	0.1306	0	0	0	0.410666666666667	0.183533333333333	0.100770483877499	0.0697107721952702	0
CTACCCAGTAACGATA-1	2.63343489741246	-8.66648822280528	MG	0	0.522555555555556	0	0	0	0.1802	0	0	0	0.00255617989099426	-0.0390849561604026	0.202894736842105
CTATAGGCAATAGGGC-1	5.74711216067234	-7.45793824645641	MG	0	0.302666666666667	0	0	0.107733333333333	0	0	0	0	-0.0511119082502258	-0.0395891276008803	0.238631578947368
CTATCCGTCCTTCAGC-1	5.30774343584935	-8.19637637588146	MG	0.1524	0	0	0	0	0	0	0	0	0.000817194487049408	0.00586650112048075	0.0258771929824562
CTATCTACAAACGTGG-1	2.78027165507237	-8.34431891891124	MG	0	0.5	0	0	0	0.238666666666667	0	0	0	0.00536346314355814	-0.0592485663702071	0.171982456140351
CTCAATTTCTGATTCT-1	1.77565563296238	-7.87156253310802	MG	0	0.521777777777778	0	0	0	0	0	0	0	-0.0347365621443812	-0.000342914472065727	0.377228070175439
CTCAGGGGTCTGATCA-1	5.11162508105198	-0.126156859127306	MG	0	0	0	0	0	0	0	0	0	-0.0515411343137736	-0.0740597556514099	0.308070175438596
CTCAGTCAGAACCCGA-1	1.62291825388829	-8.13415675613048	MG	0	0.322444444444444	0	0	0	0	0	0	0	-0.029399779134824	-0.0329028953604055	0.0481228070175439
CTCAGTCGTAGCTGCC-1	9.41516006564061	0.947436995776869	Class. Mono	0	0	0.329066666666667	0	0	0	0	0.2405	0	-0.0570021887584917	-0.0289388533508107	0.0716842105263158
CTCATGCGTGATCGTT-1	2.68557561015049	0.694763131412245	MG	0.5308	0.119777777777778	0	0	0.230333333333333	0.0728	0	0	0	-0.00744054610168592	-0.0195507818953617	0.289894736842105
CTCATGCTCATGGCCG-1	3.18467629527012	-8.44294314834239	MG	0	0.329666666666667	0	0	0.122733333333333	0	0	0	0	0.00513302266998743	-0.0569358415353746	0.168228070175439
CTCCAACCAGATCCAT-1	-5.95263587857326	1.60802835968373	CD4 TCM	0	0	0.186933333333333	0	0	0	0	0.698666666666667	0	0.104467492178073	0.0317224316457436	0.0304210526315789
CTCGAGGGTGCGTGCT-1	5.74613655184666	-7.42696385833385	MG	0	0.498666666666667	0	0	0	0.103533333333333	0	0	0	-0.0113470811906888	-0.031088207414035	0.188701754385965
CTCTCAGCATTGTGCA-1	-5.18407451535305	8.4868893101537	CD4 Proliferating	0	0	0	0.0818666666666666	0	0	0	0.3435	0.267933333333333	0.473507553496018	1.07708399107817	0
CTCTCAGGTGCAGTGA-1	2.89987409686009	-6.50720744582775	MG	0.178866666666667	0.296555555555556	0	0	0	0.178866666666667	0	0	0	-0.00330566853742333	-0.0303808291060428	0.171491228070175
CTCTCGACATGAGAAT-1	-7.21809541607937	5.19719213989613	CD4 TEM	0	0	0	0	0	0	0	794	0.198266666666667	-0.054034869076551	-0.0026569740689082	0
CTCTGGTGTGCACAAG-1	-5.84998285199245	-7.8881574198878	B memory	0	0	0	0	0	0.276333333333333	0	0	0	-0.037027625207559	0.0155270028647534	0
CTGAATGTCACCCTCA-1	-7.47194206143459	5.99381680038807	CD8 TEM	0	0	0	0	0	0	0	0.78125	0.196266666666667	0.175421702741039	-0.0543233524766537	0
CTGAGGCAGCTAATGA-1	1.75717139815251	-7.37637238952281	MG	0.158933333333333	0.330444444444444	0	0	0	0	0	0	0.158933333333333	-0.0376393499669289	-0.0327842668780928	0.0984035087719298
CTGCAGGGTAGGAAAG-1	2.82852924441258	-6.98327260467174	MG	0.0722666666666667	0.327888888888889	0	0	0.0722666666666667	0.0722666666666667	0	0	0	-0.03282822924387	-0.0862363744506692	0.190298245614035
CTGCGAGGTGGGTCAA-1	-6.34037601376613	-8.78538184615734	B naive	0	0	0	0	0	0.377533333333333	0	0.2245	0	0.0327731289678784	-0.0574247321791473	0
CTGCTCATCGCACTCT-1	8.16072357272068	3.14617151764271	Class. Mono	0.0369333333333334	0.0303333333333333	0.374733333333333	0	0	0.319733333333333	0	0.02325	0	-0.0348044352227644	-0.0631891909045673	0.206543859649123
CTGTAGATCGACGATT-1	1.82253099059025	-8.24411731216075	MG	0	0.538222222222222	0	0	0.1626	0	0	0	0	-0.023137588247914	-0.00261080787078367	0
CTGTCGTAGTCTGGAG-1	9.97911918734471	4.12497419861195	Class. Mono	0.0676666666666667	0	188	0	0	0	0	0	0	-0.0545861125888152	-0.00891168108783723	0.115894736842105
CTGTCGTGTACGCTTA-1	5.75316608523289	-7.46059518310192	MG	0	0.301222222222222	0	0	0	0.0905333333333334	0	0	0	0.0166219100160592	-0.0238541729746563	0.158491228070175
CTGTCGTTCGGCCCAA-1	2.80481255625645	-5.00302606078746	MG	0.264266666666667	0	0	0	0	0	0	0	0	-0.0384258113290898	-0.0586081413180824	0.393491228070175
CTGTGAAGTATCACCA-1	-8.86093055630764	6.3391408398473	CD8 TEM	0	0	0	0	0	0	0	0.484666666666667	0.323866666666667	0.149425223947634	0.130045905465573	0.0785964912280702
CTTAGGAAGGGCCAAT-1	3.18037260149876	3.14621610191701	MG	0.3042	741	0	0	0	0	0	0	0	-0.0481243845239569	0.0569203832948492	0.409543859649123
CTTCCGAGTCTGTGAT-1	2.5106316862003	-8.64372878524425	MG	0.147666666666667	0.244555555555556	0	0	0	0.147666666666667	0	0	0	0.022637039306353	-0.0499007909627508	0.121526315789474
CTTCTCTGTGAACCGA-1	7.02260149096409	1.98501915481923	cDC2	0	0	0	0.156133333333333	0	0.381466666666667	0	0.1945	0	-0.0136710084749421	-0.00799644395259494	0.134245614035088
CTTGAGAAGGACTATA-1	3.47405565356175	3.0831708386266	MG	196	0	0	0	0.1538	0	0	0	0	0.0215042271477026	-0.050744929906336	0.308561403508772
CTTTCAAAGTCGAATA-1	2.49042833422581	-0.113625280586504	MG	0	0	0	0	0.184733333333333	0	0	0	0	-0.0335523317724628	1.57165418345831e-05	0.155912280701754
CTTTCAAAGTCTTCCC-1	-7.34684669400295	6.75519222763417	CD8 TEM	0	0	0	0	0	0.119333333333333	0	0.386166666666667	0.369333333333333	-0.0449041041270086	0.0151088449170235	0
GAACACTCAAGAATGT-1	2.16159809206883	-6.61654715987804	MG	0	0.315888888888889	0	0	0	0.190466666666667	0	0	0	0.0160012105006749	-0.00347483915738023	0.143982456140351
GAACGTTAGCCAGAGT-1	-9.36977016354641	6.74303001907704	CD8 TEM	0	0	0	0.185733333333333	0	0	0	0.492666666666667	0.4812	-0.0336206651844701	-0.0400741267371968	0
GAACGTTCAGGTACGA-1	10.2096804437534	5.05011934784291	Class. Mono	0.154466666666667	0	0	0.154466666666667	0	0	0	0	0	-0.02380803484885	-0.0518225290485161	0.0462982456140351
GAACGTTGTGGCATCC-1	10.3672903833286	1.06650776413319	Class. Mono	0	0	0.539733333333333	0	0	0	0	0.143583333333333	0	-0.0296637266509236	-0.050760870617761	0.0812982456140351
GAACGTTTCGTTAGAC-1	2.66736043070713	-1.2042488381541	MG	0	0	0.192533333333333	0	0.159866666666667	0	0	0	0	0.0269986478161105	0.0112543384055676	0
GAAGCCCCAAGCGCAA-1	-9.2048760595425	6.9300775006139	NK	0	0	0	0	0	0	0	0.477416666666667	0.476066666666667	-0.0298776251551568	-0.0302808088725675	0.0444210526315789
GAAGCCCGTTTACCTT-1	3.31848204707066	-4.8292875811732	MG	0.0738	0.568111111111111	0	0	0.0738	0	0	0	0	-0.0659345417166237	-0.0266876425361676	0.214157894736842
GAAGCGAGTACGGATG-1	6.20859420870701	-2.36921792480113	CAMs	0.544266666666667	0	0	0	0	0.180066666666667	0	0	0	-0.0151496465467606	0.00739165460412587	0.132228070175439
GAATCGTAGATTGTGA-1	10.9647921380893	3.24690718201039	Class. Mono	0.156533333333333	0	397	0	0	0	0	0	0	-0.0257542698068944	-0.0292184137448653	0.0868771929824561
GAATCGTCAAGTATAG-1	2.99772775744358	-8.64900641891124	MG	0	0.232444444444444	0.1404	0	0.1404	0	0	0	0	-0.0425158736311768	-0.00180899441682821	0.165736842105263
GACCAATCAGTTCTAG-1	3.19464600657383	-7.54190879317882	MG	0	622	0	0	0	0	0	0	0	-0.0698931528259164	-0.0456489318415909	0.176614035087719
GACCCAGAGTGCCCGT-1	3.20697391604344	-7.89452605697277	MG	0.0877333333333333	0.477333333333333	0	0	0	0	0	0	0	-0.0245351696233163	-0.0377170173918149	0.243175438596491
GACCTTCTCGGAAACG-1	3.87625110720555	-8.1159406230128	MG	0	0	0	0	0	0.196466666666667	0	0	0	-0.0286751720650613	0.0867102566343112	0.132017543859649
GACGCTGTCGTAACAC-1	2.64381540392796	-7.9929051921046	MG	0	0.478444444444444	0	0	0	0	0	0	0	-0.0646323745797283	-0.0544766574459129	0.31921052631579
GACTCAAAGAGCATTA-1	2.0434583482639	-6.3138919398463	MG	0.105266666666667	0.325888888888889	0	0	0	0	0	0	0	-0.0083548955938641	0.0114940216630694	317
GACTCAAGTAAGTCAA-1	2.62975228403965	-8.52595572921398	MG	0.135466666666667	0.312333333333333	0	0	0	0	0	0	0	0.0129854084885714	-0.00832813500483234	0.177368421052632
GACTTCCCATGCAGGA-1	5.64348877047459	-7.5228386447108	MG	0	0.376555555555556	0	0	0.1946	0.0434666666666667	0	0	0	-0.0799909690327512	-0.0290814564866885	0.149771929824561
GAGAAATTCCTATTGT-1	5.43171012972752	-8.11706881972911	MG	0.0797333333333333	0.307666666666667	0	0	0.243266666666667	0.158133333333333	0	0	0	-0.0613082308514335	-0.0460245474557562	0.0751052631578948
GAGACCCTCATGCCCT-1	2.7515391168491	-9.05470900985362	MG	0.276133333333333	0.497111111111111	0	0	0.369666666666667	0	0	0	0	-0.0657289323898458	-0.0748070853030088	0.130035087719298
GAGATGGCACAGAAGC-1	2.49466002558628	-6.29435019942882	MG	0	0	0	0	0	0.148933333333333	0	0	0	-0.0244251430703441	-0.00488734825997349	0.174368421052632
GAGATGGGTATGACAA-1	2.36438596819798	-8.28309207412364	MG	0	0.328777777777778	0	0	0.151133333333333	0	0	0	0	-0.0442844668916128	-0.0545026147434726	0.135210526315789
GAGATGGTCCGCAACG-1	-6.7770310583218	-8.34024672958019	B naive	0	0	0.184733333333333	0	0	0.142133333333333	0	0.238333333333333	0	-0.0430227123055688	-0.0395621188834354	0
GAGCCTGAGGTGAGCT-1	2.58923376177708	-7.91019111129405	MG	0.146666666666667	0.242888888888889	0	0	0	0.146666666666667	0	0	0	0.0209805824080503	-7.33935236622851e-06	0.0558596491228071
GAGCCTGGTTGGGATG-1	5.24130333041111	-8.07905440780284	MG	0	0.315555555555556	0.0236666666666666	0	0.0236666666666666	0	0	0	0	-0.0261967999774669	-0.00441136947396215	0.0774912280701754
GAGGCCTCAGGCATGA-1	3.00588787173191	-7.31753259154918	MG	0	0.331888888888889	0	0	0.142266666666667	0	0	0	0	-0.0627406660147541	-0.0703081761795713	0.179473684210526
GAGGGTACATTGACTG-1	2.5930815992252	-8.24018149825694	MG	0.1904	0.490888888888889	0	0	0	0.0958666666666667	0	0	0	-0.0663223916519642	-0.0818096742176292	0.217333333333333
GAGTCTAAGAGGCCAT-1	5.79523075198094	-7.17962890121105	MG	0.1406	0	0	0	0	0.1836	0	0	0	-0.01550566009591	-0.0807950423204548	0.253105263157895
GAGTCTAGTCGCGTTG-1	10.0032061395542	0.93796158579228	Class. Mono	0.1714	0	0.0786	0	0.133733333333333	0	0	0.23725	0	0.0251862715998228	-0.0143189030257551	0.0986842105263158
GAGTGAGAGATGCTTC-1	4.80278432940403	-8.08416324111583	MG	0	0.242111111111111	0	0	0.1904	0	0	0	0	-0.0416380840906189	-0.054053856116836	0.120368421052632
GAGTGTTGTACGACAG-1	2.25433576678196	-6.59051280471446	MG	0.133466666666667	0.552444444444445	0	0	0	229	0	0	0	0.0805188245508201	-0.0533668626222976	0.443666666666667
GAGTTTGTCTCACGAA-1	5.76980341051976	-7.42393832656505	MG	0.156133333333333	0	0	0	0	0.0787333333333333	0	0	0	0.0250338119962573	0.0881357749694331	0.0779298245614035
GATCACACATCCTTGC-1	3.20535362337986	-7.19103293868663	MG	0.1328	0.307333333333333	0	0	0	0	0	0	0	-0.0563715367816647	-0.00904341684041741	0.161842105263158
GATCAGTCAACTCGTA-1	5.41151655291478	-8.42186217757823	MG	0	0.330111111111111	0	0	0	0	0	0	0	0.0109506745809499	-0.0434403064992808	0.031719298245614
GATCAGTGTCCGCAGT-1	2.87571585749546	-7.31480317565563	MG	0	0.446222222222222	0	0	0.0732	0.145066666666667	0	0	0	-0.0710660739148177	-0.0537963996752526	0.203929824561404
GATCCCTAGCACTCGC-1	3.40967524622837	-1.75834327193859	MG	0.125466666666667	0.414444444444444	0	0	0	0.125466666666667	0	0	0	-0.0416226274997521	0.024085685377042	0.2
GATGACTCATTAAGCC-1	-5.93407594586452	5.27476543930409	CD8 TEM	0	0	0	0.169466666666667	0	0	0	0.304916666666667	0.195733333333333	-0.0581112421961762	0.0687037737952374	0.0257368421052632
GATGACTGTGTTCCAA-1	2.80650604342381	-5.07374673339488	MG	0.211066666666667	0.175444444444444	0	0	0	0.1062	0	0	0	-0.0564038255610806	0.0143153674263923	0.292631578947368
GATGAGGGTGCGTGCT-1	2.34530795191685	-8.0133433863795	MG	284	0.316777777777778	0	0	0.142666666666667	0.142666666666667	0	0	0	-0.0376258076904959	0.0472483991868753	0.219157894736842
GATGATCTCAACACGT-1	2.97750294779698	-6.37105184051158	MG	0.185933333333333	0	0	0	0.126866666666667	0.2524	0	0	0	-0.0575815309446653	0.0415566210616452	0.222280701754386
GATGCTATCCCGATCT-1	5.56112468813816	-7.89497619125011	MG	0	0.376888888888889	0	0	0	0.0295333333333333	0	0	0	-0.0253701208187303	-0.0358205779448378	0.122859649122807
GATGGAGAGCCACAAG-1	-8.57720767880519	6.4323934986913	CD8 TEM	0	0	0	0	0	0	0	0.450833333333333	0	0.0503128489071039	-0.00752604107083969	0.0873508771929824
GATTGGTGTAGTGATA-1	5.53928983782688	-7.54674725982311	MG	0.167933333333333	0.435555555555556	0	0	0.167933333333333	0	0	0	0	-0.00899042457632884	-0.0027750781127195	0.126859649122807
GATTTCTGTCCACATA-1	3.14981830691258	-6.91565661880138	MG	0	0.185777777777778	0.1124	0	0.223466666666667	0	0	0	0	-0.0596457051005425	-0.0178295647616028	0.111666666666667
GCAACATCATAGATGA-1	3.25007665728489	-5.28053241225841	MG	0.169733333333333	0.701222222222222	0	0	0.0855333333333334	0	0	0	0	-0.0549254076730175	0.0700222093462822	0.268052631578947
GCAACCGAGCAAGCCA-1	-11.8813801946743	7.8349904492223	NK	0	0	0.1532	0	0	0.1532	0	0	0.368466666666667	-0.0489478626995895	0.000200098477042387	0
GCAACCGTCGGTAAGG-1	2.63237608050267	-6.80077891799571	MG	0.1874	0.493333333333333	0.0396	0	0	0	0	0	0	-0.067223655594118	-0.0637934263880219	0.304578947368421
GCACTAAAGTAAGAGG-1	5.65651310061375	-7.32821326705577	MG	0.0659999999999999	257	0	0	0	0	0	0	0	-0.0723296008276213	0.00150426225313625	0.121280701754386
GCACTAAGTACGACAG-1	2.11004460429112	-7.82557254287364	MG	0.1506	0	0	0	0	0	0	0	0	0.016784298351438	-0.0155405912066934	0.254859649122807
GCACTAATCATCGCTC-1	-4.22900592709621	5.4401626065099	CD8 TEM	0	0	0	0	0	0	0	0	0	0.00267718615318265	-0.0212294294762708	0.0681052631578948
GCAGCCATCAACCCGG-1	5.81240070437352	-7.32503324004772	MG	0.0520666666666667	0.622444444444444	0	0	0	0.149533333333333	0	0	0	0.0611244774030783	-0.0747945087216156	0.125105263157895
GCAGCCATCTTAGCTT-1	2.73407590960423	-5.84585528823497	MG	0	0.322666666666667	0	0	0	0.101333333333333	0	0	0	-0.058158214699781	-0.0616749701882809	0.365245614035088
GCAGCTGGTGTGCCTG-1	-8.81218635464748	6.27272219208119	CD8 TEM	0	0	0.137933333333333	0.137933333333333	0	0	0	0.48575	0.556333333333333	0.00702368026638852	-0.0601409993806549	0
GCAGGCTAGAAGCGAA-1	-7.11050855542263	4.34092564133046	CD8 TEM	0	0	0	0.1242	0	0	0	0.378416666666667	0.1242	0.00452901315193166	0.0469115717285684	0
GCAGGCTTCCGAGCTG-1	2.93728459452549	-7.76592212173107	MG	0	0.332222222222222	0	0	0	0	0	0	0	-0.0203388806744995	0.00314524920545627	0.223070175438597
GCAGGCTTCGCCAATA-1	3.31057417963902	-8.06662898513439	MG	0	727	0	0	0.0758	0.150266666666667	0	0	0	-0.00981312078479378	-0.0882574845751699	0.29580701754386
GCAGTTACAGAGGGTT-1	6.99572361086766	1.98480064419148	Class. Mono	0.0798666666666666	0.0661111111111111	0.119133333333333	0.0798666666666666	0	0.0406	0	0.21	0	0.0417153131279158	-0.0170391703605742	0.120771929824561
GCATCTCGTTCAGGTT-1	3.85312259768406	-9.14782481643321	MG	0.123733333333333	0.325222222222222	0	0	0.123733333333333	0.123733333333333	0	0	0	0.00510733688560219	-0.0247139125205749	0.0864912280701754
GCCAGGTAGTTGAATG-1	1.74329865549961	-7.89842753860118	MG	0.322266666666667	0	0	0.1618	0.1618	0	0	0	0	-0.0351177531542009	-0.038608248428762	0.18359649122807
GCCAGTGAGACAGCGT-1	5.69455469225804	2.32765049484608	Class. Mono	0.1704	0	0.0686	0.2166	0	0.149333333333333	0	0.0850833333333333	0	0.000944850069825871	0.000202661312632191	0.106035087719298
GCCATGGAGGGCGAGA-1	2.42006671999852	-0.83532600852611	MG	0	0	0	0	0	0	0	0	0	-0.0320449158692764	0.00345066896163245	0.123789473684211
GCCATGGAGTAGGGTC-1	10.3665512857334	1.60879904774068	Class. Mono	0.1224	0	0.658733333333333	0	0	0	0	0	0	0.000973682823233582	-0.00637462878715211	0.161771929824561
GCCGTGAGTATCGTAC-1	10.918235665311	2.9223837330663	Class. Mono	0.154933333333333	0	0.3862	0	0	0.154933333333333	0	0.0835	0	-0.0190256086522794	-0.0875179325544297	0.0725614035087719
GCGAGAAGTCTTGTCC-1	2.85783303355137	-8.40545230361583	MG	0	0.333222222222222	0	0	0	0	0	0	0	0.00225043924932371	-0.0368757428945262	0.110263157894737
GCGATCGGTGTGTCGC-1	-7.01601707364162	6.50761456039784	CD8 TEM	0	0	0	0.0905333333333334	0	0	0	0.70175	0.2856	-0.0110655457374261	0.00230442466775434	0
GCGGAAACACGTGAGA-1	2.77939522837559	-6.46709828826549	MG	0.276666666666667	0.230111111111111	0	0	0	0	0	0	0	0.00814488399970275	-0.0514467787304621	0.215263157894737
GCTCAAAAGGTGAGAA-1	-7.74537813092312	4.82694811371205	CD8 TEM	0.129666666666667	0	0.129666666666667	0	0	0	0	0.639083333333333	0	0.00343818297484631	-0.0168476974598612	0
GCTCAAACACAGCCTG-1	-7.93129455472072	7.07391256836293	CD8 TEM	0.1294	0	0.1294	0	0	0	0	0.496416666666667	0.500133333333333	0.0482100467463977	-0.0142355090296789	0.120947368421053
GCTCAAATCTGCAGCG-1	5.23154056643406	2.25625485924122	Class. Mono	0.125133333333333	207	0	0.318866666666667	0	0	0	0	0	0.00268274660949467	-0.0612180581806845	0.134964912280702
GCTGAATAGTAAATGC-1	1.88908911322514	-7.63352208587291	MG	0	0.321333333333333	0	0	153	0	0	0.190583333333333	0	0.016803264351226	-0.00237707833863776	0.199754385964912
GCTGAATTCCGCGGAT-1	2.51364744280735	-5.50567250701549	MG	0.142866666666667	0.313444444444444	0	0	0	0	0	0	0	-0.046760258417832	-0.00376359544067958	0.255105263157895
GCTTGGGAGCCTCAGC-1	2.35987437342564	-7.37170796844127	MG	0	0.218555555555556	0	0	0	0	0	0	0	0.0456731565483303	-0.0474723214479089	0.230543859649123
GCTTGGGGTAGCGTAG-1	5.88713825320164	-7.21316771957042	MG	0	0.244444444444444	0	0	0	0.167466666666667	0	0	0	-0.00779833385009535	0.0142554563365706	0.151578947368421
GGAATGGCAGGGACTA-1	5.76711071108738	-7.37588410827281	MG	0	0.299222222222222	0	0	0.120333333333333	0.166133333333333	0	0	0	-0.0975434033103311	-0.022868665821753	0.164315789473684
GGAATGGGTACAGTTC-1	-7.5243397894009	1.57880980518696	CD4 TCM	0	0	0.134333333333333	0	0	0.134333333333333	0	0.47375	0	0.0469145423365404	-0.00527384267329336	0
GGAATGGTCGGCCTTT-1	2.16866529559056	-7.73816876861217	MG	0	0.329111111111111	139	0	0	0.187866666666667	0	0	0	-0.0381493053286559	-0.0404776403484548	0.217771929824561
GGAGATGGTGACACAG-1	-10.5963326635464	8.86783070114491	NK	0	0	0.194333333333333	0.125533333333333	0.125533333333333	0	0	0.15625	0.432266666666667	0.0330773751905724	-0.0619664597263051	0.0713684210526315
GGAGCAAAGCATTTCG-1	3.75799072359959	-8.12505774947765	MG	0.1116	0.482111111111111	0	0	0	0	0	0	0	-0.0229208201047654	0.0507751937830741	0.234052631578947
GGAGGATCATCGATGT-1	2.56845939730564	-6.66134124251964	MG	0.335933333333333	0.407333333333333	0	0	0	0	0	0	0	0.0527428745107133	-0.0858415361677651	0.388982456140351
GGAGGTAAGCGCCTTG-1	5.57189643954197	-6.95188003036144	MG	0	0	0	0	0	0	0	0	0	0.0721379862188829	0.00511883743940905	0.191684210526316
GGATCTAAGTAACGTA-1	3.29950726603428	-7.95928245040538	MG	0	0.331666666666667	0	0	0.334933333333333	0	0	0	0	-0.0221652178437557	-0.0113627134505731	0.167649122807017
GGATGTTGTCTGCAAT-1	2.85036624049107	-7.65751128646495	MG	0.0805333333333333	0.453555555555556	0.0805333333333333	0	0.0805333333333333	0.0805333333333333	0	0	0	0.0560192170588034	-0.0713312035547732	0.199964912280702
GGCGTCACAGTGCCTG-1	2.49287188624302	-6.95091634246471	MG	0	0.396444444444444	0	0	0	0	0	0	0	-0.0165273216986583	0.0068376429305242	0.300280701754386
GGCTTTCGTGGTCTGC-1	4.85385597323338	-1.81081419440868	MG	0.0741333333333334	0.313444444444444	0	0	0	0.1798	0	0	0	-0.0222364648969381	-0.086513114951307	0.24559649122807
GGGACAACAGTGACCC-1	-6.05026685620388	-8.65751319381359	B naive	111	0	0	0	0	0.178066666666667	0.295222222222222	236	0	-0.0447884819625363	-0.0649420948471675	0.034859649122807
GGGAGTAGTATGAGGC-1	5.36615646456639	-7.81807761642101	MG	0	0.161333333333333	0	0	0.2702	0.0977333333333333	0	0	0	-0.0619587275056325	-0.00908483458859456	0.127491228070175
GGGATGAGTGTCATTG-1	5.79700267886082	-7.27521996947887	MG	0	0.299888888888889	0	0	0	0	0	0	0	0.0249694036629092	-0.0929410868226738	0.139210526315789
GGGCGTTAGGTAAGAG-1	1.80613470648686	-7.64350944015148	MG	0	585	0	0	0	0	0	0	0	-0.0399936319348825	0.0179015963018091	0.182438596491228
GGGCGTTGTTAGAGTA-1	3.12724269007603	3.17001719025014	MG	0	0.299888888888889	0	0	0	0	0	0	0	0.0567508758162202	-0.0541817917969478	0.408578947368421
GGGCGTTTCGAACTCA-1	1.69730699633519	-8.12781100722911	MG	0	0.602888888888889	0	0	0	0	0	0	0	0.0334608830788191	-0.0399291853376074	0.0914035087719298
GGGCTACGTCAGTCTA-1	2.30641639803807	-8.27976947280528	MG	0.142266666666667	328	0	0	0	0	0	0	0	-0.0520490197601384	-0.00249900329395732	0.266736842105263
GGGCTACGTGTCACAT-1	4.75668848132054	-8.79841762038829	MG	0.2328	0.516111111111111	0	0	0	0.117066666666667	0	0	0.117066666666667	-0.0655502097596013	-0.0193350811019003	0.0536666666666666
GGGCTCATCTTTCCGG-1	10.3317745981113	4.43473047760365	Class. Mono	0	0	0	0	0	0.175333333333333	0	0	0	-0.0527954768061201	0.0760371793397374	0.158070175438596
GGGTAGAAGGCAGGTT-1	1.81354237173954	-7.40987496825817	MG	0.153866666666667	0.254888888888889	0	0	0	0	0	0	0	-0.0371429715787436	-0.0433808290438782	0.257368421052632
GGGTGAATCCCAGCGA-1	5.55665290926853	-7.6591067835963	MG	0	0.284222222222222	0	0	0	0	0	0	0	-0.0530227764796767	-0.0710138356173536	0.0458245614035088
GGGTGTCAGGACATCG-1	2.5689972696201	-6.57471709701183	MG	0	0.313111111111111	0	0	0	0	0	0	0	-0.0432893929202183	-0.00097338313782961	0.326245614035088
GGGTGTCAGTGGAAGA-1	-9.06747352505764	6.81904644516347	CD8 TEM	0	0	0.14	0	0	0	0	0.666166666666667	0.332466666666667	0.00762280626959937	0.0400311769863084	0.0534912280701755
GGGTGTCCAGACCTAT-1	8.32572830294529	2.92069024589894	Class. Mono	0	0	0.477266666666667	0	0	0.163933333333333	0	0	0	-0.00476627192446668	-0.0615703919404898	0.176473684210526
GGGTTATTCATTTGGG-1	2.21764362429539	-8.44300227615001	MG	0	0.471777777777778	0	0	0	0	0	0	0	-0.0461279493871303	0.0836437193146185	0.0952456140350877
GGGTTTAGTCAACATC-1	-5.16779672528347	4.8048243000829	CD8 TEM	0	0	0	0	0	0.1338	0	0	0	-0.0452153677133663	-0.0191250405155554	0.0757192982456141
GGGTTTATCCACCTCA-1	-8.57969104672512	7.61980433014271	CD8 TEM	0	0	0	0	0	0	0	0.43825	0.351133333333333	0.036907560632944	0.00790198322631854	0.086140350877193
GGTAGAGAGCTCAGAG-1	2.53718746279637	-7.50586133453014	MG	0	0.490333333333333	0	0	0	0	0	0	0	0.0271110167229752	-0.0682198897392457	0.297526315789474
GGTGAAGAGTCTAACC-1	-8.45820056820949	6.71939749267933	CD8 TEM	0	0	0.3134	0.1828	0	0	0	0.479916666666667	457	0.0675474198499017	-0.0594253600262974	0.124736842105263
GGTGAAGGTGTCTTCC-1	2.07982814883152	-8.1233230158961	MG	0	0.568777777777778	0	0	0	0.142733333333333	0	0	0	0.0655981051741369	0.0384147836640915	0.156070175438596
GGTGAAGTCCAAATGC-1	3.1671634969608	-7.23608403655651	MG	0.2936	0.544777777777778	0	0	0.166466666666667	0	0	0	0	-0.00568783848331035	-0.0479785807062391	0.267789473684211
GGTGGCTAGTCGGCAA-1	2.25029838656346	-5.75846438857677	B naive	0.0694	0.301222222222222	0	0	0	0	0	0.201416666666667	0	-0.074071033342202	-0.0465858625069189	0.22259649122807
GGTGTTATCTTGTTAC-1	1.82091343974034	-8.04114299270275	MG	0.149933333333333	0.333111111111111	0	0	0	0.149933333333333	0	0	0	-0.0458580240808176	0.0343036870136253	0.135631578947368
GGTTAACGTTGATGTC-1	2.45341313456456	-7.55127053710582	MG	0	0	0	0	0	0	0	0	0	0.0103638867641091	-0.0123197305432836	0.157508771929825
GGTTGTATCAGGGTAG-1	-7.30750905896267	3.97723168877003	CD8 TEM	0.130733333333333	0	0.1814	0.130733333333333	0	0	0	0.226083333333333	0.1814	-0.0351244922216947	0.0290519304567837	0.0400526315789473
GGTTGTATCCGCAGTG-1	2.14942420100132	-8.00433116408946	MG	0	0.328333333333333	0	0	0.1906	0.140466666666667	0	0	0	-0.0558113880463604	-0.0150360901097525	0.288684210526316
GTAAGTCCACAAGCCC-1	2.15831244563023	-6.04387956115367	MG	0.164266666666667	0.594777777777778	0	0	0	0	0	0	0	-0.0591970647503723	0.040830720979276	0.330526315789474
GTAATCGGTTACCTGA-1	3.29926503275792	-7.47608857604625	MG	0	0.417666666666667	0.0521333333333334	0	0	0	0	0	0	-0.00701965748587827	-0.0856470480755506	0.308771929824561
GTAATGCGTACGAGCA-1	2.35470522021214	-6.86126237365367	MG	0	0.282888888888889	0	0	0	0	0	0.106833333333333	0	-0.0252746613890346	-0.075599047596327	0.249842105263158
GTAATGCGTATACCCA-1	1.84000540350834	-8.2762771174586	MG	158	0.332111111111111	0	0	0	158	0	0	0	-0.0286831280129647	0.0170632264293428	0.140964912280702
GTAATGCTCTGAGAGG-1	2.27128565882603	-6.76702695342662	MG	0.189866666666667	0.487666666666667	0	0	0.0965333333333334	0	0	0	0	0.110427642637793	-0.0598656389972215	397
GTACAACCACCGTGCA-1	1.7069572267429	-8.03748183700206	MG	0	0.330888888888889	0	0	0	0	0	0	0	-0.0373063403279897	-0.0360521409409202	0.0907719298245614
GTACAACTCGATGCTA-1	2.92394054507176	-8.38612800094249	MG	0	0.333777777777778	0	0	0	291	0	0	0	-0.0509835147056099	0.0252875890885116	0.216140350877193
GTACAGTTCTAGTGTG-1	3.73403108691136	1.83008236435292	MG	0.1092	0	0	0	0.0552666666666667	0.2086	0	0	0	0.00770079849216231	-0.0497772449305321	0.380385964912281
GTAGATCCACGACGCT-1	6.48633754824559	2.11636895683644	Class. Mono	0	0.0646666666666667	0.280266666666667	0.2058	0	0.0397333333333333	0	0.222916666666667	0	0.00939790012442923	-0.00744044791246865	0.0851754385964912
GTAGGTTGTACCGGCT-1	-7.32143461133083	4.7335729077184	CD8 TEM	0	0	0	0.1216	0	0	0	395	0.1216	0.0700172969412559	0.0518781450597615	0.100947368421053
GTAGTACCATCGTGGC-1	10.9605492410556	4.91168732193348	Class. Mono	0	0	0.160066666666667	0	0	0	0	0	0	-0.0199763996381981	-0.0357027449385367	0.0473684210526316
GTATTTCTCCGCTGTT-1	3.08468807314793	3.1966061070287	MG	0.136066666666667	0.327444444444444	0	0	0	0	0	0	0	0.0696329015474767	0.0694580818816432	0.347491228070175
GTCACGGTCTCTGGTC-1	3.27812278841893	-7.51372533294322	MG	0.0956	379	0	0	0.308133333333333	0.0484666666666667	0	0	0	-0.0170140529730085	0.0500009866217913	0.233578947368421
GTCACTCAGCTGTACT-1	-4.24014722729763	5.50837416199086	CD8 TEM	0.0118	0	0.0118	0	0	0	0	0.16425	0.0118	0.0888300195683851	0.242864330409827	0.045719298245614
GTCATTTTCTCAAAGC-1	5.40658271883885	-8.16456656905773	MG	0.0614666666666667	0.314333333333333	0	0	0	0	0	0	0	-0.0821679576188884	-0.0246477958077341	0.0534736842105263
GTCCTCATCAAGTCTG-1	2.10733569239537	-7.9691539332545	MG	0	0.330222222222222	0.135466666666667	0	0	0	0	0	0	-0.0468159851030736	-0.0512887624403566	0.327228070175439
GTCGAATAGACATCAA-1	-5.36188661480983	6.92400545624135	CD8 TEM	0	0	0	81	0.163666666666667	0	0	0.472916666666667	323	-0.0566351647059038	-0.00773292975030396	0
GTCGTAATCTGGGCGT-1	2.35177910899083	-7.62491422149303	MG	0.317466666666667	0.550666666666667	0	0	0	0.132133333333333	0	0	0	0.00907016752603493	-0.0243826545000036	0.258614035087719
GTCTGTCCACCTGCTT-1	2.39920557116429	-6.7442365214503	MG	0.109333333333333	0.328666666666667	0	0	0.0373333333333333	0	0	0	0	0.0163426531826301	-0.0382529206252509	0.357631578947368
GTCTGTCGTTACCGTA-1	2.87023628329197	-8.66216807815196	MG	0.171333333333333	0.333333333333333	0.0836	0	0.0836	0	0	0	0	0.0614993247549208	0.0169015971860969	0.188368421052632
GTGACGCAGACGGTCA-1	5.34601390932957	-8.2112889811671	MG	0	0.184111111111111	0	0	0.1114	0	0	0.138583333333333	0	0.00707595612268989	0.0423763552609449	0.178666666666667
GTGCACGCAAACTGCT-1	-6.70064842129787	7.54588837173817	CD8 TEM	0	0	0	0	0	0	0	0.6295	0.3674	0.0404546561198698	-0.0592081971049503	0
GTGCAGCCAACTTGCA-1	12.1370323953525	3.31440825012562	Class. Mono	0	0	0.462333333333333	0	0	0.101666666666667	0	191	0	-0.0310206047006096	-0.0471917710940303	0.101245614035088
GTGCAGCTCACTTATC-1	1.64556849574009	-8.06511741134288	MG	0.160266666666667	0.530444444444444	0	0	0	0	0	0	0	0.0898181981753558	-0.0354515049202697	0.224561403508772
GTGCGTGTCCGTGACG-1	2.84844101046482	-0.650730542866014	MG	0.1798	0.0633333333333334	0	0	0	0.379533333333333	0	0	0	-0.0187999098262141	-0.0260952018707662	0.308385964912281
GTGCTGGTCCGCACTT-1	-7.75087987805446	7.4419788792455	CD8 TEM	0	0	0	0	0	0	0	0.84925	0.292733333333333	0.0218402413233896	0.00914412088700595	0.115385964912281
GTGCTTCTCAAGCCAT-1	-8.45158779049953	5.42037529495595	CD8 TEM	0	0	0	0	0	0	0	0.387916666666667	0.438866666666667	0.00338843141737468	-0.0177438848214145	0.121140350877193
GTGGAAGAGGAAGTCC-1	3.14269030665318	3.16202921417592	MG	138	0.326444444444444	0	0	0	0	0	0	0	-0.0316610708890018	-0.00424869068106744	0.352491228070175
GTGGTTATCCGAAATC-1	2.63609159563938	-6.79699473830821	MG	0.0462666666666667	0.402444444444444	0.0238	0	0.174466666666667	0.174466666666667	0	0	0	-0.00972430233095695	-0.0150746766252168	0.386210526315789
GTGTAACAGGTCCTGC-1	5.62252033327977	-7.69115548583629	MG	0	0.330555555555556	0	0	0.145133333333333	0.145133333333333	0	0	0	0.0584713575834343	-0.100067097545997	0.107070175438597
GTGTCCTGTCATCACA-1	9.82687271212498	-0.273377440897249	Non-Class. Mono	0.183133333333333	0	0.279466666666667	0	0	0.1456	0	0.239916666666667	0	-0.0691699061283884	-0.0317135581865359	0.0791929824561404
GTGTTAGCACCATATG-1	5.32692993258396	-7.9090543315089	MG	0	0.326888888888889	0	0	0	0.1648	0	0	0	-0.0218521078495914	-0.00843262153067011	0.134298245614035
GTGTTAGTCTCCAATT-1	3.01397598360936	-6.68767934295299	MG	0.0449333333333334	0.403777777777778	0	0	0	0	0	0	0	-0.0675580697702514	-0.0349546545769225	0.280228070175439
GTGTTCCAGGTATTGA-1	2.33775604342381	-6.66252856704357	MG	0.186266666666667	0.330777777777778	0	0	0.0812	0.0812	0	0	0	-0.0550875878276841	0.0428665801693815	0.265614035087719
GTGTTCCTCATTACCT-1	2.38166869257847	-5.75271563979747	MG	0	0.328555555555556	0	0	0	0.121066666666667	0	0	0	-0.0471750189101477	0.0229575029893936	0.200122807017544
GTTACAGCAAGTGCAG-1	2.30664456461827	-8.12347846480968	MG	0	0.318555555555556	0	0	0	0.1436	0	0	0	0.00283570615450902	-0.00832404858418033	0.131070175438596
GTTACAGGTACCTATG-1	5.0068577585117	-8.08793025466564	MG	113	0	0	0	0	0	0	0	0	-0.0160410340743993	-0.034934696069435	0.111736842105263
GTTCATTCAAATGAGT-1	5.71165884112278	-7.40486913177135	MG	0	0.474444444444444	0	0	165	0	0	0	0	-0.0456605066761234	-0.0377448898544254	0.20559649122807
GTTCATTCAATTGCGT-1	2.39803708170811	-8.48844581100109	MG	0	0.541777777777778	0	0	0	0.128266666666667	0	0	0	0.117827192984782	-0.0641297219596891	0.121035087719298
GTTCATTGTGTACATC-1	2.6414054689304	-8.37217860671642	MG	0	0.546333333333333	0	0	0	0.130333333333333	0	0	0	0.000205154071508236	-0.0074495614343732	0.19380701754386
GTTCCGTCATAGAAAC-1	4.40697563265721	-9.14498286697032	MG	0.1186	0.322666666666667	0	0	0	0.194533333333333	0	0	0	-0.013772971129857	-0.0713424845961376	0.0843333333333334
GTTCCGTTCCGATGCG-1	5.38767231081883	-8.01512675735118	MG	0	0.311777777777778	0	0	0	0	0	0	0	-0.0382699430543395	-0.0542187881574153	86
GTTCTATAGCTGTCCG-1	5.73838222597996	-7.16945796462657	MG	0	0.212444444444444	0.0232666666666667	0	0.0232666666666667	0.1876	0	0	0	0.0291737987639821	-0.024706347772818	0.131035087719298
GTTCTATCAGGCTTGC-1	2.92454779719273	-7.1170392558253	MG	55	0.332222222222222	0	0	0.1582	0	0	0	0	-0.0236734571191922	-0.0798953586089409	0.257140350877193
GTTCTATGTCTACGAT-1	1.74765885447422	-7.86806064101818	MG	0.155133333333333	257	0	0	0	0	0	0	0	-0.0349999698502782	-0.0406212807992943	0.0464736842105263
GTTGAACAGAAACTCA-1	5.26388967608372	-7.92377334090831	MG	0.1854	0.307444444444444	0	0	0	0	0	0	0	-0.0654988090313863	-0.0745348851314744	0.244877192982456
GTTGCGGGTAACGGTG-1	10.9894665536777	4.76342386749623	Class. Mono	0.0316	0	0.3038	0	0	0	0	0	0	0.0251518924148791	-0.0134918017388383	0.0767017543859649
GTTGTAGAGTGGACGT-1	5.40976703738133	-7.42244487258556	MG	0	0.328555555555556	0	0	0	0	0	0	0	0.128100439462124	-0.0560654949541777	0.0963157894736842
GTTGTAGGTCACTACA-1	1.92325819109837	-8.04497199508312	MG	0.193066666666667	0.253555555555556	0	0	0	0.153066666666667	0	0	0	-0.0299509901759212	-0.0488094314740968	0.0459298245614035
GTTGTGAGTCATAGTC-1	2.16670811747471	-8.0702224299586	MG	0.128133333333333	0.329555555555556	0	0	0	0.128133333333333	0	0	0	-0.00930320279800099	-0.0331729093459322	0.154561403508772
TAACTTCTCCTCAGAA-1	2.38443220232884	-8.16254287215831	MG	0	0.331333333333333	0	0	0	0.1456	0	0	0	-0.03547633910947	-0.0555608400936252	0.247561403508772
TAAGCCAGTCCACATA-1	-8.40340625668605	6.70785564926503	CD8 TEM	0	0	0	0.128933333333333	0	0	0	0.489166666666667	0.501666666666667	-0.0092678388450755	0.017855249275699	0.0731578947368421
TAAGCGTCAAGGTCAG-1	1.8870132026569	-6.56816773864391	MG	0.115466666666667	0.328777777777778	0	0	0	0	0	0	0	-0.00538814034749451	0.0779490379469682	0.280701754385965
TAAGTCGAGCAGTACG-1	-7.88613378430446	5.13041157272694	CD8 TEM	0	0	0	184	0	0	0	0.645333333333333	0.126933333333333	-0.0343732516285061	0.022693333199557	0.0721052631578948
TAAGTCGTCATTGAGC-1	1.81291628455082	-7.17798476668956	MG	0.160733333333333	0.266333333333333	0	0	0	0.160733333333333	0	0	0	0.0259069208977782	0.0591059156733143	0.224684210526316
TAAGTCGTCGTAGCTA-1	2.38504779910008	-5.591825537411	MG	0.112733333333333	0.482222222222222	0	0	0	0	0	0	0	0.0107021138975987	0.0167959351082526	0.320684210526316
TAATCTCAGCTTAAGA-1	2.80756724451939	-8.67246871444347	MG	0.146266666666667	0.328777777777778	0	0	0	0	0	0	0	-0.0488853897763038	-0.0070256320150974	0.17078947368421
TACCCACAGAAAGTCT-1	4.18992460345188	-8.24210982772472	MG	0.148733333333333	0.246333333333333	0	0	0	0	0	0	0	-0.036997950539688	-0.0483611553185903	0.172245614035088
TACCCGTAGTAGCATA-1	2.4199551401035	-7.17459063979747	MG	0	0.333111111111111	0.0886	0	0.1708	0	0	0	0	0.00992983402942263	-0.0129284945973872	0.249631578947368
TACCGAAAGTGAGGTC-1	4.20348251437107	-1.89691739532115	MG	0.0786	0.257555555555556	0	0	0	0.0786	0	0	0	-0.0508467745326227	-0.0397063214174011	0.116157894736842
TACGTCCAGCAGTACG-1	2.28805029963414	-7.13401704284313	MG	0	0.666888888888889	0	0	0.1738	0.101466666666667	0	0	0	0.0317761933067844	-0.0647453775188304	0.301578947368421
TACGTCCTCATGAGTC-1	-8.82711326504787	6.47621435669301	CD8 TEM	0	0.216111111111111	0	0.181866666666667	0	0	0	0.651416666666667	0.454133333333333	-0.0118505457118332	-0.0253364712863814	0.142070175438596
TACTTACCATGTCTAG-1	4.29522121523777	-8.56130176040294	MG	0.0938	0.285333333333333	0.0938	0	0	0	0	0	0	-0.0660498040581506	-0.0679307711243007	0.153035087719298
TACTTACGTACGGTTT-1	2.8848296461002	-2.25808124992015	MG	0	0.361111111111111	0	0	0.109466666666667	0	0	0	0	-0.0252812110944858	-0.0463962407230778	0.271824561403509
TACTTCAGTGTTTGCA-1	5.47688568209568	-7.98584609481456	MG	0	0.331777777777778	0	0	0	0.0405333333333333	0	0	0	0.0809024360277832	-0.0310824713473847	0.0747719298245614
TAGACCACAATAACGA-1	2.04657805537144	-7.66217856856944	MG	0	0	0	0	0.193266666666667	0	0	0	0	-0.0372666587443688	0.00862771961696718	0.148350877192982
TAGGAGGGTGTCCATA-1	-4.14889060879787	5.51604456451771	CD8 TEM	0	0	0	0	0	0	0	0.0188333333333334	0.0155999999999999	0.00171314559370794	3.37293604537742e-05	0.0479649122807018
TAGGTACCACATCCCT-1	8.77481163119236	3.18821353462575	MG	0.0436	0	0.368466666666667	0	0	0.123333333333333	0	0.0538333333333333	0	-0.00468732710954426	0.0543351135098008	0.146631578947368
TATCGCCGTTTCGATG-1	2.32518876170079	-7.79011588546398	MG	0	0.333444444444444	0	0	0	0.183266666666667	0	0	0	0.0397216577546427	-0.0159591335455923	0.327473684210526
TATCTGTAGTATTAGG-1	4.35970676516453	-8.16902976485851	MG	0	0.248111111111111	0	0	0	0	0	0	0	-0.027126894764708	-0.0571519408095723	0.123210526315789
TATGTTCCACCCAAGC-1	-8.94733726407131	7.74286264923451	NK	0	0	0	181	0	0	0	0.238666666666667	0.431866666666667	0.0371628701179215	0.0138012464498925	0.0692631578947368
TATTCCAAGAGTTGCG-1	-8.6841355505093	6.69121689346669	CD8 TEM	0	0	0	0.1272	0	0	0	0.62975	0.3868	0.0480825679396945	0.0318327455418213	0.0391228070175439
TATTTCGCACGTAGTT-1	5.24116170977513	-8.06991057845714	MG	0	0.329222222222222	0	0	0.1002	0.170133333333333	0	0	0	0.0147096394369709	-0.0630796711964184	0.128473684210526
TCAAGACAGTCTCGTA-1	2.54777372454563	-6.11918359252574	MG	0	0.333555555555556	0	0	99	0.196666666666667	0	0	0	0.0584134485777114	-0.0122444455173847	0.354315789473684
TCAAGCATCGTGGTAT-1	3.61329329584996	-8.08951049300792	MG	0	0.328888888888889	0	0	0	0	0	0	0	-0.0366735369703	0.00626491567296236	264
TCAATCTGTGGAAATT-1	5.24746025179783	-8.41000895949962	MG	0	0.532777777777778	0	0	0.0125333333333333	0.1886	0	0	0	0.0543993507041695	-0.0554057741627787	0.0616666666666666
TCAATTCCATGCTGCG-1	2.08136499499241	-8.43427329513194	MG	0	0	0	0	0.147933333333333	0.147933333333333	0	0	0	0.0131443178735133	0.00107572390383354	0.121736842105263
TCACAAGTCTGTTGGA-1	4.20023668383519	-8.17832713576915	MG	0	0	0	0	0	0	0	0	0	0.0524939597148112	0.0375139848530782	0
TCACATTGTTTCGGCG-1	3.17876303767125	-8.06457667800548	MG	0	0.545222222222222	0	0	0	0	0	0	0	0.0117999950360844	0.0280134085823567	0.131228070175439
TCACGCTCACCTCAGG-1	6.71217525576512	2.00419981029866	Class. Mono	0.0677333333333333	0	0	0.366933333333333	0	0.217333333333333	0	0	0	-0.0298204585023443	0.0563861506824606	0.127736842105263
TCACTCGAGGACTGGT-1	2.99179041956822	-7.31391911956432	MG	0	0	0	0	0	0.146733333333333	0	0	0	0.0811262972557971	-0.0532339295621198	0.236175438596491
TCAGCAAAGATTCGAA-1	2.7733041105167	-6.41120200606944	MG	262	0.217888888888889	0.131666666666667	0	0.186733333333333	0	0	0	0	-0.0504564537144578	0.0250071971444715	0.258894736842105
TCAGCAATCCGTAGTA-1	5.32211912249485	-0.124522142139696	MG	0.0662	0	0	0	0.0662	0	0	0	0	0.009177701925284	-0.0688928421837091	0.264824561403509
TCAGCCTAGATCACCT-1	5.00237739657322	-8.08560138198497	MG	0	0	0	0	0.1212	0	0	0	0	-0.044881809155874	-0.0247600063471777	0.0525964912280702
TCAGCCTTCTTCGTAT-1	4.03481376742283	-7.31940179320934	MG	0.0587333333333333	0.428333333333333	0	0	0	0.1756	0	0	0	-0.0251093718828819	0.00022111617649985	0.204175438596491
TCAGGGCTCGGCTGAC-1	3.10377967928807	3.16227168587086	MG	0	0.622777777777778	0	0	0.123333333333333	0.123333333333333	0	0	0	-0.0452628556525136	-0.0220004948096542	401
TCAGTGAGTGGAACCA-1	2.40785372828404	-0.743416659561418	MG	0.171733333333333	0.347888888888889	0	0	0	0.377866666666667	0	0	0	0.0811723725739361	-0.0351276085053749	0.277368421052632
TCAGTTTGTGAGACCA-1	11.0971382913486	3.58946747330067	Class. Mono	0	0	0.431866666666667	0	0	0.0464	0	0.135416666666667	0	0.0214603688572938	-0.00262228331274302	0.111175438596491
TCATACTAGACCGTTT-1	2.35430086230198	-7.70780187102916	MG	0.226933333333333	0.324111111111111	0	0	0	0.2924	0	0	0	0.0795820347568537	-0.0576413894562228	0.193035087719298
TCATACTAGAGTCAAT-1	2.48823035334507	-6.24034696075084	MG	0.130733333333333	0.544222222222222	0	0	0	0	0	0.16275	0	-0.00194638522497598	-0.030335804999292	0.205789473684211
TCATACTAGGACATCG-1	10.9846361932651	3.53660578277943	Class. Mono	0	0	0.746866666666667	0	0	0	0	0	0	-0.0641542136077336	-0.015254073209971	0.0918947368421053
TCATCATTCCAGTGCG-1	3.13060033892552	-6.76315837356212	MG	0.1634	0.324888888888889	0	0	0.0678	0.0678	0	0	0	0.0067532605447108	-0.00891624024867126	0.184456140350877
TCATGGAAGTCTTCCC-1	10.9146040735141	3.49664420631764	Class. Mono	0	0	0.554333333333333	0	0	0.0223333333333333	0	0.184166666666667	0	-0.00793650389473405	-0.0183562734512952	0.108666666666667
TCATTCACAGGAGACT-1	5.08628643130223	-8.5467381999171	MG	0	0.316222222222222	0	0	0.09	0.09	0	0	0	-0.0562964257086788	-0.0518580544849248	76
TCCACCACACTAGGTT-1	1.72446036909977	-7.62181191894176	MG	0.157666666666667	0.261222222222222	0	0	0	0.157666666666667	0	0	0	-0.0352380207959062	0.00168900548456228	0.230684210526316
TCCAGAACAAAGGCAC-1	-9.03090011502346	6.98215956238148	CD8 TEM	0.137266666666667	0	0	0.137266666666667	0	0	0	0.808916666666667	0.378066666666667	-0.0420755669404325	0.0794628605010552	0.0417719298245613
TCCAGAAGTTTACACG-1	3.40519559954563	-8.22171550246837	MG	0.1108	0.477666666666667	0	0	0	0	0	0	0	-0.0640127163853982	-0.013556225719967	0.179263157894737
TCCATCGAGCCTCATA-1	9.24856746767918	4.19515246895192	Class. Mono	0	0	0	0	0	0.140866666666667	0	0	0	-0.0253270408503792	0.0380751159089457	0.0794385964912281
TCCATCGGTGTTCATG-1	9.35562217806736	3.84963149574635	Class. Mono	0.183666666666667	0	0.2638	0	0	0	0	0	0	-0.0394113864166398	-0.0621312766241753	0.169929824561403
TCCATCGTCAAGGTGG-1	5.71120823000828	-7.13674598189952	MG	0.141266666666667	0.0791111111111111	0	0	0.109733333333333	0.141266666666667	0	0	0	-0.0960609736358651	-0.0651610037334547	0.116228070175439
TCCATGCAGTTGAAGT-1	7.97476566409031	4.13885731247304	Class. Mono	0	0	0	0	0	0.194466666666667	0	0	0	0.00934507717538026	-0.00626343183983523	0.184228070175439
TCCCACAAGCAGCCTC-1	1.90737939452092	-6.95725541564586	MG	0	551	0	0	0.143133333333333	0	0	0	0	-0.035847305456031	-0.0036413789912149	0.204842105263158
TCCCAGTCAGTCTCTC-1	-7.3612161817654	4.24756283310292	CD8 TEM	0	0	0	0	0	0	0	0.361333333333333	0.1976	0.0482365769297157	-0.0336542456296564	0.0759122807017544
TCCGATCGTCTGTAGT-1	2.23284304713169	-7.63174682113292	MG	0	0.324666666666667	0	0	0	0	0	0	0	-0.0463051651888331	0.000938231902036527	0.194859649122807
TCCGATCTCCTACCGT-1	-8.25638210202297	5.21296257522938	CD8 TEM	0.1198	0	0	0	0	0	0	491	0.1198	-0.00391704251779078	0.0156856431199256	0.118298245614035
TCCGGGACAACTGTGT-1	2.80179679964939	-8.52211814376476	MG	0	329	0	0	0.1016	0.1016	0	0	0	-0.0588278740379069	-0.0260936280911451	0.161561403508772
TCCTCCCCAAGCGAAC-1	-8.69975578213771	6.23411697891591	CD8 TEM	0.134266666666667	0	0	0	0	0	0	0.490583333333333	0.183933333333333	0.0484164101281097	-0.00161109127901275	0.0759649122807018
TCCTCCCGTCCAGCGT-1	11.7916649637119	3.28102774170277	Class. Mono	0.115866666666667	0	0.447133333333333	0	0	0.0546666666666666	0	0.184333333333333	0	-0.0202871820739884	-0.0275689780985517	0.118912280701754
TCCTCCCGTGGTGATG-1	2.94166529749791	-8.09059482070568	MG	0.0928666666666667	0.333333333333333	0	0	0.0928666666666667	0.1844	0	0	0	0.0369053523011959	-0.0679611699665335	0.14759649122807
TCCTCGAAGTCAGCGA-1	5.53064907168309	-7.96541552993419	MG	0.1488	0.0773333333333334	0	0	0	0.0473333333333333	0	0	0	0.0396409613905076	-0.017489815454596	0.095719298245614
TCCTCGATCGCGGACT-1	2.35387528513829	-6.74063640090587	MG	0	0.427555555555556	0	0	0.0586	0	0	0	0	-0.0660643437231259	-0.0532086163555055	0.323122807017544
TCCTCTTAGGTCTTTG-1	5.77499235247532	-7.38741689178111	MG	0	0.398555555555556	0.0612	0	0.0612	0.153866666666667	0	0	0	-0.0116849066179488	0.0102730330425116	0.129684210526316
TCCTGCAAGTTCTCTT-1	10.7454289255039	3.07095665481923	Class. Mono	0	0	0.346933333333333	0	0.157333333333333	0	0	196	0	0.0794667177665812	-0.00505580380648427	0.0861052631578947
TCCTTTCCAGTTCACA-1	5.67037666415135	0.953931160243727	Class. Mono	0.1916	0	0	0	0	0	0	0	0	-0.0341737385485498	0.00661932894725548	0.287526315789474
TCCTTTCGTACTGCGC-1	5.72416389559666	-7.18949227782848	MG	0	0	0	0	0	0.135933333333333	0	0	0	-0.0579230139874782	-0.0743523316933463	0.186526315789474
TCGAAGTCACATATCG-1	2.20901358698765	-8.18953376266124	MG	0.154266666666667	0.575777777777778	0	0	0	0	0	0	0	-0.0254575047014354	-0.00729680576826106	0.229245614035088
TCGATTTTCCGATAAC-1	-9.46375572110256	8.41560501602528	NK	0	0	0	0.145866666666667	0	0	0	0	0	-0.0298704277082365	0.0389328214397048	0.093701754385965
TCGCAGGGTTGCGTAT-1	2.32159650896946	-8.34833865615489	MG	0	0.229777777777778	0	0	0	0	0	0	0	-0.0468836376238511	-0.0552481250011351	0.286280701754386
TCGCTCACACGAAGAC-1	-8.47248470212062	7.013878293308	CD8 TEM	0	0	0	0.130266666666667	0	0.130266666666667	0	0.649166666666667	0.4394	0.0621884676565137	0.0662873659525477	0.0399298245614035
TCGCTTGAGGTTTGAA-1	2.39619172190586	-8.06222873183849	MG	0	0.520111111111111	0	0	0.113266666666667	0	0	0	0	0.041704714886196	-0.0268287226199022	0.274771929824561
TCGGATATCGAACGCC-1	9.6481398401157	0.546626724275328	Class. Mono	155	0	0.310533333333333	0	0	0	0	0.2385	0	-0.0440821831889659	0.0591440678807704	0.114421052631579
TCGGGACCACCGCTAG-1	5.781245594968	-7.25370030852916	MG	0	0.0918888888888889	0	0	0	0	0	0	0	-0.0705370908569353	-0.0444842939187315	0.16959649122807
TCGGGACGTTTGTTCT-1	-5.49391471768459	2.79390878227589	CD4 TCM	0	0.329444444444444	0	0	0	0.125266666666667	0	0.310833333333333	0	-0.0544315950115309	-0.0122657687129509	0.206912280701754
TCGGGTGTCTAGGAAA-1	3.16330135439793	-3.14294772597911	MG	0.341066666666667	0.0671111111111111	0	0	0.0212666666666667	0.2292	0	0	0	-0.0457661279511936	0.0263346804021578	0.200964912280702
TCTACCGGTTGCATGT-1	1.8111139593021	-7.50736432525279	MG	0.148266666666667	0.326666666666667	0	0	0	0.2952	0	0	0	-0.0459276486775399	0.00993320458794188	0.355280701754386
TCTCCGACATAATGAG-1	-9.99350177670559	8.75107235458729	NK	0.23	0	0.115666666666667	0.1788	0	0	0	0.385083333333333	0.396333333333333	-0.0199622363318348	-0.0357875420789068	0
TCTCCGAGTCGGTACC-1	2.78144658183018	-6.56972747298839	MG	0	0.552888888888889	0	0	0	0.132933333333333	0	0	0	0.000545728525321601	-0.0186148640958083	0.211017543859649
TCTCCGATCAGACCTA-1	3.16322076891819	-7.43823771926525	MG	0	0.331666666666667	0.1162	0	0	0.179733333333333	0	0	0	0.0967687242805879	-0.0831272112479048	0.333719298245614
TCTCTGGAGATAGGGA-1	-5.07391940976223	5.1799201443517	CD8 TEM	0	0	0	0	0	0	0	0.277333333333333	0.111866666666667	0.00297316154652438	0.0191370969103331	0.0350877192982456
TCTCTGGGTTCAATCG-1	1.94705820654789	-8.19257407638194	MG	0	0.262777777777778	0	0	0	0	0	0	0	-0.045195510071416	-0.0414649579403793	0.181210526315789
TCTGCCAAGACGCATG-1	3.23791826342503	3.04750532654164	MG	0	0.257555555555556	0	0	0.155466666666667	0.155466666666667	0	0	0	-0.0404831560827282	-0.0401686964947527	0.146736842105263
TCTGTCGGTACCCGCA-1	3.07890570734898	-7.55096774551036	MG	0.151066666666667	0.546444444444445	0	0	0	0.151066666666667	0	0	0	0.123595198885241	-0.0168373881010823	0.218964912280702
TCTGTCGGTTTCTATC-1	2.33620632265965	-8.04905944320323	MG	0.132733333333333	0.331555555555556	0	0	0.132733333333333	0	0	0	0	-0.0465390349065351	0.00990008477115804	0.160771929824561
TCTGTCGTCACGGGCT-1	5.65156734560887	-7.3214979693568	MG	0.17	0.320444444444444	0	0	0.0856666666666667	0	0	0	0	-0.0126408804873774	-0.0708517500318464	0.178491228070175
TCTTAGTAGAGATTCA-1	10.9716328439609	2.49790448692677	Class. Mono	0	0	0.515333333333333	0	0	0.133133333333333	0	0.208166666666667	0	0.00109940797405751	0.00819704634897306	0.0975438596491228
TCTTAGTAGCGCACAA-1	1.78786671732823	-7.98171668502452	MG	0.156466666666667	0.259222222222222	0	0	0	0	0	0	0	0.0172892608359912	0.0121072676428716	0.0468245614035088
TCTTCCTAGTCTACCA-1	3.9732073602573	-8.60114627334239	MG	0	422	0	0	0	0	0	0	0	-0.0462262476122937	-0.0572456375448446	0.105789473684211
TGAACGTTCCATTGGA-1	-4.11389934445461	5.40858072784779	CD8 TEM	0	0	0	0	0	0	0	0	0	0.0220113094468759	-0.0525210408058085	0.0285087719298246
TGAATCGAGTCCCGGT-1	2.06553567027012	-8.34900432082775	MG	0	0.330555555555556	0	0	0	0.1524	0	0	0	0.0132147889159624	-0.0444480902302396	0.125263157894737
TGAATCGAGTGATAAC-1	10.7580488977329	2.74486512688038	Class. Mono	162	0	0.6256	0	0.0534	0.131933333333333	0	0	0	-0.0160100809478742	-0.0429333008933881	0.118894736842105
TGAATGCAGTCTCGTA-1	-6.29538118268093	7.66700644043324	CD8 Proliferating	0	0	0	0.125533333333333	0	0	0	0.467666666666667	0.320733333333333	0.697166515910106	0.0830392042965312	0.0386842105263158
TGACAGTAGTCCCTAA-1	9.84883678530613	4.72402328995106	Class. Mono	0.160533333333333	0	0	0	0	0.160533333333333	0	0	0	-0.0314982478929594	0.00494332956213133	0
TGACCCTGTCGCCTAG-1	-6.84855949307522	4.82244152572987	CD8 TEM	0	0	0	0	0	0	0	0.4335	296	0.0409667617580407	0.0915315651080239	0.0835438596491228
TGACGCGTCAGACCGC-1	12.5838135537998	3.03137678650258	Class. Mono	0	0	0.7658	0	0	0.122533333333333	0	0	0	-0.0162265991567742	0.0231757330811358	0.0889473684210527
TGAGACTCAAAGGATT-1	5.44948375796238	-7.96141868087413	MG	0	0.322444444444444	0	0	0	0.1098	0	0	0	-0.0587955662689295	-0.0701321577410091	0.163175438596491
TGAGACTTCCAAAGGG-1	10.9454172906772	2.46744794395802	Class. Mono	0.151866666666667	0	0.669266666666667	0	0	0.151866666666667	0	0.225416666666667	0	0.0133852241807882	0.044934610314593	0.0456140350877193
TGAGCATGTAAGATTG-1	2.22085106944004	-7.86897139999034	MG	0.110866666666667	0.548333333333333	0	0	0	0	0	0	0	-0.0637684040381229	-0.0688996983445508	0.0852631578947368
TGAGCATGTGGTCCGT-1	2.7220209894077	-6.5616422221339	MG	0	0.569222222222222	0	0	0	0	0	0	0	0.031360268528074	-0.044916843929808	0.334929824561404
TGAGGAGGTAGCACAG-1	4.19724166964451	-0.358917884556078	MG	0.281733333333333	0	0	0	0.141533333333333	0	0	0	0	0.0105002942272924	-0.00570351804930374	0.179894736842105
TGAGGTTCAACACAGG-1	3.19997037028233	-7.3083234355128	MG	0.300533333333333	0.403444444444444	0	0	0	0.0432666666666667	0	0	0	-0.0724678393468436	-0.0678073004436405	0.261982456140351
TGATCAGGTTGCAAGG-1	10.8013933954136	3.47822398689625	Class. Mono	0.1418	0	0.389933333333333	0	0	0.00386666666666668	0	175	0	-0.0301366985490384	-0.0382533263327483	0.116280701754386
TGATCTTAGCACTCCG-1	3.06624401186863	-8.75749736281993	MG	0	0	0	0	0	0	0	0	0	-0.0367051393332423	-0.00794034344243927	0.139877192982456
TGATTTCCACAAGTGG-1	5.26676834200779	-8.25915866347911	MG	0.0719333333333333	328	0	0	0.159666666666667	0.0719333333333333	0	0	0	-0.0707118095847518	-0.0557873134871464	0.10340350877193
TGATTTCCACTGGCGT-1	1.78949213599125	-7.11535172912242	MG	0	0.320333333333333	0	0	0	0.1536	0	0	0	0.0175110953692679	-0.0494409557765415	0.11059649122807
TGCACGGAGGATTTGA-1	3.09982789133946	3.24777431038258	MG	0	0.638111111111111	0	0	0	0.144733333333333	0	0	0	0.0177461031312916	-0.00479495526510356	0.258140350877193
TGCACGGAGGTTGTTC-1	10.3113936242954	5.10754103210805	Class. Mono	0	0	0	0	0	0	0	0	0	0.0279294694869288	0.00841875307518096	0.0867368421052631
TGCACGGGTTGTTGCA-1	3.03873503779332	3.20897669342396	MG	0	0.589555555555556	0	0	0.158733333333333	0.158733333333333	0	0	0	-0.0374202731248611	0.00635726394104164	0.265298245614035
TGCAGGCCAAAGAACT-1	3.84110749339024	-8.48144011947277	MG	0.0981333333333333	0.328555555555556	0.0981333333333333	0	0	0	0	0	0	-0.0117267771244318	-0.00177035749280641	0.082421052631579
TGCGATACAGACAATA-1	4.52621257876316	-8.20246463271739	MG	0.1792	0.52	0	0	0	0	0	0	0	-0.00522608742025906	-0.0690866061386972	0.182719298245614
TGCGGCACAACGGCTC-1	5.04668129061619	-7.87755923720958	MG	0.0795333333333333	0.261333333333333	0	0	0	0	0	0	0	-0.058542142366045	0.000228868763825413	0.167719298245614
TGCGGGTAGCTAGTTC-1	3.18882287119786	-7.69392734023693	MG	0.0717333333333333	0.44	0	0	0	0	0	89	0	0.0140089447696947	-0.0630788256938165	0.304526315789474
TGCGGGTCAAGTGGAC-1	5.65623081301609	-7.62573390456798	MG	0.123133333333333	0.309888888888889	0	0	0	0.1724	0	0	0	-0.056593573551669	-0.0968646844832018	0.169350877192982
TGCTCCAAGTCGTTAC-1	1.90091622446934	-7.71807580443981	MG	0	0.251111111111111	0	0	0.1516	0	0	0	0.1516	0.0228135560812166	-0.04407948743055	0.150017543859649
TGCTGAAAGACAGCGT-1	2.49544919108311	-6.35965638610485	MG	0	0.330222222222222	0	0	0	103	0	0	0	0.0152037187595604	-0.0627383549998661	0.34159649122807
TGCTTGCTCTGGCCGA-1	2.96709001635472	0.278892822536207	MG	0.388533333333333	0	0	0	0.124666666666667	0.0629999999999999	0	0	0	-0.0139609653335435	0.212815731331525	0.202350877192983
TGGAACTAGTGGCCTC-1	3.00701273058812	3.23948974159596	MG	0	0.320888888888889	0	0	0.1844	0.141466666666667	0	0	0	0.01187039536767	-0.0200716849916781	0.286122807017544
TGGAACTCAACGCATT-1	3.57909405802647	2.97225493934987	CAMs	0.5782	0	0	0	0	0	0	0	0	-0.0406596060232518	-0.0760607238324245	0.360122807017544
TGGAGAGGTGCAGTGA-1	1.11608148192326	9.30870766189931	Neuroectodermal cells	92	0	0	0	0.192733333333333	92	0	0	0	-0.00520551227390165	-0.00822631980368477	0.0537192982456141
TGGATCACAGCGTTTA-1	5.7675188836948	-7.30391698333385	MG	0.165333333333333	0.219222222222222	0	0	0	0.189066666666667	0	0	0	-0.0472057596304243	-0.0786070333299944	0.0838771929824561
TGGGAGAGTCGTGCCA-1	2.15177047823826	-7.32819037887218	MG	0	0.237777777777778	0	0	0	0	0	0	0	-0.0358485870323665	-0.0544043888718592	0.144684210526316
TGGGATTTCCGCAACG-1	2.15052664851109	-7.21610312911632	MG	0	0	0	0	0.144266666666667	0	0	0	0	-0.0484808262993509	0.000684866505103326	0.283736842105263
TGGGATTTCCGGACGT-1	4.48438871478001	-7.96117167922618	MG	0	0	0	0	0	0.3316	0	0	0	0.0168738764653789	-0.0642579482217123	0.292771929824561
TGGTTAGAGAACAAGG-1	-7.36135208035549	4.35461563614247	CD8 TEM	0.1466	0	0	0	0	0	0	0.182583333333333	0.291866666666667	0.020003984093102	0.00465597553410135	0.0442280701754386
TGGTTAGAGTCAATCC-1	1.79409790610234	-7.75692754241588	MG	0	0.321444444444444	0	0	0	0	0	0	0	0.0180406197984279	-0.0454798137018252	0.151280701754386
TGGTTAGGTAGACAGC-1	2.69144714449803	-7.96116786452892	MG	0.135933333333333	0.557111111111111	0	0	0.135933333333333	0.1882	0	0	0	-0.0458946513614698	0.00375096342499136	0.196859649122807
TGGTTAGGTCGATTCA-1	2.42473662470738	-7.5554109141505	MG	0.228666666666667	0.317888888888889	0	0	0	115	0	0	0	0.0800016404492802	-0.0211751345908301	0.214789473684211
TGTACAGGTCAGATTC-1	5.77360284899632	-7.30985455962779	MG	0.1572	401	0	0	0	0.1848	0	0	0	-0.0689077379965171	0.0566329287699931	0.119824561403509
TGTCCACCAGATTTCG-1	5.3534096536533	-7.79056029769542	MG	0.0635333333333333	0.435555555555556	0	0	0	0.155466666666667	0	0	0	-0.0159470794687053	0.0658191786887782	0.185982456140351
TGTCCCAGTCTTGAGT-1	10.9370182809726	3.69743175056813	Class. Mono	0	0	0.460266666666667	0	0	0.0954	0	0.219416666666667	0	0.0117531127675557	-0.0217110605212881	0.0695438596491228
TGTCCTGCAAAGACGC-1	3.0595876035587	3.24872488525746	MG	161	0.320222222222222	0	0	0	0	0	0	0	-0.027110346064536	-0.0441137763252875	0.266543859649123
TGTGGCGAGAACCGCA-1	-6.71833240414699	7.59024138000844	CD8 TEM	0.107666666666667	0	0	0	0	0	0	0.751666666666667	0.393466666666667	0.219590589172119	0.0805204533868465	0.0339824561403509
TGTTACTTCTCACTCG-1	10.4561928567783	4.636286206516	Class. Mono	0	0	0.337733333333333	0	0	0.1562	0	0	0	0.016056414196514	-0.0437440036181184	0.0537719298245614
TGTTCCGTCGGTGCAC-1	-7.60340415860256	3.92233247307179	CD4 TEM	0.1356	0	0	0	0	0	0	0.336666666666667	0.496533333333333	0.0159877010909428	-0.0405791177971357	0
TGTTGAGAGCGCCTCA-1	2.53231371020237	-2.55210166427257	MG	0.3622	0.276777777777778	0	0	0	0.182666666666667	0	0	0	0.109614439133963	-0.0423513822963987	0.166877192982456
TGTTGAGTCACTGAAC-1	2.35203445528904	-7.30285935851695	MG	0.148133333333333	329	0.294933333333333	0	0	0.148133333333333	0	0	0	-0.0426737294690102	0.039161819237502	0.273842105263158
TGTTGGAAGGGAACAA-1	2.54913294886509	-7.65195231887462	MG	0.3572	0.515666666666667	0	0	0.1106	0.1106	0	0	0	-0.0721035096801941	-0.0281306893647805	0.157157894736842
TTAATCCAGCTTCATG-1	4.84681690310398	-3.17510538550975	MG	0.0179333333333334	0	0	0	0	0.199333333333333	0	0	0	0.00988603359805491	-0.0274441066231941	0.151771929824561
TTAATCCGTGGGTATG-1	2.78290165041844	-7.47570376845958	MG	0	0.332111111111111	0	0	0.0874	0	0	0	0	-0.0134427770022697	-0.0504034425881672	0.191421052631579
TTACCATGTTCTAAGC-1	-7.99173366452297	3.78268951919911	CD4 TEM	0	0	0	0	0	0	0	0.483166666666667	0	0.0703503729269438	0.0444317149836758	0
TTACCGCCAGGGAGAG-1	-6.45097028637966	7.57174057510731	CD8 TEM	0	0	0	94	0	0	0	0.59075	0.373733333333333	-0.00487469951197898	0.000244640138565302	104
TTACCGCGTAGTCACT-1	2.51843059634129	-0.0331894532120456	MG	0.4164	0.300888888888889	0	0	0	0.0863333333333334	0	0	0	-0.0536622028381463	-0.000125298981558233	0.25319298245614
TTACTGTGTCTCGCGA-1	-5.02694808865627	-9.80219607802989	B intermediate	0	0	0	0	0	0.197866666666667	0	0	0	0.0176011061386699	-0.0170415084028391	0
TTAGGCATCGCCATAA-1	3.70134676073948	-1.87999158355358	MG	0.130133333333333	0.215333333333333	0	0	0	0	0	0	0	0.053419899728007	-0.0591853344195459	0.0398947368421053
TTAGTCTGTAAGCGGT-1	2.57404602145115	-7.43995099517467	MG	0	0.436555555555556	0	0	0.0920666666666666	0.1828	0	0	0	-0.0545823817177684	-0.00569757001476771	0.294877192982456
TTATTGCAGCTGGTGA-1	2.70643675898472	-6.93073468658092	MG	0.141066666666667	0.448444444444444	0	0	0.184333333333333	0.0712	0	0	0	-0.015815917798055	-0.0162003346503442	0.300210526315789
TTCAATCGTATGATCC-1	-7.07921468640407	-9.10723357650402	B naive	0	0	0	0	0	0	0.226888888888889	0.170666666666667	0	-0.0469073620039925	-0.00968050425455707	0.19719298245614
TTCACCGGTACGATCT-1	-7.08670246029934	4.68533844498036	CD4 TEM	0	0	0	0	0	0	0	0.233916666666667	0.1186	0.0384807215957606	0.0198934643236566	0.036859649122807
TTCAGGAAGTGCCTCG-1	2.99736416911045	-7.19977050277355	MG	0.1168	0.733333333333333	0	0	0	0	0	0	0	-0.071157644727068	-0.00712896878575156	0.35780701754386
TTCATGTTCAGACATC-1	-7.71742355252346	7.20204968002675	CD8 TEM	0	0	0	0	0	0	0	0.47775	0.370066666666667	-0.043427443595743	0.0395279633508667	0
TTCATGTTCGGCACTG-1	-9.09059917355617	6.02227158096669	CD8 TEM	0	0	0	0	0	0.142733333333333	0	0.664666666666667	0.3268	-0.0313956981343241	0.135180149070839	0.117631578947368
TTCATTGAGCTAGAAT-1	-8.70339881802639	6.45435661819813	CD8 TEM	0	0	0	0.185866666666667	0	0	0	0.411916666666667	0.517466666666667	0.0620775554338333	-0.00766600249441959	0.0783859649122807
TTCATTGAGGCCTGCT-1	3.54989255045811	-5.11415343734386	MG	0.1722	0.310333333333333	0	0	0.0162666666666667	0.153533333333333	0	0	0	0.0327666230787296	-0.0622541914821455	0.425456140350877
TTCCACGGTCGGAAAC-1	3.35810721491734	-7.29965167495372	MG	0	0.326666666666667	0	0	0	0	0	0	0	0.0600895127518204	-0.0170229822308549	0.304157894736842
TTCCGGTGTGTACAGG-1	-8.09570133114894	7.45388502624867	gdT	0	0	0.110333333333333	0.110333333333333	0.110333333333333	0	0	0.380583333333333	0.4642	-0.0332671559486626	0.01273251764474	0
TTCCGGTGTTCCGCGA-1	2.40186799143711	-6.36005216094615	MG	0.1136	0.329777777777778	0.1136	0	0	0	0	0	0	-0.0479494062309835	0.0161783160759273	0.189473684210526
TTCCTAAAGATCACTC-1	-7.22971403027614	4.28894848373768	CD8 TEM	0	0	0	0	0	0	0	0.225416666666667	0.190733333333333	0.0545877917736001	0.0567251770153051	0
TTCCTAAGTATGAGAT-1	2.21378386591832	-6.12293820830944	MG	152	0.251777777777778	0	0	0	0	0	0	0	0.0277962089480347	-0.0442299652902402	0.175140350877193
TTCGGTCAGACTCGAG-1	1.76672363852421	-7.57566504928234	MG	0	0.269222222222222	0	0	0	0	0	0	0	-0.0330598413753935	-0.0444793227589229	0.227666666666667
TTCTAACAGGTTACCT-1	11.8965414819614	3.18338794258473	Class. Mono	0	0	0.539866666666667	0	0	0	0	217	0	0.00924549918085714	-0.0395002229809812	0.115298245614035
TTCTAACGTGATACAA-1	-8.93066131497463	5.89804977920888	CD8 TEM	0	0	0	0.134866666666667	0	0	0	0.705166666666667	0.521533333333333	0.00443893970775671	0.0641822654504825	0.041140350877193
TTCTAGTAGGACGGAG-1	5.30231607531468	-8.26728206130626	MG	0.0749333333333333	0.445333333333333	0	0	0	0.0749333333333333	0	0	0	0.00221758300982185	0.0186061142942708	0.106877192982456
TTCTTGACACAATGTC-1	2.95487368678013	-7.23848872634532	MG	0.0493333333333333	0.310444444444444	0	0	0.1508	0.0973333333333334	0	0	0	-0.0256556711098826	-0.0570262926225895	0.270333333333333
TTGAACGAGGCTGTAG-1	2.55012405489842	-5.75002484771373	MG	0.0944666666666667	0.609888888888889	0	0	0	0.1876	0	0	0	0.0162920646334417	-0.0722444280643219	0.274473684210526
TTGAACGGTACGAGCA-1	5.09017408465306	-0.0117777362740268	MG	0.1304	0.215777777777778	0	0	0	0	0	0	0	-0.045465219941378	-0.00910297334992205	0.165964912280702
TTGAACGGTACTCCGG-1	2.35829175089756	-7.72958331557872	MG	0.206133333333333	0.503555555555556	0	0	0	0	0	0	0	-0.0542779013398774	-0.000328006680351017	0.247526315789474
TTGAGTGCATTACGGT-1	3.23674142931858	-8.94789271804454	MG	0.131066666666667	0.216888888888889	0	0	0	0.131066666666667	0	0	0	0.00448032296764636	-0.0263918816729086	0.12540350877193
TTGAGTGGTCCGGATC-1	3.88133991335789	-8.22320991012218	MG	0	0.456333333333333	0	0	0.1496	0	0	0	0	-0.0259098655711734	0.00304356687397273	0.335824561403509
TTGATGGTCGGCTGGT-1	2.47807157610813	-8.54041247817638	MG	0	0.229222222222222	0	0	0	0	0	0	0	0.0156710044200609	-0.0620652136594292	0.0781754385964912
TTGCCTGGTAATGCGG-1	3.2876833734409	-7.68749051543834	MG	0	0.435777777777778	0	0	0.2624	0.0908	0	0	0	0.00800835757359979	0.018345319266997	0.244421052631579
TTGCGTCAGCATCAGG-1	1.79545879935185	-8.14233451339366	MG	0	0.542222222222222	0	0	0	0	0	0	0	-0.0325600460633168	0.0102332168991049	0.0915087719298245
TTGCGTCTCTATCGTT-1	1.77002323244969	-8.08074241134288	MG	0.160466666666667	0.332111111111111	0	0	0.160466666666667	0	0	0	0	-0.0361511427819816	0.0155014172877067	0.287157894736842
TTGCTGCTCGGCTTGG-1	-5.28462755108913	6.9874472096288	CD8 TEM	0	0	0.0790666666666666	0.0790666666666666	0	0	0	0.577083333333333	0.449066666666667	0.0611760584423613	-0.00368128905907786	0.0264561403508772
TTGGATGGTGTGTGGA-1	-8.36155425931057	5.1004318669164	CD8 TEM	0	0	0	0.144133333333333	0	0	0	0.428416666666667	0.1876	-0.0432104171569934	0.232829146527228	0.0435789473684211
TTGGGTAAGGTTAAAC-1	-10.3803178014859	7.97040457275746	NK	0.100066666666667	0	0	0.100066666666667	0	0	0	0	0.295466666666667	-0.0128071525567268	0.00981062203395033	0.0319824561403509
TTGGTTTGTGTTGAGG-1	-9.86533176327785	8.95964951065419	NK	0	0	0.146133333333333	0.146133333333333	0	0.146133333333333	0	0	0.633933333333333	-0.00413284353759956	-0.0439145759041204	0
TTGGTTTTCATCCTGC-1	2.32220113848606	-7.86280303451183	MG	0	0.196777777777778	0	0	0	119	0	0	0	-0.0506068146492763	-0.0140906412654751	0.146824561403509
TTGTGTTTCTCTAAGG-1	1.95969141100804	-6.55317264052989	MG	0.156066666666667	0	0	0	0	0	0	0	0	-0.0251208325101015	0.00952572995696064	0.231543859649123
TTGTTGTAGTCACTCA-1	9.44333255862156	0.397753678234793	Non-Class. Mono	0	0	0.3426	0	0	0	0	0.2195	0	-0.00107479361276133	0.0498242676789371	0.0477543859649123
TTGTTTGTCAAGTCTG-1	-7.57722770596584	4.15203542259572	CD8 TEM	0.1348	0	0	0.1348	0.1348	0.1348	0	0.620666666666667	0.1348	0.00233728626242388	-0.0116207092372217	0
TTGTTTGTCGTGCACG-1	12.344936257352	2.5958775952184	Class. Mono	0	0	0.538733333333333	0	0	0	0	0	0	0.0811316620085296	-0.0248885934832623	0.0444561403508772
TTTACGTTCGGTTCAA-1	2.87278950785557	-3.33583598586681	MG	0.0592666666666667	0.671777777777778	0	0	0.0592666666666667	0	0	0	0	-0.0350299132782814	-0.0255908409446403	0.247157894736842
TTTAGTCGTCGGCCTA-1	-8.49441825772365	6.33170647171376	gdT	0	0	0	0	0	0	0	482	0.144733333333333	0.0169556793462874	-0.0380572573463229	0
TTTATGCGTAGGCAGT-1	10.8946942148105	4.33226913956044	Class. Mono	0.140933333333333	0	0.475866666666667	0	0	0	0	0	0	-0.00529565667446416	0.0435344753411953	0.0296666666666666
TTTCAGTCAACCGGAA-1	2.49081624125401	-8.01109557601573	MG	0.1886	0.312777777777778	0	0	0	0	0	0	0	-0.00356263741597666	-0.0199652929579866	0.141912280701754
TTTCAGTCACACGTGC-1	3.34271705721775	-6.90266709777477	MG	0	0.21	0	0	0	0.126933333333333	0	0	0	0.0394469395761535	-0.0118656901902858	0.186859649122807
TTTCAGTCACTATCCC-1	2.47564733599583	-7.94108443709972	MG	0.121666666666667	0.534333333333333	0.121666666666667	0	0	0.121666666666667	0	0	0	0.083740445724508	-0.0330796199051399	0.152263157894737
TTTGACTCATCGGAAG-1	2.49816811655918	-6.98338561507823	MG	0	0.132666666666667	0.0805333333333333	0	0.181333333333333	0.0805333333333333	0	0	0	0.0504224662120217	-0.0456056727685283	0.246052631578947
TTTGATCAGCGCTGCT-1	2.27205646609227	-5.64036708327892	MG	0.0571333333333334	0.317111111111111	0	0	0.112933333333333	0	0	0	0	-0.0291381342516124	0.0505501091072857	334
TTTGGAGGTTCCTAGA-1	-7.49179565335354	3.89589828995106	CD4 TEM	0	0.204666666666667	0	0	0	0.123733333333333	0	0.458333333333333	0	0.0999855787145107	0.0513948726330843	0.0515438596491228
AAACGCTGTAGGTGCA-1	8.91728103732029	1.27673060444234	Non-Class. Mono	0.1702	0	0.444333333333333	0	0	0	0	0.10875	0	-0.00575874476965987	-0.0645849098157183	0
AAAGGATTCAAGAATG-1	-6.38348161603054	4.52370972183583	CD4 TEM	0	0	0	0	0	0	0	0.584666666666667	0.0837333333333333	-0.00604714071064335	0.0042849645206476	0.0717192982456141
AAAGTGAAGAATGTTG-1	-5.20577060605129	7.10518927124379	CD8 TEM	0.0366	0	0	0	0	0.0366	0	0.17125	0.243333333333333	0.0572535956459945	0.0924407487091459	0.015280701754386
AACACACGTACCGTCG-1	10.4704026040928	2.53683681038258	Class. Mono	0.0893333333333334	0	0.537866666666667	0	0	0.141466666666667	0	111	0	-0.0147996279359677	-0.0219466832911431	0.164035087719298
AACACACTCTGGGATT-1	-8.14797508145412	2.73331756142018	CD4 TCM	0	0	0	0	0	0	0	0.4795	0	-0.0274299009558039	0.0426099415804732	0.0426666666666666
AACAGGGAGATGATTG-1	-8.32238876248439	7.14521736648915	CD8 TEM	0	0	0	0.120933333333333	0	0	0	475	0.4202	0.0692938366754805	-0.0195762597888192	0.0374736842105263
AACCAACTCACTGGGC-1	11.144873505582	3.54758495834706	Class. Mono	0	0	0.536666666666667	0	0	0.167666666666667	0	0.208916666666667	0	-0.0137169034618393	0.0655569054026503	0.0744385964912281
AACCACAGTCTACATG-1	-5.55551397229274	7.20236153152821	CD8 TEM	0.136533333333333	0	0	0.136533333333333	0	0	0	0.452333333333333	0.4288	0.0311702075664068	0.145038534310951	0.0117543859649123
AACTTCTCAGACGGAT-1	11.0653733072178	3.51625556496022	Class. Mono	0.110133333333333	0	0.6778	0	0	0	0	0.17825	0	-0.039128487074479	-0.0379149817481221	0.0676491228070175
AAGGTAAGTCGCAACC-1	-4.52577363873562	5.79512304809926	CD8 TEM	0	0	0	0.1482	0	0	0	0	0	-0.0221371454981464	-0.0777957009006762	0.0427719298245613
AAGTACCAGCTCCGAC-1	-7.63065397168239	7.3787726834142	CD8 TEM	0	0.172333333333333	0	0.1758	0	0	0	0.615916666666667	0.4002	0.0719057735642491	-0.0218340792156659	0
AAGTCGTTCTATCGCC-1	10.8598421869175	2.0611148550832	Class. Mono	0	0	0.526866666666667	0	0	0.118133333333333	0	0	0	-0.0445259529628454	-0.0278279164093833	0.128070175438596
AATGAAGCAAACTAGA-1	10.0185393152134	4.21751017120717	Class. Mono	0	0	0.187733333333333	0	0	0.0589333333333333	0	0	0	0.03798310954312	-0.0604435176876178	0.0514736842105263
AATGAAGGTCGTGGTC-1	10.9662665185825	4.8243555500829	Class. Mono	0	0	0.2904	0	0	0.129133333333333	0	0	0	-0.0394345041455253	-0.0281149245105459	0.0412280701754386
AATGGCTAGCCGAACA-1	2.78352869128147	1.09077150371907	MG	0.161533333333333	0	0	0	0	0.161533333333333	0	0	0	0.0215060677755991	0.0120709243562448	0.17980701754386
AATTTCCGTTAGGCCC-1	-7.41780197049221	1.85691935566304	CD4 TCM	0.127666666666667	0	0	0	0	0	0	0.559416666666667	0.181533333333333	-0.000341008045355043	-0.0237480996338062	0.0724912280701754
ACAAGCTGTAGCGCTC-1	-11.6478835287197	7.67937082794545	NK	0	0	0.142733333333333	0	0.174666666666667	0	0	0.17775	0.502266666666667	-0.0404021042111007	0.0581675680799256	0.0185087719298246
ACACAGTCAAACGGCA-1	9.86514175509373	-0.01395457240703	Non-Class. Mono	0.144333333333333	0	0.247466666666667	0	0	0.0382	0	0.238083333333333	0	-0.0304032157144801	0.0284281041718557	0.121929824561404
ACACTGAGTACCGGCT-1	-4.5829859914883	3.99441570785878	MAIT	0	0	0.0764666666666667	0	0	0	0	0	0	-0.0285466675505209	-0.0630824412821083	0.0408771929824562
ACACTGATCGGTAACT-1	-4.92621766949733	-9.92094378921153	B naive	0	0	0.0914	0	0	0.159533333333333	0	0	0	-0.014060875543045	-0.00367085114943219	0.0297017543859649
ACAGAAAGTACCCGAC-1	-9.26409828091701	7.02458805588124	gdT	0	0	0	0	0	0	0	0.423916666666667	0.332666666666667	0.0100417557019954	0.121894620453538	0.0561578947368421
ACATCGAAGGTGCTTT-1	-7.16661893750271	5.05888695267079	CD8 TEM	0	0	117	117	0	0	0	0.609666666666667	0.176266666666667	-0.0373080842331479	0.122889140248865	0.036438596491228
ACATCGACATCCTAAG-1	10.0944069681064	-0.219584845033907	Non-Class. Mono	0.176333333333333	0	0.5194	0	158	0	0	0.21975	0.0710666666666666	0.00492314729703364	0.0675998939951482	0.197736842105263
ACCAACACACAAGTTC-1	4.20281780337254	-1.77347486468913	Class. Mono	0.295933333333333	0	0	0	0	0.151133333333333	0	0	0	-0.0040400176518153	-0.0118367016478154	0.178491228070175
ACCACAACAAGAGTTA-1	-8.03390609646877	2.98013610390065	CD4 TCM	0	0	0.141066666666667	0	0	0	0	0.248666666666667	0.195266666666667	-0.0275940808796694	0.0299502502179741	0.0427719298245613
ACCACAATCGGTCATA-1	-9.02015602017482	4.97862953689931	CD8 TEM	0	0	0.139133333333333	0	0	0.139133333333333	0	0.247166666666667	0.183533333333333	0.0120620086429004	-0.0502033806613927	0.151052631578947
ACCCTTGTCATTATCC-1	10.407270318021	0.450789518626906	Class. Mono	0.0180666666666667	0.0285555555555556	0.4552	0	0	0	0	0.2365	0.0180666666666667	0.0465022329848474	-0.0466836954801044	0.137754385964912
ACCTGAAGTTCGATTG-1	-6.71014272595485	2.09879774597523	CD4 TCM	0	0	0	0	0	0.1552	0	0.193333333333333	0	0.0212235902399789	0.0151252978780861	0
ACGGTCGCACGAGAAC-1	-11.0688496770962	7.41248793152211	NK	0	0	0	0	0	0	0	0	0.145133333333333	0.00964888951643238	0.0793726476109276	0.0438421052631579
ACGGTCGTCCCTCGTA-1	-8.46717750454982	6.7268738224828	CD8 TEM	0.110466666666667	0	0	0.110466666666667	0	0	0	0.480583333333333	0.411933333333333	0.0581791476354775	0.0301786231419857	0
ACGGTTACACTGGCCA-1	-6.88023387814602	2.38715691116688	CD4 TCM	0	0	0	0	0	0.1536	0	0.67125	0	-0.0217902601110241	-0.0146693455450833	0.0260350877192983
ACGTACAAGCGAACTG-1	10.1702498254673	4.58485693481801	Class. Mono	0	0	0.389933333333333	0	0	0	0	0	0	-0.0432982180256965	0.0262195883706661	0.144947368421053
ACTATCTCATCCAATG-1	-7.32429611111721	4.7081126644933	CD8 TEM	0	0	0.127666666666667	0	0	0	0	0.466416666666667	0	-0.0526731048786198	0.0220905486928496	0.0392456140350878
ACTATTCCATCAGTGT-1	11.3340681848423	2.64316362884877	Class. Mono	0	0	0.5774	0	0	0.160333333333333	0	0.169083333333333	0	-0.0757795420410245	0.00101816398093442	0.156421052631579
ACTCCCAGTTAAGAAC-1	-9.14285766507228	7.48372931030629	NK	0	0	0	0	0	0	0	0.652916666666667	0.3754	0.0525747550406739	0.0372561532130308	0.111684210526316
ACTTAGGTCAAGAGGC-1	-2.54058801556667	-2.61799412223461	pDC	0	0	0.268333333333333	0	0.0392	0.750866666666667	0	0	0.190933333333333	-0.0490591761593067	0.0178547881317846	0.109105263157895
ACTTATCCATCGCCTT-1	11.1223095712558	2.75849766281483	Class. Mono	89	0	0.3848	0	0	89	0	228	0	0.00393785138569104	0.00553399169959551	0.159298245614035
ACTTTGTTCCGTGCGA-1	12.5891178903476	2.84324640777943	Class. Mono	0	0	0.5166	0	0	0.1494	0	0.229666666666667	0	-0.0728310054581539	0.0173787481604515	0.107754385964912
AGAAATGTCAGCCCAG-1	11.0934056100742	4.86856741455433	Class. Mono	0	0	0.555866666666667	0	0	0.146266666666667	0	0	0	-0.019740630316225	0.00734568809200987	0.0359473684210526
AGACTCAAGTCCGTCG-1	-6.90242635632595	2.73578590896962	CD8 TEM	0	0	0	0.118733333333333	0	0	0	949	0.118733333333333	-0.00532186641257219	0.0335515254365263	0.0368947368421053
AGAGAATTCGTGAGAG-1	-4.57267009640773	6.41371244934437	CD8 TEM	0	0	0	0	0	0	0	0.111666666666667	0.0898666666666667	-0.0277398184784715	0.0282394189530935	0.0800526315789474
AGAGCAGGTTGCATGT-1	-5.87392675305446	-8.28130393478038	B intermediate	0.161266666666667	0	0	0.161266666666667	0	0.161266666666667	0	0	0	0.0290234931366432	-0.0353090337755064	0.0480877192982456
AGAGCAGTCCTCCACA-1	-9.02039157773098	7.99705118683217	CD8 TEM	0	0	0	0	0.1262	0	0	0.396416666666667	0.1262	-0.0069153990070286	-0.0465908121525669	0.0717192982456141
AGAGCCCGTTGTCCCT-1	11.8125132379429	3.50730056312916	Class. Mono	0.0154	0	0.552533333333333	0	0	0	0	0.182916666666667	0	0.0724911491482895	-0.001190617577763	0.126982456140351
AGCCAATCAGCTGTGC-1	-8.21941196347316	6.44305080917714	CD8 TEM	0	0	0	0.119133333333333	0.119133333333333	0	0	0.6165	0.119133333333333	0.0347159197784007	0.000765251108433201	0.0679999999999999
AGCCAATTCTTTCCGG-1	7.31512010668675	1.94856340435383	Class. Mono	0.218466666666667	0	0.467066666666667	0.0989333333333333	0.0501333333333334	0	0	0.182583333333333	0	0.0253121664602597	-0.00134178951972055	193
AGCCAGCTCCACGTCT-1	-6.76168929959377	7.67912001160023	CD8 TEM	0	0	0.0835333333333333	0	0	0	0	0.591333333333333	0.444533333333333	0.0562410404155881	0.059529220298695	0.0492631578947369
AGCGTATAGGGCCTCT-1	10.3458870706455	2.30419249084828	Class. Mono	0	0	0.6142	0	0	133	0	0.195833333333333	0	-0.0375331702962176	-0.00830373725581819	0.108701754385965
AGGAAATTCTACTGCC-1	-11.5286065282925	8.07982964065907	NK	0	0	0.192066666666667	0	0.1588	0	0	0	0.7968	-0.0428940675523732	-0.0114661336515966	0.0381052631578948
AGGACGACACTCCGGA-1	-9.11529075528225	5.78609985855458	CD8 TEM	0	0	0	0.141666666666667	0	0	0	0.478833333333333	0.141666666666667	0.0146510783987329	0.0365264201758304	0
AGGAGGTCATCCGTTC-1	-8.34126102353176	7.34627146271107	CD8 TEM	0	0	0	0.179933333333333	0	0	0	0.611333333333333	0.306533333333333	-0.00680418141893196	-0.0148812963767798	0
AGGCCACTCTTTACAC-1	12.2440117654697	2.35532898453114	Class. Mono	0.0544	0	0.6132	0	0	0.167333333333333	0	0.234333333333333	0	0.0565244881641336	-0.0384572403554055	0.0903157894736842
AGGGTGATCCGAGGCT-1	-7.14993917370876	-9.48035293075206	B naive	0.1308	0	0	0	0	0.260266666666667	0.216444444444444	0.237333333333333	0	0.115945574298393	-0.0152018187714882	0.0538596491228071
AGGGTTTCAGATGCGA-1	-10.6538659277066	8.96192974594472	NK	0	0	0.232533333333333	0	0	0	0	0.469916666666667	0.678266666666667	0.0226759719653742	0.0570968434102172	0.127684210526316
AGGTTGTGTTTGGGTT-1	-9.46320258999904	8.69572872665761	NK	0	0.250222222222222	0.339866666666667	0.151066666666667	0	0	0	0.188166666666667	0.3008	-0.0378949291147429	-0.00419013603228233	0.0848070175438597
AGTACTGGTTAGAGTA-1	-5.01754199887356	4.93135637787221	CD8 TEM	0	0	0	0	0	0	0	0	0	0.0155901270258039	-0.0193713199576745	0.0691228070175438
AGTAGTCAGCAAGGAA-1	9.7407444772617	-0.240478239980959	Non-Class. Mono	0.1812	0	0.3018	0	0.121933333333333	0	0	0.15175	0	0.00151667332625954	-0.00643531157166628	0.0694736842105264
AGTCAACCAGTCAGTT-1	-8.90744411374172	4.99977869537709	CD8 TCM	0	0	0	0	0	0	0	0.482833333333333	0	0.000390367504608545	-0.0458978370415611	0.0419473684210526
AGTCATGCAACCGTAT-1	-8.89487277890285	7.67603821304677	gdT	0	0	0	0.1736	0	0	0	0.448083333333333	0.552533333333333	0.0249368245037803	-0.0281873954343106	0.109105263157895
AGTCATGCAGCAGGAT-1	-2.59619318867763	-2.67848067733409	pDC	0	0	0.193733333333333	0	182	0.708866666666667	0	0.226833333333333	0.1894	-0.00242154080160722	-0.0719815122361116	0.108140350877193
AGTCATGCATGTACGT-1	-9.25841915036281	8.39612907913563	CD8 TEM	0	0	0.137266666666667	185	0	0	0	0.48675	0.5706	0.0179487020305687	0.0455678516484143	0.0775438596491228
AGTCATGTCGCTAGCG-1	10.3732107934848	1.46484059837697	Class. Mono	0.0576	0	0.599133333333333	0	0	0.0294666666666666	0	0.223833333333333	0	0.0226890094525476	-0.0344958262734353	0.113070175438597
AGTGATCGTCTGTTAG-1	-7.1523104848965	-7.51088815185192	B memory	0	0	0	0	0	0.150866666666667	0.249888888888889	0.23175	0	0.0930249478334592	0.0114431583564781	0.0453508771929825
AGTTCCCGTACTGAGG-1	-5.34461986447414	3.49163670090077	CD4 TCM	0	0	0	0	0	0	0	0	0	-0.00211607378885612	-0.0267699899278303	0.0410701754385965
ATACCTTCATCCAATG-1	9.34311092471043	0.63467464593289	Non-Class. Mono	0.1664	0	0.240933333333333	0	0	0	0	0.235916666666667	0	-0.0349675004315466	0.0404509276695653	0.119491228070175
ATCACGAAGCTTTCCC-1	9.72490871523777	0.931672997745253	Class. Mono	0	0	0.4318	0	0	0	0	0.226083333333333	0	0.0497407961631918	-0.0534476264054692	0.154649122807018
ATCACGATCCCTCTAG-1	-5.76017009640773	5.9987620785558	CD8 TEM	0	0	0	0	0	0	0	0.401666666666667	0	0.00925943480370642	0.0727386563550154	0.0409824561403509
ATCCACCGTGCCGTTG-1	-8.52628051663478	5.94891113785145	CD8 TEM	0	0	0	0	0	0	0	657	0.136133333333333	0.0141213277767835	-0.0533347176982559	0.0414736842105263
ATCCGTCCACGGCCAT-1	-2.9293006601437	-3.11774855109813	pDC	0	0	0	0	0.194333333333333	0.336666666666667	0	0	0.162133333333333	-0.0206790391940115	-0.0181836757461827	0.0487368421052632
ATCGTCCTCGAGTCCG-1	-4.88369857693752	6.2337269261205	CD8 TEM	0	0	0	0	0	0	0	0	0.214666666666667	-0.0653820517000899	-0.0333070265721669	0.0340701754385965
ATCGTGAGTTTACTTC-1	-3.00470530415615	-3.18206673118236	pDC	0	0	0.177666666666667	0	0.177666666666667	0.392533333333333	0	0	0	0.0305128382109532	-0.0358838611232544	0.0592631578947368
ATCTCTATCGACATTG-1	-6.65071355725368	6.00871176269887	CD8 TEM	0	0	0.1518	0	0.1518	0	0	0.189083333333333	0	-0.03713608694868	-0.0569234057956282	0.0455964912280702
ATCTTCAAGGGAGGTG-1	9.89656818484227	4.72267050293324	Class. Mono	0.1388	0	0.1388	0	0	0	0	0	0	-0.0463956054846975	-0.00610546125426108	0.0783508771929825
ATGCATGTCGTGGGTC-1	-8.14909660245021	5.28589911011098	CD8 TEM	0	0	0	0.177866666666667	0	0.177866666666667	0	0.703833333333333	0.118933333333333	-0.0060075526368864	-0.0285798252028537	0.0678947368421052
ATGGATCGTTGTCAGT-1	9.89297092532078	4.65320486572621	Class. Mono	0	0	0.297733333333333	0	0	0	0	0	0	-0.0227632650915217	-0.0442481597183841	45
ATGGATCTCCGTGGGT-1	-9.40132438565334	5.78388542679188	CD8 TEM	0	0	141	0.1842	0	0	0	0.650666666666667	0.384333333333333	0.00267831080681079	0.0351357815653831	0.127631578947368
ATGGGTTCAGTTAAAG-1	-6.5377675237759	5.28735250976918	CD8 TEM	0.128533333333333	0	0	0	0	0	0	0.562333333333333	0	0.0134893897112683	-0.0140302403334055	0.0538771929824562
ATTATCCAGTGCTCGC-1	-7.2439442815884	7.06607241180775	CD8 TEM	0.0930666666666666	0	0.0930666666666666	0.0930666666666666	0	0	0	0.588833333333333	0.362933333333333	-0.0435392336402745	-0.0352098530205873	0.151666666666667
ATTATCCTCACGATCA-1	10.9535511789219	3.08302611854909	Class. Mono	0.0636	0	0.3866	0	0	0.149666666666667	0	0.225916666666667	0	-0.0124440666394237	0.0325348526205592	0.0975438596491228
ATTCAGGAGCCGTCGT-1	-7.51379548932155	6.90830606964467	CD8 TEM	0.145666666666667	0	0	0	0	0	0	0.42575	0.341133333333333	-0.0486217941205177	0.141895950990689	0.0556315789473685
ATTCCATCAATCGCGC-1	-5.13568746472439	5.9642915203893	CD8 TEM	0	0	0	0	0	0	0	0	136	0.0256665466119014	-0.0167568598623249	0.0414385964912281
ATTCCCGTCCATATGG-1	-7.4956909360989	2.73764152077077	CD4 TCM	0	0.281555555555556	0.1054	0	0	0	0	0.48275	0	-0.0529785817879153	0.0789986666329225	0.0333859649122807
ATTCCTACAAGGACAC-1	-4.50707971478542	4.72769445923207	CD8 TEM	0.1568	0	0	0	0	0	0	0	0.0790666666666666	0.0144617463718558	-0.0257568902908139	0.0748771929824561
ATTCCTACAGCCATTA-1	-7.92290985013088	6.64850182083485	CD8 TEM	0	0	0	0	0	0	0	0.48425	0.418666666666667	-0.049776382819527	-0.0259143788152965	0
ATTCTACTCGAGTTGT-1	-5.66323625470241	-8.21348910781505	B memory	0	0.300111111111111	0	0	0	0	0	0.147166666666667	0	0.231989274391697	-0.0174917967759404	0.0367719298245615
ATTTCTGGTCTCTCAC-1	-9.19209491635402	7.47825331238148	NK	0	0.233555555555556	0.141066666666667	0.141066666666667	0	0.141066666666667	0	0	0.3262	0.106861439246423	-0.0505385711506884	0
CAACAACGTATTTCTC-1	5.54048669909397	-3.03518872710826	CAMs	0.352533333333333	0	0.1594	0	0	0	0	0	0	-0.0340863790651385	0.114285499231666	0.0996666666666667
CAAGGGATCATACGAC-1	-8.91949760342678	5.20197100189564	CD8 TEM	0	0	0	0	0	0	0	0.438416666666667	0.1544	-0.0315026393240323	0.00296066676056746	0.0462807017543859
CAATACGCAGCTCGGT-1	-4.82158862973293	4.78462309387562	CD8 TEM	0	0	0.0891999999999999	0	0	0	0	0	0	0.0475931537427814	0.0508613598000873	0.0542456140350878
CAATGACAGAGGTCAC-1	-5.01495468045314	7.16283173111317	CD8 TEM	0	0	0	0.113466666666667	0	0	0	0.141166666666667	0.290066666666667	0.0525061905107253	-0.039587676329625	0
CAATGACGTGTGGACA-1	-11.9696046056851	7.71916622665761	NK	0	0	0.159533333333333	0	0	0.2942	0	0	0.317733333333333	0.0771587600477148	-0.0449321918444652	0.0361228070175439
CACATGACATGGGAAC-1	-7.90530168438991	7.06195730713246	CD8 TEM	0	0	0.112133333333333	0.112133333333333	0	0	0	0.603583333333333	0.112133333333333	0.0470423889238127	-0.0288469135921881	0
CACCAAAAGTCTCCTC-1	11.68391788577	3.15024942901967	Class. Mono	0	0	0.386333333333333	0	0	0	0	0	0	-0.0121082651418166	0.0274209873999813	0.0983157894736842
CACCGTTGTATGGGAC-1	-7.66209852124294	3.74070233848927	CD8 TEM	0	0	0	0	0	0	0	0.717083333333333	0	-0.0410267627669828	0.0522816602994915	0.0710877192982456
CACGTTCCACACACTA-1	5.00656784151951	2.22028131035206	Neuroectodermal cells	0	0	0	0	0	0	0	0	0	-0.00992865293382291	-0.062987389140114	0.0368070175438596
CACTGAACATAGCACT-1	9.74418724154393	-0.0824304148829211	Non-Class. Mono	0.191266666666667	0	0.6054	0	0	0	0	0.193416666666667	0	-0.0311420543428575	0.0271367198551098	0.136929824561403
CACTTCGAGTAGCAAT-1	10.3899239358799	2.69208759811757	Class. Mono	0.125333333333333	0	0.5424	0	0	0	0	0.231083333333333	0	-0.00359664361070169	0.00792360986567972	0.137157894736842
CAGAGCCCATGCGTGC-1	2.64590967272679	-8.11810069533946	MG	0	0.331888888888889	0	0	0	0	0	0	0	-0.0509762519824699	0.0294630521512865	0.161754385964912
CAGATACCACTGAGGA-1	10.8911856470005	2.3139488175237	Class. Mono	0	0	0.622266666666667	0	0	0	0	0.224416666666667	0	-0.0284215450126568	-0.0518488088538283	0.176122807017544
CAGATTGGTCAGTCGC-1	-5.43041908169826	5.46433109787343	CD8 TEM	0	0	0.1576	0	0	0	0	0	0	0.0348617019468656	0.0597747515070609	0
CAGCAATAGTGCCCGT-1	-8.68910037900051	4.86464399841664	CD8 TEM	0	0	0	0	0	0	0	0.471583333333333	0.324333333333333	0.0143498245406881	-0.00214372688285591	0.0399649122807018
CAGCACGAGCGACTAG-1	10.687598114957	4.47003454712269	Class. Mono	0.0462666666666667	0	0.425866666666667	0	0	0	0	0	0	-0.0403516518140487	-0.0290660444584319	0.0966315789473684
CAGCACGGTTGTGGCC-1	9.32330024813572	4.29718203094838	Class. Mono	0.126133333333333	0.208666666666667	0.126133333333333	0.126133333333333	0	0	0	0	0	0.0685022491317958	-0.0133638558780175	0.133929824561403
CAGCAGCCATAGCTGT-1	12.0787075815097	2.6555540039861	Class. Mono	0.0942666666666667	0	0.530533333333333	0	0	0.189333333333333	0	0.220333333333333	0	-0.0128968333747354	-0.00394533746244427	0.125245614035088
CAGGGCTCATACAGGG-1	11.06832779025	2.81955427673695	Class. Mono	0	0	0.5558	0	0	0.158666666666667	0	0.197666666666667	0	-0.0550704763220628	-0.0109232716306605	0.102298245614035
CAGGGCTTCGGAGCAA-1	-8.90020095730861	6.49739832428334	CD8 TEM	0	0	0	0	0	0	0	0.246166666666667	0.131666666666667	-0.0337542007500879	-0.0474797480629583	0.0402982456140351
CAGGTATCAGAGTTGG-1	10.0267838296787	0.897877521785475	Class. Mono	0.177866666666667	0	0.273733333333333	0	0	0	0	235	0	0.0240069501844278	0.0301998102197504	0.109666666666667
CATACTTAGGTGATCG-1	9.41149032687107	4.24172014740346	Class. Mono	0	0	0.0354666666666666	0.0354666666666666	0	0.0354666666666666	0	0.0436666666666666	0	0.00394607218574369	0.0106958245877165	0.0850175438596491
CATCAAGAGGCAGCTA-1	-7.25878726864895	1.66016251591084	CD4 TCM	0	0	0.2688	0	0	0.1838	0	0.669666666666667	0	-0.0467352465308208	-0.0518407660858883	0.0411929824561403
CATCCCACATCGGATT-1	9.32210910891453	0.57764396813748	Non-Class. Mono	0.188733333333333	0	0.318466666666667	0	0.00513333333333332	0.00513333333333332	0	0.202083333333333	0	-0.0683757220861133	-0.0210456541355631	0.0593157894736842
CATGAGTCACTCCCTA-1	-6.71999132062038	7.33671516922352	CD8 TEM	0	0	0	0	0	0	0	0.578666666666667	0.733133333333333	0.019432158913403	0.0942131114958707	0.0487368421052632
CATGAGTGTCACTGAT-1	9.70951831911961	0.624423392089583	Class. Mono	0.160866666666667	0	0.3286	0	0	0	0	242	0	0.0438434465714896	-0.0313697260125421	0.114333333333333
CATGGTATCGACGATT-1	-6.66218864346584	1.33432573822377	CD4 Naive	0.1352	0	0	0	0	0.1352	0	0.46825	0	-0.0360339544446662	0.0610437991407484	0.0539298245614035
CATTGAGAGTCTGGAG-1	6.97154224490086	1.98798102882741	Class. Mono	0	0	0.1884	0.2384	0.0476	0.145866666666667	0	0	0	-0.0117874936736549	0.0361704453457976	0.0547368421052632
CATTTCAAGAGTCGAC-1	11.6238821802036	2.88499612358449	Class. Mono	0	0	0.535266666666667	0	0	0.232933333333333	0	0.182333333333333	0	-0.0351318901090812	0.0592057262627397	0.0816140350877192
CATTTCATCAGGAAAT-1	-8.55585967923244	7.07820601013539	NK	0	0	0	0	0	0	0	414	394	-0.040341157970474	0.0270713156509563	0.0406842105263158
CCAATTTCAGACCATT-1	10.656387215604	3.22076696899769	Class. Mono	0	0	0.496533333333333	0	0	0.0546666666666666	0	0	0	0.00240759507048911	-0.0605457723620173	0.164210526315789
CCCATTGAGCTTCGTA-1	-9.37152683163723	8.42303032425282	NK	0	0	0.157933333333333	0.1908	0	0	0	0	0.7804	0.0195070880104946	0.0595388749226589	0
CCCTCAAAGTTTGCTG-1	-9.87474643612941	8.92458958176015	NK	0	0	0	0.123266666666667	0	0	0	0.227083333333333	0.8742	0.0946353608538464	0.0322918569154078	0.133280701754386
CCCTTAGTCTCGTGAA-1	11.2039116678135	3.46401042488454	Class. Mono	0.0469333333333334	0	0.440533333333333	0	0.0469333333333334	237	0	0.0580000000000001	0	0.0161530410298601	-0.0559892568261533	0.142947368421053
CCGATCTTCAGACCCG-1	-7.912433260928	4.20565218475697	CD4 TEM	0	0	0	0	0	0.1462	0	0.246833333333333	0.1462	0.017874235220141	-0.050972466837662	0.0441228070175439
CCGGTAGCAGTATTCG-1	9.9467409906284	-0.214960031238817	Non-Class. Mono	0.184866666666667	0	0.243733333333333	0	0	0.0619333333333333	0	0.242416666666667	0	-0.0574286245744664	0.0200720176631928	0.0998070175438597
CCTAAGAGTACGATGG-1	-7.01756059552272	1.76958531883595	CD4 TEM	0	0	0	0	0	0	0	0.742916666666667	0	-0.00113513164110746	-0.00666127038859946	0.0538596491228071
CCTATCGCACATTCTT-1	-7.35632860089382	5.1856631710851	CD8 TEM	0	0	0	0.1074	0	0	0	0.463166666666667	0.296533333333333	0.0265912950374235	0.146866382074883	0.0618245614035088
CCTCAACCATAAGATG-1	10.0520857629673	0.959187574657179	Class. Mono	0	0	0.187466666666667	0	0	0	0	0.218583333333333	0	-0.0314374114916273	-0.0905555363369274	0.0372280701754386
CCTCCTCCAACTTGCA-1	10.5367020425693	1.86305779960988	Class. Mono	0.0112	0	0.515333333333333	0	0	0.00626666666666664	0	0.241833333333333	0	-0.0267382642765763	-0.0126345187322447	0.15
CCTTGTGAGGAAGTGA-1	7.94322431658665	1.77327913788197	Class. Mono	0	0	0.347866666666667	0	0.0720666666666666	0	0	0.242666666666667	0	-0.0517149545858753	0.0207066746088281	0.115421052631579
CGAAGGAAGCCATTGT-1	6.21942794894139	-2.50799303504588	CAMs	0.3296	0	0	0	0	0	0	0	0	-0.0213195763227288	-0.0565724722329232	0.0763333333333334
CGAATTGCAAAGGCTG-1	-7.76066743756374	6.54974932220814	CD8 TEM	0	0	0	0.125133333333333	0	0	0	0.5575	0.178933333333333	0.0600471721296357	-0.0470428375944316	0.103736842105263
CGAGAAGTCAGGACAG-1	11.5040177163974	3.00256056335805	Class. Mono	0.153733333333333	0	0.520333333333333	0	0	0.150866666666667	0	0.119416666666667	0	-0.0316718500814467	-0.00969487267760651	0.104087719298246
CGAGTTATCTCTCAAT-1	-5.42505370999416	3.40472692993519	CD4 TCM	0	0	0	0	0	0	0	0	0	0.0532637995330282	0.0177024576630438	0
CGCAGGTCACGTAACT-1	10.7821911630527	2.87957567718861	Class. Mono	0	0	0.620866666666667	0	0	0.0624	0	0	0	-0.00519655643299293	-0.0536276419790813	0.130649122807018
CGCAGGTGTGTTATCG-1	-8.55188476468166	2.04063887146351	CD4 TCM	0	0	0	0	0	0.1518	0	0.48375	0	-0.0310289158232998	0.000437015321997053	0
CGCCAGAGTGTTATCG-1	-7.984463805209	1.71689648178456	CD4 TCM	0	0	0.144333333333333	0	0	0.287333333333333	0	0.470166666666667	0.335866666666667	0.000792725249308852	-0.00963571869555499	0.0812631578947368
CGCCATTGTTATCCAG-1	-7.60309612179836	-8.57302146407726	B naive	0.1396	0	0	0	0	0	0	0.238583333333333	0	0.0615684832591852	0.0084965469055531	0
CGCGTGACAATTGCCA-1	-7.45775949383815	5.22370380905507	CD8 TEM	0	0	0	0	0	0	0	0.719166666666667	0.4658	0.125708286295335	0.0316271185456994	0
CGTAATGAGTGTAGAT-1	-4.52308618451198	4.78092808273671	CD8 TEM	0	0	0	0	0	0	0	0	0	0.0239757912445207	-0.0422508299639925	0
CGTCAAAAGCCTCTGG-1	10.3968514261142	2.04844505337117	Class. Mono	0	0	0.3838	0	0.0146666666666667	0.0146666666666667	0	0.2335	0	-0.023342317226269	-0.0242915805712867	0.202385964912281
CGTCAAACATCGAAGG-1	9.78655231570164	-0.303309135166429	Non-Class. Mono	0.0637333333333333	0	0.459733333333333	0	0	0.126133333333333	0	0.238083333333333	0.0637333333333333	0.00910383329284035	-0.0400943487347878	0.112210526315789
CGTCCATCAATCCTTT-1	10.3314169702427	-0.306265704361223	Non-Class. Mono	0.1714	0	0.4472	0	0	0	0	0.232083333333333	0	0.0137322630823994	-0.0182000627678713	0.0845964912280702
CGTCCATGTGTCACAT-1	3.68785846804539	-1.50599925967815	MG	0.4528	0.0748888888888889	0	0	0	0.1932	0	0	0	-0.0265496218744397	-0.0593439646041231	0.307052631578947
CGTTAGAAGAAGAGCA-1	10.4642790613071	4.38080544021962	Class. Mono	0.0222666666666667	0	0.383133333333333	0	0	0	0	0	0	-0.0684498097768291	-0.0116003704201705	0.0890526315789474
CGTTAGACATAGAGGC-1	-8.26388179684719	6.65684933212636	CD8 TEM	0	0	0	0	0.149666666666667	0	0	0.605833333333333	0.588733333333333	-0.0422034652469379	0.00861786346101853	0.0450350877192982
CTAACTTAGCATTTCG-1	-7.19670354748806	7.30411285904286	CD8 TEM	0	0	0	0	0	0	0	0.731916666666667	0.257733333333333	-0.0117557433665545	0.0537423809017974	0.0966491228070175
CTAACTTCAATCTAGC-1	-11.0580912771328	7.35368580368397	NK	0	0	0	0	0	0	0	0	0.0922666666666667	0.0330742209172423	0.0380776093642651	0.0777894736842105
CTAAGTGGTCTTCGAA-1	10.0910023507969	0.866063185008741	Class. Mono	0.1608	0	0.298133333333333	0.0860666666666666	0	0	0	0.23625	0	0.00694396456280474	-0.00507969240681218	0.251228070175439
CTACAGATCGAAACAA-1	8.8981512842075	1.17967630174992	Non-Class. Mono	0.0838666666666666	0	0.0838666666666666	0	0	0	0	0.210666666666667	0	0.0097842337773079	-0.0747829134510376	0.0494385964912281
CTAGACACAGAGTTCT-1	-10.2340022268399	8.89591259506581	NK	0	0	0.1138	0	0	0.1138	0	0.529916666666667	0.726466666666667	-0.0192274706178039	0.0415232039297004	0.0947894736842105
CTATCTATCAAGTGGG-1	10.680647736539	3.74065274742482	Class. Mono	0.0023333333333333	0	0.383933333333333	0	0	0.0023333333333333	0	0.192416666666667	0	-0.040128186377181	-0.00763606204876499	0.134263157894737
CTCAAGACACTCCCTA-1	-8.24173938656887	6.31323189285634	CD8 TEM	0.122933333333333	0	0.122933333333333	0	0	0.122933333333333	0	0.462916666666667	0.437533333333333	-0.0488419097160911	0.068233975140572	0
CTCACTGCAGCCCACA-1	8.8827179727451	2.15733415630696	MG	0	0	0.2664	0	0.246933333333333	0.0802666666666667	0	0.0996666666666667	0	-0.0246008699207102	-0.0505075151499006	0.269649122807018
CTCACTGTCACAAGAA-1	10.6057127771274	4.83749193695424	Class. Mono	0	0	0.491933333333333	0	0	0	0	0	0	-0.0498218020662402	-0.0356816287990258	0.0287719298245614
CTCAGGGGTGATTCTG-1	-6.69644367123684	1.20357567814229	CD4 Naive	0	0	0	0	0	0.250933333333333	0	0.551916666666667	0	-0.0446796962411174	-0.0173602995058273	0.104526315789474
CTCAGGGGTTCGATTG-1	-11.8017302694424	7.88300365951893	NK	0	0	0.1766	0.1898	0	0	0	0.101333333333333	0.5342	-0.0387350362689848	-0.027974544684383	0.0521228070175439
CTCAGTCAGCTCGACC-1	10.171071892728	3.61132425812123	Class. Mono	0	0	0.363266666666667	0	0	0.0311333333333333	0	0.196416666666667	0	-0.0380312247161432	-0.0495250982151391	0.0990877192982457
CTCCAACCAATACGAA-1	9.81969249819676	0.264545313986517	Non-Class. Mono	0.1812	0	0.369666666666667	0	0.0339333333333334	0.0339333333333334	0	0.210833333333333	0	-0.0560441596859359	0.00315225798697606	0.0619122807017544
CTCTCGAAGTGCTAGG-1	-8.79512130642971	7.94004721191762	NK	0	0	0	0	0	0	0	0.624333333333333	0.507666666666667	0.0418563579933442	-0.0610482682125093	0.0375614035087719
CTGCAGGTCCGTGCGA-1	-9.46447383786281	8.25555080917714	NK	0	0	0.1326	0.1838	0	0	0	0.165083333333333	0.5098	0.00442109142311525	-0.020855407224421	0.0405438596491228
CTGCCATAGTCGAAAT-1	4.39443767641941	-8.56146102401378	MG	0.0756	0.457333333333333	0	0	0.1936	0.272266666666667	0	0	0	-0.0202350315257926	-0.0193072432402162	0.301719298245614
CTGCCTACAAGGTCAG-1	9.99690712069432	-0.0046711638844241	Non-Class. Mono	0.192266666666667	0	0.339533333333333	0	0	0.108933333333333	0	0.06825	0	0.0341371619426218	-0.0861738835435776	0.159719298245614
CTGCTCAAGAGTCTTC-1	9.78386772250096	0.378887750180937	Non-Class. Mono	0.1628	0	0.361666666666667	0.00939999999999996	0	0	0	0.233083333333333	0	0.0365030383612369	0.0453695815158997	0.0921929824561404
CTGGTCTAGAGTGACC-1	-4.36360418225368	-7.78764300796153	B intermediate	0	0	0.172133333333333	0	0	0.197666666666667	0	0	0	0.0136373587256995	-0.000720556390550686	0.0510526315789473
CTGTGGGGTTTATGCG-1	2.30498970126072	0.0595820918404828	MG	0.119066666666667	0.196888888888889	0	0	0.119066666666667	189	0	0	0.119066666666667	0.057570562630593	0.0126042935657001	0.120333333333333
CTTCCGACACCTGCTT-1	-8.63374530697902	6.86098999527333	CD8 TEM	0	0	0.1788	0.117466666666667	0	0	0	0.464833333333333	0.316533333333333	0.0043846566401647	0.0487131815090624	0.0365614035087719
CTTCCTTTCAGTCATG-1	-8.32641708279689	4.62205595520375	CD8 TEM	0	0	0.136866666666667	0.136866666666667	0	0	0	0.473583333333333	0.136866666666667	-0.0344522072399438	0.0282585972899945	0.0773333333333334
CTTGATTTCCCGTAAA-1	-8.13378822232326	4.62341160324452	CD8 TEM	0	0	0	0	0	0.134466666666667	0	0.646416666666667	0.185666666666667	-0.0549979068999362	0.119531732016096	0.0760701754385965
GAACACTCATATAGCC-1	10.4146393594638	-0.36924021693828	Non-Class. Mono	0.1904	0	0.308666666666667	0	0	0	0	0.230833333333333	0	-0.0408909255509298	-0.0334178125458123	0.112245614035088
GAACACTTCGCACGGT-1	-8.08942424679836	4.70719713714955	CD8 TEM	0	0	0	0	0	0	0	0.712416666666667	0.141266666666667	0.0735297092193351	-0.0411964305231197	0.0428245614035088
GAAGGGTCATGGGAAC-1	-8.44853031064113	4.86854595688222	CD8 TEM	0.137933333333333	0	0.137933333333333	0.137933333333333	0	0	0	0.410583333333333	0	0.0150599708794399	0.00483574605740698	0.0902280701754385
GACACGCGTAGCTTAC-1	-7.18543779278835	5.23686308411	CD8 TEM	0	0	0.102866666666667	0	0	0	0	0.844166666666667	0.102866666666667	-0.0680244268162919	0.0372932667294798	0.032719298245614
GACATCACAGGATTCT-1	9.30604351138035	1.81197590378163	Class. Mono	0	0	0	0	0	0	0	0	0	-0.0504523945846594	0.082293106474307	0.120070175438596
GACATCACATGGGCAA-1	10.3604553995029	0.320649795206762	Class. Mono	152	0	0.5708	0	0	0.127066666666667	0	0.234833333333333	0	0.0306631757532739	-0.0232224266696858	0.17380701754386
GACCGTGGTGAGCTCC-1	10.3000601587192	-0.189440451589846	Non-Class. Mono	0.152266666666667	0	0.1938	0	0	0	0	0.24375	0	-0.0281849360602697	0.0662194084959908	0.136859649122807
GACTATGTCGCACGAC-1	-9.68156158352932	8.27710098770497	NK	0	0	0.109266666666667	0	0	0	0	0.46225	0.584066666666667	0.0569115520673749	-0.0615925002083749	0.0516140350877193
GAGAAATTCGACCACG-1	-3.01626431370815	-3.21108036491039	pDC	0	0	0.196666666666667	0	0.196666666666667	0.345333333333333	0	0	0	-0.0487933036898226	-0.0426382573617173	0
GAGACCCGTACAGGTG-1	10.6445111093418	1.86077303436635	Class. Mono	0.162066666666667	0	0.402933333333333	0.0169333333333334	0	0	0	0.242416666666667	0	-0.0105768693458748	-0.0386237072533057	0.13019298245614
GAGATGGTCCTATTTG-1	-7.80066167737087	6.83962530640004	CD8 TEM	0	0	0	0	0	0.1188	0	0.465583333333333	0.488866666666667	-0.00369625459140045	-0.0186039665719777	0.0369122807017543
GAGCCTGCAGACCAGA-1	-8.11819087887844	6.61388058212636	CD8 TEM	0	0.196666666666667	0.118933333333333	0.118933333333333	0	0	0	0.540166666666667	0.196066666666667	-0.0670907572845114	0.024662857847745	0.0836842105263158
GAGCTGCCAATTGCGT-1	10.3582018670932	3.91829866913197	Class. Mono	0	0	0.388866666666667	0	0	0	0	0	0	-0.00756333256221663	-0.0211417038314543	0.088140350877193
GAGGCCTAGTAAAGCT-1	9.4534081277744	0.607789404662825	MG	0.259133333333333	0	0.196733333333333	0	0	0	0	0	0	0.110522430460356	0.0929754764406274	0.217315789473684
GAGGCCTCAATCGCGC-1	-8.68917762662014	6.20669073608754	CD8 TEM	0	0	0	0.1334	0	0	0	0.654083333333333	0.515733333333333	0.00911516799808415	-0.0215593544928239	0
GAGTTACGTACGACAG-1	-9.65577041531643	8.93533653763173	NK	0	0	0.1326	184	0	0	0	0.165083333333333	0.6506	-0.039941278592087	0.022879314903465	0.109631578947368
GAGTTGTCAAGCCCAC-1	10.5263212976352	1.71732003239033	Class. Mono	0.0679999999999999	0	0.457266666666667	0.0346666666666666	0	0.284133333333333	0	0.231333333333333	0	-0.00954027977817887	-0.000528131606968463	0.194052631578947
GATCAGTCACGTCTCT-1	10.49530876254	2.81077689674733	Class. Mono	0.0594	0	0.409533333333333	0	0	0	0	0	0	-0.0571805718339699	-0.0132790117724377	0.0952631578947368
GATCGTAAGTAAGAGG-1	-7.96395313168606	1.95215768364308	CD4 TCM	0	0	0	0	0	0	0	0.819666666666667	0	-0.0452240021469896	-0.00930865203840742	0.0419122807017543
GATCGTAGTACGCTTA-1	9.64544284914891	0.93488461521504	Class. Mono	0.1262	0	0.367666666666667	0	0.0716666666666667	0.236466666666667	0	0.157083333333333	0	-0.0147330299786832	-0.00584403304270148	0.128228070175439
GATGACTTCGGCTATA-1	5.2818297204868	2.34713716057179	Class. Mono	0	0	0	0.3322	0	0.0657333333333333	0	0.220416666666667	0	0.0376674900286311	0.0399271970947901	0.0568421052631579
GATGAGGAGATTAGAC-1	11.357107048978	3.06057424095509	Class. Mono	0	0	0.3924	0	0	0	0	0	0	0.112860995703586	-0.0447264903902713	0.168543859649123
GATGAGGCAACGGGTA-1	-4.53103982831081	6.44588989761708	CD8 TEM	0	0	0	0	0	0	0	0	0	-0.0554356989700929	-0.0910920140667729	0.0307543859649123
GATGCTAAGCTTTCCC-1	-7.92925702954372	4.98169607666371	CD8 TCM	0	0	0.134533333333333	0	0	0	0	0.564916666666667	0.267733333333333	0.0483084924899887	-0.0495606516559007	0.0410526315789473
GATGGAGCATAATGCC-1	-6.04654704953273	4.86674923447011	CD4 TCM	0	0	0	0	0	0	0	0	0.2976	-0.0526500967618164	0.0485170057563909	0
GATTCTTAGTCTGTAC-1	10.2365883645908	-0.398562841144823	Non-Class. Mono	0.1924	0	0.541533333333333	0	0	0	0	0.248916666666667	0	-0.0104146133007942	-0.0625840211448869	0.100315789473684
GCAACCGCACAATGCT-1	10.2138918695346	-0.289556555477404	Non-Class. Mono	0.285266666666667	0	0.393933333333333	0	0	0	0	0.235916666666667	0	-0.0533843277573831	-0.0145943401639611	0.0820526315789474
GCAACCGTCTTGGATG-1	11.7849730310337	2.71255988624928	Class. Mono	0.140133333333333	0	0.393866666666667	0	0	0	0	0.0509166666666667	0	0.0368939520128302	-0.0497738842058904	0.137684210526316
GCACGTGGTTGTGGAG-1	-9.10859500790676	7.02026314285634	NK	0	0	0	0	0	0	0	0.640916666666667	0.636533333333333	0.0624056350566121	-0.053716868553644	0.0541578947368421
GCAGCCACAGCTGTTA-1	10.1933544931308	4.15641827133534	Class. Mono	0.00913333333333333	0.0136666666666667	0.117266666666667	0.00913333333333333	0	0	0	0	0	-0.0186037411537676	0.0199744096154186	0.0711228070175438
GCAGTTAAGATCCTAC-1	-5.21055089856228	6.05012459305165	CD8 TEM	0	0	0	0	0	0	0	0.162666666666667	0	-0.0591054284043853	-0.0153525713620583	0.0400350877192982
GCATCTCCATGACTCA-1	-8.78149711514553	5.24114794281361	CD8 TEM	0	0	0.277733333333333	0	0	0	0	0.485416666666667	332	0.0085295538345717	0.0244623292622949	0
GCATTAGAGCTCAGAG-1	11.0826405343906	1.44115812328694	Class. Mono	0.0542	0	0.444266666666667	0	0	0	0	0.229583333333333	0	0.0463296459719844	-0.00445244388563122	0.182017543859649
GCCAACGGTCCAAGAG-1	11.7244395074741	2.92305869606373	Class. Mono	0.0396666666666666	0	0.561733333333333	0	0	0.103333333333333	0	0	0	-0.062558653934358	0.0391373323742561	0.0717017543859649
GCCGTGAAGTACTGTC-1	7.03081739519993	1.91227764633534	Class. Mono	0	0	0.1184	0.1184	0	0	0	0.213083333333333	0	-0.0336676855245113	0.0159319393111386	0.0814561403508772
GCGATCGGTATCGAAA-1	10.264164811124	3.4932631924474	Class. Mono	0.0237333333333334	0	0.357333333333333	0	0	0	0	0.2205	0	0.0414479035018193	-0.00378264076866663	0.0784912280701754
GCTTCACGTAGACGTG-1	10.7894562539951	4.30206961181996	Class. Mono	0	0.204888888888889	0.552933333333333	0	0	0.1546	0	0	0	-0.00468073272196987	-0.0248161925847435	0.0625087719298245
GCTTTCGCATCCTCAC-1	-2.74447142506679	-2.85740285369518	pDC	0	0	0.194866666666667	0	0.1998	0.785466666666667	0	0	0.196733333333333	0.0894446988479034	-0.0394582670296872	0.036859649122807
GGAACCCAGATCCCGC-1	-8.95043861294826	4.59063143280385	CD8 TEM	0.137133333333333	0	0	0.137133333333333	0	0	0	0.24275	0.272933333333333	-0.0353061412077324	-0.00523120352668856	0.0417368421052632
GGAAGTGGTTCTATCT-1	-8.5287400426968	4.91884750870106	CD8 TCM	0	0	0	0	0	0	0	0.633916666666667	0.355866666666667	-0.0195026347154381	0.0160528847555775	0.0373333333333333
GGACGTCCATTACGGT-1	-6.46843778515896	6.84699863937733	CD8 TEM	0	0	0	0	0	0	0	0.349416666666667	0.104933333333333	-0.0144590826107871	-0.072252423116815	0.0332631578947369
GGAGATGTCTAGGCAT-1	2.92962253664891	-7.92506843062999	MG	0	636	0	0	0.07	0.183466666666667	0	0	0	-0.0316978803272937	-0.000552123163204243	0.259473684210526
GGCACGTCACACCTTC-1	-8.35849964047512	7.05453915146229	CD8 TEM	0	0	0	0	0	0.113733333333333	0	0.485916666666667	0.5932	0.0863299148763501	0.0637467686716384	0.0651578947368421
GGCTTGGGTAGCTTAC-1	10.3926457223789	4.80561012771962	Class. Mono	0.116666666666667	0	0.179333333333333	0	0	0	0	0	0	-0.0481747239659402	-0.0604169952672268	0.0970526315789474
GGGAAGTAGTGGGAAA-1	-8.60235320950588	5.53347010162709	CD8 TEM	0	0.223777777777778	0	0	0	0	0	0.47275	0.367733333333333	0.101639019337004	-0.00960456121703394	0.0412280701754386
GGGACCTGTCTGATCA-1	-7.95458328152736	7.21719927338002	CD8 TEM	0	0	0	0	0	114	0	0.487333333333333	0.339333333333333	-0.0145725167896765	-0.0337561415697866	0.0522456140350878
GGGATGATCGCAGTGC-1	-6.8466144743069	3.99805945900319	CD8 TEM	0	0	0.1006	0.1006	0	0	0	0.555416666666667	0	-0.0613123042209513	-0.00143985397748581	0.103543859649123
GGGCGTTGTCGCATCG-1	-8.33136283780178	4.62356180694935	CD8 TEM	0.2856	0	0.143466666666667	0	0	0	0	0.722583333333333	0	0.025685687103465	0.0392491640346488	0.0541228070175439
GGGCTACCACAAATCC-1	-6.91025602246364	5.14471287277577	CD8 TCM	0	0	0.108533333333333	0	0	0	0	0.7485	0.108533333333333	-0.0597285197648554	-0.0670623767777565	0.126771929824561
GGGTAGAAGGTGCCAA-1	7.91419256304661	1.85079581287739	Class. Mono	0.138666666666667	0	0.3918	0.170066666666667	0	0	0	0.2365	0	-0.0371365928950378	-0.0585540582083223	0.101017543859649
GGGTGAAAGCGAGTCA-1	-7.62185966397365	3.10952229050038	Treg	0	0	0	0.125133333333333	0	0	0	0.780583333333333	0	-0.0428834614911282	0.0515756932436159	0.0711578947368421
GGGTGAACAAGCGAAC-1	9.90673339938084	0.618494100841261	Non-Class. Mono	0	0.152222222222222	0.5	0	0	0.0922666666666667	0	0.242416666666667	0	-0.0244605916499823	0.0298998263516926	0.0540350877192982
GGTAACTGTTTCCCAC-1	-8.8410254659756	5.67060369995473	CD8 TEM	0	0	0	0	0	0	0	0.66875	0.294933333333333	0.0289403462334439	0.00859830929732672	0.131947368421053
GGTAATCCAATGTTGC-1	-7.53308498288234	2.11881000545857	CD4 TCM	0	0	0	0	0	0.1864	0	0.894083333333333	0.143133333333333	0.0217721012885462	0.0396971673442747	0.0806315789473684
GGTAATCGTATACCCA-1	-5.44506799603542	-10.4984098002589	Class. Mono	0.1958	0	0.0519333333333334	0	0.0519333333333334	0.1836	0.318555555555556	0.06425	0	0.00278416034339202	0.00186665813901628	0.0326315789473685
GGTCACGCATTGACAC-1	-2.87815462971767	-3.02834706756236	pDC	0	0	0.195466666666667	0	0.191133333333333	0.6256	0	0	198	0.0125287988564324	0.0080549217046474	0.089140350877193
GGTGGCTAGATGAAGG-1	10.4256657419101	1.33352393654225	Class. Mono	0.0442	0	0.573533333333333	0	0	0.0442	0	218	0	0.0350400540965801	-0.0547878246595797	0.0653859649122807
GGTGGCTTCGCCGTGA-1	9.93129909609715	0.997185297282911	Class. Mono	0	0	0.528333333333333	0	0	0	0	0	0	0.00816468459068803	-0.0226675877328758	0.126631578947368
GGTGTCGAGTCTAGAA-1	10.3459929284946	-0.261831544367098	Non-Class. Mono	0	0	0.2952	0	0	0	0	0.243916666666667	0	-0.0502583636561134	0.0363951687141819	0.0848070175438597
GGTGTTATCCTTCTAA-1	-5.49729406262478	5.58343596008656	CD8 TEM	0.0786666666666667	0	0	0	0.0786666666666667	0.0786666666666667	0	0.327083333333333	156	0.0212057098576791	-0.00433924680168871	0
GGTTAACAGATGACAT-1	-11.7922669592007	7.529259152683	NK	0	23	0.1808	0	0	0	0	0	0.230733333333333	-0.0560836224216246	-0.0264619173983115	0.00952631578947372
GGTTCTCAGGTTCATC-1	-10.7637559118374	7.944298215183	NK	0.152333333333333	0	0.152333333333333	0	0	0	0	0	0.152333333333333	-0.0406353508045986	0.0877078139705124	0
GTAGCTACAAGGCCTC-1	-6.33770810986599	7.51372284439442	CD8 TEM	0	0	0.0766666666666667	0	0	0.0766666666666667	0	0.3335	0.3584	-0.0213349407687217	0.08113894079424	0.0958245614035088
GTCAGCGAGTGGACGT-1	8.83259475802342	1.31315392998097	Class. Mono	0.0753333333333334	0	0.149333333333333	0	0.0753333333333334	0.0753333333333334	0	0	0	0.0212221190617127	0.0178029967627978	0.136929824561403
GTCATCCGTATTGACC-1	9.99473178957859	0.707548148902632	Class. Mono	0.144333333333333	0	0.1838	0	0.0407999999999999	0.144333333333333	0	0.246416666666667	0	-0.0515079598932031	-0.0484324543978813	0.087280701754386
GTCATGATCTGACCCT-1	10.0610474405185	4.4007806256139	Class. Mono	0.1204	0	0.1204	0	0	0	0	0	0	0.00211046334881673	0.0188650381145944	0.0373333333333333
GTCCCATAGTGTTCAC-1	-5.64302837277492	5.68431992081044	CD8 TEM	0.150666666666667	0	0	0	0	0	0	0	0	-0.0229036022512695	0.0550758483374224	0.0845964912280702
GTCCCATCAATTTCTC-1	-5.54627334500393	2.57482499626515	CD4 TEM	0.162333333333333	0	0	0	0	0.162333333333333	0	0	0	-0.0359161528906182	0.0169646441015904	0.0483684210526316
GTCGTTCAGTTCCTGA-1	-7.65680753613552	1.89482302215932	CD4 TCM	0	0	0	0	0	0	0	0.6445	0.140933333333333	-0.0352306230768071	-0.0529970030307693	0.0541228070175439
GTCGTTCGTTTGGCTA-1	-8.62466060544094	6.935518212589	CD8 TEM	0	0	141	0	0	0	0	0.596166666666667	0.3268	0.0140173946569301	-0.0604880811293356	0.0795087719298245
GTCTCACCACCGTCTT-1	-8.18789016629299	4.94472641495106	CD8 TEM	0	0	0.133866666666667	0	0	0	0	0.47675	0.448533333333333	-0.043400964607494	-0.0440657647812806	0
GTCTCACTCAGTCAGT-1	-8.018061751376	4.28270239380238	CD4 TEM	0	0	0	0	0	0	0	0.756333333333333	0.136333333333333	0.0565021293782478	0.0816087498216673	0.127824561403509
GTGACGCGTTGGGACA-1	-7.1945148649319	-7.41388183089855	Plasmablast	0	0	0.126133333333333	0	189	0	0.297333333333333	0	0	-0.0355561502715235	0.00870794441829422	0.0716842105263158
GTGAGTTCATGTTACG-1	-9.21968089963039	8.27395672348378	CD8 TEM	0	0	0.180933333333333	0.180933333333333	0	0	0	0.493333333333333	0.5074	-0.00467088974122844	-0.0676371549023697	0.148315789473684
GTGATGTGTCGTCGGT-1	10.3148564157383	-0.325092844692491	Non-Class. Mono	0.189466666666667	0	0.188666666666667	0	0	0	0	0.24375	0	-0.0525141202123103	-0.0226719141707176	0.0994385964912281
GTGCGTGGTAGTCGGA-1	12.4142893609897	2.99926704910634	Class. Mono	0	0	0.5718	0	0	0.0716666666666667	0	0.1885	0	-0.0103758417718139	-0.00748567217741199	0.121614035087719
GTGCTGGAGCCGTTGC-1	10.6512736139194	3.24135155228017	Class. Mono	0	0	0.4874	0	0.104866666666667	0	0	0	0	-0.081213918818727	-0.0325266894070255	0.0877368421052631
GTGCTGGCACTGCACG-1	11.6943777856723	1.63061816242573	Class. Mono	0	0	0.595466666666667	0	0	0.1686	0	0.238583333333333	0	-0.0202999421759097	-0.0560615046434131	0.0730877192982456
GTGCTGGGTGTTCCAA-1	-7.94827138806423	4.69107574966786	CD8 TEM	0	0	0	0	0	0	0	0.562333333333333	0.253733333333333	0.00768938275712462	0.0914294403979178	0
GTGGTTACAAGAGTTA-1	9.903231507291	-0.33490263673427	Non-Class. Mono	0.0695333333333333	0	0.333933333333333	0	0.0695333333333333	0.0695333333333333	0	0.234916666666667	0	-0.0531234951117938	-0.071822326553518	0.180298245614035
GTGGTTAGTTCGCGTG-1	-9.20341312314113	7.71005148437855	NK	0.1422	0	0	0.1422	0	0	0	0.420916666666667	0.1422	0.0106308666665325	-0.0507653884703098	0.166070175438596
GTGTGGCAGCTTGTTG-1	4.89758575533787	-2.24062972518566	CAMs	0.1212	0	0.1212	0	0	0	0	0	0	0.0503436743598295	-0.0612307744137468	0.184070175438596
GTTACAGTCATCAGTG-1	10.4226435480014	1.32652897384999	Class. Mono	0	0	0.364533333333333	0	0	0.0414666666666667	0	0.2405	0	-0.0125333517079045	0.0110152049503096	0.147070175438596
GTTAGACGTCTCGGAC-1	11.4900416192905	3.25988907364247	Class. Mono	0.138933333333333	0	0.555933333333333	0	0	0	0	173	0	-0.0074411186201933	-0.0197328569644599	0.145421052631579
GTTCATTTCGGACCAC-1	-7.78526603604397	1.13704437759755	CD4 TCM	0	0	134	0	0	0.189533333333333	0	0.4075	0	0.00752179539253448	-0.0129880411448964	0
GTTCCGTCAGATCCTA-1	11.5035103616611	3.03873509910939	Class. Mono	0	0	0.570733333333333	0	0	0.118666666666667	0	0.200333333333333	0	-0.0524407606727521	0.0370760845864921	0.14740350877193
GTTGTCCTCTGCAGCG-1	-10.7634822073086	8.36939091232655	NK	0.0998	0.164777777777778	0.189066666666667	0	0.1728	0	0	0.215333333333333	532	0.0222943232015518	0.00297013101999735	0.102947368421053
GTTTACTTCAGACCCG-1	-4.54870664502224	4.85451120880482	CD8 TEM	0	0	0	0	0	0	0	0	0.0969333333333333	-0.013698391400059	-0.0404963551150845	0.0311578947368421
TAACACGCATACCAGT-1	10.6919058618442	4.4462775662267	Class. Mono	0.0357333333333333	0	0.2664	0	0	0	0	0	0	-0.060294025490581	0.00303862163756179	0.0590175438596491
TAACGACTCGGTCTGG-1	-8.22986137295803	6.71875185516713	CD8 TEM	0	0	0	0.108866666666667	0	0	0	0.829833333333333	0.380666666666667	0.0205456880562191	-0.060970180176395	0.0625964912280702
TAATTCCCAGGGTTGA-1	-2.63449060345729	-2.71939974280956	pDC	0	0	0.335066666666667	0.0376	0.193333333333333	0.569733333333333	0	0.182083333333333	0.1956	-0.0724310467132972	-0.00366255610822716	0.0441754385964912
TACCGAAAGCAACTCT-1	10.401055222501	2.22411579635975	Class. Mono	0	0	612	0	0	0	0	212	0	-0.0301435096838611	-0.0325673873463768	0.131824561403509
TACGCTCAGCCTGTGC-1	-10.0645047369107	8.2072958424413	NK	0	0	0.218133333333333	0	0	0	0	383	0.3646	-0.054093274318585	-0.0181806446395628	0.0630526315789474
TACGCTCCATGGGTTT-1	-9.47175514126857	8.76530403641102	NK	0	0	0.1416	0.1416	0	0	0	0.176333333333333	0.6726	0.0056655477922407	0.00598036893354145	0
TACGCTCTCTGGTCAA-1	-7.51112377072414	5.06398148086903	CD4 TEM	0	0	0.114466666666667	0	0	0	0	0.471416666666667	0.194333333333333	0.0361421586803986	-0.033681054919737	0.0357719298245615
TACGGGCGTCACAGTT-1	-8.92768489743312	6.30943340805409	CD8 TEM	0	0	0	0.141133333333333	0	0	0	0.477166666666667	0.141133333333333	0.114993184396326	0.031972505424618	0.0795789473684211
TACGGTACAGTGTGGA-1	-5.66752683545192	5.67782587555287	CD8 TEM	0.152066666666667	0	0.193133333333333	0	0	0	0	0.189416666666667	0	-0.0406659224778263	-0.00579422377627156	0.164666666666667
TACTTCATCTCGCCTA-1	10.6889189538852	3.09903568771718	Class. Mono	0.121866666666667	0	507	0	0	0	0	0.0761666666666667	0	-0.0204486634947894	0.068869126237022	0.150175438596491
TAGACCAAGAGTCTTC-1	-8.42219936276516	6.41328043487904	CD4 CTL	0	0	0	0	0	0	0	0.651833333333333	0.4518	0.00562404628091834	0.0222660332548426	0.0911754385964912
TAGGAGGTCCTACGAA-1	10.6206921396152	2.87019962814686	Class. Mono	0.127466666666667	0	0.481533333333333	0	0	0	0	0.1195	0	-0.0767387528734143	-0.0419874004421084	0.0967543859649123
TATATCCGTGCCCTTT-1	10.4357451257602	3.18458814171193	Class. Mono	0	0	0.368733333333333	0	0	0	0	0	0	-0.0791356890507737	-0.0729044644405099	0.131771929824561
TATGTTCAGAGTAACT-1	7.30267465685765	1.97699267414448	Class. Mono	0	0.0406666666666666	0.322333333333333	0.1888	0.0253333333333333	0.0253333333333333	0	0.205333333333333	0	-0.00704750948369767	0.013293472797874	0.0835087719298245
TATTCCACAAAGGCGT-1	9.96498096560398	-0.221295766559862	Non-Class. Mono	0.185866666666667	0	0.2674	0	0	0.0789333333333333	0	0.231666666666667	0.0789333333333333	0.0533719603283061	0.00836539787751694	0.0964385964912281
TATTTCGTCGGTAGGA-1	0.831205671776928	10.6845135166967	Neuroectodermal cells	0	0	0.592666666666667	0.0653333333333334	0	0	0	81	0	-0.023648444156786	-0.0165972873048932	0.085859649122807
TCAAGCACACAATTCG-1	-8.77363883877834	6.33867163208363	CD8 TEM	0	0	0	0	0	0	0	0.484583333333333	0.317466666666667	-0.0418466450928847	0.0209549042019888	0.0757543859649122
TCACTCGGTTCGGCGT-1	-4.56735431576809	-9.73307757827403	B naive	0	0.306888888888889	0	0	0	0	0	0	0	0.0410269175386078	-0.0668868911446927	0.0860701754385965
TCAGGGCAGCAACAGC-1	11.4428013620273	2.98097724464772	Class. Mono	0	0	0.4252	0	0	0.170533333333333	0	0.22725	0	-0.0204429396946075	-0.0259055675941659	0.126157894736842
TCAGGGCAGCGCATCC-1	-9.24836170102199	7.13759035614369	NK	0	0	0	0	0	0	0	0.645583333333333	0.5636	-0.00613596021505619	-0.00632502517843967	0.0529473684210526
TCAGTGAGTTACACAC-1	12.6213463601963	3.08928126839039	Class. Mono	0	0	0.577266666666667	0	0	0.157533333333333	0	0.2135	0	-0.058564211811859	-0.0591989314960578	0.0564210526315789
TCAGTTTGTCGGCACT-1	-6.61307536984523	1.18808007982609	CD4 TCM	0.110466666666667	0	0	0	0	285	0	0.380416666666667	0.110466666666667	-0.0079773440430027	0.035741413546843	0
TCATACTAGGCATCAG-1	-8.42913925076564	4.86433405426381	CD8 TCM	0	0	0	0	0	0.130266666666667	0	0.40575	0.130266666666667	-0.0451459532637645	-0.0108170740313674	0.0738596491228071
TCATACTAGTCGCTAT-1	-8.15492355252346	6.39622921493886	CD8 TEM	0	0	0	0.133533333333333	0	0	0	0.243833333333333	0.133533333333333	0.0636837674442784	-0.0467214585123182	0.0407894736842105
TCATCCGGTGAACGGT-1	9.72173393343846	0.38010000434754	Non-Class. Mono	0.1694	0.0515555555555556	0.493133333333333	0	0	0.0318666666666667	0	0.238333333333333	0	0.0379571188335476	0.00778860694071433	0.125701754385965
TCATTACCAGGCTACC-1	11.2381581125156	3.46134275940297	Class. Mono	0.101333333333333	0	0.575066666666667	0	0	0	0	0.23775	0	0.00945067073932626	-0.034145516818786	0.10759649122807
TCCAGAATCATTTGGG-1	-9.64279090787014	8.34121651199696	NK	0	0	0	0.100066666666667	0	0	0	0.372083333333333	0.2868	-0.0604511389025722	-0.0654713424403778	0.0579649122807018
TCCCACAAGCCGTTGC-1	10.3682926950351	3.75983185318349	Class. Mono	0	0	0	0	0.146733333333333	0	0	0	0	-0.0273371465241876	-0.106415739327537	0.0889649122807018
TCCCAGTAGTACCCTA-1	-9.92676364804348	8.41398663071034	NK	0	0	0	0	0	0	0	0.528666666666667	0.313133333333333	0.183852849513628	-0.0573347853607919	0.0378245614035088
TCCCATGAGCGTGAAC-1	-2.77840148831447	-2.8896668479121	pDC	0	0	0.1984	0	0.195533333333333	0.362933333333333	0	0.232166666666667	192	-0.08327526969791	-0.0576833224744359	0
TCCCATGGTTGCTCAA-1	-4.59422599698147	4.85526651886342	CD8 TEM	0	0	0	0.101466666666667	0	0	0	0	0	-0.0172519771670828	0.0234044276606281	0.0323508771929825
TCGAAGTTCGATCCCT-1	10.3892515954868	2.26316613701222	Class. Mono	0	0	0.657066666666667	0	0	0.112066666666667	0	0.22975	0	-0.0255840647706705	0.0130763266009368	0.155877192982456
TCGACCTCAATCACGT-1	-7.25338518048366	1.86800152805684	CD4 TEM	0	0	0	0	0	0	0	0.202333333333333	0	0.0387311074900105	-0.0474110443886188	0.0907719298245614
TCGCTTGAGTCGAATA-1	-6.93482124234279	5.0021948292577	CD8 TEM	0	0	0	0	0	0.124266666666667	0	0.477166666666667	0.1898	-0.0652373661438755	0.0200719046834869	0.0383508771929825
TCGTAGATCGGTGTTA-1	11.8694218454258	3.46714062240956	Class. Mono	0	0	0.4652	0	0	0	0	231	0	-0.0588748650953292	0.0132302709036919	0.0569473684210526
TCTATCATCAGCGCGT-1	11.2472237405674	1.72780150917409	Class. Mono	0	0	0.513333333333333	0	0	0.0188	0	0.0228333333333334	0	0.0121409616314121	0.0137530894349899	0.0973859649122807
TCTCTGGTCTGCACCT-1	-6.71710836316189	4.84763474014638	CD8 TEM	0	0	0	0.1354	0	0	0	0.23575	0.269466666666667	0.0550304040889736	-0.0159478726591732	0.0765614035087719
TCTGCCAGTGTTAGCT-1	-8.40639030362209	5.09892267731068	CD4 TEM	0	0.205777777777778	0	0	0	0	0	0.689916666666667	0.1244	0.038702729867688	-0.0587217962347704	0.0383859649122807
TCTGTCGCATACTGTG-1	-4.48666250134548	4.94569010284779	CD8 TEM	0	0	0	0	0	0	0	0	0	-0.0678328312575373	-0.0128700634652672	0.0442105263157895
TGAACGTTCGTTCTAT-1	12.5855664071933	2.46446222809193	Class. Mono	0	0	0.512066666666667	0	0	0	0	0.227333333333333	0	0.103442645345517	0.0379637979050957	0.0365964912280702
TGAATCGAGGGACCAT-1	-8.49659740353664	7.60339827087758	CD8 TEM	0	0	0.0879333333333333	0.1672	0	0	0	0.776583333333333	0.3726	-0.0262572643339101	0.0177531264845247	0.0515789473684211
TGAATCGCATTAGGAA-1	-9.11841976071437	7.35258907822011	gdT	0	0	0.260933333333333	0	0	0.131133333333333	0	0.48125	0.443266666666667	0.0554441212031717	-0.0130551161602551	0.0743157894736842
TGAATGCAGCTTTCCC-1	-7.1025811376675	-8.40027575942638	B naive	0.1352	0	0	0	0	0.1828	0.223777777777778	0	0	0.0518511776437163	-0.0484675997404428	0
TGAATGCTCACACGAT-1	11.6204670724765	3.20111722496388	Class. Mono	0.0396	0	0.536066666666667	0	0	0.1388	0	0.172833333333333	0	-0.0489316202662257	-0.0157896407243956	0.123105263157895
TGACAGTTCTAGATCG-1	-8.12475215817531	6.95908302811024	CD8 TEM	0	0	0.112533333333333	0	0	0	0	0.488166666666667	0.4828	0.0851496870031764	0.00743031575054089	0.0352631578947369
TGACGCGAGGCTAAAT-1	-5.33410322094997	2.10095424202321	CD4 TCM	0.116666666666667	0	0.0590000000000001	0	0	0.0590000000000001	0	0.0730833333333333	0	-0.0315563576990362	-0.0319882168806363	0.0211754385964912
TGACGCGCAACCGACC-1	4.45420826052586	1.96846825626729	MG	0.1142	0.188777777777778	0.1142	0.227066666666667	0	0	0	0.142083333333333	0	-0.000823356738012239	0.0239132721552284	0.23719298245614
TGAGACTAGGGATCAC-1	-7.73139821911892	4.77836985138295	CD8 TEM	0	0	0.103333333333333	0	0	0	0	0.576666666666667	0.364466666666667	0.193216849964387	0.0374001796705383	0
TGAGCATCACTGAATC-1	-5.2253781499966	-10.208120875088	B naive	0	0.211555555555556	0.2544	0	0.127866666666667	0.127866666666667	0	0	0	0.0549194642106878	0.0674760002822972	0
TGAGCGCCAGCCTACG-1	11.3710860071079	2.48210377243397	Class. Mono	0	0	0.3852	0	0	0	0	0.124916666666667	0	0.0875077143082463	0.095664168271853	0.0988771929824561
TGAGGAGAGGTGCATG-1	-8.69479286099514	5.53715080765126	CD8 TEM	0	0	0	0	0	0	0	475	0.306533333333333	-0.040052485794082	0.0283474298528671	0.20221052631579
TGAGGAGGTGACATCT-1	5.94678533648411	2.34032840278981	Class. Mono	0.334133333333333	0	0.1764	0.541933333333333	0.0767333333333333	0	0	0	0	0.043922732543566	0.00734930863173901	0.156649122807018
TGAGGAGTCTATCGTT-1	-4.57086288357814	6.23845953491566	CD8 TEM	0	0	0.1368	0	0	0	0	0.18375	0	-0.0596169928013337	-0.0240178227673429	0.0416491228070175
TGAGGTTAGGATCACG-1	-7.51019393826564	3.90215153244374	CD4 TEM	0	0	0	0	0	0	0	0.447833333333333	0.382133333333333	0.0352590895315988	0.124909123857395	0.0348947368421053
TGATCTTTCGGCGATC-1	10.9074419793979	2.64075274017689	Class. Mono	0.1508	0	0.395066666666667	0	0	0.1078	0	0.187833333333333	0	0.00993339374067401	-0.0378458985880658	0.101368421052632
TGATTCTGTCTCACGG-1	10.307826882352	1.42575664070485	Class. Mono	0.0254	0	0.209933333333333	0	0	0	0	0.220083333333333	0	0.0220449370000723	0.0457277510313343	0.167508771929825
TGCAGGCAGATGGTCG-1	10.1876028833286	4.67950768020985	Class. Mono	0	0	0.2842	0	0	0.1664	0	0	0	-0.012781966969717	-0.0214588652013011	0
TGCCGAGAGTTGGCTT-1	-8.41883384610256	6.49708981064198	CD8 TEM	0	0	0	0.134133333333333	0	0	0	0.695416666666667	0.399733333333333	0.00898428176683876	-0.0435856179806067	0
TGCGACGCATCATCCC-1	-7.61015712643703	4.81724638489125	CD8 TEM	0.1272	0	0	0.1272	0	0	0	0.629833333333333	0.1272	-0.0470092118994133	-0.00887822620132164	0
TGCTCGTGTCGTCAGC-1	-7.9203506651028	4.64350075271962	CD4 TEM	0	0	0	0	0.139466666666667	0.139466666666667	0	0.405833333333333	0	0.17276536690173	0.0320710950701567	0
TGCTGAATCCTTACCG-1	12.262944107999	3.18837923553822	Class. Mono	0.0211333333333333	0	0.4862	0	0	0.149133333333333	0	0.226583333333333	0	-0.0417388033145152	0.0296624761240902	0.130929824561404
TGGATCAGTACCCGCA-1	10.4422568139927	2.78365726021168	Class. Mono	0.0828666666666666	0	0.459266666666667	0	0	0.0828666666666666	0	0.213833333333333	0	-0.0428690172669774	-0.0175491621019232	0.169263157894737
TGGATCATCGAACCAT-1	-7.34023057843288	6.09990448501942	CD8 TEM	0.1086	0	0	0.1086	0	0	0	621	0.297133333333333	-0.0235283233366132	0.0452875897854901	0
TGGGAGATCAGCCTCT-1	-7.46900760556301	4.62837070968983	CD8 TEM	0	0	0.150533333333333	0.150533333333333	0	0	0	0.667333333333333	0.189866666666667	-0.0393788503932754	-0.0443555159342264	0
TGGGCTGGTCCGTTTC-1	2.68763554667393	0.676998384269453	MG	0.251466666666667	124	0	0	0.1572	0.1572	0	0	0	0.0129050028723824	0.055460628507175	0.316578947368421
TGGTTAGCAACAGCTT-1	-4.83440362835964	6.76405806091664	CD8 TEM	0	0	0	0	0	0	0	361	0.163733333333333	-0.0126377052790618	-0.0580866430220122	0
TGTAACGCACGACTAT-1	-7.71031581784328	5.13840288666127	CD8 TEM	0	0	0	0	0	0.121666666666667	0	0.548916666666667	0.180133333333333	0.000367411544407614	0.0281133690289371	0.0376666666666666
TGTACAGAGCACACAG-1	-10.2421332540615	8.50285763290761	MG	0	0.593333333333333	0	0	0	0	0	0.463083333333333	0.0936	0.0363542015726668	-0.0748111236934255	0.176122807017544
TGTCAGAAGTTGAAGT-1	2.28596222971836	0.176918642567969	MG	0.3762	0	0	0	0	0.186933333333333	0	0	0	-0.0584113616338991	-0.0245050511225693	0.168210526315789
TGTCCACTCCTAACAG-1	11.58297622775	2.52253145721791	Class. Mono	0	0	0.548866666666667	0	0	0	0	0.197166666666667	0	-0.0425829404129806	-0.0472961754754078	0.191315789473684
TGTCCTGAGACATATG-1	10.207991486539	4.20710892227528	Class. Mono	0.128533333333333	0.0447777777777778	0.0807333333333333	0	0	155	0	0	0	-0.00780156532196821	-0.00223575335847562	0.0561052631578948
TGTGAGTAGTGTTCAC-1	12.3548640069858	3.12030787018178	Class. Mono	0.0695333333333333	0	0.564466666666667	0	0	0.1242	0	0	0	0.00939444719670035	0.00596380103222176	0.0731929824561404
TGTGATGGTATAGGGC-1	-5.2084857168301	5.61320824173329	CD8 TEM	0.145866666666667	0	0	0	0	0	0	0	0	0.00875117195157479	-0.0579501544084476	0
TGTGTGACAAACTAGA-1	-4.56471979046901	3.84678501633046	MAIT	0	5	0.1052	0	0	148	0	0.00749999999999995	0.00393333333333334	0.078528148401741	-0.00468773236796802	0.0333333333333333
TGTGTGATCGTCTAAG-1	-5.3913994970425	4.57725805786488	CD8 TEM	0	0	0	0	0	0	0	0	0	-0.0275266626693211	-0.0315064366913778	0.0479122807017544
TGTTACTAGTCCGTCG-1	-4.31988012219509	6.41217035797474	CD8 TEM	0	0	0	0	0	0	0	0	0	-0.0111338584825245	-0.0439573109229873	0
TGTTGGAGTAACATGA-1	11.3331440744297	2.21074480560658	Class. Mono	0	0	0.490066666666667	0	0	0.145133333333333	0	0.121333333333333	0	-0.0180728205871518	-0.0315608307891453	0.176052631578947
TTACTGTCAGAGATTA-1	-5.15736257458767	3.33985085037587	Treg	0	0	0	0	0	0.0232	0	0	0	-0.0544670963437678	0.0318522524325617	0.0474736842105263
TTCATTGTCGTTGTAG-1	-7.35733281994899	-8.72776561233165	B naive	0	0	0	0	0	0	0	0.239583333333333	141	-0.0395458335113602	-0.0365719717390401	0
TTCCACGAGTCACTAC-1	9.91040886019627	4.43520063904164	Class. Mono	0	0	0.2504	0	0	0	0	0	0	0.0246749003532856	-0.0106124759909277	0.0538596491228071
TTCCGGTCAGACCAGA-1	-5.72862636471828	7.20818419006703	CD8 TEM	0	0	0.160066666666667	0.0765333333333333	0	0	0	0.510833333333333	394	-0.0196155879184521	0.0104689976434547	0
TTCCTCTCAACCCTCT-1	-4.68000852490505	5.49736446884511	CD8 TEM	0	0	0	0	0	0	0	0	0	0.0103269397748236	-0.0567896766692921	0.0887368421052631
TTCCTCTCATGTGTCA-1	3.24156988238255	3.08138699081776	MG	0.1962	0	0	0	0	0.189733333333333	0	0	0	0.0379293681822869	0.00212772986240155	274
TTCGCTGAGATTGAGT-1	-4.9264393987759	6.44267315414784	CD8 TEM	0	0	0	0	0.119866666666667	0	0	0	0	0.0426507200913014	-0.0216302391912697	0
TTCGCTGTCCACTAGA-1	9.6784247217075	0.230742435874916	Non-Class. Mono	0.0108666666666667	0.0165555555555555	0.624933333333333	0	0	0.127266666666667	0	0.2405	0.0108666666666667	0.0124061069108434	-0.0126018425808388	0.0605964912280702
TTCTCTCGTGATCGTT-1	3.56785190676609	-1.39480870219829	MG	0.644933333333333	0	0	0	0	0.104933333333333	0	0	0	-0.0426257935671718	-0.037225283310194	0.391491228070175
TTGAGTGGTTCCTACC-1	11.1641491708652	3.45412034538624	Class. Mono	0.0562	0	0.531866666666667	0	0	0.162466666666667	0	0	0	-0.0521592467461124	-0.0230212394817737	0.0852456140350877
TTGATGGAGAAACTCA-1	4.56535137270848	-2.03385549041393	Class. Mono	0	0	0	0	179	0	0	0	0	0.218631279459082	-0.0230897550781304	0.114017543859649
TTGCGTCCATCCGAGC-1	-5.29008829022487	2.65984386947987	CD4 Naive	0	0	0	0	0	0	0	0	0	-0.041796439251814	-0.0413884572991878	0.0464912280701755
TTGGTTTTCATCGCAA-1	-6.60772764111599	7.06361956146596	CD8 TEM	0	0	0	0	0	0	0	0.5525	0.3392	0.000739285111212337	0.06040643202728	0.0283508771929825
TTGTGTTAGACGACGT-1	11.9740361032383	3.35022658851979	Class. Mono	123	0	0.543866666666667	0	0	123	0	0.2335	0	-0.0177496194465498	0.0135163475904541	0.0878245614035088
TTGTGTTCAACACAAA-1	-5.94254266644558	7.37732071426747	CD8 TEM	0.0495333333333333	0	0	0.150133333333333	0	0	0	0.643166666666667	0.246533333333333	0.121280057684496	-0.00467954806529042	0.0186842105263157
TTGTTTGAGAGTAACT-1	9.05462253664891	1.63198000934956	Class. Mono	0	0	0	0	0.154133333333333	0	0	0	0	0.0375656616815793	-0.0472806354713039	0.0462105263157895
TTGTTTGAGTGTAGAT-1	11.0024765787021	1.71980995682118	MG	0.198733333333333	0.258666666666667	0.519133333333333	0	0	0	0	0.2295	0	0.0298242875039841	-0.024676875748775	0.248859649122807
TTTACTGTCGAGAACG-1	-8.39368259335598	4.54480404404042	CD8 TEM	0	0	0	0	0	0.183733333333333	0	0.41225	0.134066666666667	-0.0492764262883659	-0.0509728807866528	0.0758596491228071
TTTCCTCGTACAGCGA-1	10.4773835000888	3.85373491791127	Class. Mono	0.145066666666667	0	0.358133333333333	0	0	0.173466666666667	0	0	0	-0.04835651430088	-0.0462184233792543	0.0951929824561404
AAACCCAAGCGTTGTT-1	5.36222637270848	1.86877185848591	Class. Mono	0.0165333333333333	0	0	0.00639999999999996	0.147733333333333	0.1804	0	0.0073333333333333	0	-0.0416101466573801	-0.0127485600467717	0.211157894736842
AAACCCACATGACGGA-1	9.13513267611424	3.21106595543263	Class. Mono	0.0128	0	432	0	0	0.112933333333333	0	0	0	0.0135731971123115	-0.0571935660335087	0.177052631578947
AAACCCAGTCAATCTG-1	2.84515536402623	-2.14597659560802	MG	0.188866666666667	0.485444444444444	0	0	0	0.172533333333333	0	0	0	-0.061406613637407	-0.0766901199889665	0.205245614035088
AAACGAAGTATTCCTT-1	3.16271818255345	0.292558379443861	MG	0.0737333333333333	0.0610000000000001	0	0	0.0375333333333333	0.0375333333333333	0	0	0	0.0445686629821928	-0.00913303545418472	0.221543859649123
AAAGAACAGGAAAGAC-1	-9.75955688382228	7.70580763367055	NK	0	0	0.1242	0	0	0	0	0	0.4968	0.0377119630450372	0.0147256950193513	0.0854912280701754
AAAGGGCCAGAAGTGC-1	3.47238267039219	1.49547106769917	MG	0.3926	0.357666666666667	0	0	0.215533333333333	0.0604	0	0.0748333333333333	0.156466666666667	-0.0588159534609419	0.15191248565203	0.250964912280702
AAAGGGCTCGGTAACT-1	5.9731286821262	0.758854754241682	Class. Mono	0.380266666666667	0	0.0886	0	0	0.0193333333333333	0	0.0235	0	0.00971299699173656	0.0233704337201054	0.382280701754386
AAAGTGACAAATCAAG-1	2.64468777750889	-0.341345541206621	MG	0.165533333333333	0.0993333333333334	0	0	0.0309333333333334	0.1918	0	0	0	-0.0262946903259064	-0.0144280308218346	0.23840350877193
AAATGGATCTAGCATG-1	4.90700948809544	-2.36687641593578	MG	0	0	0	0	0.111933333333333	0.199066666666667	0	0	0	-0.00712471447573021	-0.0347437526921591	0.149526315789474
AACAACCCATTGTGCA-1	5.55356968020359	-7.85378699752452	MG	0.0604	0.281888888888889	0	0	0	0.213466666666667	0	0	0	0.0232996775362159	-0.0409450830662945	0.144877192982456
AACAACCGTAACCCGC-1	-7.01408302212795	4.08938760307667	CD4 TEM	0	0	0	0	0	0	0	0.146083333333333	0.308266666666667	0.00134527442697675	0.0492937829923942	0
AACAACCTCAAGCCAT-1	6.10004890536228	0.847311444553114	Class. Mono	0.258133333333333	0	0.135933333333333	0	0	0.0675333333333333	0	0	0	0.0419233470956229	-0.0108740847876195	0.216333333333333
AACACACGTACCACGC-1	-7.77341043377956	3.05785293129323	CD4 TCM	0.1436	0	0	0	0.1436	0	0	226	0	0.067230728776838	-0.0389352477355399	0.0908070175438597
AACACACGTACGAAAT-1	4.55625236605564	-2.3425419852412	MG	0.3758	0.0772222222222222	0.0472666666666667	0	0.0472666666666667	0.0931999999999999	0	0	0	-0.0669735528465507	0.0152850623875744	0.192421052631579
AACACACGTTACGCCG-1	8.48692787264744	2.93250770119069	Class. Mono	0	0	0.3896	0	0	0.206133333333333	0	0	0	-0.0137653373322366	-0.0533400172083352	0.145842105263158
AACACACGTTGTGCCG-1	0.680612390984691	10.6098951771581	Neuroectodermal cells	0	0	0.0857333333333333	0	0.0857333333333333	0	0	0	0	0.12176532451772	0.0120164589547883	0.120824561403509
AACAGGGTCGATTGGT-1	0.659553533543743	10.5637125447118	Neuroectodermal cells	0	0	0	0	0	123	0	0	0	-0.0694942455722152	-0.0207779015313942	0.0585438596491228
AACCACAAGTGCGACA-1	4.06110704516331	-0.0924220904982318	MG	0.183733333333333	0.177888888888889	0	0	214	0.107666666666667	0	0	0	0.00285090317195863	-0.0505481984265384	0.244719298245614
AACCCAAAGTTGCGAG-1	2.99129045580784	-2.79788403960826	MG	0.194066666666667	0	0.0570666666666667	0	0	0.0570666666666667	0	0	0	0.0371273759308654	0.0370036412959939	0.230456140350877
AACCTTTTCTCCGCAT-1	5.23732984637181	0.0484922006451856	MG	0.1518	103	0	0	0	0.1518	0	0	0	-0.020408602307683	-0.0248183077789844	0.332964912280702
AACGAAAAGAGGTCAC-1	0.862169569482006	9.43851036575673	Neuroectodermal cells	0	0	0	0	0	0.161133333333333	0	0	0	-0.0942776022730653	-0.0639929643764138	0.0534912280701755
AACGGGACATAGAAAC-1	2.41973698710362	-8.11070781203868	MG	0	0.402666666666667	0	0	0.121933333333333	0	0	0	0	0.062394178038873	-0.0507197943244498	0.148964912280702
AACTTCTAGTCACAGG-1	10.6699303445713	3.03764957931874	Class. Mono	0.1488	0	0.228333333333333	0	0	183	0	0.03525	0	0.0205747794308056	-0.034062050278985	0.123561403508772
AACTTCTCAGAAGTGC-1	5.23241794680516	1.8180728628957	Class. Mono	0.411133333333333	0.0517777777777778	0	0	0.0626666666666666	0.1328	0	0	0	0.00327621488014353	-0.0328342576109232	0.294684210526316
AACTTCTGTAGTGTGG-1	10.9311617669956	4.83918709305165	Class. Mono	0.0770666666666666	0	0.180066666666667	0	0	0.1938	0	0	0	-0.0295682664307504	-0.0208185111749565	0.0865789473684211
AAGACTCCAACTCCAA-1	5.35557640170018	0.00629764047501194	MG	0	0	0	0	0.192266666666667	0	0	0	0	-0.0635188893044482	-0.0510647171656281	0.208491228070175
AAGACTCCAATAGAGT-1	1.80438614462773	10.2555355503881	Neuroectodermal cells	0	0	0	0	0	0.187866666666667	0	0	0	-0.0472601871546161	-0.0350516953072933	0.092421052631579
AAGACTCTCAGAGTGG-1	3.05137646769444	-2.95906858893993	MG	0.220733333333333	308	0	0	0.0744666666666667	0.0744666666666667	0	0	0	0.0273053222150073	0.0479992093402024	0.276561403508772
AAGACTCTCATGAAAG-1	0.83843643044392	10.7126469090307	Neuroectodermal cells	0	0	0.0168	0	0	0.0322666666666667	0	0.0203333333333333	0	0.0874614981943272	0.141935547719367	0.183298245614035
AAGATAGCAGCAGACA-1	7.89434850787083	3.14366430786488	Class. Mono	0.0801333333333333	0	0.463933333333333	0	0	0	0	0	0	-0.0423542486219329	-0.0272262569993721	0.134964912280702
AAGCATCAGACATGCG-1	1.45794046496312	10.3014749958837	Neuroectodermal cells	0	0	0	0	0.167333333333333	0.189866666666667	0	0	0	-0.0317944216335069	-0.00373300978134239	0.0496842105263158
AAGCATCCACTGTGAT-1	1.27141547774235	10.2847094014013	Neuroectodermal cells	0.0303333333333333	0.0973333333333334	0	0	0.0303333333333333	0.1394	0	0	0	-0.0298668025335329	-0.00495461225333584	0.176473684210526
AAGCCATAGGCGATAC-1	5.10775030230442	0.0113289430463086	MG	0.14	0	0	0	0	0	0	0	0	-0.0185157032663379	-0.00789413428306763	0.230070175438597
AAGGAATAGGACAAGA-1	6.1723851022617	1.7044254019582	Class. Mono	0.1886	0	0.0771333333333334	0	0	0	0	0	0	-0.018107947509092	-0.0680175393638772	0.329421052631579
AAGGAATGTTCGTAAC-1	1.17524672125737	9.24204964187977	Neuroectodermal cells	0	0	0	0	0.104733333333333	0.104733333333333	0	0	0	0.0106950924928651	-0.054977578536596	0.0822982456140351
AAGGAATTCACGAACT-1	8.29941452120701	2.95327634361622	Class. Mono	0.0571333333333334	0	0.2484	0	0	0.0571333333333334	0	0.206166666666667	0	0.021164196069603	-0.0479871341061094	0.19040350877193
AAGTACCAGGTTGAGC-1	3.90124905680577	0.354995168718077	MG	0.146733333333333	0.523666666666667	0	0	0.0126666666666667	0	0	0	0	-0.0465052593801007	-0.0398669699544373	0.404210526315789
AAGTACCGTTGGTGTT-1	2.91493952845494	0.611609257730223	MG	56	0.182888888888889	0	0	56	56	0	0	0	-0.0342090097342059	0.0284221298671418	0.406561403508772
AAGTTCGGTAAGGTCG-1	-7.52614080334743	4.10807008293507	CD8 TEM	0	0	0	0.135466666666667	0	0	0	0.68075	0.1826	0.117701308201635	0.0362540843997292	0.0412982456140351
AATAGAGCAATTGCAC-1	2.31953609560887	0.0108765437924634	MG	0.1982	0.764444444444444	0	0	0	0.1108	0	0	0	-0.0405989396264945	-0.0181258639800067	0.328245614035088
AATCACGAGACCAACG-1	5.41813409899632	1.38345737007496	Class. Mono	0.357133333333333	0	0	0	0.181466666666667	0.106533333333333	0	0	0	0.0256264137097184	0.0370517541028523	0.300070175438596
AATCACGGTATTTCGG-1	2.59006488894383	-2.11649184676769	MG	0.435266666666667	0.270333333333333	0	0	0.3034	0.0270666666666667	0	0	0	-0.0161665674650446	-0.0127989518813462	0.284859649122807
AATCGTGCAATCGAAA-1	5.11579502200047	-0.258223496404909	MG	0	0	0	0	0.125133333333333	0.125133333333333	0	0	0	0.0138182117675616	-0.0249129568957242	0.212070175438597
AATCGTGTCTTAATCC-1	0.978736108292736	10.7726826145971	CD8 TEM	0	0	0	0	0	0	0	0.482166666666667	0.457533333333333	0.0156636989887968	-0.0500946987526118	0.0410701754385965
AATGAAGGTGTGTTTG-1	3.5169040021793	2.61957926300404	Class. Mono	0.324466666666667	0	0	0	0.262266666666667	0	0	0	0	-0.042114130633866	-0.0573472764422989	0.291947368421053
AATGACCCATTCAGGT-1	2.57790315722386	-1.90031009170177	MG	0.229733333333333	0	0	0	0.115533333333333	0.229733333333333	0	0	0	0.0496568548871382	-0.0665568715201872	0.166122807017544
AATGCCATCTGCGATA-1	3.6909762678043	-2.76501541587474	MG	0.431733333333333	0.265555555555556	0	0	0.0744	0	0	0	0	-0.0247906009082936	0.0351623189103013	0.327789473684211
AATGGCTAGGTCTACT-1	0.841239458073772	10.5818266346776	Neuroectodermal cells	0	0	0	0	0	0.138333333333333	0	0	0	0.0722908391637945	-0.0653177410562501	0.0781052631578948
AATGGCTCACTTGGCG-1	8.42628658389012	3.33832449463246	Class. Mono	0.1314	0	0.458066666666667	0	0	0	0	0.11325	0	-0.021627006029183	-0.00324704411781723	0.231649122807018
AATGGCTTCGGAGTAG-1	6.87596929644505	2.5848900750005	Class. Mono	0	0	0	0	0	0.0964	0	0.199333333333333	0	-0.0490925805163929	0.0802335345667894	0.259333333333333
ACAAAGATCGTCTCAC-1	2.75950992678563	0.00786580887673008	MG	0.204733333333333	525	0	0	0.1792	0	0	0	0	-0.0320271100446875	0.0086091196636212	0.277543859649123
ACAACCAAGCGCCATC-1	3.10132587527195	-0.660244397846483	MG	0.5294	236	0	0	0	0.181666666666667	0	0	0	-0.0165768243998175	0.0168326292284676	0.31259649122807
ACAAGCTAGCCTCAGC-1	7.04992712115208	2.79846686867116	Class. Mono	0	0	0	0	0	0.113733333333333	0	0	0	0.0203176459416681	-0.0352478422825169	0.17540350877193
ACAAGCTCATTGGATC-1	4.99102581118504	-0.138938270536684	MG	0	0.192111111111111	0.1162	0	0	0.1888	0	0	0	-0.0499025741511148	-0.0494530581975676	0.274736842105263
ACACAGTCAAGGTTGG-1	3.81177294825474	-3.0162857100642	MG	0	0	0	0	0.1304	0	0	0	0	-0.0319221686343068	-0.0203458473446083	0.307105263157895
ACACCAATCGTTATCT-1	-7.34045373822292	2.33000797775624	MG	0.1118	0	0.1918	0	0	0.1118	0	0.51525	0	-0.0493526576530524	0.00398662398415382	0.0810350877192982
ACACGCGGTTGACTAC-1	2.95956242655674	-3.32117157432201	MG	0.444866666666667	0.432111111111111	0	0	0.167866666666667	0	0	0	0	-0.0106445013402722	0.0714220581017873	0.249877192982456
ACACTGACATTCTCCG-1	6.22021473025242	2.03517646339772	Class. Mono	0.171866666666667	0	0	0	0	0	0	0.2055	0	0.0514405706867781	-0.0169568228544041	0.306017543859649
ACACTGAGTATGGGAC-1	2.80069077586094	0.0905571803176175	MG	0.275866666666667	0	0	0	0.0417999999999999	0.0417999999999999	0	0	0	-0.0371654207089347	0.0428885479661371	0.22180701754386
ACACTGAGTCTACAGT-1	5.76985776995579	1.4962100460851	Class. Mono	0.168133333333333	0	0.0998	0	0	0.0998	0	0	0	-0.0403773555706112	-0.00186556599033363	0.201298245614035
ACAGAAAAGGGCGAGA-1	3.13004625414769	-0.831112794605516	MG	0.0510666666666667	0.0835555555555556	0	0.0510666666666667	0.0510666666666667	0.168866666666667	0	0	0	-0.0205516157136207	0.0540322731424225	0.273438596491228
ACAGCCGCAGTGACCC-1	3.27485645388523	2.92031163719533	MG	0.23	0.381777777777778	0	0	0	0	0	0	0	-0.0416117508814546	-0.0171992186190119	0.187508771929825
ACAGGGAAGAATTTGG-1	8.59514701937596	3.39559287575123	Class. Mono	0.141466666666667	0	0.3694	0	0.0714	0.0714	0	0	0	0.00405197110850503	0.0774383959482544	0.152684210526316
ACAGGGACATCGTTCC-1	8.6171339807407	4.07383746651051	Class. Mono	0	0	0	0	0	0.1414	0	0	0	0.0171806049606417	-0.056295956280909	0.142526315789474
ACCAAACAGCTACGTT-1	4.21921384905735	0.0465299263322126	MG	0.399533333333333	0	0	0	0.2272	0	0	0	0	-0.0451985017035105	0.00522354764282623	0.32521052631579
ACCACAATCCTTGAAG-1	4.05872476672093	0.389919377835966	MG	0.0288666666666667	0.0924444444444444	0	0	0	0.0564	0	0	0	0.064732828397056	0.0307634629487601	0.382105263157895
ACCACAATCTCTTCAA-1	-8.37132083798488	2.35183591392872	Neuroectodermal cells	0	0.254666666666667	0	0	0	0.153733333333333	0	0	0	0.00697167029072809	0.0080122659859204	0
ACCATTTAGTCACGCC-1	9.9896344003574	2.87369722870228	Class. Mono	0.123133333333333	0	0.5204	0	0.0123333333333333	0.173666666666667	0	0	0.0123333333333333	-0.00659719175619712	-0.0182688711257276	0.123771929824561
ACCCAAAAGTATGATG-1	5.3938206491367	-0.0388313457644213	MG	0	0.0824444444444444	0	0	0.205866666666667	0.249333333333333	0	0	0	-0.00834433251884687	-0.0397296997274496	0.251789473684211
ACCCAAACATAGATCC-1	2.51343787287632	-0.898087672916674	MG	0.225466666666667	0	0	0	0	0.1134	0	0	0	-0.0474194057580375	0.00983147386059616	0.258070175438596
ACCTACCAGCCGCTTG-1	2.65102542017857	-0.441572301117205	MG	0.1902	0.202444444444444	0	0	0.1278	0.00673333333333337	0	0	0	0.0524543605015252	-0.0190759078457309	0.23259649122807
ACGATCACAGCACAAG-1	8.22598159884373	3.13489431885121	Class. Mono	0.0576	0	0.355533333333333	0	0	0.0576	0	0	0	-0.0201557695320578	0.0504982189907547	0.180912280701754
ACGATCATCGGAGCAA-1	5.31224144076268	-1.85544090720775	Class. Mono	0.524533333333333	0	0	0	0.191933333333333	0.195533333333333	0	0	0	-0.065169556513181	0.0313402363050818	0.19740350877193
ACGATGTAGTTGGAGC-1	3.37884867762486	2.43786186722157	MG	0	0.346888888888889	0	0	0	0.1052	0	0	0	-0.0617990622130087	0.0512450882691864	0.225719298245614
ACGATGTGTAGACGTG-1	-8.34304916287502	2.8623890354955	CD4 TCM	0	0	0	143	0	0	0	0.178083333333333	143	0.0544032103465415	0.0735187850993408	0.0432807017543859
ACGATGTTCACGAGGA-1	2.74406374071995	0.467633075984694	MG	0.3458	0.297666666666667	0	0	0.0593333333333333	138	0	0	0	-0.0688470441836658	-0.042426724393859	0.341140350877193
ACGCACGTCCTCTCGA-1	2.6011279878513	-0.0619844123995532	MG	0	0.345555555555556	0	0	0	0.208266666666667	0	0	0	-0.00554094117758373	-0.027163128401051	0.278649122807018
ACGGAAGGTATCCTCC-1	-9.52826225186428	7.77695030716298	CD8 TEM	0	0	0	0.136933333333333	0	0.136933333333333	0	0	0.5174	-0.0471637131724831	-0.0439987934537058	0.0416842105263158
ACGGAAGGTTGGTAGG-1	-7.88215171719631	4.18078679588673	CD8 TEM	0	0	0	0.129666666666667	0	0.129666666666667	0	0.644583333333333	0	0.102459297533717	0.0438936875090711	0.107315789473684
ACGTAACCACTCAGAT-1	4.83774507616917	-8.17622714492443	MG	0	0.295333333333333	0	0	0	0.112333333333333	0	0.13975	0	-0.0131421504330647	-0.034481323363161	0
ACGTACAGTGACACGA-1	5.80150306795994	0.859888084205366	Class. Mono	0.802533333333333	0	0	0	0.183533333333333	0.0642	0	0	0	-0.071240047600966	-0.0949948864177125	0.342631578947368
ACGTAGTGTAGCACAG-1	8.02213752840916	4.07035178688405	Class. Mono	0.101733333333333	0	0.358666666666667	0	0	0	0	0	0	0.0131138440097018	0.0406289923495952	0.207842105263158
ACGTCCTAGTCTCGTA-1	4.68707597826878	-0.692033164230608	MG	0.259866666666667	0	0.0794	0	194	0.16	0	0	0	0.0294068726298518	-0.0468466463046048	0.265368421052632
ACGTCCTTCCTAACAG-1	5.46046197985569	1.1160881593549	Class. Mono	0.322666666666667	0	32	0	0.187733333333333	0.143666666666667	0	0	0	-0.054985298371104	-0.0539780806774948	0.398368421052632
ACGTTCCAGTTGCGCC-1	-6.86974441433986	4.97062630203602	CD8 TEM	0	0	0	0	0	0	0	0.310666666666667	0.192533333333333	0.00111007601980999	0.0261728073440854	0.103789473684211
ACTATGGGTAGCGAGT-1	6.26384485339085	1.95003373173115	Class. Mono	0.1864	0	0	0	0	0	0	0.178416666666667	0	-0.00184033132204103	-0.0300126821031668	0.308368421052632
ACTATGGGTGAATTGA-1	3.76000726794163	-8.12678962203624	MG	81	0.465777777777778	0	0	81	81	0	0	0	0.00521482571705242	-0.0570263331622261	0.222175438596491
ACTATTCAGACTAGAT-1	1.13969708060185	9.27842468765614	Neuroectodermal cells	0	0	0	0	0	0	0	0	0	-0.0679241830465687	-0.0600556784063479	0.0414210526315789
ACTCCCATCGTCGACG-1	5.04838264559666	0.107775926562525	MG	0.104466666666667	0	0	0	0.1696	0.1696	0	0	0	0.0265130120137575	-0.00026495813082595	0.370631578947368
ACTCTCGTCGGACTTA-1	3.74904478167454	-2.8305082842982	MG	0.0821333333333333	0	0	0	0.0821333333333333	0.0821333333333333	0	0	0	-0.0203193974411352	-0.0650924214996116	0.185684210526316
ACTGCAATCCACGTGG-1	5.29860437487522	-2.91016536208751	MG	0.2926	0.283666666666667	0	0	3	0.171133333333333	0	0	0	-0.0781621925093083	-0.000545600851103695	0.0646315789473684
ACTGTGAAGACATAGT-1	3.42850745295445	-2.51866584273937	MG	135	0	0	0	0	135	0	0	0	0.0539133508614014	0.0374328676975556	0.194982456140351
ACTTAGGCAATCGCCG-1	5.63263547991673	1.00565142181752	Class. Mono	0.345933333333333	0	0	0	0.1808	0.1268	0	0	0	-0.0573083781246329	-0.0420138551265943	0.401824561403509
ACTTTCAAGTCATGGG-1	3.56759584521214	0.195404841420739	MG	0.1152	0.442222222222222	0	0	0.1524	0.118333333333333	0	0	0	0.0412792401294439	-0.0335426473174723	0.400087719298246
ACTTTCACAGCATTGT-1	5.36293209170262	-0.359483651844286	Class. Mono	0.0712	0	0	0	0.181533333333333	0.155733333333333	0	0	0	-0.0132416954935003	0.0808213861683032	0.0708245614035088
ACTTTCAGTACTGCGC-1	9.59678924654881	2.99934143570302	Class. Mono	0.0214666666666666	0	0.5428	0	0.0214666666666666	0.144666666666667	0	155	0	-0.0271351587689544	-0.00795675933899463	0.236491228070175
AGAAATGTCTGCACCT-1	8.55918300722996	3.06365890053151	Class. Mono	0.106333333333333	0	0.3384	0	0	0	0	0	0	-0.00571866628068565	-0.0197320622000734	0.240789473684211
AGAACAAAGATAACGT-1	4.33924139117161	-3.25573425742748	MG	0.2942	0.311666666666667	0.0676	0	0	0	0	0	0	0.0291182746540134	-0.0504226672687852	0.314543859649123
AGAACAAGTCTTGTCC-1	3.68576968287388	1.58420986679432	MG	0.2238	0.499111111111111	0	0	0	0	0	0	0	-0.0363527438970253	-0.0336394698580317	0.246491228070175
AGAACAATCATCACAG-1	-6.79834615613064	4.94048447159169	CD8 TEM	0	0	0	0	0	0	0	0.679166666666667	0.365866666666667	0.0156165940775993	0.0857215120880803	0.0298771929824562
AGAACCTCATCTAGAC-1	-9.86166965390285	8.71351284530995	NK	0	0	0.144466666666667	0	0	0	0	0.179916666666667	0.196733333333333	0.000388385509549588	-0.0465644141963919	0
AGAAGTATCCTGTTAT-1	-5.2073870840176	8.45778698471425	MG	0	0.201222222222222	0	0	0	0.121666666666667	0	0	0.121666666666667	-0.0475535646829427	0.777286697436638	0.17880701754386
AGAAGTATCCTTGACC-1	1.8093605098621	-8.27358108016612	MG	0	0.33	0	0	0	0	0	0	0	-0.0347068069983514	-0.0385514076569185	0.0580000000000001
AGACAAACAACCAACT-1	7.62965763186375	3.23683280495045	Class. Mono	0	0.0306666666666666	0.3474	0	0.112533333333333	0	0	0	0	0.0210381499887281	-0.000914488504369163	0.154631578947368
AGACACTGTGGTCTGC-1	-7.29566537762722	4.6249679997289	CD8 TEM	0	0	0	0	0	0	0	0.349333333333333	0.140666666666667	0.114453332621	-0.010403880381652	0
AGACCATAGCCATATC-1	3.63541401003758	-0.522954754558824	MG	0.5452	0	0	0	0.00439999999999996	0.1196	0	0	0	0.0274621174707432	0.00206245975495249	0.395157894736842
AGACCATCAATGAACA-1	3.9069415388004	2.69110173729298	Class. Mono	0.2008	0	0.318866666666667	0	0	0	0	0.0766666666666667	0	-0.0567786268954127	-0.00441635735654794	0.413824561403509
AGACCCGTCCACTAGA-1	9.41050327395359	4.62435049560902	Class. Mono	0	0	0.151466666666667	0.151466666666667	0	0	0	0	0	0.0230534309516046	-0.0408457970899307	0.134175438596491
AGACCCGTCGCGGTAC-1	9.16689384554783	3.19463200119374	Class. Mono	0	0	0.419533333333333	0	0	0.171466666666667	0	0.163166666666667	0	-0.029487421382609	0.00928284962460604	0.147421052631579
AGAGCAGAGCTAAATG-1	2.23393405054966	0.154146809103466	MG	0.365733333333333	0.203111111111111	0.1228	0	0	0	0	0	0	-0.0452669153932476	-0.0490829995902468	0.289736842105263
AGATCCAGTACTGGGA-1	3.12573063944737	0.853593654903151	MG	0	0.248666666666667	0	0	0.1074	0.150133333333333	0	0	0	-0.0198735611934205	-0.0336819544297913	0.266315789473684
AGATCCATCGCTCCTA-1	3.31900370692173	0.234520368250586	MG	0.335533333333333	0	0.0899333333333333	0	0	277	0	0	0	0.0537052237930867	0.0045574319458852	0.191947368421053
AGATCGTTCGTTGTGA-1	4.40833795641819	-2.78481131049754	MG	0.0582666666666667	0	0	0	0.0582666666666667	0.1684	0	0	0	0.0754614854718092	-0.0390486730270379	0.245105263157895
AGATCGTTCTAGCAAC-1	4.58238828753392	-1.61880057307842	MG	0.0918	0.247111111111111	0	0	0.0918	0.220066666666667	0	0	0	0.0350521684639561	-0.0613485911356776	0.177280701754386
AGCCAATGTCCAAAGG-1	1.20393443678776	9.29243034866688	Neuroectodermal cells	0	0	0	0	0.166666666666667	0.166666666666667	0	0	0	0.0656661197999419	0.0198046543571919	137
AGCCAATGTCTGATAC-1	1.18698549841801	9.30032486465809	Neuroectodermal cells	0	0.397333333333333	0	0	0.120333333333333	0	0	0	0	-0.0710651451795363	-0.0447778132960897	0.0549649122807018
AGCCACGCACAGCGCT-1	3.75279701327244	2.6639084294164	MG	0.214666666666667	0.107111111111111	0.172533333333333	0	0	0	0	0	0	-0.0609600743248987	0.0926064947676059	0.32380701754386
AGCCACGGTCGAACAG-1	8.64765441988865	3.05009407547352	Class. Mono	0.140866666666667	0.171555555555556	0.3544	0	0	0.103866666666667	0	0	0	-0.0506630278730727	-0.0105439683442984	0.182929824561403
AGCCACGGTGATACCT-1	4.18262565707127	-1.70141118022563	MG	0.240933333333333	0.0803333333333334	0	0	0	0.193133333333333	0	0	0	-8.13468378326188e-05	-0.0507103091345308	0.167105263157895
AGCCAGCTCTGTGCAA-1	5.96611965273777	0.809867866309858	Class. Mono	0.5366	0	0.148333333333333	0	0	0.192666666666667	0	0	0	-0.00694877218186123	-0.0654686463497245	0.312684210526316
AGCGATTGTGTCATGT-1	2.76097667788426	-3.20711951705577	MG	0	0.351888888888889	0.0327333333333333	0	0.0327333333333333	0	0	0	0	-0.00321405214232617	0.065432570162012	0.281210526315789
AGCGCCAAGCGCTGAA-1	4.2636126336948	-0.496541969505571	MG	0	0.205444444444444	0	0	0	0	0	0	0	0.00239914815356161	0.0105160461076588	0.187877192982456
AGCGTATAGCACGATG-1	0.541464394082225	9.687311597141	Neuroectodermal cells	0	0	0	0	0.177333333333333	0.154666666666667	0	0	0	0.0132580329115307	-0.04411852806602	0.0870701754385965
AGCGTATTCCTCAGAA-1	4.30733287905613	-7.46674304458263	MG	0	0.594444444444444	0	0	0	0.105866666666667	0	0	0	-0.0630229110963439	-0.0259354177392591	0.13540350877193
AGCTACAGTAGACTGG-1	2.4644571599857	-2.28925281020763	MG	0.3642	404	0	0	0.0508	0.145533333333333	0	0	0	-0.0426253854559105	-0.0561532760599402	0.393561403508772
AGCTACAGTGTCCAAT-1	2.32490695094029	-0.340445153442644	MG	0.1834	0.148222222222222	0	0	0.0898666666666667	0.19	0	0	0	0.0224472856864835	0.0686217170222754	0.311912280701754
AGCTACATCTTCGTAT-1	4.89168346499363	-6.85863213988902	MG	0	0.230555555555556	0	0	0	0.139266666666667	0	0	0	-0.0767521623487344	-0.0503570009251363	0.127789473684211
AGCTCAAAGTGTGTTC-1	0.463584875811733	10.2583269551122	Neuroectodermal cells	0	0	0	0	0	0.1866	0	0	0	0.0433162694821073	0.0452604347318232	0.161228070175439
AGCTTCCCACCTGCAG-1	2.33226383303563	-0.394326500622057	MG	0	0.270888888888889	0	0	0.1656	0.0834666666666667	0	0	0	-0.0194459590531048	-0.0713672494133065	0.148982456140351
AGCTTCCTCTCCGAAA-1	4.27548730944554	-2.16506891700389	MG	0.161466666666667	265	0	0.0814	0	0.161466666666667	0	0	0	-0.0170517428471035	-0.0604244844369979	0.101964912280702
AGGAAATGTCGGTGAA-1	5.56286657427708	-2.80354624244335	CAMs	0.197266666666667	0	0	0	0.133066666666667	0	0	0	0	-0.0535740506941609	0.0225862490268227	0.124315789473684
AGGACGAAGTCGAATA-1	1.6580162105457	10.4435781910741	Neuroectodermal cells	0	0	0	0	0	0	0	0	0	-0.0487375390639702	-0.0468064584841219	0.0453859649122808
AGGAGGTAGCCGATCC-1	8.55606067751805	3.22563929108021	Class. Mono	0.1536	0	295	0	0	0.1902	0	0	0	0.0109914996204412	0.0107199101013962	0.175105263157895
AGGAGGTGTTCAGCTA-1	8.55423629855076	3.31388182190297	Class. Mono	0	0	0.263866666666667	0	0	0.247933333333333	0	0	0	-0.0407417328418777	-0.0392808035851995	0.173929824561403
AGGATAAGTACTAAGA-1	4.41247261141697	-0.334996454445146	MG	0.271733333333333	0.150888888888889	0	0	0	0.1824	0	0	0	-0.0447130068556692	0.0174931648576213	0.342122807017544
AGGCCACAGCAGTCTT-1	-6.62851440335354	-7.29970317336681	B memory	0	0	0	0	0	0.190266666666667	0.434666666666667	0.2425	0	-0.0368541315188555	0.0604460613880261	0.120912280701754
AGGCCACGTGGCAGAT-1	0.830557769288219	10.472226567539	Neuroectodermal cells	0	0	0	0	0	0.140466666666667	0	0	0	0.23162978547717	-0.0533195432972949	0
AGGCTGCAGAGCTTTC-1	4.71020591830174	-3.61153941604259	MG	0.1204	0	0	0	0	0.182533333333333	0	0	0	-0.0375831648755159	-0.0892864871020665	0.268350877192982
AGGCTGCAGTCATGCT-1	3.53907716845433	-4.14008336516979	MG	0.0139333333333334	0.549555555555556	0	0	0.0139333333333334	0.0265333333333333	0	0	0	0.0307174379340997	-0.0171159255584257	0.239877192982456
AGGCTGCTCGCCAGTG-1	8.40857208346287	3.96135801819203	Class. Mono	0.00826666666666664	0	0.298866666666667	0	0	0	0	0	0	-0.0478782245574233	-0.0206861756906352	0.142508771929825
AGGGAGTAGTCACGCC-1	2.46233499621312	-1.18265443297984	MG	0.128066666666667	0.211888888888889	0	0	0	0.128066666666667	0	0.159416666666667	0	-0.0341621226466092	-0.0253555572199239	0.0393508771929825
AGGGAGTCAGGTAGTG-1	-5.82633458996853	2.43064636734364	Treg	0	0	0	0.0862000000000001	0	0.252066666666667	0	0.4385	0	0.0364446785334604	-0.026589009750405	0
AGGGCCTAGGGCAGTT-1	3.81763041590611	1.96517939117787	MG	0.31	0.291222222222222	0	0	0	0	0	0	0	-0.0215594344633024	0.0225166416907847	0.181912280701754
AGGGTCCAGGACAGTC-1	4.20913255785862	-0.673932366100572	MG	0	0.175555555555556	0	0	0	0.289933333333333	0	0	0	0.011042871264038	0.0586175214731928	0.263087719298246
AGGGTGAAGCTTGTGT-1	8.45909298037449	3.12440390137074	Class. Mono	0	0	0.290066666666667	0	0	0.1568	0	0.0574166666666667	0	0.0150490505316687	-0.00744286366362362	0.219175438596491
AGGTCATTCCGTAATG-1	2.18964803790013	10.250354237827	Neuroectodermal cells	0	0	0	0	0.190266666666667	0.0435333333333333	0	0	0	-0.0688782819744272	-0.0143365493163354	0.0171052631578947
AGGTCTAAGCTCCGAC-1	8.52347171877781	4.18887943771718	Class. Mono	0.152933333333333	0	0.505733333333333	0	0	0.182333333333333	0	0	0	-0.0153570435669251	-0.0403231942932863	0.162859649122807
AGGTGTTAGATGCTGG-1	9.7965134439365	1.09315402058003	Class. Mono	0.0633333333333334	0	0.0323333333333333	0	0	0	0	0	0	0.00396710015385426	0.0210504532933571	0.0564736842105263
AGGTGTTTCCGATCTC-1	4.19021261309544	-1.25600188228252	MG	0	0	0	0	0	0	0	0	0	-0.0482944611558629	-0.0398704646466659	0.190421052631579
AGTAACCAGGTCGCCT-1	-5.34498130704006	4.88296455887196	CD8 TEM	0	0	0	0	0	0	0	0	0	-0.0319957088681128	-0.013159407180437	0.0450350877192982
AGTACCACAGATTAAG-1	1.06195426558415	10.8429464772069	Neuroectodermal cells	0	0	0	0	0	0	0	0	0	0.18100954191768	0.0508854709683035	0.0958947368421053
AGTACTGTCCACGAAT-1	1.99574721430699	-7.85804133865001	MG	0.150933333333333	0.25	0	0	0	0	0	0	0	-0.0405008507709165	-0.00218149638273987	0.0956315789473684
AGTCAACAGTTACTCG-1	6.27702224825779	0.683473832877852	Class. Mono	0.3466	0.0723333333333334	0.0443333333333333	0	0	0.0443333333333333	0	0	0	-0.0948170137423094	0.00453729414337385	0.271210526315789
AGTCATGAGCCACAAG-1	2.82742298220555	-1.31857698413494	MG	0.0775333333333333	0	0	0	0	0.0775333333333333	0	0	0	-0.0512082463568912	-0.0720674972468508	0.256140350877193
AGTGACTTCCTAGCTC-1	2.32623756503025	-1.30452924224498	MG	0.562733333333333	164	0	0	0	0.170733333333333	0	0	0	-0.0468147648252221	0.00671948708466569	0.280385964912281
AGTGACTTCTAGGCAT-1	4.2767437753574	-2.51665955039623	MG	0.502066666666667	0	0	0	0.1224	0.176466666666667	0	0	0	-0.0399970372572942	-0.0317664682234202	0.197543859649123
AGTGATCAGATGGCAC-1	2.58790004824559	-1.46129553767803	MG	0.0629999999999999	0.356555555555556	0	0	0	0.214866666666667	0	0	0	-0.0506334491924814	0.0810419559786815	0.282315789473684
AGTGCCGCACATTCTT-1	0.50280997728268	10.2876181080663	Neuroectodermal cells	0	0	0	0	0	0.1166	0	0	0	-0.0258435161033359	-0.0769172410591841	0.0999824561403508
AGTGTTGCATGGCGCT-1	8.71559894656102	3.40216583755849	Class. Mono	0.00286666666666668	0	0.3692	0	0	0.159066666666667	0	0.133416666666667	0	-0.0209618287398134	-0.0526529753553022	0.126017543859649
AGTTAGCAGGAACGTC-1	4.36884487246434	-0.00536320361258877	MG	0.150466666666667	0.0522222222222222	0	0	0.1856	0.0168	0	0	0	0.0178932139066903	-0.0596282889754903	0.322631578947368
AGTTAGCCAGAGTGTG-1	1.07798123930851	10.8802456333959	Neuroectodermal cells	0	0	0	0	0	0.1486	0	0	0	-0.00037898730281264	0.0870368660542818	0.161017543859649
AGTTCCCTCTTTGATC-1	3.79717648600499	2.80815548447011	Class. Mono	0.8468	0	0.140933333333333	0	0.140933333333333	0.140933333333333	0	0	0	0.0678870649612845	-0.0514185888086187	0.373929824561404
AGTTCGACAAGTCCCG-1	3.55114353274266	0.259273879202581	MG	0.0340666666666667	0.0552222222222222	0	0	0.0340666666666667	0.137933333333333	0	0	0	0.0216539488375405	0.0184561864960985	0.270561403508772
AGTTCGAGTGGCCTCA-1	3.44569814776341	-0.454388313022875	MG	0.370466666666667	0	0	0	0	0	0	0	0	0.00932827512608988	-0.0269877690612086	0.206789473684211
ATACTTCGTCTGTTAG-1	5.69458425616185	1.48961777237294	Class. Mono	0.691466666666667	0	0	0	0.0975333333333334	0.175666666666667	0	0	0	-0.020150891662578	-0.0558495516206263	0.276754385964912
ATAGACCGTTGTTGTG-1	9.04909122561375	2.7484106495702	Class. Mono	0.283866666666667	0	0.451333333333333	0	0.0245333333333333	0.1964	0	0.215833333333333	0	-0.0568095567721526	0.00189005635155946	0.145052631578947
ATAGACCTCATTCTTG-1	1.09358347033421	10.8438715412938	Neuroectodermal cells	0	0	0	0	0	0.198533333333333	0	0	0	-0.0493895721161664	0.0149345919336685	0.0473859649122808
ATAGAGAAGCTTGTTG-1	2.58470261668126	0.957756049903608	MG	0	0.739666666666667	0.132866666666667	0	0	0.132866666666667	0	0	0	-0.0293377597195332	-0.0158295055974259	0.330368421052632
ATAGGCTCAGTATGAA-1	2.50728500460545	-0.117825977531694	MG	0.180133333333333	0.298666666666667	0.0907333333333333	0	0.0907333333333333	0.4186	0	0	0	0.0113659841664237	0.0035734054945888	0.261280701754386
ATCACAGGTTACCCTC-1	4.59521759127537	-2.74870019408824	MG	0	0	0	0	0	0.1912	0	0	0	-0.0118685080445393	-0.0593813092686127	0.120368421052632
ATCACTTCAAGCTACT-1	9.19464195345799	3.97878284004567	Class. Mono	0.174133333333333	0.144666666666667	0.174133333333333	0	0	0.180066666666667	0	0	0	-0.0520012446528246	0.0549659228933666	0.192964912280702
ATCAGGTAGAAGTCTA-1	5.3896211442844	2.21538586166737	Class. Mono	0.274933333333333	0	0.340066666666667	0.0834666666666667	0	0	0	0	0	0.0267569537313876	0.0515104659978529	0.184649122807018
ATCATTCCAGCCTATA-1	5.67823064898411	-7.35884099456432	MG	0	0.362777777777778	0	0	0.1342	0.0249333333333334	0	0	0	-0.0613026120563199	-0.0217975531134558	0.272877192982456
ATCCATTCATTGAGGG-1	2.0944415388004	10.2726406529271	Neuroectodermal cells	0	0	0	0	0	0.1914	0	0	0	-0.0344995544482208	-0.0551478782053695	0.0266491228070176
ATCCTATGTATGACAA-1	5.12684476946751	1.85218972710011	Class. Mono	0.2382	0	0	0	0.0758	0	0	0	0	-0.0321327359678403	-0.0479177591787054	0.332526315789474
ATCCTATTCTCATGGA-1	2.58470762347142	-2.23356895896556	MG	0.0464	398	0	0	0.0464	0.363533333333333	0	0	0	-0.00451624448837953	-0.055413577055635	0.223228070175439
ATCGATGAGAGTCTTC-1	7.92604768847386	3.36130995300648	Class. Mono	0.0266666666666666	0	0.357933333333333	0	0	0.293733333333333	0	0.175833333333333	0	-0.0316982849976652	-0.00203331510412016	0.155614035087719
ATCGATGCACATGTTG-1	3.4250170049564	2.92936939743397	MG	0.181933333333333	0	0	0	0.123066666666667	0	0	0	0	-0.0454838744934178	-0.0128189218518127	0.352912280701754
ATCGATGGTACCGCGT-1	9.39617527102391	3.49807924774525	Class. Mono	0	0.0735555555555556	0.481266666666667	0	0	0.1846	0	0.0556666666666666	0	0.00347700301341543	0.0248629510560112	0.0642807017543859
ATCGGATAGAAGATCT-1	4.5493325052158	-7.84511714431407	MG	0.259866666666667	0	0	0	0	0	0	0	0	-0.0537608143604789	0.0255590477755524	0.241754385964912
ATCGGATCAACTAGAA-1	1.82147753809849	10.4349932148778	Neuroectodermal cells	0	0	0	0	0	0	0	0	0	-0.0712630947632926	-0.0385541935771855	0.153508771929825
ATCGGATTCAGTCACA-1	6.09999120806614	0.832286603721357	Class. Mono	0.527666666666667	0	0	0	0.0908	0	0	0	0	-0.0761312987301255	-0.0967407828910563	0.253122807017544
ATCGGATTCCATCCGT-1	0.628660446156658	9.59604782608388	Neuroectodermal cells	0	0	0	0	0.178466666666667	0.183333333333333	0	0	0	-0.117781581881334	-0.0400609614181891	0.078859649122807
ATCGGCGAGTCTACCA-1	4.06722629641453	1.52823323753712	MG	0.3802	0.139111111111111	0	0	0	0.190733333333333	0	0	0	0.00995091090901327	-0.00919407755908247	0.274473684210526
ATCGTAGCACTTGACA-1	7.8737109956638	3.9875635578954	Class. Mono	0.0352	0	0.0352	0	0	0.0352	0	0	0	-0.0481371922026691	0.0163839871241509	0.0722631578947368
ATCGTAGTCACCCTTG-1	-6.37252962018093	-7.25885825606944	B memory	125	0.206777777777778	0.309333333333333	0	0	125	0	0.23625	0	0.00354522416829168	0.0211437784950461	0.100491228070175
ATCGTGAAGTCAGCGA-1	4.18359459017674	-0.627905361381792	MG	0.102733333333333	0	0	0	0	0.102733333333333	0	0	0	0.0577685835726057	0.00706817547273915	0.335771929824561
ATCGTGATCCCTTGGT-1	8.37553489779393	2.63104457405446	Class. Mono	0.249333333333333	0	0.0803333333333334	0	0	0	0	0	0	0.0534940964179242	-0.00421936367498037	0.216087719298246
ATCGTGATCTGCATGA-1	5.26018989657322	1.68873018768666	Class. Mono	0.4988	0	0.1158	0	0	0.0792	0	0	0.0792	-0.0428853433427925	-0.00763713692905192	0.333736842105263
ATCTTCATCGCCTAGG-1	3.2900174913303	-2.18641262504222	MG	0.375866666666667	0.186777777777778	0	0	113	113	0	0	0	-0.0139748895380161	-0.0681136903849268	0.222105263157895
ATGAAAGCAACCACAT-1	6.27574956988255	0.684006608995176	Class. Mono	0.150333333333333	0.134777777777778	0	0	0.105533333333333	0.0818	0	0	0	-0.0256742124042475	-0.0767558225929158	0.183368421052632
ATGAGGGTCAAACTGC-1	1.81336677645604	10.3901123478734	Neuroectodermal cells	0	0	0	0	0	0.179333333333333	0	0	0	-0.0231861721999995	-0.0335540469669221	0.0469473684210526
ATGAGGGTCCCGAATA-1	3.20996606921116	-2.09630566093089	MG	0	0.404222222222222	0	0	0.243466666666667	0.1224	0	0	0	-0.0492296684024388	0.0157032170358079	0.116877192982456
ATGAGTCTCGAAATCC-1	2.62276113604466	-2.40690331908824	MG	0.0279333333333334	0.469111111111111	0	0	0.172466666666667	0.0545333333333333	0	0	0	0.0869707900082409	0.0624691141763679	0.248140350877193
ATGAGTCTCGTTTACT-1	0.879728501786388	10.5477699711644	Neuroectodermal cells	0	0	0	0	0.187133333333333	0.149933333333333	0	0	0	0.0883887964850837	0.0524939440309443	0.163438596491228
ATGATCGAGGTTTGAA-1	7.53954876040379	3.21471280601857	Class. Mono	0.0981333333333333	0	0.302466666666667	0	0	0.184666666666667	0	0	0	-0.0225191733873292	-0.0305070624651362	0.158701754385965
ATGCATGCAATAGGAT-1	2.99713814829747	-1.36586480590465	MG	0	0	0	0	0	0.209333333333333	0	0	0	-0.0201712068249168	-0.0648673810043357	0.262561403508772
ATGCATGGTAGAGATT-1	0.609315103043712	9.59853405502675	Neuroectodermal cells	0	0	0	0	0	0.1882	0	0	0	-0.0267775825434927	-0.0289148787685031	0.0924736842105263
ATGCGATAGTCGCCCA-1	2.40510666941563	0.488998718532301	MG	0.2344	0.194888888888889	0	0	0	0	0	0	0	-0.00865127824294588	0.00657951953398099	0.284491228070175
ATGCGATGTAGATCCT-1	4.02402222727696	0.526070155175901	MG	221	0.0698888888888889	0	0	0.137933333333333	0.0428666666666667	0	0	0	-0.0319233618892541	-0.0271283669111865	0.342017543859649
ATGGAGGAGACCAGCA-1	4.97140396212498	0.248691845657803	Class. Mono	0.432066666666667	0	0	0	0	0	0	0	0	0.0124596830931689	-0.0589237486629948	0.23980701754386
ATGGAGGGTCACAGTT-1	-6.69966899777492	2.415090270313	CD4 TCM	0	0	0.177733333333333	0	0	0.114933333333333	0	0.750166666666667	0	0.000985171017065141	0.044349898812201	0
ATGGATCGTCAAGCGA-1	4.38852775668064	-3.15302424880626	MG	0	0.174666666666667	0	0	0.105733333333333	0	0	0	0	-0.0270046955515572	0.0158244324996414	0.081140350877193
ATGGATCGTGACACGA-1	2.96923006152073	0.859863527091719	MG	0	0.449111111111111	0	0	0.1618	0	0	0	0	-0.0146974599814771	-0.0249932220110685	0.296473684210526
ATGGATCTCAGCTGTA-1	4.81265676592747	0.109998151632525	MG	0.203333333333333	0.0396666666666666	0.0247333333333334	0	0.147333333333333	0.278866666666667	0	0	0	-0.0165302436753932	-0.0635511163114428	0.470894736842105
ATGGATCTCGGCCCAA-1	8.46275604342381	2.85905904320119	Class. Mono	0.0890666666666666	0	0.389066666666667	0	0	0.246333333333333	0	0	0.0890666666666666	0.0500906157058689	0.00338400677991915	0.189964912280702
ATGGGTTCACTTCCTG-1	2.2198396978275	10.2617964222753	Neuroectodermal cells	0	0	0	0	0.0994	0	0	0	0	-0.0100572798917849	-0.032409467288178	0.0452631578947369
ATGGTTGCAATCGCGC-1	7.43523014162937	2.98607940224049	Class. Mono	0.143533333333333	0	0.0564	0	0	0.0564	0	0	0	0.0335027756514813	-0.0682881478978287	0.115877192982456
ATGTCCCAGCGCTGCT-1	3.62249363039891	-0.592808894840502	MG	0.0906666666666667	0	0	0	0	0.0906666666666667	0	0	0	-0.00161475732006584	-0.000174752439325132	0.226666666666667
ATTACTCGTTCAAGTC-1	2.23694027041355	-0.247247152057909	MG	0.1408	0	0	0	0.1408	0.1408	0	0	0	0.0711059334361043	-0.048137575813984	0.130491228070175
ATTATCCAGATGACCG-1	0.881982093800701	10.7255024388158	Neuroectodermal cells	0	0	0	0	0	0	0	0	0	0.0715684885613244	0.102840489624804	0.0772105263157895
ATTCACTAGGAGTACC-1	8.1688507852451	3.8802010491216	Class. Mono	0.106733333333333	0	0.345933333333333	0	0	0.106733333333333	0	0	0	0.0429896040725069	-0.0224573973119052	0.167508771929825
ATTCATCAGAACTCCT-1	4.93948209856907	0.789065666469313	Class. Mono	0.596933333333333	0	0	0	0.2258	0.167066666666667	0	0	0	-0.0257601244613346	-0.0305051491730142	0.458473684210526
ATTCCATCAGCGACCT-1	3.52995575045506	2.95248550918934	MG	0.4316	0.210444444444444	0	0	0	0	0	0	0	-0.0451048068437858	-0.0204228379515894	0.22659649122807
ATTCCATTCGAGATAA-1	4.22150505160252	-0.284186624017977	MG	0.1256	0.207777777777778	0	0	0	0.194666666666667	0	0	0	-0.0370258046870244	0.0415970804153405	0.304842105263158
ATTCCCGGTGACCGTC-1	1.52908540343205	10.1994833424413	Neuroectodermal cells	0	0	0	0	0	0.168066666666667	0	0	0	0.0575467900928108	0.0276565503486166	0.168614035087719
ATTCCCGTCGCCGAGT-1	2.78357232188145	-4.39374833556774	MG	0.124866666666667	0.206555555555556	0	0	0.124866666666667	0.124866666666667	0	0	0	-0.0394068559096927	-0.0264599552941642	0.236789473684211
ATTCCTAAGTCATGAA-1	8.02107513522068	3.18852920082448	Class. Mono	0	0	0.420333333333333	0	0	0.1462	0	0	0	-0.0155488417545039	0.0261711408960739	0.20759649122807
ATTCTACCAGCAGAAC-1	2.60711134051243	0.010843075784422	MG	0.192666666666667	0.278555555555556	0	0	0	0	0	0	0	-0.0130233072897069	4.62650467304287e-05	0.202649122807018
ATTCTACTCCTTCGAC-1	1.17272079562107	9.25228447464345	Neuroectodermal cells	0	0	0	0	0.114266666666667	0	0	0	0	0.0146768336217095	0.00171578231316175	0.035719298245614
ATTGGGTGTGGAATGC-1	0.483761673916973	10.2822203114354	Neuroectodermal cells	0	0	0	0	0.188666666666667	0	0	0	0	0.0312918331589894	-0.0279911682698871	0.216894736842105
ATTTACCAGCTCTATG-1	9.78721798037449	3.12047285583851	Class. Mono	0.104133333333333	0	0.359866666666667	0	0	0.104133333333333	0	0.00183333333333335	0	-0.00931290149112608	0.0230293959383225	0.23819298245614
ATTTACCTCACACCGG-1	-8.82741176510891	6.48970789459584	CD8 TEM	0.132266666666667	0	0.132266666666667	0	0	0	0	0.406916666666667	0.394133333333333	-0.00933788855426916	-0.0064476233616247	0.0404561403508772
ATTTCACAGGTTCCGC-1	4.30327880953709	-8.60345893355968	MG	0.2476	0.333222222222222	0	0	0.0808	0.1888	0	0	0	-0.0630985299618841	-0.0418244609744318	0.198350877192982
ATTTCACCACTAACGT-1	6.21116674517552	0.30428323146937	Class. Mono	0.244266666666667	0	0.0626	0	0	0	0	0	0	0.0393669017699704	0.00463534111020053	0.0455087719298246
ATTTCACTCACTTATC-1	0.770837610711254	10.6123957112157	Neuroectodermal cells	0	0	0	0	0.0387333333333333	0.1508	0	0	0	-0.0407704543523193	0.0675581376457155	0.0921052631578947
ATTTCTGTCGAGAAAT-1	4.48722065066258	-0.426495425430559	MG	0.325533333333333	0	0.130466666666667	0	0	0.175933333333333	0	0	0	0.0643211146477234	-0.0225866044128867	0.141491228070175
CAAAGAAGTCAAATCC-1	5.76482666109959	1.42993957546589	Class. Mono	0.202333333333333	0	0	0	0.159533333333333	0.121066666666667	0	0.113916666666667	0	-0.0264713642368091	0.0577389845818353	0.256578947368421
CAACAACCACATGTTG-1	4.47925174807469	-0.531575493541979	MG	0.370533333333333	0.205777777777778	0	0	0.196533333333333	0	0	0	0	0.00365939023670386	0.0398957660036916	0.179859649122807
CAACAACTCTAATTCC-1	3.70344412897984	-0.973585777012133	MG	0.141466666666667	0	0.141466666666667	0	0	0.2816	0	0	0	0.00563611427928128	-0.0101077494684264	0.231789473684211
CAACAGTTCCGATTAG-1	2.68175566767613	-2.83185534927013	MG	0.188933333333333	0.236555555555556	0	0	0.197333333333333	0.00973333333333337	0	0	0	0.0476401005551777	-0.00429366703326868	0.266894736842105
CAACGATTCTCGCTCA-1	-7.26228486920437	4.22300714996693	CD8 TEM	0	0	0	0	0	0	0	0.155666666666667	0	-0.0391001482956512	0.0425816266315523	0.0385614035087719
CAAGACTTCTGAGTCA-1	4.05668151949803	-0.18559592219951	MG	0.113666666666667	0.187888888888889	0	0	0.113666666666667	0.113666666666667	0	0	0	-0.00404557200935868	-0.022943870662572	0.276280701754386
CAAGAGGAGCGGCTCT-1	8.05068147753636	3.2626883461797	Class. Mono	0.197533333333333	0	0.4796	0	0	0.0579333333333333	0	0.07175	0	0.0181334904347985	-0.0247744825043546	0.226789473684211
CAAGGGATCACTTTGT-1	5.66967762087742	2.08542711284993	Class. Mono	0.2314	0	0.1736	0	0.0958	0.0958	0	0	0	-0.0397110488723936	-0.0456615480177132	0.266947368421053
CAAGGGATCCATAGGT-1	2.92719615076939	0.83711177852986	MG	0.444266666666667	0	0	0	0	0.181066666666667	0	0	0	0.0123902313014226	0.0656249035345158	0.383649122807018
CAATCGATCCGAGCTG-1	2.18776190852085	10.2595686390722	Neuroectodermal cells	0	0	0	0	0.1584	0	0	0	0	-0.01063070934832	-0.0601310001081916	0.0668596491228071
CAATTTCAGTATGATG-1	5.4677051362888	0.331103168400503	Class. Mono	0	0	0	0	0.193866666666667	0	0	0	0	0.00803111096289005	0.000624974003883907	0
CACAGATTCGAGTTGT-1	3.55059946154515	0.44464012232659	MG	0	0.261111111111111	0	0	0	0	0	0	0	-0.0460124513158873	-0.0511342736342254	0.388052631578947
CACAGGCTCAAGCTTG-1	8.8001231012241	3.28355640915272	Class. Mono	0.0866666666666667	0	0.503266666666667	0	0	0	0	0.107666666666667	0	-0.051570409198511	-0.00307592145121163	0.150263157894737
CACAGGCTCGACGATT-1	0.766540175427593	10.3941320851171	Neuroectodermal cells	0	0	0	0	0.178133333333333	0	0	0	0	-0.0966818979483676	-0.00672406805346214	0.100070175438597
CACATGAAGCCATATC-1	4.0191606340305	-1.08568459006908	MG	0	0	0	0	0.2098	0	0	0	0	0.00390365856491549	-0.0506578954244635	0.289894736842105
CACATGACAAGTTCGT-1	3.65851319407383	-0.234835676876329	MG	0.118533333333333	0	0	0	0.118533333333333	0.358066666666667	0	0	0	0.0062748207056327	-0.0268122601939682	0.338105263157895
CACATGACACGTACTA-1	5.32862318133274	0.0525395199382077	MG	0	0	0	0	0.0921999999999999	0.183066666666667	0	0	0	-0.00913014713128103	-0.0678096519099352	0.219438596491228
CACATGATCCGTGTCT-1	0.934003597249187	10.6361460163915	Neuroectodermal cells	0	0	0.0840666666666666	0	0.166266666666667	0	0	0	0	-0.0594274429453427	0.0233295761244811	0.156666666666667
CACATGATCTAGTCAG-1	5.32390821551243	0.000767149003721351	MG	0	0	0	0	0.0948	0.196133333333333	0	0	0	-0.0428503725656131	-0.0704983971985077	0.250473684210526
CACATGATCTAGTTCT-1	-7.62117635632595	1.7065656855428	CD4 TEM	0	0	0	0	0	0	0	0.482583333333333	0.142933333333333	-0.0384806552074324	0.0434779500924094	0.0432631578947369
CACCAAATCCGCGATG-1	5.4587711152927	2.22221536186574	Class. Mono	0.2518	0	0	0	0	0.0882666666666667	0	0	0	0.0975882951736444	-0.052016412305317	0.0490350877192982
CACCGTTGTGGTGATG-1	4.15521276568333	-1.03190880271556	MG	0.1152	0	0.1152	0	0	0	0	0	0	0.00375924676545411	-0.0497240542590187	0.296368421052632
CACGAATGTATTGGCT-1	-6.64393484021267	-7.15985160323741	B memory	0	0	0.143133333333333	0	0	0	237	0.238416666666667	0	0.0292539876186483	0.11498829947368	0
CACGGGTGTGCCTGCA-1	5.72516000842015	2.27429742363331	Class. Mono	182	0	0.326133333333333	182	0	0	0	0	0.0418666666666667	0.0569008754441992	-0.00188487779612559	0.189561403508772
CACGGGTTCATTTGGG-1	2.45504606341282	0.705642707618452	MG	0	0.176111111111111	0	0	0	0.192333333333333	0	0	0	-0.00109165624052616	-0.0225224120397304	0.277035087719298
CACGTGGGTCTCGGGT-1	2.60724557017247	0.737772174152113	MG	0.308533333333333	0	0	0	0	0.103733333333333	0	0	0	-0.00586713561120261	0.000271037312547753	0.204719298245614
CACTAAGAGAATTTGG-1	5.54549444292942	1.29269880798695	Class. Mono	224	0	0.0566	0	0	0	0	0.0700833333333334	0	-0.0066300814793723	-0.0315685017428895	0.292421052631579
CACTAAGAGCCTCAGC-1	2.43955386256138	-2.19428973647716	MG	0.338666666666667	0.625111111111111	0	0	0.0958666666666667	0	0	0	0	0.0069180911906775	-0.0241377042690209	0.217929824561404
CACTGAAGTGACAGCA-1	2.30291069125096	-1.46566896888378	MG	0	0.225666666666667	0	0	0	0	0	0	0	-0.0428576096945458	-0.0462418371868148	0.112578947368421
CACTGGGTCATTCATC-1	5.98044479464451	1.76716227081654	Class. Mono	0	0	0	0	0	0	0	0	0	-0.0596348596088329	0.00956386127262303	0.146263157894737
CACTTCGGTTTCGTGA-1	4.59338749026219	-2.05912166091564	MG	0	0	0	0	0.185066666666667	0.188266666666667	0	0	0	0.00939949151994483	-0.00202880605009918	0.147491228070175
CAGATTGAGGTTATAG-1	2.79221761797825	-4.57957272979381	MG	0	0.182111111111111	0	0	0.1102	0.282666666666667	0	0	0	-0.00800289599172917	0.0084499794334904	0.272315789473684
CAGATTGGTGTTTCTT-1	-5.89180194760402	-7.50350242110851	Class. Mono	0	0	0	0	0	0	0.333111111111111	0	0	0.065770107765806	0.196811512522777	0.125157894736842
CAGCAATAGTTCCGGC-1	4.01327241038243	-1.73112433406474	MG	0.274666666666667	0.0639999999999999	0	0	0.0393333333333333	138	0	0	0	-0.0583768386789413	0.0170632603639079	0.23459649122807
CAGCACGAGGTTACCT-1	-11.4730158987149	8.20918221023915	NK	0	0	0.0470666666666667	0.0470666666666667	0	0	0	0	0.8216	-0.0727582869276703	0.0801258029639163	0.0180350877192983
CAGCAGCAGTATAGAC-1	2.69961083506504	-1.21755640956523	MG	0.347066666666667	0	0	0	0.150066666666667	0	0	0	0	-0.023473646931015	0.0595524247555639	0.136491228070175
CAGCAGCGTTCCGCAG-1	7.92831457232395	3.44239658859608	Class. Mono	0.0258	0	0.308533333333333	0	0	0.240866666666667	0	0.0315833333333333	0	-0.0487347881215703	-0.0365313542016486	0.200491228070175
CAGCCAGCAAATGATG-1	1.70843995188633	10.2551159336889	Neuroectodermal cells	0	0	0	0	0.151866666666667	0.178266666666667	0	0	0	-0.0869015221436726	-0.0593133532949142	0.0244912280701755
CAGCCAGGTAATTGGA-1	4.65310991381565	-1.36250489207866	MG	0.32	0	0.0406666666666666	0	0.0406666666666666	0.0406666666666666	0	0	0	-0.00400059542546956	0.0159290744026742	0.234947368421053
CAGCGTGAGTTATGGA-1	8.54338443850438	3.94972462204335	Class. Mono	0.234533333333333	0	0.352266666666667	0	0	0	0	0.10125	0	0.0497521246278043	-0.0638717800360568	0.14259649122807
CAGCGTGTCTCCTGAC-1	3.45260704134861	-3.80710177871349	MG	0.0881999999999999	0	0	0	0.0881999999999999	0.1404	0	0	0	-0.00451675664058213	-0.0150209594932593	0.347456140350877
CAGCGTGTCTGGGCGT-1	-8.03087055111965	1.59478671100972	MG	0.312666666666667	0	0	0	0	0	0	0	0	-0.0342408253603862	0.0470004532409981	0.0973157894736842
CAGGCCACACCGCTAG-1	0.572606509675182	9.80325932052968	Neuroectodermal cells	0	0	0	0	0.1684	0.0398666666666667	0	0	0	-0.0149591414125849	-0.0526466391430498	0.0758947368421052
CAGGGCTTCTACCTTA-1	9.38123691653172	2.72106332329152	Class. Mono	0	0	0.412133333333333	0	0	0	0	0.0805	0	-0.000272654696992294	0.0061297982172378	0.198350877192982
CAGTTAGCACTTCCTG-1	1.77351594542424	10.3652758076513	Neuroectodermal cells	0	0	0	0	0.158866666666667	0	0	0	0	0.00255139570232731	0.06160508168488	0
CAGTTCCAGAGAGAAC-1	8.11174285983006	3.44480866936085	Class. Mono	0.294866666666667	0	0.318866666666667	0	0	0.196733333333333	0	0	0	-0.0438813346549602	0.00132351543669935	0.267473684210526
CAGTTCCAGCTTCTAG-1	9.22630584811131	4.03282970932362	Class. Mono	0.378133333333333	0	0	0	0	0	0	0	0	-0.0305967511801796	-0.0515223026868331	0.123228070175439
CAGTTCCCATCCAATG-1	5.14232910250584	-0.159481011358522	MG	0.0788	0.129777777777778	0	0	0	0	0	0	0	0.0270480702248998	-0.0488158248400811	0.238105263157895
CAGTTCCTCCATGCAA-1	-6.84958803082546	4.54138607529042	CD8 TEM	0	0	0	0	0.0245333333333333	0	0	0.740833333333333	0	0.00651425733851357	0.0649347869291596	0
CATAAGCCACGTTCGG-1	2.65241158579747	-1.60528700801494	MG	0.0670666666666667	0.0554444444444444	0	0	0	0.0670666666666667	0	0	0	0.0096197355159675	0.0371543894607325	0.213754385964912
CATAAGCTCTGAGTCA-1	0.745796745766796	10.6398453190648	Neuroectodermal cells	0	0	0	0	0.0315333333333333	0.0315333333333333	0	0	0	-0.00770073607608833	-0.0778687758682289	0.0744035087719298
CATACAGAGAATCGAT-1	8.56978691195408	2.98888105896351	Class. Mono	0	0	409	0	0.0622666666666667	0	0	0	0	0.0133247876185189	-0.0159561915294275	0.175070175438596
CATACAGAGCTCATAC-1	5.2461270151035	-7.11355596038463	MG	0.0473333333333333	0.324333333333333	0	0	0.0473333333333333	0.264666666666667	0	0	0	0.0268559479419179	-0.0724125032302498	0.141701754385965
CATACAGCACAAGCAG-1	4.21050537203709	-2.77155261489513	MG	0.1298	0.0197777777777778	0	0	0.0128	0.0242666666666667	0	0	0	-0.0186734295005273	0.0503142881143465	0.244175438596491
CATACAGTCACATCAG-1	4.16793382738987	-1.79701023551586	MG	0.480733333333333	0.194777777777778	0	0	0	0	0	0	0	-0.0292197829035754	-0.0685884807672646	0.296017543859649
CATACCCTCGACTCCT-1	-8.36787139798244	5.13261599090931	CD4 TEM	0	0.221888888888889	0	0	0	0	0	0.40875	0.2668	0.00424765187283267	0.0687314738572315	0.0758596491228071
CATAGACAGATGGTAT-1	4.76859558199803	-2.98775558921459	MG	0	0.105888888888889	0	0	0	0.159866666666667	0	0	0	0.0227408555570284	-0.0390019607824251	0.103631578947368
CATCAAGAGGTCCTGC-1	4.27173555468479	-1.70076172801616	MG	0.154533333333333	0	0.0328000000000001	0	0.1546	0.154533333333333	0	0	0	0.0997382262689694	0.0183664589879718	0.191052631578947
CATCAAGCATGCCATA-1	1.04142809485356	9.34513897446034	Neuroectodermal cells	0.0440666666666667	0.0718888888888889	0	0	0.1464	175	0	0	0	-0.0247401571616582	-0.0794175727280453	0.0674736842105264
CATCCCATCGACTCCT-1	0.582552796353496	10.4862684681737	Neuroectodermal cells	0	0	0	0	0.158466666666667	0	0	0	0	-0.0603733732013136	0.0653838870365597	0.0828771929824561
CATCGCTAGCTTCGTA-1	8.80403507327	2.87637753036854	Class. Mono	0.1784	0	0.358266666666667	0	0	0.0898666666666667	0	0.235333333333333	0	-0.041444838034727	-0.0569347762715046	0.142087719298246
CATCGCTTCGATACAC-1	4.88216198061863	-0.0617067739641894	MG	0	0	0	0	0	132	0	0	0	-0.0470157725693909	-0.00933640045175624	0.159228070175439
CATCGGGTCGAGCCAC-1	0.47426811431805	10.39364666489	Neuroectodermal cells	0	0	0	0	0	0.181733333333333	0	0	0	-0.0182048177286587	-0.0291351124150925	0.0224912280701755
CATCGTCTCCCAACTC-1	3.09402573679844	0.35668572035668	MG	0.128266666666667	266	0	0	0	0.139733333333333	0	0.0153333333333333	0	0.00108753996687333	-0.0136761061274946	0.425140350877193
CATGAGTCAAATTGCC-1	2.66573918436924	-2.83108692618968	MG	0.137866666666667	0.410444444444444	0	0	0.1572	0.178933333333333	0	0	0	-0.0258731984212324	-0.053463108705049	0.218017543859649
CATGAGTCAGACTCTA-1	0.685092633713878	9.53925842789052	Neuroectodermal cells	0	0	0	0	0.18	0.0586666666666666	0	0	0	-0.0863742298784107	-0.0803078596773257	0.080280701754386
CATGAGTTCCAACTAG-1	0.502074366559185	10.3819050267064	Neuroectodermal cells	0	0	0	0	0	0	0	0	0	-0.055426143782303	0.138964527904975	0.104333333333333
CATGCAAAGAATGTTG-1	3.25960338686863	0.538369305404402	MG	0.373933333333333	0.154222222222222	0	0	0.0934666666666667	0.0474	0	0	0	0.0376472702529047	0.0574700261832569	0.32721052631579
CATGCAATCCTTGAAG-1	2.9543527421848	0.41231670227883	MG	0.138266666666667	0	0	0	0	0.0698	0	0	0	-0.0580592634102327	-0.0376465810774232	0.31921052631579
CATGCCTCACACCGAC-1	8.25419796084324	3.75941319015858	Class. Mono	0	0	0	0	0	0.0876	0	0	0	-0.00608684761428702	0.0421412097602733	0.0434385964912281
CATGCCTTCGCCTCTA-1	4.9099396524326	2.17102903869984	Class. Mono	0.370933333333333	0	0	0	0	0.00913333333333333	0	0	0.00913333333333333	-0.0219274068648256	0.0116012730580816	0.195280701754386
CATGCTCCACACTGGC-1	2.9369524774448	-2.47109132262828	MG	0.136733333333333	0.0935555555555555	0	0	0	0.0570666666666667	0	0	0	-0.0669900498915219	-0.0154444705557986	0.157736842105263
CATGCTCTCGGTCGAC-1	2.57140029047886	-0.148728333441042	MG	0.180333333333333	0.301444444444444	0.0242	0	0	0.128533333333333	0	0	0	0.0354573181388603	-0.0191382656951595	0.161350877192982
CATGCTCTCTTCACAT-1	-4.9093757810696	-7.57213931533458	B memory	0.112266666666667	0	0	0.112266666666667	0	0	0	0	0	0.02969491227764	-0.000756803811161541	0.0351929824561403
CATGGATCATCTGCGG-1	4.87813270663182	-0.40699314328792	MG	0.129133333333333	0.213666666666667	0	0	0	0	0	0	0	-0.0311850849040006	-0.043374096307977	0.254859649122807
CATGGTAAGGACGCTA-1	-2.66074954892238	-2.75589042159679	MG	0	0	0	0	0.138666666666667	0.687866666666667	0	0	0.193733333333333	-0.00671315809286639	0.0109724225037479	0.0307719298245615
CATGGTATCACCTACC-1	-4.88531457806667	4.91751284149525	CD8 TEM	0	0	0.1136	0	0	0	0	0	0.1136	-0.0503365647720623	0.0231388265422767	0.0355438596491228
CATTCATGTAGCGCTC-1	8.67709720705906	4.12286109474537	Class. Mono	0.1276	0	0.1894	0	0	0	0	0	0	-0.03521742310883	0.0573165665538527	0.124263157894737
CATTCCGGTAACGCGA-1	3.23509014223973	-0.297651760307573	MG	0.552933333333333	0.159333333333333	0	0	0.0965333333333334	0.0965333333333334	0	0	0	0.0165405307217248	0.0230561298091377	0.105385964912281
CATTCCGGTCTAACGT-1	5.27625454043309	-7.98104911300304	MG	0	315	0	0	0	0.2184	0	0	0	0.134737737047506	-0.0257334212229638	0.217298245614035
CATTCCGGTGATTCTG-1	5.37389457796971	0.000858105691648597	MG	0	0	0	0	0.0988666666666667	0	0	0	0	0.0105395739183146	-0.0121637428567656	0.212087719298246
CATTCCGGTTCGGCCA-1	0.863815015305675	9.4310917332494	Neuroectodermal cells	0	0	0	0	0.1862	0.1862	0	0	0	-0.0376439929807732	-5.31815283622422e-05	0.0575789473684211
CATTCTAAGGATACGC-1	0.492066508282817	9.85000843551991	Neuroectodermal cells	0	0	0	0	0.178533333333333	0.126266666666667	0	0	0	-0.0873598130006674	-0.0501050663562	0.12640350877193
CATTCTATCCGTCCTA-1	2.64716351603428	0.580479033263899	MG	0.149466666666667	0.0575555555555556	0	0	0.1324	0.0184	0	0	0	-0.0358960405607188	-0.0280433984537388	0.282473684210526
CATTGAGCAAAGAACT-1	5.98862636660496	0.765288300784803	Class. Mono	0.539666666666667	0	0	0	0	0.180333333333333	0	0	0	-0.0732172904144595	-0.00125603904996945	0.276578947368421
CATTGCCAGGTGGGTT-1	2.69080961321751	0.870804198058821	MG	83	404	83	0	0	83	0	0	0	-0.0197250014540551	-0.00500982030391636	0.176350877192982
CATTGTTAGTCATACC-1	-8.26752960110744	7.54267591980336	CD8 TEM	0	0	0	0	0	0.107733333333333	0	0.493583333333333	0.514533333333333	-0.0203227559558132	0.00331592508324913	0
CCAAGCGAGCTGTGCC-1	2.49326217745701	0.306837871643282	MG	0.626933333333333	0.229333333333333	0	0	0.2258	0	0	0	0	-0.023688715083526	-0.0534294059390929	0.309298245614035
CCAAGCGAGTATCTGC-1	2.63002908800999	-1.68031566592815	MG	373	463	0	0	0	0.0925333333333334	0	0	0	-0.0433155844830633	0.00899672700617428	0.267561403508772
CCAAGCGGTCATGACT-1	8.45719516848484	3.35787028816579	Class. Mono	0.148066666666667	0	0.3762	0	0.0780666666666666	0.0780666666666666	0	0.0969166666666667	0	-9.0311388726283e-06	0.0107450511356929	0.195736842105263
CCAATGAAGACCAAGC-1	3.45963943575779	-3.15655999633434	MG	0	0	0	0	0.113466666666667	0.1786	0	0	0	0.00610584625191414	-0.00816988037604924	0.158315789473684
CCAATTTTCCACGAAT-1	4.41080844973484	-3.16324835273387	MG	0	0.413222222222222	0	0	0	0.248866666666667	0	0	0	-0.00893869609661293	-0.0340195634698874	0.252385964912281
CCACAAACAAAGGGTC-1	3.51517046069065	0.317242853316046	MG	0	0	0	0	0.1664	0	0	0	0	-0.00337475553720189	0.0176419362267311	0.449701754385965
CCACACTAGCGCCATC-1	1.07561588858525	10.8357033207738	Neuroectodermal cells	0	0	0	0	0	0	0	0	0	-0.0578353684717589	0.00162233511133626	0.0994912280701754
CCACACTAGTCTGGTT-1	0.582855409135021	10.5871729328954	Neuroectodermal cells	0	0	0	0	0.1976	0.1934	0	0	0	-0.0314653422807791	-0.00374217552900874	0.132508771929825
CCACACTGTGTAGCAG-1	7.75944936846653	3.36691541221974	Class. Mono	0.110733333333333	0	0.2104	0	0	0	0	0	0	0.00916900384512041	0.0293107493560037	0.19419298245614
CCACCATGTCTCCTGT-1	8.19695079897801	3.05640143898366	Class. Mono	0.116933333333333	0	0.545933333333333	0	0	0.197466666666667	0	0	0	-0.0179500092924131	-0.0423679201363841	0.178877192982456
CCACGAGAGAGTCAGC-1	2.36688030337254	-0.772087149349474	MG	0.352533333333333	0	0.154133333333333	0	0	0.154133333333333	0	0	0	-0.0414030223523624	0.0414214155934059	96
CCACGTTCAATGACCT-1	4.27183425997654	-1.7212930247462	MG	0	0	0	0	0	0.253733333333333	0	0	0	0.0157306374034203	-0.0587845639473807	0.172052631578947
CCACTTGAGCCTTTGA-1	3.12093556498448	0.452039994271971	MG	0.3064	0.106333333333333	0	0	0.280666666666667	0.128133333333333	0	0	0	-0.0284571301771784	-0.0541842979336696	0.333122807017544
CCACTTGGTCATCGGC-1	4.17374790285984	-1.98139672729137	MG	0.237866666666667	0	0	0	0.1196	0	0	0	0	0.0611862513384896	0.0063843208962778	0.282210526315789
CCACTTGGTCCGAAAG-1	10.0322045144931	2.97657794502614	Class. Mono	0	0	0.5412	0	0	0.138933333333333	0	0.141583333333333	0	-0.00182575073212268	0.0145536430629511	0.0874385964912281
CCACTTGTCGCTAATG-1	1.61584759329716	10.4504885151708	Neuroectodermal cells	0	0	0	0	0	0	0	0	0	-0.0400053769006747	-0.0414184694643106	0.128210526315789
CCATAAGAGAGTGTGC-1	3.48944247340123	-6.42069678756359	MG	0.1556	0.402666666666667	0	0	0.1556	0.1556	0	0	0	-0.0236180251178129	0.0274514647388507	0.192561403508772
CCATAAGAGCCGGAAT-1	1.79003334616581	10.4349054768407	Neuroectodermal cells	0.0718666666666666	0	0	0	0	0.1888	0	0	0	-0.0396321129488912	-0.0738738856429707	0.0245614035087719
CCATAAGTCCGTCACT-1	4.58564794634739	-6.92681985351207	MG	0.0794	0.406333333333333	0	0	0.244733333333333	0	0	0	0	-0.0701188676547152	-0.0646526075409974	0.0996140350877193
CCCAACTCAGGGATAC-1	-5.53064119244655	-9.09434276076915	B naive	0	0	0.111733333333333	0	0.188733333333333	0.175266666666667	0	139	0	0.00984248773010126	0.0380479500164521	0
CCCAACTTCGTGTCAA-1	0.418640738476909	10.283934064182	Neuroectodermal cells	0	0	0	0	0.0145333333333333	0.193666666666667	0	0	0	0.02184407144253	0.0929009833639418	0.0883508771929824
CCCATTGAGCTCACTA-1	5.39769733523289	1.28262300041554	Class. Mono	0.351866666666667	0	0.156466666666667	0	0.156466666666667	0	0	0	0	0.030807641153551	0.0521456361629695	0.364421052631579
CCCATTGCAGCGTACC-1	2.60669863795201	-0.438242249218248	MG	0	0	0	0	0	0.133933333333333	0	0	0	0.0350970132828279	0.0548121701703477	0.123684210526316
CCCATTGGTCTCAGAT-1	1.07350862597386	9.33923763779042	Neuroectodermal cells	0.0913333333333334	0	0	0	0	0.2846	0	0	0	-0.000343447603183097	0.0263184786336574	0.0296842105263158
CCCATTGGTGGGCTCT-1	8.59354770754734	2.72441787269948	Class. Mono	0	0	0.535866666666667	0	0	0	0	0	0	-0.0348471580587479	0.0160956094959842	0.237438596491228
CCCGAAGCAGACGCTC-1	-7.66776477719387	4.59446138885853	CD8 TEM	0	0	0	0.120533333333333	0.1776	0.120533333333333	0	597	0	0.103621252957778	-0.022016825734801	0.100105263157895
CCCGGAACACTGCTTC-1	2.83874786471287	-3.21790438148143	MG	0	0.234444444444444	0	0	0.162333333333333	0	0	0	0	-0.0216234554108736	0.0317915354392653	0.237087719298246
CCCGGAATCAAGTCGT-1	5.18370712374607	-0.0236033723032702	MG	0.130733333333333	0	0	0	0.1948	0	0	0	0	0.0381091344127455	0.0126198896690893	0.156175438596491
CCCTAACAGCTCCACG-1	10.6268452463047	5.03297705200551	Class. Mono	0.356933333333333	0	0.365066666666667	0	0	0	0	0	0	-0.0667392944700591	-0.0804809429984185	0.0995789473684211
CCCTAACAGGTTCCGC-1	4.7363442239658	-3.29441147300365	MG	0.126533333333333	0.00355555555555553	0.00219999999999998	0	0	0	0	0	0	-0.0574608066718189	-0.0298780373132346	0.234298245614035
CCCTAACTCTAGTACG-1	4.85578477953831	-0.297528557506822	MG	0.319933333333333	0.281888888888889	0	0	0	0.107533333333333	0	0	0.107533333333333	-0.00524791540215474	0.0475946629268165	0.227385964912281
CCCTCAACAAGTGGGT-1	2.71516287897984	-2.19107060882213	MG	0.308666666666667	0	0	0	0.191666666666667	0.2956	0	0	0	0.0041660103857127	-0.0331554551216481	0.272842105263158
CCCTCAATCGGTAAGG-1	8.31843555544773	2.95096559074757	Class. Mono	0.162933333333333	0	0.337266666666667	0	0	0.189333333333333	0	0	0	-0.0555551124163601	0.0343986542918308	0.127228070175439
CCCTCTCCAAAGACTA-1	8.64735878085057	3.17111725357411	Class. Mono	0.186266666666667	0	0.395466666666667	0	0	0.195733333333333	0	0	0	-0.0297571824755649	-0.0234828716304965	0.180035087719298
CCCTGATAGGCAGCTA-1	8.31363094424168	3.65114445236561	Class. Mono	0	0	0.179133333333333	0	0	0	0	0	0	-0.035053312939931	-0.00373403260740773	0.243245614035088
CCCTTAGAGTTCATGC-1	2.58064807032505	-2.77325087043407	MG	0.2498	0.594555555555556	0	0	0.166333333333333	0	0	0	0	-0.0268801057369763	0.00953893744610666	0.264631578947368
CCCTTAGAGTTTGGCT-1	2.93556392764012	-2.72857075187328	MG	0.248866666666667	0.296333333333333	0	0	0	0.1196	0	0	0	-0.0644670221129544	0.0958685025498222	0.241964912280702
CCGAACGCACGTAGTT-1	-7.16264259244045	5.44732946899769	dnT	0	0.268444444444444	0	0	0	0	0	0.201833333333333	162	0.0247450214947465	0.0629288471772063	0.0482807017543859
CCGATCTTCGAAGTGG-1	8.35769165133397	4.24962467697499	Class. Mono	0	0	0.134066666666667	0	0	0	0	0	0	-0.0362887325219723	-0.0365140513160657	0.123070175438596
CCGATGGAGACTCTAC-1	2.71363294695774	-0.996695093837999	MG	0.0532666666666667	0	0	0	0.0532666666666667	0.145666666666667	0	0	0	0.0408387714778961	-0.023837652456241	0.287719298245614
CCGATGGAGGAGTATT-1	4.67784250353733	-0.0993527397787799	Class. Mono	0.3602	0	0.0275333333333333	0	0.136866666666667	0	0	0	0	-0.0511918846141846	-0.0416744572824912	0.304245614035088
CCGATGGGTCGTCGGT-1	9.77398479556004	3.0965461209142	Class. Mono	0.16	0	0.473466666666667	0	0	268	0	0	0	0.0330082019814929	-0.0300452955733857	0.144701754385965
CCGATGGGTGTAAACA-1	-7.51321613217434	4.12396330383656	CD4 TEM	0	0	0	0	0	0.1418	0	0.4595	0.184733333333333	-0.0434649881932368	0.0879403772294169	0.0429649122807018
CCGGGTACACAAAGTA-1	5.11229074572483	0.12648794052241	Class. Mono	0.285466666666667	0	0	0	0	0.1144	0	0	0	0.0118761277984101	0.0871366934002979	0.21040350877193
CCGGGTATCGCCAACG-1	1.14075053309361	9.32285542038319	Neuroectodermal cells	0	0	0	0	0.176666666666667	0.0519333333333334	0	0	0	-0.0538397870662479	-0.0389813174608949	0.0459473684210526
CCGGTAGAGAGTATAC-1	0.498521810521282	10.0602249577367	Neuroectodermal cells	0	0	0.169133333333333	0	0.1882	0.0809333333333333	0	0	0	0.110617133740444	-0.040828215427628	0.0478947368421052
CCGGTGAAGAGAGTGA-1	2.5986067113773	0.110643438967444	MG	0	0	0.118266666666667	0	0	0	0	0	0	-0.0333610241284854	-0.0640932775703493	0.347087719298246
CCGTAGGTCTTGAACG-1	8.73935783480565	3.05895108726857	Class. Mono	41	0	0.452466666666667	0	0	0	0	0	0	0.0366144563687707	0.0585273627039486	0.157245614035088
CCGTGAGGTTATTCCT-1	5.06587493990818	-0.103432886329912	MG	0.125733333333333	0	0	0	0.250133333333333	0.125733333333333	0	0	0	-0.00331934425618987	-0.0199209005245519	0.201070175438597
CCGTTCATCATGGAGG-1	5.83374631976048	1.63283950832722	Class. Mono	0.357333333333333	0	0.0162	0	0.134866666666667	0.0162	0	0	0	0.0427050356659042	0.0975359988574741	0.437982456140351
CCTAACCTCGGTTGTA-1	4.75113857363621	-2.84258203956249	MG	0	0	0	0	0	0.1632	0	0	0	0.0459002604383211	-0.035141240102654	0.125122807017544
CCTAAGATCCGTGTGG-1	0.990349715699352	9.37216419723866	Neuroectodermal cells	0	0	0	0	0.156466666666667	0.1882	0	0	0	-0.0914379646939076	-0.0109993394715938	0.0435087719298246
CCTAAGATCTAGACAC-1	0.771277492989696	10.6243490650975	Neuroectodermal cells	0	0	0	0	0.0296	0.0296	0.0477777777777778	0	0	-0.0399005332640674	-0.0119846707530221	0.0725087719298245
CCTCAACAGCTGTACT-1	6.01653850649754	1.41101080921528	Class. Mono	0.343466666666667	0.0273333333333333	0.0173333333333333	0	0.0173333333333333	0.0173333333333333	0	0	0	-0.0411525804903394	-0.022213906646322	0.228561403508772
CCTCACATCCTCCACA-1	-6.74496709729274	4.75183338669179	CD8 TEM	0	0	0	0	0	0	0	0.519166666666667	0.111333333333333	-0.0666600522744219	0.0393003184629567	0.0349473684210526
CCTCAGTGTACCGCGT-1	-6.42072784329494	3.90399570015309	CD4 TEM	0	0.0628888888888889	0	0.0386666666666666	0	0	0	0.3815	0.297866666666667	0.0166210929187065	0.106632469055941	0.0354736842105263
CCTCATGCATTCCTAT-1	3.08141339396397	-2.1680281684077	MG	0.0966666666666667	0.159555555555556	0	0	0	0	0.159555555555556	0	0	-0.0173956341040314	0.00937113110706925	0.157140350877193
CCTCATGGTTTGGCTA-1	2.81177533244053	0.367363400729872	MG	75	685	0	0	0.228466666666667	0	0	0	0	0.00380476969419723	-0.0223255393040786	0.251228070175439
CCTCTAGGTGGTATGG-1	4.15620935534397	0.443283326896406	MG	0	0.204444444444444	0	0	0.0624666666666667	0.0624666666666667	0	0	0	-0.0332106899833674	0.00209045979818825	0.319859649122807
CCTCTCCGTATCGCGC-1	0.557580059518016	10.4658607914769	Neuroectodermal cells	0	0	0	0	0	0	0	0	0	-0.00945753895133382	0.0133109744411458	0.127105263157895
CCTCTCCTCTATTGTC-1	4.99721849535862	0.863050527843214	Class. Mono	0.6026	0	0.147133333333333	0	0	0	0	0	0	-0.0456799771387295	-0.0667555447833485	0.388684210526316
CCTTCAGCAGACCATT-1	8.12112606142918	3.15840215233204	Class. Mono	0.143266666666667	0	0.483333333333333	0	0	0.1068	0	0.132833333333333	0	-0.0261937200433792	-0.0590737427052013	0.226666666666667
CCTTGTGGTTAAACAG-1	4.98347795580784	2.15611202267048	Class. Mono	0.1748	0	0	0.1876	0	0.222133333333333	0	0	0	-0.0372178373522223	-0.0338591891375275	0.0972982456140351
CGAAGGAGTTCCGTTC-1	2.80079591845433	0.230881787809111	MG	0.296133333333333	0.173777777777778	0.1052	0	0	0.1742	0	0	0	-0.0553209869042967	0.0206181935951785	0.220070175438597
CGAAGTTAGGTAGTAT-1	2.22622430895726	0.201351724537588	MG	0.106866666666667	0.176555555555556	0	0	0.106866666666667	0.2124	0	0	0	0.0399092484563945	-0.06957940236794	0.27559649122807
CGAAGTTTCTACGGTA-1	5.59163702105442	1.21661216762898	Class. Mono	0.455066666666667	0	0	0	0.0342666666666667	0.165933333333333	0	0	0	-0.0630300021850776	-0.03726256667025	0.209684210526316
CGAATTGTCGCGCTGA-1	2.31470096682469	-0.152150474516176	MG	0	0.311444444444444	0.103666666666667	0	0	0.172533333333333	0	0	0	-0.0449255237840209	-0.00453887220084498	0.207842105263158
CGACAGCCACTCCACT-1	2.4100879487888	-0.717909388271593	MG	0.4892	0.596222222222222	0.0629333333333333	0	0	0	0	0	0	-0.0165105004307272	-0.00366535997193566	0.214070175438597
CGACAGCGTGAGTTGG-1	3.8204838094608	-2.40471082183483	MG	0	0.163555555555556	0	0	0.174333333333333	0.287266666666667	0	0	0	-0.0509723983324833	-0.0715102001172954	0.285456140350877
CGAGAAGAGTATTGCC-1	-8.01894676114162	1.81543714550374	CD4 TCM	0	0	0	0	0	0.128066666666667	0	0.6325	0	-0.0285803157129339	0.0511877069820786	0.0393508771929825
CGAGGAACAGGCATGA-1	6.30697334383885	0.839818127425886	Class. Mono	0	0	0	0	0.0656666666666667	0	0	0	0	-0.066011442739565	-0.0247234311807059	0.17319298245614
CGAGGAATCACCGCTT-1	1.15805101965824	9.32426685837147	Neuroectodermal cells	0	0	0	0	0.194733333333333	0.0502	0	0	0	-0.0188614280941662	-0.0134957106202991	0.0677017543859649
CGAGGCTAGCGATCGA-1	-4.59001743222316	-9.31011729690196	B naive	0	0	0	0	0	0.0943333333333334	0.261444444444444	0	0	-0.0117595105555398	-0.0269352278897482	0.0549473684210526
CGAGGCTCAGAAGTGC-1	2.90910757159153	-2.41750293227794	MG	0.3596	0.597777777777778	0	0	0.0354	0.0354	0	0	0	0.0493905115893901	-0.00461148720348081	0.245157894736842
CGAGTGCGTTTCGTAG-1	4.88535345171849	2.04373521355031	MG	0.134333333333333	0.0186666666666667	0	0	0.0121333333333333	0.0121333333333333	0	0	0.0121333333333333	-0.0475770414704494	-0.0216028282981341	0.203140350877193
CGAGTTAGTCCGGTCA-1	0.938619321335948	10.7019113972509	Neuroectodermal cells	0	0	0	0	0.0514666666666667	0.138466666666667	0	0	0	0.0152009443636857	-0.0446613926510236	0.175052631578947
CGATGCGGTACGGATG-1	3.44428670977513	-2.94543080779674	MG	0.2528	0.687777777777778	0	0	0.0648666666666666	0.0648666666666666	0	0	0	-0.0661557416300326	0.00963168095391188	0.130105263157895
[truncated: 9,168 more rows]
