# Supplementary material for: Multiomic spatial landscape of innate immune cells at human central nervous system borders
Source: Nat Med. 2023 Dec 20;30(1):186–98. doi: 10.1038/s41591-023-02673-1 (PMC10803260; doi:10.1038/s41591-023-02673-1)
Supplement: Supplementary file 10 — Numeric tables and statistical source data. [file 41591_2023_2673_MOESM10_ESM.xlsx]

## Sheet: ED Figure 3a - Extended Data Fi
Extended Data Figure panel a
	factor	view	value	group
1	Factor1	RNA	3.23094116197569	CP
2	Factor2	RNA	1.02538496359396	CP
3	Factor3	RNA	0.498946069879136	CP
4	Factor4	RNA	1.20767741797163	CP
5	Factor5	RNA	0.984799036721873	CP
6	Factor6	RNA	0.179023981133308	CP
7	Factor7	RNA	0.076823988906316	CP
8	Factor1	RNA	2.29592375830497	CTX
9	Factor2	RNA	1.02122259605196	CTX
10	Factor3	RNA	0.0197955980722697	CTX
11	Factor4	RNA	0.438020645800152	CTX
12	Factor5	RNA	0.100860375144973	CTX
13	Factor6	RNA	0.35609178646766	CTX
14	Factor7	RNA	1	CTX
15	Factor1	RNA	2.63872798552656	DM
16	Factor2	RNA	1.12567974942884	DM
17	Factor3	RNA	3.3226261773099	DM
18	Factor4	RNA	0.0318161857637778	DM
19	Factor5	RNA	0.59258136881295	DM
20	Factor6	RNA	0.100746803541296	DM
21	Factor7	RNA	0.770242329406334	DM
22	Factor1	RNA	2.52263535746933	LM
23	Factor2	RNA	1.55572134652101	LM
24	Factor3	RNA	0.773189823331033	LM
25	Factor4	RNA	1.10425204511975	LM
26	Factor5	RNA	0.907364508200947	LM
27	Factor6	RNA	0.330162557757641	LM
28	Factor7	RNA	1	LM

## Sheet: ED Figure 3b - Extended Data Fi
Extended Data Figure panel b
feature	factor	value	view	ENTREZID
APOC1	Factor1	0.228668337367775	RNA	341
HLA-DRA	Factor1	0.2089344825908	RNA	3122
S100A11	Factor1	0.203376782447976	RNA	6282
RPL10	Factor1	0.23542119873321	RNA	6134
RPS3A	Factor1	0.216033065271361	RNA	6189
DBI	Factor1	0.206089221760562	RNA	1622
RPS3	Factor1	0.217303199025645	RNA	6188
RPS13	Factor1	0.24349078922601	RNA	6207
RPL17	Factor1	0.215564954541919	RNA	6139
RPL26	Factor1	0.256202446491886	RNA	6154
RPS18	Factor1	0.261555063092544	RNA	6222
RPS7	Factor1	0.223956127287869	RNA	6201
RPL30	Factor1	0.258363267278276	RNA	6156
FTL	Factor1	0.212599364400058	RNA	2512
RPS27A	Factor1	0.246616536470345	RNA	6233
RPL19	Factor1	0.223682636141403	RNA	6143
RPL7A	Factor1	0.203932515713986	RNA	6130
RPL18	Factor1	0.205467158535083	RNA	6141
RPL18A	Factor1	0.215782880789174	RNA	6142
RPL29	Factor1	0.224233886458492	RNA	6159
RPS15A	Factor1	0.272606163307704	RNA	6210
RPS12	Factor1	0.257304695458265	RNA	6206
EEF1B2	Factor1	0.204394559067733	RNA	1933
AIF1	Factor1	0.23092597638594	RNA	199
RPS23	Factor1	0.266158657858906	RNA	6228
RPL10A	Factor1	0.237834194382977	RNA	4736
RPL28	Factor1	0.266384266193013	RNA	6158
TMSB10	Factor1	0.25936890069089	RNA	9168
NACA	Factor1	0.206450706569271	RNA	4666
RPL14	Factor1	0.239238005846106	RNA	9045
GAPDH	Factor1	0.211291514243235	RNA	2597
RPL3	Factor1	0.205057100913368	RNA	6122
PFDN5	Factor1	0.200354920170223	RNA	5204
RPL13	Factor1	0.208648428204191	RNA	6137
RPL11	Factor1	0.251017705676132	RNA	6135
RPS14	Factor1	0.265886336293999	RNA	6208
RPS6	Factor1	0.247187399960694	RNA	6194
RPS26	Factor1	0.22217531277073	RNA	6231
RPL32	Factor1	0.263618692736988	RNA	6161
RPS16	Factor1	0.222388353894949	RNA	6217
RPL9	Factor1	0.234687117941565	RNA	6133
FAU	Factor1	0.267118009624309	RNA	2197
B2M	Factor1	0.22313484346788	RNA	567
RPL21	Factor1	0.248812173812737	RNA	6144
RPS8	Factor1	0.269953530908914	RNA	6202
RPL35A	Factor1	0.277224729774754	RNA	6165
RPL27	Factor1	0.224026559455289	RNA	6155
RPS27	Factor1	0.294622015523043	RNA	6232
UBA52	Factor1	0.228948011037079	RNA	7311
TPT1	Factor1	0.226506663965975	RNA	7178
RPLP1	Factor1	0.266971053619372	RNA	6176
RPL23A	Factor1	0.261469982715688	RNA	6147
RPS24	Factor1	0.272371029353718	RNA	6229
RPS2	Factor1	0.222636497339182	RNA	6187
NPC2	Factor1	0.200279018968699	RNA	10577
RPS15	Factor1	0.261203631747666	RNA	6209
RPL6	Factor1	0.264635894822679	RNA	6128
SERF2	Factor1	0.232918923238559	RNA	10169
RPL12	Factor1	0.25735180379274	RNA	6136
TYROBP	Factor1	0.214660643297035	RNA	7305
RPL24	Factor1	0.251107947497563	RNA	6152
RPL36AL	Factor1	0.215061579351164	RNA	6166
GABARAP	Factor1	0.202478779912077	RNA	11337
RPS25	Factor1	0.241371886248947	RNA	6230
RPL34	Factor1	0.291873819240778	RNA	6164
RPL36A	Factor1	0.285529799672341	RNA	6173
RPL5	Factor1	0.256536914371379	RNA	6125
EIF1	Factor1	0.20322542846791	RNA	10209
RPL41	Factor1	0.256471938863342	RNA	6171
RPS20	Factor1	0.250935408888119	RNA	6224
RPS19	Factor1	0.264295466873424	RNA	6223
RPS29	Factor1	0.304376016183223	RNA	6235
RPS28	Factor1	0.29271217179572	RNA	6234
RPL31	Factor1	0.247539391595043	RNA	6160
RPL13A	Factor1	0.222570247191907	RNA	23521
RPS21	Factor1	0.297187038930402	RNA	6227
ATP5F1E	Factor1	0.286613134366457	RNA	514
TMSB4X	Factor1	0.22596353093061	RNA	7114
RPL39	Factor1	0.295570951553865	RNA	6170
RPL27A	Factor1	0.232983748799174	RNA	6157
RPL22	Factor1	0.276198347210738	RNA	6146
RPL36	Factor1	0.278658473893567	RNA	25873
PTMA	Factor1	0.213758441160025	RNA	5757
RPS17	Factor1	0.221998261004483	RNA	6218
COX7C	Factor1	0.258562789944286	RNA	1350
UQCR11	Factor1	0.199889874052739	RNA	10975
RPL23	Factor1	0.212288501521995	RNA	9349
EEF1A1	Factor1	0.249944723060033	RNA	1915
RPLP2	Factor1	0.263739936582942	RNA	6181
OST4	Factor1	0.218237643564969	RNA	100128731
RPL35	Factor1	0.278612795134197	RNA	11224
ATP5ME	Factor1	0.236003654168479	RNA	521
RPL37	Factor1	0.277555869730646	RNA	6167
RPL37A	Factor1	0.294489307435425	RNA	6168
NDUFA1	Factor1	0.209331258758353	RNA	4694
SNHG8	Factor1	0.209967508409464	RNA	100093630
TMA7	Factor1	0.231443616448053	RNA	51372
UQCRB	Factor1	0.281738273623717	RNA	7381
SRP14	Factor1	0.214418502462972	RNA	6727
PABPC4	Factor1	0.226974714889238	RNA	8761
CST3	Factor2	0.0614000355941911	RNA	1471
LGALS1	Factor2	0.0709676241074229	RNA	3956
S100A11	Factor2	0.0566260678142547	RNA	6282
RPS4X	Factor2	0.0733254866340822	RNA	6191
RPS10	Factor2	0.0576597347778775	RNA	6204
SH3BGRL3	Factor2	0.0593636302934706	RNA	83442
RPS3A	Factor2	0.062679942009751	RNA	6189
RPS5	Factor2	0.0633779631343681	RNA	6193
RPLP0	Factor2	0.0636429291940034	RNA	6175
MNDA	Factor2	0.0714755101973008	RNA	4332
RPL26	Factor2	0.0645657772581685	RNA	6154
RPS7	Factor2	0.0603803252879927	RNA	6201
XACT	Factor2	0.0542657405223107	RNA	105463123
RPL19	Factor2	0.0641834672185067	RNA	6143
RPL7A	Factor2	0.0534990564424182	RNA	6130
RPL18A	Factor2	0.0671930632205443	RNA	6142
RPL29	Factor2	0.0616261437879846	RNA	6159
RPS15A	Factor2	0.0698893415926192	RNA	6210
RPS12	Factor2	0.0586619755642948	RNA	6206
AIF1	Factor2	0.0880053204223181	RNA	199
RPS23	Factor2	0.0576965966380994	RNA	6228
RPSA	Factor2	0.0709563658503813	RNA	3921
GSTP1	Factor2	0.0584381421329544	RNA	2950
MYL12A	Factor2	0.0605781187514615	RNA	10627
RPL10A	Factor2	0.0829747127618554	RNA	4736
C1QB	Factor2	0.0644844855523958	RNA	713
NME2	Factor2	0.0707214780022107	RNA	4831
NACA	Factor2	0.0651040024234986	RNA	4666
RPL14	Factor2	0.0538702247036074	RNA	9045
GMFG	Factor2	0.0619757249615518	RNA	9535
NDUFA4	Factor2	0.0931588085070374	RNA	4697
RPS26	Factor2	0.0938591557979548	RNA	6231
FAU	Factor2	0.0596868632017014	RNA	2197
PPIB	Factor2	0.0674793430429257	RNA	5479
BTF3	Factor2	0.0600614411786439	RNA	689
VAMP8	Factor2	0.0604413617509283	RNA	8673
RPL27	Factor2	0.0751008834398031	RNA	6155
UBA52	Factor2	0.0625114018061664	RNA	7311
RPL23A	Factor2	0.0602579855206836	RNA	6147
COX4I1	Factor2	0.0747195656113239	RNA	1327
COMMD6	Factor2	0.0899253028190792	RNA	170622
ARHGDIB	Factor2	0.066969252609978	RNA	397
RPS15	Factor2	0.0679960757449	RNA	6209
NDUFA11	Factor2	0.0610216164530004	RNA	126328
SERF2	Factor2	0.061162627015871	RNA	10169
RPL12	Factor2	0.0558859325899315	RNA	6136
RPL36AL	Factor2	0.0689579440056948	RNA	6166
GABARAP	Factor2	0.0720094097331314	RNA	11337
ATP5PO	Factor2	0.055062853439385	RNA	539
RPS25	Factor2	0.0675283379793083	RNA	6230
P2RY13	Factor2	0.0636097656953505	RNA	53829
POLR2L	Factor2	0.0561689610071953	RNA	5441
ATP5MC2	Factor2	0.0699563090029959	RNA	517
RPL31	Factor2	0.0580401550881878	RNA	6160
COX6B1	Factor2	0.0869053572073158	RNA	1340
ATP5F1E	Factor2	0.0548419062050295	RNA	514
ATP6V1F	Factor2	0.0559591949418763	RNA	9296
PSME1	Factor2	0.0655485775092592	RNA	5720
TMEM14C	Factor2	0.0589971831579153	RNA	51522
ARPC3	Factor2	0.068458932572574	RNA	10094
UQCR10	Factor2	0.0780865172495333	RNA	29796
COX7B	Factor2	0.0619447257152827	RNA	1349
TRAPPC1	Factor2	0.0538969105048653	RNA	58485
NDUFB2	Factor2	0.0740796868355541	RNA	4708
ACTB	Factor2	0.0933806144707982	RNA	60
ATP5MF	Factor2	0.0797146835548759	RNA	9551
RPS11	Factor2	0.0593830969602986	RNA	6205
ERP29	Factor2	0.0586981973228449	RNA	10961
COX7C	Factor2	0.0749084408520632	RNA	1350
ELOB	Factor2	0.0794839680884693	RNA	6923
UQCR11	Factor2	0.0734194920368246	RNA	10975
IGSF6	Factor2	0.0713860398062641	RNA	10261
COX5B	Factor2	0.0535057550481949	RNA	1329
RPL23	Factor2	0.0582397867841905	RNA	9349
APRT	Factor2	0.0577422414308019	RNA	353
COX8A	Factor2	0.0649275025319379	RNA	1351
OST4	Factor2	0.0776053199328229	RNA	100128731
TOMM6	Factor2	0.0563406994406675	RNA	100188893
GIMAP4	Factor2	0.0606570740260405	RNA	55303
COX7A2	Factor2	0.0690678004979786	RNA	1347
ATP5ME	Factor2	0.0642656720637901	RNA	521
COX6C	Factor2	0.0844411010810992	RNA	1345
LAMTOR4	Factor2	0.0592032248873009	RNA	389541
PARK7	Factor2	0.0560896379853645	RNA	11315
SNHG29	Factor2	0.0778894318431541	RNA	125144
NDUFA1	Factor2	0.0776500851701148	RNA	4694
UBL5	Factor2	0.0871903467359793	RNA	59286
TMA7	Factor2	0.0664640058130362	RNA	51372
MICOS13	Factor2	0.0558543943692479	RNA	125988
YWHAH	Factor2	0.0536842430124666	RNA	7533
TMEM258	Factor2	0.063465879972197	RNA	746
UQCRB	Factor2	0.0703029570114783	RNA	7381
MRPL57	Factor2	0.053875569029293	RNA	78988
COPS9	Factor2	0.0608218522108293	RNA	150678
SRP14	Factor2	0.0534473270058928	RNA	6727
RNF181	Factor2	0.0615361548582103	RNA	51255
TMEM256	Factor2	0.0617586084183926	RNA	254863
PET100	Factor2	0.0542036480106159	RNA	100131801
S100A8	Factor3	0.245585046793155	RNA	6279
S100A9	Factor3	0.230533450223807	RNA	6280
IL1R2	Factor3	0.15940489255985	RNA	7850
AREG	Factor3	0.1434410068488	RNA	374
EREG	Factor3	0.210194313928457	RNA	2069
S100A12	Factor3	0.210165977639005	RNA	6283
PLCB1	Factor3	0.228682532182918	RNA	23236
VCAN	Factor3	0.303084368937653	RNA	1462
THBS1	Factor3	0.186116845744078	RNA	7057
LYZ	Factor3	0.192724905014143	RNA	4069
TIMP1	Factor3	0.143763193096043	RNA	7076
SNTB1	Factor3	0.20896195764286	RNA	6641
JARID2	Factor3	0.133622027568017	RNA	3720
S100A4	Factor3	0.157221440856428	RNA	6275
PTK2B	Factor3	0.163861542723891	RNA	2185
CD52	Factor3	0.18864374528234	RNA	1043
FCN1	Factor3	0.282709374956725	RNA	2219
FRY	Factor3	0.191549851546187	RNA	10129
AQP9	Factor3	0.164086051703517	RNA	366
S100A6	Factor3	0.191549566723312	RNA	6277
IL1R1	Factor3	0.184317426256197	RNA	3554
CD44	Factor3	0.185520184068542	RNA	960
FYN	Factor3	0.142054603798476	RNA	2534
S100A10	Factor3	0.182822020744826	RNA	6281
CRIP1	Factor3	0.230563687830127	RNA	1396
TMTC2	Factor3	0.127470278041447	RNA	160335
ABHD17C	Factor3	0.178669430009894	RNA	58489
RIPOR2	Factor3	0.212837831338468	RNA	9750
INPP5A	Factor3	0.139923192247339	RNA	3632
FFAR3	Factor3	0.233677340116661	RNA	2865
FCAR	Factor3	0.120167836627681	RNA	2204
SULF2	Factor3	0.246689490939959	RNA	55959
CD300E	Factor3	0.205845733791931	RNA	342510
MAP2K1	Factor3	0.129015030049287	RNA	5604
SLC22A15	Factor3	0.153263060232422	RNA	55356
FLT3	Factor3	0.121859406412374	RNA	2322
ANTXR2	Factor3	0.137152287206344	RNA	118429
SVIL	Factor3	0.120607749877465	RNA	6840
LGALS3	Factor3	0.128980495039446	RNA	3958
MXD1	Factor3	0.161063987369562	RNA	4084
UPP1	Factor3	0.130747880075131	RNA	7378
ATP2B1	Factor3	0.120148540626945	RNA	490
AHNAK	Factor3	0.134090615934483	RNA	79026
CD55	Factor3	0.160144544834308	RNA	1604
PADI4	Factor3	0.1216626888723	RNA	23569
SLCO3A1	Factor3	0.172231216472774	RNA	28232
NOCT	Factor3	0.123531060649393	RNA	25819
SLC22A4	Factor3	0.135871447576744	RNA	6583
EMILIN2	Factor3	0.145881984902596	RNA	84034
CSGALNACT2	Factor3	0.14267563669188	RNA	55454
ADD3	Factor3	0.127174669921022	RNA	120
LOXHD1	Factor3	0.374394159523576	RNA	125336
TMEM170B	Factor3	0.123066037099734	RNA	100113407
FGR	Factor3	0.15737482183334	RNA	2268
TREM1	Factor3	0.121415323236331	RNA	54210
KYNU	Factor3	0.149814224405639	RNA	8942
EHD1	Factor3	0.13465234892832	RNA	10938
CLEC12A	Factor3	0.122661419230817	RNA	160364
MNDA	Factor3	0.119364526953393	RNA	4332
ZDHHC20	Factor3	0.138134414159663	RNA	253832
OXSR1	Factor3	0.165323461271589	RNA	9943
TBL1X	Factor3	0.125005421624995	RNA	6907
CSTA	Factor3	0.123502752428256	RNA	1475
DMXL2	Factor3	0.136517331263068	RNA	23312
CPPED1	Factor3	0.136833731073494	RNA	55313
LRRK2	Factor3	0.120308718538839	RNA	120892
IRAK3	Factor3	0.122905461816518	RNA	11213
FLNA	Factor3	0.167883761084232	RNA	2316
SPOCK1	Factor3	0.137260614561061	RNA	6695
CYTIP	Factor3	0.128630483710217	RNA	9595
SAMSN1	Factor3	0.153412948728053	RNA	64092
IQSEC1	Factor3	0.181555441060718	RNA	9922
PTGER2	Factor3	0.158946486582267	RNA	5732
ACTN1	Factor3	0.121064500379205	RNA	87
CDA	Factor3	0.173991086457255	RNA	978
TRMT6	Factor3	0.156312531637443	RNA	51605
TMEM71	Factor3	0.123044624484639	RNA	137835
MICAL2	Factor3	0.150977247828008	RNA	9645
AGTPBP1	Factor3	0.122426931377776	RNA	23287
LSP1	Factor3	0.154898541651036	RNA	4046
LINC02785	Factor3	0.148864913424545	RNA	107985124
EIF4E3	Factor3	0.155337868805657	RNA	317649
ADORA2B	Factor3	0.142017472303441	RNA	136
CKAP4	Factor3	0.120770847641916	RNA	10970
RARA	Factor3	0.147416412246979	RNA	5914
NCF2	Factor3	0.148550930009288	RNA	4688
SIRPB1	Factor3	0.164790674787067	RNA	10326
PRKCB	Factor3	0.124716159016881	RNA	5579
FOLR3	Factor3	0.191426974795928	RNA	2352
SERPINI2	Factor3	0.329237311261428	RNA	5276
LILRA6	Factor3	0.122616516940931	RNA	79168
TMEM104	Factor3	0.123753490199853	RNA	54868
ASGR1	Factor3	0.14749630195538	RNA	432
DIRC3	Factor4	0.116464403672934	RNA	729582
HRH1	Factor4	0.135703489830562	RNA	3269
MRC1	Factor4	0.133739206696073	RNA	4360
RBMS1	Factor4	0.13900382782674	RNA	5937
EDA	Factor4	0.114654049144171	RNA	1896
STARD13	Factor4	0.146204521829203	RNA	90627
FAM13A	Factor4	0.205703786250342	RNA	10144
NRP1	Factor4	0.150734975275329	RNA	8829
DAB2	Factor4	0.143838316797721	RNA	1601
WLS	Factor4	0.137689427642959	RNA	79971
CPM	Factor4	0.147401592660136	RNA	1368
RPH3AL	Factor4	0.125357722458422	RNA	9501
PDGFC	Factor4	0.162323638509204	RNA	56034
NEK7	Factor4	0.11794256459166	RNA	140609
KCNMA1	Factor4	0.174840561187662	RNA	3778
SESN1	Factor4	0.121504323614747	RNA	27244
TFEC	Factor4	0.140532776299835	RNA	22797
SLC38A6	Factor4	0.122794745596131	RNA	145389
BNIP3L	Factor4	0.115296999577334	RNA	665
TXNIP	Factor4	0.140462415585056	RNA	10628
SLC40A1	Factor4	0.134434206803325	RNA	30061
HNMT	Factor4	0.122452830595014	RNA	3176
TRPS1	Factor4	0.114433121892812	RNA	7227
WWP1	Factor4	0.151615116658967	RNA	11059
IQGAP2	Factor4	0.112543691181744	RNA	10788
IKZF2	Factor4	0.111411490641825	RNA	22807
PLCG2	Factor4	0.13931095539544	RNA	5336
LINC02328	Factor4	0.11181556247879	RNA	101928767
SLC7A8	Factor4	0.133872534953849	RNA	23428
MERTK	Factor4	0.177341213239744	RNA	10461
TLR2	Factor4	0.128002043985795	RNA	7097
TPM1	Factor4	0.121076909606542	RNA	7168
MYO5A	Factor4	0.149399467186424	RNA	4644
SPTLC3	Factor4	0.126133015090725	RNA	55304
AGTPBP1	Factor4	0.121945329151183	RNA	23287
STAB1	Factor4	0.142492853894653	RNA	23166
PYGL	Factor4	0.117233424055052	RNA	5836
RNF150	Factor4	0.112965279919082	RNA	57484
MTSS1	Factor4	0.142768181618611	RNA	9788
DISP1	Factor4	0.176636468852934	RNA	84976
SH3PXD2A	Factor4	0.177631039154071	RNA	9644
SPATS2L	Factor4	0.126615233268206	RNA	26010
SLC9A9	Factor4	0.20102660289876	RNA	285195
FOXP1	Factor4	0.122083009154741	RNA	27086
TANC2	Factor4	0.138051991766942	RNA	26115
NLRP1	Factor4	0.129784094214156	RNA	22861
TBC1D14	Factor4	0.160536466646352	RNA	57533
GPR155	Factor4	0.128547090750004	RNA	151556
FCHO2	Factor4	0.160655676384123	RNA	115548
GTDC1	Factor4	0.113098562016451	RNA	79712
PRKACB	Factor4	0.117876611803205	RNA	5567
OLFML3	Factor4	0.139898089639994	RNA	56944
PTPRM	Factor4	0.121440627244075	RNA	5797
CTTNBP2	Factor4	0.121792177631082	RNA	83992
LCORL	Factor4	0.137799272466811	RNA	254251
CMKLR1	Factor4	0.18356214381006	RNA	1240
SLC10A7	Factor4	0.116600408826832	RNA	84068
MGMT	Factor4	0.118583780211027	RNA	4255
TCF4	Factor4	0.124845982978512	RNA	6925
WDFY3	Factor4	0.176489644910815	RNA	23001
CYBB	Factor4	0.112732027822758	RNA	1536
SRGAP3	Factor4	0.124691510948279	RNA	9901
SLC36A1	Factor4	0.140501287038211	RNA	206358
ICA1	Factor4	0.131070849264761	RNA	3382
RALGAPA2	Factor4	0.14871571785316	RNA	57186
NCOA7	Factor4	0.120645835683889	RNA	135112
AP2A2	Factor4	0.173096482753721	RNA	161
RFX7	Factor4	0.126336759853915	RNA	64864
RAP1GDS1	Factor4	0.117140753234973	RNA	5910
ITGA9	Factor4	0.171098260621325	RNA	3680
ELF2	Factor4	0.117948283244707	RNA	1998
KDM7A	Factor4	0.112157995440294	RNA	80853
CNTLN	Factor4	0.111522483419332	RNA	54875
SGMS1	Factor4	0.117020485546392	RNA	259230
OSBPL9	Factor4	0.117893493780383	RNA	114883
SLC2A9	Factor4	0.126203384871844	RNA	56606
SPIDR	Factor4	0.146098130805096	RNA	23514
MAP3K1	Factor4	0.123640440736771	RNA	4214
ABCC5	Factor4	0.169176684185836	RNA	10057
SNX24	Factor4	0.117578403521657	RNA	28966
TLR4	Factor4	0.137885546187245	RNA	7099
FNBP1	Factor4	0.125071637884821	RNA	23048
NEAT1	Factor4	0.120941394305061	RNA	283131
SLC2A13	Factor4	0.117778683981863	RNA	114134
APBA1	Factor4	0.121930275645071	RNA	320
FCHSD2	Factor4	0.132433573657982	RNA	9873
FRMD4B	Factor4	0.12258101843826	RNA	23150
COMMD10	Factor4	0.114357141294057	RNA	51397
MVB12B	Factor4	0.122786005497499	RNA	89853
PARP8	Factor4	0.160284442553127	RNA	79668
ST8SIA4	Factor4	0.117011905666949	RNA	7903
MAP2K5	Factor4	0.117179158147144	RNA	5607
GMDS-DT	Factor4	0.161414084913962	RNA	100508120
SLC16A10	Factor5	0.121846102724607	RNA	117247
FGF13	Factor5	0.135073810245166	RNA	2258
RNASE1	Factor5	0.24855833516519	RNA	6035
F13A1	Factor5	0.241220970792616	RNA	2162
ANXA1	Factor5	0.139772222495819	RNA	301
CEMIP2	Factor5	0.130892422614424	RNA	23670
DIRC3	Factor5	0.113166547824957	RNA	729582
LYZ	Factor5	0.113553411735852	RNA	4069
COLEC12	Factor5	0.171201374059503	RNA	81035
MARCO	Factor5	0.115236956021343	RNA	8685
SCN9A	Factor5	0.169294997954442	RNA	6335
FAM20A	Factor5	0.139987446144425	RNA	54757
PID1	Factor5	0.124815906260438	RNA	55022
AFF3	Factor5	0.122844892968232	RNA	3899
AHR	Factor5	0.137445910124884	RNA	196
LYVE1	Factor5	0.205019918153871	RNA	10894
PLTP	Factor5	0.170467071724019	RNA	5360
CST3	Factor5	0.135858145101506	RNA	1471
S100A10	Factor5	0.131527297437048	RNA	6281
SELENOP	Factor5	0.246941916868695	RNA	6414
SASH1	Factor5	0.147837039862005	RNA	23328
CD163	Factor5	0.21730250551671	RNA	9332
MRC1	Factor5	0.23191044242975	RNA	4360
RGL1	Factor5	0.180538987597017	RNA	23179
PMP22	Factor5	0.164883684558099	RNA	5376
VIM	Factor5	0.16840940430056	RNA	7431
CD163L1	Factor5	0.142332945600964	RNA	283316
ME1	Factor5	0.140678640459035	RNA	4199
IFITM3	Factor5	0.185475403371765	RNA	10410
LGALS3	Factor5	0.143083717385092	RNA	3958
TSHZ3	Factor5	0.110908137024126	RNA	57616
AHNAK	Factor5	0.123895146042951	RNA	79026
ITSN1	Factor5	0.134704405235845	RNA	6453
STARD13	Factor5	0.111146761338294	RNA	90627
RPS4X	Factor5	0.145375390214968	RNA	6191
RPS10	Factor5	0.158422228656632	RNA	6204
SH3BGRL3	Factor5	0.140078795518491	RNA	83442
NRP1	Factor5	0.144463354282671	RNA	8829
DAB2	Factor5	0.189954418788936	RNA	1601
RPS5	Factor5	0.120640641499233	RNA	6193
ANXA2	Factor5	0.126945162440223	RNA	302
RPLP0	Factor5	0.1455821061955	RNA	6175
MCTP1	Factor5	0.124398016076113	RNA	79772
SESTD1	Factor5	0.112275972122149	RNA	91404
C5AR1	Factor5	0.111358697771708	RNA	728
FOLR2	Factor5	0.135316149929144	RNA	2350
CD200R1	Factor5	0.16840553616179	RNA	131450
EMP3	Factor5	0.13415899741713	RNA	2014
ARHGAP18	Factor5	0.139555689681736	RNA	93663
SLC38A6	Factor5	0.112724710577489	RNA	145389
FCER1G	Factor5	0.123275543396615	RNA	2207
DAPK1	Factor5	0.133074394555137	RNA	1612
IFITM2	Factor5	0.185746331206395	RNA	10581
CD14	Factor5	0.178701661464048	RNA	929
RPL8	Factor5	0.168268232405092	RNA	6132
MYL6	Factor5	0.133196103300226	RNA	4637
ACTG1	Factor5	0.142916703188211	RNA	71
RPL7	Factor5	0.11161440630014	RNA	6129
MS4A4A	Factor5	0.191652174134706	RNA	51338
WWP1	Factor5	0.132577441775912	RNA	11059
SIGLEC1	Factor5	0.168818247699686	RNA	6614
LGMN	Factor5	0.11852371429643	RNA	5641
HLA-DMA	Factor5	0.124970936925277	RNA	3108
IQGAP2	Factor5	0.149232019375799	RNA	10788
GSTP1	Factor5	0.13731810750221	RNA	2950
LILRB5	Factor5	0.196035631264486	RNA	10990
MYL12A	Factor5	0.11510118036247	RNA	10627
FCGR2B	Factor5	0.189079561320239	RNA	2213
TGFBI	Factor5	0.22730240614725	RNA	7045
DYNLL1	Factor5	0.153697904623409	RNA	8655
GMFG	Factor5	0.110939977625671	RNA	9535
CLIC1	Factor5	0.135524291451276	RNA	1192
OAZ1	Factor5	0.133387547071727	RNA	4946
STAB1	Factor5	0.120874877860123	RNA	23166
EIF3K	Factor5	0.125903189365403	RNA	27335
PFN1	Factor5	0.133047950919463	RNA	5216
RNASE6	Factor5	0.115597317819424	RNA	6039
VAMP8	Factor5	0.126547776873052	RNA	8673
CD93	Factor5	0.133182853038119	RNA	22918
MS4A6A	Factor5	0.19600313341882	RNA	64231
BLVRB	Factor5	0.163103595080982	RNA	645
FXYD5	Factor5	0.127132525329982	RNA	53827
NDUFB11	Factor5	0.121001865035481	RNA	54539
ATP5PO	Factor5	0.118326224945229	RNA	539
BLVRA	Factor5	0.114509784804975	RNA	644
ARL4C	Factor5	0.144188479636638	RNA	10123
NPM1	Factor5	0.115890382618378	RNA	4869
METRNL	Factor5	0.147926205705954	RNA	284207
SPRED1	Factor5	0.142682804026697	RNA	161742
PRELID1	Factor5	0.127656598665658	RNA	27166
AP2S1	Factor5	0.133942761689777	RNA	1175
IQGAP1	Factor5	0.158574024833162	RNA	8826
CHCHD2	Factor5	0.121891182044333	RNA	51142
TRAPPC1	Factor5	0.118251429840033	RNA	58485
SEPTIN9	Factor5	0.120172453865223	RNA	10801
PPDPF	Factor5	0.112019531148957	RNA	79144
ACTB	Factor5	0.137834858876814	RNA	60
ATP6V0B	Factor5	0.11227212929748	RNA	533
GLIPR1	Factor5	0.119630743048238	RNA	11010
TRAPPC5	Factor5	0.147808357260417	RNA	126003
HOMER1	Factor6	0.186098656358889	RNA	9456
CCL4	Factor6	0.192611205188749	RNA	6351
CCL3	Factor6	0.180108658347413	RNA	6348
ANKH	Factor6	0.355647126399392	RNA	56172
JARID2	Factor6	0.178351709885896	RNA	3720
TNFAIP8L3	Factor6	0.33519249129007	RNA	388121
NR4A3	Factor6	0.230325165620018	RNA	8013
MAMLD1	Factor6	0.184944847154902	RNA	10046
MITF	Factor6	0.34912239696563	RNA	4286
RAB7B	Factor6	0.182328797416685	RNA	338382
PPARG	Factor6	0.281875991686188	RNA	5468
RNF19A	Factor6	0.289272772690746	RNA	25897
HPCAL1	Factor6	0.203019274317556	RNA	3241
NFAT5	Factor6	0.206690503564434	RNA	10725
RGCC	Factor6	0.175549227807116	RNA	28984
MIR222HG	Factor6	0.189432349843942	RNA	104457406
ATP2B1	Factor6	0.175258068399754	RNA	490
NFATC1	Factor6	0.206294509205502	RNA	4772
UBASH3B	Factor6	0.292380343987075	RNA	84959
HIVEP2	Factor6	0.224761031189822	RNA	3097
CD9	Factor6	0.197457221235376	RNA	928
ZNF33A	Factor6	0.197024015852252	RNA	7581
LONRF3	Factor6	0.183435244215306	RNA	79836
TSC22D2	Factor6	0.201925817936291	RNA	9819
UST	Factor6	0.24612215868403	RNA	10090
RASGRP3	Factor6	0.220099011494605	RNA	25780
GK	Factor6	0.221841408037061	RNA	2710
MALT1	Factor6	0.262108302433757	RNA	10892
CRY1	Factor6	0.255083801385164	RNA	1407
ALCAM	Factor6	0.258787294517891	RNA	214
ADGRE2	Factor6	0.168831453092224	RNA	30817
NIBAN1	Factor6	0.17583226548615	RNA	116496
IL1RAP	Factor6	0.219150265629989	RNA	3556
BCL2	Factor6	0.227203387904415	RNA	596
MB21D2	Factor6	0.265588884696699	RNA	151963
PEAK1	Factor6	0.252355071281245	RNA	79834
CDK6	Factor6	0.308999315320088	RNA	1021
BRAF	Factor6	0.270583487660855	RNA	673
MIR4713HG	Factor6	0.219185207293704	RNA	109729174
ASAP1	Factor6	0.224083821872378	RNA	50807
ATP13A3	Factor6	0.292408277346858	RNA	79572
DENND4C	Factor6	0.269573786201696	RNA	55667
MYO1E	Factor6	0.172781233155862	RNA	4643
MCUB	Factor6	0.223732098908009	RNA	55013
KIF1B	Factor6	0.170452140451839	RNA	23095
SIK3	Factor6	0.200952704899453	RNA	23387
EIF4E	Factor6	0.244125486374231	RNA	1977
PTPN1	Factor6	0.24957127706086	RNA	5770
GPCPD1	Factor6	0.177992572352455	RNA	56261
TENT4A	Factor6	0.191758558785737	RNA	11044
LCP2	Factor6	0.169107638127884	RNA	3937
GAS7	Factor6	0.268420564845464	RNA	8522
SNX8	Factor6	0.253880816393313	RNA	29886
SNX9	Factor6	0.278869639738926	RNA	51429
AGO2	Factor6	0.209314144340383	RNA	27161
ABL2	Factor6	0.241282321825673	RNA	27
HIVEP1	Factor6	0.181006105191236	RNA	3096
ABCA1	Factor6	0.23632108591232	RNA	19
SLC7A1	Factor6	0.187835494498699	RNA	6541
SYNJ1	Factor6	0.181476366826106	RNA	8867
MAP4K3	Factor6	0.344071679006675	RNA	8491
GLS	Factor6	0.183006280553424	RNA	2744
ACSL4	Factor6	0.245103907259201	RNA	2182
SLC12A6	Factor6	0.281819176455032	RNA	9990
SPP1	Factor6	0.268198863674842	RNA	6696
ARFGAP3	Factor6	0.204829033661631	RNA	26286
CHSY1	Factor6	0.327336057023501	RNA	22856
SPRED1	Factor6	0.366665838221982	RNA	161742
FBXL5	Factor6	0.18747514077017	RNA	26234
RAB31	Factor6	0.171377921314839	RNA	11031
REL	Factor6	0.211728517123525	RNA	5966
RBM47	Factor6	0.20979496205418	RNA	54502
ZNF410	Factor6	0.203004796142764	RNA	57862
CD58	Factor6	0.25190275006027	RNA	965
RCOR1	Factor6	0.233862637699974	RNA	23186
MAPK6	Factor6	0.18413747400951	RNA	5597
SMAD3	Factor6	0.225470258213729	RNA	4088
RASGEF1B	Factor6	0.236049753266744	RNA	153020
NFKBID	Factor6	0.31852395835059	RNA	84807
MAPKAPK2	Factor6	0.175963199949513	RNA	9261
SPAG9	Factor6	0.252645824221926	RNA	9043
USP12	Factor6	0.209894754054052	RNA	219333
ADAM9	Factor6	0.193870887314397	RNA	8754
MYO9B	Factor6	0.181169133673713	RNA	4650
ADAM17	Factor6	0.2068829875998	RNA	6868
RPS6KA3	Factor6	0.182881143153636	RNA	6197
VAPA	Factor6	0.180229568368661	RNA	9218
RASA3	Factor6	0.215098086458258	RNA	22821
CORO1C	Factor6	0.206257848652813	RNA	23603
RHEB	Factor6	0.220990476607244	RNA	6009
EEPD1	Factor6	0.171752371195007	RNA	80820
GATAD2A	Factor6	0.203381328048747	RNA	54815
RAPH1	Factor6	0.21381870253552	RNA	65059
KPNA4	Factor6	0.180218140695666	RNA	3840
AUTS2	Factor6	0.169580089049568	RNA	26053
PIK3R5	Factor6	0.184058394318861	RNA	23533
MRC2	Factor6	0.191499857074711	RNA	9902
CLU	Factor7	0.671847529771809	RNA	1191
DOCK9	Factor7	0.591204030874843	RNA	23348
BICC1	Factor7	0.606917082786255	RNA	80114
GRB10	Factor7	0.600280911420887	RNA	2887
CYSLTR2	Factor7	0.84661194440051	RNA	57105
ADAM19	Factor7	0.80428669684183	RNA	8728
CD300E	Factor7	0.732026138162142	RNA	342510
PTGDS	Factor7	0.596492068708447	RNA	5730
IGF2BP2	Factor7	0.943119290158124	RNA	10644
LEPR	Factor7	0.608410295083626	RNA	3953
ANTXR2	Factor7	0.751421269448663	RNA	118429
SVIL	Factor7	0.655057918738378	RNA	6840
OGN	Factor7	0.806025978563202	RNA	4969
LDB2	Factor7	0.652504531039738	RNA	9079
CYP1B1	Factor7	0.63137403119473	RNA	1545
HIF3A	Factor7	0.869658693046321	RNA	64344
EGFR	Factor7	0.699301932036296	RNA	1956
PRKG1	Factor7	0.67987211976233	RNA	5592
COL1A2	Factor7	0.869897012177119	RNA	1278
SLC24A3	Factor7	0.623069652114652	RNA	57419
CRISPLD2	Factor7	0.700725685917748	RNA	83716
SORBS1	Factor7	0.646565475188279	RNA	10580
CFP	Factor7	0.862071363748949	RNA	5199
PARD3	Factor7	0.70741651983114	RNA	56288
THSD4	Factor7	0.726272997697257	RNA	79875
WWTR1	Factor7	0.710317566996453	RNA	25937
ABLIM3	Factor7	1.09721660917893	RNA	22885
LPAR3	Factor7	1.07080173716043	RNA	23566
EFNA5	Factor7	0.872075798962627	RNA	1946
AGBL1	Factor7	0.649751824009216	RNA	123624
FLNB	Factor7	0.75222766219152	RNA	2317
SNED1	Factor7	0.6362701632406	RNA	25992
NTRK2	Factor7	0.703189041950728	RNA	4915
ABI3BP	Factor7	0.663750142391372	RNA	25890
PLA2R1	Factor7	0.704938825145507	RNA	22925
NFIB	Factor7	0.703365349724175	RNA	4781
ZNF462	Factor7	0.697725822034472	RNA	58499
LMCD1	Factor7	0.703870918020143	RNA	29995
PEX5L	Factor7	0.702443375900279	RNA	51555
FBXO32	Factor7	0.677779817778199	RNA	114907
RDH10-AS1	Factor7	0.695754826375634	RNA	101926926
MAP1B	Factor7	0.625725417865216	RNA	4131
FLRT2	Factor7	0.671691567176228	RNA	23768
SNTG2	Factor7	0.700847038417849	RNA	54221
JAM3	Factor7	0.717748387858444	RNA	83700
LINC01133	Factor7	0.700387260452904	RNA	100505633
TCF7L1	Factor7	0.698144769094714	RNA	83439
ADAMTS4	Factor7	0.592950404997957	RNA	9507
GXYLT2	Factor7	0.697048558784238	RNA	727936
PAK3	Factor7	0.698368011678235	RNA	5063
ACSS3	Factor7	0.700304255757274	RNA	79611
SGCD	Factor7	0.675566265581578	RNA	6444
OSMR	Factor7	0.871863063894299	RNA	9180
PRICKLE1	Factor7	0.700249822877133	RNA	144165
PTGDR	Factor7	0.697535654048007	RNA	5729
PLCB4	Factor7	0.69806626971326	RNA	5332
ADAMTSL3	Factor7	0.625212907142072	RNA	57188
CDON	Factor7	0.699804298830176	RNA	50937
ENAH	Factor7	0.684907758025033	RNA	55740
LINGO2	Factor7	0.699657861171555	RNA	158038
NR2F1-AS1	Factor7	0.697842399411987	RNA	441094
ADGRL3	Factor7	0.62946281012199	RNA	23284
ABLIM1	Factor7	0.626620634939945	RNA	3983
NTN1	Factor7	0.69659599460651	RNA	9423
LRP1B	Factor7	0.587304835632343	RNA	53353
NEBL	Factor7	0.698735943185583	RNA	10529
SMOC1	Factor7	0.699276730518169	RNA	64093
RBP1	Factor7	0.69613335975651	RNA	5947
ADAMTSL1	Factor7	0.664250792566505	RNA	92949
CLDN11	Factor7	0.784169264490221	RNA	5010
AFAP1L1	Factor7	0.697687058700804	RNA	134265
TUBA4A	Factor7	0.840306134312493	RNA	7277
MAGI2-AS3	Factor7	0.612456775373409	RNA	100505881
NPAS2	Factor7	0.870232840875064	RNA	4862
PTN	Factor7	0.632438106090684	RNA	5764
CRABP2	Factor7	0.643970810069143	RNA	1382
PPP1R9A	Factor7	0.677487133870646	RNA	55607
SLC4A4	Factor7	0.703246835918748	RNA	8671
RPS6KA6	Factor7	0.698840012364913	RNA	27330
KCTD19	Factor7	0.696588735923051	RNA	146212
TAGLN	Factor7	0.750734197966369	RNA	6876
ANO2	Factor7	0.697946395719893	RNA	57101
FBXL7	Factor7	0.701122432067776	RNA	23194
C8orf34	Factor7	0.699655509001529	RNA	116328
GPC6	Factor7	0.708074356010211	RNA	10082
GNG4	Factor7	0.631135328312432	RNA	2786
IZUMO4	Factor7	0.647329805025087	RNA	113177
PDZRN3	Factor7	0.697857012314471	RNA	23024
EYA1	Factor7	0.699546757466179	RNA	2138
PHLDB2	Factor7	0.698123367303597	RNA	90102
LINC00426	Factor7	0.869977158717453	RNA	100188949
MTMR11	Factor7	1.74497810023209	RNA	10903
SPARC	Factor7	0.626886061309653	RNA	6678
FAM78B	Factor7	0.683554996357802	RNA	149297
SELENBP1	Factor7	0.871967495889861	RNA	8991
PPT2	Factor7	0.665987396846913	RNA	9374

## Sheet: ED Figure 3c - Extended Data Fi
Extended Data Figure panel c
gene	p_val.human	avg_log2FC.human	pct.1.human	pct.2.human	p_val_adj.human	sign.human	p_log10_padj.human	signed_plog_padj.human	highly_diffgene.human	MGI.symbol	fused.name.human	gene.mouse	p_val.mouse	avg_log2FC.mouse	pct.1.mouse	pct.2.mouse	p_val_adj.mouse	sign.mouse	p_log10_padj.mouse	signed_plog_padj.mouse	highly_diffgene.mouse	fused.name.mouse	log2fc_colors
COLEC12	2.8050304985919446e-244	2.753442265258019	0.6	48	8.558709057303741e-240	1	239.06759173667444	239.06759173667444	TRUE	Colec12	COLEC12	Colec12	0.09123556757911411	0.08075938163550923	38	16	1	1	0	0	FALSE	COLEC12	both_up
F13A1	8.65533458443432e-239	3.7062170005948363	732	98	2.6409156884026e-234	1	233.57824546348297	233.57824546348297	TRUE	F13a1	F13A1	F13a1	3.4335574152361995e-24	1.7940659356105062	404	65	8.737030198810033e-20	1	19.058636163183294	19.058636163183294	TRUE	F13A1	both_up
DAPK1	6.183679211454302e-212	1.8234868064680576	559	47	1.8867642009989367e-207	1	206.7242823725451	206.7242823725451	TRUE	Dapk1	DAPK1	Dapk1	4.187801587223246e-5	0.3010213070464983	0.14	43	1	1	0	0	TRUE	DAPK1	both_up
VAV3	8.11952747421579e-205	1.899265744197963	544	47	2.4774302229327215e-200	1	199.60599856861748	199.60599856861748	TRUE	Vav3	VAV3	Vav3	2.177828182844526e-5	0.22354302841962603	72	6	0.5541701594066181	1	0.25635686353025117	0.25635686353025117	FALSE	VAV3	both_up
SIGLEC1	5.280278403449748e-198	1.077050004779497	385	16	1.6111185464605872e-193	1	192.7928725029206	192.7928725029206	TRUE	Siglec1	SIGLEC1	Siglec1	0.8352979964108986	0.042032060765451185	196	186	1	1	0	0	FALSE	SIGLEC1	both_up
IQGAP2	1.0369635913313848e-191	2.1907722754388574	741	0.12	3.163983309870321e-187	1	186.49976581608786	186.49976581608786	TRUE	Iqgap2	IQGAP2	Iqgap2	1.2607646221068337e-5	0.2351680386230464	83	9	0.3208141657413049	1	0.4937464634319705	0.4937464634319705	FALSE	IQGAP2	both_up
SESTD1	3.811183499011921e-179	1.5098377858353675	474	0.04	1.1628683092185173e-174	1	173.93446946482274	173.93446946482274	TRUE	Sestd1	SESTD1	Sestd1	0.019855253596313443	0.10383338042530556	38	9	1	1	0	0	FALSE	SESTD1	both_up
LYVE1	3.356497915104641e-177	2.4374423552084616	606	81	1.024134643856728e-172	1	171.98964294253992	171.98964294253992	TRUE	Lyve1	LYVE1	Lyve1	2.81723894308899e-4	0.9885691323155217	75	16	1	1	0	0	TRUE	LYVE1	both_up
CR1	9.655992475724702e-175	1.5523445469098833	353	17	2.946236424193121e-170	1	169.53073240562557	169.53073240562557	TRUE	Cr1l	CR1(Cr1l)	Cr1l	0.06389963097268125	-0.10143788669316467	196	258	1	-1	0	0	FALSE	CR1(Cr1l)	up_down
ANTXR2	1.2997718174369883e-173	1.1996229640927667	429	31	3.965863769363739e-169	1	168.4016622082421	168.4016622082421	TRUE	Antxr2	ANTXR2	Antxr2	1.8173866124050145e-4	0.36482284766151507	79	16	1	1	0	0	TRUE	ANTXR2	both_up
MCTP1	3.7769309122287144e-173	1.7923006442485825	712	114	1.1524171599392253e-168	1	167.9383902835299	167.9383902835299	TRUE	Mctp1	MCTP1	Mctp1	0.9168775991620398	0.03440191753290078	98	99	1	1	0	0	FALSE	MCTP1	both_up
CPNE8	1.9285629809356552e-172	1.4204627071508407	441	35	5.884431367430871e-168	1	167.2302954981423	167.2302954981423	TRUE	Cpne8	CPNE8	Cpne8	0.32734901434526537	0.1760449860422169	113	0.09	1	1	0	0	FALSE	CPNE8	both_up
LILRB5	2.6556511807251404e-170	1.0016561433594815	312	11	8.102922882628548e-166	1	165.0913582943532	165.0913582943532	TRUE	Pirb	LILRB5(Pirb)	Lilra5	5.162520378982054e-20	1.0713617898008774	355	59	1.3136549356357734e-15	1	14.881518698116986	14.881518698116986	TRUE	LILRB5(Lilra5)	both_up
MRC1	4.5422768914929306e-169	2.739882009284814	762	0.17	1.385939525132323e-164	1	163.85825571956138	163.85825571956138	TRUE	Mrc1	MRC1	Mrc1	3.03076606086349e-57	3.072966080472954	706	102	7.712087318473236e-53	1	52.11282806187021	52.11282806187021	TRUE	MRC1	both_up
MS4A4A	1.0210633868625973e-158	1.731291610431098	603	0.09	3.115468605995157e-154	1	153.5064766206929	153.5064766206929	TRUE	Ms4a4b	MS4A4A(Ms4a4b)	Ms4a4c	5.754885884101995e-6	0.542175809641124	181	62	0.14643882620685938	1	0.8343437609017256	0.8343437609017256	TRUE	MS4A4A(Ms4a4c)	both_up
MS4A4E	2.6878562742940915e-157	1.5853453015722965	468	49	8.201187064126132e-153	1	152.0861232819958	152.0861232819958	TRUE	Ms4a4c	MS4A4E(Ms4a4c)	Ms4a4c	5.754885884101995e-6	0.542175809641124	181	62	0.14643882620685938	1	0.8343437609017256	0.8343437609017256	TRUE	MS4A4E(Ms4a4c)	both_up
DAB2	7.502459498300661e-156	2.0311464697457216	618	0.1	2.289150442121498e-151	1	150.6403256647146	150.6403256647146	TRUE	Dab2	DAB2	Dab2	2.523679762955324e-41	2.2473994577906096	611	112	6.421755524816117e-37	1	36.192346231974796	36.192346231974796	TRUE	DAB2	both_up
CD163	6.104526020084857e-154	2.476604523556354	709	146	1.8626129792482915e-149	1	148.72987737507577	148.72987737507577	TRUE	Cd163	CD163	Cd163	2.44771289487957e-23	1.7237529903210311	313	19	6.228450232310554e-19	1	18.20562000137998	18.20562000137998	TRUE	CD163	both_up
NRP1	1.1242768930766865e-146	2.1108653312596672	721	152	3.4303936561555854e-142	1	141.46465603946558	141.46465603946558	TRUE	Nrp1	NRP1	Nrp1	4.015882657613127e-7	0.7495343917335322	657	537	0.010218815010562363	1	1.9905994627347328	1.9905994627347328	TRUE	NRP1	both_up
MPPED2	1.2824721209362243e-146	1.2295363407930944	259	8	3.913078935400608e-142	1	141.40748139133694	141.40748139133694	TRUE	Mpped2	MPPED2	Mpped2	0.22766919908466743	0.04760022011696498	11	3	1	1	0	0	FALSE	MPPED2	both_up
IQGAP1	1.2996460317756748e-145	1.5805560695569905	685	132	3.965479972153939e-141	1	140.40170423920583	140.40170423920583	TRUE	Iqgap1	IQGAP1	Iqgap1	1.228009080670999e-25	1.3757014139988386	453	87	3.1247919066754242e-21	1	20.505178898893252	20.505178898893252	TRUE	IQGAP1	both_up
CD200R1	3.0064691887597835e-143	0.7046999017449754	229	5	9.173338788743852e-139	1	138.03747256687996	138.03747256687996	TRUE	Cd200r1	CD200R1	Cd200r1	0.04899712576585459	0.017120524953669336	38	78	1	1	0	0	FALSE	CD200R1	both_up
ME1	2.2279479937420007e-142	1.3281013699381183	359	26	6.797914918505593e-138	1	137.16762427527146	137.16762427527146	TRUE	Me1	ME1	Me1	0.11713364205965351	0.03251548816964665	15	3	1	1	0	0	FALSE	ME1	both_up
STARD13	5.933099553087912e-140	2.1039108429244235	762	187	1.8103073356381837e-135	1	134.74224768875447	134.74224768875447	TRUE	Stard13	STARD13	Stard13	0.0017168531648826032	0.08032505509297173	0.03	0	1	1	0	0	FALSE	STARD13	both_up
SLC38A6	1.0344119838898603e-134	1.214620614524946	424	45	3.156197845244742e-130	1	129.5008357809997	129.5008357809997	TRUE	Slc38a6	SLC38A6	Slc38a6	0.004348739299342704	-0.2617381825812297	291	388	1	-1	0	0	TRUE	SLC38A6	up_down
FAM20A	1.8365988503975048e-133	1.8180282266210042	432	48	5.603830412332867e-129	1	128.25151501615971	128.25151501615971	TRUE	Fam20a	FAM20A	Fam20a	0.2718161171018012	0.016636699306712768	4	0	1	1	0	0	FALSE	FAM20A	both_up
STAB1	1.024672909312354e-132	1.6088756131675412	588	102	3.1264819808938546e-128	1	127.50494406998057	127.50494406998057	TRUE	Stab1	STAB1	Stab1	6.09523364214366e-18	1.3623764449339035	596	301	1.5509931525798757e-13	1	12.809390119532198	12.809390119532198	TRUE	STAB1	both_up
TRPS1	3.539430081239055e-129	1.866290320169311	776	206	1.0799509063876605e-124	1	123.96659598670708	123.96659598670708	TRUE	Trps1	TRPS1	Trps1	4.404659604936948e-17	0.7399971211236823	253	22	1.1208096830722558e-12	1	11.950468125682058	11.950468125682058	TRUE	TRPS1	both_up
ITSN1	1.1735371376347993e-127	1.869214461133167	668	0.14	3.5806965143512994e-123	1	122.44603248650776	122.44603248650776	TRUE	Itsn1	ITSN1	Itsn1	4.726503501371735e-18	0.9471434521941082	268	25	1.2027060809590518e-13	1	12.919840493203521	12.919840493203521	TRUE	ITSN1	both_up
PLTP	6.279826841097518e-126	1.7540750800082607	462	63	1.9161007657556748e-121	1	120.7175816555597	120.7175816555597	TRUE	Pltp	PLTP	Pltp	1.413422540960245e-7	0.2345643618413906	83	0	0.003596594997727439	1	2.444108464087246	2.444108464087246	FALSE	PLTP	both_up
MYO5A	1.0264178886931702e-123	1.7873154110426792	741	187	3.131806261980601e-119	1	118.50420511186161	118.50420511186161	TRUE	Myo5a	MYO5A	Myo5a	1.5824831171076968e-12	0.8927141465399681	404	149	4.0267865397922454e-8	1	7.395041391760194	7.395041391760194	TRUE	MYO5A	both_up
BLVRA	2.183487234230634e-121	0.7124579642601313	244	11	6.66225624908451e-117	1	116.17637866713821	116.17637866713821	TRUE	Blvra	BLVRA	Blvra	0.19724269878801234	0.117318896027786	102	71	1	1	0	0	FALSE	BLVRA	both_up
MDFIC	2.521776547470447e-119	1.013104871860704	321	26	7.694444601641828e-115	1	114.11382272283021	114.11382272283021	TRUE	Mdfic	MDFIC	Mdfic	6.948342707409863e-5	0.38473055116809507	189	78	1	1	0	0	TRUE	MDFIC	both_up
PMP22	1.496464561426364e-118	0.9767021014591686	226	9	4.5660126698241214e-114	1	113.34046288775882	113.34046288775882	TRUE	Pmp22	PMP22	Pmp22	6.290055457544324e-11	-0.7213244301835395	313	568	1.6005675117267288e-6	-1	5.795726002649485	-5.795726002649485	TRUE	PMP22	up_down
TGFBI	3.5460959579904565e-117	1.2786267735852765	521	87	1.0819847987020481e-112	1	111.96577884078785	111.96577884078785	TRUE	Tgfbi	TGFBI	Tgfbi	1.3560035248551922e-27	1.6583905776659251	608	227	3.450486569346522e-23	1	22.46211965869996	22.46211965869996	TRUE	TGFBI	both_up
PAPSS2	2.6207832298272837e-114	1.3598602942411502	394	47	7.996533790849008e-110	1	109.09709822322293	109.09709822322293	TRUE	Papss2	PAPSS2	Papss2	0.8901650173690755	0.002489809314463815	4	3	1	1	0	0	FALSE	PAPSS2	both_up
TSHZ3	6.96902966298828e-114	1.0124668762328826	312	26	2.126390330770984e-109	1	108.67235701124255	108.67235701124255	TRUE	Tshz3	TSHZ3	Tshz3	0.11927756540450507	0.018969861264043392	8	0	1	1	0	0	FALSE	TSHZ3	both_up
FOXP1	1.6837639477545292e-112	1.6624143559337774	847	274	5.1375005573886194e-108	1	107.28924811799747	107.28924811799747	TRUE	Foxp1	FOXP1	Foxp1	0.2903707374991041	0.3163491962971927	264	0.23	1	1	0	0	TRUE	FOXP1	both_up
AHR	2.247539552845403e-112	1.6708351467353781	465	71	6.857692683641894e-108	1	107.16382198098675	107.16382198098675	TRUE	Ahr	AHR	Ahr	4.1703714464091045e-4	0.30945698387027976	68	12	1	1	0	0	TRUE	AHR	both_up
MS4A6A	1.470824099034672e-110	1.5716777038977296	621	139	4.487778490974591e-106	1	105.34796858725134	105.34796858725134	TRUE	Ms4a6b	MS4A6A(Ms4a6b)	Ms4a6c	5.2255851370651675e-31	1.6407765141964483	596	186	1.3297023939776025e-26	1	25.87624554934574	25.87624554934574	TRUE	MS4A6A(Ms4a6c)	both_up
FGF13	8.813392720077273e-109	1.7475136280059338	241	14	2.6891423867499776e-104	1	103.57038620181439	103.57038620181439	TRUE	Fgf13	FGF13	Fgf13	0.3495950467020977	-0.03703531104279972	45	62	1	-1	0	0	FALSE	FGF13	up_down
WLS	3.619642661433084e-108	1.2514320466510305	509	86	1.1044253688564625e-103	1	102.95686362609305	102.95686362609305	TRUE	Wls	WLS	Wls	0.017913853108558978	-0.024466461264786687	189	283	1	-1	0	0	FALSE	WLS	up_down
WWP1	9.38072908411941e-108	1.5249822313564558	618	135	2.8622480581465145e-103	1	102.54329273059867	102.54329273059867	TRUE	Wwp1	WWP1	Wwp1	4.355835953420533e-12	0.8388239905501021	0.34	106	1.1083860167073887e-7	1	6.95530896187314	6.95530896187314	TRUE	WWP1	both_up
RGL1	1.6583585158240964e-103	2.0618873587441415	0.65	169	5.059983503482483e-99	1	98.29585089904127	98.29585089904127	TRUE	Rgl1	RGL1	Rgl1	0.4019190424191736	0.0365193654431355	64	84	1	1	0	0	FALSE	RGL1	both_up
DAAM2	2.1440804571639976e-102	0.6216479310519031	159	3	6.54201829089879e-98	1	97.18428824596076	97.18428824596076	TRUE	Daam2	DAAM2	Daam2	0.2718161171018012	0.02696847701258082	4	0	1	1	0	0	FALSE	DAAM2	both_up
BLVRB	6.530582081276224e-100	0.96039801094542	391	54	1.9926112046390014e-95	1	94.70057743193266	94.70057743193266	TRUE	Blvrb	BLVRB	Blvrb	1.1071443728058244e-10	0.7471774050463238	287	87	2.8172395710417007e-6	1	5.550176220121975	5.550176220121975	TRUE	BLVRB	both_up
ARHGAP18	2.847610821944045e-99	1.6100290528257017	0.75	0.23	8.68863013991567e-95	1	94.06104868955494	94.06104868955494	TRUE	Arhgap18	ARHGAP18	Arhgap18	9.498814726089794e-5	0.30697665227317206	128	0.04	1	1	0	0	TRUE	ARHGAP18	both_up
FCHO2	1.3343129957113749e-98	1.4088702555810868	656	164	4.071255812514547e-94	1	93.39027160838624	93.39027160838624	TRUE	Fcho2	FCHO2	Fcho2	0.009917601214244539	-0.17534987129764334	215	307	1	-1	0	0	FALSE	FCHO2	up_down
GCNT1	1.5246540049425965e-97	0.6389589091130269	285	26	4.6520242998808505e-93	1	92.33235802539745	92.33235802539745	TRUE	Gcnt1	GCNT1	Gcnt1	9.892636022658225e-16	-0.7845992555483021	147	469	2.517280162325612e-11	-1	10.599068446676124	-10.599068446676124	TRUE	GCNT1	up_down
MARCO	4.5635728874065364e-97	1.2996362976234752	244	18	1.3924373594054824e-92	1	91.85622433301344	91.85622433301344	TRUE	Marco	MARCO	Marco	0.3661227442184469	-0.010267173746527851	0	3	1	-1	0	0	FALSE	MARCO	up_down
CD36	4.898571924426566e-96	1.751736688654119	265	22	1.494652265581034e-91	1	90.82545983523617	90.82545983523617	TRUE	Cd36	CD36	Cd36	4.3002394648098776e-13	0.645785929223069	196	19	1.0942389342155215e-8	1	7.96088783661198	7.96088783661198	TRUE	CD36	both_up
SCN9A	3.2365770328167507e-94	0.9694272723683363	197	0.01	9.875443842530469e-90	1	89.00544337630605	89.00544337630605	TRUE	Scn9a	SCN9A	Scn9a	0.19997518542736128	-0.0350699363458613	0	6	1	-1	0	0	FALSE	SCN9A	up_down
SNX6	1.1406698809225752e-93	1.3356824289443785	688	195	3.480411940670961e-89	1	88.45836935002689	88.45836935002689	TRUE	Snx6	SNX6	Snx6	0.9758501764235445	-0.058085255358325316	242	242	1	-1	0	0	FALSE	SNX6	up_down
AHNAK	1.535553349095322e-92	1.2287049565579062	435	76	4.685280378759646e-88	1	87.329264414743193	87.329264414743193	TRUE	Ahnak	AHNAK	Ahnak	1.3414964836717913e-9	0.6308823378121553	147	16	3.41357195235124e-5	1	4.466790938519124	4.466790938519124	TRUE	AHNAK	both_up
THRB	6.313824776771407e-92	1.23262539336178	388	58	1.9264742158884918e-87	1	86.71523679925014	86.71523679925014	TRUE	Thrb	THRB	Thrb	0.3661227442184469	-0.009470233538752612	0	3	1	-1	0	0	FALSE	THRB	up_down
ESR1	9.501282880154542e-92	0.9820326267860847	371	53	2.899031432392754e-87	1	86.53774707583482	86.53774707583482	TRUE	Esr1	ESR1	Esr1	0.1563236960666744	-0.10920656924991363	11	28	1	-1	0	0	FALSE	ESR1	up_down
ARAP2	4.235668606338697e-90	0.9747742055633275	488	94	1.292387205166063e-85	1	84.88860735021589	84.88860735021589	TRUE	Arap2	ARAP2	Arap2	0.10223978759638533	-0.03366989986446353	15	37	1	-1	0	0	FALSE	ARAP2	up_down
TEC	6.333929039841105e-89	0.9326533755176342	318	39	1.9326084286363179e-84	1	83.71385613071499	83.71385613071499	TRUE	Tec	TEC	Tec	0.20408860128077635	-0.006055326678125139	128	165	1	-1	0	0	FALSE	TEC	up_down
ADGRG6	8.203964705474449e-89	0.9170394401496451	324	41	2.503193710934364e-84	1	83.6015055409892	83.6015055409892	TRUE	Adgrg6	ADGRG6	Adgrg6	0.015757845540940844	0.08601713399382402	26	3	1	1	0	0	FALSE	ADGRG6	both_up
SLC40A1	6.370174708044378e-88	1.00752705083782	365	54	1.9436677069185008e-83	1	82.71137798086396	82.71137798086396	TRUE	Slc40a1	SLC40A1	Slc40a1	4.781170422757684e-11	-0.5597912811574108	0.03	0.22	1.2166166257749204e-6	-1	5.914846252945454	-5.914846252945454	TRUE	SLC40A1	up_down
ASPH	8.028359942933442e-88	0.9547714658820655	494	98	2.4496131857878518e-83	1	82.61090248891742	82.61090248891742	TRUE	Asph	ASPH	Asph	2.177715445425303e-24	-1.0215568349945188	128	0.54	5.541414722429226e-20	-1	19.256379345793437	-19.256379345793437	TRUE	ASPH	up_down
TTN	3.9779337022134823e-87	1.3701865252712113	285	31	1.2137471312193777e-82	1	81.91587178356968	81.91587178356968	TRUE	Ttn	TTN	Ttn	0.7625132983966049	-0.0036937067103668744	19	16	1	-1	0	0	FALSE	TTN	up_down
THBS1	7.872250319404449e-87	1.9715017881323778	209	14	2.4019810174566855e-82	1	81.6194304290923	81.6194304290923	TRUE	Thbs1	THBS1	Thbs1	0.5152668242281515	0.03616787924605028	34	25	1	1	0	0	FALSE	THBS1	both_up
RTN1	9.4227244766685e-87	1.1527738097358013	426	76	2.8750616923210926e-82	1	81.54135283189707	81.54135283189707	TRUE	Rtn1	RTN1	Rtn1	2.099371306645779e-8	-0.5427746315076316	109	298	5.342060226890848e-4	-1	3.2722912200100946	-3.2722912200100946	TRUE	RTN1	up_down
CRTC3	3.225452078870198e-84	0.7045042297925277	247	23	9.841499383048748e-80	1	79.0069387304124	79.0069387304124	TRUE	Crtc3	CRTC3	Crtc3	0.9373115456709074	0.025924308614946073	0.06	59	1	1	0	0	FALSE	CRTC3	both_up
GNG2	6.873738223522374e-84	1.0912621242607066	521	114	2.097315006761147e-79	1	78.6783363356654	78.6783363356654	TRUE	Gng2	GNG2	Gng2	0.6502776344463137	0.12686105660848612	0.23	227	1	1	0	0	FALSE	GNG2	both_up
MAN1A1	9.140211342132275e-84	1.6449953119250103	756	274	2.7888612847113996e-79	1	78.55457308658823	78.55457308658823	TRUE	Man1a	MAN1A1(Man1a)	Man1a	0.6742582445314109	-0.03977984625174824	245	258	1	-1	0	0	FALSE	MAN1A1(Man1a)	up_down
FRMD4B	4.365985255140557e-83	1.3822475721783443	888	404	1.3321494210484869e-78	1	77.87544705962718	77.87544705962718	TRUE	Frmd4b	FRMD4B	Frmd4b	5.604344183516021e-6	-0.5020401323641703	177	335	0.14260814209374867	-1	0.8458556780925692	-0.8458556780925692	TRUE	FRMD4B	up_down
PID1	1.1504973835143721e-82	1.3583192509993938	512	112	3.510397616579052e-78	1	77.45464368897403	77.45464368897403	TRUE	Pid1	PID1	Pid1	1.4661458668182889e-8	0.6908873219116628	0.4	208	3.730754772705818e-4	1	3.4282032967540834	3.4282032967540834	TRUE	PID1	both_up
TNS1	3.150742258924746e-82	0.5974042172901001	188	11	9.613544780431185e-78	1	77.01711644638746	77.01711644638746	TRUE	Tns1	TNS1	Tns1	0.0016057160746209486	-0.18053269209173717	106	205	1	-1	0	0	FALSE	TNS1	up_down
RASA2	9.893548129627506e-81	1.0048202848003076	612	158	3.0187194053119446e-76	1	75.52017725345192	75.52017725345192	TRUE	Rasa2	RASA2	Rasa2	0.4226451105396874	0.07380731220072945	94	75	1	1	0	0	FALSE	RASA2	both_up
DOCK5	2.5341085991409225e-80	1.2022212005687756	512	116	7.732072157698783e-76	1	75.11170410167605	75.11170410167605	TRUE	Dock5	DOCK5	Dock5	0.5000636412437639	0.05702539483750471	11	6	1	1	0	0	FALSE	DOCK5	both_up
NLN	3.31516442073065e-80	0.6552217873585722	291	36	1.0115229680533359e-75	1	74.99502425151347	74.99502425151347	TRUE	Nln	NLN	Nln	0.09956172187706985	-0.04324728196086905	19	43	1	-1	0	0	FALSE	NLN	up_down
FOLR2	1.2467976166890557e-79	1.168825708479977	432	85	3.8042288880416466e-75	1	74.41973336086633	74.41973336086633	TRUE	Folr2	FOLR2	Folr2	6.458846122675875e-7	0.7464411533383396	125	22	0.01643517984376103	1	1.784225539241275	1.784225539241275	TRUE	FOLR2	both_up
ANXA1	1.8611523539351092e-79	1.948956139113907	409	78	5.678748062326805e-75	1	74.24574739836503	74.24574739836503	TRUE	Anxa1	ANXA1	Anxa1	0.12160026129860804	0.20195301546993052	57	31	1	1	0	0	FALSE	ANXA1	both_up
TXNIP	2.1490558792283702e-79	1.2900813844003296	529	128	6.557199298701603e-75	1	74.18328161624031	74.18328161624031	TRUE	Txnip	TXNIP	Txnip	0.9003788573374484	0.07997644770364287	649	717	1	1	0	0	FALSE	TXNIP	both_up
TNFAIP8	2.5841368609834073e-79	1.0747527200173101	438	87	7.884718390232573e-75	1	74.10321381327383	74.10321381327383	TRUE	Tnfaip8	TNFAIP8	Tnfaip8	0.058906189977133656	0.22173924744177764	404	0.32	1	1	0	0	FALSE	TNFAIP8	both_up
NOTCH2	7.965991092932403e-79	0.8456944379004071	497	109	2.4305832022755347e-74	1	73.61428950782512	73.61428950782512	TRUE	Notch2	NOTCH2	Notch2	0.9978707731711918	0.030037209568504752	226	227	1	1	0	0	FALSE	NOTCH2	both_up
CD209	1.1631868214125518e-78	0.38728101228780576	147	5	3.549115629493978e-74	1	73.44987985119252	73.44987985119252	TRUE	Cd209c	CD209(Cd209c)	Cd209b	0.11927756540450507	0.05349257115919238	8	0	1	1	0	0	FALSE	CD209(Cd209b)	both_up
DMXL2	5.848964390806171e-78	0.9725147478991468	506	113	1.7846360149227788e-73	1	72.74845034696338	72.74845034696338	TRUE	Dmxl2	DMXL2	Dmxl2	0.5872595504314047	-0.02821704350053239	26	34	1	-1	0	0	FALSE	DMXL2	up_down
ADAMTS2	9.59380464918698e-78	0.6456161019674659	165	8	2.927261674559931e-73	1	72.5335384532622	72.5335384532622	TRUE	Adamts2	ADAMTS2	Adamts2	0.4518480363302775	0.04850616825945353	8	3	1	1	0	0	FALSE	ADAMTS2	both_up
FNBP1	1.3765189371534249e-77	1.0675194851873244	674	204	4.20003458104253e-73	1	72.37674713381779	72.37674713381779	TRUE	Fnbp1	FNBP1	Fnbp1	0.549775648758331	0.1634478518902578	472	0.46	1	1	0	0	FALSE	FNBP1	both_up
EAF2	1.1912652240450148e-75	1.1194188437803607	406	78	3.634788451606149e-71	1	70.43952086045107	70.43952086045107	TRUE	Eaf2	EAF2	Eaf2	0.2718161171018012	0.00941608300630963	4	0	1	1	0	0	FALSE	EAF2	both_up
DRAM1	4.069509273330133e-75	0.8867531436896359	0.35	58	1.2416886694784901e-70	1	69.90598728183795	69.90598728183795	TRUE	Dram1	DRAM1	Dram1	1.0738030591964242e-5	0.24700077020391112	83	9	0.2732399264431221	1	0.5634558402503874	0.5634558402503874	FALSE	DRAM1	both_up
RBPJ	4.2389227061385554e-75	2.3409155688235272	753	315	1.293380096096996e-70	1	69.88827382672102	69.88827382672102	TRUE	Rbpj	RBPJ	Rbpj	1.4783903568938032e-7	0.7550211744687129	472	286	0.0037619121021519714	1	2.4245913560467596	2.4245913560467596	TRUE	RBPJ	both_up
PYGL	3.0582473947735696e-74	0.9366477763809632	441	91	9.331324450933115e-70	1	69.03005670985382	69.03005670985382	TRUE	Pygl	PYGL	Pygl	0.1913635715906122	-0.0017505438295955522	38	62	1	-1	0	0	FALSE	PYGL	up_down
CPM	7.402813783538344e-74	1.4253236353169825	576	0.16	2.2587465416332197e-69	1	68.64613249937878	68.64613249937878	TRUE	Cpm	CPM	Cpm	0.2289946718544263	0.017581151257909898	11	3	1	1	0	0	FALSE	CPM	both_up
GAS2L3	8.318173940075163e-74	0.8787635451272524	338	54	2.5380412325957337e-69	1	68.59550132670809	68.59550132670809	TRUE	Gas2l3	GAS2L3	Gas2l3	0.9756939876419309	-0.016475583179804576	38	37	1	-1	0	0	FALSE	GAS2L3	up_down
SERINC5	8.788193664743931e-74	1.089004486419892	494	115	2.681453650986668e-69	1	68.57162970543024	68.57162970543024	TRUE	Serinc5	SERINC5	Serinc5	0.8801332371433596	0.0156602794719857	23	25	1	1	0	0	FALSE	SERINC5	both_up
PDGFC	2.1710127065062585e-72	1.4558911133902723	594	175	6.624193970091896e-68	1	67.17886695899685	67.17886695899685	TRUE	Pdgfc	PDGFC	Pdgfc	0.05606350981373076	0.035591995241477395	11	0	1	1	0	0	FALSE	PDGFC	both_up
ST6GALNAC3	8.823870353663893e-72	-2.601722235806217	262	717	2.692339322309927e-67	-1	66.56987020577051	-66.56987020577051	TRUE	St6galnac3	ST6GALNAC3	St6galnac3	0.3661227442184469	-0.013395431228623909	0	3	1	-1	0	0	FALSE	ST6GALNAC3	both_down
MFHAS1	1.1762669648272568e-71	0.7612100214914234	274	36	3.5890257630809256e-67	1	66.44502342416224	66.44502342416224	TRUE	Mfhas1	MFHAS1	Mfhas1	0.04034088379719928	-0.18073555249560203	192	261	1	-1	0	0	FALSE	MFHAS1	up_down
TNFAIP2	6.9355569956339426e-71	0.705575069662389	338	56	2.1161771505078286e-66	1	65.67444797923245	65.67444797923245	TRUE	Tnfaip2	TNFAIP2	Tnfaip2	0.049460740147154125	-0.10086342909370136	34	71	1	-1	0	0	FALSE	TNFAIP2	up_down
FAM13A	8.05548020802786e-70	1.1291456240884983	562	154	2.4578881210734606e-65	1	64.60943788935285	64.60943788935285	TRUE	Fam13a	FAM13A	Fam13a	0.4518480363302775	0.019190553762246078	8	3	1	1	0	0	FALSE	FAM13A	both_up
TSPAN4	1.260853764581419e-69	0.42388176096539737	162	0.01	3.8471170064908256e-65	1	64.41486460482899	64.41486460482899	TRUE	Tspan4	TSPAN4	Tspan4	0.13006227348544955	-0.11508413039638318	0.06	93	1	-1	0	0	FALSE	TSPAN4	up_down
P2RY14	3.3295842018962936e-69	0.9798403673012921	0.2	18	1.015922731682597e-64	1	63.99313932205207	63.99313932205207	TRUE	P2ry14	P2RY14	P2ry14	0.11927756540450507	0.05580018213573904	8	0	1	1	0	0	FALSE	P2RY14	both_up
HNMT	4.438015399342016e-69	1.1252036308855267	0.5	126	1.3541272586472359e-64	1	63.86834051945353	63.86834051945353	TRUE	Hnmt	HNMT	Hnmt	0.001917203959007835	-0.2739077876386481	57	0.13	1	-1	0	0	TRUE	HNMT	up_down
NEURL2	1.4167243854746859e-68	0.4454731407971719	126	4	4.322709444960362e-64	1	63.36424395500329	63.36424395500329	TRUE	Neurl2	NEURL2	Neurl2	0.9037302437927126	0.009348807457245818	11	12	1	1	0	0	FALSE	NEURL2	both_up
AP2A2	4.312631969142112e-67	1.011512880627388	579	168	1.3158702664246413e-62	1	61.880786926340036	61.880786926340036	TRUE	Ap2a2	AP2A2	Ap2a2	3.6141012910499545e-5	0.4645534151825497	208	0.09	0.9196442145205714	1	0.036380156953978275	0.036380156953978275	TRUE	AP2A2	both_up
NAMPT	8.58550147714348e-67	2.2744801357075457	629	232	2.6196082107060185e-62	1	61.58176365702064	61.58176365702064	TRUE	Nampt	NAMPT	Nampt	0.009791267361358609	0.37662423912017123	215	137	1	1	0	0	TRUE	NAMPT	both_up
ALDH1A1	1.0522776143693284e-66	0.34454108620197443	153	9	3.210709456963695e-62	1	61.49339899276624	61.49339899276624	TRUE	Aldh1a7	ALDH1A1(Aldh1a7)	Aldh1a1	0.8901650173690755	0.016853707151215876	4	3	1	1	0	0	FALSE	ALDH1A1	both_up
SIAH2	4.1663001782077847e-66	0.7760753446121197	265	37	1.2712215103747593e-61	1	60.89577876702942	60.89577876702942	TRUE	Siah2	SIAH2	Siah2	0.007145972522857291	-0.12766580722667523	49	112	1	-1	0	0	FALSE	SIAH2	up_down
EMILIN2	4.378359363626522e-66	0.9690153512840465	344	64	1.3359250090297243e-61	1	60.87421791991336	60.87421791991336	TRUE	Emilin2	EMILIN2	Emilin2	7.424278542227858e-4	0.17117043609191165	64	12	1	1	0	0	FALSE	EMILIN2	both_up
IGFBP4	6.84161178442667e-66	0.3478510658851709	132	6	2.0875125876642655e-61	1	60.68037089704836	60.68037089704836	TRUE	Igfbp4	IGFBP4	Igfbp4	2.1548330294390526e-9	0.7810932794891089	0.37	168	5.4831881267106135e-5	1	4.260966853333971	4.260966853333971	TRUE	IGFBP4	both_up
PLXND1	6.878698613721358e-66	0.7600775048424149	374	72	2.098828521018661e-61	1	60.678023042798046	60.678023042798046	TRUE	Plxnd1	PLXND1	Plxnd1	0.004102331628653041	0.12100893940590784	34	3	1	1	0	0	FALSE	PLXND1	both_up
KHDRBS2	1.8373773836338434e-65	0.8884871991125957	206	21	5.606205872943583e-61	1	60.2513309579775	60.2513309579775	TRUE	Khdrbs2	KHDRBS2	Khdrbs2	0.2718161171018012	0.008023813954156592	4	0	1	1	0	0	FALSE	KHDRBS2	both_up
TBC1D14	6.768681518140475e-65	0.956752885388904	544	148	2.0652601048150216e-60	1	59.68502524426317	59.68502524426317	TRUE	Tbc1d14	TBC1D14	Tbc1d14	0.04954153267723675	-0.1554011475438758	0.14	202	1	-1	0	0	FALSE	TBC1D14	up_down
RBMS1	7.110438999064276e-65	1.281478666343915	609	189	2.169537147394492e-60	1	59.66363290936499	59.66363290936499	TRUE	Rbms1	RBMS1	Rbms1	5.249458515671692e-5	0.6563382136380137	408	276	1	1	0	0	TRUE	RBMS1	both_up
CRYL1	1.200944274010649e-64	0.5644128921102496	335	0.06	3.664321168861292e-60	1	59.43600646847815	59.43600646847815	TRUE	Cryl1	CRYL1	Cryl1	0.10693483818956695	-0.0731230623027615	91	134	1	-1	0	0	FALSE	CRYL1	up_down
EMB	2.007792285734326e-64	0.6789795149294686	556	0.15	6.126175822232576e-60	1	59.212810543029015	59.212810543029015	TRUE	Emb	EMB	Emb	0.3530654361824691	0.15986305656515423	49	34	1	1	0	0	FALSE	EMB	both_up
AGFG1	1.539353092100418e-63	1.31127155720453	632	214	4.696874154616796e-59	1	58.32819107590099	58.32819107590099	TRUE	Agfg1	AGFG1	Agfg1	0.5831229672227191	-0.10476948060334146	106	118	1	-1	0	0	FALSE	AGFG1	up_down
KLF7	9.798119152040848e-63	0.8842120178418442	0.55	155	2.9896021156707037e-58	1	57.52438660781838	57.52438660781838	TRUE	Klf7	KLF7	Klf7	9.908086138196731e-5	-0.3258989356664983	162	298	1	-1	0	0	TRUE	KLF7	up_down
ADAP2	1.6944206169610555e-62	0.9315098165441538	641	207	5.1700161864715724e-58	1	57.28650809719923	57.28650809719923	TRUE	Adap2	ADAP2	Adap2	2.3634822629350168e-14	-0.8492767516988222	321	612	6.014116966264444e-10	-1	9.220828129725817	-9.220828129725817	TRUE	ADAP2	up_down
CCDC141	2.4381375927900525e-62	1.1138048814268782	174	15	7.439245423121008e-58	1	57.12847111353936	57.12847111353936	TRUE	Ccdc141	CCDC141	Ccdc141	0.004945042597280067	-0.2718515835797543	106	183	1	-1	0	0	TRUE	CCDC141	up_down
SLC36A1	2.5642422774592915e-62	0.5213802876496587	212	23	7.8240160369837907e-58	1	57.1065702680407	57.1065702680407	TRUE	Slc36a1	SLC36A1	Slc36a1	8.760121883464846e-11	-0.6861187470249352	68	0.27	2.2291006144664647e-6	-1	5.651870328414597	-5.651870328414597	TRUE	SLC36A1	up_down
FCGR2B	1.0132068869313229e-61	0.5620556406989816	268	0.04	3.0914968534048526e-57	1	56.50983119119959	56.50983119119959	TRUE	Fcgr2b	FCGR2B	Fcgr3	2.864093438582966e-6	-0.36740816885633576	826	938	0.07287972163818215	-1	1.1373932948060836	-1.1373932948060836	TRUE	FCGR2B(Fcgr3)	up_down
IPCEF1	1.0574389225622831e-61	-2.19091259234988	318	716	3.2264576405220384e-57	-1	56.491274032279556	-56.491274032279556	TRUE	Ipcef1	IPCEF1	Ipcef1	0.2279664416332701	-0.07776317877660663	0.06	87	1	-1	0	0	FALSE	IPCEF1	both_down
PLXDC2	3.5598305320478666e-61	-1.0879610297940037	965	982	1.086175491938445e-56	-1	55.964100000692696	-55.964100000692696	TRUE	Plxdc2	PLXDC2	Plxdc2	8.065311451869252e-52	-1.639157945206955	287	888	2.0522991520426497e-47	-1	46.68775933429509	-46.68775933429509	TRUE	PLXDC2	both_down
PLPP3	3.899079979863226e-61	0.45977166704949074	124	6	1.1896872834558675e-56	1	55.92456718055481	55.92456718055481	TRUE	Plpp3	PLPP3	Plpp3	0.14662157153367042	0.06742129926426746	34	16	1	1	0	0	FALSE	PLPP3	both_up
NAV3	4.357098738856648e-61	-2.63412551066946	85	576	1.3294379671999402e-56	-1	55.87633192244019	-55.87633192244019	TRUE	Nav3	NAV3	Nav3	1.3668458285653326e-26	-1.1221699602258957	11	379	3.4780758953673453e-22	-1	21.4586609454559	-21.4586609454559	TRUE	NAV3	both_down
SH3BP5	5.698909979388295e-61	0.9303084805812399	341	68	1.7388514129109566e-56	1	55.75973752743368	55.75973752743368	TRUE	Sh3bp5	SH3BP5	Sh3bp5	0.17418445167181854	0.19119193602633844	185	146	1	1	0	0	FALSE	SH3BP5	both_up
DOCK1	6.893023393053017e-61	0.7316530994040032	232	31	2.1031992976883366e-56	1	55.677119571923626	55.677119571923626	TRUE	Dock1	DOCK1	Dock1	0.29742923098346	0.17357494860446065	98	75	1	1	0	0	FALSE	DOCK1	both_up
IQSEC1	9.144361385516424e-61	0.7412987258770697	294	0.05	2.7901275459487713e-56	1	55.55437594323693	55.55437594323693	TRUE	Iqsec1	IQSEC1	Iqsec1	0.23944338554801	-0.07307623070457037	83	112	1	-1	0	0	FALSE	IQSEC1	up_down
FGD6	1.4307873392064226e-60	0.6008800856956198	262	39	4.365618329386637e-56	1	55.35995423580207	55.35995423580207	TRUE	Fgd6	FGD6	Fgd6	0.04672244769355684	0.11433553649310067	26	6	1	1	0	0	FALSE	FGD6	both_up
GPR155	1.43091613854109e-60	0.9102192370198575	394	89	4.366011321916573e-56	1	55.35991514241535	55.35991514241535	TRUE	Gpr155	GPR155	Gpr155	8.1328703540185e-9	-0.5779206629068688	83	264	2.0694901902835474e-4	-1	3.684136627884058	-3.684136627884058	TRUE	GPR155	up_down
SASH1	1.7233250104819493e-60	0.6087299297274417	179	17	5.258209271982523e-56	1	55.279162133357346	55.279162133357346	TRUE	Sash1	SASH1	Sash1	3.6124544788070363e-14	0.6853486028654494	204	16	9.192251666772385e-10	1	9.036578093980962	9.036578093980962	TRUE	SASH1	both_up
IL12RB2	2.41192484177923e-60	0.6812964168361373	147	0.01	7.359265077236787e-56	1	55.13316555371101	55.13316555371101	TRUE	Il12rb2	IL12RB2	Il12rb2	0.3661227442184469	-0.013044186518232762	0	3	1	-1	0	0	FALSE	IL12RB2	up_down
STK17B	5.355797565270204e-60	1.194674482421573	582	177	1.6341609531152446e-55	1	54.786705170810144	54.786705170810144	TRUE	Stk17b	STK17B	Stk17b	3.3186927640589015e-5	0.7651896950813111	374	236	0.8444745607424281	1	0.07341342874021284	0.07341342874021284	TRUE	STK17B	both_up
CD14	7.367967569726877e-60	1.234229538220962	585	191	2.2481142648750645e-55	1	54.648181618661894	54.648181618661894	TRUE	Cd14	CD14	Cd14	0.7425343270770888	0.10077014177040677	706	761	1	1	0	0	FALSE	CD14	both_up
UTRN	1.5404722273431442e-59	1.0602775399166162	741	294	4.7002888600694015e-55	1	54.32787545132401	54.32787545132401	TRUE	Utrn	UTRN	Utrn	0.026622061384914675	0.15998086572844009	75	34	1	1	0	0	FALSE	UTRN	both_up
SLC2A9	1.731056424697489e-59	0.7708722052974789	382	84	5.281799363036978e-55	1	54.277218100134185	54.277218100134185	TRUE	Slc2a9	SLC2A9	Slc2a9	0.0616232205420298	-0.06195578777851131	4	22	1	-1	0	0	FALSE	SLC2A9	up_down
PARP8	4.273223086659569e-59	0.8485466659330287	635	209	1.3038458282015679e-54	1	53.884773758235795	53.884773758235795	TRUE	Parp8	PARP8	Parp8	0.23598260820130473	-0.011583885321118759	68	93	1	-1	0	0	FALSE	PARP8	up_down
CBLB	6.188278806388083e-59	0.8459053159246359	494	132	1.888167629405132e-54	1	53.72395945214919	53.72395945214919	TRUE	Cblb	CBLB	Cblb	0.24680199086485752	-0.01191719282900816	0.03	0.05	1	-1	0	0	FALSE	CBLB	up_down
DSE	7.117038351549654e-59	1.0695732476224793	538	162	2.1715507418248304e-54	1	53.663230018184294	53.663230018184294	TRUE	Dse	DSE	Dse	4.8349300605908675e-8	0.5237043632449543	223	68	0.0012302963032179521	1	2.909990280954615	2.909990280954615	TRUE	DSE	both_up
ADD3	1.9435409440689727e-58	0.6009601938278064	185	19	5.930132128543249e-54	1	53.226935630066095	53.226935630066095	TRUE	Add3	ADD3	Add3	0.0011509704329291709	-0.20654213403769434	113	217	1	-1	0	0	FALSE	ADD3	up_down
ABCA9	2.362640591872779e-58	0.5814254893404192	129	7	7.208888973922223e-54	1	53.14213166311345	53.14213166311345	TRUE	Abca9	ABCA9	Abca9	0.0032773155245147596	-0.20982652031279259	226	339	1	-1	0	0	FALSE	ABCA9	up_down
EFR3A	1.1013541344230108e-57	0.7065505500783795	556	162	3.3604517349514906e-53	1	52.473602337845335	52.473602337845335	TRUE	Efr3a	EFR3A	Efr3a	0.8629625673856779	0.053750535519657805	253	258	1	1	0	0	FALSE	EFR3A	both_up
ARHGAP5	3.7895715170385455e-56	0.8572755964198742	518	154	1.156274061278801e-51	1	50.93693921678533	50.93693921678533	TRUE	Arhgap5	ARHGAP5	Arhgap5	8.819388064650343e-19	-0.9175733123269635	98	435	2.2441814869309264e-14	-1	13.648942024605931	-13.648942024605931	TRUE	ARHGAP5	up_down
ADGRA3	5.639331296312497e-56	0.4046655294786389	129	8	1.720672765130869e-51	1	50.7643017152685	50.7643017152685	TRUE	Adgra3	ADGRA3	Adgra3	0.5895001157998649	-0.04002516708158879	38	47	1	-1	0	0	FALSE	ADGRA3	up_down
SESN1	9.116499243044296e-56	0.7268130022431385	503	0.14	2.7816262490376755e-51	1	50.555701224050985	50.555701224050985	TRUE	Sesn1	SESN1	Sesn1	0.07036296844272191	-0.04328981143563437	283	366	1	-1	0	0	FALSE	SESN1	up_down
BNIP3L	9.87997323103848e-56	0.8272754358666502	429	112	3.014577432254461e-51	1	50.520773556393436	50.520773556393436	TRUE	Bnip3l	BNIP3L	Bnip3l	0.020790275342902727	-0.08945669886685326	328	425	1	-1	0	0	FALSE	BNIP3L	up_down
ARMC2	1.1381824157448439e-55	0.46613946210845564	224	0.03	3.472822186920668e-51	1	50.45931745257064	50.45931745257064	TRUE	Armc2	ARMC2	Armc2	0.02720531885103239	0.07170953841722967	15	0	1	1	0	0	FALSE	ARMC2	both_up
LY96	1.568089666183889e-55	0.7136190376933573	415	103	4.7845551894602816e-51	1	50.320158431501	50.320158431501	TRUE	Ly96	LY96	Ly96	0.9975735253777273	-0.0663500495119086	121	118	1	-1	0	0	FALSE	LY96	up_down
EPB41L3	2.209635832085105e-55	0.9955962056560581	721	278	6.742040850858072e-51	1	50.17120862036318	50.17120862036318	TRUE	Epb41l3	EPB41L3	Epb41l3	0.0021555440265145632	-0.25279216361885404	26	87	1	-1	0	0	TRUE	EPB41L3	up_down
CD28	3.7183302160275274e-55	0.35811558886893685	124	7	1.1345369155143191e-50	1	49.9451813684936	49.9451813684936	TRUE	Cd28	CD28	Cd28	0.4209186685721236	-1.0643201409332378e-4	4	9	1	-1	0	0	FALSE	CD28	up_down
EEF2K	6.0768426034760056e-55	0.46571046203159444	244	37	1.854166215172599e-50	1	49.73185133648244	49.73185133648244	TRUE	Eef2k	EEF2K	Eef2k	9.817750203664521e-5	-0.3083681616005848	0.14	0.28	1	-1	0	0	TRUE	EEF2K	up_down
DOCK4	6.845470630091602e-55	-1.0819965387728123	929	962	2.0886899986535495e-50	-1	49.680126012803136	-49.680126012803136	TRUE	Dock4	DOCK4	Dock4	0.003058724683061054	-0.18721355865171016	34	96	1	-1	0	0	FALSE	DOCK4	both_down
LDLR	1.1091589560400725e-54	0.8171600775298595	194	23	3.384265806669469e-50	1	49.47053553397926	49.47053553397926	TRUE	Ldlr	LDLR	Ldlr	0.24227019796854243	0.11650808816042732	91	65	1	1	0	0	FALSE	LDLR	both_up
DUSP6	2.4140628928742806e-54	0.9453562055804956	371	87	7.365788698738005e-50	1	49.13278074384227	49.13278074384227	TRUE	Dusp6	DUSP6	Dusp6	6.97626463671284e-15	-0.8939751018845774	325	618	1.7751802994579492e-10	-1	9.750757530449425	-9.750757530449425	TRUE	DUSP6	up_down
FRMD4A	2.70328609022636e-54	-1.365504771497049	894	933	8.24826651849867e-50	-1	49.083637314547616	-49.083637314547616	TRUE	Frmd4a	FRMD4A	Frmd4a	4.90631101183762e-15	-0.6825006569073859	226	571	1.2484599000722008e-10	-1	9.903625402417198	-9.903625402417198	TRUE	FRMD4A	both_down
STON2	3.988196862869215e-54	0.5462325680427572	288	52	1.216878626798655e-49	1	48.91475273675784	48.91475273675784	TRUE	Ston2	STON2	Ston2	0.41500088527149004	-0.02965269597904817	4	9	1	-1	0	0	FALSE	STON2	up_down
KCNE1	4.934783513887337e-54	0.38018308910785364	132	9	1.5057011457573042e-49	1	48.8222612191235	48.8222612191235	TRUE	Kcne1	KCNE1	Kcne1	0.2718161171018012	0.033142987759686084	4	0	1	1	0	0	FALSE	KCNE1	both_up
MFSD1	7.516772445926776e-54	0.9976635501686713	618	216	2.2935176087011777e-49	1	48.63949792118171	48.63949792118171	TRUE	Mfsd1	MFSD1	Mfsd1	0.4639632751791832	0.2187883359942604	287	264	1	1	0	0	FALSE	MFSD1	both_up
CERS6	7.788104684881079e-54	0.9457166754039505	524	159	2.376306501450915e-49	1	48.62409754378179	48.62409754378179	TRUE	Cers6	CERS6	Cers6	0.08938897760298846	-0.10620053149941183	53	0.09	1	-1	0	0	FALSE	CERS6	up_down
SH3PXD2B	9.350798305019072e-54	0.573572983990082	197	24	2.853115578827419e-49	1	48.54468063485177	48.54468063485177	TRUE	Sh3pxd2b	SH3PXD2B	Sh3pxd2b	2.2707704239457077e-8	0.47663810688214187	162	31	5.778202420772247e-4	1	3.238207248112354	3.238207248112354	TRUE	SH3PXD2B	both_up
ACP5	1.4474986935127727e-53	0.282297340358596	97	3	4.416608013646172e-49	1	48.35491114388509	48.35491114388509	TRUE	Acp5	ACP5	Acp5	7.993460892414387e-6	0.6772016635491197	0.06	0	0.2034016058683765	1	0.6916456226176917	0.6916456226176917	TRUE	ACP5	both_up
FCGRT	1.763523598899513e-53	0.8496741504228986	591	201	5.380863204962194e-49	1	48.2691480486681	48.2691480486681	TRUE	Fcgrt	FCGRT	Fcgrt	3.172440181666686e-6	0.7117164597654384	343	186	0.08072591286269049	1	1.0929870352053486	1.0929870352053486	TRUE	FCGRT	both_up
ARHGAP10	2.275588685231155e-53	0.4877145011368419	206	27	6.9432761963773e-49	1	48.15843555861255	48.15843555861255	TRUE	Arhgap10	ARHGAP10	Arhgap10	0.11570406657187757	0.043147808705168364	15	3	1	1	0	0	FALSE	ARHGAP10	both_up
IFNAR2	2.410122996581774e-53	0.5649216502056151	391	94	7.353767287170309e-49	1	48.13349011766772	48.13349011766772	TRUE	Ifnar2	IFNAR2	Ifnar2	0.9305134760344322	0.16003295380050053	543	556	1	1	0	0	FALSE	IFNAR2	both_up
DENND1A	2.4200280983582763e-53	0.8389983841664181	0.75	296	7.383989733710773e-49	1	48.13170891580065	48.13170891580065	TRUE	Dennd1a	DENND1A	Dennd1a	0.05678214996728093	0.16283074625070892	136	87	1	1	0	0	FALSE	DENND1A	both_up
SLC9A9	2.8517001924993685e-53	1.2538581617836848	844	522	8.701107627354073e-49	1	48.06042545935503	48.06042545935503	TRUE	Slc9a9	SLC9A9	Slc9a9	0.5291565605166005	-0.03371520149440421	294	323	1	-1	0	0	FALSE	SLC9A9	up_down
SNTB2	4.643309222436763e-53	0.4118548070886609	165	16	1.416766509949905e-48	1	47.848701717710036	47.848701717710036	TRUE	Sntb2	SNTB2	Sntb2	0.3793106997981946	-0.017419390920719105	8	16	1	-1	0	0	FALSE	SNTB2	up_down
NCF2	5.625739062262538e-53	0.6052367470391703	326	69	1.7165255026775457e-48	1	47.76534973981187	47.76534973981187	TRUE	Ncf2	NCF2	Ncf2	0.0011062230198657652	-0.18670916159203688	0.4	525	1	-1	0	0	FALSE	NCF2	up_down
TFEC	7.246127332747436e-53	0.738085642090297	465	132	2.2109383717678977e-48	1	47.65542336288223	47.65542336288223	TRUE	Tfec	TFEC	Tfec	0.8975524979361804	-0.0178727726493031	11	12	1	-1	0	0	FALSE	TFEC	up_down
MT-ND2	7.590437907885313e-53	1.2654481510973472	868	534	2.3159944144539668e-48	1	47.635262492343024	47.635262492343024	TRUE	mt-Nd2	MT-ND2	mt-Nd2	1.154378065305911e-5	0.39515490100892947	996	975	0.29374304249774214	1	0.532032411156369	0.532032411156369	TRUE	MT-ND2	both_up
TLR2	8.430595524907587e-53	1.131665081291514	609	231	2.572343306559803e-48	1	47.58967107066428	47.58967107066428	TRUE	Tlr2	TLR2	Tlr2	0.35061356172387836	0.010257351987275731	291	335	1	1	0	0	FALSE	TLR2	both_up
AGTPBP1	1.5389279089769205e-52	0.7065066621505326	485	0.14	4.69557683587038e-48	1	47.32831104849962	47.32831104849962	TRUE	Agtpbp1	AGTPBP1	Agtpbp1	0.49352459399923493	0.09804559828325478	42	31	1	1	0	0	FALSE	AGTPBP1	both_up
EPS15	2.1564559979780598e-52	0.960392581996977	771	327	6.579778541030656e-48	1	47.18178872341141	47.18178872341141	TRUE	Eps15	EPS15	Eps15	0.0022761039663946854	0.4281747713933207	325	227	1	1	0	0	TRUE	EPS15	both_up
KYNU	2.3336497995604347e-52	0.6805024713260888	0.5	146	7.120432268418799e-48	1	47.147493640339206	47.147493640339206	TRUE	Kynu	KYNU	Kynu	0.22921107695692666	-0.046199435313105205	11	25	1	-1	0	0	FALSE	KYNU	up_down
MS4A7	3.3127714238939776e-52	1.0590362764833456	671	259	1.0107928168585304e-47	1	46.99533785303011	46.99533785303011	TRUE	Ms4a7	MS4A7	Ms4a7	2.39878440028537e-38	1.7388117578020623	464	19	6.103946784966152e-34	1	33.21438926127472	33.21438926127472	TRUE	MS4A7	both_up
MT-ATP6	4.947724149856321e-52	1.4084143348161424	871	567	1.5096495926041606e-47	1	46.82112384585812	46.82112384585812	TRUE	mt-Atp6	MT-ATP6	mt-Atp6	3.8780894263191676e-7	0.42855252541202216	996	997	0.009868186354211753	1	2.0057626577390852	2.0057626577390852	TRUE	MT-ATP6	both_up
TRIM14	1.4434835667812566e-51	0.6401154337120918	344	77	4.40435705896297e-47	1	46.35611748024264	46.35611748024264	TRUE	Trim14	TRIM14	Trim14	0.6819335690505686	-0.011664422775548512	4	6	1	-1	0	0	FALSE	TRIM14	up_down
MPEG1	2.2753099430902048e-51	0.5776266978035587	315	67	6.942425698356833e-47	1	46.1584887596103	46.1584887596103	TRUE	Pfpl	MPEG1(Pfpl)	Mpeg1	5.3933371636064304e-8	-0.3620539317245193	755	944	0.0013723885746512923	-1	2.862522906170041	-2.862522906170041	TRUE	MPEG1	up_down
TCN2	2.569944699638763e-51	0.2723907036353583	0.1	4	7.841415267537793e-47	1	46.1056055460641	46.1056055460641	TRUE	Tcn2	TCN2	Tcn2	3.3883181265091443e-15	-0.7170862961695665	291	618	8.621914304715169e-11	-1	10.064396298018234	-10.064396298018234	TRUE	TCN2	up_down
MT-CYB	6.238690602193805e-51	1.263770671859195	832	459	1.9035492765413735e-46	1	45.720435876268574	45.720435876268574	TRUE	mt-Cytb	MT-CYB(mt-Cytb)	mt-Cytb	0.6329670142405435	0.13853255185600144	1	1	1	1	0	0	FALSE	MT-CYB(mt-Cytb)	both_up
SDK1	6.51339629610584e-51	-2.0947905254634365	191	613	1.987367477867814e-46	-1	45.70172182143859	-45.70172182143859	TRUE	Sdk1	SDK1	Sdk1	0.5527126604050874	-0.02846338888592538	8	12	1	-1	0	0	FALSE	SDK1	both_down
MT-ND1	7.38447989495207e-51	1.3367109858467834	838	533	2.2531525055477756e-46	1	45.64720941188188	45.64720941188188	TRUE	mt-Nd1	MT-ND1	mt-Nd1	2.7187931488035735e-4	0.38002819607841154	989	988	1	1	0	0	TRUE	MT-ND1	both_up
CALCOCO2	1.390399288700095e-50	0.5261817439846463	306	63	4.24238630968173e-46	1	45.37238978736961	45.37238978736961	TRUE	Calcoco2	CALCOCO2	Calcoco2	0.3661227442184469	-0.005941362482041175	0	3	1	-1	0	0	FALSE	CALCOCO2	up_down
CD38	3.928028697109323e-50	0.3278742521512792	0.1	4	1.1985201160619967e-45	1	44.9213546723342	44.9213546723342	TRUE	Cd38	CD38	Cd38	9.029343351036653e-11	0.745479724009428	0.2	34	2.2976067091047868e-6	1	5.638724309278439	5.638724309278439	TRUE	CD38	both_up
AP1S2	5.778282755554466e-50	0.6367171056682054	459	131	1.7630696343747787e-45	1	44.753730534423596	44.753730534423596	TRUE	Ap1s2	AP1S2	Ap1s2	0.025254263875818785	0.5949737081712232	291	0.22	1	1	0	0	TRUE	AP1S2	both_up
SLC7A8	5.806956616883045e-50	0.4936643909347742	335	74	1.7718186029433545e-45	1	44.751580742817644	44.751580742817644	TRUE	Slc7a8	SLC7A8	Slc7a8	5.0975880046491055e-9	-0.4843378598908592	313	556	1.2971322436630114e-4	-1	3.8870157449912024	-3.8870157449912024	TRUE	SLC7A8	up_down
KIF1B	7.74114428717686e-50	0.6803022859847638	488	143	2.3619779449034036e-45	1	44.62672416195175	44.62672416195175	TRUE	Kif1b	KIF1B	Kif1b	0.012927806488682539	-0.23919567953522658	102	171	1	-1	0	0	FALSE	KIF1B	up_down
IL10RA	1.1098770020308552e-49	0.5983257692693525	421	113	3.3864567085965454e-45	1	44.47025447190696	44.47025447190696	TRUE	Il10ra	IL10RA	Il10ra	9.529681336083995e-9	-0.5684687737234699	404	618	2.4249227127799334e-4	-1	3.6153020986897957	-3.6153020986897957	TRUE	IL10RA	up_down
SH3PXD2A	1.1889965572590007e-49	0.564780298951037	256	45	3.627866295508663e-45	1	44.44034872717776	44.44034872717776	TRUE	Sh3pxd2a	SH3PXD2A	Sh3pxd2a	0.4571096703952287	0.10754509596597689	125	106	1	1	0	0	FALSE	SH3PXD2A	both_up
MAMDC2	1.3191179199982053e-49	0.6946351375293899	247	43	4.024892597498524e-45	1	44.395245704100105	44.395245704100105	TRUE	Mamdc2	MAMDC2	Mamdc2	0.3661227442184469	-0.01371686103225525	0	3	1	-1	0	0	FALSE	MAMDC2	up_down
RNASE6	1.867394898995191e-49	0.6640434913636757	312	68	5.697795315814126e-45	1	44.244293156151144	44.244293156151144	TRUE	Rnase6	RNASE6	Rnase6	0.35573661527323647	0.07301809354188762	68	0.05	1	1	0	0	FALSE	RNASE6	both_up
CMKLR1	3.7771536555918866e-49	0.6513103182263129	332	74	1.1524851233941965e-44	1	43.938364671898846	43.938364671898846	TRUE	Cmklr1	CMKLR1	Cmklr1	0.02343024675271324	-0.20188073163980613	211	286	1	-1	0	0	FALSE	CMKLR1	up_down
FMN1	5.472702545161121e-49	1.1132566819789096	0.75	352	1.669831000579561e-44	1	43.77732748048697	43.77732748048697	TRUE	Fmn1	FMN1	Fmn1	0.19343798541711385	-0.02498417010980293	19	37	1	-1	0	0	FALSE	FMN1	up_down
SNTB1	9.472453467357873e-49	0.6255901842561361	176	22	2.890235001960234e-44	1	43.53906684378143	43.53906684378143	TRUE	Sntb1	SNTB1	Sntb1	0.3661227442184469	-0.019100300875735478	0	3	1	-1	0	0	FALSE	SNTB1	up_down
LRP1	2.791569967988892e-48	0.5585731899090407	0.55	175	8.517638286327707e-44	1	43.06968080680599	43.06968080680599	TRUE	Lrp1	LRP1	Lrp1	9.472670815715523e-13	-0.6794294484820846	377	652	2.410415815766972e-8	-1	7.617908031733891	-7.617908031733891	TRUE	LRP1	up_down
ABCC5	3.0327366511516155e-48	0.5369075657085415	326	73	9.253486069993809e-44	1	43.03369462447776	43.03369462447776	TRUE	Abcc5	ABCC5	Abcc5	1.9983249107958457e-4	-0.4012489268939516	128	242	1	-1	0	0	TRUE	ABCC5	up_down
ZNF438	3.225386093224692e-48	0.6999726888947131	494	151	9.84129804764718e-44	1	43.00694761521185	43.00694761521185	TRUE	Zfp438	ZNF438(Zfp438)	Zfp438	0.20399977903838895	-0.09807825396484335	15	31	1	-1	0	0	FALSE	ZNF438(Zfp438)	up_down
STX12	4.1979141565779423e-48	0.5545101687034859	424	115	1.2808675674550618e-43	1	42.89249577087725	42.89249577087725	TRUE	Stx12	STX12	Stx12	0.08727267096723158	0.15961652366138074	174	124	1	1	0	0	FALSE	STX12	both_up
TMEM106A	6.098919958770708e-48	0.49973004553086475	362	88	1.8609024578201184e-43	1	42.730276390512806	42.730276390512806	TRUE	Tmem106a	TMEM106A	Tmem106a	2.5030236489822267e-11	0.8199012912735533	294	87	6.369193977200174e-7	1	6.195915524242804	6.195915524242804	TRUE	TMEM106A	both_up
IVNS1ABP	6.641394693676583e-48	0.9350671591660408	471	147	2.026422348934599e-43	1	42.69327003345959	42.69327003345959	TRUE	Ivns1abp	IVNS1ABP	Ivns1abp	2.500141143646273e-32	-1.1924262448859166	415	832	6.361859154122306e-28	-1	27.196415950014035	-27.196415950014035	TRUE	IVNS1ABP	up_down
HIP1	8.235619380502052e-48	0.7178769983026642	297	63	2.512852185378786e-43	1	42.59983305735346	42.59983305735346	TRUE	Hip1	HIP1	Hip1	1.3590501776983172e-11	0.5983970616124608	174	16	3.458239082171138e-7	1	6.461144985475515	6.461144985475515	TRUE	HIP1	both_up
TBL1X	1.6347456311132247e-47	0.5472762021603228	0.3	64	4.987935869652671e-43	1	42.30207913892144	42.30207913892144	TRUE	Tbl1x	TBL1X	Tbl1x	0.47668198945163626	0.08695060477297967	204	236	1	1	0	0	FALSE	TBL1X	both_up
MT-ND4	1.6877212194894426e-47	1.1733577301101867	862	577	5.1495749849061875e-43	1	42.28822861354656	42.28822861354656	TRUE	mt-Nd4	MT-ND4	mt-Nd4	7.549508048917765e-4	0.31535552754856955	996	1	1	1	0	0	TRUE	MT-ND4	both_up
C5AR1	1.773451842940796e-47	1.0179428532723265	491	161	5.411156263180957e-43	1	42.2667099243455	42.2667099243455	TRUE	C5ar1	C5AR1	C5ar1	0.04873061452116825	0.17111952244401352	0.23	168	1	1	0	0	FALSE	C5AR1	both_up
MAP3K8	1.783826786887214e-47	1.062375524743148	462	146	5.442812292150267e-43	1	42.26417664306471	42.26417664306471	TRUE	Map3k8	MAP3K8	Map3k8	1.580960132596653e-7	-0.531989502576536	83	248	0.004022911153405443	-1	2.395459558781419	-2.395459558781419	TRUE	MAP3K8	up_down
RNF144B	2.1615466414050383e-47	0.9161161593515883	444	0.13	6.5953111122550525e-43	1	42.180764713211055	42.180764713211055	TRUE	Rnf144b	RNF144B	Rnf144b	0.0036691490769477746	-0.26850928368488425	38	99	1	-1	0	0	TRUE	RNF144B	up_down
PRLR	2.7759322394014544e-47	0.2754301103164427	94	4	8.469924448861717e-43	1	42.072120463528655	42.072120463528655	TRUE	Prlr	PRLR	Prlr	0.8901650173690755	0.08549684619747278	4	3	1	1	0	0	FALSE	PRLR	both_up
SND1	8.806046918583639e-47	0.6254908783067918	0.6	209	2.68690103579824e-42	1	41.57074832924909	41.57074832924909	TRUE	Snd1	SND1	Snd1	0.8960671750651283	0.08680467322072882	113	112	1	1	0	0	FALSE	SND1	both_up
IL2RA	8.979279783810623e-47	0.7122974438517922	121	9	2.739757847636297e-42	1	41.562287820421474	41.562287820421474	TRUE	Il2ra	IL2RA	Il2ra	0.11927756540450507	0.013799304905223625	8	0	1	1	0	0	FALSE	IL2RA	both_up
MT-CO1	1.0037959682600738e-46	1.3271801822751303	926	666	3.062782258355137e-42	1	41.513883877289466	41.513883877289466	TRUE	mt-Co1	MT-CO1	mt-Co1	3.4446309928204504e-8	0.5106420630286905	996	1	8.765208024330918e-4	1	3.0572377723543336	3.0572377723543336	TRUE	MT-CO1	both_up
FOS	1.8077385245865997e-46	1.1601791772581698	721	324	5.515771786218633e-42	1	41.25839371095817	41.25839371095817	TRUE	Fos	FOS	Fos	5.773570787370672e-7	-0.4602173181698661	449	671	0.014691428225543413	-1	1.8329359822681726	-1.8329359822681726	TRUE	FOS	up_down
WDFY3	2.780908527033188e-46	0.9691077257004426	774	355	8.485108097683664e-42	1	41.07134262053211	41.07134262053211	TRUE	Wdfy3	WDFY3	Wdfy3	0.0717978286374885	-0.11110541454000089	253	323	1	-1	0	0	FALSE	WDFY3	up_down
RHOBTB1	2.8561184129926756e-46	0.40862795241150207	221	36	8.714588501723252e-42	1	41.059753115226414	41.059753115226414	TRUE	Rhobtb1	RHOBTB1	Rhobtb1	1.6567577098543875e-5	-0.2524079091246265	0.03	0.13	0.4215785668495474	-1	0.37512147686473507	-0.37512147686473507	TRUE	RHOBTB1	up_down
SLC16A7	4.790896845715738e-46	0.44570841187678817	147	15	1.461798445564786e-41	1	40.835112504268295	40.835112504268295	TRUE	Slc16a7	SLC16A7	Slc16a7	0.1185699417246903	0.031047101378024577	0.06	96	1	1	0	0	FALSE	SLC16A7	both_up
LDLRAD3	4.997460474367988e-46	0.5915977321165058	147	15	1.5248251399391604e-41	1	40.816779956391706	40.816779956391706	TRUE	Ldlrad3	LDLRAD3	Ldlrad3	0.41894059183049887	-0.023588999989632604	4	9	1	-1	0	0	FALSE	LDLRAD3	up_down
PDLIM5	5.019030096738148e-46	0.4873976461967937	397	106	1.5314064631167438e-41	1	40.8149095243506	40.8149095243506	TRUE	Pdlim5	PDLIM5	Pdlim5	0.2758174282179444	-0.09349502899613987	106	134	1	-1	0	0	FALSE	PDLIM5	up_down
CHID1	5.770398982751114e-46	0.30865027282906876	162	19	1.76066413761702e-41	1	40.754323481676714	40.754323481676714	TRUE	Chid1	CHID1	Chid1	0.7660767574351801	0.09434340590738476	42	37	1	1	0	0	FALSE	CHID1	both_up
MT-CO2	6.826247601183281e-46	1.197591245592121	871	517	2.0828246680730426e-41	1	40.68134728737019	40.68134728737019	TRUE	mt-Co2	MT-CO2	mt-Co2	1.381700069270625e-8	0.467457937804693	1	997	3.5158739962660323e-4	1	3.4539666977925036	3.4539666977925036	TRUE	MT-CO2	both_up
EDA	6.967079548322233e-46	1.0662088452897875	444	137	2.1257953117840797e-41	1	40.6724785550725	40.6724785550725	TRUE	Eda	EDA	Eda	0.11927756540450507	0.07562182696272604	8	0	1	1	0	0	FALSE	EDA	both_up
DENND1B	8.028160617696059e-46	0.5028019965955214	379	99	2.4495523676714214e-41	1	40.610913271558694	40.610913271558694	TRUE	Dennd1b	DENND1B	Dennd1b	0.2106876025361423	0.12195319159764384	147	112	1	1	0	0	FALSE	DENND1B	both_up
RTN3	9.667164853928843e-46	0.5745341010045618	415	116	2.949645340230769e-41	1	40.53023019962872	40.53023019962872	TRUE	Rtn3	RTN3	Rtn3	1.3712241052099317e-4	-0.3424160647039316	472	618	1	-1	0	0	TRUE	RTN3	up_down
PDE7B	1.117275624054414e-45	0.6815268958999557	185	26	3.409031384114828e-41	1	40.467369000564844	40.467369000564844	TRUE	Pde7b	PDE7B	Pde7b	0.05606350981373076	0.018972587860462558	11	0	1	1	0	0	FALSE	PDE7B	both_up
ABCC1	1.1941717451969303e-45	0.5023715155752543	359	89	3.643656828944874e-41	1	40.43846253299261	40.43846253299261	TRUE	Abcc1	ABCC1	Abcc1	0.04211688658696308	-0.1898736789890848	42	81	1	-1	0	0	FALSE	ABCC1	up_down
P2RY12	1.425328113647073e-45	-2.3416631537214694	209	572	4.3489611403599497e-41	-1	40.361614472905515	-40.361614472905515	TRUE	P2ry12	P2RY12	P2ry12	5.597284656835874e-66	-2.1275984378415886	445	975	1.4242850537784564e-61	-1	60.846403083105116	-60.846403083105116	TRUE	P2RY12	both_down
MT-CO3	1.7742391931121567e-45	1.2800453849392301	862	563	5.413558626023813e-41	1	40.26651715567603	40.26651715567603	TRUE	mt-Co3	MT-CO3	mt-Co3	1.2687749963998518e-8	0.5675490052347634	966	0.96	3.228524855839063e-4	1	3.4909958656892415	3.4909958656892415	TRUE	MT-CO3	both_up
TPST2	2.3002029425371967e-45	0.5120815376972725	326	77	7.018379218269495e-41	1	40.15376316961271	40.15376316961271	TRUE	Tpst2	TPST2	Tpst2	7.520547237957787e-10	-0.6046349521529772	128	351	1.9136784501707385e-5	-1	4.718131033668953	-4.718131033668953	TRUE	TPST2	up_down
KIF13A	2.687060128656433e-45	0.6161504816569997	335	81	8.198757864556508e-41	1	40.086251939498126	40.086251939498126	TRUE	Kif13a	KIF13A	Kif13a	0.21527620260605526	-0.01559019506173187	64	93	1	-1	0	0	FALSE	KIF13A	up_down
RHOBTB3	3.528749280318747e-45	0.463114827867643	241	44	1.0766919804108561e-40	1	39.96790852171656	39.96790852171656	TRUE	Rhobtb3	RHOBTB3	Rhobtb3	0.8901650173690755	0.009218619884667139	4	3	1	1	0	0	FALSE	RHOBTB3	both_up
PLEKHO2	4.720839806989431e-45	0.5231066212932328	306	69	1.440422641908615e-40	1	39.84151006060075	39.84151006060075	TRUE	Plekho2	PLEKHO2	Plekho2	0.3841643372153614	0.09157738275885174	211	183	1	1	0	0	FALSE	PLEKHO2	both_up
TPCN1	5.1624455111751295e-45	0.6559053885840233	424	122	1.5751653743697555e-40	1	39.802673843521426	39.802673843521426	TRUE	Tpcn1	TPCN1	Tpcn1	4.692945453006689e-5	-0.3245989843361446	125	261	1	-1	0	0	TRUE	TPCN1	up_down
ANXA4	9.187784783361661e-45	0.650728598933722	447	135	2.80337689309931e-40	1	39.552318510662886	39.552318510662886	TRUE	Anxa4	ANXA4	Anxa4	0.09634285032756977	0.1804979254473233	125	84	1	1	0	0	FALSE	ANXA4	both_up
WDR41	1.1498365915013166e-44	0.42854009133093707	309	0.07	3.5083814079888173e-40	1	39.45489319911992	39.45489319911992	TRUE	Wdr41	WDR41	Wdr41	0.14435718681003482	0.1632563816207852	113	78	1	1	0	0	FALSE	WDR41	both_up
ITGA9	1.6594551836531206e-44	0.6271864249616828	435	127	5.0633296563624016e-40	1	39.295563796239776	39.295563796239776	TRUE	Itga9	ITGA9	Itga9	0.8586713971315408	0.07997043631447431	162	168	1	1	0	0	FALSE	ITGA9	both_up
ZNF516	1.8284459854577992e-44	0.5535585209479078	376	0.1	5.578954390828837e-40	1	39.253447189027405	39.253447189027405	TRUE	Zfp516	ZNF516(Zfp516)	Zfp516	0.3482364886691021	0.06843207950842758	68	0.05	1	1	0	0	FALSE	ZNF516(Zfp516)	both_up
CD55	2.0758823049505848e-44	0.6695401988780333	382	106	6.333932088865224e-40	1	39.19832659735646	39.19832659735646	TRUE	Cd55	CD55	Cd55	0.2718161171018012	0.026897175280830386	4	0	1	1	0	0	FALSE	CD55	both_up
SPP1	2.281836078964592e-44	-2.198217960294027	379	699	6.962338244136763e-40	-1	39.1572448816559	-39.1572448816559	TRUE	Spp1	SPP1	Spp1	1.9353781855487896e-4	-0.29823870617765674	45	137	1	-1	0	0	TRUE	SPP1	both_down
SPIDR	2.3017571646588446e-44	0.9483644067363306	774	382	7.023121460807067e-40	1	39.15346982064791	39.15346982064791	TRUE	Spidr	SPIDR	Spidr	0.5059395876903514	0.03524384986268403	38	28	1	1	0	0	FALSE	SPIDR	both_up
PHACTR2	2.473791730527055e-44	0.5731392736191391	415	117	7.54803332818415e-40	1	39.12216619088462	39.12216619088462	TRUE	Phactr2	PHACTR2	Phactr2	0.9682248281126299	-0.053220125156689224	102	99	1	-1	0	0	FALSE	PHACTR2	up_down
SHPRH	4.199526357635681e-44	0.588049632454779	0.4	0.11	1.281359482241799e-39	1	38.892329012915575	38.892329012915575	TRUE	Shprh	SHPRH	Shprh	0.2070957454814321	-0.017210434321309087	83	115	1	-1	0	0	FALSE	SHPRH	up_down
DMD	8.442280550643468e-44	0.5661766996582979	212	36	2.575908641612335e-39	1	38.58906954393149	38.58906954393149	TRUE	Dmd	DMD	Dmd	0.45662345203324706	0.005669652066506471	8	3	1	1	0	0	FALSE	DMD	both_up
MEGF9	1.2187724980221117e-43	0.6946869500052754	285	63	3.7187186459650675e-39	1	38.429606678626	38.429606678626	TRUE	Megf9	MEGF9	Megf9	0.7488019515539097	-0.03185754799311934	23	19	1	-1	0	0	FALSE	MEGF9	up_down
TFRC	1.2717149278795556e-43	1.8362488219738933	441	148	3.8802565879461e-39	1	38.411139555064395	38.411139555064395	TRUE	Tfrc	TFRC	Tfrc	0.1961983354480807	-0.015053525734799622	38	62	1	-1	0	0	FALSE	TFRC	up_down
TET3	1.4144570049493097e-43	0.5637547289422022	535	176	4.3157912135013336e-39	1	38.36493957349273	38.36493957349273	TRUE	Tet3	TET3	Tet3	0.014699269423659272	-0.20473001997270768	189	276	1	-1	0	0	FALSE	TET3	up_down
INPP4A	1.617946740795479e-43	0.6806002209018145	438	132	4.936679095515165e-39	1	38.30656510279396	38.30656510279396	TRUE	Inpp4a	INPP4A	Inpp4a	0.5678399031540566	-0.10083613092276264	79	0.09	1	-1	0	0	FALSE	INPP4A	up_down
CCDC149	2.277066364663074e-43	0.30741517191741974	259	52	6.947784891859971e-39	1	38.15815363606898	38.15815363606898	TRUE	Ccdc149	CCDC149	Ccdc149	0.8939957070022974	-2.2717454246523258e-4	4	3	1	-1	0	0	FALSE	CCDC149	up_down
RENBP	2.4813493519176195e-43	0.3669611931592319	174	24	7.571093142571041e-39	1	38.12084141092105	38.12084141092105	TRUE	Renbp	RENBP	Renbp	0.28750426060412854	-0.04558661066978664	136	168	1	-1	0	0	FALSE	RENBP	up_down
DGKD	2.8445670542612335e-43	0.5794999760035843	359	95	8.679342995961875e-39	1	38.061513148559406	38.061513148559406	TRUE	Dgkd	DGKD	Dgkd	3.1626643032446394e-4	-0.2387911306766768	215	351	1	-1	0	0	FALSE	DGKD	up_down
LIMD1	2.9726681267359786e-43	0.5661198114669532	388	108	9.070204988296819e-39	1	38.04238289769402	38.04238289769402	TRUE	Limd1	LIMD1	Limd1	0.04319529920261176	0.08198994598913456	185	121	1	1	0	0	FALSE	LIMD1	both_up
EYA2	3.839816226593395e-43	0.46832004242569714	179	26	1.1716047270581766e-38	1	37.93121888474467	37.93121888474467	TRUE	Eya2	EYA2	Eya2	0.2718161171018012	0.009019361789570777	4	0	1	1	0	0	FALSE	EYA2	both_up
CD93	8.309189499622473e-43	0.4958641891241723	224	41	2.535299900124809e-38	1	37.59597066068343	37.59597066068343	TRUE	Cd93	CD93	Cd93	2.5890340378563632e-24	1.4001621367059285	396	59	6.588056012729302e-20	1	19.181242717043897	19.181242717043897	TRUE	CD93	both_up
LAIR1	1.583469491634523e-42	0.45283537516406136	347	0.09	4.831482112875256e-38	1	37.31591962396773	37.31591962396773	TRUE	Lair1	LAIR1	Lair1	2.982211988419238e-28	-1.0457560381497821	536	885	7.588536625731592e-24	-1	23.11984196542786	-23.11984196542786	TRUE	LAIR1	up_down
C1QA	1.6654574048096125e-42	1.2637902075579395	644	0.3	5.081643633555089e-38	1	37.293995794501555	37.293995794501555	TRUE	C1qa	C1QA	C1qa	1.3192243803711628e-5	-0.2229035104363506	925	978	0.3356898358292461	-1	0.47406180832034944	-0.47406180832034944	FALSE	C1QA	up_down
CSGALNACT2	1.7590078174211407e-42	0.5607506137858473	321	0.08	5.367084652515385e-38	1	37.27026155473526	37.27026155473526	TRUE	Csgalnact2	CSGALNACT2	Csgalnact2	0.8930771949539317	0.04159677757474964	49	47	1	1	0	0	FALSE	CSGALNACT2	both_up
KLF4	2.3925338411020278e-42	0.680874935431327	294	69	7.300099255970507e-38	1	37.13667123494431	37.13667123494431	TRUE	Klf4	KLF4	Klf4	0.0031301553795090834	-0.3735619524549303	215	335	1	-1	0	0	TRUE	KLF4	up_down
DSCAM	2.5535925345372238e-42	-2.0981472030624975	112	502	7.791521541379978e-38	-1	37.10837772429145	-37.10837772429145	TRUE	Dscam	DSCAM	Dscam	0.3661227442184469	-0.009945767883206827	0	3	1	-1	0	0	FALSE	DSCAM	both_down
PRKAR2B	2.603702448063599e-42	0.4038884904830512	121	11	7.944416909531653e-38	1	37.09993797287646	37.09993797287646	TRUE	Prkar2b	PRKAR2B	Prkar2b	0.2718161171018012	0.032452985822757616	4	0	1	1	0	0	FALSE	PRKAR2B	both_up
GTDC1	4.0063084613252306e-42	0.7907791925758232	494	0.17	1.2224048377195543e-37	1	36.91278494002595	36.91278494002595	TRUE	Gtdc1	GTDC1	Gtdc1	8.854555971564151e-4	-0.26845229533392534	0.06	143	1	-1	0	0	TRUE	GTDC1	up_down
CLIP4	5.267279546823713e-42	0.3408624361567641	121	11	1.6071523353268513e-37	1	36.79394295630678	36.79394295630678	TRUE	Clip4	CLIP4	Clip4	0.3661227442184469	-0.012969312066034085	0	3	1	-1	0	0	FALSE	CLIP4	up_down
LYPLAL1	6.435039285273552e-42	0.4575194726956283	329	83	1.9634591867226664e-37	1	36.70697812172504	36.70697812172504	TRUE	Lyplal1	LYPLAL1	Lyplal1	0.23490468446493185	0.04530051414158305	11	25	1	1	0	0	FALSE	LYPLAL1	both_up
SYT1	1.0514738481147787e-41	0.6725360454322995	106	8	3.208257005367813e-37	1	36.493730848759974	36.493730848759974	TRUE	Syt1	SYT1	Syt1	0.3661227442184469	-0.010668458333873497	0	3	1	-1	0	0	FALSE	SYT1	up_down
ABCA6	1.082647538723551e-41	0.5065601427267705	118	0.01	3.303374170153299e-37	1	36.48104223138597	36.48104223138597	TRUE	Abca6	ABCA6	Abca6	0.3661227442184469	-0.004622494660192936	0	3	1	-1	0	0	FALSE	ABCA6	up_down
ANO6	1.1291361355058409e-41	0.4910074691562919	421	125	3.4452201766554217e-37	1	36.46278301803765	36.46278301803765	TRUE	Ano6	ANO6	Ano6	0.2758119698948986	0.004000820076029421	158	199	1	1	0	0	FALSE	ANO6	both_up
SAMHD1	1.1413917289465597e-41	0.808447123894702	685	283	3.482614443361743e-37	1	36.45809460317282	36.45809460317282	TRUE	Samhd1	SAMHD1	Samhd1	0.23737849814063194	0.17765141712534116	472	425	1	1	0	0	FALSE	SAMHD1	both_up
TPST1	1.684421786333956e-41	0.8515923268407037	306	74	5.139507754462166e-37	1	36.289078474342865	36.289078474342865	TRUE	Tpst1	TPST1	Tpst1	0.003858430847669246	0.21602797090099274	109	47	1	1	0	0	FALSE	TPST1	both_up
HEATR5A	2.0234669758986724e-41	0.4854731892016748	421	124	6.174002436862029e-37	1	36.20943320343903	36.20943320343903	TRUE	Heatr5a	HEATR5A	Heatr5a	4.434543538562227e-5	-0.4540635540090798	136	267	1	-1	0	0	TRUE	HEATR5A	up_down
CD44	2.217373408769506e-41	0.8292502002061055	326	85	6.765649744837517e-37	1	36.16969048922934	36.16969048922934	TRUE	Cd44	CD44	Cd44	0.3522166391582471	0.3395384920717991	94	75	1	1	0	0	TRUE	CD44	both_up
CCNL1	2.2613130496622593e-41	0.6403751730148529	485	163	6.899718377129486e-37	1	36.16116863531415	36.16116863531415	TRUE	Ccnl1	CCNL1	Ccnl1	1.7759436349426319e-9	-0.6839113152281471	336	584	4.519066173475021e-5	-1	4.344951299172309	-4.344951299172309	TRUE	CCNL1	up_down
OGDH	2.308213052528136e-41	0.4834230014475691	359	97	7.042819665873848e-37	1	36.15225343174377	36.15225343174377	TRUE	Ogdh	OGDH	Ogdh	0.36973809390296514	-0.04151156267213996	192	217	1	-1	0	0	FALSE	OGDH	up_down
LGMN	2.7575719874988306e-41	1.0530771554756622	603	253	8.413903648256432e-37	1	36.075002465609984	36.075002465609984	TRUE	Lgmn	LGMN	Lgmn	7.58036855053997e-39	-1.1233902478584046	804	978	1.9289005813704008e-34	-1	33.71469015601341	-33.71469015601341	TRUE	LGMN	up_down
GLUL	2.81116423789131e-41	1.060386277310567	494	183	8.577424322653965e-37	1	36.06664310497086	36.06664310497086	TRUE	Glul	GLUL	Glul	8.191569198301405e-21	-1.017244571623526	581	857	2.0844266981997753e-16	-1	15.681013372846198	-15.681013372846198	TRUE	GLUL	up_down
SNX2	2.976835343904526e-41	0.5871934479649985	0.6	221	9.08292000132149e-37	1	36.04177451088457	36.04177451088457	TRUE	Snx2	SNX2	Snx2	5.651890218899644e-4	0.38886844304358004	389	255	1	1	0	0	TRUE	SNX2	both_up
FUCA1	3.574102576077874e-41	0.38221832169539693	218	0.04	1.0905301780128809e-36	1	35.96236231177888	35.96236231177888	TRUE	Fuca1	FUCA1	Fuca1	0.03834687369210858	-0.12893497061913406	253	335	1	-1	0	0	FALSE	FUCA1	up_down
HIPK3	3.78800955224865e-41	0.5655266352819182	603	226	1.155797474582108e-36	1	35.937118258802194	35.937118258802194	TRUE	Hipk3	HIPK3	Hipk3	0.9003881613554268	-0.06084704806943153	181	177	1	-1	0	0	FALSE	HIPK3	up_down
VIM	4.238377313131264e-41	0.8578155489395384	356	0.1	1.2932136857826114e-36	1	35.88832970799768	35.88832970799768	TRUE	Vim	VIM	Vim	0.022923702289618524	0.4735133053998537	215	146	1	1	0	0	TRUE	VIM	both_up
GRID2	9.359738526666824e-41	-3.2793852021434042	76	0.45	2.8558434192565812e-36	-1	35.54426560782619	-35.54426560782619	TRUE	Grid2	GRID2	Grid2	0.11927756540450507	0.023166615649942903	8	0	1	1	0	0	FALSE	GRID2	down_up
DMXL1	1.2997154797965337e-40	0.41605360012497083	541	186	3.965691871955184e-36	1	35.401681032820626	35.401681032820626	TRUE	Dmxl1	DMXL1	Dmxl1	0.8076405975174233	-0.04606114749737594	94	87	1	-1	0	0	FALSE	DMXL1	up_down
DNM1	1.4439517484127404e-40	0.3466977939583189	141	16	4.405785574756953e-36	1	35.355976643355454	35.355976643355454	TRUE	Dnm1	DNM1	Dnm1	0.19997518542736128	-0.031965336528835916	0	6	1	-1	0	0	FALSE	DNM1	up_down
SGMS1	2.1366428764290766e-40	0.7161023943698597	721	305	6.519324744560398e-36	1	35.185797385080704	35.185797385080704	TRUE	Sgms1	SGMS1	Sgms1	0.02094687313787756	-0.14749204526579107	53	106	1	-1	0	0	FALSE	SGMS1	up_down
MBNL2	2.4140059366543787e-40	0.7091833978534523	485	166	7.36561491391984e-36	1	35.132790990494875	35.132790990494875	TRUE	Mbnl2	MBNL2	Mbnl2	0.22165012848125662	-0.040529575503685855	381	429	1	-1	0	0	FALSE	MBNL2	up_down
ATG4C	2.5904031670290852e-40	0.5153487974578912	374	105	7.903838143239144e-36	1	35.10216196191965	35.10216196191965	TRUE	Atg4c	ATG4C	Atg4c	0.1805657090522002	0.045727662601098826	45	25	1	1	0	0	FALSE	ATG4C	both_up
OPHN1	3.2244852434345827e-40	0.5755778003575255	312	78	9.838549374767599e-36	1	35.00706893052963	35.00706893052963	TRUE	Ophn1	OPHN1	Ophn1	3.637368602439878e-5	-0.28259611597606904	257	435	0.9255648145768514	-1	0.033593163483234594	-0.033593163483234594	TRUE	OPHN1	up_down
ABHD3	3.6506209640381277e-40	0.6403861324440088	388	114	1.1138774685473135e-35	1	34.953162580850424	34.953162580850424	TRUE	Abhd3	ABHD3	Abhd3	0.41894059183049887	-0.017733510094944505	4	9	1	-1	0	0	FALSE	ABHD3	up_down
DERA	3.814630374243106e-40	0.3041010293982185	0.35	92	1.1639200197890564e-35	1	34.934076861745986	34.934076861745986	TRUE	Dera	DERA	Dera	0.11246671074053047	-0.0494746909865173	26	53	1	-1	0	0	FALSE	DERA	up_down
LCORL	4.595175747950794e-40	0.6335886178396293	494	0.17	1.4020800242147462e-35	1	34.85322719815034	34.85322719815034	TRUE	Lcorl	LCORL	Lcorl	0.18502637080741305	-0.16738873834000909	64	93	1	-1	0	0	FALSE	LCORL	up_down
ATF7	4.63103640332375e-40	0.5330287102795251	403	119	1.4130218273821426e-35	1	34.84985112941938	34.84985112941938	TRUE	Atf7	ATF7	Atf7	0.5895488965065541	-0.0301388392113785	155	174	1	-1	0	0	FALSE	ATF7	up_down
OLR1	5.205689885217951e-40	-2.056106109778974	206	542	1.5883600977777014e-35	-1	34.79905103166395	-34.79905103166395	TRUE	Olr1	OLR1	Olr1	0.041959438204326426	-0.06458943656155827	0	16	1	-1	0	0	FALSE	OLR1	both_down
ENOX2	7.687902770416885e-40	0.5491214798113708	397	116	2.3457328933096e-35	1	34.629721442163394	34.629721442163394	TRUE	Enox2	ENOX2	Enox2	0.28093385123107933	0.0644304982544307	64	43	1	1	0	0	FALSE	ENOX2	both_up
REPS2	1.4052480328983984e-39	0.48124415902271117	188	31	4.2876927979795934e-35	1	34.367776338269024	34.367776338269024	TRUE	Reps2	REPS2	Reps2	5.698642416168523e-7	0.40814023227667695	132	25	0.014500765492182424	1	1.8386090708508418	1.8386090708508418	TRUE	REPS2	both_up
VPS8	1.4539715372397513e-39	0.5078406209314523	553	197	4.436357954425929e-35	1	34.35297341938489	34.35297341938489	TRUE	Vps8	VPS8	Vps8	0.4907460383487612	-0.05334036464435171	49	62	1	-1	0	0	FALSE	VPS8	up_down
GRAMD2B	1.4836355444238852e-39	0.32203480646676574	156	21	4.526868773146159e-35	1	34.34420209484085	34.34420209484085	TRUE	Gramd3	GRAMD2B(Gramd3)	Gramd3	0.11000226368634267	0.09894954914894873	26	9	1	1	0	0	FALSE	GRAMD2B(Gramd3)	both_up
FOXN2	1.5925034596778774e-39	0.6192360384495066	394	116	4.85904655616914e-35	1	34.31344893979468	34.31344893979468	TRUE	Foxn2	FOXN2	Foxn2	0.0598357077120443	0.17175044185411098	72	37	1	1	0	0	FALSE	FOXN2	both_up
MAP3K3	1.925715028163312e-39	0.6237615077052407	0.4	121	5.875741693931897e-35	1	34.2309373046731	34.2309373046731	TRUE	Map3k3	MAP3K3	Map3k3	0.013331859854842221	-0.18758610690310917	0.26	339	1	-1	0	0	FALSE	MAP3K3	up_down
LRRC2	2.000182993332296e-39	0.31470392028340527	59	1	6.102958349255502e-35	1	34.214459593954636	34.214459593954636	TRUE	Lrrc2	LRRC2	Lrrc2	0.8676756134496664	-0.0759725074951243	147	143	1	-1	0	0	FALSE	LRRC2	up_down
FOSL2	2.6360438846240746e-39	0.7322644951285926	282	69	8.043097100764977e-35	1	34.094576688220016	34.094576688220016	TRUE	Fosl2	FOSL2	Fosl2	0.6588937589638146	0.28641457072464704	136	0.13	1	1	0	0	TRUE	FOSL2	both_up
MTSS1	2.985443504405452e-39	0.9699888023482184	726	338	9.109185220641916e-35	1	34.040520467154785	34.040520467154785	TRUE	Mtss1	MTSS1	Mtss1	0.08348700218673945	0.20869391027660883	136	0.09	1	1	0	0	FALSE	MTSS1	both_up
GALC	3.412831152277855e-39	0.30165567936061866	194	33	1.0413230411830192e-34	1	33.982414521940306	33.982414521940306	TRUE	Galc	GALC	Galc	0.07680589874172723	0.0776715125620639	125	78	1	1	0	0	FALSE	GALC	both_up
SLCO3A1	3.711220429586253e-39	0.7050908155165136	244	53	1.1323675774753576e-34	1	33.9460125740695	33.9460125740695	TRUE	Slco3a1	SLCO3A1	Slco3a1	0.15975768929451029	0.07371547967224354	19	6	1	1	0	0	FALSE	SLCO3A1	both_up
GRN	5.329531110411327e-39	0.653160359473353	453	152	1.6261465324087041e-34	1	33.788840322610824	33.788840322610824	TRUE	Grn	GRN	Grn	1.6553360933685892e-6	-0.2525983315413769	909	963	0.04212168223185712	-1	1.3754942925334692	-1.3754942925334692	TRUE	GRN	up_down
ATP1B3	5.364575457675602e-39	1.4064883293992794	562	0.23	1.6368392636459797e-34	1	33.785993965877594	33.785993965877594	TRUE	Atp1b3	ATP1B3	Atp1b3	1.584495649027877e-4	-0.24717204754520217	343	506	1	-1	0	0	FALSE	ATP1B3	up_down
KDM7A	5.782696989492348e-39	0.4682842322937726	471	155	1.7644165054339053e-34	1	33.75339888821774	33.75339888821774	TRUE	Kdm7a	KDM7A	Kdm7a	0.04383770617922579	-0.07548909757786282	317	0.41	1	-1	0	0	FALSE	KDM7A	up_down
CLEC4E	6.199255279783371e-39	0.32405166557171894	138	17	1.8915167709675021e-34	1	33.723189803720246	33.723189803720246	TRUE	Clec4e	CLEC4E	Clec4e	0.2854758968638336	0.08679482007283416	15	6	1	1	0	0	FALSE	CLEC4E	both_up
RNF150	7.50873797361379e-39	1.0097088750513032	456	0.16	2.2910661305090396e-34	1	33.63996237493078	33.63996237493078	TRUE	Rnf150	RNF150	Rnf150	0.10747006813101115	-0.00631523270753509	189	134	1	-1	0	0	FALSE	RNF150	up_down
SIPA1L1	7.944751731236288e-39	0.7297699403775173	685	298	2.4241026482348163e-34	1	33.61544899398674	33.61544899398674	TRUE	Sipa1l1	SIPA1L1	Sipa1l1	0.35895275520512016	-0.015392929208461692	113	0.14	1	-1	0	0	FALSE	SIPA1L1	up_down
PCDH12	8.36205257994072e-39	0.2930210594812145	144	18	2.5514294831915125e-34	1	33.59321643026493	33.59321643026493	TRUE	Pcdh12	PCDH12	Pcdh12	0.2718161171018012	0.008872737208552665	4	0	1	1	0	0	FALSE	PCDH12	both_up
GNPDA1	1.2061273521534953e-38	0.36467096624001794	226	45	3.680135776890745e-34	1	33.43413615793881	33.43413615793881	TRUE	Gnpda1	GNPDA1	Gnpda1	0.24613519146852647	0.0894270491590139	162	205	1	1	0	0	FALSE	GNPDA1	both_up
AZI2	2.958896937243874e-38	0.42445034423960515	194	34	9.028186334918508e-34	1	33.04439948599306	33.04439948599306	TRUE	Azi2	AZI2	Azi2	0.5546233324035392	0.04231279301765423	98	112	1	1	0	0	FALSE	AZI2	both_up
CST3	3.0292577820041887e-38	1.0323100391862314	0.6	256	9.242871344451181e-34	1	33.034193092055226	33.034193092055226	TRUE	Cst3	CST3	Cst3	1.0909634539085239e-56	-1.3354126778357793	989	1	2.77606560481563e-52	-1	51.556570274718354	-51.556570274718354	TRUE	CST3	up_down
FOXP2	3.3492555343128415e-38	-2.217261219122232	47	0.41	1.0219248486295341e-33	-1	32.99058104062552	-32.99058104062552	TRUE	Foxp2	FOXP2	Foxp2	0.7492438312007442	0.0854869761484085	15	19	1	1	0	0	FALSE	FOXP2	down_up
TCF4	3.530056378356043e-38	0.787710087604073	721	331	1.0770908021639958e-33	1	32.96774768275914	32.96774768275914	TRUE	Tcf4	TCF4	Tcf4	0.658798750868469	0.1057198010191478	472	503	1	1	0	0	FALSE	TCF4	both_up
TFG	3.794107333992926e-38	0.3472403162228994	268	62	1.1576580297479216e-33	1	32.93641971152996	32.93641971152996	TRUE	Tfg	TFG	Tfg	1.6067444007494358e-4	-0.2646284334156649	121	252	1	-1	0	0	TRUE	TFG	up_down
GIMAP5	4.075955976326758e-38	0.2974699560368017	147	19	1.2436556874968204e-33	1	32.90529983967556	32.90529983967556	TRUE	Gimap5	GIMAP5	Gimap5	0.041959438204326426	-0.05284834803793091	0	16	1	-1	0	0	FALSE	GIMAP5	up_down
POLR2J3	4.4223137985317547e-38	0.40558503196715867	344	95	1.349336386208009e-33	1	32.869879768295185	32.869879768295185	TRUE	Upk3bl	POLR2J3(Upk3bl)	Polr2j	0.4994647870355337	0.02475875717033682	87	71	1	1	0	0	FALSE	POLR2J3(Polr2j)	both_up
PHKB	5.531930188245957e-38	0.5209692726197721	565	209	1.6879025390376064e-33	1	32.77265263352798	32.77265263352798	TRUE	Phkb	PHKB	Phkb	0.6335761562551192	0.02797172248682353	49	59	1	1	0	0	FALSE	PHKB	both_up
FNDC3B	5.961097594200562e-38	0.667822959360383	644	267	1.8188500979424754e-33	1	32.74020309220592	32.74020309220592	TRUE	Fndc3b	FNDC3B	Fndc3b	0.9838958139054493	0.05635311720916325	192	196	1	1	0	0	FALSE	FNDC3B	both_up
RUFY3	6.698809148556249e-38	0.43034633817274104	0.5	171	2.043940647407483e-33	1	32.68953171953422	32.68953171953422	TRUE	Rufy3	RUFY3	Rufy3	0.3199954845243379	0.003736993450202175	68	0.09	1	1	0	0	FALSE	RUFY3	both_up
OLFML2B	8.59678933545647e-38	0.44011855625467144	197	36	2.6230523620344784e-33	1	32.58119303982686	32.58119303982686	TRUE	Olfml2b	OLFML2B	Olfml2b	0.006780867414800776	-0.13530423053158674	15	59	1	-1	0	0	FALSE	OLFML2B	up_down
ITGA4	9.084397959760465e-38	0.6599561176920383	247	55	2.771831505482113e-33	1	32.55723317321731	32.55723317321731	TRUE	Itga4	ITGA4	Itga4	7.944349248492684e-14	0.7147089975509746	238	34	2.021519109771448e-9	1	8.694322148849691	8.694322148849691	TRUE	ITGA4	both_up
RNF149	9.449933729509098e-38	0.9089412875391019	626	0.28	2.883363779547816e-33	1	32.54010056139827	32.54010056139827	TRUE	Rnf149	RNF149	Rnf149	0.9620394462496711	-0.05453101568357588	174	171	1	-1	0	0	FALSE	RNF149	up_down
KIDINS220	1.4319852784724822e-37	0.35478874054671294	447	146	4.369273481675238e-33	1	32.359590771068575	32.359590771068575	TRUE	Kidins220	KIDINS220	Kidins220	3.109861063194783e-5	-0.48774193829173745	121	245	0.7913352461405445	-1	0.10163949032777989	-0.10163949032777989	TRUE	KIDINS220	up_down
SIPA1L3	1.4720594053611908e-37	0.5742504764370756	374	111	4.491547657638065e-33	1	32.347603987869974	32.347603987869974	TRUE	Sipa1l3	SIPA1L3	Sipa1l3	0.9825582753388566	0.025463910366750463	19	19	1	1	0	0	FALSE	SIPA1L3	both_up
SDCBP	2.9989566254553384e-37	0.8028864919216134	544	217	9.150416455589328e-33	1	32.038559139786166	32.038559139786166	TRUE	Sdcbp	SDCBP	Sdcbp	8.556566109644888e-4	0.4464224513209347	585	0.5	1	1	0	0	TRUE	SDCBP	both_up
NPC2	3.087907587825728e-37	0.8668223713563559	521	205	9.421823631973861e-33	1	32.02586502962203	32.02586502962203	TRUE	Npc2	NPC2	Npc2	0.21961022833329874	0.2821324056983836	683	668	1	1	0	0	TRUE	NPC2	both_up
RALB	3.791956767852104e-37	0.3134278670266275	197	36	1.157001849007034e-32	1	31.93666594700079	31.93666594700079	TRUE	Ralb	RALB	Ralb	0.8165768022732216	0.05089963134046249	181	186	1	1	0	0	FALSE	RALB	both_up
MT-ND5	3.8812585841906254e-37	0.984581547454594	794	461	1.1842496192082437e-32	1	31.926556746246014	31.926556746246014	TRUE	mt-Nd5	MT-ND5	mt-Nd5	0.08936605558271646	0.33400121331906796	962	963	1	1	0	0	TRUE	MT-ND5	both_up
RTTN	3.885322134554337e-37	-2.51010440599179	218	531	1.1854894896952193e-32	-1	31.926102292033836	-31.926102292033836	TRUE	Rttn	RTTN	Rttn	0.6833352697601733	0.014695055859559408	23	28	1	1	0	0	FALSE	RTTN	down_up
CPEB2	3.9985770701480264e-37	0.5039779589582523	294	74	1.2200458356435659e-32	1	31.913623853101363	31.913623853101363	TRUE	Cpeb2	CPEB2	Cpeb2	3.211957842361569e-5	-0.36470831431937256	94	0.22	0.8173147925673248	-1	0.08761064072120328	-0.08761064072120328	TRUE	CPEB2	up_down
ABCC3	4.326428842336192e-37	0.6195196846638348	109	0.01	1.320079968373619e-32	1	31.879399759118826	31.879399759118826	TRUE	Abcc3	ABCC3	Abcc3	0.835828721258684	0.008229784823487685	117	121	1	1	0	0	FALSE	ABCC3	both_up
TNFRSF1A	5.187157239876911e-37	0.3576082501267944	353	101	1.582705417031243e-32	1	31.80059991120407	31.80059991120407	TRUE	Tnfrsf1a	TNFRSF1A	Tnfrsf1a	0.0018948194094210301	-0.38865624807820653	317	416	1	-1	0	0	TRUE	TNFRSF1A	up_down
TESK2	6.26501377756743e-37	0.42013646288524775	0.2	37	1.9115810038113742e-32	1	31.71860729389768	31.71860729389768	TRUE	Tesk2	TESK2	Tesk2	0.8939957070022974	-0.04807199943248966	4	3	1	-1	0	0	FALSE	TESK2	up_down
MCL1	6.544584244041202e-37	0.6996743192004389	559	0.22	1.9968835445418517e-32	1	31.699647261838155	31.699647261838155	TRUE	Mcl1	MCL1	Mcl1	3.4592065148340883e-4	-0.41297924285465193	623	0.73	1	-1	0	0	TRUE	MCL1	up_down
NCOA4	6.6207288026490586e-37	0.400696958376053	362	106	2.0201167722642809e-32	1	31.694623525561173	31.694623525561173	TRUE	Ncoa4	NCOA4	Ncoa4	0.12306931366515594	-0.06603475385726895	42	71	1	-1	0	0	FALSE	NCOA4	up_down
APBB1IP	8.266738699946993e-37	-1.4466529002514084	612	747	2.5223473121278267e-32	-1	31.598195113894757	-31.598195113894757	TRUE	Apbb1ip	APBB1IP	Apbb1ip	2.427231285330455e-15	-0.6159208028336298	0.37	696	6.176332728651876e-11	-1	10.209269315922786	-10.209269315922786	TRUE	APBB1IP	both_down
GIMAP8	9.377634363070611e-37	0.3434872679379023	226	47	2.861303796860105e-32	1	31.543436028844322	31.543436028844322	TRUE	Gimap8	GIMAP8	Gimap8	0.05606350981373076	0.02343063886075716	11	0	1	1	0	0	FALSE	GIMAP8	both_up
HNRNPF	1.0885421997866173e-36	0.395521312352089	341	97	3.3213599599889266e-32	1	31.478684054192232	31.478684054192232	TRUE	Hnrnpf	HNRNPF	Hnrnpf	0.6268404442438251	0.21737292750305603	415	0.41	1	1	0	0	FALSE	HNRNPF	both_up
ACVR2A	1.3567723647273241e-36	0.6296257661287181	356	104	4.1397838392560113e-32	1	31.38302233517601	31.38302233517601	TRUE	Acvr2a	ACVR2A	Acvr2a	0.2818000425228875	-0.09257031308919202	15	28	1	-1	0	0	FALSE	ACVR2A	up_down
BCL3	1.5640301742998812e-36	0.3319341765900393	126	15	4.7721688678237977e-32	1	31.32128419679833	31.32128419679833	TRUE	Bcl3	BCL3	Bcl3	0.02705622273271843	0.13054165843416915	79	37	1	1	0	0	FALSE	BCL3	both_up
ZEB2	1.576968272649883e-36	0.917144609884017	0.9	649	4.811645593509323e-32	1	31.31770636854158	31.31770636854158	TRUE	Zeb2	ZEB2	Zeb2	0.5059997245470053	0.2513395079534577	415	401	1	1	0	0	TRUE	ZEB2	both_up
ABCC4	1.845494907596324e-36	-1.9017311307345548	276	585	5.630974062057904e-32	-1	31.249416473144	-31.249416473144	TRUE	Abcc4	ABCC4	Abcc4	0.551528608682627	-0.030367039729867977	15	22	1	-1	0	0	FALSE	ABCC4	both_down
CTSA	2.0175642854666875e-36	0.3193546255000422	218	44	6.155992147815957e-32	1	31.21070194279806	31.21070194279806	TRUE	Ctsa	CTSA	Ctsa	0.01255908194826363	-0.19084729386760158	638	0.77	1	-1	0	0	FALSE	CTSA	up_down
ZNF704	2.8396983293741798e-36	0.4352916497996934	109	0.01	8.664487542586498e-32	1	31.06225711835206	31.06225711835206	TRUE	Zfp704	ZNF704(Zfp704)	Zfp704	0.008613454824171893	0.3174948958744304	125	62	1	1	0	0	TRUE	ZNF704(Zfp704)	both_up
MS4A14	2.9885658660541166e-36	0.455351025794022	159	24	9.11871217050432e-32	1	31.040066492454077	31.040066492454077	TRUE	Ms4a14	MS4A14	Ms4a14	2.8756004535940865e-8	0.3509677435416042	109	6	7.317252914215512e-4	1	3.135651933712005	3.135651933712005	TRUE	MS4A14	both_up
FCGR2A	3.9536919391243636e-36	0.7277290293376251	588	238	1.2063504844656258e-31	1	30.918526497041835	30.918526497041835	TRUE	Fcgr2b	FCGR2A(Fcgr2b)	Fcgr3	2.864093438582966e-6	-0.36740816885633576	826	938	0.07287972163818215	-1	1.1373932948060836	-1.1373932948060836	TRUE	FCGR2A(Fcgr3)	up_down
ATP10A	4.338223578152525e-36	0.3754332612568214	126	15	1.3236787781658983e-31	1	30.878217393896108	30.878217393896108	TRUE	Atp10a	ATP10A	Atp10a	0.11927756540450507	0.019250907987360955	8	0	1	1	0	0	FALSE	ATP10A	both_up
BTG2	4.676156557957512e-36	0.6878178059200275	509	189	1.4267888889639961e-31	1	30.84564028136369	30.84564028136369	TRUE	Btg2	BTG2	Btg2	3.7760073412436936e-9	-0.6510821945839198	475	708	9.608428280528703e-5	-1	4.017347647182489	-4.017347647182489	TRUE	BTG2	up_down
MOB3B	4.909520544039173e-36	0.5663619035570923	285	74	1.4979929083972327e-31	1	30.82449024261201	30.82449024261201	TRUE	Mob3b	MOB3B	Mob3b	0.007008762206724182	0.1049718778079535	38	6	1	1	0	0	FALSE	MOB3B	both_up
CYBB	6.11973274134257e-36	0.8460718934973088	597	257	1.867252854038445e-31	1	30.728796868082995	30.728796868082995	TRUE	Cybb	CYBB	Cybb	2.6322331287725182e-51	2.3544664082201967	766	224	6.697980419474549e-47	1	46.17405612638806	46.17405612638806	TRUE	CYBB	both_up
SLC16A10	7.605769722123101e-36	1.474568642486755	241	57	2.3206724576142008e-31	1	30.63438615204254	30.63438615204254	TRUE	Slc16a10	SLC16A10	Slc16a10	0.921967499873739	0.2583355202919274	72	71	1	1	0	0	TRUE	SLC16A10	both_up
KCNAB2	7.841209750422475e-36	0.4082191253628615	165	26	2.392509919048906e-31	1	30.621146253016416	30.621146253016416	TRUE	Kcnab2	KCNAB2	Kcnab2	0.025977560957595527	0.22722620584322598	0.03	6	1	1	0	0	FALSE	KCNAB2	both_up
EPAS1	8.428192355687267e-36	0.3265805373306253	147	21	2.571610051567299e-31	1	30.589794885394728	30.589794885394728	TRUE	Epas1	EPAS1	Epas1	0.11570406657187757	0.12127086149915671	15	3	1	1	0	0	FALSE	EPAS1	both_up
UACA	8.531540986448592e-36	0.40258852412698454	224	47	2.6031437857851944e-31	1	30.584501842782636	30.584501842782636	TRUE	Uaca	UACA	Uaca	0.05905682266260799	0.07836498531570192	19	3	1	1	0	0	FALSE	UACA	both_up
IFITM3	9.475613789080559e-36	0.7179843578229441	253	61	2.89119927932426e-31	1	30.538921973037688	30.538921973037688	TRUE	Ifitm6	IFITM3(Ifitm6)	Ifitm6	0.06357887577398569	0.17855599875272724	0.03	9	1	1	0	0	FALSE	IFITM3(Ifitm6)	both_up
FCER1G	1.0386261715830128e-35	0.8291165348074208	535	0.21	3.169056174734089e-31	1	30.499070062431407	30.499070062431407	TRUE	Fcer1g	FCER1G	Fcer1g	1.0874169300391484e-10	0.5659651746765975	985	963	2.7670411201776173e-6	1	5.557984386889572	5.557984386889572	TRUE	FCER1G	both_up
PELI2	1.3583204302607476e-35	0.5232109665191655	403	128	4.144507296811593e-31	1	30.382527091409102	30.382527091409102	TRUE	Peli2	PELI2	Peli2	0.023051746067809308	-0.2507329264695322	79	137	1	-1	0	0	TRUE	PELI2	up_down
CEPT1	1.463013010179499e-35	0.3775948733369425	415	132	4.463945296659687e-31	1	30.350281136092075	30.350281136092075	TRUE	Cept1	CEPT1	Cept1	0.033322385028962634	-0.0014925936087599734	226	323	1	-1	0	0	FALSE	CEPT1	up_down
VAMP8	1.5289186969254567e-35	0.370824964249772	294	77	4.665036728058954e-31	1	30.331144932682637	30.331144932682637	TRUE	Vamp8	VAMP8	Vamp8	0.42279329742806065	0.04046053493649504	309	345	1	1	0	0	FALSE	VAMP8	both_up
TPD52L2	2.317640632181896e-35	0.4276224952944196	256	61	7.071585096913401e-31	1	30.150483228114748	30.150483228114748	TRUE	Tpd52l2	TPD52L2	Tpd52l2	0.706055248403188	0.06347915343687116	147	158	1	1	0	0	FALSE	TPD52L2	both_up
ICA1	2.5682996175427714e-35	0.36023133785954997	265	64	7.836395793046504e-31	1	30.105883637200634	30.105883637200634	TRUE	Ica1	ICA1	Ica1	0.05606350981373076	0.028818143907952135	11	0	1	1	0	0	FALSE	ICA1	both_up
FOXO3	2.711297419910673e-35	0.873828602511793	665	302	8.272710687631447e-31	1	30.082352163508023	30.082352163508023	TRUE	Foxo3	FOXO3	Foxo3	0.3909839667611716	0.03367157323964193	109	134	1	1	0	0	FALSE	FOXO3	both_up
HSD17B4	3.709261567592964e-35	0.3400548073077153	303	0.08	1.1317698895039652e-30	1	29.94624186455887	29.94624186455887	TRUE	Hsd17b4	HSD17B4	Hsd17b4	0.0025579403809040044	-0.27634750316612017	136	233	1	-1	0	0	TRUE	HSD17B4	up_down
PTPN12	3.7633618253980794e-35	0.39414421526656773	571	217	1.148276960165462e-30	1	29.939953349076912	29.939953349076912	TRUE	Ptpn12	PTPN12	Ptpn12	0.9844524321464057	0.14824644418689997	113	115	1	1	0	0	FALSE	PTPN12	both_up
FAR1	4.310607218587866e-35	0.4689497175062727	397	129	1.3152524745355297e-30	1	29.88099087244195	29.88099087244195	TRUE	Far1	FAR1	Far1	0.8465266913141181	0.1354362660614179	0.26	261	1	1	0	0	FALSE	FAR1	both_up
PRR5L	4.5035875150261435e-35	0.22726567153312352	91	7	1.3741346225847769e-30	1	29.861970717799252	29.861970717799252	FALSE	Prr5l	PRR5L	Prr5l	0.4876676870368931	-0.019253506422987843	49	62	1	-1	0	0	FALSE	PRR5L	up_down
OSBPL9	4.740009658696285e-35	0.5263147671282706	429	146	1.4462717470614105e-30	1	29.839750097663178	29.839750097663178	TRUE	Osbpl9	OSBPL9	Osbpl9	0.041440925488259506	-0.2279465650391887	151	208	1	-1	0	0	FALSE	OSBPL9	up_down
KITLG	4.954179079521289e-35	0.4223855005185954	74	4	1.5116191207435356e-30	1	29.820557623250863	29.820557623250863	TRUE	Kitl	KITLG(Kitl)	Kitl	0.10377598579165652	-0.05864020690960298	68	106	1	-1	0	0	FALSE	KITLG(Kitl)	up_down
CLTC	5.780693951648668e-35	0.538388499287842	609	255	1.7638053385270415e-30	1	29.753549347247567	29.753549347247567	TRUE	Cltc	CLTC	Cltc	5.382543284362185e-6	0.5707485573465254	823	798	0.13696419641388016	1	0.863392946216335	0.863392946216335	TRUE	CLTC	both_up
SOCS6	5.891079388128026e-35	-1.9965074049706673	326	585	1.7974861429056232e-30	-1	29.745334448974464	-29.745334448974464	TRUE	Socs6	SOCS6	Socs6	0.008810817702504596	-0.21975991117240662	75	143	1	-1	0	0	FALSE	SOCS6	both_down
KCNQ3	6.049042754825191e-35	-1.3033752835871124	382	697	1.845683925352262e-30	-1	29.73384267017276	-29.73384267017276	TRUE	Kcnq3	KCNQ3	Kcnq3	0.11927756540450507	0.018335580673585667	8	0	1	1	0	0	FALSE	KCNQ3	down_up
CYTH4	6.247738176428366e-35	0.4311740493627093	353	105	1.9063098723918232e-30	1	29.71980650299908	29.71980650299908	TRUE	Cyth4	CYTH4	Cyth4	2.0202749968091665e-5	-0.32633267612205774	645	795	0.5140791756880605	-1	0.28896998817135755	-0.28896998817135755	TRUE	CYTH4	up_down
FOSB	6.471971534329247e-35	0.9983142267820204	447	164	1.9747279545545398e-30	1	29.70449272584696	29.70449272584696	TRUE	Fosb	FOSB	Fosb	0.1497660415677513	0.0848937116732682	208	0.27	1	1	0	0	FALSE	FOSB	both_up
RAP2B	7.150178938997953e-35	0.38632370618959766	374	113	2.1816625978670556e-30	1	29.661212413791116	29.661212413791116	TRUE	Rap2b	RAP2B	Rap2b	1.0420452795783349e-10	0.7667372634560057	249	65	2.6515884184150308e-6	1	5.5764938865580485	5.5764938865580485	TRUE	RAP2B	both_up
NSFL1C	8.805858277695026e-35	0.3786016740412821	174	0.03	2.6868434776903064e-30	1	29.570757632694242	29.570757632694242	TRUE	Nsfl1c	NSFL1C	Nsfl1c	0.6980814198079379	0.04814025506799868	215	202	1	1	0	0	FALSE	NSFL1C	both_up
INSR	8.888363073266021e-35	0.5610446043111866	374	115	2.7120173409149286e-30	1	29.566707537872972	29.566707537872972	TRUE	Insr	INSR	Insr	0.0016497444610170458	-0.3715954209376171	49	121	1	-1	0	0	TRUE	INSR	up_down
PPM1L	9.03533191897441e-35	0.689009728337145	332	99	2.756860475117472e-30	1	29.55958521300917	29.55958521300917	TRUE	Ppm1l	PPM1L	Ppm1l	5.086854133707751e-8	-0.4323227969140971	4	115	0.0012944009028632742	-1	2.8879311928050404	-2.8879311928050404	TRUE	PPM1L	up_down
ANKS1A	1.1634992083902613e-34	0.632450849319175	759	357	3.550068784640365e-30	1	29.449763232156076	29.449763232156076	TRUE	Anks1	ANKS1A(Anks1)	Anks1	0.24599403660946417	-0.10640746021437461	49	71	1	-1	0	0	FALSE	ANKS1A(Anks1)	up_down
ATG7	1.3171008859768643e-34	0.7454079375391567	809	435	4.0187382232926084e-30	1	29.395910282407666	29.395910282407666	TRUE	Atg7	ATG7	Atg7	0.00353007615263805	0.22914900248516634	109	47	1	1	0	0	FALSE	ATG7	both_up
MAFB	1.3608228038983425e-34	0.6915719332079819	397	133	4.152142539254623e-30	1	29.381727745971457	29.381727745971457	TRUE	Mafb	MAFB	Mafb	1.811286528356454e-33	-1.3670535439352751	0.46	863	4.608999700055833e-29	-1	28.336393320138466	-28.336393320138466	TRUE	MAFB	up_down
CUEDC1	1.4535989882915821e-34	0.36191502356404437	268	66	4.435221233075275e-30	1	29.353084712267997	29.353084712267997	TRUE	Cuedc1	CUEDC1	Cuedc1	0.3661227442184469	-0.005017834065469688	0	3	1	-1	0	0	FALSE	CUEDC1	up_down
TRA2B	1.601061333341993e-34	0.5489041188760224	609	248	4.885158340293089e-30	1	29.311121355138432	29.311121355138432	TRUE	Tra2b	TRA2B	Tra2b	0.0011796152307981314	-0.37586413020722487	272	388	1	-1	0	0	TRUE	TRA2B	up_down
SPG21	2.704848359162276e-34	0.3445646662425034	229	51	8.253033313475937e-30	1	29.08338640185181	29.08338640185181	TRUE	Spg21	SPG21	Spg21	0.8362834115130496	0.045787126042266535	143	0.14	1	1	0	0	FALSE	SPG21	both_up
TNFSF8	3.3753856913464875e-34	0.545151714688884	235	55	1.0298976821436402e-29	1	28.987205919263424	28.987205919263424	TRUE	Tnfsf8	TNFSF8	Tnfsf8	0.008468951474433429	-0.1288518895253267	11	0.05	1	-1	0	0	FALSE	TNFSF8	up_down
SLC45A4	4.8669442562876985e-34	0.45617159105922267	229	51	1.4850020314785026e-29	1	28.828272952232762	28.828272952232762	TRUE	Slc45a4	SLC45A4	Slc45a4	0.848913245850882	0.11905520131017872	143	0.14	1	1	0	0	FALSE	SLC45A4	both_up
PLD3	5.287665233146706e-34	0.3484257827509022	356	107	1.613372415937723e-29	1	28.79226537252535	28.79226537252535	TRUE	Pld3	PLD3	Pld3	1.4300850031803271e-4	-0.4157997918748252	0.23	366	1	-1	0	0	TRUE	PLD3	up_down
ELF2	6.444596925647673e-34	0.5988766874089939	638	0.27	1.966375413953618e-29	1	28.706333564507982	28.706333564507982	TRUE	Elf2	ELF2	Elf2	0.6914624294307379	-0.09981241990950618	166	174	1	-1	0	0	FALSE	ELF2	up_down
HEXA	7.989952564089483e-34	0.3810414067396728	415	137	2.4378943263549828e-29	1	28.612985123358964	28.612985123358964	TRUE	Hexa	HEXA	Hexa	0.01766353727660611	-0.16576606946191808	638	748	1	-1	0	0	FALSE	HEXA	up_down
MAP7	8.070839769743151e-34	0.3756021284251097	124	15	2.4625746305440303e-29	1	28.608610598945145	28.608610598945145	TRUE	Map7	MAP7	Map7	0.1528618766644802	0.062325817034121406	15	34	1	1	0	0	FALSE	MAP7	both_up
PPP1R21	8.51785010598221e-34	0.444100039603883	412	135	2.598966424337292e-29	1	28.5851993310489	28.5851993310489	TRUE	Ppp1r21	PPP1R21	Ppp1r21	0.11760288455529146	-0.11781171501225407	219	273	1	-1	0	0	FALSE	PPP1R21	up_down
APC	8.682402322220784e-34	0.3026076881583011	421	139	2.649174596556006e-29	1	28.57688941813838	28.57688941813838	TRUE	Apc	APC	Apc	0.06547024103175063	-0.15245815270628582	136	193	1	-1	0	0	FALSE	APC	up_down
DOCK7	8.757284457487302e-34	0.2909341098619822	409	131	2.6720226336685257e-29	1	28.573159867440612	28.573159867440612	TRUE	Dock7	DOCK7	Dock7	0.17656240105811852	-0.12518419284377816	64	93	1	-1	0	0	FALSE	DOCK7	up_down
TTYH3	9.412194767012952e-34	0.43093248941794293	474	169	2.871848867310992e-29	1	28.541838418823858	28.541838418823858	TRUE	Ttyh3	TTYH3	Ttyh3	0.7204854111506678	0.08067458079039747	283	304	1	1	0	0	FALSE	TTYH3	both_up
CYTH1	9.950575239182983e-34	0.6800585709804903	612	0.26	3.036119516979512e-29	1	28.517681136418503	28.517681136418503	TRUE	Cyth1	CYTH1	Cyth1	0.26647998117541577	0.06306871333047481	83	59	1	1	0	0	FALSE	CYTH1	both_up
UNC13B	1.1531182882538561e-33	0.5124823864792664	171	0.03	3.518394521120166e-29	1	28.453655464270554	28.453655464270554	TRUE	Unc13b	UNC13B	Unc13b	0.3380294226341193	-0.08866487122977453	19	31	1	-1	0	0	FALSE	UNC13B	up_down
DUSP22	1.196840686544211e-33	0.2930303104439272	0.25	61	3.6518003027836967e-29	1	28.43749297970575	28.43749297970575	TRUE	Dusp22	DUSP22	Dusp22	0.2022241216810541	0.0815906386020227	91	62	1	1	0	0	FALSE	DUSP22	both_up
ENPP2	1.3734859140478843e-33	0.8180553804390801	147	23	4.190780220942905e-29	1	28.377705114478616	28.377705114478616	TRUE	Enpp2	ENPP2	Enpp2	0.005454722356366578	1.4076035248870584	68	22	1	1	0	0	TRUE	ENPP2	both_up
SKP2	2.9293958686778798e-33	0.29215465601890633	156	25	8.938172674509947e-29	1	28.048751259559026	28.048751259559026	TRUE	Skp2	SKP2	Skp2	0.22923182202319278	-0.12400395731310257	0.03	0.05	1	-1	0	0	FALSE	SKP2	up_down
GDPD1	3.0624515332049877e-33	0.36010243636300854	124	16	9.344152118115059e-29	1	28.029460100077543	28.029460100077543	TRUE	Gdpd1	GDPD1	Gdpd1	0.7525544185590736	0.037597150585137705	15	19	1	1	0	0	FALSE	GDPD1	both_up
BRCA2	3.250431855926919e-33	0.3601135895151157	182	34	9.917717678804216e-29	1	28.0035882586465	28.0035882586465	TRUE	Brca2	BRCA2	Brca2	0.007739385613557938	0.1946299198852625	0.03	3	1	1	0	0	FALSE	BRCA2	both_up
ZFAND5	3.327956986645645e-33	0.5138456300913569	353	112	1.0154262357653191e-28	1	27.993351619835384	27.993351619835384	TRUE	Zfand5	ZFAND5	Zfand5	0.001894135935712653	-0.4315454707397708	336	444	1	-1	0	0	TRUE	ZFAND5	up_down
CNTRL	3.6478796589121077e-33	0.43517412705849523	471	0.17	1.1130410415272624e-28	1	27.953488821487216	27.953488821487216	TRUE	Cntrl	CNTRL	Cntrl	4.926943670547202e-4	-0.41542233501302145	136	239	1	-1	0	0	TRUE	CNTRL	up_down
LAPTM4A	4.344550599646035e-33	0.4302304788484743	0.35	108	1.3256092789639982e-28	1	27.877584464615307	27.877584464615307	TRUE	Laptm4a	LAPTM4A	Laptm4a	0.0947037777483772	0.2922954042585504	679	693	1	1	0	0	TRUE	LAPTM4A	both_up
PECAM1	4.5820716180601125e-33	0.5330985735319812	424	147	1.3980816921025015e-28	1	27.85446745134228	27.85446745134228	TRUE	Pecam1	PECAM1	Pecam1	0.07312882712858756	-0.03511200566470414	11	34	1	-1	0	0	FALSE	PECAM1	up_down
RXRA	4.771839759983916e-33	0.3494172122143308	197	0.04	1.4559837475662925e-28	1	27.83684347281259	27.83684347281259	TRUE	Rxra	RXRA	Rxra	0.4589249244373647	0.12909919451770435	121	102	1	1	0	0	FALSE	RXRA	both_up
ADIPOR1	4.8489463947222746e-33	0.2878089901638278	229	53	1.4795105239576603e-28	1	27.82988194129721	27.82988194129721	TRUE	Adipor1	ADIPOR1	Adipor1	0.8383001153759558	0.16247435287029732	317	0.32	1	1	0	0	FALSE	ADIPOR1	both_up
JAK1	5.42374848705768e-33	0.41671593776775984	674	283	1.6548941383710394e-28	1	27.781229782306244	27.781229782306244	TRUE	Jak1	JAK1	Jak1	0.79773580134275	0.2039189143786866	445	447	1	1	0	0	FALSE	JAK1	both_up
RCBTB2	5.5888100061175645e-33	0.47145954553351077	329	98	1.7052577090665912e-28	1	27.76820997844979	27.76820997844979	TRUE	Rcbtb2	RCBTB2	Rcbtb2	0.005237166226339571	-0.0721252689280103	234	345	1	-1	0	0	FALSE	RCBTB2	up_down
MAP3K1	5.761849850659127e-33	0.37559209930133575	474	169	1.758055626433113e-28	1	27.754967387583775	27.754967387583775	TRUE	Map3k1	MAP3K1	Map3k1	0.6463810185133287	0.16110561848872507	275	264	1	1	0	0	FALSE	MAP3K1	both_up
IGF2R	6.271725088100962e-33	0.4792897067751287	332	99	1.9136287588813656e-28	1	27.71814231086809	27.71814231086809	TRUE	Igf2r	IGF2R	Igf2r	0.2601524160387965	-0.006495052181491344	4	12	1	-1	0	0	FALSE	IGF2R	up_down
SYNE1	6.512870695654546e-33	0.489366153365113	0.3	85	1.9872071066581152e-28	1	27.70175686837505	27.70175686837505	TRUE	Syne1	SYNE1	Syne1	0.0010540047470491824	0.0853255431426557	57	9	1	1	0	0	FALSE	SYNE1	both_up
IL15	6.836543837541263e-33	0.5771758596499901	188	38	2.08596625571059e-28	1	27.680692721353985	27.680692721353985	TRUE	Il15	IL15	Il15	0.2888884230037684	-0.09941161893559122	0.03	47	1	-1	0	0	FALSE	IL15	up_down
DDX39B	8.778004244728754e-33	0.29453647851324416	294	82	2.6783446551516376e-28	1	27.57213353777979	27.57213353777979	TRUE	Ddx39b	DDX39B	Ddx39b	3.8739208703438615e-6	-0.40704442355829173	362	559	0.0985757904667699	-1	1.0062297316883697	-1.0062297316883697	TRUE	DDX39B	up_down
ZNF804A	9.789343406219202e-33	0.9829242587828821	232	56	2.986924460105603e-28	1	27.524775760648012	27.524775760648012	TRUE	Zfp804a	ZNF804A(Zfp804a)	Zfp804a	0.2718161171018012	0.020356412661107607	4	0	1	1	0	0	FALSE	ZNF804A(Zfp804a)	both_up
INPP4B	1.1264989824251652e-32	0.5175192736215627	182	35	3.437173695175664e-28	1	27.46379852053945	27.46379852053945	TRUE	Inpp4b	INPP4B	Inpp4b	0.3286580563486972	-0.06090221475107388	0.06	81	1	-1	0	0	FALSE	INPP4B	up_down
TRAM2	1.144862173707061e-32	0.25937915132054046	106	11	3.4932034644149843e-28	1	27.456776117798015	27.456776117798015	TRUE	Tram2	TRAM2	Tram2	0.03312908627556625	-0.08444599679959128	19	53	1	-1	0	0	FALSE	TRAM2	up_down
CLMN	1.2155057053494003e-32	0.2509979821021471	74	4	3.70875100816209e-28	1	27.430772322619376	27.430772322619376	TRUE	Clmn	CLMN	Clmn	0.07387213823456829	-0.13940218347136377	53	0.09	1	-1	0	0	FALSE	CLMN	up_down
PSTPIP2	1.3606758722220806e-32	0.4974547297775125	326	97	4.151694221324012e-28	1	27.38177464043945	27.38177464043945	TRUE	Pstpip2	PSTPIP2	Pstpip2	0.45662345203324706	0.011001015897843535	8	3	1	1	0	0	FALSE	PSTPIP2	both_up
NPHP3	1.3952481942173922e-32	0.3560288439103069	238	57	4.257181290196107e-28	1	27.370877855189235	27.370877855189235	TRUE	Nphp3	NPHP3	Nphp3	0.6848407968663532	0.0029659621684957095	4	6	1	1	0	0	FALSE	NPHP3	both_up
ATRN	1.412605097460703e-32	0.503623514878166	532	205	4.310140673372097e-28	1	27.365508555205334	27.365508555205334	TRUE	Atrn	ATRN	Atrn	0.08456826118708852	-0.11232209819271957	23	0.05	1	-1	0	0	FALSE	ATRN	up_down
EPS8	1.5209328636650646e-32	0.7185885669732457	679	316	4.640670353614845e-28	1	27.333419280253818	27.333419280253818	TRUE	Eps8	EPS8	Eps8	6.005040513020222e-8	0.5055254767160876	147	25	0.0015280426089431258	1	2.815864535439075	2.815864535439075	TRUE	EPS8	both_up
IPMK	1.5806550026879138e-32	0.44657890747865103	356	0.11	4.822894544201363e-28	1	27.31669223411215	27.31669223411215	TRUE	Ipmk	IPMK	Ipmk	0.015608977156379126	-0.13593023636930796	72	134	1	-1	0	0	FALSE	IPMK	up_down
ANKRD12	1.939225810731487e-32	0.6795508248422206	744	374	5.916965793703913e-28	1	27.227900941395387	27.227900941395387	TRUE	Ankrd12	ANKRD12	Ankrd12	0.048970432868529104	-0.12802420677027193	0.14	199	1	-1	0	0	FALSE	ANKRD12	up_down
GFOD1	2.0798894721150338e-32	0.4742667911731359	126	17	6.346158757317391e-28	1	27.197489067665092	27.197489067665092	TRUE	Gfod1	GFOD1	Gfod1	0.2718161171018012	0.010273668330240297	4	0	1	1	0	0	FALSE	GFOD1	both_up
CALU	2.1638493626059444e-32	0.3841655518846242	271	72	6.602337175183257e-28	1	27.180302300426437	27.180302300426437	TRUE	Calu	CALU	Calu	0.0010246784239367876	-0.31892011677150617	75	165	1	-1	0	0	TRUE	CALU	up_down
ELL	2.2095243994303346e-32	0.3360584774922437	338	101	6.741700847541837e-28	1	27.171230522527637	27.171230522527637	TRUE	Ell	ELL	Ell	0.015586057500595506	-0.16258460789325624	34	81	1	-1	0	0	FALSE	ELL	up_down
HTT	2.305596292808318e-32	0.35330640439847905	418	0.14	7.03483540861674e-28	1	27.1527460591341	27.1527460591341	TRUE	Htt	HTT	Htt	0.2067765318075286	-0.0053108011666662125	57	84	1	-1	0	0	FALSE	HTT	up_down
TXK	3.164674196262183e-32	0.3599248160627717	0.1	0.01	9.656053907635174e-28	1	27.01520031833292	27.01520031833292	TRUE	Txk	TXK	Txk	0.19997518542736128	-0.025404428677487392	0	6	1	-1	0	0	FALSE	TXK	up_down
WBP1L	3.488274912359417e-32	0.3653516420629952	482	175	1.0643424412591054e-27	1	26.97291861976464	26.97291861976464	TRUE	Wbp1l	WBP1L	Wbp1l	1.8769086477720664e-4	-0.2904625120974783	83	189	1	-1	0	0	TRUE	WBP1L	up_down
TBC1D15	3.640994154837764e-32	0.1887230168634435	365	113	1.1109401365240985e-27	1	26.954309342569218	26.954309342569218	FALSE	Tbc1d15	TBC1D15	Tbc1d15	0.36546526340716806	-0.10268530851885932	106	127	1	-1	0	0	FALSE	TBC1D15	up_down
MTM1	4.3563940474440665e-32	0.3233843620751993	0.2	42	1.3292229517561337e-27	1	26.87640216834504	26.87640216834504	TRUE	Mtm1	MTM1	Mtm1	0.9013425845867697	-0.012587066698784344	26	28	1	-1	0	0	FALSE	MTM1	up_down
CNTLN	4.8662598159236336e-32	0.34489827086871405	435	149	1.484793195034619e-27	1	26.828334031538525	26.828334031538525	TRUE	Cntln	CNTLN	Cntln	0.11955202635514617	0.12307940442325142	53	28	1	1	0	0	FALSE	CNTLN	both_up
CCAR1	5.209322472263511e-32	0.28995608697317066	421	144	1.5894684727370425e-27	1	26.798748081937394	26.798748081937394	TRUE	Ccar1	CCAR1	Ccar1	0.0048750021059088735	-0.2262287918279342	166	264	1	-1	0	0	FALSE	CCAR1	up_down
NRDC	7.605453569382209e-32	0.37013416468693805	453	163	2.3205759930898995e-27	1	26.63440420494837	26.63440420494837	TRUE	Nrd1	NRDC(Nrd1)	Nrd1	0.0979236124889619	-0.03045813376412554	177	236	1	-1	0	0	FALSE	NRDC(Nrd1)	up_down
EDEM3	7.778769890783108e-32	0.3258514994607703	326	97	2.373458269075742e-27	1	26.624618399786975	26.624618399786975	TRUE	Edem3	EDEM3	Edem3	0.004600332143056838	-0.21580815416494872	45	109	1	-1	0	0	FALSE	EDEM3	up_down
FLI1	8.491865547297913e-32	0.5309851661221923	647	275	2.591038015791539e-27	1	26.586526214985085	26.586526214985085	TRUE	Fli1	FLI1	Fli1	0.6455181032928123	0.16547582821992868	268	286	1	1	0	0	FALSE	FLI1	both_up
CNEP1R1	8.896450779346505e-32	0.20310381949208095	194	0.04	2.7144850617942056e-27	1	26.566312543987376	26.566312543987376	FALSE	Cnep1r1	CNEP1R1	Cnep1r1	0.7166656459633429	0.11683829169341292	113	106	1	1	0	0	FALSE	CNEP1R1	both_up
RELL1	1.0077853447029337e-31	0.3094963286073874	335	0.1	3.074954643757591e-27	1	26.512161285778344	26.512161285778344	TRUE	Rell1	RELL1	Rell1	2.539494187197106e-4	0.2787032359900834	83	19	1	1	0	0	TRUE	RELL1	both_up
SRSF7	1.0248026837402898e-31	0.6585147903382628	371	126	3.1268779486283722e-27	1	26.504889070235063	26.504889070235063	TRUE	Srsf7	SRSF7	Srsf7	0.06743263829864837	-0.015532313049936075	313	391	1	-1	0	0	FALSE	SRSF7	up_down
PIKFYVE	1.0431609710865711e-31	0.30703199497153566	421	144	3.1828927549793458e-27	1	26.497177994337004	26.497177994337004	TRUE	Pikfyve	PIKFYVE	Pikfyve	0.02783452143250898	-0.10503443780010274	72	127	1	-1	0	0	FALSE	PIKFYVE	up_down
MCOLN1	1.0647790603081253e-31	0.25571923475780745	171	31	3.248853868812152e-27	1	26.48826982247951	26.48826982247951	TRUE	Mcoln1	MCOLN1	Mcoln1	0.2813560745734409	0.0059641640046418365	64	0.09	1	1	0	0	FALSE	MCOLN1	both_up
PRKACB	1.1375041390914682e-31	0.41266283383261426	344	108	3.470752629195888e-27	1	26.459576338677653	26.459576338677653	TRUE	Prkacb	PRKACB	Prkacb	0.02862009193604358	0.40559637626205114	332	255	1	1	0	0	TRUE	PRKACB	both_up
CLIC4	1.2588333069137206e-31	0.6685493789504813	259	69	3.840952186055144e-27	1	26.41556109909925	26.41556109909925	TRUE	Clic4	CLIC4	Clic4	1.8824709847567436e-6	0.5666623802926007	0.26	112	0.0479013566781201	1	1.319652186178809	1.319652186178809	TRUE	CLIC4	both_up
LATS2	1.3274286654638573e-31	0.4429974318722072	226	54	4.0502503440633214e-27	1	26.39251813241863	26.39251813241863	TRUE	Lats2	LATS2	Lats2	0.5115335267712091	0.09634500180607497	109	127	1	1	0	0	FALSE	LATS2	both_up
GDAP2	1.6996346890731455e-31	0.29112388429775343	262	68	5.1859253632999815e-27	1	26.285173737960076	26.285173737960076	TRUE	Gdap2	GDAP2	Gdap2	3.670017851887986e-4	-0.28979758319833576	45	0.13	1	-1	0	0	TRUE	GDAP2	up_down
IQCK	1.7746857476830358e-31	0.23492593732581354	79	6	5.414921153330479e-27	1	26.266407862754782	26.266407862754782	FALSE	Iqck	IQCK	Iqck	0.8901650173690755	0.02584395973164484	4	3	1	1	0	0	FALSE	IQCK	both_up
SPOP	1.933357420458572e-31	0.2918944915245021	338	102	5.899060161303195e-27	1	26.22921717467527	26.22921717467527	TRUE	Spop	SPOP	Spop	0.1010707412845684	0.3301696815507442	0.26	208	1	1	0	0	TRUE	SPOP	both_up
KMO	1.983312701841799e-31	0.38842189688558665	153	26	6.0514837158596974e-27	1	26.218138131031804	26.218138131031804	TRUE	Kmo	KMO	Kmo	1.135645888585173e-5	0.3459311997340521	75	6	0.2889764528093831	1	0.5391375442039595	0.5391375442039595	TRUE	KMO	both_up
C3	2.0143913092334864e-31	-1.6672098867414367	262	543	6.146310762733214e-27	-1	26.211385485223758	-26.211385485223758	TRUE	C3	C3	C3	0.634892801140532	0.07918850547545438	42	34	1	1	0	0	FALSE	C3	down_up
RSRP1	2.0440221102750047e-31	0.3050147532912578	441	157	6.236720262871094e-27	1	26.205043735027914	26.205043735027914	TRUE	Rsrp1	RSRP1	Rsrp1	0.0038220608912252767	-0.2274135031050788	642	755	1	-1	0	0	FALSE	RSRP1	up_down
ATP6V1C1	2.6099337799987695e-31	0.33119263046066694	388	129	7.963429949532245e-27	1	26.098899835866288	26.098899835866288	TRUE	Atp6v1c1	ATP6V1C1	Atp6v1c1	3.9014546243192717e-4	-0.34259025759491246	204	323	1	-1	0	0	TRUE	ATP6V1C1	up_down
PSTPIP1	2.789021818010846e-31	0.2748219547912842	97	0.01	8.509863371114692e-27	1	26.070077412611923	26.070077412611923	TRUE	Pstpip1	PSTPIP1	Pstpip1	2.682637285862692e-6	0.37387095001056303	98	12	0.06826238837606206	1	1.1658185206223028	1.1658185206223028	TRUE	PSTPIP1	both_up
EIF2AK4	2.9678500582012603e-31	0.3985254639154534	324	98	9.055504097583685e-27	1	26.043087368574078	26.043087368574078	TRUE	Eif2ak4	EIF2AK4	Eif2ak4	0.008919642333030442	-0.14620897986208367	26	75	1	-1	0	0	FALSE	EIF2AK4	up_down
JARID2	3.3202862382588143e-31	0.5963245538866868	665	304	1.0130857370175294e-26	1	25.99435379892603	25.99435379892603	TRUE	Jarid2	JARID2	Jarid2	0.2316131524538232	-0.1350476326552867	83	112	1	-1	0	0	FALSE	JARID2	up_down
MEF2A	3.4431610368451857e-31	-0.8849621760724906	918	917	1.050577295562203e-26	-1	25.978571989139798	-25.978571989139798	TRUE	Mef2a	MEF2A	Mef2a	3.066884797061434e-9	-0.5362882164169305	468	677	7.803995054602525e-5	-1	4.107683014490169	-4.107683014490169	TRUE	MEF2A	both_down
SYNJ1	4.423077947731069e-31	0.4290660328265783	397	135	1.3495695434117036e-26	1	25.86980473130622	25.86980473130622	TRUE	Synj1	SYNJ1	Synj1	0.635292463593417	0.08860933474404886	343	0.37	1	1	0	0	FALSE	SYNJ1	both_up
CREM	5.6993924481960364e-31	0.713119438002586	547	229	1.7389986237935747e-26	1	25.759700761688542	25.759700761688542	TRUE	Crem	CREM	Crem	0.9568974417776261	-0.01496611441895701	49	0.05	1	-1	0	0	FALSE	CREM	up_down
TMEM164	7.954123645803668e-31	0.2962985146027881	288	0.08	2.426962206807615e-26	1	25.614936986545157	25.614936986545157	TRUE	Tmem164	TMEM164	Tmem164	0.0307818006340919	-0.13329987460930848	75	127	1	-1	0	0	FALSE	TMEM164	up_down
VPS41	8.60283103606145e-31	0.27448939754643165	388	0.13	2.62489580572307e-26	1	25.580887931076163	25.580887931076163	TRUE	Vps41	VPS41	Vps41	0.5942892452952108	-0.056699094650575044	125	0.14	1	-1	0	0	FALSE	VPS41	up_down
PXK	9.06690254707862e-31	0.3192270927250022	182	37	2.766493305164628e-26	1	25.55807037642889	25.55807037642889	TRUE	Pxk	PXK	Pxk	0.3065310136963147	-0.05785200467291135	75	99	1	-1	0	0	FALSE	PXK	up_down
ACBD6	1.0123612753133955e-30	0.2482849499450439	403	137	3.0889167232362323e-26	1	25.510193800059344	25.510193800059344	FALSE	Acbd6	ACBD6	Acbd6	0.18703616855086042	-0.15681214946429478	132	165	1	-1	0	0	FALSE	ACBD6	up_down
SLC38A7	1.0353805209469368e-30	0.2462393273402149	135	21	3.1591530455132933e-26	1	25.50042933414174	25.50042933414174	FALSE	Slc38a7	SLC38A7	Slc38a7	0.21807553758115553	-0.0754323902422655	102	134	1	-1	0	0	FALSE	SLC38A7	up_down
NR3C1	1.0467611817771325e-30	0.5762966044344249	0.65	0.29	3.1938777178383865e-26	1	25.49568171546261	25.49568171546261	TRUE	Nr3c1	NR3C1	Nr3c1	0.09386068196663762	-0.11480184281066341	449	512	1	-1	0	0	FALSE	NR3C1	up_down
ASAP1	1.2812363144961441e-30	0.4824280739396771	653	296	3.909308242790635e-26	1	25.407900084782572	25.407900084782572	TRUE	Asap1	ASAP1	Asap1	1.144119131325309e-4	-0.41928486224114025	143	267	1	-1	0	0	TRUE	ASAP1	up_down
PHIP	1.4470231489121315e-30	0.5081437262712216	591	252	4.415157031960696e-26	1	25.35505384544967	25.35505384544967	TRUE	Phip	PHIP	Phip	7.332807483308096e-4	-0.4207782078057002	245	363	1	-1	0	0	TRUE	PHIP	up_down
BCAT1	1.4566337541839815e-30	0.429854068422864	462	171	4.444480910766164e-26	1	25.352178954773464	25.352178954773464	TRUE	Bcat1	BCAT1	Bcat1	0.3661227442184469	-0.01024729971826083	0	3	1	-1	0	0	FALSE	BCAT1	up_down
MPP1	1.5161378601943041e-30	0.36053204251676696	335	105	4.6260398390248606e-26	1	25.334790631445607	25.334790631445607	TRUE	Mpp1	MPP1	Mpp1	4.3515507655663166e-8	0.725970642307044	283	115	0.0011072956078060049	1	2.9557364227518876	2.9557364227518876	TRUE	MPP1	both_up
KLF2	1.6815305456080996e-30	0.564339518671833	309	94	5.1306860007594336e-26	1	25.28982456346005	25.28982456346005	TRUE	Klf2	KLF2	Klf2	2.7369799965325592e-5	-0.6707896734391903	336	497	0.696451929917675	-1	0.15710885381567719	-0.15710885381567719	TRUE	KLF2	up_down
CD63	1.6924257718393223e-30	0.7229259240209733	462	182	5.16392951503614e-26	1	25.28701969425995	25.28701969425995	TRUE	Cd63	CD63	Cd63	8.658280336227462e-5	0.5181924430218279	675	575	1	1	0	0	TRUE	CD63	both_up
PPIP5K2	1.7346545338953724e-30	0.29235791788739296	388	131	5.29277791382156e-26	1	25.276316328722753	25.276316328722753	TRUE	Ppip5k2	PPIP5K2	Ppip5k2	0.8510731565071773	0.0019832087729821646	49	53	1	1	0	0	FALSE	PPIP5K2	both_up
LGALS3	1.8391588197104863e-30	0.32751331797094585	191	41	5.611641390700636e-26	1	25.250910090141197	25.250910090141197	TRUE	Lgals3	LGALS3	Lgals3	0.9811186464753126	0.20969407347136182	106	109	1	1	0	0	FALSE	LGALS3	both_up
GALNT14	1.9675683335689592e-30	0.22232857063740138	44	1	6.003444499385609e-26	1	25.221599499975184	25.221599499975184	FALSE	Galnt14	GALNT14	Galnt14	0.06486109634512695	0.05781884999651458	45	19	1	1	0	0	FALSE	GALNT14	both_up
EWSR1	1.9711010889915058e-30	0.3774615745283758	376	128	6.014223642730882e-26	1	25.22082042641873	25.22082042641873	TRUE	Ewsr1	EWSR1	Ewsr1	3.7010062911553076e-5	-0.3896370040477224	257	407	0.9417580608473796	-1	0.026060653825460207	-0.026060653825460207	TRUE	EWSR1	up_down
SETDB2	2.042699530098238e-30	0.3889186049734329	221	52	6.232684806235744e-26	1	25.205324835304978	25.205324835304978	TRUE	Setdb2	SETDB2	Setdb2	0.742760421106286	-0.0037381363595277023	23	19	1	-1	0	0	FALSE	SETDB2	up_down
ADGRG7	2.0611416823057733e-30	0.20492253663136412	112	14	6.288955501051375e-26	1	25.201421478210904	25.201421478210904	FALSE	Adgrg7	ADGRG7	Adgrg7	0.2718161171018012	0.006910513167157121	4	0	1	1	0	0	FALSE	ADGRG7	both_up
FBLN5	2.1460103737561194e-30	0.08147522601762482	41	0	6.547906852404672e-26	1	25.18389750729528	25.18389750729528	FALSE	Fbln5	FBLN5	Fbln5	0.11927756540450507	0.025651280572163176	8	0	1	1	0	0	FALSE	FBLN5	both_up
GLMP	2.211325755012382e-30	0.22069862981491395	124	17	6.74719714369378e-26	1	25.170876600180037	25.170876600180037	FALSE	Glmp	GLMP	Glmp	0.02915132711956129	-0.1253257168441202	264	351	1	-1	0	0	FALSE	GLMP	up_down
MVB12B	2.819738863734547e-30	0.30023856789200054	418	144	8.603587221026849e-26	1	25.065320434166797	25.065320434166797	TRUE	Mvb12b	MVB12B	Mvb12b	0.10513209040676386	-0.07654067457861014	128	177	1	-1	0	0	FALSE	MVB12B	up_down
ICE2	2.8549759884729255e-30	0.42676842715283186	268	74	8.711102736028591e-26	1	25.059926864296784	25.059926864296784	TRUE	Ice2	ICE2	Ice2	0.056074146461758775	-0.16176443885645264	38	75	1	-1	0	0	FALSE	ICE2	up_down
RFX7	2.934253195775427e-30	0.4327470707756229	403	139	8.952993350949983e-26	1	25.04803173804108	25.04803173804108	TRUE	Rfx7	RFX7	Rfx7	0.47394498793316153	-0.10903951581832771	49	62	1	-1	0	0	FALSE	RFX7	up_down
CD59	3.069670814516763e-30	0.28768500961425536	276	76	9.366179589253547e-26	1	25.028437519213124	25.028437519213124	TRUE	Cd59b	CD59(Cd59b)	Cd59b	0.2718161171018012	0.0099738357483977	4	0	1	1	0	0	FALSE	CD59(Cd59b)	both_up
PPP1R12B	3.155328926966795e-30	0.4917870781624931	297	88	9.627539621961085e-26	1	25.016484685370653	25.016484685370653	TRUE	Ppp1r12b	PPP1R12B	Ppp1r12b	0.06357096053356581	-0.14031316968828425	15	0.04	1	-1	0	0	FALSE	PPP1R12B	up_down
ARHGAP4	3.2835027088751325e-30	0.36713139522175386	279	79	1.0018623465319805e-25	1	24.99919194538329	24.99919194538329	TRUE	Arhgap4	ARHGAP4	Arhgap4	0.012162893802365978	-0.1898456826954788	26	71	1	-1	0	0	FALSE	ARHGAP4	up_down
HERC3	3.289887647265161e-30	0.4220300817966167	374	125	1.003810518933546e-25	1	24.998348257656893	24.998348257656893	TRUE	Herc3	HERC3	Herc3	0.16586407965687325	-0.03335122590825667	8	22	1	-1	0	0	FALSE	HERC3	up_down
GAS7	3.76722216209686e-30	0.4448019877165026	603	258	1.1494548260989938e-25	1	24.939508091955762	24.939508091955762	TRUE	Gas7	GAS7	Gas7	5.297044877838727e-11	0.6937940702380718	174	19	1.3478860396148425e-6	1	5.8703468247581165	5.8703468247581165	TRUE	GAS7	both_up
TBRG1	4.1157431811367984e-30	0.29648108263008716	268	74	1.25579555942846e-25	1	24.90108105696737	24.90108105696737	TRUE	Tbrg1	TBRG1	Tbrg1	0.5174528141096565	0.13998956076188343	72	59	1	1	0	0	FALSE	TBRG1	both_up
LRRC37B	4.128915107812482e-30	0.20612334278860492	0.15	26	1.2598145776957445e-25	1	24.899693370604187	24.899693370604187	FALSE	Gm884	LRRC37B(Gm884)	Gm884	0.2718161171018012	0.004209970111956118	4	0	1	1	0	0	FALSE	LRRC37B(Gm884)	both_up
NASP	4.746143196180421e-30	0.48048936862578495	341	111	1.44814321201857e-25	1	24.839188487093356	24.839188487093356	TRUE	Nasp	NASP	Nasp	0.43209276604275176	0.07207748626018196	57	75	1	1	0	0	FALSE	NASP	both_up
GYPC	4.885441155144094e-30	0.36001047147675735	353	116	1.490645805257566e-25	1	24.826625537697907	24.826625537697907	TRUE	Gypc	GYPC	Gypc	0.2718161171018012	0.009019361789570777	4	0	1	1	0	0	FALSE	GYPC	both_up
TMOD3	5.175759381791032e-30	0.30912287662659566	379	127	1.5792277025720798e-25	1	24.801555246279893	24.801555246279893	TRUE	Tmod3	TMOD3	Tmod3	0.9351411030948508	-0.035231687601873896	192	193	1	-1	0	0	FALSE	TMOD3	up_down
VPS36	5.652730591273673e-30	0.2952632083543192	332	104	1.724761158009423e-25	1	24.763271036787952	24.763271036787952	TRUE	Vps36	VPS36	Vps36	0.21643266165794117	0.0036409437210523365	64	93	1	1	0	0	FALSE	VPS36	both_up
IDH1	6.01064192958957e-30	0.3199668656584985	265	72	1.8339670655563696e-25	1	24.73660846767121	24.73660846767121	TRUE	Idh1	IDH1	Idh1	0.7091021931581896	0.05983745452239525	98	109	1	1	0	0	FALSE	IDH1	both_up
CYBRD1	6.389717411776132e-30	0.33721972764191754	238	0.06	1.9496305766811335e-25	1	24.71004767259038	24.71004767259038	TRUE	Cybrd1	CYBRD1	Cybrd1	0.19997518542736128	-0.017133774783568697	0	6	1	-1	0	0	FALSE	CYBRD1	up_down
USP32	6.84386503878166e-30	0.4209844722299536	606	254	2.08820010063306e-25	1	24.680227887644424	24.680227887644424	TRUE	Usp32	USP32	Usp32	0.7186193609891265	-0.03529116412438166	91	99	1	-1	0	0	FALSE	USP32	up_down
ATP6AP2	7.155358906118744e-30	0.32523586104436064	347	111	2.1832431094349512e-25	1	24.6608979018504	24.6608979018504	TRUE	Atp6ap2	ATP6AP2	Atp6ap2	0.04690200670608196	-0.05317077908190848	404	475	1	-1	0	0	FALSE	ATP6AP2	up_down
STX2	7.167768211710229e-30	0.22277222194323804	156	28	2.187029436757025e-25	1	24.6601453714502	24.6601453714502	FALSE	Stx2	STX2	Stx2	0.0019957788666174077	-0.19439325559589715	79	165	1	-1	0	0	FALSE	STX2	up_down
IFI44	8.494862862354989e-30	0.3365717259728895	259	0.07	2.5919525565617544e-25	1	24.58637295211163	24.58637295211163	TRUE	Ifi44	IFI44	Ifi44	0.007953409444075433	0.1210816141621537	0.03	3	1	1	0	0	FALSE	IFI44	both_up
HSDL2	8.499551940306299e-30	0.4399277116004674	191	42	2.593383288026258e-25	1	24.586133292111	24.586133292111	TRUE	Hsdl2	HSDL2	Hsdl2	0.6023021070102201	0.03844694163512441	53	43	1	1	0	0	FALSE	HSDL2	both_up
CYP1B1	8.587537235929112e-30	0.21466190184499634	76	6	2.6202293614266907e-25	1	24.58166069110691	24.58166069110691	FALSE	Cyp1b1	CYP1B1	Cyp1b1	0.11927756540450507	0.026125048937256756	8	0	1	1	0	0	FALSE	CYP1B1	both_up
TOX	1.1296934916122951e-29	0.422996061745392	121	17	3.4469207816074346e-25	1	24.46256869759179	24.46256869759179	TRUE	Tox	TOX	Tox	0.3661227442184469	-0.011765449871183291	0	3	1	-1	0	0	FALSE	TOX	up_down
SFMBT2	1.2786813470090156e-29	-1.03714294944072	744	0.84	3.9015125259939083e-25	-1	24.40876699442285	-24.40876699442285	TRUE	Sfmbt2	SFMBT2	Sfmbt2	0.03852422211818791	-0.07617575632150482	4	25	1	-1	0	0	FALSE	SFMBT2	both_down
FNBP4	1.3188283688402285e-29	0.43237725728827703	421	153	4.0240091190053053e-25	1	24.39534104377489	24.39534104377489	TRUE	Fnbp4	FNBP4	Fnbp4	4.762570315911125e-4	-0.31602252601172076	143	258	1	-1	0	0	TRUE	FNBP4	up_down
HLA-DMA	1.3862420871035564e-29	0.5139992491702298	0.4	0.14	4.229701856170372e-25	1	24.373690244157675	24.373690244157675	TRUE	H2-DMa	HLA-DMA(H2-DMa)	H2-DMa	0.029543042668124794	0.48953596089168894	438	391	1	1	0	0	TRUE	HLA-DMA(H2-DMa)	both_up
CD164	1.4542598190573428e-29	0.18876227629589826	432	156	4.437237559907764e-25	1	24.352887319492766	24.352887319492766	FALSE	Cd164	CD164	Cd164	4.154952363941457e-23	-1.0896652056016585	355	745	1.0572691785285433e-18	-1	17.97581442814505	-17.97581442814505	TRUE	CD164	up_down
RAB8B	1.4955601138074157e-29	0.48803688225548547	503	201	4.563253019249186e-25	1	24.34072545018038	24.34072545018038	TRUE	Rab8b	RAB8B	Rab8b	0.37405953675597237	0.1104922707933742	343	388	1	1	0	0	FALSE	RAB8B	both_up
CPEB4	1.6183380957418756e-29	0.7451635040415807	632	303	4.937873197727611e-25	1	24.306460066739902	24.306460066739902	TRUE	Cpeb4	CPEB4	Cpeb4	0.09106297212674637	-0.01631647163560207	98	149	1	-1	0	0	FALSE	CPEB4	up_down
CD47	2.146910312883312e-29	0.3458902461294753	344	111	6.550652746669562e-25	1	24.18371542212239	24.18371542212239	TRUE	Cd47	CD47	Cd47	0.00790249356904633	0.4121808227909145	577	525	1	1	0	0	TRUE	CD47	both_up
VGLL4	2.375336247085712e-29	0.2744983507097777	294	85	7.247625957107924e-25	1	24.13980422826664	24.13980422826664	TRUE	Vgll4	VGLL4	Vgll4	0.016499363836220898	-0.25003899394303536	102	168	1	-1	0	0	TRUE	VGLL4	up_down
HELZ	2.809537134902647e-29	0.45903204323180735	668	0.3	8.572459706014957e-25	1	24.066894547565774	24.066894547565774	TRUE	Helz	HELZ	Helz	0.0011019072565428322	-0.2640101323007944	143	248	1	-1	0	0	TRUE	HELZ	up_down
MXI1	2.8515567335122634e-29	0.4319903263049598	138	23	8.700669905292617e-25	1	24.060447307729493	24.060447307729493	TRUE	Mxi1	MXI1	Mxi1	0.05271733509304806	-0.07150834644101756	106	165	1	-1	0	0	FALSE	MXI1	up_down
RAD50	2.9860357758241006e-29	0.21417283796445974	271	75	9.110992359194496e-25	1	24.040434317576874	24.040434317576874	FALSE	Rad50	RAD50	Rad50	0.5889039183126223	-0.09315081506015177	98	112	1	-1	0	0	FALSE	RAD50	up_down
PLSCR1	3.435410130411013e-29	0.5163353308497927	491	0.2	1.0482123389910084e-24	1	23.97955073232264	23.97955073232264	TRUE	Plscr1	PLSCR1	Plscr1	0.02539934413416808	0.13550689207074657	0.03	6	1	1	0	0	FALSE	PLSCR1	both_up
GPI	3.474322833424968e-29	0.3732208697683387	0.2	45	1.0600853829346261e-24	1	23.974659153750338	23.974659153750338	TRUE	Gpi1	GPI(Gpi1)	Gpi1	3.306964485715542e-4	0.6223456541556533	491	379	1	1	0	0	TRUE	GPI(Gpi1)	both_up
TMEM123	3.672233592254129e-29	0.3231137542997885	318	99	1.1204719136685798e-24	1	23.950599025243715	23.950599025243715	TRUE	Tmem123	TMEM123	Tmem123	0.7844713908887867	0.06937348926551734	0.2	193	1	1	0	0	FALSE	TMEM123	both_up
FIG4	3.783528801640165e-29	0.3003771136525746	221	54	1.1544303079564472e-24	1	23.93763227996943	23.93763227996943	TRUE	Fig4	FIG4	Fig4	0.05499881023773397	0.1765909856152177	106	62	1	1	0	0	FALSE	FIG4	both_up
RHOU	3.799507262388475e-29	0.31657368350003595	124	18	1.1593056558999714e-24	1	23.935802045339397	23.935802045339397	TRUE	Rhou	RHOU	Rhou	0.3661227442184469	-0.013200241963718367	0	3	1	-1	0	0	FALSE	RHOU	up_down
HS3ST4	3.8422340090297723e-29	-1.9363934410401942	35	329	1.1723424408351642e-24	-1	23.930945512513816	-23.930945512513816	TRUE	Hs3st4	HS3ST4	Hs3st4	0.3661227442184469	-0.014772666112273443	0	3	1	-1	0	0	FALSE	HS3ST4	both_down
PTK2B	4.2848361125623266e-29	0.5724099964571664	324	104	1.307389194665017e-24	1	23.88359510872053	23.88359510872053	TRUE	Ptk2b	PTK2B	Ptk2b	0.029641530479036754	-0.22692853388571022	0.23	298	1	-1	0	0	FALSE	PTK2B	up_down
CREG1	4.3790750532444763e-29	0.3774542687745739	353	118	1.3361433802459546e-24	1	23.874146935641548	23.874146935641548	TRUE	Creg1	CREG1	Creg1	9.398402593252933e-4	-0.22671214601018175	419	568	1	-1	0	0	FALSE	CREG1	up_down
PLEKHG5	4.5004366714223153e-29	0.3748893551710925	103	12	1.3731732371843769e-24	1	23.862274669458646	23.862274669458646	TRUE	Plekhg5	PLEKHG5	Plekhg5	0.12806146553695302	0.13201836661160787	64	37	1	1	0	0	FALSE	PLEKHG5	both_up
HDAC8	4.590568143992875e-29	0.46792717312936616	447	169	1.4006741520951059e-24	1	23.853662885703812	23.853662885703812	TRUE	Hdac8	HDAC8	Hdac8	0.41500088527149004	-0.027908102706416166	4	9	1	-1	0	0	FALSE	HDAC8	up_down
UBR2	4.6504812858445565e-29	0.29725977439752693	512	198	1.4189548499368912e-24	1	23.848031423242475	23.848031423242475	TRUE	Ubr2	UBR2	Ubr2	0.7661051087123478	0.020681377041102733	177	186	1	1	0	0	FALSE	UBR2	both_up
TLE4	5.099297057528744e-29	0.37727439348990743	529	213	1.5558975181931704e-24	1	23.808019011940765	23.808019011940765	TRUE	Tle4	TLE4	Tle4	0.38788708944934497	0.08351249019705653	166	137	1	1	0	0	FALSE	TLE4	both_up
MYO9A	5.244785403516035e-29	0.33088570630175806	362	122	1.6002889223208128e-24	1	23.79580160106791	23.79580160106791	TRUE	Myo9a	MYO9A	Myo9a	0.06496982498306285	-0.12269261285537497	109	161	1	-1	0	0	FALSE	MYO9A	up_down
KIAA0586	5.997556547513917e-29	0.3812209393779801	194	44	1.829974453777446e-24	1	23.737554972925814	23.737554972925814	TRUE	2700049A03Rik	KIAA0586(2700049A03Rik)	2700049A03Rik	0.04223640558650043	-0.09637182932779909	26	62	1	-1	0	0	FALSE	KIAA0586(2700049A03Rik)	up_down
RBM47	6.614988309418899e-29	0.8375657535923273	876	585	2.0183652329698946e-24	1	23.69500024329675	23.69500024329675	TRUE	Rbm47	RBM47	Rbm47	0.8351762422786155	0.002470370995098503	189	0.18	1	1	0	0	FALSE	RBM47	both_up
MICAL2	7.202642363783788e-29	0.4218503224349066	159	31	2.1976702380377094e-24	1	23.658037473215845	23.658037473215845	TRUE	Mical2	MICAL2	Mical2	0.8996110755270446	-0.018608253206869357	11	12	1	-1	0	0	FALSE	MICAL2	up_down
ATP6V0A1	7.970892966921734e-29	0.5155054257306733	524	216	2.4320788620671594e-24	1	23.61402234683133	23.61402234683133	TRUE	Atp6v0a1	ATP6V0A1	Atp6v0a1	0.0010425016372714738	-0.29342111823366757	189	307	1	-1	0	0	TRUE	ATP6V0A1	up_down
VPS45	8.00168669749895e-29	0.3429146546859282	318	98	2.4414746451408798e-24	1	23.612347781530413	23.612347781530413	TRUE	Vps45	VPS45	Vps45	0.8102188062186865	0.03487031537160534	38	34	1	1	0	0	FALSE	VPS45	both_up
NRP2	8.58519483838832e-29	0.5151092290260466	338	112	2.6195146490890442e-24	1	23.581779168507982	23.581779168507982	TRUE	Nrp2	NRP2	Nrp2	0.04744402856611827	-0.20853159689938616	177	233	1	-1	0	0	FALSE	NRP2	up_down
SLA	1.011959898399645e-28	0.43211013290512734	0.4	144	3.0876920419969967e-24	1	23.510366021526327	23.510366021526327	TRUE	Sla	SLA	Sla	6.718554218035879e-7	-0.3916453486786191	317	516	0.017096033063214097	-1	1.7671046509307002	-1.7671046509307002	TRUE	SLA	up_down
STT3B	1.0712294684779422e-28	0.23280318148650048	379	128	3.2685353542198972e-24	1	23.485646813112144	23.485646813112144	FALSE	Stt3b	STT3B	Stt3b	0.13262608980461787	-0.13737529570647422	204	248	1	-1	0	0	FALSE	STT3B	up_down
SCARB2	1.2359502345034177e-28	0.34514758302938087	347	115	3.771131355516828e-24	1	23.423528340046623	23.423528340046623	TRUE	Scarb2	SCARB2	Scarb2	5.690608437776095e-10	-0.53509338877307	0.34	599	1.448032223076505e-5	-1	4.839221773671602	-4.839221773671602	TRUE	SCARB2	up_down
CYFIP1	1.2620823377906954e-28	-1.5188891764783223	606	701	3.85086562906697e-24	-1	23.41444163525233	-23.41444163525233	TRUE	Cyfip1	CYFIP1	Cyfip1	8.475368616554612e-9	-0.38132908442437907	645	854	2.1566422981684864e-4	-1	3.6662218812367806	-3.6662218812367806	TRUE	CYFIP1	both_down
BRI3	1.2938043454157445e-28	0.39315547154677	0.35	118	3.94765581873252e-24	1	23.403660718854777	23.403660718854777	TRUE	Bri3	BRI3	Bri3	0.27000994769706793	0.29377940527123325	392	357	1	1	0	0	TRUE	BRI3	both_up
TLN2	1.2982972363610837e-28	-1.9822566429561386	121	405	3.961364527584939e-24	-1	23.402155191669323	-23.402155191669323	TRUE	Tln2	TLN2	Tln2	0.0063714485422153855	-0.054677185831323805	94	174	1	-1	0	0	FALSE	TLN2	both_down
EHD4	1.3546689204958128e-28	0.2538444160074592	344	111	4.133365810216824e-24	1	23.383696157184232	23.383696157184232	TRUE	Ehd4	EHD4	Ehd4	1.790051976313719e-11	0.8629199409007546	687	484	4.5549662589278893e-7	1	6.3415148357306546	6.3415148357306546	TRUE	EHD4	both_up
EPB41L2	1.371205387401972e-28	-1.0643858498678362	0.65	752	4.183821878040897e-24	-1	23.378426813392846	-23.378426813392846	TRUE	Epb41l2	EPB41L2	Epb41l2	1.6965657560102673e-34	-1.2115338832152134	442	873	4.317081222743726e-30	-1	29.364809780332017	-29.364809780332017	TRUE	EPB41L2	both_down
FOXRED2	1.4043052776696681e-28	0.24383911982746376	82	8	4.284816263225692e-24	1	23.368067796279416	23.368067796279416	FALSE	Foxred2	FOXRED2	Foxred2	0.11570406657187757	0.05094090496191302	15	3	1	1	0	0	FALSE	FOXRED2	both_up
LACC1	1.419619937692475e-28	0.26861488419709345	132	21	4.33154435388728e-24	1	23.3633572341797	23.3633572341797	TRUE	Lacc1	LACC1	Lacc1	0.990461509164669	0.256382787255768	275	295	1	1	0	0	TRUE	LACC1	both_up
IKBKB	1.4213493005969795e-28	0.4045468262796512	388	136	4.336820985981504e-24	1	23.362828504160888	23.362828504160888	TRUE	Ikbkb	IKBKB	Ikbkb	0.13348111908421612	0.002248052607049744	125	171	1	1	0	0	FALSE	IKBKB	both_up
MT-ND3	1.8826620736778767e-28	0.5148816993023289	829	431	5.7443785192059376e-24	1	23.240756950488212	23.240756950488212	TRUE	mt-Nd3	MT-ND3	mt-Nd3	0.1695786092158811	0.20687070504131233	743	755	1	1	0	0	FALSE	MT-ND3	both_up
N4BP2L1	1.884567815780729e-28	0.41178796965598957	221	56	5.75019331951016e-24	1	23.240317554234686	23.240317554234686	TRUE	N4bp2l1	N4BP2L1	N4bp2l1	8.483508852447024e-4	-0.31503821920162983	0.06	143	1	-1	0	0	TRUE	N4BP2L1	up_down
SUFU	2.061533418660688e-28	0.38359247599146373	324	102	6.290150767017491e-24	1	23.201338944936442	23.201338944936442	TRUE	Sufu	SUFU	Sufu	0.05769926815513198	-0.05844030750082177	26	59	1	-1	0	0	FALSE	SUFU	up_down
CABLES1	2.07927967069001e-28	0.3507488735149663	256	71	6.344298131209359e-24	1	23.197616416847943	23.197616416847943	TRUE	Cables1	CABLES1	Cables1	2.2127427127839636e-8	-0.42318319223334516	45	205	5.630545106950073e-4	-1	3.249449557994027	-3.249449557994027	TRUE	CABLES1	up_down
SPATS2L	2.093126411429034e-28	0.4923571724633322	409	0.15	6.3865473065522684e-24	1	23.194733866562228	23.194733866562228	TRUE	Spats2l	SPATS2L	Spats2l	5.381862749369214e-4	0.18522337397069796	45	3	1	1	0	0	FALSE	SPATS2L	both_up
SORL1	2.1338153154047076e-28	-1.5045919397094396	379	596	6.510697290362844e-24	-1	23.186372496356555	-23.186372496356555	TRUE	Sorl1	SORL1	Sorl1	0.5595092100078783	-0.040761556762542006	155	171	1	-1	0	0	FALSE	SORL1	both_down
NLRP1	2.3012571797467523e-28	0.4567468807124091	376	133	7.021595906843291e-24	1	23.15356416781825	23.15356416781825	TRUE	Nlrp1b	NLRP1(Nlrp1b)	Nlrp1a	0.1159529387712023	-0.029882851217219255	0	9	1	-1	0	0	FALSE	NLRP1(Nlrp1a)	up_down
GRAMD1A	2.3379393766460393e-28	0.3003604758124509	197	45	7.133520626022396e-24	1	23.146696078691	23.146696078691	TRUE	Gramd1a	GRAMD1A	Gramd1a	4.631930072357108e-17	-0.9353139587417276	136	435	1.1786409262119897e-12	-1	11.928618482874805	-11.928618482874805	TRUE	GRAMD1A	up_down
PRNP	2.350877098086101e-28	0.40178765909223013	0.3	94	7.172996201680311e-24	1	23.144299399136642	23.144299399136642	TRUE	Prnp	PRNP	Prnp	0.058680808912018136	0.03797291516571058	19	3	1	1	0	0	FALSE	PRNP	both_up
SREBF2	2.6551550742075764e-28	0.370921793280088	356	121	8.101409162422156e-24	1	23.09143943319099	23.09143943319099	TRUE	Srebf2	SREBF2	Srebf2	0.0361084307385874	0.22173960754703087	132	81	1	1	0	0	FALSE	SREBF2	both_up
ERICH1	2.669582568518326e-28	0.3616024033028945	368	126	8.145430333063117e-24	1	23.089085966439846	23.089085966439846	TRUE	Erich1	ERICH1	Erich1	0.06606458012961623	0.128662170233328	121	75	1	1	0	0	FALSE	ERICH1	both_up
SPIRE1	3.074575950251104e-28	0.32131548084093176	388	135	9.38114613940617e-24	1	23.02774409854936	23.02774409854936	TRUE	Spire1	SPIRE1	Spire1	6.518655366345815e-4	-0.2015157692390377	128	233	1	-1	0	0	FALSE	SPIRE1	up_down
TRIM56	3.3227461145202083e-28	0.3421355652190628	224	57	1.013836294462406e-23	1	22.99403216546752	22.99403216546752	TRUE	Trim56	TRIM56	Trim56	0.05423488674252177	-0.19586084567520012	155	214	1	-1	0	0	FALSE	TRIM56	up_down
PTAR1	3.3889545451545517e-28	0.25059787449840565	282	83	1.0340378108175568e-23	1	22.985463580459495	22.985463580459495	TRUE	Ptar1	PTAR1	Ptar1	0.0978046272364056	-0.09916689587845381	4	19	1	-1	0	0	FALSE	PTAR1	up_down
ESF1	3.777999559402244e-28	0.3644243090270223	279	83	1.1527432255648126e-23	1	22.938267421360532	22.938267421360532	TRUE	Esf1	ESF1	Esf1	0.2392944230745512	0.12609452618756237	91	65	1	1	0	0	FALSE	ESF1	both_up
TNFRSF11A	4.0202142793121765e-28	0.43055231244477193	232	62	1.2266477809037314e-23	1	22.9112801224965	22.9112801224965	TRUE	Tnfrsf11a	TNFRSF11A	Tnfrsf11a	0.05381509345069517	-0.15464062739505802	268	329	1	-1	0	0	FALSE	TNFRSF11A	up_down
LILRA6	4.0375571393120044e-28	0.1380780048140406	65	4	1.2319394343468788e-23	1	22.909410642801063	22.909410642801063	FALSE	Pirb	LILRA6(Pirb)	Lilra5	5.162520378982054e-20	1.0713617898008774	355	59	1.3136549356357734e-15	1	14.881518698116986	14.881518698116986	TRUE	LILRA6(Lilra5)	both_up
MSR1	4.138412132494206e-28	0.7535283876580996	779	447	1.2627123098666321e-23	1	22.898695585683345	22.898695585683345	TRUE	Msr1	MSR1	Msr1	3.6391690125194275e-21	0.9696025706049001	291	19	9.260229469256935e-17	1	16.033378251331317	16.033378251331317	TRUE	MSR1	both_up
ANKH	4.302394130718297e-28	0.5520223223124847	0.6	275	1.3127464971647669e-23	1	22.881819131878494	22.881819131878494	TRUE	Ank	ANKH(Ank)	Ank	0.0171336358726057	0.2926583715043177	166	99	1	1	0	0	TRUE	ANKH(Ank)	both_up
PEPD	4.3105332991756185e-28	0.2173886530536443	218	54	1.3152299202444646e-23	1	22.88099831990039	22.88099831990039	FALSE	Pepd	PEPD	Pepd	0.1733240019022284	-0.08323872941479837	0.17	214	1	-1	0	0	FALSE	PEPD	up_down
GAS6	4.364719219329109e-28	0.34662244998228503	262	75	1.3317631282016977e-23	1	22.87557301335113	22.87557301335113	TRUE	Gas6	GAS6	Gas6	7.02210151110676e-7	0.8585491190278758	457	307	0.017868439505162263	1	1.7479133738451915	1.7479133738451915	TRUE	GAS6	both_up
MTMR6	4.404811010135724e-28	0.28434097801377634	318	101	1.3439959354126121e-23	1	22.871602044697777	22.871602044697777	TRUE	Mtmr6	MTMR6	Mtmr6	0.006603534436569086	-0.2748315754426628	275	366	1	-1	0	0	TRUE	MTMR6	up_down
NEK7	4.68877544788886e-28	0.3192377940858797	468	177	1.430639164659849e-23	1	22.844469890040337	22.844469890040337	TRUE	Nek7	NEK7	Nek7	1.7969384013267782e-5	-0.42429957329754653	389	531	0.457248945601612	-1	0.33984728731667313	-0.33984728731667313	TRUE	NEK7	up_down
CD86	4.700386217555186e-28	0.8007419701318335	653	313	1.4341818427004386e-23	1	22.843395780136436	22.843395780136436	TRUE	Cd86	CD86	Cd86	0.011137285321183004	-0.1651597284153835	249	0.36	1	-1	0	0	FALSE	CD86	up_down
TPM4	5.720651990177752e-28	0.589871937940726	421	162	1.7454853352430358e-23	1	22.758083795574972	22.758083795574972	TRUE	Tpm4	TPM4	Tpm4	4.1718950368269303e-7	0.5789092462868122	291	124	0.010615804110709807	1	1.9740471039362646	1.9740471039362646	TRUE	TPM4	both_up
ITGAX	5.907912134507207e-28	-1.7599018500203008	185	468	1.802622150480839e-23	-1	22.744095296659925	-22.744095296659925	TRUE	Itgax	ITGAX	Itgax	0.0021479264132113467	-0.2663771629022138	19	75	1	-1	0	0	TRUE	ITGAX	both_down
MICU1	6.249069831437511e-28	0.34163903509839866	379	134	1.9067161869682134e-23	1	22.719713946495997	22.719713946495997	TRUE	Micu1	MICU1	Micu1	0.5823879553125837	-0.018351481718272444	83	96	1	-1	0	0	FALSE	MICU1	up_down
ATP2B1	6.787813814647577e-28	0.5516235492364716	656	308	2.0710977511252685e-23	1	22.683799402906427	22.683799402906427	TRUE	Atp2b1	ATP2B1	Atp2b1	0.014252293533911118	0.33828283282910876	547	463	1	1	0	0	TRUE	ATP2B1	both_up
IRS2	7.435485162775606e-28	0.6642252486282312	447	179	2.268715232866093e-23	1	22.644220012954293	22.644220012954293	TRUE	Irs2	IRS2	Irs2	0.29045893533392614	-0.007390263803680686	121	152	1	-1	0	0	FALSE	IRS2	up_down
APLP2	7.571309451089103e-28	0.3759867519425808	568	245	2.310157939716307e-23	1	22.636358327466095	22.636358327466095	TRUE	Aplp2	APLP2	Aplp2	0.49184478380858404	0.30333534656292116	272	258	1	1	0	0	TRUE	APLP2	both_up
RPL8	7.762259111423687e-28	0.577436275507252	447	175	2.3684205000775952e-23	1	22.625541188498648	22.625541188498648	TRUE	Rpl8	RPL8	Rpl8	6.9964859469285365e-6	0.6169554919797426	0.74	677	0.17803258140554354	1	0.7495005110069163	0.7495005110069163	TRUE	RPL8	both_up
C2CD5	8.789726634397443e-28	0.3213861307633361	435	161	2.6819213906873477e-23	1	22.57155395582485	22.57155395582485	TRUE	C2cd5	C2CD5	C2cd5	0.5023095474567769	0.08108570978510271	34	25	1	1	0	0	FALSE	C2CD5	both_up
EEA1	8.937978775616956e-28	0.22043620283572718	526	0.21	2.7271560840162457e-23	1	22.564290005260748	22.564290005260748	FALSE	Eea1	EEA1	Eea1	0.2698923194040159	-0.0772872115998835	91	118	1	-1	0	0	FALSE	EEA1	up_down
TMCC1	9.563376941233686e-28	0.4827488880314412	0.65	298	2.917977572309222e-23	1	22.534918050434268	22.534918050434268	TRUE	Tmcc1	TMCC1	Tmcc1	0.17032018536805968	0.1397166301032795	226	177	1	1	0	0	FALSE	TMCC1	both_up
EMP3	9.970671445246717e-28	0.44087305669342547	226	0.06	3.0422512713736785e-23	1	22.516804918729974	22.516804918729974	TRUE	Emp3	EMP3	Emp3	4.240846312872883e-6	0.7763643600905352	475	339	0.10791257527736338	1	0.9669279431267063	0.9669279431267063	TRUE	EMP3	both_up
NCF4	1.0411232574993746e-27	0.3225898146422932	185	43	3.176675283282092e-23	1	22.498027176071854	22.498027176071854	TRUE	Ncf4	NCF4	Ncf4	0.2330295543701404	-0.07700048385336045	117	149	1	-1	0	0	FALSE	NCF4	up_down
RNF130	1.0552730618395592e-27	0.6076344757096246	744	379	3.219849166284863e-23	1	22.49216447233661	22.49216447233661	TRUE	Rnf130	RNF130	Rnf130	0.9989898043143838	0.09676562679141343	0.57	612	1	1	0	0	FALSE	RNF130	both_up
ZCCHC7	1.1175354475463025e-27	0.4737717418755103	476	191	3.409824157553278e-23	1	22.46726801671817	22.46726801671817	TRUE	Zcchc7	ZCCHC7	Zcchc7	4.952952036048661e-8	-0.5092744370987549	87	255	0.0012603281750929423	-1	2.8995163548233442	-2.8995163548233442	TRUE	ZCCHC7	up_down
PXN	1.1243871595537645e-27	0.3084371562421748	147	27	3.430730101230446e-23	1	22.464613446956037	22.464613446956037	TRUE	Pxn	PXN	Pxn	0.09093857413898523	-0.04334411002738214	355	429	1	-1	0	0	FALSE	PXN	up_down
STK38	1.1902039679672296e-27	0.4111523670839121	271	0.08	3.631550347061611e-23	1	22.43990793049213	22.43990793049213	TRUE	Stk38	STK38	Stk38	0.4177827933421443	-0.014246824367385336	219	248	1	-1	0	0	FALSE	STK38	up_down
TPR	1.2564979301631546e-27	0.3668768077631298	353	123	3.8338264845138174e-23	1	22.416367546784883	22.416367546784883	TRUE	Tpr	TPR	Tpr	0.006672958858080266	0.3665562577109962	377	276	1	1	0	0	TRUE	TPR	both_up
MED12L	1.3255223890027662e-27	-2.0459012817296394	118	404	4.04443391332524e-23	-1	22.393142256628625	-22.393142256628625	TRUE	Med12l	MED12L	Med12l	0.9825582753388566	0.025234373698322835	19	19	1	1	0	0	FALSE	MED12L	down_up
TBC1D9	1.3289366776289747e-27	0.3269052046123555	512	204	4.0548515907815276e-23	1	22.39202503651673	22.39202503651673	TRUE	Tbc1d9	TBC1D9	Tbc1d9	7.884727794862942e-4	-0.25791241378951246	166	283	1	-1	0	0	TRUE	TBC1D9	up_down
NCKAP1L	1.38196150176236e-27	0.363216321832428	571	243	4.216640934177313e-23	1	22.375033379526933	22.375033379526933	TRUE	Nckap1l	NCKAP1L	Nckap1l	5.417535267367679e-5	-0.29259464130370105	543	668	1	-1	0	0	TRUE	NCKAP1L	up_down
CLTA	1.4197262547194549e-27	0.21210688482859608	438	163	4.331868748400001e-23	1	22.36332471056684	22.36332471056684	FALSE	Clta	CLTA	Clta	0.5778121039186801	0.3021564362893676	585	0.59	1	1	0	0	TRUE	CLTA	both_up
2	1.466625130875571e-27	0.2991899462097769	494	195	4.4749665993275424e-23	1	22.34921020186357	22.34921020186357	TRUE	Sos2	2	Sos2	0.4020602766861058	0.11619720356519941	83	65	1	1	0	0	FALSE	2	both_up
RNPC3	1.4708507087279832e-27	0.3101166281164366	276	82	4.4878596824708225e-23	1	22.34796073020138	22.34796073020138	TRUE	Rnpc3	RNPC3	Rnpc3	0.5885362602945122	-0.015476190242518006	38	47	1	-1	0	0	FALSE	RNPC3	up_down
ST3GAL1	1.5625863227830921e-27	0.3126155041526115	524	213	4.767763388075771e-23	1	22.321685305659354	22.321685305659354	TRUE	St3gal1	ST3GAL1	St3gal1	0.0493020630088978	0.324654559588732	117	71	1	1	0	0	TRUE	ST3GAL1	both_up
SRBD1	1.856362767396238e-27	0.3313992515480788	382	135	5.664134075879401e-23	1	22.246866474999536	22.246866474999536	TRUE	Srbd1	SRBD1	Srbd1	0.11085269077671876	-0.10900207852009167	23	47	1	-1	0	0	FALSE	SRBD1	up_down
XRN1	2.2700947757213577e-27	0.31205004333016517	526	215	6.926513179681006e-23	1	22.159485335072535	22.159485335072535	TRUE	Xrn1	XRN1	Xrn1	0.6009950893003683	0.14633071599456982	106	118	1	1	0	0	FALSE	XRN1	both_up
ADGRL2	2.3216235869720642e-27	0.5414687662107612	74	6	7.083737888569162e-23	1	22.149737516885416	22.149737516885416	TRUE	Adgrl2	ADGRL2	Adgrl2	0.005621797967212507	-0.15527424921887517	11	53	1	-1	0	0	FALSE	ADGRL2	up_down
PAM	2.410834465662473e-27	0.40575777747532965	156	31	7.355938121629338e-23	1	22.133361932716717	22.133361932716717	TRUE	Pam	PAM	Pam	0.3661227442184469	-0.01162602313497812	0	3	1	-1	0	0	FALSE	PAM	up_down
SLC25A40	2.5489344973483208e-27	0.24038546907064906	129	21	7.777308938309197e-23	1	22.109170649207655	22.109170649207655	FALSE	Slc25a40	SLC25A40	Slc25a40	0.9925244890840209	-0.042569499367719	19	19	1	-1	0	0	FALSE	SLC25A40	up_down
CTSC	2.686738815076357e-27	0.5836487534082055	521	226	8.197777472560981e-23	1	22.08630387471804	22.08630387471804	TRUE	Ctsc	CTSC	Ctsc	5.377669506535527e-22	1.0417688886531105	894	832	1.3684017826330302e-17	1	16.8637863687261	16.8637863687261	TRUE	CTSC	both_up
CNRIP1	2.690828498739131e-27	0.20640310243789217	165	34	8.210255915352836e-23	1	22.085643305621925	22.085643305621925	FALSE	Cnrip1	CNRIP1	Cnrip1	0.20303266333121225	-0.0701342955776652	26	47	1	-1	0	0	FALSE	CNRIP1	up_down
KLHL2	2.7488779155216625e-27	0.13317147735959667	329	106	8.387376295839697e-23	1	22.076373872120165	22.076373872120165	FALSE	Klhl2	KLHL2	Klhl2	0.8285314969571579	0.016220160990075977	34	37	1	1	0	0	FALSE	KLHL2	both_up
DNAJC13	3.2724054034128846e-27	0.21978310154018854	524	208	9.984763366893393e-23	1	22.00066222319891	22.00066222319891	FALSE	Dnajc13	DNAJC13	Dnajc13	0.186739377096553	-0.13459351234530237	204	245	1	-1	0	0	FALSE	DNAJC13	up_down
HPCAL1	3.349946974599859e-27	0.3905935319024494	306	98	1.0221358208899091e-22	1	21.990491391536132	21.990491391536132	TRUE	Hpcal1	HPCAL1	Hpcal1	0.5924199589136401	0.18533375838619437	185	171	1	1	0	0	FALSE	HPCAL1	both_up
GNS	3.529440111676373e-27	0.28694319185425676	288	88	1.076902766874695e-22	1	21.96782350720906	21.96782350720906	TRUE	Gns	GNS	Gns	5.7235620564796194e-21	-0.9003938950193675	558	835	1.456417600891804e-16	-1	15.83671408123219	-15.83671408123219	TRUE	GNS	up_down
KRCC1	3.93905513188603e-27	0.2965075832546037	265	77	1.2018845018410655e-22	1	21.920137264964854	21.920137264964854	TRUE	Krcc1	KRCC1	Krcc1	0.043239895483638456	-0.07856858617148543	0.2	267	1	-1	0	0	FALSE	KRCC1	up_down
FGL2	4.093998406795224e-27	0.6053223780066981	488	204	1.2491607938813587e-22	1	21.90338165497993	21.90338165497993	TRUE	Fgl2	FGL2	Fgl2	1.6280140311242074e-18	1.2919714628874925	362	75	4.142644503598658e-14	1	13.382722333597593	13.382722333597593	TRUE	FGL2	both_up
CD46	4.1798830281518155e-27	0.25390323298255246	359	126	1.275365909549682e-22	1	21.894365195857723	21.894365195857723	TRUE	Cd46	CD46	Cd46	0.5039773182126155	0.027506873542760064	11	6	1	1	0	0	FALSE	CD46	both_up
STAT2	4.47229209804593e-27	0.31069955782779424	306	96	1.3645857649557742e-22	1	21.86499916349243	21.86499916349243	TRUE	Stat2	STAT2	Stat2	0.0447651266906785	0.3442593066927465	181	124	1	1	0	0	TRUE	STAT2	both_up
TTC3	4.652840149313902e-27	0.3382562638194617	0.55	234	1.4196745863586578e-22	1	21.847811191915977	21.847811191915977	TRUE	Ttc3	TTC3	Ttc3	0.49633411196819605	0.13068834547123964	208	183	1	1	0	0	FALSE	TTC3	both_up
LRRFIP1	4.678926962724685e-27	0.4366450110640203	618	281	1.4276341948665558e-22	1	21.845383058317946	21.845383058317946	TRUE	Lrrfip1	LRRFIP1	Lrrfip1	0.38962268600940614	-0.09747804164205143	196	217	1	-1	0	0	FALSE	LRRFIP1	up_down
ZNF24	4.716513543940649e-27	0.22434555809757678	203	0.05	1.439102612527171e-22	1	21.84190823840147	21.84190823840147	FALSE	Zfp24	ZNF24(Zfp24)	Zfp24	0.018948750668015667	-0.15301844026536926	64	121	1	-1	0	0	FALSE	ZNF24(Zfp24)	up_down
NMRK1	4.728690727526076e-27	0.40439343219104096	174	38	1.4428181147827565e-22	1	21.840788413691627	21.840788413691627	TRUE	Nmrk1	NMRK1	Nmrk1	2.057695512708577e-8	-0.5560728094962886	109	292	5.236012001638245e-4	-1	3.2809993666592328	-3.2809993666592328	TRUE	NMRK1	up_down
METRNL	5.1579869019495525e-27	0.3991945979259631	215	56	1.5738049635228475e-22	1	21.803049089330244	21.803049089330244	TRUE	Metrnl	METRNL	Metrnl	3.150623278089289e-5	0.22471717515123524	91	16	0.8017075993426005	1	0.09598399972939797	0.09598399972939797	FALSE	METRNL	both_up
DIP2C	5.212350756328504e-27	0.3655015164008233	247	69	1.5903924627709533e-22	1	21.798495691161513	21.798495691161513	TRUE	Dip2c	DIP2C	Dip2c	0.532711621781691	0.013624718583420022	19	12	1	1	0	0	FALSE	DIP2C	both_up
PRMT3	5.516349940190049e-27	0.22776506431600396	221	57	1.6831486937507877e-22	1	21.77387751562077	21.77387751562077	FALSE	Prmt3	PRMT3	Prmt3	0.10045426540429903	-0.12803261160016988	38	68	1	-1	0	0	FALSE	PRMT3	up_down
ELP4	5.520971915821648e-27	0.46984698330870134	326	109	1.6845589509555012e-22	1	21.773513786329225	21.773513786329225	TRUE	Elp4	ELP4	Elp4	0.41894059183049887	-0.013475093519818212	4	9	1	-1	0	0	FALSE	ELP4	up_down
XBP1	5.657403409628642e-27	0.28089822078911975	294	92	1.7261869283458914e-22	1	21.762912176434607	21.762912176434607	TRUE	Xbp1	XBP1	Xbp1	8.164072921173201e-4	-0.31418485828210296	0.34	466	1	-1	0	0	TRUE	XBP1	up_down
CHST15	5.864776097607795e-27	0.5685403363460068	332	115	1.7894604829020902e-22	1	21.747277887800415	21.747277887800415	TRUE	Chst15	CHST15	Chst15	0.1952332097906902	-0.08345604323323193	26	47	1	-1	0	0	FALSE	CHST15	up_down
RUNX1	6.1189052121159224e-27	0.7720577229759558	794	0.45	1.8670003583208102e-22	1	21.7288555986997	21.7288555986997	TRUE	Runx1	RUNX1	Runx1	1.7019948042039645e-5	-0.3611245698913338	283	453	0.4330895978777408	-1	0.36342224720654515	-0.36342224720654515	TRUE	RUNX1	up_down
CRTAP	6.24890690400956e-27	0.26671843276646756	259	75	1.906666474551397e-22	1	21.719725269686048	21.719725269686048	TRUE	Crtap	CRTAP	Crtap	0.61322593126829394	0.02867947386949876	117	0.13	1	1	0	0	FALSE	CRTAP	both_up
HEATR3	6.4484170137690704e-27	0.3085389743186412	221	57	1.9675409992412188e-22	1	21.70607620912966	21.70607620912966	TRUE	Heatr3	HEATR3	Heatr3	0.04062354492070409	-0.08470618858324444	26	62	1	-1	0	0	FALSE	HEATR3	up_down
MAP3K7	6.702048052469377e-27	0.2505435681085044	288	89	2.0449289017694563e-22	1	21.68932178697496	21.68932178697496	TRUE	Map3k7	MAP3K7	Map3k7	0.4779217315334555	-0.004230200938410811	94	112	1	-1	0	0	FALSE	MAP3K7	up_down
BAZ1A	7.184640715567924e-27	0.36301296126631155	559	239	2.1921775751340847e-22	1	21.659124269176143	21.659124269176143	TRUE	Baz1a	BAZ1A	Baz1a	0.2789717364415873	-0.09952097138844795	249	286	1	-1	0	0	FALSE	BAZ1A	up_down
ARRB1	7.622193871388331e-27	0.18697713938697857	0.4	142	2.3256837940380077e-22	1	21.63344933339074	21.63344933339074	FALSE	Arrb1	ARRB1	Arrb1	0.6598958957048485	-0.04649531963149334	132	143	1	-1	0	0	FALSE	ARRB1	up_down
GANAB	8.58405125269519e-27	0.255155548412863	0.2	49	2.6191657182223564e-22	1	21.58183702229541	21.58183702229541	TRUE	Ganab	GANAB	Ganab	0.21833022286124656	0.09093618843307072	162	208	1	1	0	0	FALSE	GANAB	both_up
HCLS1	9.033040778724191e-27	0.49822425285247207	576	256	2.7561614024043253e-22	1	21.5596953534839	21.5596953534839	TRUE	Hcls1	HCLS1	Hcls1	0.8760298305571784	0.0742291012042613	404	407	1	1	0	0	FALSE	HCLS1	both_up
SLC25A24	9.210650198131658e-27	0.30510944456795536	182	42	2.8103535884539315e-22	1	21.551239035307116	21.551239035307116	TRUE	Slc25a24	SLC25A24	Slc25a24	1.5214815423309307e-4	0.18373653034102708	53	3	1	1	0	0	FALSE	SLC25A24	both_up
ZNF330	9.442132858090875e-27	0.3038889392067002	203	0.05	2.8809835776606877e-22	1	21.540459217301564	21.540459217301564	TRUE	Zfp330	ZNF330(Zfp330)	Zfp330	0.46479055795532714	0.006613697806744118	57	71	1	1	0	0	FALSE	ZNF330(Zfp330)	both_up
NIN	9.732054070991892e-27	0.19644799094861054	412	0.15	2.969444338141046e-22	1	21.527324811105856	21.527324811105856	FALSE	Nin	NIN	Nin	0.6667300007491137	0.05952422129304663	125	112	1	1	0	0	FALSE	NIN	both_up
USP36	9.813147106436972e-27	0.6012084494218678	374	138	2.994187445116049e-22	1	21.523721015004536	21.523721015004536	TRUE	Usp36	USP36	Usp36	0.618009711122979	0.05324678169104208	49	0.04	1	1	0	0	FALSE	USP36	both_up
TBC1D5	9.939863090599346e-27	0.5846907902815559	806	473	3.0328510262036726e-22	1	21.51814892173242	21.51814892173242	TRUE	Tbc1d5	TBC1D5	Tbc1d5	0.9358837563037086	0.06372807055923602	132	0.13	1	1	0	0	FALSE	TBC1D5	both_up
RND3	1.0145408558372235e-26	0.5087239055845902	0.1	13	3.095567059330536e-22	1	21.509259783419203	21.509259783419203	TRUE	Rnd3	RND3	Rnd3	0.02720531885103239	0.046109124849601134	15	0	1	1	0	0	FALSE	RND3	both_up
ATXN7L1	1.0739292151015339e-26	0.3432885588402943	394	143	3.2767728211178e-22	1	21.48455366723984	21.48455366723984	TRUE	Atxn7l1	ATXN7L1	Atxn7l1	0.5443597079144964	0.06184147985024069	68	56	1	1	0	0	FALSE	ATXN7L1	both_up
PITPNC1	1.271857759304467e-26	0.5051505887820951	285	89	3.8806923951897896e-22	1	21.411090780441153	21.411090780441153	TRUE	Pitpnc1	PITPNC1	Pitpnc1	8.140195178404593e-8	-0.5709173603234371	132	0.32	0.002071354065096833	-1	2.6837456590134057	-2.6837456590134057	TRUE	PITPNC1	up_down
PIGN	1.3662953462816405e-26	0.29644606952600505	306	97	4.1688403605745414e-22	1	21.37998473520448	21.37998473520448	TRUE	Pign	PIGN	Pign	0.8211393314171399	0.07862941517662836	94	99	1	1	0	0	FALSE	PIGN	both_up
MAP2K5	1.4077352534664127e-26	0.3313117051730139	379	136	4.295281805376718e-22	1	21.367008337652248	21.367008337652248	TRUE	Map2k5	MAP2K5	Map2k5	0.048553804785943296	-0.07568696991578172	11	37	1	-1	0	0	FALSE	MAP2K5	up_down
MAP3K14	1.4253076071659856e-26	0.42667285909579034	238	67	4.348898570984855e-22	1	21.361620721232175	21.361620721232175	TRUE	Map3k14	MAP3K14	Map3k14	0.15062994213011477	-0.12258613142056807	49	78	1	-1	0	0	FALSE	MAP3K14	up_down
CTSS	1.452849151255319e-26	0.6934193689258761	659	332	4.432933330310229e-22	1	21.35330880028111	21.35330880028111	TRUE	Ctss	CTSS	Ctss	8.023719978871588e-28	-0.7175560011291884	981	1	2.0417157858236642e-23	-1	22.69000471339465	-22.69000471339465	TRUE	CTSS	up_down
EMP1	1.718458585121175e-26	0.7103792710902246	156	32	5.243360834921729e-22	1	21.280390254202523	21.280390254202523	TRUE	Emp1	EMP1	Emp1	0.3489042427632212	0.08837660545476124	26	16	1	1	0	0	FALSE	EMP1	both_up
TMEM156	1.8224298981301006e-26	-1.7046918174491346	126	412	5.560598105174563e-22	-1	21.254878492625373	-21.254878492625373	TRUE	Tmem156	TMEM156	Tmem156	0.2918538703451695	0.012737824694860497	15	6	1	1	0	0	FALSE	TMEM156	down_up
TFPI	1.8937437048800275e-26	0.18622031363104535	0.05	2	5.77819079232994e-22	1	21.238208122116593	21.238208122116593	FALSE	Tfpi	TFPI	Tfpi	0.005151759614391676	-0.2109149407100764	42	102	1	-1	0	0	FALSE	TFPI	up_down
DOCK11	1.9124344620875697e-26	0.38619469764993575	624	0.28	5.835220030721592e-22	1	21.233942763213026	21.233942763213026	TRUE	Dock11	DOCK11	Dock11	0.1377048732760097	-0.01729004069584772	98	0.14	1	-1	0	0	FALSE	DOCK11	up_down
SNX24	1.9869128848808212e-26	0.31221608367174625	368	0.13	6.0624685943483615e-22	1	21.21735049817715	21.21735049817715	TRUE	Snx24	SNX24	Snx24	0.5010886392041198	-0.004056518043313417	106	124	1	-1	0	0	FALSE	SNX24	up_down
MARCKS	2.067156305320765e-26	-1.372505883648917	597	722	6.307307318794718e-22	-1	21.20015600781988	-21.20015600781988	TRUE	Marcks	MARCKS	Marcks	3.3753871064122906e-7	-0.28963691835618066	875	953	0.008589010030976715	-1	2.0660568900523946	-2.0660568900523946	TRUE	MARCKS	both_down
DCAF12	2.4672987458369137e-26	0.2320534484719225	188	44	7.528221933297591e-22	1	21.12330758631489	21.12330758631489	FALSE	Dcaf12	DCAF12	Dcaf12	0.22954289404676845	-0.13192188132439486	174	211	1	-1	0	0	FALSE	DCAF12	up_down
YPEL5	2.4850782386625585e-26	0.40461947391437114	288	91	7.582470721807198e-22	1	21.120189257955264	21.120189257955264	TRUE	Ypel5	YPEL5	Ypel5	0.16555032412196571	-0.1576547417492522	208	258	1	-1	0	0	FALSE	YPEL5	up_down
CTDSPL	2.5480903679220266e-26	0.4291001534839618	126	21	7.774733330603688e-22	1	21.109314498125364	21.109314498125364	TRUE	Ctdspl	CTDSPL	Ctdspl	0.6937254054836985	0.02237564622583034	34	28	1	1	0	0	FALSE	CTDSPL	both_up
LTN1	3.159281056535549e-26	0.13019205690772928	244	68	9.639598359701267e-22	1	21.015941060889624	21.015941060889624	FALSE	Ltn1	LTN1	Ltn1	0.9395362973756034	0.04126261481988258	0.06	62	1	1	0	0	FALSE	LTN1	both_up
MSL1	3.1818243842037713e-26	0.28734060203632705	185	43	9.708382561082547e-22	1	21.01285311852741	21.01285311852741	TRUE	Msl1	MSL1	Msl1	0.0012034498871886636	-0.1575169677281656	306	432	1	-1	0	0	FALSE	MSL1	up_down
SCAPER	3.269207798321302e-26	0.33984677470135805	559	239	9.975006834237957e-22	1	21.001086798090256	21.001086798090256	TRUE	Scaper	SCAPER	Scaper	0.013445377775219302	-0.21492219602921347	45	99	1	-1	0	0	FALSE	SCAPER	up_down
EHBP1	3.282828536677135e-26	0.40019670021958675	321	107	1.0016566431109274e-21	1	20.999281124334377	20.999281124334377	TRUE	Ehbp1	EHBP1	Ehbp1	0.5583601972783154	-0.022372786915031424	8	12	1	-1	0	0	FALSE	EHBP1	up_down
ZNF292	3.652883159688298e-26	0.34595101213906054	529	221	1.1145677096840934e-21	1	20.952893543111106	20.952893543111106	TRUE	Zfp292	ZNF292(Zfp292)	Zfp292	2.7788721121418556e-4	-0.2882584016502123	0.17	295	1	-1	0	0	TRUE	ZNF292(Zfp292)	up_down
SNX1	3.792628666174418e-26	0.23557111860272395	374	133	1.1572068586231384e-21	1	20.936589001006293	20.936589001006293	FALSE	Snx1	SNX1	Snx1	0.29520080005903543	0.10708629303911277	242	205	1	1	0	0	FALSE	SNX1	both_up
STAT6	4.377472354273932e-26	0.3485958819410425	288	91	1.335654364736062e-21	1	20.874305912300827	20.874305912300827	TRUE	Stat6	STAT6	Stat6	0.6066122960796978	-0.045873921082286384	294	311	1	-1	0	0	FALSE	STAT6	up_down
PDE4D	4.4182301840186916e-26	0.8806747163242845	0.35	128	1.3480903937477832e-21	1	20.87028098599828	20.87028098599828	TRUE	Pde4d	PDE4D	Pde4d	0.19997518542736128	-0.02185978648985111	0	6	1	-1	0	0	FALSE	PDE4D	up_down
TSHZ1	4.5715853782173517e-26	0.4038984523894936	147	29	1.3948821306016784e-21	1	20.855462489302234	20.855462489302234	TRUE	Tshz1	TSHZ1	Tshz1	0.9850878487878915	-0.022760523907137342	91	0.09	1	-1	0	0	FALSE	TSHZ1	up_down
EIF4G2	4.6951787380855536e-26	0.323933572033256	388	142	1.432592936564664e-21	1	20.843877194471933	20.843877194471933	TRUE	Eif4g2	EIF4G2	Eif4g2	0.3249253640303525	-0.04889808290537401	581	637	1	-1	0	0	FALSE	EIF4G2	up_down
GIT2	4.909595477523871e-26	0.22228744742714412	474	184	1.4980157721020835e-21	1	20.824483614072573	20.824483614072573	FALSE	Git2	GIT2	Git2	4.568683341056016e-15	-0.8598794948072032	242	547	1.1625471629651138e-10	-1	9.934589419341219	-9.934589419341219	TRUE	GIT2	up_down
RCSD1	4.95077542031821e-26	0.3692599754034642	403	0.15	1.5105805962474924e-21	1	20.820856098214758	20.820856098214758	TRUE	Rcsd1	RCSD1	Rcsd1	0.006847136051480167	-0.2370833106038701	245	354	1	-1	0	0	FALSE	RCSD1	up_down
MPHOSPH8	5.29538820600202e-26	0.19655887905556435	344	118	1.6157288494153364e-21	1	20.791631520469394	20.791631520469394	FALSE	Mphosph8	MPHOSPH8	Mphosph8	0.225869790946286	-0.008644236725739995	87	118	1	-1	0	0	FALSE	MPHOSPH8	up_down
NLK	5.726959554568678e-26	0.24452526166533084	576	241	1.7474098992899952e-21	1	20.757605208286133	20.757605208286133	FALSE	Nlk	NLK	Nlk	0.016459806781672248	-0.11056556280556512	49	102	1	-1	0	0	FALSE	NLK	up_down
IPO8	5.742158629970023e-26	0.2705950071286873	224	0.06	1.7520474411764534e-21	1	20.75645413837216	20.75645413837216	TRUE	Ipo8	IPO8	Ipo8	0.9318424905145328	-0.027412955909235148	75	71	1	-1	0	0	FALSE	IPO8	up_down
CALM3	7.20132491353138e-26	0.21301858887323669	168	37	2.1972682576166945e-21	1	20.658116918186163	20.658116918186163	FALSE	Calm3	CALM3	Calm3	0.0016073787674069433	0.42752789439487	253	149	1	1	0	0	TRUE	CALM3	both_up
ZCCHC2	7.263245836496961e-26	0.33051459998446975	315	105	2.216161569631953e-21	1	20.654398580477135	20.654398580477135	TRUE	Zcchc2	ZCCHC2	Zcchc2	0.027613702441364858	-0.23767962655537533	136	202	1	-1	0	0	FALSE	ZCCHC2	up_down
FNDC3A	7.432838550776462e-26	0.5383380819947834	644	306	2.2679076986129142e-21	1	20.64437462473451	20.64437462473451	TRUE	Fndc3a	FNDC3A	Fndc3a	0.016810929164860204	0.1829640421358556	177	109	1	1	0	0	FALSE	FNDC3A	both_up
MTR	7.718572249772677e-26	0.22453472629106497	279	86	2.355090764850639e-21	1	20.627992350567283	20.627992350567283	FALSE	Mtr	MTR	Mtr	0.10901457623459843	-0.004231465345276908	49	84	1	-1	0	0	FALSE	MTR	up_down
CCPG1	8.08530624621391e-26	0.3211663307359085	268	83	2.4669886418447882e-21	1	20.607832850022014	20.607832850022014	TRUE	Ccpg1	CCPG1	Ccpg1	0.33472214791438787	-0.022517356592260895	49	68	1	-1	0	0	FALSE	CCPG1	up_down
CUL4B	8.440032247867736e-26	0.21817669707914455	179	41	2.5752226394694037e-21	1	20.58918521830698	20.58918521830698	FALSE	Cul4b	CUL4B	Cul4b	0.8208529608477753	0.018715895423169315	19	22	1	1	0	0	FALSE	CUL4B	both_up
VAC14	8.649850489890241e-26	0.16106419886246282	171	38	2.6392423814753102e-21	1	20.57852072342017	20.57852072342017	FALSE	Vac14	VAC14	Vac14	0.9065255459000623	0.011414704951406451	106	109	1	1	0	0	FALSE	VAC14	both_up
BLZF1	8.696129714092447e-26	0.23640581166458177	168	36	2.6533630983638873e-21	1	20.5762033151041	20.5762033151041	FALSE	Blzf1	BLZF1	Blzf1	0.10882616149116735	-0.13971681233591907	23	47	1	-1	0	0	FALSE	BLZF1	up_down
HLA-DMB	9.110996956081508e-26	0.4032509823381213	376	139	2.77994739123959e-21	1	20.55596342275478	20.55596342275478	TRUE	H2-DMb1	HLA-DMB(H2-DMb1)	H2-DMb1	7.257894154692549e-4	0.5956122262454573	0.43	342	1	1	0	0	TRUE	HLA-DMB(H2-DMb1)	both_up
AKAP10	9.558914165302673e-26	0.33720694558352404	524	217	2.9166158901171517e-21	1	20.535120762440396	20.535120762440396	TRUE	Akap10	AKAP10	Akap10	0.5863391383009677	-0.06524150968930165	72	84	1	-1	0	0	FALSE	AKAP10	up_down
RNF169	9.639903140021986e-26	0.284196988661348	256	75	2.9413272460835085e-21	1	20.531456654084586	20.531456654084586	TRUE	Rnf169	RNF169	Rnf169	0.25965662396068756	-0.12921638260442947	0.14	177	1	-1	0	0	FALSE	RNF169	up_down
AGO4	9.670462315864893e-26	0.2605089201053754	429	164	2.950651461816696e-21	1	20.530082087399187	20.530082087399187	TRUE	Ago4	AGO4	Ago4	0.2126378194115105	-0.1239441187436886	38	59	1	-1	0	0	FALSE	AGO4	up_down
NFATC3	1.1119731845420975e-25	0.22397080322336738	485	193	3.392852580674848e-21	1	20.46943501002489	20.46943501002489	FALSE	Nfatc3	NFATC3	Nfatc3	0.4571715878803312	-0.03250321424023239	72	87	1	-1	0	0	FALSE	NFATC3	up_down
GALM	1.1698217475157719e-25	0.44518942724206156	268	82	3.569360116020123e-21	1	20.44740963346473	20.44740963346473	TRUE	Galm	GALM	Galm	0.34063737541713157	0.07407204153766217	0.03	47	1	1	0	0	FALSE	GALM	both_up
VAV2	1.2764631265137343e-25	0.37197385952473755	159	34	3.8947442916187064e-21	1	20.409521050541983	20.409521050541983	TRUE	Vav2	VAV2	Vav2	2.0917191491095816e-6	-0.43846330104263453	106	258	0.05322588546824242	-1	1.2738771048868622	-1.2738771048868622	TRUE	VAV2	up_down
ARHGEF11	1.5305483045182777e-25	0.1878498861525636	274	83	4.670008986746169e-21	1	20.33068228369716	20.33068228369716	FALSE	Arhgef11	ARHGEF11	Arhgef11	0.6819335690505686	-0.004844245506743082	4	6	1	-1	0	0	FALSE	ARHGEF11	up_down
DICER1	1.566670016068736e-25	0.2751715858064352	368	132	4.780223553028928e-21	1	20.320551792597794	20.320551792597794	TRUE	Dicer1	DICER1	Dicer1	0.06281203372460434	-0.11138342350010899	75	121	1	-1	0	0	FALSE	DICER1	up_down
SAP30	1.5864936903829595e-25	0.3837370591421052	144	28	4.840709548096486e-21	1	20.315090975083393	20.315090975083393	TRUE	Sap30	SAP30	Sap30	0.0452966628572351	0.15601658868738563	75	37	1	1	0	0	FALSE	SAP30	both_up
PRUNE2	1.7869317858582169e-25	0.2398287257284963	124	21	5.452286265010591e-21	1	20.263421350186835	20.263421350186835	FALSE	Prune2	PRUNE2	Prune2	3.3713350881458626e-4	0.4784341381285264	155	65	1	1	0	0	TRUE	PRUNE2	both_up
HDLBP	1.8901795933895746e-25	0.3452196207398619	371	133	5.76731597535027e-21	1	20.23902625413933	20.23902625413933	TRUE	Hdlbp	HDLBP	Hdlbp	0.014848088889462875	-0.20720433077362288	238	326	1	-1	0	0	FALSE	HDLBP	up_down
SUCO	1.9019605069825514e-25	0.31404080299137505	279	88	5.803261898905161e-21	1	20.236327829455675	20.236327829455675	TRUE	Suco	SUCO	Suco	0.15630596803007377	-0.13588161164188528	98	137	1	-1	0	0	FALSE	SUCO	up_down
NBR1	1.9868654153098396e-25	0.2011928499104575	256	75	6.062323755193383e-21	1	20.217360874081983	20.217360874081983	FALSE	Nbr1	NBR1	Nbr1	0.004345033680128793	-0.07341712079726204	174	276	1	-1	0	0	FALSE	NBR1	up_down
PHF21A	2.0083062778988863e-25	0.330114443196867	503	209	6.127744115125082e-21	1	20.21269937844553	20.21269937844553	TRUE	Phf21a	PHF21A	Phf21a	0.003523386890644508	-0.21088442225680598	102	189	1	-1	0	0	FALSE	PHF21A	up_down
DNAJC5	2.080741274530054e-25	0.25114268387777794	453	0.18	6.348757776846101e-21	1	20.197311242178422	20.197311242178422	TRUE	Dnajc5	DNAJC5	Dnajc5	6.763163056764334e-4	-0.28835573739185816	0.26	394	1	-1	0	0	TRUE	DNAJC5	up_down
IL10RB	2.1625043411713673e-25	0.22836400077140506	268	81	6.598233245782076e-21	1	20.180572336325437	20.180572336325437	FALSE	Il10rb	IL10RB	Il10rb	0.12750912135606615	0.20788466023130336	532	503	1	1	0	0	FALSE	IL10RB	both_up
TMEM176B	2.1823940135012504e-25	0.29223698640789475	0.2	0.05	6.6589206139950156e-21	1	20.176596162628016	20.176596162628016	TRUE	Tmem176b	TMEM176B	Tmem176b	8.338728079720402e-12	0.6907128429151559	917	898	2.1218727471656534e-7	1	6.6732806651382175	6.6732806651382175	TRUE	TMEM176B	both_up
ATP11A	2.3050475018576098e-25	0.25167014826650824	0.4	0.15	7.033160937667939e-21	1	20.152849444645256	20.152849444645256	TRUE	Atp11a	ATP11A	Atp11a	0.9161750916064387	0.014549070768158978	0.06	62	1	1	0	0	FALSE	ATP11A	both_up
SEC24D	2.314264988118114e-25	0.2803377994760139	285	0.09	7.061285331745989e-21	1	20.151116239220542	20.151116239220542	TRUE	Sec24d	SEC24D	Sec24d	0.09034346979485745	-0.04867115525750007	34	65	1	-1	0	0	FALSE	SEC24D	up_down
ERI3	2.3445473071182264e-25	0.32168604312957905	191	47	7.153682743479133e-21	1	20.145470324155117	20.145470324155117	TRUE	Eri3	ERI3	Eri3	0.07789347520089711	-0.029629887573555225	75	121	1	-1	0	0	FALSE	ERI3	up_down
ANK3	2.372356894051264e-25	0.7407466191677994	144	29	7.238535355129217e-21	1	20.140349300036817	20.140349300036817	TRUE	Ank3	ANK3	Ank3	0.45423220640445133	0.041418906603606025	8	3	1	1	0	0	FALSE	ANK3	both_up
SH3BGRL	2.6360106866361923e-25	0.45791220896597573	656	314	8.04299580706435e-21	1	20.094582157701698	20.094582157701698	TRUE	Sh3bgrl	SH3BGRL	Sh3bgrl	1.7860236796785408e-13	0.8707772493447652	283	62	4.544715855310015e-9	1	8.3424932645495	8.3424932645495	TRUE	SH3BGRL	both_up
ARRDC4	3.001015672118758e-25	0.12681569338096046	62	4	9.156699018768755e-21	1	20.03826106086358	20.03826106086358	FALSE	Arrdc4	ARRDC4	Arrdc4	0.8852189448330036	-0.019529615012861434	57	59	1	-1	0	0	FALSE	ARRDC4	up_down
PARVB	3.22152597674536e-25	0.1498820437600228	353	123	9.829520060245442e-21	1	20.007467686671987	20.007467686671987	FALSE	Parvb	PARVB	Parvb	0.13502381800871407	0.20260326418867125	113	78	1	1	0	0	FALSE	PARVB	both_up
EXOC6B	3.2750278031515285e-25	0.38101632047572576	538	233	9.992764832975944e-21	1	20.00031433303774	20.00031433303774	TRUE	Exoc6b	EXOC6B	Exoc6b	0.7252759448734706	0.03525746435901542	57	0.05	1	1	0	0	FALSE	EXOC6B	both_up
HSP90AB1	3.2921268325456517e-25	0.3621305477030381	582	261	1.0044937391463293e-20	1	19.99805276579744	19.99805276579744	TRUE	Hsp90ab1	HSP90AB1	Hsp90ab1	0.017647925814236198	0.26310598815789943	808	823	1	1	0	0	TRUE	HSP90AB1	both_up
ANKFY1	3.3422562846437076e-25	0.19644304570774052	332	113	1.019789237570488e-20	1	19.991489575706858	19.991489575706858	FALSE	Ankfy1	ANKFY1	Ankfy1	0.3056804594841888	-0.08458294670318234	234	267	1	-1	0	0	FALSE	ANKFY1	up_down
MLXIP	3.3896671150831267e-25	0.2241450911238101	362	129	1.0342552301541636e-20	1	19.985372274231	19.985372274231	FALSE	Mlxip	MLXIP	Mlxip	2.0334087250408194e-4	-0.291322167045606	98	211	1	-1	0	0	TRUE	MLXIP	up_down
VPS53	3.4041010659502594e-25	0.22739721888186137	444	173	1.0386593172427432e-20	1	19.98352687872191	19.98352687872191	FALSE	Vps53	VPS53	Vps53	0.6501041625054862	0.01252285343299403	68	78	1	1	0	0	FALSE	VPS53	both_up
TBCK	3.643915360935032e-25	0.2549022577383804	391	146	1.111831454928497e-20	1	19.95396104345753	19.95396104345753	TRUE	Tbck	TBCK	Tbck	5.808439660988466e-4	-0.2694530396138229	49	134	1	-1	0	0	TRUE	TBCK	up_down
SRGN	3.8603918404169316e-25	0.7220452360924501	785	0.5	1.1778827583480141e-20	1	19.928897935301446	19.928897935301446	TRUE	Srgn	SRGN	Srgn	0.01154292483988454	0.04040432355610113	668	807	1	1	0	0	FALSE	SRGN	both_up
RAB11FIP2	4.152607659357488e-25	0.21419172788105428	218	58	1.2670436490231566e-20	1	19.897208423630076	19.897208423630076	FALSE	Rab11fip2	RAB11FIP2	Rab11fip2	0.31454291322489936	-0.13424901151894514	34	0.05	1	-1	0	0	FALSE	RAB11FIP2	up_down
FCHSD2	4.274709191738555e-25	0.6526896807360538	897	631	1.3042992685832678e-20	1	19.88462274926174	19.88462274926174	TRUE	Fchsd2	FCHSD2	Fchsd2	5.884101303774542e-9	-0.5015504821516839	102	307	1.4972684177584698e-4	-1	3.82470033599518	-3.82470033599518	TRUE	FCHSD2	up_down
PPFIBP2	4.311145756801659e-25	0.2818509372342843	206	53	1.3154167933153222e-20	1	19.880936618005407	19.880936618005407	TRUE	Ppfibp2	PPFIBP2	Ppfibp2	0.30806574470850867	0.016067373951223707	45	65	1	1	0	0	FALSE	PPFIBP2	both_up
ZZEF1	4.659958431003736e-25	0.16625988243748224	368	0.13	1.42184651646786e-20	1	19.84714728169953	19.84714728169953	FALSE	Zzef1	ZZEF1	Zzef1	0.08938625990080255	-0.055679693146049036	109	161	1	-1	0	0	FALSE	ZZEF1	up_down
EIF4A1	4.679633608844117e-25	0.4300766749886491	0.5	0.21	1.4278498067305172e-20	1	19.845317472909045	19.845317472909045	TRUE	Eif4a1	EIF4A1	Eif4a1	0.11109095479248532	-0.1378216304767157	442	497	1	-1	0	0	FALSE	EIF4A1	up_down
XRCC4	4.762056425691649e-25	0.3709955255855444	324	111	1.452998656607036e-20	1	19.837734787235647	19.837734787235647	TRUE	Xrcc4	XRCC4	Xrcc4	0.8939653202589998	0.088032146290192	26	25	1	1	0	0	FALSE	XRCC4	both_up
CENPP	4.847870760501789e-25	0.5740599828932864	315	108	1.479182326444306e-20	1	19.829978290852107	19.829978290852107	TRUE	Cenpp	CENPP	Cenpp	0.1159529387712023	-0.02708093501297811	0	9	1	-1	0	0	FALSE	CENPP	up_down
MYL6	4.938288042144279e-25	0.5305324691466962	379	145	1.5067704474190626e-20	1	19.82195290628712	19.82195290628712	TRUE	Myl6	MYL6	Myl6	0.00111397025425353	0.5295521319118097	728	702	1	1	0	0	TRUE	MYL6	both_up
COMMD10	5.337007664778814e-25	0.594663509170057	591	0.29	1.6284277786773117e-20	1	19.788231497779144	19.788231497779144	TRUE	Commd10	COMMD10	Commd10	0.8088559623847136	0.04140930008273502	75	81	1	1	0	0	FALSE	COMMD10	both_up
ROCK1	6.06521231814444e-25	0.501873202335315	762	381	1.8506175825122318e-20	1	19.73268331596529	19.73268331596529	TRUE	Rock1	ROCK1	Rock1	0.21483396632342058	0.13807162534138495	321	267	1	1	0	0	FALSE	ROCK1	both_up
STARD8	6.485150632336504e-25	0.18392502822460938	112	18	1.978749160938514e-20	1	19.703609256286178	19.703609256286178	FALSE	Stard8	STARD8	Stard8	6.765929004006014e-5	0.4964992003479878	234	115	1	1	0	0	TRUE	STARD8	both_up
TMSB10	7.11384408295199e-25	0.49822299271648873	562	261	2.170576106590311e-20	1	19.663424981954865	19.663424981954865	TRUE	Gm9844	TMSB10(Gm9844)	Gm9844	0.0027230872093416225	-0.12843700159123167	102	196	1	-1	0	0	FALSE	TMSB10(Gm9844)	up_down
INTS8	7.41668490522574e-25	0.17094100002549778	179	42	2.2629788982824777e-20	1	19.645319495714826	19.645319495714826	FALSE	Ints8	INTS8	Ints8	0.39972314438450435	-0.0496890008057734	38	53	1	-1	0	0	FALSE	INTS8	up_down
TNFRSF1B	7.61004362519438e-25	0.4496289612698148	538	235	2.3219765109193092e-20	1	19.6341421778919	19.6341421778919	TRUE	Tnfrsf1b	TNFRSF1B	Tnfrsf1b	2.1274058325906211e-4	-0.26286313850610177	374	516	1	-1	0	0	TRUE	TNFRSF1B	up_down
PRR14L	7.9612622225554335e-25	0.2730050798369268	329	114	2.4291403293461137e-20	1	19.61454739565173	19.61454739565173	TRUE	Prr14l	PRR14L	Prr14l	0.0021237657083885133	-0.21147794646452295	53	127	1	-1	0	0	FALSE	PRR14L	up_down
SYK	8.050550869849474e-25	0.4471962037701238	721	357	2.4563840814084716e-20	1	19.609703725725165	19.609703725725165	TRUE	Syk	SYK	Syk	0.015555828754185985	-0.21896806650305023	226	317	1	-1	0	0	FALSE	SYK	up_down
CDR2	8.774875847165138e-25	0.3390941104234175	294	96	2.677390118487027e-20	1	19.57228834380665	19.57228834380665	TRUE	Cdr2	CDR2	Cdr2	0.015468153889826931	0.12091479668192609	45	12	1	1	0	0	FALSE	CDR2	both_up
SMG1	9.851918775627356e-25	0.22145938560876943	568	247	3.0060174568194185e-20	1	19.522008501667163	19.522008501667163	FALSE	Smg1	SMG1	Smg1	1.1924419350815906e-8	-0.6303296143052066	174	0.37	3.0342877480086155e-4	-1	3.5179432365200625	-3.5179432365200625	TRUE	SMG1	up_down
SRGAP2B	1.073584035954774e-24	-1.432585948553493	635	704	3.2757196105052064e-20	-1	19.484693279323654	-19.484693279323654	TRUE	Srgap2	SRGAP2B(Srgap2)	Srgap2	6.805847822104533e-33	-1.4333635607817392	332	767	1.7318160368127194e-28	-1	27.76149824305791	-27.76149824305791	TRUE	SRGAP2B(Srgap2)	both_down
EPC1	1.1369210675592277e-24	0.33520219224072756	574	256	3.468973561336715e-20	1	19.459799010105858	19.459799010105858	TRUE	Epc1	EPC1	Epc1	0.0010337851708392596	-0.24392302282164258	68	155	1	-1	0	0	FALSE	EPC1	up_down
LRRFIP2	1.164983509778224e-24	0.217422282817067	324	0.11	3.554597685035317e-20	1	19.449209546286255	19.449209546286255	FALSE	Lrrfip2	LRRFIP2	Lrrfip2	0.09062043090077208	-0.06926071910524817	53	0.09	1	-1	0	0	FALSE	LRRFIP2	up_down
TRAPPC12	1.200559655739223e-24	0.3090930570087181	215	58	3.6631476215915176e-20	1	19.436145579301392	19.436145579301392	TRUE	Trappc12	TRAPPC12	Trappc12	0.17922797764092346	-0.06428552859015318	83	115	1	-1	0	0	FALSE	TRAPPC12	up_down
ERI2	1.2241991174089479e-24	0.1678209897186717	103	15	3.7352763470381816e-20	1	19.427677262241062	19.427677262241062	FALSE	Eri2	ERI2	Eri2	0.7382531383504913	-0.021344678207414078	26	31	1	-1	0	0	FALSE	ERI2	up_down
DISP1	1.2319877870558504e-24	0.48639693828374186	509	218	3.759041135864811e-20	1	19.424922921697377	19.424922921697377	TRUE	Disp1	DISP1	Disp1	0.739523763309879	-0.017956568395559036	26	31	1	-1	0	0	FALSE	DISP1	up_down
FUS	1.3025740694041445e-24	0.31953538039251406	0.55	0.24	3.974414000565926e-20	1	19.400726895958844	19.400726895958844	TRUE	Fus	FUS	Fus	0.001196768689724154	-0.2250416118132461	347	494	1	-1	0	0	FALSE	FUS	up_down
COBLL1	1.3435021149263072e-24	0.26717232614990627	56	3	4.0992936530631485e-20	1	19.38729096986673	19.38729096986673	TRUE	Cobll1	COBLL1	Cobll1	0.2718161171018012	0.04881988713100378	4	0	1	1	0	0	FALSE	COBLL1	both_up
TACC1	1.3816926361861991e-24	0.3998049474756409	453	189	4.215820571531331e-20	1	19.375117881299325	19.375117881299325	TRUE	Tacc1	TACC1	Tacc1	0.003851267527434937	-0.13482762632456158	328	453	1	-1	0	0	FALSE	TACC1	up_down
PDE7A	1.4775863353427631e-24	0.2972503515943419	309	103	4.5084114263978386e-20	1	19.345976458184698	19.345976458184698	TRUE	Pde7a	PDE7A	Pde7a	0.19267336481285263	0.06543468676167707	64	0.04	1	1	0	0	FALSE	PDE7A	both_up
RFTN1	1.4814001255050115e-24	0.2177531394789876	209	56	4.520048062940891e-20	1	19.34485694718883	19.34485694718883	FALSE	Rftn1	RFTN1	Rftn1	0.33745151299529885	0.15345849447288656	125	99	1	1	0	0	FALSE	RFTN1	both_up
TTC14	1.5425934963814605e-24	0.16664795219049267	285	91	4.706761276159112e-20	1	19.32727782826573	19.32727782826573	FALSE	Ttc14	TTC14	Ttc14	0.3601954000911353	-0.12242592284392195	166	189	1	-1	0	0	FALSE	TTC14	up_down
ACTG1	1.5769077370981417e-24	0.4829622564752225	0.45	188	4.81146088743385e-20	1	19.317723040253465	19.317723040253465	TRUE	Actg1	ACTG1	Actg1	0.22530217599199223	0.076265228922562045	842	888	1	1	0	0	FALSE	ACTG1	both_up
FGFR1OP2	1.5985229787071754e-24	0.26609006447027317	279	0.09	4.877413312631334e-20	1	19.31181044067879	19.31181044067879	TRUE	Fgfr1op2	FGFR1OP2	Fgfr1op2	0.4146377653598335	0.06119139692585085	219	255	1	1	0	0	FALSE	FGFR1OP2	both_up
SMARCA2	1.679339790981606e-24	0.334544964206821	512	217	5.1240015702430765e-20	1	19.290390745838398	19.290390745838398	TRUE	Smarca2	SMARCA2	Smarca2	0.08142000353753494	-0.2298107385215622	208	261	1	-1	0	0	FALSE	SMARCA2	up_down
DOCK8	1.8124375143741182e-24	-1.1003292271342722	765	778	5.53010934385831e-20	-1	19.257266281540723	-19.257266281540723	TRUE	Dock8	DOCK8	Dock8	0.0010309883646776397	-0.23622437095885607	442	606	1	-1	0	0	FALSE	DOCK8	both_down
IFITM2	1.841592731617169e-24	0.3735397299146578	215	59	5.619067742710306e-20	1	19.25033573207881	19.25033573207881	TRUE	Ifitm6	IFITM2(Ifitm6)	Ifitm6	0.06357887577398569	0.17855599875272724	0.03	9	1	1	0	0	FALSE	IFITM2(Ifitm6)	both_up
NFKBIZ	1.8692570756328904e-24	0.5852197485047619	391	155	5.703477189171076e-20	1	19.243860291056652	19.243860291056652	TRUE	Nfkbiz	NFKBIZ	Nfkbiz	0.2337876448553108	0.10686305592534362	377	441	1	1	0	0	FALSE	NFKBIZ	both_up
SEMA4B	2.0073369114501715e-24	0.16318985275406522	47	2	6.124786384216764e-20	1	19.212909053701996	19.212909053701996	FALSE	Sema4b	SEMA4B	Sema4b	0.30264922103538516	-0.058798744757783364	23	37	1	-1	0	0	FALSE	SEMA4B	up_down
GNG12	2.122131607584039e-24	0.13120630645778467	47	2	6.47504796106042e-20	1	19.18875701039007	19.18875701039007	FALSE	Gng12	GNG12	Gng12	0.128253254407908	0.21138366828227678	128	0.09	1	1	0	0	FALSE	GNG12	both_up
ACIN1	2.1493815234368555e-24	0.23960675030484924	324	112	6.558192904310534e-20	1	19.18321581303331	19.18321581303331	FALSE	Acin1	ACIN1	Acin1	0.01771812168393038	-0.21799592984540728	306	394	1	-1	0	0	FALSE	ACIN1	up_down
KLF6	2.2034295597657846e-24	0.6732340188681487	618	311	6.723104272757361e-20	1	19.172430152952927	19.172430152952927	TRUE	Klf6	KLF6	Klf6	1.37378912734575e-4	-0.39979256013653686	626	755	1	-1	0	0	TRUE	KLF6	up_down
PBX3	2.244441210555332e-24	0.526269644557988	426	176	6.848239021646429e-20	1	19.164421090040815	19.164421090040815	TRUE	Pbx3	PBX3	Pbx3	0.09731111426914928	0.020990732260733613	94	56	1	1	0	0	FALSE	PBX3	both_up
ZMYM1	2.5233224997810873e-24	0.28936911060220244	174	41	7.699161611332053e-20	1	19.113556564099717	19.113556564099717	TRUE	Zmym1	ZMYM1	Zmym1	0.46565054600554745	-0.04856240742041909	11	19	1	-1	0	0	FALSE	ZMYM1	up_down
TLR4	2.6323093355367644e-24	0.27861682122824105	382	145	8.031702244589776e-20	1	19.095192400289765	19.095192400289765	TRUE	Tlr4	TLR4	Tlr4	0.17394390966002787	-0.15812974153365777	143	0.18	1	-1	0	0	FALSE	TLR4	up_down
NCOA1	2.8008147357569856e-24	0.3446034741635855	729	361	8.545845921741715e-20	1	19.06824494160782	19.06824494160782	TRUE	Ncoa1	NCOA1	Ncoa1	0.7194711950534356	0.04210711437154424	121	0.13	1	1	0	0	FALSE	NCOA1	both_up
TMTC2	2.8031915639535302e-24	0.5761436692187716	153	33	8.553098099935011e-20	1	19.067876546792796	19.067876546792796	TRUE	Tmtc2	TMTC2	Tmtc2	0.2718161171018012	0.005135816726265483	4	0	1	1	0	0	FALSE	TMTC2	both_up
ST7	2.8121185826444275e-24	0.2790339065733118	138	28	8.580336219364677e-20	1	19.06649569404478	19.06649569404478	TRUE	St7	ST7	St7	0.6806134267816616	0.08502163466901133	42	0.05	1	1	0	0	FALSE	ST7	both_up
TTC21B	2.8431944707039924e-24	0.3198414072081324	209	57	8.675154969012021e-20	1	19.061722758429234	19.061722758429234	TRUE	Ttc21b	TTC21B	Ttc21b	0.10100834509551827	-0.03649849602002975	4	19	1	-1	0	0	FALSE	TTC21B	up_down
NUFIP2	2.8456990162757198e-24	0.41565033565466813	524	0.23	8.682796838460476e-20	1	19.061340360553707	19.061340360553707	TRUE	Nufip2	NUFIP2	Nufip2	8.404775146440888e-6	-0.5119618276002761	226	382	0.21386790837633485	-1	0.6698543779375165	-0.6698543779375165	TRUE	NUFIP2	up_down
B3GNTL1	2.8627807382004155e-24	0.35934421625567803	171	0.04	8.734916588397108e-20	1	19.058741237832947	19.058741237832947	TRUE	B3gntl1	B3GNTL1	B3gntl1	0.009878078106109285	-0.1017923185461474	0	25	1	-1	0	0	FALSE	B3GNTL1	up_down
RAB6A	2.9572825657162223e-24	0.17772583435339673	0.45	179	9.023260564513338e-20	1	19.044636501338267	19.044636501338267	FALSE	Rab6a	RAB6A	Rab6a	0.4321037820046582	0.08206623188029494	234	202	1	1	0	0	FALSE	RAB6A	both_up
PLEKHA1	3.1818647561829713e-24	0.2953693623082517	232	67	9.708505744065482e-20	1	19.012847608098664	19.012847608098664	TRUE	Plekha1	PLEKHA1	Plekha1	2.4200559729716192e-4	-0.3603984546718347	94	202	1	-1	0	0	TRUE	PLEKHA1	up_down
PTK2	3.314603470397363e-24	0.29495151440269063	506	214	1.0113518108876434e-19	1	18.99509774356898	18.99509774356898	TRUE	Ptk2	PTK2	Ptk2	0.06357887577398569	0.09941928213571992	0.03	9	1	1	0	0	FALSE	PTK2	both_up
TTL	3.457703265581855e-24	0.19640620983831603	232	66	1.0550144203943357e-19	1	18.97674160420052	18.97674160420052	FALSE	Ttl	TTL	Ttl	0.9209037566121665	-0.04137977101594263	26	25	1	-1	0	0	FALSE	TTL	up_down
RAP1GDS1	3.581502369717319e-24	0.3480140067831592	391	151	1.0927880030481482e-19	1	18.961464081450416	18.961464081450416	TRUE	Rap1gds1	RAP1GDS1	Rap1gds1	0.051480892141883845	0.059687131446857444	347	432	1	1	0	0	FALSE	RAP1GDS1	both_up
SLC18B1	3.8701347496214594e-24	0.07724755080331958	0.3	98	1.1808555148044996e-19	1	18.927803237832585	18.927803237832585	FALSE	Slc18b1	SLC18B1	Slc18b1	0.004592832085923376	-0.13615403935728576	26	81	1	-1	0	0	FALSE	SLC18B1	up_down
DTNA	3.94833888929636e-24	0.5526848944525804	465	202	1.2047171619021054e-19	1	18.919114902834664	18.919114902834664	TRUE	Dtna	DTNA	Dtna	0.11927756540450507	0.03156699048236527	8	0	1	1	0	0	FALSE	DTNA	both_up
ACSL1	3.965102733718728e-24	0.9825712865871736	524	251	1.209832146112258e-19	1	18.917274880157905	18.917274880157905	TRUE	Acsl1	ACSL1	Acsl1	0.6754247371521747	0.1313103678471546	113	102	1	1	0	0	FALSE	ACSL1	both_up
OXSR1	4.387324628444423e-24	0.31693088151183224	309	106	1.3386604906309625e-19	1	18.873329554236395	18.873329554236395	TRUE	Oxsr1	OXSR1	Oxsr1	0.13985596143747317	-0.03171238236265192	38	65	1	-1	0	0	FALSE	OXSR1	up_down
GGA2	4.739419680564153e-24	0.14710743897764422	324	111	1.4460917329337343e-19	1	18.83980415666576	18.83980415666576	FALSE	Gga2	GGA2	Gga2	0.0653456721236507	-0.09512092566860511	34	68	1	-1	0	0	FALSE	GGA2	up_down
TMEM59	4.8014250900847826e-24	0.25434872109526446	253	78	1.4650108234866688e-19	1	18.834159166734327	18.834159166734327	TRUE	Tmem59	TMEM59	Tmem59	0.0011956267416501382	-0.24516408805486578	509	0.64	1	-1	0	0	FALSE	TMEM59	up_down
ATP6V1A	4.8340127120188385e-24	0.2629969291392017	306	105	1.474953958691188e-19	1	18.831221536159333	18.831221536159333	TRUE	Atp6v1a	ATP6V1A	Atp6v1a	0.037872810943673944	0.44284368642875305	374	317	1	1	0	0	TRUE	ATP6V1A	both_up
UNK	4.979158824027188e-24	0.15545680042301324	226	64	1.5192409403871755e-19	1	18.81837334477929	18.81837334477929	FALSE	Unk	UNK	Unk	0.009218215632492074	-0.192839577571551	0.03	81	1	-1	0	0	FALSE	UNK	up_down
VPS26A	5.794530179861117e-24	0.23820637842037207	359	133	1.768027048479224e-19	1	18.75251109514002	18.75251109514002	FALSE	Vps26a	VPS26A	Vps26a	0.6564948149799159	0.18770765479400364	264	258	1	1	0	0	FALSE	VPS26A	both_up
GLIPR1	6.0818173413689096e-24	0.3065575043347103	388	149	1.8556841071984816e-19	1	18.73149595170383	18.73149595170383	TRUE	Glipr1	GLIPR1	Glipr1	0.3367868939112162	0.12107974697403823	0.06	43	1	1	0	0	FALSE	GLIPR1	both_up
HERC1	6.188958725812315e-24	0.4344316835784283	659	318	1.8883750864198537e-19	1	18.723911737907038	18.723911737907038	TRUE	Herc1	HERC1	Herc1	0.04795499879914046	-0.179925550211896	102	155	1	-1	0	0	FALSE	HERC1	up_down
CDC42BPA	6.195608485261918e-24	0.3037963169192254	94	13	1.8904040610231163e-19	1	18.72344535841016	18.72344535841016	TRUE	Cdc42bpa	CDC42BPA	Cdc42bpa	0.04527182994688138	-0.100600473950808	8	31	1	-1	0	0	FALSE	CDC42BPA	up_down
THEMIS2	6.64302250625109e-24	0.28476475152050795	318	0.11	2.0269190271073324e-19	1	18.693163600484535	18.693163600484535	TRUE	Themis2	THEMIS2	Themis2	0.3552764368014616	-0.0797372038498334	351	385	1	-1	0	0	FALSE	THEMIS2	up_down
C1QC	6.720913962428677e-24	0.8296553702307516	618	326	2.050685268216238e-19	1	18.688100988469024	18.688100988469024	TRUE	C1qc	C1QC	C1qc	5.4499864123338815e-6	-0.21190486569539324	989	997	0.13868035424824796	-1	0.8579850576425315	-0.8579850576425315	FALSE	C1QC	up_down
ZRANB2	7.982971868523713e-24	0.2652313050347541	497	0.21	2.4357643765239556e-19	1	18.613364725449973	18.613364725449973	TRUE	Zranb2	ZRANB2	Zranb2	0.10694648823033509	-0.13096906151130017	155	208	1	-1	0	0	FALSE	ZRANB2	up_down
CHPT1	8.02016486883908e-24	0.204980480123504	256	79	2.44711270478018e-19	1	18.611346028222	18.611346028222	FALSE	Chpt1	CHPT1	Chpt1	7.540307142943018e-6	-0.44605582564590274	226	382	0.19187065555932803	-1	0.7169914406013896	-0.7169914406013896	TRUE	CHPT1	up_down
PTER	8.222934681717333e-24	0.2767003826050256	141	29	2.5089818300855926e-19	1	18.600502483811788	18.600502483811788	TRUE	Pter	PTER	Pter	0.003179289958068044	-0.1436446402599753	8	0.05	1	-1	0	0	FALSE	PTER	up_down
KIAA1958	8.525673668422102e-24	0.48270090831288875	129	25	2.6013535497089517e-19	1	18.58480061887176	18.58480061887176	TRUE	E130308A19Rik	KIAA1958(E130308A19Rik)	E130308A19Rik	0.9432157665789773	-0.03294233337375395	0.03	31	1	-1	0	0	FALSE	KIAA1958(E130308A19Rik)	up_down
LHFPL6	8.693373977026304e-24	0.5291143182783979	53	3	2.6525222678702663e-19	1	18.576340961518014	18.576340961518014	TRUE	Lhfp	LHFPL6(Lhfp)	Lhfp	0.2718161171018012	0.009019361789570777	4	0	1	1	0	0	FALSE	LHFPL6(Lhfp)	both_up
SHB	8.790332077996052e-24	0.33911004271660294	121	22	2.6821061236381553e-19	1	18.571524042294026	18.571524042294026	TRUE	Shb	SHB	Shb	0.6020012089318397	-0.0022707316864547245	26	34	1	-1	0	0	FALSE	SHB	up_down
TPP1	9.1526818165224e-24	0.35734481551090425	315	111	2.792666275857315e-19	1	18.55398095947019	18.55398095947019	TRUE	Tpp1	TPP1	Tpp1	0.015714483959725748	-0.17635673377998717	426	516	1	-1	0	0	FALSE	TPP1	up_down
NCOA7	9.43422413383463e-24	0.31778120724239933	429	171	2.8785704677156223e-19	1	18.54082313450294	18.54082313450294	TRUE	Ncoa7	NCOA7	Ncoa7	6.601059940088747e-4	0.22017467607249888	83	22	1	1	0	0	FALSE	NCOA7	both_up
TGOLN2	1.0013543053910425e-23	0.24446893899608768	382	146	3.055332256609149e-19	1	18.51494155485981	18.51494155485981	FALSE	Tgoln1	TGOLN2(Tgoln1)	Tgoln1	0.004122193772730075	-0.20317115857043788	317	435	1	-1	0	0	FALSE	TGOLN2(Tgoln1)	up_down
TRMT13	1.0636614426812507e-23	0.30220897259311447	138	28	3.245443793909032e-19	1	18.48872590777967	18.48872590777967	TRUE	Trmt13	TRMT13	Trmt13	0.265593005701368	-0.07825856883420584	34	53	1	-1	0	0	FALSE	TRMT13	up_down
PLXDC1	1.067333830334968e-23	0.3824022088878188	126	24	3.2566489831180544e-19	1	18.48722904920614	18.48722904920614	TRUE	Plxdc1	PLXDC1	Plxdc1	3.4970270104438357e-9	-0.5337830347072187	53	0.23	8.898534930775384e-5	-1	4.050681490417488	-4.050681490417488	TRUE	PLXDC1	up_down
PNISR	1.1065132781579514e-23	0.17934448910213852	591	0.26	3.376193314315541e-19	1	18.471572694470286	18.471572694470286	FALSE	Pnisr	PNISR	Pnisr	3.3338046897476054e-6	-0.547814216549919	0.2	373	0.08483199413531757	-1	1.07144032397104	-1.07144032397104	TRUE	PNISR	up_down
PARP11	1.1182452622404873e-23	0.30615201535471925	209	58	3.411989944148175e-19	1	18.46699225745979	18.46699225745979	TRUE	Parp11	PARP11	Parp11	0.5033571418641442	-0.004458787016835941	45	34	1	-1	0	0	FALSE	PARP11	up_down
RPTOR	1.279978578317579e-23	0.27208674227935736	335	121	3.9054706381625973e-19	1	18.408326622928573	18.408326622928573	TRUE	Rptor	RPTOR	Rptor	1.9305941711910538e-5	-0.2914018031273715	75	202	0.49125899280127555	-1	0.3086894865132618	-0.3086894865132618	TRUE	RPTOR	up_down
EFCAB2	1.3005370451924194e-23	0.3254107027427206	194	51	3.96819863229111e-19	1	18.401406596913805	18.401406596913805	TRUE	Efcab2	EFCAB2	Efcab2	0.9119762481784187	0.07350577616001462	11	12	1	1	0	0	FALSE	EFCAB2	both_up
TMX3	1.3084064756185736e-23	0.17675251199386088	221	62	3.992209838407392e-19	1	18.398786639411885	18.398786639411885	FALSE	Tmx3	TMX3	Tmx3	0.00942806246237131	-0.21982789016625226	128	208	1	-1	0	0	FALSE	TMX3	up_down
TOMM40L	1.3596959766594408e-23	0.1060495417962985	62	5	4.148704363983286e-19	1	18.382087511824494	18.382087511824494	FALSE	Tomm40l	TOMM40L	Tomm40l	0.16171228100008822	-0.005538905942054445	4	16	1	-1	0	0	FALSE	TOMM40L	up_down
CDC14A	1.4728460137876203e-23	0.24702465731046808	285	94	4.493947757268787e-19	1	18.347371980617773	18.347371980617773	FALSE	Cdc14a	CDC14A	Cdc14a	0.6512345796285646	0.054341043156346275	42	0.05	1	1	0	0	FALSE	CDC14A	both_up
YBX1	1.4910291566872357e-23	0.41945385030117044	465	198	4.549428162884093e-19	1	18.342043188246436	18.342043188246436	TRUE	Ybx1	YBX1	Ybx1	2.9413986923024353e-10	0.9133473100898057	694	528	7.4846831124327765e-6	1	5.12582658215261	5.12582658215261	TRUE	YBX1	both_up
POLA1	1.55883370444406e-23	0.19137857326696128	353	128	4.756313398999716e-19	1	18.322729536944017	18.322729536944017	FALSE	Pola1	POLA1	Pola1	0.0035034305823841688	0.18730929876843283	0.06	16	1	1	0	0	FALSE	POLA1	both_up
SLX4IP	1.5769289172006154e-23	0.23751778885253927	303	103	4.811525512162518e-19	1	18.317717207103154	18.317717207103154	FALSE	Slx4ip	SLX4IP	Slx4ip	0.5741665923469372	-0.05714599292550779	38	47	1	-1	0	0	FALSE	SLX4IP	up_down
PIK3CA	1.5963580755204675e-23	0.35477042187987984	341	124	4.87080776002805e-19	1	18.312399010729308	18.312399010729308	TRUE	Pik3ca	PIK3CA	Pik3ca	0.0019756842891230377	-0.278787861383442	147	252	1	-1	0	0	TRUE	PIK3CA	up_down
DDHD1	1.613850326916999e-23	0.36885100070941756	259	81	4.924180117489147e-19	1	18.307666069753523	18.307666069753523	TRUE	Ddhd1	DDHD1	Ddhd1	0.003533019654589096	-0.04396832944290739	8	0.05	1	-1	0	0	FALSE	DDHD1	up_down
MT-ND4L	1.6140043656251276e-23	0.503356556113006	729	381	4.924650120395389e-19	1	18.307624619212923	18.307624619212923	TRUE	mt-Nd4l	MT-ND4L	mt-Nd4l	0.006883682806729388	0.36493609207894284	736	714	1	1	0	0	TRUE	MT-ND4L	both_up
FAM151B	1.914378919967324e-23	0.2596254340031497	85	11	5.841152960604299e-19	1	18.233501420865835	18.233501420865835	TRUE	Fam151b	FAM151B	Fam151b	0.2181200272727365	0.07526627962490468	26	12	1	1	0	0	FALSE	FAM151B	both_up
PCGF5	1.9687568073446208e-23	0.3948056868817462	279	94	6.007070770569907e-19	1	18.221337251507457	18.221337251507457	TRUE	Pcgf5	PCGF5	Pcgf5	0.22458842768523796	0.14189765069157587	0.03	16	1	1	0	0	FALSE	PCGF5	both_up
CANX	2.009355023581329e-23	0.3212123291817466	447	188	6.130944047951351e-19	1	18.212472647300732	18.212472647300732	TRUE	Canx	CANX	Canx	0.024028769668652875	-0.10659204596597105	528	627	1	-1	0	0	FALSE	CANX	up_down
NQO2	2.163855672162957e-23	0.33854155414695325	162	38	6.602356426903615e-19	1	18.180301034071277	18.180301034071277	TRUE	Nqo2	NQO2	Nqo2	0.25012959810507807	0.11035898971824844	49	31	1	1	0	0	FALSE	NQO2	both_up
LGALS8	2.1757555697944677e-23	0.1449353924630417	203	55	6.63866539455688e-19	1	18.17791922033631	18.17791922033631	FALSE	Lgals8	LGALS8	Lgals8	0.3655574611411281	0.025925650441169235	0.17	202	1	1	0	0	FALSE	LGALS8	both_up
EXOC1	2.2808928825191048e-23	0.18240758487880737	306	104	6.959460363142292e-19	1	18.157424434296836	18.157424434296836	FALSE	Exoc1	EXOC1	Exoc1	0.6789375640505804	0.07923191181503453	98	112	1	1	0	0	FALSE	EXOC1	both_up
MAT2A	2.319308982050789e-23	0.43156291201296726	0.35	133	7.076675566033368e-19	1	18.150170714400566	18.150170714400566	TRUE	Mat2a	MAT2A	Mat2a	0.9664461577534992	0.049598280341943246	0.4	394	1	1	0	0	FALSE	MAT2A	both_up
CUL4A	2.3200399538871085e-23	0.18634058881913695	268	85	7.078905907300345e-19	1	18.15003386026782	18.15003386026782	FALSE	Cul4a	CUL4A	Cul4a	0.14678369414769268	-0.07669158567121895	53	84	1	-1	0	0	FALSE	CUL4A	up_down
ARID4A	2.322605682888476e-23	0.06854067284481036	403	153	7.086734459629318e-19	1	18.14955383997423	18.14955383997423	FALSE	Arid4a	ARID4A	Arid4a	0.023324249307882978	-0.12307753160561885	234	314	1	-1	0	0	FALSE	ARID4A	up_down
SMCHD1	2.4512797399246484e-23	0.2843455848501728	597	273	7.479344742458087e-19	1	18.126136448552646	18.126136448552646	TRUE	Smchd1	SMCHD1	Smchd1	0.6315939964143811	0.0983620488171495	185	171	1	1	0	0	FALSE	SMCHD1	both_up
ARRDC3	2.5127584886141636e-23	0.6851306662225765	374	0.15	7.666928700459536e-19	1	18.115378575499598	18.115378575499598	TRUE	Arrdc3	ARRDC3	Arrdc3	0.3745027497640694	0.0032163136174826745	75	56	1	1	0	0	FALSE	ARRDC3	both_up
DSC2	2.544612220269957e-23	0.2009877562528979	206	56	7.764120806487693e-19	1	18.109907715789753	18.109907715789753	FALSE	Dsc2	DSC2	Dsc2	0.2718161171018012	0.013846339579519102	4	0	1	1	0	0	FALSE	DSC2	both_up
ALPK1	2.6714151051798543e-23	0.2460881468334839	438	176	8.151021768924772e-19	1	18.088787946991108	18.088787946991108	FALSE	Alpk1	ALPK1	Alpk1	0.6996523760120101	0.05609648499953422	26	22	1	1	0	0	FALSE	ALPK1	both_up
PPCDC	2.7869735440029833e-23	0.3497412966729773	194	52	8.503613677461903e-19	1	18.07039647820696	18.07039647820696	TRUE	Ppcdc	PPCDC	Ppcdc	1.659709380342978e-11	-0.7715637842295258	151	385	4.223296489220742e-7	-1	6.374348428612366	-6.374348428612366	TRUE	PPCDC	up_down
PKP4	3.062005436392148e-23	0.29372319861991053	171	41	9.342790987519722e-19	1	18.029523366873445	18.029523366873445	TRUE	Pkp4	PKP4	Pkp4	0.6197686714377262	5.75887150502219e-4	0.06	71	1	1	0	0	FALSE	PKP4	both_up
ARF1	3.5005009235486486e-23	0.28473843040748814	341	126	1.0680728417931637e-18	1	17.971399127728752	17.971399127728752	TRUE	Arf1	ARF1	Arf1	0.5517853165484613	0.036506802764294966	536	559	1	1	0	0	FALSE	ARF1	both_up
HSP90B1	3.5063745798167384e-23	0.3703461742593477	506	224	1.0698650117936833e-18	1	17.97067101514787	17.97067101514787	TRUE	Hsp90b1	HSP90B1	Hsp90b1	2.482846432178688e-7	-0.4267658940038821	626	826	0.006317851031321889	-1	2.1994306185444517	-2.1994306185444517	TRUE	HSP90B1	up_down
BST1	3.511860895233288e-23	0.11537115109515587	47	2	1.0715389963535809e-18	1	17.969992019122387	17.969992019122387	FALSE	Bst1	BST1	Bst1	0.029667013862356317	0.07352922483196155	23	3	1	1	0	0	FALSE	BST1	both_up
YTHDF3	3.53722057986197e-23	0.1851839753985609	509	216	1.0792767433274843e-18	1	17.966867181183943	17.966867181183943	FALSE	Ythdf3	YTHDF3	Ythdf3	0.07569583530686326	-0.08389143190947501	0.23	298	1	-1	0	0	FALSE	YTHDF3	up_down
WIPF1	3.5398332454383705e-23	0.3551998676313177	591	275	1.0800739198481557e-18	1	17.96654652054678	17.96654652054678	TRUE	Wipf1	WIPF1	Wipf1	0.26940790599869385	0.05926158404323467	306	0.36	1	1	0	0	FALSE	WIPF1	both_up
SCFD1	3.55037330964776e-23	0.17278039863726913	447	179	1.0832899042397245e-18	1	17.965255304258115	17.965255304258115	FALSE	Scfd1	SCFD1	Scfd1	0.04335264275742914	-0.13584101302496066	68	118	1	-1	0	0	FALSE	SCFD1	up_down
MBD2	3.697700861789247e-23	0.20213932284538094	0.3	102	1.1282424869491352e-18	1	17.947597549797532	17.947597549797532	FALSE	Mbd2	MBD2	Mbd2	0.026347893486004786	0.18185948599369878	185	121	1	1	0	0	FALSE	MBD2	both_up
SAMD4B	3.838954536813288e-23	0.22258989342152258	241	74	1.1713418082724703e-18	1	17.9313163553242	17.9313163553242	FALSE	Samd4b	SAMD4B	Samd4b	0.0016894610886875332	-0.21642568102134252	136	242	1	-1	0	0	FALSE	SAMD4B	up_down
NFATC2IP	3.8556570852399724e-23	0.21223572152808717	191	0.05	1.1764380898484203e-18	1	17.92943092266957	17.92943092266957	FALSE	Nfatc2ip	NFATC2IP	Nfatc2ip	0.3582494828298178	-0.014907149888403616	19	31	1	-1	0	0	FALSE	NFATC2IP	up_down
SOBP	3.963504380409496e-23	0.260559231318078	65	6	1.2093444565505454e-18	1	17.91744998179221	17.91744998179221	TRUE	Sobp	SOBP	Sobp	0.05606350981373076	0.042472477240068224	11	0	1	1	0	0	FALSE	SOBP	both_up
PIK3C3	3.9704735741325196e-23	0.18850281954315773	303	103	1.2114708969393144e-18	1	17.916687014419978	17.916687014419978	FALSE	Pik3c3	PIK3C3	Pik3c3	0.29494523049525595	-0.10187299889836327	75	99	1	-1	0	0	FALSE	PIK3C3	up_down
ATP5F1C	4.353508884169511e-23	0.26740544591430665	0.25	79	1.3283426307378013e-18	1	17.876689889240485	17.876689889240485	TRUE	Atp5c1	ATP5F1C(Atp5c1)	Atp5c1	0.0010016659921855107	0.5787580791621643	479	0.36	1	1	0	0	TRUE	ATP5F1C(Atp5c1)	both_up
ASRGL1	4.4878061589330776e-23	0.1808534903723341	85	11	1.3693194152136606e-18	1	17.863495234054373	17.863495234054373	FALSE	Asrgl1	ASRGL1	Asrgl1	0.342019528979137	0.04615906098813135	23	12	1	1	0	0	FALSE	ASRGL1	both_up
TTBK2	4.8311898171872564e-23	0.2474399873539881	388	151	1.4740926370201757e-18	1	17.831475223069567	17.831475223069567	FALSE	Ttbk2	TTBK2	Ttbk2	0.0012433804911882488	-0.16620571488655378	26	0.09	1	-1	0	0	FALSE	TTBK2	up_down
THBD	4.849671990422578e-23	0.29387667831853537	115	0.02	1.479731917717737e-18	1	17.82981695838999	17.82981695838999	TRUE	Thbd	THBD	Thbd	1.1639031519766082e-4	0.2734345897667911	45	0	1	1	0	0	TRUE	THBD	both_up
PARP1	5.399168225900146e-23	0.25113955006799493	218	63	1.6473942090866527e-18	1	17.783202464979826	17.783202464979826	TRUE	Parp1	PARP1	Parp1	0.12038942125937466	-0.15127964315909193	147	193	1	-1	0	0	FALSE	PARP1	up_down
UBE2G2	5.528619027614278e-23	0.24709996107214238	235	71	1.6868922377056685e-18	1	17.772912660187764	17.772912660187764	FALSE	Ube2g2	UBE2G2	Ube2g2	2.63300895406539e-4	-0.3314184161904382	53	143	1	-1	0	0	TRUE	UBE2G2	up_down
FAM149A	6.035725930511377e-23	-1.765559041993361	85	0.34	1.8416206959176313e-18	-1	17.734799813136352	-17.734799813136352	TRUE	Fam149a	FAM149A	Fam149a	0.128186587670611	0.13024902085267615	0.03	12	1	1	0	0	FALSE	FAM149A	down_up
LMNA	6.036452111617128e-23	0.6806186299911401	0.2	57	1.841842268296618e-18	1	17.73474756466116	17.73474756466116	TRUE	Lmna	LMNA	Lmna	0.18873878610976008	0.08326585060150447	0.06	37	1	1	0	0	FALSE	LMNA	both_up
YWHAQ	6.1108833150556e-23	0.31505658663000624	306	107	1.8645527170897646e-18	1	17.729425333183592	17.729425333183592	TRUE	Ywhaq	YWHAQ	Ywhaq	0.015895662677979837	0.3226656531589731	374	286	1	1	0	0	TRUE	YWHAQ	both_up
GNPAT	6.518501269426141e-23	0.18599937052293908	147	32	1.988925107327304e-18	1	17.701381569860406	17.701381569860406	FALSE	Gnpat	GNPAT	Gnpat	0.18649360853931196	-0.10148100465102111	94	127	1	-1	0	0	FALSE	GNPAT	up_down
XPO1	6.527780582555551e-23	0.3613388493821146	0.4	0.16	1.99175641134935e-18	1	17.70076377619118	17.70076377619118	TRUE	Xpo1	XPO1	Xpo1	0.412966395142947	0.023285358610087403	174	146	1	1	0	0	FALSE	XPO1	both_up
SLC25A13	6.87099704283859e-23	0.15528952573658716	512	217	2.0964786177109108e-18	1	17.67850956267015	17.67850956267015	FALSE	Slc25a13	SLC25A13	Slc25a13	0.47566338841209366	-0.0013941824055988261	19	28	1	-1	0	0	FALSE	SLC25A13	up_down
UBAP1	6.884222394136955e-23	0.24815925584193077	482	206	2.1005139368990676e-18	1	17.677674432574797	17.677674432574797	FALSE	Ubap1	UBAP1	Ubap1	0.6492497554907399	0.08028261264896741	155	174	1	1	0	0	FALSE	UBAP1	both_up
REV3L	7.052103205444205e-23	0.37281753336565626	447	189	2.151737730045136e-18	1	17.667210664853013	17.667210664853013	TRUE	Rev3l	REV3L	Rev3l	0.12902255777051153	-0.104239882341182	38	65	1	-1	0	0	FALSE	REV3L	up_down
VAT1	7.371256250252236e-23	0.15414597983732714	132	26	2.2491177070769623e-18	1	17.64798781526409	17.64798781526409	FALSE	Vat1	VAT1	Vat1	0.5120113137288107	0.040757373956758366	34	25	1	1	0	0	FALSE	VAT1	both_up
FAM126A	7.633861288239732e-23	0.38690900252334426	274	91	2.329243756267707e-18	1	17.632785060000074	17.632785060000074	TRUE	Fam126a	FAM126A	Fam126a	0.020713718555449956	-0.19140955398972265	91	155	1	-1	0	0	FALSE	FAM126A	up_down
CHCHD3	7.686933598902595e-23	0.12777532660521285	397	155	2.3454371796971596e-18	1	17.62977619472545	17.62977619472545	FALSE	Chchd3	CHCHD3	Chchd3	0.8542429438542378	0.08992452525868833	72	78	1	1	0	0	FALSE	CHCHD3	both_up
ST6GAL1	8.103016224508315e-23	-1.0052340562145248	682	748	2.472392310421977e-18	-1	17.60688261581088	-17.60688261581088	TRUE	St6gal1	ST6GAL1	St6gal1	0.7468775374939578	0.10137909809818801	0.17	0.18	1	1	0	0	FALSE	ST6GAL1	down_up
ARNT	8.287950321202517e-23	0.08186605648165335	365	135	2.5288194020053122e-18	1	17.597082185093374	17.597082185093374	FALSE	Arnt	ARNT	Arnt	0.06674957876696215	-0.16281086171017994	98	146	1	-1	0	0	FALSE	ARNT	up_down
PDIA3	8.748564277191111e-23	0.29849076831787613	397	158	2.669361932256552e-18	1	17.57359253729335	17.57359253729335	TRUE	Pdia3	PDIA3	Pdia3	0.009615236683450929	-0.12760675992731318	487	584	1	-1	0	0	FALSE	PDIA3	up_down
CLN6	9.827943837061392e-23	0.2710113863945792	118	21	2.998702223564172e-18	1	17.523066658309727	17.523066658309727	TRUE	Cln6	CLN6	Cln6	0.13386316249129293	0.1354474719774197	68	0.04	1	1	0	0	FALSE	CLN6	both_up
NUP160	1.0314594498007454e-22	0.25107502282013505	268	88	3.1471890732320344e-18	1	17.50207716525496	17.50207716525496	TRUE	Nup160	NUP160	Nup160	0.10523497143036695	-0.11615406374033371	26	53	1	-1	0	0	FALSE	NUP160	up_down
FTH1	1.1669816636938638e-22	0.47825302590577135	747	422	3.560694452262717e-18	1	17.448465292090862	17.448465292090862	TRUE	Fth1	FTH1	Fth1	7.16070223181445e-24	1.0985630004982005	0.97	947	1.822112289907505e-19	1	18.739424862607525	18.739424862607525	TRUE	FTH1	both_up
GOLPH3	1.173624747016641e-22	0.15496489141528502	382	146	3.580963828097175e-18	1	17.446000065845716	17.446000065845716	FALSE	Golph3	GOLPH3	Golph3	0.9539795008138553	-0.008642906470271494	121	115	1	-1	0	0	FALSE	GOLPH3	up_down
LDAH	1.1816164253684268e-22	0.2884373395281615	156	36	3.605348037084144e-18	1	17.443052804928087	17.443052804928087	TRUE	Ldah	LDAH	Ldah	0.8222827746296775	-0.036522710952908544	117	121	1	-1	0	0	FALSE	LDAH	up_down
AKAP9	1.2933081618921386e-22	0.31977051423369307	571	262	3.9461418635652935e-18	1	17.403827305942386	17.403827305942386	TRUE	Akap9	AKAP9	Akap9	7.387941578529332e-4	-0.237126742999769	121	224	1	-1	0	0	FALSE	AKAP9	up_down
NHLRC3	1.3516018355147197e-22	0.14271886723889837	221	64	4.124007520522513e-18	1	17.384680551410234	17.384680551410234	FALSE	Nhlrc3	NHLRC3	Nhlrc3	0.004927133682044312	-0.17625133924305622	68	0.14	1	-1	0	0	FALSE	NHLRC3	up_down
DOK3	1.3534596638702139e-22	0.20636871857417088	168	41	4.1296761264007966e-18	1	17.38408400694708	17.38408400694708	FALSE	Dok3	DOK3	Dok3	0.9857464108499033	0.06653442148564326	181	0.18	1	1	0	0	FALSE	DOK3	both_up
ACVR2B	1.425453208093961e-22	0.20713876860833033	0.1	16	4.349342828536294e-18	1	17.361576358562886	17.361576358562886	FALSE	Acvr2b	ACVR2B	Acvr2b	2.583471247354957e-4	-0.28203587336777475	0.03	109	1	-1	0	0	TRUE	ACVR2B	up_down
HMGB2	1.4402197305123833e-22	0.36551349209350614	182	48	4.394398441739384e-18	1	17.35710056798818	17.35710056798818	TRUE	Hmgb2	HMGB2	Hmgb2	0.3122274087952394	0.12345754721339786	0.17	143	1	1	0	0	FALSE	HMGB2	both_up
SLC38A10	1.461747155677565e-22	0.28224471093881964	203	56	4.4600829214033865e-18	1	17.350657066854417	17.350657066854417	TRUE	Slc38a10	SLC38A10	Slc38a10	0.020343134747945343	-0.14586445912370405	238	332	1	-1	0	0	FALSE	SLC38A10	up_down
TUG1	1.509781350476848e-22	0.17177050301521635	185	48	4.606644856574959e-18	1	17.336615267837395	17.336615267837395	FALSE	Tug1	TUG1	Tug1	0.39715933079125704	-0.08214622005533367	128	149	1	-1	0	0	FALSE	TUG1	up_down
TBC1D2B	1.5757405679164165e-22	0.3498726175008746	297	104	4.80789962082657e-18	1	17.318044608096873	17.318044608096873	TRUE	Tbc1d2b	TBC1D2B	Tbc1d2b	0.5124555032928284	0.19440305527783858	113	99	1	1	0	0	FALSE	TBC1D2B	both_up
FKBP15	1.7836008348670836e-22	0.21873926703250135	353	133	5.442122867346445e-18	1	17.264231657336087	17.264231657336087	FALSE	Fkbp15	FKBP15	Fkbp15	8.332445121834153e-4	-0.3118122372882668	223	342	1	-1	0	0	TRUE	FKBP15	up_down
EEF1G	1.8371255604224153e-22	0.3119575975716298	435	181	5.605437509960874e-18	1	17.25139048463075	17.25139048463075	TRUE	Eef1g	EEF1G	Eef1g	3.3493844463701405e-5	0.6379824939568028	566	425	0.8522843662233459	1	0.06941547791338491	0.06941547791338491	TRUE	EEF1G	both_up
RABGAP1	1.892383736553216e-22	0.10655127245919771	538	0.23	5.774041256971173e-18	1	17.23852011730135	17.23852011730135	FALSE	Rabgap1	RABGAP1	Rabgap1	0.6670386037453471	0.1501120456570189	106	96	1	1	0	0	FALSE	RABGAP1	both_up
UBE2D3	1.8933247690303289e-22	0.4433258879239468	603	296	5.776912535265339e-18	1	17.23830420779859	17.23830420779859	TRUE	Ube2d2a	UBE2D3(Ube2d2a)	Ube2d2a	0.762047995138933	0.13422848806114684	426	425	1	1	0	0	FALSE	UBE2D3(Ube2d2a)	both_up
PLXNC1	1.9116212957515485e-22	0.4527718305324667	185	0.05	5.832738897597125e-18	1	17.23412746431588	17.23412746431588	TRUE	Plxnc1	PLXNC1	Plxnc1	0.0010907343991433543	0.21098138218356613	49	6	1	1	0	0	FALSE	PLXNC1	both_up
PARP4	1.9668586896350521e-22	0.1588343463981703	418	167	6.001279233814471e-18	1	17.221756165454625	17.221756165454625	FALSE	Parp4	PARP4	Parp4	0.04962358496747234	0.23270223845470156	113	68	1	1	0	0	FALSE	PARP4	both_up
GOLGA4	2.0456714072774882e-22	0.49162609076915365	629	311	6.241752597885072e-18	1	17.204693449304568	17.204693449304568	TRUE	Golga4	GOLGA4	Golga4	0.003837913835543361	-0.23738861027681307	128	214	1	-1	0	0	FALSE	GOLGA4	up_down
LILRB3	2.0487949003701766e-22	0.23854157746683682	129	26	6.251283000009483e-18	1	17.204030839833326	17.204030839833326	FALSE	Pirb	LILRB3(Pirb)	Lilra5	5.162520378982054e-20	1.0713617898008774	355	59	1.3136549356357734e-15	1	14.881518698116986	14.881518698116986	TRUE	LILRB3(Lilra5)	both_up
TLR5	2.1143842137599457e-22	0.21930720018012495	241	74	6.451409113024346e-18	1	17.190345416655752	17.190345416655752	FALSE	Tlr5	TLR5	Tlr5	0.47128943840501875	-0.026074966555479688	11	19	1	-1	0	0	FALSE	TLR5	up_down
ANXA11	2.219923591329511e-22	0.1807802757158622	279	94	6.7734308618646045e-18	1	17.169191297791144	17.169191297791144	FALSE	Anxa11	ANXA11	Anxa11	0.24504825792152024	0.16141013342068908	72	0.05	1	1	0	0	FALSE	ANXA11	both_up
TANK	2.223682385659452e-22	0.3468421178875811	0.55	251	6.7848996951241196e-18	1	17.16845656836918	17.16845656836918	TRUE	Tank	TANK	Tank	0.16894990674736754	-0.05672679020780291	87	121	1	-1	0	0	FALSE	TANK	up_down
RPN2	2.2326263973631513e-22	0.09945039841684311	353	131	6.812189663634447e-18	1	17.16671326900022	17.16671326900022	FALSE	Rpn2	RPN2	Rpn2	0.07523991475720776	-0.201795564454744	343	0.41	1	-1	0	0	FALSE	RPN2	up_down
MAP4	2.2558187619526373e-22	0.23733153381575134	391	155	6.882954206469887e-18	1	17.162225119875817	17.162225119875817	FALSE	Map4	MAP4	Map4	0.03833434630337734	-0.2263936285920043	162	0.22	1	-1	0	0	FALSE	MAP4	up_down
EIF3D	2.262402586953958e-22	0.18244409643502035	221	65	6.903042773313917e-18	1	17.160959435585088	17.160959435585088	FALSE	Eif3d	EIF3D	Eif3d	0.6788967789983325	0.10803741317934301	185	202	1	1	0	0	FALSE	EIF3D	both_up
DACH1	2.4646904657281455e-22	0.37409444784787665	79	0.01	7.520263549029718e-18	1	17.12376693921106	17.12376693921106	TRUE	Dach1	DACH1	Dach1	0.45662345203324706	0.002112835553580307	8	3	1	1	0	0	FALSE	DACH1	both_up
ZNF655	2.4743527980805665e-22	0.17884148935985988	288	98	7.549745257503424e-18	1	17.122067702030023	17.122067702030023	FALSE	Zfp655	ZNF655(Zfp655)	Zfp655	0.029393197547571914	-0.15547622866693223	57	106	1	-1	0	0	FALSE	ZNF655(Zfp655)	up_down
MBNL1	2.518275028357287e-22	0.5759633397963237	897	632	7.683760766523754e-18	1	17.114426165335075	17.114426165335075	TRUE	Mbnl1	MBNL1	Mbnl1	0.017727200690061333	-0.07642082640373582	577	686	1	-1	0	0	FALSE	MBNL1	up_down
TAB3	2.677543967183451e-22	0.23060065448690484	156	36	8.169722152670147e-18	1	17.087792713310186	17.087792713310186	FALSE	Tab3	TAB3	Tab3	0.4698761943827991	-0.043945779860730734	11	19	1	-1	0	0	FALSE	TAB3	up_down
NT5C2	2.9815751635284458e-22	0.2881778585567092	559	254	9.097382138957993e-18	1	17.041083562203035	17.041083562203035	TRUE	Nt5c2	NT5C2	Nt5c2	0.24049955901193626	-0.007255953077808075	113	146	1	-1	0	0	FALSE	NT5C2	up_down
CCL8	3.0677536522175826e-22	0.9307066635989671	135	29	9.360329943646289e-18	1	17.028708842482043	17.028708842482043	TRUE	Ccl12	CCL8(Ccl12)	Ccl12	4.8920357281304455e-8	1.3805190975570731	374	193	0.0012448274113800732	1	2.9048908569867486	2.9048908569867486	TRUE	CCL8(Ccl12)	both_up
ATG16L2	3.1355263195758725e-22	0.20035504829094375	285	98	9.567117906289903e-18	1	17.01921887370796	17.01921887370796	FALSE	Atg16l2	ATG16L2	Atg16l2	0.3409122480978934	-0.016432311877195648	23	12	1	-1	0	0	FALSE	ATG16L2	up_down
IFNAR1	3.200438868462258e-22	0.22333222108498485	309	109	9.765179075452042e-18	1	17.010319788139817	17.010319788139817	FALSE	Ifnar1	IFNAR1	Ifnar1	0.004573004262487349	0.2728447468842002	158	84	1	1	0	0	TRUE	IFNAR1	both_up
S100A4	3.250544113185652e-22	0.34218537913371627	221	66	9.918060198152062e-18	1	17.003573260065284	17.003573260065284	TRUE	S100a4	S100A4	S100a4	0.835958290454007	0.24181844799444396	0.03	28	1	1	0	0	FALSE	S100A4	both_up
IWS1	3.2997673275411776e-22	0.20776671715969186	318	113	1.0068250069793642e-17	1	16.997046006216372	16.997046006216372	FALSE	Iws1	IWS1	Iws1	0.01479418284287158	-0.1653363516962164	64	124	1	-1	0	0	FALSE	IWS1	up_down
AGAP1	3.3148921636350357e-22	0.32699855978239156	232	72	1.0114398969683221e-17	1	16.995059919309917	16.995059919309917	TRUE	Agap1	AGAP1	Agap1	0.5912787755237414	0.03373453765364398	53	43	1	1	0	0	FALSE	AGAP1	both_up
RSU1	3.7795691467002162e-22	0.28682585181875997	282	98	1.15322213804117e-17	1	16.9380870291898	16.9380870291898	TRUE	Rsu1	RSU1	Rsu1	0.18040284142807625	0.31656560552369417	242	205	1	1	0	0	TRUE	RSU1	both_up
PGD	3.97063530292141e-22	0.22087657350266626	171	43	1.2115202436273807e-17	1	16.916669324719035	16.916669324719035	FALSE	Pgd	PGD	Pgd	0.224514804757179	-0.12490946072235987	0.23	276	1	-1	0	0	FALSE	PGD	up_down
COMT	4.010926862457959e-22	0.21640369611111399	221	66	1.2238140042731725e-17	1	16.91228458141902	16.91228458141902	FALSE	Comt	COMT	Comt	5.937123498402412e-10	-0.593240009728613	551	0.78	1.5107604454034776e-5	-1	4.820804394355422	-4.820804394355422	TRUE	COMT	up_down
UBE4B	4.079566024730363e-22	0.1886317383866346	332	121	1.2447571854657284e-17	1	16.90491535804378	16.90491535804378	FALSE	Ube4b	UBE4B	Ube4b	0.6474602643405926	0.27755492089239664	147	137	1	1	0	0	TRUE	UBE4B	both_up
ZNF654	4.1265149313513037e-22	0.06400460270470454	356	132	1.2590822358539097e-17	1	16.8999459034019	16.8999459034019	FALSE	Zfp654	ZNF654(Zfp654)	Zfp654	0.43848352915328803	-0.07231361085740609	45	59	1	-1	0	0	FALSE	ZNF654(Zfp654)	up_down
NOC3L	4.602939691598448e-22	0.23003821478331243	176	45	1.4044489587005183e-17	1	16.85249403955782	16.85249403955782	FALSE	Noc3l	NOC3L	Noc3l	0.030568523602449924	-0.12338945753266212	45	0.09	1	-1	0	0	FALSE	NOC3L	up_down
KMT2A	4.664690038236856e-22	0.19779522042106212	362	138	1.4232902244668294e-17	1	16.846706533483655	16.846706533483655	FALSE	Kmt2a	KMT2A	Kmt2a	5.179557145829052e-7	-0.5435267913811666	204	391	0.013179901113276606	-1	1.8800878481729202	-1.8800878481729202	TRUE	KMT2A	up_down
ANAPC16	4.737659756265402e-22	0.19804741708884344	0.35	131	1.4455547448316994e-17	1	16.839965456447068	16.839965456447068	FALSE	Anapc16	ANAPC16	Anapc16	0.1792132572562791	0.025584939249337024	125	168	1	1	0	0	FALSE	ANAPC16	both_up
ACSL3	4.753338849859423e-22	0.4007264867683282	415	173	1.4503387498691072e-17	1	16.838530549477596	16.838530549477596	TRUE	Acsl3	ACSL3	Acsl3	0.003955045037766979	0.1244236806707312	0.06	16	1	1	0	0	FALSE	ACSL3	both_up
SRRM1	4.879628602526471e-22	0.3798279619870424	459	198	1.488872279202877e-17	1	16.82714255598623	16.82714255598623	TRUE	Srrm1	SRRM1	Srrm1	1.9232112221616744e-6	-0.24526854995202352	211	391	0.04893803275912596	-1	1.3103534926676792	-1.3103534926676792	FALSE	SRRM1	up_down
SLC4A1AP	5.271536395201381e-22	0.2258729843825718	129	26	1.6084511849038454e-17	1	16.79359211502225	16.79359211502225	FALSE	Slc4a1ap	SLC4A1AP	Slc4a1ap	0.9300234220484445	-0.00961209575505334	91	87	1	-1	0	0	FALSE	SLC4A1AP	up_down
SLC25A36	6.253803486890342e-22	0.1520657176349185	268	89	1.908160519919981e-17	1	16.71938509400133	16.71938509400133	FALSE	Slc25a36	SLC25A36	Slc25a36	0.01133106900919529	-0.1261023128309382	155	239	1	-1	0	0	FALSE	SLC25A36	up_down
MAVS	6.263783192046895e-22	0.18258917450127532	212	61	1.9112055275573486e-17	1	16.71869260719697	16.71869260719697	FALSE	Mavs	MAVS	Mavs	0.1640053867079578	0.012385261038121376	79	115	1	1	0	0	FALSE	MAVS	both_up
RASSF4	6.820813308033961e-22	0.2977826919685518	306	111	2.081166556547322e-17	1	16.68169316164572	16.68169316164572	TRUE	Rassf4	RASSF4	Rassf4	0.017337765959769012	0.3365366439992139	392	323	1	1	0	0	TRUE	RASSF4	both_up
RAB3GAP2	7.041410324043145e-22	0.22747549328180172	362	139	2.1484751180720446e-17	1	16.667869671603807	16.667869671603807	FALSE	Rab3gap2	RAB3GAP2	Rab3gap2	0.849064288208243	0.012840467443001852	49	53	1	1	0	0	FALSE	RAB3GAP2	both_up
DPEP2	7.046993715498661e-22	0.22579904621487015	135	29	2.1501787224729514e-17	1	16.667525440103976	16.667525440103976	FALSE	Dpep2	DPEP2	Dpep2	0.290570675616525	0.008348732987427266	15	6	1	1	0	0	FALSE	DPEP2	both_up
RAB20	7.064411899538697e-22	0.6574987198634694	391	167	2.155493358787247e-17	1	16.666453310897076	16.666453310897076	TRUE	Rab20	RAB20	Rab20	0.21087315538396165	0.027927223876993534	94	0.13	1	1	0	0	FALSE	RAB20	both_up
BRD2	7.09812876125475e-22	0.2623527889530508	288	101	2.1657810476340494e-17	1	16.664385451039777	16.664385451039777	TRUE	Brd2	BRD2	Brd2	2.9564285408693226e-6	-0.42210994017103776	272	0.46	0.07522928065096078	-1	1.123613090923228	-1.123613090923228	TRUE	BRD2	up_down
CCR1	7.330653256463762e-22	0.23810346270551458	226	69	2.2367289216122232e-17	1	16.65038664665064	16.65038664665064	FALSE	Ccr1	CCR1	Ccr1	2.4731974797561065e-10	0.7525780219137495	264	71	6.293298306987389e-6	1	5.201121681885435	5.201121681885435	TRUE	CCR1	both_up
ABHD18	7.654053062874638e-22	0.2879596326653959	303	108	2.3354046705443095e-17	1	16.631637855587304	16.631637855587304	TRUE	Abhd18	ABHD18	Abhd18	0.2887188030152874	-0.053230750561356	15	28	1	-1	0	0	FALSE	ABHD18	up_down
ARL4C	7.683914101389782e-22	0.298324549318121	174	45	2.34451587061605e-17	1	16.62994682306689	16.62994682306689	TRUE	Arl4c	ARL4C	Arl4c	0.005134978947729705	-0.2970704038061962	321	416	1	-1	0	0	TRUE	ARL4C	up_down
GSTO1	7.927590704137497e-22	0.2702582149495557	218	65	2.418866475646433e-17	1	16.61638810455687	16.61638810455687	TRUE	Gsto1	GSTO1	Gsto1	0.6182531982268273	0.37651494811845165	102	93	1	1	0	0	TRUE	GSTO1	both_up
LAMP1	8.491010755012242e-22	0.24644030365867287	362	141	2.590777201569335e-17	1	16.586569933324256	16.586569933324256	FALSE	Lamp1	LAMP1	Lamp1	0.09388561963667386	-0.020472632987028394	845	907	1	-1	0	0	FALSE	LAMP1	up_down
ZFYVE26	9.012653794703997e-22	0.14041734834711284	182	48	2.7499409258400835e-17	1	16.56067663557237	16.56067663557237	FALSE	Zfyve26	ZFYVE26	Zfyve26	0.16298751575739304	0.054412209258215966	87	56	1	1	0	0	FALSE	ZFYVE26	both_up
RPS6KA5	9.354836597841355e-22	0.22003587236562816	356	136	2.854347742733354e-17	1	16.544493118274506	16.544493118274506	FALSE	Rps6ka5	RPS6KA5	Rps6ka5	0.6476590199565111	0.02662345032805316	42	34	1	1	0	0	FALSE	RPS6KA5	both_up
BCLAF1	9.770068825325514e-22	0.3102419447437914	435	182	2.981043399983321e-17	1	16.52563170117768	16.52563170117768	TRUE	Bclaf1	BCLAF1	Bclaf1	0.027810648132679968	-0.2344504111509509	242	0.32	1	-1	0	0	FALSE	BCLAF1	up_down
STK3	9.96058560377696e-22	0.2716571489816648	618	292	3.039173879424426e-17	1	16.51724445203776	16.51724445203776	TRUE	Stk3	STK3	Stk3	0.06749212387519082	-0.056693373703558175	45	84	1	-1	0	0	FALSE	STK3	up_down
ZDHHC7	1.0047882374862463e-21	0.22455533662856436	191	52	3.065809870218035e-17	1	16.513454781926363	16.513454781926363	FALSE	Zdhhc7	ZDHHC7	Zdhhc7	0.9622889887186298	0.016042812947848206	79	81	1	1	0	0	FALSE	ZDHHC7	both_up
PIBF1	1.042181974204217e-21	0.24217245679005184	426	175	3.179905639691907e-17	1	16.497585767049884	16.497585767049884	FALSE	Pibf1	PIBF1	Pibf1	0.4988157389194147	-0.014956244120058707	0.03	0.04	1	-1	0	0	FALSE	PIBF1	up_down
WDR7	1.1337867087274488e-21	0.26482859834887584	462	198	3.459410005669192e-17	1	16.460997962805724	16.460997962805724	TRUE	Wdr7	WDR7	Wdr7	0.26207509831549364	-0.08330018845066217	34	53	1	-1	0	0	FALSE	WDR7	up_down
CCDC186	1.2231601244351367e-21	0.2166111918115003	185	0.05	3.732106171676489e-17	1	16.42804600985658	16.42804600985658	FALSE	Ccdc186	CCDC186	Ccdc186	0.9937199125742054	-0.02573283083706801	79	78	1	-1	0	0	FALSE	CCDC186	up_down
LUC7L3	1.2317213677406624e-21	0.17833294040105607	553	246	3.7582282372503093e-17	1	16.42501684872499	16.42501684872499	FALSE	Luc7l3	LUC7L3	Luc7l3	0.005631487423134757	-0.22915855072785907	336	457	1	-1	0	0	FALSE	LUC7L3	up_down
ZFC3H1	1.3275893114499176e-21	0.1996403950370904	447	188	4.050740507095989e-17	1	16.39246557709435	16.39246557709435	FALSE	Zfc3h1	ZFC3H1	Zfc3h1	0.31253919632698274	-0.023193972452023703	83	106	1	-1	0	0	FALSE	ZFC3H1	up_down
TNFRSF25	1.3813674321593821e-21	0.14727241466320506	65	6	4.214828309004707e-17	1	16.37522011166095	16.37522011166095	FALSE	Tnfrsf25	TNFRSF25	Tnfrsf25	0.11641713038618753	0.024861791140105376	15	3	1	1	0	0	FALSE	TNFRSF25	both_up
SMG7	1.4432410236614127e-21	0.20853143335430158	306	109	4.4036170113957024e-17	1	16.356190459243937	16.356190459243937	FALSE	Smg7	SMG7	Smg7	0.07500022428665042	-0.14431534635596271	98	146	1	-1	0	0	FALSE	SMG7	up_down
IER2	1.510693425745499e-21	0.35540839948793246	374	148	4.6094277806346664e-17	1	16.336352985052308	16.336352985052308	TRUE	Ier2	IER2	Ier2	7.211621413647953e-5	-0.5334285199795619	238	391	1	-1	0	0	TRUE	IER2	up_down
SF3B1	1.5401059673180071e-21	0.23316204865535806	485	212	4.6991713274807034e-17	1	16.327978720709535	16.327978720709535	FALSE	Sf3b1	SF3B1	Sf3b1	3.2828149164241204e-15	-0.7893476970316662	513	776	8.353450836332816e-11	-1	10.078134079057696	-10.078134079057696	TRUE	SF3B1	up_down
WDR36	1.552203843007685e-21	0.26649971444944875	203	59	4.7360843657850486e-17	1	16.324580569953092	16.324580569953092	TRUE	Wdr36	WDR36	Wdr36	0.34409728338645934	0.10166911737547549	72	53	1	1	0	0	FALSE	WDR36	both_up
SSBP3	1.5585807303144605e-21	0.3020841072382052	171	44	4.7555415243354816e-17	1	16.322800021809655	16.322800021809655	TRUE	Ssbp3	SSBP3	Ssbp3	0.35256322368233356	-0.10877733169022508	102	124	1	-1	0	0	FALSE	SSBP3	up_down
VPS37A	1.5614016727636727e-21	0.16668075936349952	218	65	4.764148783936518e-17	1	16.322014684	16.322014684	FALSE	Vps37a	VPS37A	Vps37a	0.016485862680143144	-0.08302902201232765	117	189	1	-1	0	0	FALSE	VPS37A	up_down
MGAT1	1.5861295177901986e-21	0.3323678501736804	341	129	4.839598384681454e-17	1	16.31519067689972	16.31519067689972	TRUE	Mgat1	MGAT1	Mgat1	0.004872767579131735	-0.1843802651068609	287	391	1	-1	0	0	FALSE	MGAT1	up_down
SEC63	1.5924993195260487e-21	0.2217329144320087	379	151	4.8590339237378795e-17	1	16.313450068864398	16.313450068864398	FALSE	Sec63	SEC63	Sec63	0.006595485938998246	-0.18466045026873978	94	174	1	-1	0	0	FALSE	SEC63	up_down
PSAP	1.662566435308988e-21	0.5772724977902821	685	391	5.072822707414784e-17	1	16.29475031578962	16.29475031578962	TRUE	Psap	PSAP	Psap	2.8423513347694555e-8	-0.3989400347626928	875	966	7.232647206454356e-4	-1	3.140702718371272	-3.140702718371272	TRUE	PSAP	up_down
TRMT112	1.6627773534768775e-21	0.2893522680956774	185	51	5.0734662609286484e-17	1	16.294695223382707	16.294695223382707	TRUE	Trmt112	TRMT112	Trmt112	0.519289271165847	0.21411874144425525	294	276	1	1	0	0	FALSE	TRMT112	both_up
CCND3	1.8016102006781038e-21	0.40405036890267243	479	0.21	5.49707304430903e-17	1	16.259868492153867	16.259868492153867	TRUE	Ccnd3	CCND3	Ccnd3	0.8785906765910404	0.034236243708533495	38	0.04	1	1	0	0	FALSE	CCND3	both_up
WASL	1.8334661306743143e-21	0.26021297232563645	285	0.1	5.594271857913468e-17	1	16.25225643257964	16.25225643257964	TRUE	Wasl	WASL	Wasl	0.01024397372295162	-0.2584203775497468	57	115	1	-1	0	0	TRUE	WASL	up_down
SPART	1.889448674000762e-21	0.24521524853451943	232	73	5.765085794111125e-17	1	16.239194225293517	16.239194225293517	FALSE	Spg20	SPART(Spg20)	Spg20	0.005634892664895994	-0.19827285264784378	102	183	1	-1	0	0	FALSE	SPART(Spg20)	up_down
CDC16	2.0472873047189923e-21	0.14919618938264922	188	52	6.246683024158589e-17	1	16.204350530927908	16.204350530927908	FALSE	Cdc16	CDC16	Cdc16	0.06940802668606984	-0.13172469374378437	68	112	1	-1	0	0	FALSE	CDC16	up_down
IRAK4	2.070301553422496e-21	0.1820804110085869	188	52	6.31690409980272e-17	1	16.199495716305353	16.199495716305353	FALSE	Irak4	IRAK4	Irak4	0.1238651070331588	0.06620353079476612	94	59	1	1	0	0	FALSE	IRAK4	both_up
DDX3X	2.190111406331366e-21	0.3286444469798513	568	266	6.682467922998264e-17	1	16.175063117255043	16.175063117255043	TRUE	Ddx3x	DDX3X	Ddx3x	2.185596760935588e-4	-0.4574492671224486	543	693	1	-1	0	0	TRUE	DDX3X	up_down
MAN1A2	2.2164006834347097e-21	0.20751498603236251	353	136	6.762681765295987e-17	1	16.169881048894	16.169881048894	FALSE	Man1a2	MAN1A2	Man1a2	1.6126414224561527e-11	-0.7216707028532355	192	453	4.103527363581926e-7	-1	6.386842666221967	-6.386842666221967	TRUE	MAN1A2	up_down
TSC22D3	2.262711048374887e-21	0.3558816616320174	247	0.08	6.903983950801456e-17	1	16.160900226865046	16.160900226865046	TRUE	Tsc22d3	TSC22D3	Tsc22d3	0.1294963913074827	0.34913616495646504	362	323	1	1	0	0	TRUE	TSC22D3	both_up
DENND2D	2.3147249966924862e-21	0.13085853309701606	85	12	7.062688909908114e-17	1	16.151029922686355	16.151029922686355	FALSE	Dennd2d	DENND2D	Dennd2d	0.11570406657187757	0.052735292218789684	15	3	1	1	0	0	FALSE	DENND2D	both_up
STAT1	2.432001141764476e-21	0.35654808049209086	232	73	7.42052188375177e-17	1	16.12956554980679	16.12956554980679	TRUE	Stat1	STAT1	Stat1	0.0057399981587363605	0.4397170416389229	257	168	1	1	0	0	TRUE	STAT1	both_up
KIAA2026	2.645193383696473e-21	0.1373672211429655	506	219	8.071014052334679e-17	1	16.093071896546068	16.093071896546068	FALSE	9930021J03Rik	KIAA2026(9930021J03Rik)	9930021J03Rik	0.003808425226998435	-0.2869950536142953	94	174	1	-1	0	0	TRUE	KIAA2026(9930021J03Rik)	up_down
PPM1D	2.687624891446406e-21	0.376449459140325	241	78	8.200481068781274e-17	1	16.086160669642034	16.086160669642034	TRUE	Ppm1d	PPM1D	Ppm1d	0.03936277793002249	-0.15447576800895674	38	78	1	-1	0	0	FALSE	PPM1D	up_down
INPP5A	2.7320116679003828e-21	0.31374654439056654	171	44	8.335914001097648e-17	1	16.079046774495776	16.079046774495776	TRUE	Inpp5a	INPP5A	Inpp5a	0.029585848643300834	-0.10174786398745685	8	34	1	-1	0	0	FALSE	INPP5A	up_down
SCML2	2.742589583016989e-21	0.17287292076644212	68	7	8.368189335701437e-17	1	16.077368502171815	16.077368502171815	FALSE	Scml2	SCML2	Scml2	0.3661227442184469	-0.004243414190081103	0	3	1	-1	0	0	FALSE	SCML2	up_down
ABL1	2.791091784072141e-21	0.13864186039310344	485	206	8.516179251560916e-17	1	16.069755205953246	16.069755205953246	FALSE	Abl1	ABL1	Abl1	1.8550860337115486e-9	-0.6710246387575014	158	376	4.7204519213824066e-5	-1	4.326016421372832	-4.326016421372832	TRUE	ABL1	up_down
FLT3	2.919277796163006e-21	0.17938720277089917	76	0.01	8.907300411652563e-17	1	16.050253900224668	16.050253900224668	FALSE	Flt3	FLT3	Flt3	0.2880156887103937	0.05872492162485185	15	6	1	1	0	0	FALSE	FLT3	both_up
HNRNPA2B1	2.9581387666010182e-21	0.4781670479187161	732	395	9.025873004653026e-17	1	16.04451078135946	16.04451078135946	TRUE	Hnrnpa2b1	HNRNPA2B1	Hnrnpa2b1	0.10248035785752893	-0.09913250037003962	653	742	1	-1	0	0	FALSE	HNRNPA2B1	up_down
TMEM71	3.239891230230089e-21	0.3167547470632876	135	0.03	9.885556121678047e-17	1	16.00499889400004	16.00499889400004	TRUE	Tmem71	TMEM71	Tmem71	0.5627142990087312	-0.006063141020739141	15	22	1	-1	0	0	FALSE	TMEM71	up_down
GCA	3.463953845961617e-21	0.19634164496295564	0.2	58	1.0569215974798085e-16	1	15.975957227493675	15.975957227493675	FALSE	Gca	GCA	Gca	0.846243302436828	0.007474085430643616	8	6	1	1	0	0	FALSE	GCA	both_up
HECTD2	3.528106016719241e-21	0.22228529716140888	0.4	163	1.0764957078213749e-16	1	15.96798769744589	15.96798769744589	FALSE	Hectd2	HECTD2	Hectd2	0.3661227442184469	-0.012065786522154546	0	3	1	-1	0	0	FALSE	HECTD2	up_down
ATP6V1H	3.598673816041357e-21	0.26921863854485517	291	103	1.0980273547505388e-16	1	15.959386840332893	15.959386840332893	TRUE	Atp6v1h	ATP6V1H	Atp6v1h	0.3088935528860786	-0.11581604691281794	0.14	171	1	-1	0	0	FALSE	ATP6V1H	up_down
E2F3	3.641500024285534e-21	0.16627454890627402	394	158	1.1110944874100023e-16	1	15.954249007111427	15.954249007111427	FALSE	E2f3	E2F3	E2f3	0.228160407579107	0.009410174295711865	42	65	1	1	0	0	FALSE	E2F3	both_up
FBXL5	3.910056358694433e-21	0.2258538706333253	421	178	1.1930363961648454e-16	1	15.923346307031716	15.923346307031716	FALSE	Fbxl5	FBXL5	Fbxl5	0.49634737714918314	0.024936242274504583	136	155	1	1	0	0	FALSE	FBXL5	both_up
DPP9	4.08905355198646e-21	0.30886475373110217	159	39	1.2476520197821087e-16	1	15.903906526001029	15.903906526001029	TRUE	Dpp9	DPP9	Dpp9	0.14952887460888947	-0.03912437042096739	113	155	1	-1	0	0	FALSE	DPP9	up_down
SCYL2	4.100325620750081e-21	0.051585548307360174	382	149	1.2510913534032646e-16	1	15.90271097741256	15.90271097741256	FALSE	Scyl2	SCYL2	Scyl2	0.8923761123685207	0.03177193334629677	38	0.04	1	1	0	0	FALSE	SCYL2	both_up
LAMP2	4.172762020786158e-21	0.13437573483830956	356	137	1.2731931477822725e-16	1	15.895105707380877	15.895105707380877	FALSE	Lamp2	LAMP2	Lamp2	0.23374744237562506	0.0685569282678804	585	621	1	1	0	0	FALSE	LAMP2	both_up
KLHL24	4.2711167367865275e-21	0.2299372412134948	374	148	1.3032031387283053e-16	1	15.884987882712176	15.884987882712176	FALSE	Klhl24	KLHL24	Klhl24	0.5648996755739227	-0.0656136009326066	106	118	1	-1	0	0	FALSE	KLHL24	up_down
ZNF706	4.523713760721675e-21	0.19675669266583817	253	84	1.3802755426713976e-16	1	15.860034207282482	15.860034207282482	FALSE	Zfp706	ZNF706(Zfp706)	Zfp706	0.5152753544872918	0.1375620346907227	317	357	1	1	0	0	FALSE	ZNF706(Zfp706)	both_up
PTPDC1	4.557857802642388e-21	0.19678757195129845	0.1	17	1.3906935727422453e-16	1	15.85676855248642	15.85676855248642	FALSE	Ptpdc1	PTPDC1	Ptpdc1	0.8069177260329667	-0.020482922914531687	19	22	1	-1	0	0	FALSE	PTPDC1	up_down
AP1AR	4.5644464431226635e-21	0.211708106212132	135	0.03	1.392703898725587e-16	1	15.856141208643395	15.856141208643395	FALSE	Ap1ar	AP1AR	Ap1ar	0.2931934373191196	-0.06581327630567535	45	65	1	-1	0	0	FALSE	AP1AR	up_down
HMBOX1	4.66897170939044e-21	0.09927621400487219	462	195	1.424596647969211e-16	1	15.846308081871408	15.846308081871408	FALSE	Hmbox1	HMBOX1	Hmbox1	0.41151559551817546	-0.023579211207551354	0.06	78	1	-1	0	0	FALSE	HMBOX1	up_down
FTO	4.671939517536666e-21	0.07215156291202285	459	193	1.4255021855907875e-16	1	15.846032112490409	15.846032112490409	FALSE	Fto	FTO	Fto	0.12688233204425448	-0.03858931089064083	0.06	96	1	-1	0	0	FALSE	FTO	up_down
ZFP36	4.734082437403347e-21	0.5401712556409388	488	0.23	1.4444632333005091e-16	1	15.840293508010106	15.840293508010106	TRUE	Zfp36	ZFP36	Zfp36	3.1111797085443852e-18	-1.0462563063063586	604	882	7.916707886362042e-14	-1	13.101455379524296	-13.101455379524296	TRUE	ZFP36	up_down
LPGAT1	4.7663834437136994e-21	0.2224987258561023	274	95	1.454318916345924e-16	1	15.837340346969453	15.837340346969453	FALSE	Lpgat1	LPGAT1	Lpgat1	0.018263826888027652	-0.07322524212626391	151	0.23	1	-1	0	0	FALSE	LPGAT1	up_down
ACTN4	5.025292504937978e-21	0.2400572191070064	0.2	58	1.533317249106676e-16	1	15.814367978686471	15.814367978686471	FALSE	Actn4	ACTN4	Actn4	0.8805156556050221	0.1465629635427803	249	258	1	1	0	0	FALSE	ACTN4	both_up
CEP85L	5.0379254848507e-21	0.23420894249267943	353	137	1.5371718239376457e-16	1	15.813277584668624	15.813277584668624	FALSE	Cep85l	CEP85L	Cep85l	0.006161465449177763	-0.10005840460904923	0	28	1	-1	0	0	FALSE	CEP85L	up_down
PEAK1	5.1108345018712594e-21	0.4461022852053067	818	478	1.5594178232109586e-16	1	15.807037506361379	15.807037506361379	TRUE	Peak1	PEAK1	Peak1	0.17291245672702113	0.1786786784054314	174	134	1	1	0	0	FALSE	PEAK1	both_up
1	5.235757439023162e-21	0.17526697606805564	547	247	1.5975343097947473e-16	1	15.796549805849045	15.796549805849045	FALSE	Sos1	1	Sos1	0.38505383313009406	-0.08722676859885564	94	115	1	-1	0	0	FALSE	1	up_down
1	5.289282231358868e-21	0.2331483596954178	532	242	1.613865794432218e-16	1	15.792132583096524	15.792132583096524	FALSE	Top1	1	Top1	0.8124366575544222	0.18445102124407464	362	373	1	1	0	0	FALSE	1	both_up
HTR7	5.514448417696708e-21	0.39866920824231955	132	29	1.6825685012076196e-16	1	15.774027245623525	15.774027245623525	TRUE	Htr7	HTR7	Htr7	0.3661227442184469	-0.011404206129116152	0	3	1	-1	0	0	FALSE	HTR7	up_down
PROS1	5.7511807461253394e-21	0.27867661236884206	0.2	58	1.7548002692577635e-16	1	15.755772307628643	15.755772307628643	TRUE	Pros1	PROS1	Pros1	1.365389382346644e-18	-0.7730294395600719	0.26	627	3.47436982231927e-14	-1	13.459123955824372	-13.459123955824372	TRUE	PROS1	up_down
PER1	5.8950604598104876e-21	0.149925115836398	356	136	1.7987008474973759e-16	1	15.745041060714726	15.745041060714726	FALSE	Per1	PER1	Per1	0.08560740236548309	-0.12818426741185318	98	146	1	-1	0	0	FALSE	PER1	up_down
DAAM1	5.900535165507403e-21	0.40037677977679276	326	124	1.8003712896996187e-16	1	15.744637921319233	15.744637921319233	TRUE	Daam1	DAAM1	Daam1	0.07620527874224808	-0.09969247567232788	26	56	1	-1	0	0	FALSE	DAAM1	up_down
TKT	6.088412712154821e-21	0.253514984464787	235	76	1.8576964867326792e-16	1	15.731025240237207	15.731025240237207	TRUE	Tkt	TKT	Tkt	0.5059375133017403	0.3560729837960248	325	317	1	1	0	0	TRUE	TKT	both_up
ZBTB8OS	6.321943452676562e-21	0.1349355829343004	221	67	1.9289513862806727e-16	1	15.714678717372232	15.714678717372232	FALSE	Zbtb8os	ZBTB8OS	Zbtb8os	0.8245144655254073	0.11787712974063283	79	87	1	1	0	0	FALSE	ZBTB8OS	both_up
RAB18	6.674343908609367e-21	0.23610398874010863	235	76	2.03647581339489e-16	1	15.691120743531096	15.691120743531096	FALSE	Rab18	RAB18	Rab18	0.08222501957138081	-0.06942371629525174	125	174	1	-1	0	0	FALSE	RAB18	up_down
GGNBP2	6.79525279817342e-21	0.0532347632028356	394	156	2.073367533778674e-16	1	15.683323706230361	15.683323706230361	FALSE	Ggnbp2	GGNBP2	Ggnbp2	0.005113822370348128	-0.18624552142945516	211	314	1	-1	0	0	FALSE	GGNBP2	up_down
TTI1	6.938767909624208e-21	0.17689700741138226	118	23	2.1171568645845384e-16	1	15.674246963001075	15.674246963001075	FALSE	Tti1	TTI1	Tti1	0.010946326535831642	-0.09095877607002723	75	143	1	-1	0	0	FALSE	TTI1	up_down
PFDN5	7.056149964147017e-21	0.44954959692311736	391	165	2.152972477060538e-16	1	15.66696152202841	15.66696152202841	TRUE	Pfdn5	PFDN5	Pfdn5	0.014729577079036785	0.49805972860841385	343	273	1	1	0	0	TRUE	PFDN5	both_up
RNMT	7.266791934689317e-21	0.27592428638116884	329	127	2.2172435551124043e-16	1	15.654186598797244	15.654186598797244	TRUE	Rnmt	RNMT	Rnmt	0.031949714056373715	-0.02124324954132345	49	96	1	-1	0	0	FALSE	RNMT	up_down
NR4A2	7.436728222103052e-21	0.30772090558408305	456	198	2.269094515128083e-16	1	15.644147413967998	15.644147413967998	TRUE	Nr4a2	NR4A2	Nr4a2	0.001136198494816814	0.3523052565168574	68	16	1	1	0	0	TRUE	NR4A2	both_up
ADGRE5	7.969509137088003e-21	0.40621137464449764	185	52	2.431656627908291e-16	1	15.614097751411247	15.614097751411247	TRUE	Adgre5	ADGRE5	Adgre5	0.03427551236855744	0.20352045781505748	68	31	1	1	0	0	FALSE	ADGRE5	both_up
ACYP2	8.183300040501002e-21	0.36111969358175866	462	206	2.4968885083576656e-16	1	15.60260084943322	15.60260084943322	TRUE	Acyp2	ACYP2	Acyp2	0.2718161171018012	0.0078894649798482	4	0	1	1	0	0	FALSE	ACYP2	both_up
SERINC1	9.83297797593679e-21	0.13649489317200825	394	161	3.0002382400178334e-16	1	15.522844257874661	15.522844257874661	FALSE	Serinc1	SERINC1	Serinc1	1.1492133337806866e-8	-0.5517720374215955	325	547	2.9242882491383354e-4	-1	3.533979820893314	-3.533979820893314	TRUE	SERINC1	up_down
SNX8	9.853657428575502e-21	0.3682206832826822	374	152	3.006547954606957e-16	1	15.521931864742117	15.521931864742117	TRUE	Snx8	SNX8	Snx8	0.5705964044614046	0.16658319029308374	83	71	1	1	0	0	FALSE	SNX8	both_up
TRIP11	1.0221352735388553e-20	0.14646637378512606	285	0.1	3.1187391466217556e-16	1	15.50602094839782	15.50602094839782	FALSE	Trip11	TRIP11	Trip11	0.07802724079411588	-0.13181490030922616	181	242	1	-1	0	0	FALSE	TRIP11	up_down
MLH3	1.027008739949867e-20	0.15569021918162423	141	32	3.133609067335034e-16	1	15.503955184794416	15.503955184794416	FALSE	Mlh3	MLH3	Mlh3	0.7376934828370358	0.026265087366895826	15	19	1	1	0	0	FALSE	MLH3	both_up
HS2ST1	1.0753793542550505e-20	0.26403269269633345	315	117	3.2811974857030103e-16	1	15.483967629909598	15.483967629909598	TRUE	Hs2st1	HS2ST1	Hs2st1	0.03130880256642207	-0.1392720530578411	34	75	1	-1	0	0	FALSE	HS2ST1	up_down
RHOT1	1.1125107803740802e-20	0.17447684062573265	435	181	3.3944928930773936e-16	1	15.469225096254725	15.469225096254725	FALSE	Rhot1	RHOT1	Rhot1	5.887109906276353e-4	-0.23991178043682987	87	186	1	-1	0	0	FALSE	RHOT1	up_down
RPS13	1.1387066371625055e-20	0.37235186395816133	488	221	3.474421691310237e-16	1	15.459117472274961	15.459117472274961	TRUE	Rps13	RPS13	Rps13	9.245290418765896e-10	0.7233404492590938	0.83	748	2.3525565999591697e-5	1	4.628459919121005	4.628459919121005	TRUE	RPS13	both_up
C2	1.1547421146931376e-20	0.17821549644447954	0.15	36	3.5233491403517016e-16	1	15.45304431900577	15.45304431900577	FALSE	C2	C2	C2	2.776591690886485e-7	0.2773987864329455	79	0	0.0070653152166297506	1	2.1508684574829307	2.1508684574829307	TRUE	C2	both_up
GNB4	1.1613834971447098e-20	-1.642098205380542	432	554	3.5436133264879387e-16	-1	15.450553673730356	-15.450553673730356	TRUE	Gnb4	GNB4	Gnb4	0.4209186685721236	-0.002761322718659566	4	9	1	-1	0	0	FALSE	GNB4	both_down
THRA	1.1648534553559927e-20	0.13043555586689856	79	11	3.554200862982205e-16	1	15.44925803201193	15.44925803201193	FALSE	Thra	THRA	Thra	0.45811807354961814	0.11660366563960256	0.06	47	1	1	0	0	FALSE	THRA	both_up
PNPLA7	1.169130018008537e-20	0.16450074602525208	88	13	3.567249510947648e-16	1	15.447666512910597	15.447666512910597	FALSE	Pnpla7	PNPLA7	Pnpla7	3.5855962480944815e-7	-0.5360811060187262	0.14	307	0.009123908212901218	-1	2.0398190924036115	-2.0398190924036115	TRUE	PNPLA7	up_down
CCDC14	1.1793729373592358e-20	0.19747982442850398	226	72	3.5985027064705006e-16	1	15.443878166339067	15.443878166339067	FALSE	Ccdc14	CCDC14	Ccdc14	0.5059402006055147	0.010963006978793079	11	6	1	1	0	0	FALSE	CCDC14	both_up
ATXN1	1.1959565471343237e-20	0.468911586936934	732	403	3.6491026166162486e-16	1	15.437813923644516	15.437813923644516	TRUE	Atxn1	ATXN1	Atxn1	0.3369670505338119	0.009806669865197293	68	0.09	1	1	0	0	FALSE	ATXN1	both_up
ZNF217	1.2004652107015912e-20	0.08386559411380068	291	103	3.662859450892695e-16	1	15.436179745510398	15.436179745510398	FALSE	Zfp217	ZNF217(Zfp217)	Zfp217	0.07790240449858037	-0.20093989956400948	0.2	255	1	-1	0	0	FALSE	ZNF217(Zfp217)	up_down
SORBS3	1.2181660483827467e-20	0.31665835843818385	121	25	3.7168682468254365e-16	1	15.429822833225183	15.429822833225183	TRUE	Sorbs3	SORBS3	Sorbs3	0.2880156887103937	0.015972021320099963	15	6	1	1	0	0	FALSE	SORBS3	both_up
MTMR10	1.2245806548785253e-20	0.14453979121260174	321	118	3.7364404941653565e-16	1	15.427541929843356	15.427541929843356	FALSE	Mtmr10	MTMR10	Mtmr10	0.6869039189694165	0.058146446984669836	0.06	53	1	1	0	0	FALSE	MTMR10	both_up
VPS50	1.3701608680793018e-20	0.12004482836639185	282	98	4.1806348406835655e-16	1	15.378757764428023	15.378757764428023	FALSE	Vps50	VPS50	Vps50	0.3576469918584004	-0.07300703660287428	68	87	1	-1	0	0	FALSE	VPS50	up_down
OPRM1	1.3773403222046994e-20	-1.6885572390740264	62	294	4.2025407911109786e-16	-1	15.376488062476609	-15.376488062476609	TRUE	Oprm1	OPRM1	Oprm1	0.3661227442184469	-0.0058846451116328765	0	3	1	-1	0	0	FALSE	OPRM1	both_down
TIMP2	1.4408483632333176e-20	0.2229328252929379	438	0.19	4.3963165258974984e-16	1	15.35691104679861	15.35691104679861	FALSE	Timp2	TIMP2	Timp2	9.802099625060778e-4	-0.1898649806702688	517	655	1	-1	0	0	FALSE	TIMP2	up_down
STAT3	1.4556433614938256e-20	0.3641709312360366	547	258	4.441459024589961e-16	1	15.352474340191643	15.352474340191643	TRUE	Stat3	STAT3	Stat3	0.22515459448584654	-0.00743784528550151	279	335	1	-1	0	0	FALSE	STAT3	up_down
RRBP1	1.6015816572152782e-20	0.2576340925721009	356	141	4.8867459524952565e-16	1	15.310980238073794	15.310980238073794	TRUE	Rrbp1	RRBP1	Rrbp1	5.052118960037729e-9	-0.5619194018610054	653	814	1.2855621905712007e-4	-1	3.8909069090105475	-3.8909069090105475	TRUE	RRBP1	up_down
IRF2	1.614835538458219e-20	0.11515909571965743	312	114	4.927186194943718e-16	1	15.307401025728195	15.307401025728195	FALSE	Irf2	IRF2	Irf2	0.028630493902901667	-0.20335069240876003	268	351	1	-1	0	0	FALSE	IRF2	up_down
COG6	1.678420315489803e-20	0.20784385525963123	197	57	5.121196066622487e-16	1	15.290628596744748	15.290628596744748	FALSE	Cog6	COG6	Cog6	0.5665713160119947	-0.06341222222475941	38	47	1	-1	0	0	FALSE	COG6	up_down
RPS9	1.753227771214979e-20	0.3457734027838715	474	212	5.349448575531144e-16	1	15.2716909830155	15.2716909830155	TRUE	Rps9	RPS9	Rps9	1.839051911685026e-9	0.6830774505043777	966	944	4.679651494473717e-5	1	4.329786488734144	4.329786488734144	TRUE	RPS9	both_up
CYB5R4	1.7712217562669242e-20	0.20497194376769623	338	131	5.404351822721639e-16	1	15.267256386205696	15.267256386205696	FALSE	Cyb5r4	CYB5R4	Cyb5r4	0.04803813224612038	0.3667373424536425	147	99	1	1	0	0	TRUE	CYB5R4	both_up
ANAPC4	1.804873304519289e-20	0.15975892530299596	156	39	5.507029426749255e-16	1	15.259082602864881	15.259082602864881	FALSE	Anapc4	ANAPC4	Anapc4	0.7066284661824147	0.024763824769039544	102	112	1	1	0	0	FALSE	ANAPC4	both_up
RPS16	1.877785246765304e-20	0.33545264367508665	488	219	5.729498344930296e-16	1	15.241883401691616	15.241883401691616	TRUE	Rps16	RPS16	Rps16	3.233753303563969e-24	1.0962060770488922	932	783	8.228608656248875e-20	1	19.084673591761735	19.084673591761735	TRUE	RPS16	both_up
KLF3	1.8827868254912735e-20	0.11124520753224654	374	149	5.744759161938974e-16	1	15.24072817356114	15.24072817356114	FALSE	Klf3	KLF3	Klf3	1.7263368402412878e-6	-0.5095479213392298	317	481	0.04392836723677981	-1	1.3572549386248414	-1.3572549386248414	TRUE	KLF3	up_down
KCTD3	1.914520456111283e-20	0.19160948539242573	132	29	5.841584815686746e-16	1	15.233469313275481	15.233469313275481	FALSE	Kctd3	KCTD3	Kctd3	0.014645512153213932	-0.17954182564139762	19	59	1	-1	0	0	FALSE	KCTD3	up_down
NFYC	1.998878455408045e-20	0.15890259392701067	288	103	6.098977943141027e-16	1	15.214742937258706	15.214742937258706	FALSE	Nfyc	NFYC	Nfyc	0.5339917492156572	0.007944988876314785	94	112	1	1	0	0	FALSE	NFYC	both_up
CLASP2	2.0132210535017527e-20	0.13632101234142624	579	268	6.142740078444548e-16	1	15.211637860862345	15.211637860862345	FALSE	Clasp2	CLASP2	Clasp2	0.001141935256175806	-0.21407381333034775	113	217	1	-1	0	0	FALSE	CLASP2	up_down
GADD45B	2.0341067108823456e-20	0.42493732590672084	315	121	6.206466396244213e-16	1	15.207155591674116	15.207155591674116	TRUE	Gadd45b	GADD45B	Gadd45b	0.0014066803506886483	-0.1896268346318275	106	208	1	-1	0	0	FALSE	GADD45B	up_down
USP37	2.0521381925708823e-20	0.19300961793804905	315	118	6.261484053172276e-16	1	15.203322721147687	15.203322721147687	FALSE	Usp37	USP37	Usp37	0.5262780549517505	0.01232041365552955	23	31	1	1	0	0	FALSE	USP37	both_up
NKTR	2.0913272279749125e-20	0.155873722578163	465	202	6.381057637997053e-16	1	15.19510733252053	15.19510733252053	FALSE	Nktr	NKTR	Nktr	7.21834099198025e-4	-0.3113088635129003	132	239	1	-1	0	0	TRUE	NKTR	up_down
PDIA6	2.1252088491456452e-20	0.10605855267242481	256	86	6.484437240513193e-16	1	15.188127708700158	15.188127708700158	FALSE	Pdia6	PDIA6	Pdia6	6.515452301324409e-4	-0.2426152532338357	442	578	1	-1	0	0	FALSE	PDIA6	up_down
INSIG1	2.160385835808556e-20	0.6259700240318072	244	83	6.591769262219066e-16	1	15.180998003055304	15.180998003055304	TRUE	Insig1	INSIG1	Insig1	0.7551015594770657	0.016776446578067705	49	43	1	1	0	0	FALSE	INSIG1	both_up
MPV17	2.2290013326423248e-20	0.11256195367366442	121	25	6.801128866158262e-16	1	15.167418996168198	15.167418996168198	FALSE	Mpv17	MPV17	Mpv17	0.3480175539668576	-0.06851681903728157	113	0.14	1	-1	0	0	FALSE	MPV17	up_down
RPS6KC1	2.2324019237867676e-20	0.17531510102314174	462	0.2	6.811504749858185e-16	1	15.166756936197212	15.166756936197212	FALSE	Rps6kc1	RPS6KC1	Rps6kc1	0.029434507961413236	-0.12043337670562626	83	143	1	-1	0	0	FALSE	RPS6KC1	up_down
STAM2	2.2783525383311598e-20	0.10334461009903284	297	106	6.951709264956035e-16	1	15.157908399284588	15.157908399284588	FALSE	Stam2	STAM2	Stam2	0.8397355833922356	0.07812358221706289	79	84	1	1	0	0	FALSE	STAM2	both_up
HTRA1	2.3313317210198977e-20	-1.5129589388256957	121	354	7.113359347175911e-16	-1	15.147925251395838	-15.147925251395838	TRUE	Htra1	HTRA1	Htra1	0.8901650173690755	0.018854980194255834	4	3	1	1	0	0	FALSE	HTRA1	down_up
BBX	2.332668821555888e-20	0.20060550279570588	512	232	7.117439108331325e-16	1	15.147676239675047	15.147676239675047	FALSE	Bbx	BBX	Bbx	0.45506576352222167	0.06647620502653279	106	87	1	1	0	0	FALSE	BBX	both_up
IL10	2.3462843866302432e-20	0.3062018939474835	0.1	18	7.158982920486198e-16	1	15.145148673697188	15.145148673697188	TRUE	Il10	IL10	Il10	0.0862387523216102	0.39466061859044044	23	6	1	1	0	0	TRUE	IL10	both_up
PHF20L1	2.3599148071295572e-20	0.1568374816324145	374	151	7.200572059513705e-16	1	15.142632999065823	15.142632999065823	FALSE	Phf20l1	PHF20L1	Phf20l1	0.3905450890767132	-0.10262624377717844	166	189	1	-1	0	0	FALSE	PHF20L1	up_down
PPA2	2.3820192614800194e-20	0.024186832098596733	397	0.16	7.268017170627835e-16	1	15.138584055345826	15.138584055345826	FALSE	Ppa2	PPA2	Ppa2	0.7547348000187464	-0.009700530792161571	53	59	1	-1	0	0	FALSE	PPA2	up_down
CHM	2.4040800424795295e-20	0.04885106289342589	294	104	7.33532902561354e-16	1	15.13458040113855	15.13458040113855	FALSE	Chm	CHM	Chm	0.003453688934407092	-0.18588598757602054	57	127	1	-1	0	0	FALSE	CHM	up_down
DMTF1	2.4480479386310448e-20	0.012823139228410052	338	128	7.469483870351044e-16	1	15.126709406217078	15.126709406217078	FALSE	4932411N23Rik	DMTF1(4932411N23Rik)	Dmtf1	3.194100981829826e-5	-0.4051582196413648	121	255	0.8127709358364175	-1	0.0900318348725906	-0.0900318348725906	TRUE	DMTF1	up_down
ATP2B4	2.46845256865441e-20	0.46171464213428803	238	0.08	7.531742477478336e-16	1	15.123104537636003	15.123104537636003	TRUE	Atp2b4	ATP2B4	Atp2b4	0.6261640757462452	-0.03546327395944457	72	81	1	-1	0	0	FALSE	ATP2B4	up_down
HCK	2.4930305793889404e-20	0.22458822004107448	515	232	7.606734903831534e-16	1	15.118801718727138	15.118801718727138	FALSE	Hck	HCK	Hck	8.833601125947723e-4	-0.2349859369924221	0.37	519	1	-1	0	0	FALSE	HCK	up_down
TNFRSF21	2.6786992242578746e-20	0.33496917882609195	165	43	8.173247073055627e-16	1	15.087605372383926	15.087605372383926	TRUE	Tnfrsf21	TNFRSF21	Tnfrsf21	2.325739788624017e-18	-0.9464923518270515	75	391	5.918077466132674e-14	-1	13.227819354333587	-13.227819354333587	TRUE	TNFRSF21	up_down
PARL	2.7324777148505414e-20	0.1600152746396909	247	82	8.337336003551972e-16	1	15.078972695618472	15.078972695618472	FALSE	Parl	PARL	Parl	0.6058977327962867	-0.04650916787523762	91	102	1	-1	0	0	FALSE	PARL	up_down
CNST	2.981829514978666e-20	0.21841897689372425	229	74	9.098158216102905e-16	1	15.041046515100811	15.041046515100811	FALSE	Cnst	CNST	Cnst	0.1846863186452743	-0.09755556459432366	26	47	1	-1	0	0	FALSE	CNST	up_down
MYSM1	3.121275811239066e-20	0.11763370190358013	326	123	9.523636755252637e-16	1	15.021197177546643	15.021197177546643	FALSE	Mysm1	MYSM1	Mysm1	0.012876586152281039	-0.12862911635683444	109	186	1	-1	0	0	FALSE	MYSM1	up_down
R3HCC1L	3.177700597418086e-20	0.1364069203190027	353	138	9.695800062842063e-16	1	15.01341634867487	15.01341634867487	FALSE	R3hcc1l	R3HCC1L	R3hcc1l	0.31437846736933595	0.1585795284989792	72	53	1	1	0	0	FALSE	R3HCC1L	both_up
NUDT16	3.251109779358546e-20	0.15200677295989332	121	25	9.919786158778796e-16	1	15.003497689848176	15.003497689848176	FALSE	Nudt16	NUDT16	Nudt16	0.8920603831022567	-0.08080077247235107	75	78	1	-1	0	0	FALSE	NUDT16	up_down
EHBP1L1	3.3178750678802404e-20	0.35569105134823015	194	58	1.012350040711619e-15	1	14.994669295337793	14.994669295337793	TRUE	Ehbp1l1	EHBP1L1	Ehbp1l1	0.9471333443309103	-0.0108408966238831	313	298	1	-1	0	0	FALSE	EHBP1L1	up_down
FTL	3.367289917366426e-20	1.2625202367686503	762	516	1.027427499586844e-15	1	14.988248814357263	14.988248814357263	TRUE	Ftl1	FTL(Ftl1)	Ftl1	1.0247267527334523e-10	0.7214983466325138	902	839	2.6075196950055426e-6	1	5.5837724025946525	5.5837724025946525	TRUE	FTL(Ftl1)	both_up
ATP6V0E1	3.370631529720716e-20	0.2509125692814653	0.45	198	1.028447092348385e-15	1	14.987818045332569	14.987818045332569	TRUE	Atp6v0e	ATP6V0E1(Atp6v0e)	Atp6v0e	0.77795322975497	0.03711888074236469	253	242	1	1	0	0	FALSE	ATP6V0E1(Atp6v0e)	both_up
RPS7	3.386391125572085e-20	0.3550112696444505	462	207	1.0332556602345545e-15	1	14.985792206949327	14.985792206949327	TRUE	Rps7	RPS7	Rps7	1.9448048186871043e-4	0.5474881427854534	623	503	1	1	0	0	TRUE	RPS7	both_up
SCAMP5	3.456321195548217e-20	0.12010743347217867	44	3	1.054592723185672e-15	1	14.976915229677427	14.976915229677427	FALSE	Scamp5	SCAMP5	Scamp5	0.007613220570711808	-0.18502857431864234	132	211	1	-1	0	0	FALSE	SCAMP5	up_down
DUSP1	3.6269641203539905e-20	0.45548232487291607	494	239	1.1066592924024097e-15	1	14.955986064942985	14.955986064942985	TRUE	Dusp1	DUSP1	Dusp1	0.028898278237091547	0.17771573557564446	336	469	1	1	0	0	FALSE	DUSP1	both_up
ZNF800	3.685521541644032e-20	0.13700404995171434	276	98	1.1245263327864271e-15	1	14.949030370330672	14.949030370330672	FALSE	Zfp800	ZNF800(Zfp800)	Zfp800	0.12966553690926833	-0.18009392153724146	72	106	1	-1	0	0	FALSE	ZNF800(Zfp800)	up_down
RAF1	3.92108343649461e-20	0.30180354437704304	424	182	1.1964009781432353e-15	1	14.922123240573821	14.922123240573821	TRUE	Raf1	RAF1	Raf1	0.06917130327734217	-0.03225252388894215	0	12	1	-1	0	0	FALSE	RAF1	up_down
CTDSPL2	3.9250943741157555e-20	0.1381373706765725	0.35	138	1.1976247954301992e-15	1	14.921679221009162	14.921679221009162	FALSE	Ctdspl2	CTDSPL2	Ctdspl2	0.9887591906595247	-0.035585012171261365	57	56	1	-1	0	0	FALSE	CTDSPL2	up_down
AGPS	4.00192366016715e-20	-0.04189683393506116	0.35	134	1.2210669471902008e-15	-1	14.913260524426756	-14.913260524426756	FALSE	Agps	AGPS	Agps	0.05060368289978563	-0.13325847226066134	181	245	1	-1	0	0	FALSE	AGPS	both_down
KMT2D	4.2813909647747973e-20	0.24604054367074824	168	45	1.3063380111720862e-15	1	14.883944436082652	14.883944436082652	FALSE	Kmt2d	KMT2D	Kmt2d	0.0048804834195118624	-0.28330635134911564	102	0.18	1	-1	0	0	TRUE	KMT2D	up_down
SUPT20H	4.5318059529960754e-20	0.20506075926820921	224	71	1.3827446323781626e-15	1	14.859258018726141	14.859258018726141	FALSE	Supt20	SUPT20H(Supt20)	Supt20	3.357959565522881e-5	-0.39420374594012064	79	196	0.8544663910429522	-1	0.06830501482930926	-0.06830501482930926	TRUE	SUPT20H(Supt20)	up_down
KNOP1	4.656589053926602e-20	0.2724351565594512	126	28	1.4208184521340847e-15	1	14.847461411357157	14.847461411357157	TRUE	Knop1	KNOP1	Knop1	7.604049339564553e-4	-0.18376843672331808	0.03	102	1	-1	0	0	FALSE	KNOP1	up_down
MAPK14	4.844110661607338e-20	0.19031960609788157	306	113	1.478035045069631e-15	1	14.830315268444629	14.830315268444629	FALSE	Mapk14	MAPK14	Mapk14	5.39655297670171e-5	-0.3503012859609237	264	425	1	-1	0	0	TRUE	MAPK14	up_down
GPNMB	5.205433256664086e-20	0.8584324669413296	232	0.08	1.588281795273346e-15	1	14.799072441912077	14.799072441912077	TRUE	Gpnmb	GPNMB	Gpnmb	0.1665672310706566	-0.0587996539811493	8	22	1	-1	0	0	FALSE	GPNMB	up_down
TPT1	5.2999305683693786e-20	0.5981220933558227	738	0.45	1.6171148150208649e-15	1	14.791259144125878	14.791259144125878	TRUE	Tpt1	TPT1	Tpt1	4.954833845967966e-22	0.9587368333257924	989	975	1.2608070204450086e-17	1	16.899351381602585	16.899351381602585	TRUE	TPT1	both_up
HIVEP1	5.416899443738715e-20	0.25414930291254767	344	135	1.6528043582735568e-15	1	14.781778550633469	14.781778550633469	TRUE	Hivep1	HIVEP1	Hivep1	0.031584782660140955	-0.1002634614504227	57	106	1	-1	0	0	FALSE	HIVEP1	up_down
TBC1D20	5.756782636499029e-20	0.16005446321240013	165	43	1.7565095180485836e-15	1	14.755349492541594	14.755349492541594	FALSE	Tbc1d20	TBC1D20	Tbc1d20	0.8898147810441134	-9.576973806292299e-4	147	0.14	1	-1	0	0	FALSE	TBC1D20	up_down
NOL8	5.774025311905905e-20	0.16690172125220504	191	55	1.7617706031687295e-15	1	14.754050640909071	14.754050640909071	FALSE	Nol8	NOL8	Nol8	0.05142838097002064	-0.14376983995649698	57	99	1	-1	0	0	FALSE	NOL8	up_down
PTPN2	5.950140636172551e-20	0.24695483866914048	0.45	199	1.815506910908969e-15	1	14.74100209356248	14.74100209356248	FALSE	Ptpn2	PTPN2	Ptpn2	0.22102603810229723	-0.09688434454429512	72	99	1	-1	0	0	FALSE	PTPN2	up_down
ZYG11B	6.09528869154342e-20	0.1573211359743304	268	93	1.8597944855637285e-15	1	14.730535044339549	14.730535044339549	FALSE	Zyg11b	ZYG11B	Zyg11b	1.8428083405163974e-6	-0.3511759298829171	45	171	0.04689210103278025	-1	1.32890030796278	-1.32890030796278	TRUE	ZYG11B	up_down
ASCC1	6.306688552052455e-20	0.26726891816616516	276	99	1.9242968110022453e-15	1	14.715727939866474	14.715727939866474	TRUE	Ascc1	ASCC1	Ascc1	0.6141854744979212	0.05510594534922181	0.06	71	1	1	0	0	FALSE	ASCC1	both_up
KLHL13	6.49884745145421e-20	0.2809569927021087	65	7	1.9829283343877082e-15	1	14.702692981479208	14.702692981479208	TRUE	Klhl13	KLHL13	Klhl13	0.029862693524373065	0.07418851598115661	23	3	1	1	0	0	FALSE	KLHL13	both_up
STIM1	6.73034624298329e-20	0.2712340060294629	356	144	2.0535632456590617e-15	1	14.687491917199049	14.687491917199049	TRUE	Stim1	STIM1	Stim1	0.41961308057365043	-0.04235816049827398	64	81	1	-1	0	0	FALSE	STIM1	up_down
TMBIM1	6.752339068614308e-20	0.11352856790041466	182	51	2.0602736966155978e-15	1	14.686075082041416	14.686075082041416	FALSE	Tmbim1	TMBIM1	Tmbim1	0.00989159913050804	0.258030098768794	147	81	1	1	0	0	TRUE	TMBIM1	both_up
SEC14L1	6.96324688294922e-20	0.11910494738955801	453	195	2.1246258889254657e-15	1	14.672717530874356	14.672717530874356	FALSE	Sec14l1	SEC14L1	Sec14l1	0.7546643665756816	0.12649467372099088	468	488	1	1	0	0	FALSE	SEC14L1	both_up
KANTR	7.065541712387413e-20	0.1538286417498883	244	82	2.1558380872836473e-15	1	14.666383859644752	14.666383859644752	FALSE	Kantr	KANTR	Kantr	0.43347025396794464	-0.06631540838067176	34	47	1	-1	0	0	FALSE	KANTR	up_down
DDX46	7.080444973734403e-20	0.14820610497585363	376	153	2.160385370385841e-15	1	14.665468772319475	14.665468772319475	FALSE	Ddx46	DDX46	Ddx46	0.15477727660638962	-0.07116122193458596	132	174	1	-1	0	0	FALSE	DDX46	up_down
RNF114	7.227490609497804e-20	0.24569569283446258	229	74	2.20525193476997e-15	1	14.656541788223231	14.656541788223231	FALSE	Rnf114	RNF114	Rnf114	0.5396024263710602	0.08637750489316154	158	0.18	1	1	0	0	FALSE	RNF114	both_up
LRRK2	7.425556904225324e-20	0.38204705848243137	315	123	2.265685922617231e-15	1	14.644800293734784	14.644800293734784	TRUE	Lrrk2	LRRK2	Lrrk2	0.11927756540450507	0.014573368459633513	8	0	1	1	0	0	FALSE	LRRK2	both_up
UBQLN2	7.493135156558372e-20	0.07854363896583896	85	13	2.2863053989690904e-15	1	14.640865758092854	14.640865758092854	FALSE	Ubqln2	UBQLN2	Ubqln2	0.247941189594131	0.09878665272463255	128	96	1	1	0	0	FALSE	UBQLN2	both_up
SUGT1	7.642021115342974e-20	0.1871333015168128	224	72	2.3317334827134483e-15	1	14.63232109096344	14.63232109096344	FALSE	Sugt1	SUGT1	Sugt1	0.354269974544541	0.01924203516333678	162	193	1	1	0	0	FALSE	SUGT1	both_up
OCIAD1	8.260627720369423e-20	0.1408815919092129	321	123	2.5204827300391182e-15	1	14.59851627393478	14.59851627393478	FALSE	Ociad1	OCIAD1	Ociad1	0.014072229521514764	-0.1353229998173786	313	391	1	-1	0	0	FALSE	OCIAD1	up_down
KDM3A	8.302227474169254e-20	0.2630715569628406	182	52	2.533175646918523e-15	1	14.596334695782781	14.596334695782781	TRUE	Kdm3a	KDM3A	Kdm3a	0.3413063056615331	-0.0690521252173929	87	109	1	-1	0	0	FALSE	KDM3A	up_down
TRIM24	8.317199845823876e-20	0.20792333121281015	0.25	85	2.537744016957781e-15	1	14.595552187453878	14.595552187453878	FALSE	Trim24	TRIM24	Trim24	0.7807864514071916	-0.04924350874911865	83	87	1	-1	0	0	FALSE	TRIM24	up_down
PLEKHA2	8.505318859193144e-20	0.18896510816979495	488	217	2.595142890317012e-15	1	14.585838724610232	14.585838724610232	FALSE	Plekha2	PLEKHA2	Plekha2	0.8173837693864694	0.06025178018977867	181	171	1	1	0	0	FALSE	PLEKHA2	both_up
KIAA0753	8.554780446678453e-20	0.2772117484806816	109	21	2.6102346098905295e-15	1	14.583320456185952	14.583320456185952	TRUE	4933427D14Rik	KIAA0753(4933427D14Rik)	4933427D14Rik	0.09411104664816687	-0.12202055697315187	19	43	1	-1	0	0	FALSE	KIAA0753(4933427D14Rik)	up_down
FBXO42	8.854056800410697e-20	0.15651262629483687	0.4	168	2.7015498109413117e-15	1	14.56838702056694	14.56838702056694	FALSE	Fbxo42	FBXO42	Fbxo42	0.02010670848594392	-0.16217862313540715	49	99	1	-1	0	0	FALSE	FBXO42	up_down
ZNF496	8.966621270525356e-20	0.16566203471567453	118	24	2.7358954820626967e-15	1	14.562900497752526	14.562900497752526	FALSE	Zkscan17	ZNF496(Zkscan17)	Zkscan17	0.048637991526844074	-0.14598334601807061	0.03	65	1	-1	0	0	FALSE	ZNF496(Zkscan17)	up_down
ZNF236	9.292993826607029e-20	0.20510580366557762	244	82	2.835478276374337e-15	1	14.5473736756525	14.5473736756525	FALSE	Zfp236	ZNF236(Zfp236)	Zfp236	0.006826928745926903	-0.21189632428815736	49	109	1	-1	0	0	FALSE	ZNF236(Zfp236)	up_down
GSAP	9.595418196144452e-20	0.19411986504085377	509	231	2.927754000007595e-15	1	14.533465417001455	14.533465417001455	FALSE	Gsap	GSAP	Gsap	0.0015745715843378534	-0.2630355152057516	42	112	1	-1	0	0	TRUE	GSAP	up_down
FAM117B	9.718683353156803e-20	0.28853174252125835	203	62	2.965364664715204e-15	1	14.527921891798776	14.527921891798776	TRUE	Fam117b	FAM117B	Fam117b	5.7992908176293123e-5	-0.29047876376779935	177	326	1	-1	0	0	TRUE	FAM117B	up_down
DENND4B	9.989288852308932e-20	0.04584725128935857	197	58	3.0479318146165015e-15	1	14.515994752839992	14.515994752839992	FALSE	Dennd4b	DENND4B	Dennd4b	0.0953390027397014	-0.18107269949659133	106	149	1	-1	0	0	FALSE	DENND4B	up_down
SUN1	1.0233871710973713e-19	0.06279335608388506	132	0.03	3.122558936452299e-15	1	14.505489355825096	14.505489355825096	FALSE	Sun1	SUN1	Sun1	0.011707279614979426	-0.16793922727362082	57	115	1	-1	0	0	FALSE	SUN1	up_down
ICE1	1.026136008345243e-19	0.16967879552093645	262	91	3.1309461886630054e-15	1	14.504324396505584	14.504324396505584	FALSE	Ice1	ICE1	Ice1	0.005391491683361658	-0.19012150666915867	45	106	1	-1	0	0	FALSE	ICE1	up_down
RPL13	1.0369001575900719e-19	0.43889797430285027	621	323	3.1637897608388275e-15	1	14.499792383815707	14.499792383815707	TRUE	Rpl13	RPL13	Rpl13	2.776245692071806e-10	0.7759300279978052	917	823	7.064434788045917e-6	1	5.150922579498682	5.150922579498682	TRUE	RPL13	both_up
KIAA0930	1.0682986681943517e-19	0.15083797432001128	215	67	3.259592896394606e-15	1	14.48683663732155	14.48683663732155	FALSE	5031439G07Rik	KIAA0930(5031439G07Rik)	5031439G07Rik	0.6873988130005211	0.08914876561534069	264	239	1	1	0	0	FALSE	KIAA0930(5031439G07Rik)	both_up
GALK2	1.0692452742870796e-19	0.06235597944356075	232	75	3.2624811809047374e-15	1	14.486451984803946	14.486451984803946	FALSE	Galk2	GALK2	Galk2	0.4235513307419205	-0.08781279111131385	53	68	1	-1	0	0	FALSE	GALK2	up_down
TNFRSF14	1.0844740602653813e-19	0.25228221537666395	0.15	38	3.3089472526817314e-15	1	14.480310155793259	14.480310155793259	TRUE	Tnfrsf10b	TNFRSF14(Tnfrsf10b)	Tnfrsf10b	0.10617270610889448	-0.060349795976034945	8	25	1	-1	0	0	FALSE	TNFRSF14(Tnfrsf10b)	up_down
NTAN1	1.117165013914122e-19	0.19883609842679428	103	19	3.408693890454769e-15	1	14.467411997790007	14.467411997790007	FALSE	Ntan1	NTAN1	Ntan1	0.7998463855396784	1.4560668226099027e-4	106	112	1	1	0	0	FALSE	NTAN1	both_up
TMEM245	1.1550135180808415e-19	0.17224407647769668	247	83	3.5241772463682636e-15	1	14.45294225713176	14.45294225713176	FALSE	Tmem245	TMEM245	Tmem245	1.4628304233022808e-9	-0.7099169508770975	253	472	3.7223182951349836e-5	-1	4.429186493131531	-4.429186493131531	TRUE	TMEM245	up_down
MSRB2	1.1889085608627243e-19	0.1255654274642063	144	35	3.627597800904344e-15	1	14.440380870049285	14.440380870049285	FALSE	Msrb2	MSRB2	Msrb2	1.7099071459289217e-4	-0.1718963236164709	53	152	1	-1	0	0	FALSE	MSRB2	up_down
GMFG	1.2337978121262377e-19	0.271364891861926	244	83	3.7645638843595766e-15	1	14.424285328516827	14.424285328516827	TRUE	Gmfg	GMFG	Gmfg	3.830072296217176e-4	0.49456425091804956	242	0.13	1	1	0	0	TRUE	GMFG	both_up
PDS5B	1.276503483874503e-19	0.06716401521338722	468	205	3.894867429997883e-15	1	14.409507319865668	14.409507319865668	FALSE	Pds5b	PDS5B	Pds5b	0.15978911440015914	-0.042234881357644916	57	87	1	-1	0	0	FALSE	PDS5B	up_down
CREBL2	1.2783493238770071e-19	0.2250698160957244	318	123	3.900499457013524e-15	1	14.40887977822052	14.40887977822052	FALSE	Crebl2	CREBL2	Crebl2	0.2877057127114243	0.020787677327650245	26	43	1	1	0	0	FALSE	CREBL2	both_up
SUMF1	1.2816181128202084e-19	0.423024174304683	621	315	3.91047318583702e-15	1	14.407770687728412	14.407770687728412	TRUE	Sumf1	SUMF1	Sumf1	0.005650890289410521	-0.21898800659287715	121	205	1	-1	0	0	FALSE	SUMF1	up_down
PAK1	1.2872739338147062e-19	0.25243456744286297	374	154	3.927730226855432e-15	1	14.405858349044843	14.405858349044843	TRUE	Pak1	PAK1	Pak1	0.014279772819390435	-0.25192424609423236	0.17	248	1	-1	0	0	TRUE	PAK1	up_down
YEATS2	1.2958730853592763e-19	0.1254400142622084	256	88	3.953967958048224e-15	1	14.40296685442023	14.40296685442023	FALSE	Yeats2	YEATS2	Yeats2	0.558096249608778	-0.0609414057884661	0.06	71	1	-1	0	0	FALSE	YEATS2	up_down
NT5DC1	1.3383928240450788e-19	0.18812127990690725	162	43	4.083704184726345e-15	1	14.388945724859855	14.388945724859855	FALSE	Nt5dc1	NT5DC1	Nt5dc1	0.09585313908757659	-0.10267305122900444	15	37	1	-1	0	0	FALSE	NT5DC1	up_down
UBA52	1.3602390462570113e-19	0.27106882012739564	491	221	4.150361377939393e-15	1	14.381914086995842	14.381914086995842	TRUE	Uba52	UBA52	Uba52	0.7023952440951259	0.07071098485829566	26	22	1	1	0	0	FALSE	UBA52	both_up
ADAR	1.4001263385603973e-19	0.2475428494194598	282	104	4.272065484215484e-15	1	14.369362098859774	14.369362098859774	FALSE	Adar	ADAR	Adar	0.6953291486479303	0.041976726838127865	98	87	1	1	0	0	FALSE	ADAR	both_up
MAPK1	1.4675075332220362e-19	0.06349410744439088	441	188	4.477658985367076e-15	1	14.348948984989413	14.348948984989413	FALSE	Mapk1	MAPK1	Mapk1	0.8453471161761917	0.0015418312604272844	177	183	1	1	0	0	FALSE	MAPK1	both_up
PHF14	1.4902831810682475e-19	0.16081603404859757	412	173	4.5471520420754364e-15	1	14.342260524147557	14.342260524147557	FALSE	Phf14	PHF14	Phf14	8.388534209016625e-10	-0.4245660222328208	192	438	2.1345464148263704e-5	-1	4.670694397203999	-4.670694397203999	TRUE	PHF14	up_down
BAZ2B	1.5479684200517648e-19	0.4552204614087705	771	436	4.723161243261944e-15	1	14.325767227858918	14.325767227858918	TRUE	Baz2b	BAZ2B	Baz2b	0.721267098210091	-0.045831445589311515	174	0.18	1	-1	0	0	FALSE	BAZ2B	up_down
ATP10D	1.5521061396005778e-19	0.27668699587193346	274	98	4.735786253149283e-15	1	14.324607907461795	14.324607907461795	TRUE	Atp10d	ATP10D	Atp10d	0.10961511515788057	0.06404773448226658	45	22	1	1	0	0	FALSE	ATP10D	both_up
PIGX	1.5597682655953276e-19	0.22525197017069443	253	87	4.759164931984464e-15	1	14.322469244180114	14.322469244180114	FALSE	Pigx	PIGX	Pigx	0.0940079781429031	-0.057214665627058736	79	124	1	-1	0	0	FALSE	PIGX	up_down
PRDX6	1.5847633265848575e-19	0.1618883736054662	191	57	4.835429862075717e-15	1	14.315564911771437	14.315564911771437	FALSE	Prdx6b	PRDX6(Prdx6b)	Prdx6	0.166545205355837	0.1398818673221044	102	71	1	1	0	0	FALSE	PRDX6	both_up
PLB1	1.597119257189577e-19	0.20373320101706455	165	45	4.873130277536837e-15	1	14.312191978099708	14.312191978099708	FALSE	Plb1	PLB1	Plb1	0.19997518542736128	-0.016750135495918174	0	6	1	-1	0	0	FALSE	PLB1	up_down
PLOD1	1.7068659319539607e-19	0.16880180216007531	0.1	18	5.207989331577925e-15	1	14.283329914079186	14.283329914079186	FALSE	Plod1	PLOD1	Plod1	1.7839826235619684e-7	-0.45244912081668986	0.17	373	0.004539522183915785	-1	2.3429898572330807	-2.3429898572330807	TRUE	PLOD1	up_down
AMDHD2	1.728115318766614e-19	0.12080068199853697	88	14	5.2728254606206925e-15	1	14.277956604307427	14.277956604307427	FALSE	Amdhd2	AMDHD2	Amdhd2	0.48459978742663934	-0.017584622046004056	49	62	1	-1	0	0	FALSE	AMDHD2	up_down
ALS2	1.7546443712530482e-19	0.09909906616167347	147	36	5.353770905567301e-15	1	14.271340216745775	14.271340216745775	FALSE	Als2	ALS2	Als2	0.5256469377476216	0.014694178706856478	15	9	1	1	0	0	FALSE	ALS2	both_up
RCAN1	1.7731068357842753e-19	0.26798215104848566	156	41	5.410103577344981e-15	1	14.26679442017277	14.26679442017277	TRUE	Rcan1	RCAN1	Rcan1	0.005922449620682122	-0.17500378218684412	53	118	1	-1	0	0	FALSE	RCAN1	up_down
UBN2	1.9455210469475085e-19	0.15336462409875906	268	94	5.936173818446238e-15	1	14.226493390868038	14.226493390868038	FALSE	Ubn2	UBN2	Ubn2	2.5614978061136184e-10	-0.702506167745927	177	416	6.517987317436714e-6	-1	5.185886488911165	-5.185886488911165	TRUE	UBN2	up_down
CELF1	1.957037711961506e-19	0.24822054333132604	668	331	5.971313466736948e-15	1	14.223930129739209	14.223930129739209	FALSE	Celf1	CELF1	Celf1	5.788400763203865e-8	-0.5483826158397221	238	453	0.0014729164582048555	-1	2.831821885044365	-2.831821885044365	TRUE	CELF1	up_down
LARP4	1.9888843066344886e-19	0.09651068663973439	344	137	6.068483796403151e-15	1	14.216919803341346	14.216919803341346	FALSE	Larp4	LARP4	Larp4	0.2536971722453002	-0.06992036927025691	185	0.22	1	-1	0	0	FALSE	LARP4	up_down
RC3H2	2.0288438071906957e-19	0.13716150392305593	268	95	6.190408224500251e-15	1	14.208280710624138	14.208280710624138	FALSE	Rc3h2	RC3H2	Rc3h2	0.2240243184566529	-0.02507101091992603	121	155	1	-1	0	0	FALSE	RC3H2	up_down
COG5	2.0655373073782771e-19	0.23843168676914273	647	323	6.302367432272599e-15	1	14.200496280762662	14.200496280762662	FALSE	Cog5	COG5	Cog5	0.19492636357770168	-0.09502787328251616	15	31	1	-1	0	0	FALSE	COG5	up_down
EDRF1	2.192579972421332e-19	0.16295422991901057	141	34	6.690000011851967e-15	1	14.174573881462782	14.174573881462782	FALSE	Edrf1	EDRF1	Edrf1	0.04801794938207564	-0.04320751349857335	15	43	1	-1	0	0	FALSE	EDRF1	up_down
ITSN2	2.2293756824785067e-19	0.2287151294544676	656	325	6.802271082378419e-15	1	14.167346064665104	14.167346064665104	FALSE	Itsn2	ITSN2	Itsn2	0.09395195886588914	-0.1048865979380334	132	183	1	-1	0	0	FALSE	ITSN2	up_down
CD33	2.2372605433818613e-19	0.26227304941799734	147	37	6.826329369966735e-15	1	14.165812760870143	14.165812760870143	TRUE	Siglecf	CD33(Siglecf)	Siglech	3.8024098528318454e-56	-1.6358912108131323	328	966	9.675612111515914e-52	-1	51.014321550521494	-51.014321550521494	TRUE	CD33(Siglech)	up_down
VPS13C	2.272718864714265e-19	0.33054057579411733	715	379	6.934519800016165e-15	1	14.158983607470836	14.158983607470836	TRUE	Vps13c	VPS13C	Vps13c	0.22542342754930567	-0.07025369926452935	45	68	1	-1	0	0	FALSE	VPS13C	up_down
TXNL1	2.292340852052044e-19	0.08158004598467172	0.25	86	6.9943904077811965e-15	1	14.15525013021765	14.15525013021765	FALSE	Txnl1	TXNL1	Txnl1	0.7983844910804484	0.052623774021096525	132	0.14	1	1	0	0	FALSE	TXNL1	both_up
BHLHE41	2.3018280876908047e-19	-2.02275172340486	185	387	7.023337861162184e-15	-1	14.153456439129059	-14.153456439129059	TRUE	Bhlhe41	BHLHE41	Bhlhe41	9.279097341072888e-15	-0.796311444837675	125	425	2.3611591094094073e-10	-1	9.626874746504386	-9.626874746504386	TRUE	BHLHE41	both_down
ATF7IP	2.3503577269632575e-19	0.20208529872443037	606	296	7.171411496510292e-15	1	14.1443953569103	14.1443953569103	FALSE	Atf7ip	ATF7IP	Atf7ip	6.867690047237008e-7	-0.4710273344234436	147	323	0.01747552409419929	-1	1.757569790815147	-1.757569790815147	TRUE	ATF7IP	up_down
NABP1	2.359129312555921e-19	0.20356131581955905	453	203	7.198175358470625e-15	1	14.142777577481873	14.142777577481873	FALSE	Nabp1	NABP1	Nabp1	0.17123752225768823	-0.08602414315515311	68	99	1	-1	0	0	FALSE	NABP1	up_down
ADD1	2.3792122151127244e-19	0.14994137050495515	326	127	7.259452310751945e-15	1	14.139096143403297	14.139096143403297	FALSE	Add1	ADD1	Add1	0.6241300315658962	0.05422360968562934	238	255	1	1	0	0	FALSE	ADD1	both_up
ARHGEF10L	2.388622212685411e-19	0.22251603532284658	297	111	7.288164095345726e-15	1	14.137381857645806	14.137381857645806	FALSE	Arhgef10l	ARHGEF10L	Arhgef10l	0.13549045147003586	0.1501096537164744	109	75	1	1	0	0	FALSE	ARHGEF10L	both_up
SPATA9	2.4191677961288423e-19	0.11592748799148048	41	2	7.381364779548323e-15	1	14.131863331750365	14.131863331750365	FALSE	Spata9	SPATA9	Spata9	0.2718161171018012	0.0077360786875111205	4	0	1	1	0	0	FALSE	SPATA9	both_up
SKIL	2.4756808457642475e-19	-1.3809712882687997	459	596	7.553797396595872e-15	-1	14.121834667737302	-14.121834667737302	TRUE	Skil	SKIL	Skil	1.2371771641669078e-6	-0.38733749749348556	355	543	0.03148121011939114	-1	1.5019485819650378	-1.5019485819650378	TRUE	SKIL	both_down
PHTF2	2.556743357185167e-19	0.2047599078570117	409	172	7.801135331443382e-15	1	14.107842188040273	14.107842188040273	FALSE	Phtf2	PHTF2	Phtf2	0.128808367088939	-0.12148617886423768	45	75	1	-1	0	0	FALSE	PHTF2	up_down
FRYL	2.6742965520289706e-19	0.1969279857170234	647	315	8.159813639550795e-15	1	14.088319759902875	14.088319759902875	FALSE	Fryl	FRYL	Fryl	0.02340078114632545	-0.22040540058732194	0.06	112	1	-1	0	0	FALSE	FRYL	up_down
SH3BP2	2.6883141651482916e-19	0.03387182145807943	235	77	8.202584180700467e-15	1	14.086049303882957	14.086049303882957	FALSE	Sh3bp2	SH3BP2	Sh3bp2	0.01800461567842222	-0.1526495750843021	45	96	1	-1	0	0	FALSE	SH3BP2	up_down
EEF1D	2.7852974159863913e-19	0.2568210325421374	341	137	8.498499475657678e-15	1	14.07065774804676	14.07065774804676	TRUE	Eef1d	EEF1D	Eef1d	0.31669433474850306	0.25745904640128414	317	292	1	1	0	0	TRUE	EEF1D	both_up
MAP2K4	3.002065092433206e-19	0.21893506488611558	303	115	9.159901010032198e-15	1	14.038109219675935	14.038109219675935	FALSE	Map2k4	MAP2K4	Map2k4	0.956388325370988	0.03862732362186122	109	109	1	1	0	0	FALSE	MAP2K4	both_up
PLBD1	3.215695775729898e-19	0.25601115842761757	162	44	9.811730950907064e-15	1	14.008254369163007	14.008254369163007	TRUE	Plbd1	PLBD1	Plbd1	4.5267267029734506e-24	1.1806961812391037	317	16	1.1518708768386243e-19	1	18.938596202006085	18.938596202006085	TRUE	PLBD1	both_up
LMBR1	3.365434745097903e-19	0.1290134403595139	326	127	1.0268614494242721e-14	1	13.98848815018042	13.98848815018042	FALSE	Lmbr1	LMBR1	Lmbr1	0.3750948791709908	-0.08725797361570128	8	16	1	-1	0	0	FALSE	LMBR1	up_down
UBXN4	3.3877144768429425e-19	0.12765391774324542	453	198	1.0336594411743186e-14	1	13.985622524279586	13.985622524279586	FALSE	Ubxn4	UBXN4	Ubxn4	0.018430459595413614	-0.13817148613473895	306	0.41	1	-1	0	0	FALSE	UBXN4	up_down
GPATCH8	3.4321972040758274e-19	0.08264371780298352	532	242	1.0472320109076164e-14	1	13.97995709110583	13.97995709110583	FALSE	Gpatch8	GPATCH8	Gpatch8	0.30284742431419936	-0.11789625415957533	113	0.14	1	-1	0	0	FALSE	GPATCH8	up_down
GLYR1	3.4564681757445614e-19	0.17055717460878506	309	117	1.0546375697831806e-14	1	13.97689676167998	13.97689676167998	FALSE	Glyr1	GLYR1	Glyr1	0.13457392740697247	-1.0428888689129057e-4	0.17	224	1	-1	0	0	FALSE	GLYR1	up_down
PHYKPL	3.54072324990758e-19	0.14031237382539852	224	73	1.0803454780118007e-14	1	13.966437341548733	13.966437341548733	FALSE	Phykpl	PHYKPL	Phykpl	0.6294469378030341	0.005603636941327678	19	25	1	1	0	0	FALSE	PHYKPL	both_up
EZH1	3.5640102414050733e-19	0.23290243614999973	206	64	1.0874508048575159e-14	1	13.963590380959237	13.963590380959237	FALSE	Ezh1	EZH1	Ezh1	0.014702347852859909	-0.15915486421233466	113	189	1	-1	0	0	FALSE	EZH1	up_down
ATF2	3.623354873283572e-19	0.11363318822519874	312	119	1.1055580389362835e-14	1	13.956418453150281	13.956418453150281	FALSE	Atf2	ATF2	Atf2	0.15510589580492257	-0.01779924056777271	102	143	1	-1	0	0	FALSE	ATF2	up_down
LRRC8D	3.626929955601091e-19	0.219872049310045	388	162	1.106648868053005e-14	1	13.955990155866704	13.955990155866704	FALSE	Lrrc8d	LRRC8D	Lrrc8d	0.001040399519001244	-0.22766308496842314	102	199	1	-1	0	0	FALSE	LRRC8D	up_down
DEPTOR	4.0199521685157617e-19	0.29073995914802575	376	157	1.2265678056575293e-14	1	13.911308438644756	13.911308438644756	TRUE	Deptor	DEPTOR	Deptor	0.0012890976103929312	0.26260161415544014	143	62	1	1	0	0	TRUE	DEPTOR	both_up
SGPP1	4.2409146600175247e-19	0.19277703677052993	335	133	1.293987881064547e-14	1	13.888069791064103	13.888069791064103	FALSE	Sgpp1	SGPP1	Sgpp1	7.077999520384228e-4	0.2963550371964874	215	109	1	1	0	0	TRUE	SGPP1	both_up
ATP1B1	4.425232844492513e-19	0.47645586156965525	359	152	1.3502270455115555e-14	1	13.869593197192412	13.869593197192412	TRUE	Atp1b1	ATP1B1	Atp1b1	0.8408720838441062	0.08487419361054543	8	6	1	1	0	0	FALSE	ATP1B1	both_up
C2CD3	4.487629814018786e-19	0.20970377878818908	176	0.05	1.3692656088534119e-14	1	13.863512299659526	13.863512299659526	FALSE	C2cd3	C2CD3	C2cd3	0.900432936123083	0.05052407791146181	38	0.04	1	1	0	0	FALSE	C2CD3	both_up
GPBP1L1	4.618950247065287e-19	0.06820301007707608	415	175	1.4093340993845603e-14	1	13.850986040021079	13.850986040021079	FALSE	Gpbp1l1	GPBP1L1	Gpbp1l1	0.17501711327569766	-0.1120315739220692	83	115	1	-1	0	0	FALSE	GPBP1L1	up_down
OLA1	4.68830560896102e-19	0.12947952783814953	338	135	1.4304958074061862e-14	1	13.844513410716479	13.844513410716479	FALSE	Ola1	OLA1	Ola1	0.43912087286696916	-0.123563911834844	128	149	1	-1	0	0	FALSE	OLA1	up_down
SIK2	4.714151251987449e-19	0.18545120265430493	403	172	1.4383818300064104e-14	1	13.84212581169107	13.84212581169107	FALSE	Sik2	SIK2	Sik2	0.1159529387712023	-0.02390350779834085	0	9	1	-1	0	0	FALSE	SIK2	up_down
ZNF280D	4.83342543587518e-19	-0.016143211302765526	391	159	1.4747747689942347e-14	-1	13.83127430107698	-13.83127430107698	FALSE	Zfp280d	ZNF280D(Zfp280d)	Zfp280d	0.06958655364576664	-0.07559506968191015	75	121	1	-1	0	0	FALSE	ZNF280D(Zfp280d)	both_down
SMARCA4	4.839842218320262e-19	0.16824134829828485	238	81	1.4767326576538786e-14	1	13.830698120676344	13.830698120676344	FALSE	Smarca4	SMARCA4	Smarca4	0.8623424926963132	0.10097445217866952	196	208	1	1	0	0	FALSE	SMARCA4	both_up
GIGYF2	5.020325884109576e-19	0.016017866171579964	506	224	1.531801833759514e-14	1	13.81479741490666	13.81479741490666	FALSE	Gigyf2	GIGYF2	Gigyf2	0.01986000390102531	-0.14028080954572403	57	112	1	-1	0	0	FALSE	GIGYF2	up_down
CMIP	5.038295758086516e-19	0.33787015032100776	647	329	1.537284801707358e-14	1	13.813245666428779	13.813245666428779	TRUE	Cmip	CMIP	Cmip	0.13194088895006242	-0.0698890633643301	419	494	1	-1	0	0	FALSE	CMIP	up_down
SPATA7	5.101091370057656e-19	0.2444225061279911	147	37	1.556444998831992e-14	1	13.807866221673281	13.807866221673281	FALSE	Spata7	SPATA7	Spata7	0.4981128669620593	0.08594806211075712	11	6	1	1	0	0	FALSE	SPATA7	both_up
STRN	5.159081184821737e-19	0.13321633314100234	294	109	1.5741388511128082e-14	1	13.802956962185048	13.802956962185048	FALSE	Strn	STRN	Strn	0.4225289428939366	0.03826004038859124	75	59	1	1	0	0	FALSE	STRN	both_up
RP2	5.434577365274354e-19	0.2646626734481614	203	64	1.658198245692511e-14	1	13.780363548657004	13.780363548657004	TRUE	Rp2	RP2	Rp2	0.16702662640039956	0.02013326364546808	279	335	1	1	0	0	FALSE	RP2	both_up
GNPTAB	5.936955989516376e-19	0.06157195213641997	332	0.13	1.8114840115212366e-14	1	13.741965494772554	13.741965494772554	FALSE	Gnptab	GNPTAB	Gnptab	0.9897276451001815	0.06000590341324874	68	68	1	1	0	0	FALSE	GNPTAB	both_up
NPTN	6.0282238580337e-19	0.04313417920881313	374	154	1.8393316635632425e-14	1	13.735339952834705	13.735339952834705	FALSE	Nptn	NPTN	Nptn	1.1887503716645648e-4	-0.3978029723607597	0.46	621	1	-1	0	0	TRUE	NPTN	up_down
EDF1	6.20442237737578e-19	0.2572351738075	229	77	1.8930933557848982e-14	1	13.722827968760699	13.722827968760699	TRUE	Edf1	EDF1	Edf1	0.618090723196768	0.07679668727615596	0.2	0.18	1	1	0	0	FALSE	EDF1	both_up
DAZAP2	6.392213306875497e-19	0.1439531432544855	276	102	1.9503921241938515e-14	1	13.709878065430603	13.709878065430603	FALSE	Dazap2	DAZAP2	Dazap2	2.206497544789369e-5	0.5816503632943122	558	441	0.5614653652471029	1	0.25067702862066954	0.25067702862066954	TRUE	DAZAP2	both_up
RRP12	6.603712248058839e-19	0.4839145544808015	174	0.05	2.014924681127713e-14	1	13.695741183360083	13.695741183360083	TRUE	Rrp12	RRP12	Rrp12	0.041959438204326426	-0.09857659740584031	0	16	1	-1	0	0	FALSE	RRP12	up_down
BDP1	6.693134371434065e-19	0.13714810230130814	382	0.16	2.042209159411962e-14	1	13.68989978030659	13.68989978030659	FALSE	Bdp1	BDP1	Bdp1	0.14919509790757313	-0.03162245598389918	64	96	1	-1	0	0	FALSE	BDP1	up_down
EMSY	6.705598270066836e-19	0.2626295911877681	265	95	2.046012144162793e-14	1	13.68909179284906	13.68909179284906	TRUE	Emsy	EMSY	Emsy	0.002778182771810875	-0.2717292196463983	143	236	1	-1	0	0	TRUE	EMSY	up_down
GPR107	6.891223980204342e-19	0.09804537899075971	262	92	2.1026502608399486e-14	1	13.677232958611217	13.677232958611217	FALSE	Gpr107	GPR107	Gpr107	2.073789770309684e-5	-0.4672024659207804	192	339	0.5276965449530022	-1	0.27761574931872257	-0.27761574931872257	TRUE	GPR107	up_down
VWA8	7.195897563447351e-19	0.14031206209552172	265	94	2.1956122645590556e-14	1	13.658444351940593	13.658444351940593	FALSE	Vwa8	VWA8	Vwa8	0.30199775757401726	-0.01827258763255879	15	28	1	-1	0	0	FALSE	VWA8	up_down
SP3	7.357698247962586e-19	0.1933675192375912	474	212	2.2449808894183443e-14	1	13.648787351611876	13.648787351611876	FALSE	Sp3	SP3	Sp3	0.09446287664290061	-0.11167524325582645	192	252	1	-1	0	0	FALSE	SP3	up_down
GRIPAP1	7.4100682855187535e-19	0.14661934080108863	179	52	2.260960035277482e-14	1	13.6457071141747	13.6457071141747	FALSE	Gripap1	GRIPAP1	Gripap1	0.9104469950927575	0.029538736484372885	98	102	1	1	0	0	FALSE	GRIPAP1	both_up
LMTK2	7.45583303516146e-19	0.21366360515880453	88	15	2.274923775688465e-14	1	13.643033150370593	13.643033150370593	FALSE	Lmtk2	LMTK2	Lmtk2	0.3376041978355583	0.017148650323036245	11	22	1	1	0	0	FALSE	LMTK2	both_up
ACACA	7.675627850681444e-19	0.20619046525827645	306	118	2.3419875697999225e-14	1	13.63041541429424	13.63041541429424	FALSE	Acaca	ACACA	Acaca	0.44442834203593995	-0.04933107738905908	34	47	1	-1	0	0	FALSE	ACACA	up_down
ARPC5	7.7774820479385845e-19	0.1446544147385389	462	206	2.373065322467021e-14	1	13.624690306959014	13.624690306959014	FALSE	Arpc5	ARPC5	Arpc5	1.3446762099516853e-5	0.5701561895941709	668	537	0.34216630838430584	1	0.4657627557625902	0.4657627557625902	TRUE	ARPC5	both_up
TUBGCP3	7.781127498700403e-19	0.03013972994659897	318	121	2.374177622403467e-14	1	13.624486792734412	13.624486792734412	FALSE	Tubgcp3	TUBGCP3	Tubgcp3	0.0044361557364808795	-0.1598175914722419	0.03	87	1	-1	0	0	FALSE	TUBGCP3	up_down
TCF20	7.908044142287332e-19	0.1759128899344521	238	81	2.412902428694711e-14	1	13.617460239440666	13.617460239440666	FALSE	Tcf20	TCF20	Tcf20	0.14965536190167064	-0.08439929077500583	49	78	1	-1	0	0	FALSE	TCF20	up_down
TIRAP	8.010903640572038e-19	0.08935533968139017	91	16	2.4442869188113402e-14	1	13.611847816456153	13.611847816456153	FALSE	Tirap	TIRAP	Tirap	0.12150029909077777	-0.14907490053496109	151	196	1	-1	0	0	FALSE	TIRAP	up_down
PSD3	8.224523730714608e-19	0.39543213080258766	359	151	2.5094666807156413e-14	1	13.600418566261025	13.600418566261025	TRUE	Psd3	PSD3	Psd3	1.170652196968867e-4	0.3462070210429775	75	12	1	1	0	0	TRUE	PSD3	both_up
CENPC	8.8255526851767e-19	0.2288156424638429	312	121	2.6928526353011146e-14	1	13.569787412435758	13.569787412435758	FALSE	Cenpc1	CENPC(Cenpc1)	Cenpc1	0.13288331718517551	0.037755154366810983	53	28	1	1	0	0	FALSE	CENPC(Cenpc1)	both_up
STARD4	9.295304605463626e-19	0.3571157370322485	174	51	2.8361833412190614e-14	1	13.547265698204734	13.547265698204734	TRUE	Stard4	STARD4	Stard4	0.017520249027808556	0.1411993091694611	64	25	1	1	0	0	FALSE	STARD4	both_up
DHX15	9.408460131750808e-19	0.006654549808368326	368	0.15	2.8707093553998066e-14	1	13.542010775366844	13.542010775366844	FALSE	Dhx15	DHX15	Dhx15	0.1777951796618622	0.27185931013521714	294	248	1	1	0	0	TRUE	DHX15	both_up
SYNE3	9.428384740785443e-19	0.09332370320303213	85	14	2.876788752108454e-14	1	13.541092027981758	13.541092027981758	FALSE	Syne3	SYNE3	Syne3	0.3661227442184469	-0.007640834685376995	0	3	1	-1	0	0	FALSE	SYNE3	up_down
RPL19	9.450824034121534e-19	0.404280268444531	497	239	2.883635429291163e-14	1	13.540059647231175	13.540059647231175	TRUE	Rpl19	RPL19	Rpl19	5.921523176175003e-12	0.8433001607103372	868	807	1.5067907874094913e-7	1	6.821947043757762	6.821947043757762	TRUE	RPL19	both_up
MAP2K1	9.499693041472305e-19	0.21968224311797524	515	242	2.8985463408140294e-14	1	13.537819751909066	13.537819751909066	FALSE	Map2k1	MAP2K1	Map2k1	0.0013513871564610543	-0.20595959429429667	242	0.37	1	-1	0	0	FALSE	MAP2K1	up_down
MAX	9.969480503747249e-19	0.3778675956313212	326	133	3.0418878913033605e-14	1	13.51685679589956	13.51685679589956	TRUE	Max	MAX	Max	0.5405900867492416	-0.06833250004484692	162	177	1	-1	0	0	FALSE	MAX	up_down
APOL6	1.0169842187096135e-18	0.28389014603495183	185	56	3.1030222481267724e-14	1	13.508215110589198	13.508215110589198	TRUE	Apol6	APOL6	Apol6	0.3661227442184469	-0.01175358407263377	0	3	1	-1	0	0	FALSE	APOL6	up_down
LARP1	1.0262173583582949e-18	0.1104107377028507	329	132	3.131194403822829e-14	1	13.504289967871255	13.504289967871255	FALSE	Larp1	LARP1	Larp1	0.3230794832051913	-0.04892655671039381	374	422	1	-1	0	0	FALSE	LARP1	up_down
CLCN5	1.032740958665013e-18	0.14755433648966765	279	103	3.151099213078687e-14	1	13.501537922749742	13.501537922749742	FALSE	Clcn5	CLCN5	Clcn5	0.04004631994335989	0.26348756779369714	0.17	115	1	1	0	0	TRUE	CLCN5	both_up
ATE1	1.0401468748693387e-18	0.05251471320145962	338	133	3.173696144601326e-14	1	13.498434655728591	13.498434655728591	FALSE	Ate1	ATE1	Ate1	0.057749260682435716	-0.140263482727858	53	93	1	-1	0	0	FALSE	ATE1	up_down
LITAF	1.0898911463593816e-18	0.2651472625155731	0.5	233	3.325475865771745e-14	1	13.478146199656681	13.478146199656681	TRUE	Litaf	LITAF	Litaf	0.5863449515982828	0.027185064521465963	0.34	357	1	1	0	0	FALSE	LITAF	both_up
CSDE1	1.1108068109038464e-18	0.24314328602185253	474	0.22	3.3892937414298163e-14	1	13.469890790338242	13.469890790338242	FALSE	Csde1	CSDE1	Csde1	0.012454040287435174	0.4229912885121294	491	422	1	1	0	0	TRUE	CSDE1	both_up
STXBP5	1.1195775323921485e-18	0.18024219210243464	291	0.11	3.4160549668349236e-14	1	13.466475149809426	13.466475149809426	FALSE	Stxbp5	STXBP5	Stxbp5	0.02648690957140609	-0.10566225838492171	75	0.13	1	-1	0	0	FALSE	STXBP5	up_down
RPL26	1.1495856165714435e-18	0.26230934311583987	532	256	3.5076156332827886e-14	1	13.45498800295994	13.45498800295994	TRUE	Rpl26	RPL26	Rpl26	2.294106165054754e-12	0.8614095131941308	872	739	5.8375825475983276e-8	1	7.233766965147377	7.233766965147377	TRUE	RPL26	both_up
UHRF1BP1	1.1714727055009286e-18	0.1651179003335853	294	111	3.574397519024433e-14	1	13.446797150006509	13.446797150006509	FALSE	Uhrf1bp1	UHRF1BP1	Uhrf1bp1	0.004610471613079198	-0.18952454241019434	26	81	1	-1	0	0	FALSE	UHRF1BP1	up_down
CDC27	1.2549706241326776e-18	0.09974581597224974	388	163	3.829166368353626e-14	1	13.416895764159413	13.416895764159413	FALSE	Cdc27	CDC27	Cdc27	0.14540582300484223	-0.14337477097476892	79	115	1	-1	0	0	FALSE	CDC27	up_down
TANC2	1.2710431553906576e-18	0.49141978842886425	544	277	3.878206875727974e-14	1	13.411369028008538	13.411369028008538	TRUE	Tanc2	TANC2	Tanc2	5.814427486711293e-32	-1.2499735187820624	268	736	1.4795392182685556e-27	-1	26.829873518470983	-26.829873518470983	TRUE	TANC2	up_down
SARNP	1.3123551893586765e-18	0.1419428876152633	388	164	4.0042581537711935e-14	1	13.39747793140645	13.39747793140645	FALSE	Sarnp	SARNP	Sarnp	0.27510008109118117	0.02641901245253553	91	118	1	1	0	0	FALSE	SARNP	both_up
TPP2	1.3561035387827347e-18	0.04323081681072094	415	177	4.13774311753388e-14	1	13.383236475028554	13.383236475028554	FALSE	Tpp2	TPP2	Tpp2	0.13080167690107244	-0.06917281291214838	147	189	1	-1	0	0	FALSE	TPP2	up_down
YBX3	1.3775535729759281e-18	0.4857079291362617	318	133	4.2031914618641516e-14	1	13.376420826759436	13.376420826759436	TRUE	Ybx3	YBX3	Ybx3	0.4142864225287625	0.22406627061659462	155	134	1	1	0	0	FALSE	YBX3	both_up
RAB3IL1	1.4461687764029105e-18	0.13878215610065261	97	18	4.4125501705605604e-14	1	13.355310343661065	13.355310343661065	FALSE	Rab3il1	RAB3IL1	Rab3il1	0.5513576033531518	0.05742125000379272	321	0.36	1	1	0	0	FALSE	RAB3IL1	both_up
MTHFR	1.4560603780004405e-18	0.13883332983953312	244	84	4.442731425354944e-14	1	13.352349940194165	13.352349940194165	FALSE	Mthfr	MTHFR	Mthfr	0.06944882436863725	0.13780330887470157	79	43	1	1	0	0	FALSE	MTHFR	both_up
HADHB	1.4666495299637903e-18	0.07626308000136695	324	127	4.475041045825517e-14	1	13.349202976908119	13.349202976908119	FALSE	Hadhb	HADHB	Hadhb	0.030861416455260752	-0.18078969512600074	136	202	1	-1	0	0	FALSE	HADHB	up_down
TAF3	1.4793935721377931e-18	0.1788942751054785	344	139	4.513925667306834e-14	1	13.345445596907409	13.345445596907409	FALSE	Taf3	TAF3	Taf3	0.3773854442905555	-0.061552642416262626	109	134	1	-1	0	0	FALSE	TAF3	up_down
LRRC28	1.5245559979477208e-18	0.15767448587510535	241	83	4.651725260938086e-14	1	13.332385943380828	13.332385943380828	FALSE	Lrrc28	LRRC28	Lrrc28	0.08849227331513551	0.04064860652234464	23	6	1	1	0	0	FALSE	LRRC28	both_up
KRIT1	1.5530613000092713e-18	0.16419189963438008	259	93	4.738700638588289e-14	1	13.324340726437917	13.324340726437917	FALSE	Krit1	KRIT1	Krit1	0.01454670719770928	-0.24018813232513186	45	96	1	-1	0	0	FALSE	KRIT1	up_down
RBM5	1.606115343283219e-18	0.1342056377333105	359	146	4.9005791354257577e-14	1	13.309752593347518	13.309752593347518	FALSE	Rbm5	RBM5	Rbm5	6.200103361043247e-11	-0.6927275573598737	245	503	1.5776783012510647e-6	-1	5.801981547536368	-5.801981547536368	TRUE	RBM5	up_down
KHDRBS1	1.616306235280227e-18	0.14401680678460393	406	179	4.931673585087029e-14	1	13.307005675970625	13.307005675970625	FALSE	Khdrbs1	KHDRBS1	Khdrbs1	0.49606553415028914	-0.0941441997860083	211	0.23	1	-1	0	0	FALSE	KHDRBS1	up_down
NSF	1.6606068467737625e-18	0.0964600955977587	232	79	5.066843610876104e-14	1	13.295262500087006	13.295262500087006	FALSE	Nsf	NSF	Nsf	0.9990078341546187	0.08533720130989664	132	134	1	1	0	0	FALSE	NSF	both_up
TMCO4	1.7099697472052903e-18	0.24470046133328388	156	42	5.2174596926727815e-14	1	13.282540897378446	13.282540897378446	FALSE	Tmco4	TMCO4	Tmco4	0.7594116192057674	-0.045813427924548684	23	19	1	-1	0	0	FALSE	TMCO4	up_down
CLINT1	1.7142413786499863e-18	0.07082415044822499	418	181	5.230493294536838e-14	1	13.281457350331083	13.281457350331083	FALSE	Clint1	CLINT1	Clint1	0.04857021205781503	-0.04400499385958456	264	351	1	-1	0	0	FALSE	CLINT1	up_down
TTF2	1.7192790140931938e-18	0.25042262749514277	0.15	0.04	5.245864127801153e-14	1	13.280182962184549	13.280182962184549	TRUE	Ttf2	TTF2	Ttf2	0.3578744130984414	0.10088308003434637	38	25	1	1	0	0	FALSE	TTF2	both_up
FBN2	1.753150377821237e-18	0.2163050630325104	62	7	5.349212432808159e-14	1	13.271710154663516	13.271710154663516	FALSE	Fbn2	FBN2	Fbn2	0.11570406657187757	0.037237595117837745	15	3	1	1	0	0	FALSE	FBN2	both_up
IKZF2	1.769713409130605e-18	0.2520115374244897	153	41	5.3997495539393016e-14	1	13.267626382744533	13.267626382744533	TRUE	Ikzf2	IKZF2	Ikzf2	0.2664942717167663	-0.11394410501371703	45	65	1	-1	0	0	FALSE	IKZF2	up_down
FAM120A	1.7846503131900468e-18	0.029881421760325155	403	171	5.4453250356054704e-14	1	13.263976191765545	13.263976191765545	FALSE	Fam120a	FAM120A	Fam120a	0.8332865671482559	0.041574210893175256	211	0.22	1	1	0	0	FALSE	FAM120A	both_up
MARK4	1.8617299682983987e-18	0.23088904228341312	141	36	5.680510479272074e-14	1	13.245612634646513	13.245612634646513	FALSE	Mark4	MARK4	Mark4	0.03256495241856455	-0.13960003297674223	75	0.13	1	-1	0	0	FALSE	MARK4	up_down
OSTF1	1.8808305342613194e-18	0.09215459074567889	394	167	5.738790126138138e-14	1	13.24117965758912	13.24117965758912	FALSE	Ostf1	OSTF1	Ostf1	0.18936136420089245	0.29040223634680085	449	413	1	1	0	0	TRUE	OSTF1	both_up
CHIC2	1.892876311864227e-18	0.14613815600030888	279	103	5.77554420276013e-14	1	13.238407087951732	13.238407087951732	FALSE	Chic2	CHIC2	Chic2	0.0023477753893587565	-0.3504388385960272	189	283	1	-1	0	0	TRUE	CHIC2	up_down
MVP	1.9828902407778252e-18	0.1563970785013069	0.15	39	6.0501947026613e-14	1	13.218230648995332	13.218230648995332	FALSE	Mvp	MVP	Mvp	0.9397765801782846	0.048494160878235104	106	109	1	1	0	0	FALSE	MVP	both_up
YWHAZ	1.983033750070951e-18	0.48552310465629045	606	313	6.050632578216486e-14	1	13.218199218592591	13.218199218592591	TRUE	Ywhaz	YWHAZ	Ywhaz	0.038057274978824066	0.02252532885136449	0.46	562	1	1	0	0	FALSE	YWHAZ	both_up
COX4I1	2.0322304665442676e-18	0.28133997117425646	326	131	6.200741599519869e-14	1	13.20755636641807	13.20755636641807	TRUE	Cox4i1	COX4I1	Cox4i1	7.670559566745722e-5	0.6311168631991837	547	425	1	1	0	0	TRUE	COX4I1	both_up
EEFSEC	2.0442309209456623e-18	0.26684240377029783	185	56	6.237357385989405e-14	1	13.204999371177918	13.204999371177918	TRUE	Eefsec	EEFSEC	Eefsec	0.09280700910230716	-0.040896774549563863	34	65	1	-1	0	0	FALSE	EEFSEC	up_down
RPS3A	2.0498237929644168e-18	0.4008799449175062	509	252	6.254422357093029e-14	1	13.203812794477576	13.203812794477576	TRUE	Rps3a1	RPS3A(Rps3a1)	Rps3a1	3.508093003961465e-7	0.6640319652543059	891	807	0.008926693457880344	1	2.0493093786166217	2.0493093786166217	TRUE	RPS3A(Rps3a1)	both_up
DCP2	2.1061541572299048e-18	0.03117715754958028	406	172	6.426297564539886e-14	1	13.192039168662236	13.192039168662236	FALSE	Dcp2	DCP2	Dcp2	0.8412203606051154	-0.004342710796908622	87	81	1	-1	0	0	FALSE	DCP2	up_down
RAD21	2.1707030642256907e-18	0.08420484590047084	274	101	6.623249189565428e-14	1	13.17892890498371	13.17892890498371	FALSE	Rad21	RAD21	Rad21	0.5403358594301324	0.15148051873947943	226	211	1	1	0	0	FALSE	RAD21	both_up
DDX18	2.2405417482272094e-18	0.20840554256346666	321	127	6.836340982190861e-14	1	13.165176283723282	13.165176283723282	FALSE	Ddx18	DDX18	Ddx18	6.602353881512564e-4	-0.27658973937433246	128	236	1	-1	0	0	TRUE	DDX18	up_down
SLC31A2	2.243487790705089e-18	0.1431817247210839	141	36	6.845329946999368e-14	1	13.164605613898482	13.164605613898482	FALSE	Slc31a2	SLC31A2	Slc31a2	0.11733834420900176	0.0746216333864183	143	96	1	1	0	0	FALSE	SLC31A2	both_up
SCARB1	2.2618826010439164e-18	0.20002458322419248	238	82	6.901456192305198e-14	1	13.16105926439915	13.16105926439915	FALSE	Scarb1	SCARB1	Scarb1	0.6712837683319237	0.05165045996517845	68	78	1	1	0	0	FALSE	SCARB1	both_up
ZNF407	2.2835412922814247e-18	0.12951076333022926	447	199	6.967541191009083e-14	1	13.15692045512631	13.15692045512631	FALSE	Zfp407	ZNF407(Zfp407)	Zfp407	0.294320056752793	-0.0497120264475619	45	65	1	-1	0	0	FALSE	ZNF407(Zfp407)	up_down
DRAM2	2.2999785114687324e-18	-0.01789002543729279	329	0.13	7.017694434193396e-14	-1	13.15380554584315	-13.15380554584315	FALSE	Dram2	DRAM2	Dram2	0.38267596176948	0.0083476073236195	294	317	1	1	0	0	FALSE	DRAM2	down_up
UBLCP1	2.3293628849077485e-18	0.08478273410611026	162	45	7.107352034430522e-14	1	13.14829217297403	13.14829217297403	FALSE	Ublcp1	UBLCP1	Ublcp1	0.04143870432412614	-0.14767530950769112	49	93	1	-1	0	0	FALSE	UBLCP1	up_down
MON2	2.3540393235171502e-18	0.1685189920393697	547	0.26	7.182644783915529e-14	1	13.143715610971679	13.143715610971679	FALSE	Mon2	MON2	Mon2	0.9661709718810443	0.07583096636778774	0.2	199	1	1	0	0	FALSE	MON2	both_up
ANAPC10	2.4672488371923394e-18	0.027039234971474535	232	78	7.528069652041266e-14	1	13.12331637133462	13.12331637133462	FALSE	Anapc10	ANAPC10	Anapc10	0.43624955401679166	0.10779899956896347	0.06	47	1	1	0	0	FALSE	ANAPC10	both_up
UBE3B	2.5072654661998344e-18	0.21690741417345866	115	25	7.650168390468935e-14	1	13.116329005337024	13.116329005337024	FALSE	Ube3b	UBE3B	Ube3b	0.2731271990859933	0.0716056461799478	64	43	1	1	0	0	FALSE	UBE3B	both_up
PFN1	2.5683810840790176e-18	0.36743990469577015	429	197	7.836644363741899e-14	1	13.10586986158591	13.10586986158591	TRUE	Pfn1	PFN1	Pfn1	7.962847934491908e-5	0.6532337096707421	592	484	1	1	0	0	TRUE	PFN1	both_up
FGGY	2.5740599701819036e-18	0.2916400694646688	265	97	7.853971781019025e-14	1	13.104910663464091	13.104910663464091	TRUE	Fggy	FGGY	Fggy	0.742760421106286	0.0011964784192678712	23	19	1	1	0	0	FALSE	FGGY	both_up
SGPL1	2.582726670816919e-18	0.14990557874578025	218	72	7.880415617996583e-14	1	13.103450876946669	13.103450876946669	FALSE	Sgpl1	SGPL1	Sgpl1	0.006758028419472336	-0.07908276313086815	411	547	1	-1	0	0	FALSE	SGPL1	up_down
PIAS2	2.7606117104038204e-18	0.09277848568900127	406	172	8.423178450784137e-14	1	13.074523998386	13.074523998386	FALSE	Pias2	PIAS2	Pias2	0.0024344385696366214	-0.2491668322867051	57	0.13	1	-1	0	0	FALSE	PIAS2	up_down
SAFB2	2.7748707567921615e-18	0.17273920411105836	238	83	8.466685653124243e-14	1	13.072286564197617	13.072286564197617	FALSE	Safb2	SAFB2	Safb2	0.0028809631031456724	-0.1362232046845233	102	189	1	-1	0	0	FALSE	SAFB2	up_down
CCM2	3.0522145643734165e-18	0.07873639887596129	391	165	9.312917078816169e-14	1	13.030914263937905	13.030914263937905	FALSE	Ccm2	CCM2	Ccm2	0.9702183300972955	0.052914841178115124	125	121	1	1	0	0	FALSE	CCM2	both_up
YY1AP1	3.06300151065975e-18	0.1453925579501063	262	95	9.345830209325029e-14	1	13.029382113299192	13.029382113299192	FALSE	Gon4l	YY1AP1(Gon4l)	Gon4l	0.44693183037540374	-0.040899304670363845	64	81	1	-1	0	0	FALSE	YY1AP1(Gon4l)	up_down
SLC22A15	3.0899959524789545e-18	0.2611822222858131	76	12	9.428195650203786e-14	1	13.025571413746118	13.025571413746118	TRUE	Slc22a15	SLC22A15	Slc22a15	0.24161095999347038	0.0850624120870788	34	19	1	1	0	0	FALSE	SLC22A15	both_up
CCNL2	3.0939379227477903e-18	0.11737984492035602	179	53	9.440223389888057e-14	1	13.02501772859941	13.02501772859941	FALSE	Ccnl2	CCNL2	Ccnl2	1.6812046586007976e-7	-0.4632221486497573	166	354	0.00427799337427559	-1	2.3687598923960427	-2.3687598923960427	TRUE	CCNL2	up_down
SRGAP3	3.1237669856618712e-18	0.3713272567861855	271	102	9.531237826651502e-14	1	13.020850693656026	13.020850693656026	TRUE	Srgap3	SRGAP3	Srgap3	0.7558695635437173	0.039264507393355616	19	16	1	1	0	0	FALSE	SRGAP3	both_up
ADCY9	3.194323231580592e-18	0.22650489671413543	88	15	9.746519044198702e-14	1	13.011150464283576	13.011150464283576	FALSE	Adcy9	ADCY9	Adcy9	0.03911554630494448	-0.20287998003324134	57	102	1	-1	0	0	FALSE	ADCY9	up_down
ARSB	3.218993461983794e-18	0.17104477965860831	385	164	9.821792851204952e-14	1	13.007809229696099	13.007809229696099	FALSE	Arsb	ARSB	Arsb	2.647329457519153e-4	-0.11562182699170706	19	0.09	1	-1	0	0	FALSE	ARSB	up_down
OPA1	3.2222399011756464e-18	0.1592136283308141	394	168	9.831698386467132e-14	1	13.007371453057138	13.007371453057138	FALSE	Opa1	OPA1	Opa1	0.14471895671784168	-0.0757220277293782	94	0.13	1	-1	0	0	FALSE	OPA1	up_down
EFCAB14	3.2538715173194964e-18	0.09025980711757098	279	104	9.928212773645248e-14	1	13.00312892395193	13.00312892395193	FALSE	Efcab14	EFCAB14	Efcab14	0.8815603353307124	0.07272297454685273	162	158	1	1	0	0	FALSE	EFCAB14	both_up
PRPF38B	3.3612266263941843e-18	0.1884692022937966	415	185	1.0255774682453935e-13	1	12.989031529092989	12.989031529092989	FALSE	Prpf38b	PRPF38B	Prpf38b	2.3672003235927397e-6	-0.44201617313653896	0.23	407	0.06023577943414085	-1	1.2201454656366608	-1.2201454656366608	TRUE	PRPF38B	up_down
IL6ST	3.362134287592812e-18	-1.291687471547081	588	646	1.0258544138303188e-13	-1	12.988914268616439	-12.988914268616439	TRUE	Il6st	IL6ST	Il6st	5.3873160200570177e-17	-0.9227458762345493	211	543	1.3708564344637088e-12	-1	11.863008025141147	-11.863008025141147	TRUE	IL6ST	both_down
SRP54	3.492197678021856e-18	0.1961559609352398	303	118	1.0655393555180288e-13	1	12.972430505059432	12.972430505059432	FALSE	Srp54b	SRP54(Srp54b)	Srp54b	0.7558695635437173	0.009991824161163641	15	19	1	1	0	0	FALSE	SRP54(Srp54b)	both_up
STOM	3.503740043330444e-18	0.18265365197105177	294	113	1.069061162020985e-13	1	12.970997447673941	12.970997447673941	FALSE	Stom	STOM	Stom	6.744020353303455e-8	0.39740089224574515	177	0.04	0.0017160834191015972	1	2.7654616048468945	2.7654616048468945	TRUE	STOM	both_up
RAB28	3.707869966926902e-18	0.18752694932279101	244	86	1.1313452843087363e-13	1	12.946404829040372	12.946404829040372	FALSE	Rab28	RAB28	Rab28	0.4504234003037422	0.13177947963138917	57	43	1	1	0	0	FALSE	RAB28	both_up
SAV1	3.803339378164251e-18	0.1463707760998567	121	28	1.1604749110654762e-13	1	12.93536424435378	12.93536424435378	FALSE	Sav1	SAV1	Sav1	0.2206060604819486	-0.036419859673809785	87	118	1	-1	0	0	FALSE	SAV1	up_down
HEXB	3.827431809005769e-18	0.1416058227807191	309	122	1.1678259935638403e-13	1	12.932621862416033	12.932621862416033	FALSE	Hexb	HEXB	Hexb	2.2006996788255735e-59	-1.5350781837839333	887	1	5.599900402739554e-55	-1	54.2518196970876	-54.2518196970876	TRUE	HEXB	up_down
ING1	3.9205639646472644e-18	0.21357705822847237	115	25	1.1962424768931734e-13	1	12.922180780461959	12.922180780461959	FALSE	Ing1	ING1	Ing1	0.7419134583532604	0.03640344314206745	151	165	1	1	0	0	FALSE	ING1	both_up
CTCF	4.190715358178212e-18	0.15040390579626461	285	109	1.278671070087336e-13	1	12.8932411606178	12.8932411606178	FALSE	Ctcf	CTCF	Ctcf	0.2599225768845005	-0.07829497730210555	174	205	1	-1	0	0	FALSE	CTCF	up_down
OPN3	4.281805418103127e-18	0.3246150832460135	115	25	1.3064644691716263e-13	1	12.883902396922135	12.883902396922135	TRUE	Opn3	OPN3	Opn3	0.2289946718544263	0.08510046860717968	11	3	1	1	0	0	FALSE	OPN3	both_up
PHF3	4.3114819623812365e-18	0.09078080336282501	456	205	1.3155193763617629e-13	1	12.880902750782369	12.880902750782369	FALSE	Phf3	PHF3	Phf3	0.008639656520518317	-0.0965264069971925	136	224	1	-1	0	0	FALSE	PHF3	up_down
CD2AP	4.440007766884839e-18	0.10407068537418396	468	212	1.3547351698319021e-13	1	12.868145594473477	12.868145594473477	FALSE	Cd2ap	CD2AP	Cd2ap	4.845641980999259e-4	-0.2842223390765408	257	388	1	-1	0	0	TRUE	CD2AP	up_down
CCDC93	4.461079122696359e-18	0.25066539044367775	247	89	1.361164461917113e-13	1	12.86608939824415	12.86608939824415	TRUE	Ccdc93	CCDC93	Ccdc93	2.107966569650516e-5	-0.4111775606017608	68	183	0.5363931733132703	-1	0.27051675805989206	-0.27051675805989206	TRUE	CCDC93	up_down
B2M	4.577680750233307e-18	0.47417511141386104	715	423	1.3967419505111865e-13	1	12.85488382281988	12.85488382281988	TRUE	B2m	B2M	B2m	3.0256964601097747e-9	0.5053214725496566	981	991	7.699187212395333e-5	1	4.1135551199967635	4.1135551199967635	TRUE	B2M	both_up
CREB5	4.656341928051465e-18	0.673239321543902	226	0.08	1.420743049087063e-13	1	12.847484460041647	12.847484460041647	TRUE	Creb5	CREB5	Creb5	4.397816403591898e-6	0.36672942272968545	0.14	34	0.11190683620579944	1	0.9511433823208852	0.9511433823208852	TRUE	CREB5	both_up
TTC17	4.72495313358424e-18	0.10601777153708736	588	281	1.4416777001192234e-13	1	12.841131819162142	12.841131819162142	FALSE	Ttc17	TTC17	Ttc17	0.16736032062313114	-0.14704084013933608	72	102	1	-1	0	0	FALSE	TTC17	up_down
SNX10	4.8042761079139594e-18	0.34620802736361933	218	74	1.4658807260467072e-13	1	12.833901365388678	12.833901365388678	TRUE	Snx10	SNX10	Snx10	0.1696564846914732	0.009394364283049073	0.14	183	1	1	0	0	FALSE	SNX10	both_up
LEPROT	4.812826116574867e-18	0.1337513194947324	241	85	1.4684895046893234e-13	1	12.833129153037538	12.833129153037538	FALSE	Leprot	LEPROT	Leprot	3.964178815270117e-4	-0.3166488558709254	275	422	1	-1	0	0	TRUE	LEPROT	up_down
HPS4	4.863484972949029e-18	0.12910392681576188	156	43	1.4839465349462076e-13	1	12.828581745954647	12.828581745954647	FALSE	Hps4	HPS4	Hps4	1.643302622236665e-19	-0.9544613969830247	106	0.45	4.1815478525434176e-15	-1	14.378662928897931	-14.378662928897931	TRUE	HPS4	up_down
NEK1	4.863875187691189e-18	0.09879687279190452	262	95	1.4840655972683356e-13	1	12.8285469023575	12.8285469023575	FALSE	Nek1	NEK1	Nek1	0.6807101090942029	-0.026062000743790822	23	28	1	-1	0	0	FALSE	NEK1	up_down
ATP6AP1	4.8747762672652864e-18	0.203318437479728	0.2	64	1.4873917346679843e-13	1	12.827574636185942	12.827574636185942	FALSE	Atp6ap1	ATP6AP1	Atp6ap1	0.02144388220551605	-0.15728219463100945	506	609	1	-1	0	0	FALSE	ATP6AP1	up_down
CTSZ	4.87575002192814e-18	0.302233764778832	462	216	1.487688846690714e-13	1	12.827487892913698	12.827487892913698	TRUE	Ctsz	CTSZ	Ctsz	1.0543267767574059e-16	-0.732093843028192	623	885	2.682839916136895e-12	-1	11.57140524071329	-11.57140524071329	TRUE	CTSZ	up_down
ANXA5	4.944301913788233e-18	0.32018081944718513	456	213	1.5086053999350658e-13	1	12.821424342094154	12.821424342094154	TRUE	Anxa5	ANXA5	Anxa5	1.7010676019652766e-13	1.027482545162774	426	174	4.328536619960843e-9	1	8.363658903945549	8.363658903945549	TRUE	ANXA5	both_up
MTMR9	5.04569929769321e-18	0.2146730310684023	179	54	1.5395437697121521e-13	1	12.812607959456955	12.812607959456955	FALSE	Mtmr9	MTMR9	Mtmr9	0.5335881828976009	0.011125587543435025	23	16	1	1	0	0	FALSE	MTMR9	both_up
FRS2	5.0584746568586545e-18	0.04232698439061089	397	169	1.5434417873007127e-13	1	12.811509745793698	12.811509745793698	FALSE	Frs2	FRS2	Frs2	0.07902262592779326	-0.16013703750785332	34	65	1	-1	0	0	FALSE	FRS2	up_down
MAN1C1	5.07755999846432e-18	0.2802774186412159	0.25	0.09	1.5492651067314333e-13	1	12.809874260394928	12.809874260394928	TRUE	Man1c1	MAN1C1	Man1c1	0.01181886249633009	-0.1337147858841592	317	429	1	-1	0	0	FALSE	MAN1C1	up_down
AGPAT3	5.163771580305248e-18	0.11973516885679514	291	112	1.5755699845827372e-13	1	12.80256230131698	12.80256230131698	FALSE	Agpat3	AGPAT3	Agpat3	0.03396799122381674	-0.06463251274499493	143	214	1	-1	0	0	FALSE	AGPAT3	up_down
CAST	5.1800511250902214e-18	0.2602302845856188	0.5	241	1.5805371992875284e-13	1	12.801195278214033	12.801195278214033	TRUE	Cast	CAST	Cast	0.48589138663488807	0.07548631502617491	45	34	1	1	0	0	FALSE	CAST	both_up
ZNF318	5.3803418876063886e-18	0.189756777176506	112	24	1.6416499167464614e-13	1	12.784719451013968	12.784719451013968	FALSE	Zfp318	ZNF318(Zfp318)	Zfp318	0.165288264248787	-0.17828849691931237	87	121	1	-1	0	0	FALSE	ZNF318(Zfp318)	up_down
SH2B3	5.5261715339645426e-18	0.16105344651171416	532	0.25	1.6861454584432612e-13	1	12.773104962881881	12.773104962881881	FALSE	Sh2b3	SH2B3	Sh2b3	0.02505341375143643	-0.15964491229435585	215	298	1	-1	0	0	FALSE	SH2B3	up_down
PIK3C2A	5.567378788978359e-18	0.10316974378255628	491	226	1.698718616093077e-13	1	12.769878553796463	12.769878553796463	FALSE	Pik3c2a	PIK3C2A	Pik3c2a	1.2302803581330303e-6	-0.5212919603055732	219	391	0.03130571399305309	-1	1.5043763867612479	-1.5043763867612479	TRUE	PIK3C2A	up_down
ZNF106	5.594673227213071e-18	0.09886009227068726	453	203	1.7070466950872522e-13	1	12.767754598896188	12.767754598896188	FALSE	Zfp106	ZNF106(Zfp106)	Zfp106	0.15028708862641268	0.21098711091810424	192	152	1	1	0	0	FALSE	ZNF106(Zfp106)	both_up
TET2	5.875947331589475e-18	0.2716330975283463	662	344	1.7928690498145807e-13	1	12.74645142991344	12.74645142991344	TRUE	Tet2	TET2	Tet2	1.3044372726685886e-5	-0.3852721727997619	34	137	0.33192710840324907	-1	0.4789572774221252	-0.4789572774221252	TRUE	TET2	up_down
TMF1	5.8831322058944016e-18	0.13667479696436557	0.25	89	1.7950612986624997e-13	1	12.74592071632448	12.74592071632448	FALSE	Tmf1	TMF1	Tmf1	0.16988387059242538	0.306064017905901	257	208	1	1	0	0	TRUE	TMF1	both_up
SDC3	5.962063590275308e-18	0.15233009419897323	129	31	1.819144842664802e-13	1	12.74013272047157	12.74013272047157	FALSE	Sdc3	SDC3	Sdc3	2.365786842032472e-10	0.6879252416804565	272	81	6.019981198235828e-6	1	5.220404865140046	5.220404865140046	TRUE	SDC3	both_up
TMEM170B	5.989921730770305e-18	0.3805288318491122	197	64	1.8276449184926354e-13	1	12.73810817671955	12.73810817671955	TRUE	Tmem170b	TMEM170B	Tmem170b	5.558668907410895e-6	-0.35206561066572706	113	264	0.14144588901797764	-1	0.849409670354409	-0.849409670354409	TRUE	TMEM170B	up_down
RIPK1	6.342620028259911e-18	0.24307251511787342	259	96	1.9352602230226641e-13	1	12.713260629702257	12.713260629702257	FALSE	Ripk1	RIPK1	Ripk1	0.03680897493230938	-0.16270481354798721	125	186	1	-1	0	0	FALSE	RIPK1	up_down
HACD2	6.421339454450166e-18	0.2038935940823478	176	52	1.9592790943418346e-13	1	12.70790369545028	12.70790369545028	FALSE	Hacd2	HACD2	Hacd2	0.931770222071596	4.2534374896485705e-4	272	0.27	1	1	0	0	FALSE	HACD2	both_up
CMTM7	6.5496889750435e-18	0.14456716310476536	459	0.21	1.9984411000652726e-13	1	12.699308647150481	12.699308647150481	FALSE	Cmtm7	CMTM7	Cmtm7	0.004023749783608995	-0.313459805792506	287	382	1	-1	0	0	TRUE	CMTM7	up_down
UBE2L3	6.695034293164173e-18	0.060946536640892446	262	95	2.0427888635302525e-13	1	12.689776518410262	12.689776518410262	FALSE	Ube2l3	UBE2L3	Ube2l3	0.7540254302696183	0.11056202197520126	336	357	1	1	0	0	FALSE	UBE2L3	both_up
CCNY	6.735519783531327e-18	0.24225200884626807	565	0.28	2.0551417963510786e-13	1	12.68715820821694	12.68715820821694	FALSE	Ccny	CCNY	Ccny	0.03427536253837659	-0.09940862275340406	72	127	1	-1	0	0	FALSE	CCNY	up_down
SMARCC1	6.8727351986820395e-18	0.025030710962211433	471	212	2.097008963821864e-13	1	12.678399713106401	12.678399713106401	FALSE	Smarcc1	SMARCC1	Smarcc1	0.500322136318929	0.1717906447335994	0.14	124	1	1	0	0	FALSE	SMARCC1	both_up
ARRB2	6.966823786422199e-18	0.19340407318532038	418	186	2.1257172737131412e-13	1	12.672494498341123	12.672494498341123	FALSE	Arrb2	ARRB2	Arrb2	0.8432882281138206	0.03988830494740769	574	578	1	1	0	0	FALSE	ARRB2	both_up
PSMF1	7.190698255284996e-18	0.1534878971759056	206	67	2.194025851652558e-13	1	12.658758259548952	12.658758259548952	FALSE	Psmf1	PSMF1	Psmf1	0.01929473992523052	-0.07760692115303763	49	102	1	-1	0	0	FALSE	PSMF1	up_down
CYTIP	7.313174075603672e-18	0.36253564116084125	215	74	2.2313956739481923e-13	1	12.65142341323204	12.65142341323204	TRUE	Cytip	CYTIP	Cytip	0.14231891817766978	0.0795615361999581	0.03	56	1	1	0	0	FALSE	CYTIP	both_up
PTPRJ	7.494194442275572e-18	-1.0478246306170402	732	747	2.286628608227122e-13	-1	12.640804367310796	-12.640804367310796	TRUE	Ptprj	PTPRJ	Ptprj	0.2945810862619478	0.13993906440575365	336	292	1	1	0	0	FALSE	PTPRJ	down_up
PAK2	7.56477165856171e-18	0.08960309999357574	582	283	2.308163128460349e-13	1	12.636733500851395	12.636733500851395	FALSE	Pak2	PAK2	Pak2	0.96039373723218	0.21138781900969938	332	342	1	1	0	0	FALSE	PAK2	both_up
ZDHHC20	8.079589133642657e-18	0.3349062705260357	297	118	2.4652442364570473e-13	1	12.608140047871094	12.608140047871094	TRUE	Zdhhc20	ZDHHC20	Zdhhc20	4.113934367629914e-4	-0.31884725414393333	226	354	1	-1	0	0	TRUE	ZDHHC20	up_down
MGAT5	8.253265902722041e-18	0.300796948755393	697	0.37	2.5182364922385494e-13	1	12.598903486916262	12.598903486916262	TRUE	Mgat5	MGAT5	Mgat5	0.053711099115439566	-0.05294651953940749	98	152	1	-1	0	0	FALSE	MGAT5	up_down
RNF213	8.338214563133013e-18	0.27292642212813467	547	271	2.544156027503145e-13	1	12.594456257879852	12.594456257879852	TRUE	Rnf213	RNF213	Rnf213	2.1879217143291117e-6	0.6061475299306174	306	152	0.055673855942818574	1	1.2543486986374512	1.2543486986374512	TRUE	RNF213	both_up
PML	8.705477013578568e-18	0.14126582032560736	147	39	2.656215146383093e-13	1	12.575736751177963	12.575736751177963	FALSE	Pml	PML	Pml	0.1976857839483507	0.16492862471351022	113	81	1	1	0	0	FALSE	PML	both_up
TMCO3	8.720734912746527e-18	0.20459210728624896	118	27	2.66087063657722e-13	1	12.574976239009809	12.574976239009809	FALSE	Tmco3	TMCO3	Tmco3	0.23919261074634868	-0.03132541654186061	53	78	1	-1	0	0	FALSE	TMCO3	up_down
SPATS2	8.932921754374187e-18	0.1314494228808195	226	77	2.725613085694652e-13	1	12.564535794383188	12.564535794383188	FALSE	Spats2	SPATS2	Spats2	0.06667599678539107	-0.0832990423566959	19	47	1	-1	0	0	FALSE	SPATS2	up_down
TMEM37	8.950764345982433e-18	0.10756966149691635	62	8	2.73105721724616e-13	1	12.56366920104153	12.56366920104153	FALSE	Tmem37	TMEM37	Tmem37	0.36626673808678994	-0.06748415523329854	162	189	1	-1	0	0	FALSE	TMEM37	up_down
ZNF678	9.024333260405211e-18	0.07394854094326042	159	44	2.753504564414838e-13	1	12.560114199263129	12.560114199263129	FALSE	Zfp953	ZNF678(Zfp953)	Zfp457	0.2718161171018012	0.0078894649798482	4	0	1	1	0	0	FALSE	ZNF678(Zfp457)	both_up
ATXN2	9.154618235307918e-18	0.10377238811310474	518	242	2.793257115957152e-13	1	12.553889086174408	12.553889086174408	FALSE	Atxn2	ATXN2	Atxn2	0.008520683889142478	-0.1669711697551053	125	211	1	-1	0	0	FALSE	ATXN2	up_down
KIAA0100	9.207574196244184e-18	0.17861439504924864	191	0.06	2.8094150387580254e-13	1	12.551384097136083	12.551384097136083	FALSE	2610507B11Rik	KIAA0100(2610507B11Rik)	2610507B11Rik	3.248419057052187e-9	0.9005135949318746	419	224	8.265927132574995e-5	1	4.082708427515486	4.082708427515486	TRUE	KIAA0100(2610507B11Rik)	both_up
DHX9	9.385663173808639e-18	0.060685413276519995	379	161	2.863753547592492e-13	1	12.543064359802061	12.543064359802061	FALSE	Dhx9	DHX9	Dhx9	0.013121279744338268	-0.13466361528999626	106	0.18	1	-1	0	0	FALSE	DHX9	up_down
PPP1R12A	9.700457161505881e-18	0.1274793984413758	615	302	2.9598034891186745e-13	1	12.528737122192565	12.528737122192565	FALSE	Ppp1r12a	PPP1R12A	Ppp1r12a	0.0023622935393166726	-0.3710559606919305	185	0.28	1	-1	0	0	TRUE	PPP1R12A	up_down
UFL1	9.829083015753617e-18	0.060242937414335285	253	91	2.999049809766744e-13	1	12.523016321193722	12.523016321193722	FALSE	Ufl1	UFL1	Ufl1	0.001175309376671004	-0.3534428579706686	83	168	1	-1	0	0	TRUE	UFL1	up_down
ARHGEF2	9.959323815320006e-18	0.05629811444340205	262	96	3.03878888253044e-13	1	12.517299471139845	12.517299471139845	FALSE	Arhgef2	ARHGEF2	Arhgef2	0.2768037519341027	-0.061206886286338746	268	304	1	-1	0	0	FALSE	ARHGEF2	up_down
ZER1	9.992531079029044e-18	0.2070778487085761	138	35	3.0489210828333417e-13	1	12.515853816609878	12.515853816609878	FALSE	Zer1	ZER1	Zer1	0.002785121872552969	-0.1983041007574028	23	78	1	-1	0	0	FALSE	ZER1	up_down
RPL31	1.0189977297202184e-17	0.2206168071669352	462	214	3.10916587292233e-13	1	12.507356107878572	12.507356107878572	FALSE	Rpl31	RPL31	Rpl31	4.1279124422485634e-6	0.708933479168135	751	665	0.10503886000545695	1	0.9786500003232427	0.9786500003232427	TRUE	RPL31	both_up
LMBRD2	1.0203754239009494e-17	0.20908843964579163	126	0.03	3.1133694934065766e-13	1	12.506769334368881	12.506769334368881	FALSE	Lmbrd2	LMBRD2	Lmbrd2	0.6848407968663532	0.015340098380293599	4	6	1	1	0	0	FALSE	LMBRD2	both_up
NLRP3	1.0429238981457513e-17	0.34239223124548546	326	137	3.1821693980223164e-13	1	12.497276705057713	12.497276705057713	TRUE	Nlrp3	NLRP3	Nlrp3	0.03188162935268075	-0.15271883774478057	128	202	1	-1	0	0	FALSE	NLRP3	up_down
GOPC	1.0432317934887285e-17	0.13483412170191134	218	73	3.1831088482928083e-13	1	12.497148510167978	12.497148510167978	FALSE	Gopc	GOPC	Gopc	0.5234868238677222	-0.0729767699936893	57	68	1	-1	0	0	FALSE	GOPC	up_down
ASXL2	1.0591222568403505e-17	0.02878711324371097	474	213	3.2315938300712777e-13	1	12.490583229717915	12.490583229717915	FALSE	Asxl2	ASXL2	Asxl2	9.935613718969687e-5	-0.29670477011031415	125	252	1	-1	0	0	TRUE	ASXL2	up_down
NAPA	1.0700647757261724e-17	0.18671635421258048	182	56	3.264981643695697e-13	1	12.486119256062437	12.486119256062437	FALSE	Napa	NAPA	Napa	0.013289586005291837	-0.15846201695674156	234	329	1	-1	0	0	FALSE	NAPA	up_down
B4GALT5	1.0840750328688205e-17	0.10400782275976816	215	72	3.307729740289345e-13	1	12.480469981917517	12.480469981917517	FALSE	B4galt5	B4GALT5	B4galt5	0.1149441512947859	0.10106956321830618	128	87	1	1	0	0	FALSE	B4GALT5	both_up
CTDNEP1	1.0934935422999234e-17	0.14981687311889563	156	43	3.3364674962655263e-13	1	12.476713101672278	12.476713101672278	FALSE	Ctdnep1	CTDNEP1	Ctdnep1	0.5755577772053246	0.11966527071373712	192	0.18	1	1	0	0	FALSE	CTDNEP1	both_up
LRRC58	1.1022537947696724e-17	0.18366467231448091	156	43	3.363196778601224e-13	1	12.473247721635552	12.473247721635552	FALSE	Lrrc58	LRRC58	Lrrc58	8.21681360353839e-6	0.7160008253806183	955	978	0.20908503895563785	1	0.6796770419382735	0.6796770419382735	TRUE	LRRC58	both_up
GNA15	1.1583076737692753e-17	0.13156105685967245	218	73	3.5342283742048125e-13	1	12.451705390751032	12.451705390751032	FALSE	Gna15	GNA15	Gna15	1.649302055276267e-11	-0.6161534284264953	215	481	4.196814009855989e-7	-1	6.377080276984137	-6.377080276984137	TRUE	GNA15	up_down
RPL29	1.1629859796375845e-17	0.29144177863677734	444	205	3.548502821070198e-13	1	12.449954845169565	12.449954845169565	TRUE	Gm3550	RPL29(Gm3550)	Gm3550	0.8430789573993109	0.07726459755440573	91	87	1	1	0	0	FALSE	RPL29(Gm3550)	both_up
YPEL2	1.1644107607762623e-17	0.16644300776678045	232	81	3.5528501132805314e-13	1	12.44942311402721	12.44942311402721	FALSE	Ypel2	YPEL2	Ypel2	0.02076230371502471	-0.12436564428852513	23	62	1	-1	0	0	FALSE	YPEL2	up_down
PPP3R1	1.1751746866841067e-17	0.23946094603973656	603	308	3.585693004010546e-13	1	12.4454268961379	12.4454268961379	FALSE	Ppp3r1	PPP3R1	Ppp3r1	0.5533402630288742	0.09556695102588764	204	227	1	1	0	0	FALSE	PPP3R1	both_up
BRD1	1.1858970619368343e-17	0.15276620180946118	126	0.03	3.618409115381669e-13	1	12.441482331199852	12.441482331199852	FALSE	Brd1	BRD1	Brd1	0.23901502859861695	-0.07014908605041426	113	143	1	-1	0	0	FALSE	BRD1	up_down
TRAM1	1.2201257209910304e-17	0.041446871184117384	347	142	3.722847599887832e-13	1	12.429124741885948	12.429124741885948	FALSE	Tram1	TRAM1	Tram1	0.04406296903246673	-0.15927772701663545	392	488	1	-1	0	0	FALSE	TRAM1	up_down
LSS	1.2347204586843528e-17	0.15612398604958305	71	0.01	3.7673790635376974e-13	1	12.42396068005679	12.42396068005679	FALSE	Lss	LSS	Lss	0.5487493575335174	-0.043491285378095025	15	22	1	-1	0	0	FALSE	LSS	up_down
CLEC10A	1.2832392830825828e-17	0.19196026068901406	85	15	3.9154197005415766e-13	1	12.407221678341722	12.407221678341722	FALSE	Mgl2	CLEC10A(Mgl2)	Mgl2	1.4581869252366153e-14	1.2472077197893594	215	19	3.7105024499570914e-10	1	9.430567277320582	9.430567277320582	TRUE	CLEC10A(Mgl2)	both_up
S100PBP	1.3037983168212458e-17	0.07653671476966484	0.25	89	3.978149424284985e-13	1	12.40031890825943	12.40031890825943	FALSE	S100pbp	S100PBP	S100pbp	0.1722768232212761	-0.1812189230179285	64	93	1	-1	0	0	FALSE	S100PBP	up_down
DYNLL1	1.3264462926622821e-17	0.22362525271537087	215	73	4.047252928171155e-13	1	12.392839654052551	12.392839654052551	FALSE	BC048507	DYNLL1(BC048507)	BC048507	0.5621407404913282	-0.01249302083077717	8	12	1	-1	0	0	FALSE	DYNLL1(BC048507)	up_down
HSD17B14	1.3585127309889409e-17	0.21373331539779628	118	27	4.1450940447934566e-13	1	12.382465611634451	12.382465611634451	FALSE	Hsd17b14	HSD17B14	Hsd17b14	0.3661227442184469	-0.011404206129116152	0	3	1	-1	0	0	FALSE	HSD17B14	up_down
FKBP5	1.3845961346121165e-17	0.6130340438926765	803	512	4.22467972592849e-13	1	12.374206209444269	12.374206209444269	TRUE	Fkbp5	FKBP5	Fkbp5	0.0011058635589805317	-0.16952642831495857	102	208	1	-1	0	0	FALSE	FKBP5	up_down
NDUFS4	1.399168302145392e-17	0.021332875026519815	309	121	4.26914232350602e-13	1	12.369659366563354	12.369659366563354	FALSE	Ndufs4	NDUFS4	Ndufs4	0.20611361178807322	0.15541329730101888	147	112	1	1	0	0	FALSE	NDUFS4	both_up
LCP2	1.448305502983442e-17	0.25001129912900666	594	305	4.419069750703078e-13	1	12.354669143469074	12.354669143469074	TRUE	Lcp2	LCP2	Lcp2	0.00275436655971152	-0.17311939703480594	381	503	1	-1	0	0	FALSE	LCP2	up_down
GABARAP	1.504314941725841e-17	0.360183981258805	435	203	4.589965750193886e-13	1	12.33819055510703	12.33819055510703	TRUE	Gabarap	GABARAP	Gabarap	1.6540439409011162e-7	0.7142519796587987	743	606	0.00420888021201698	1	2.375833434432621	2.375833434432621	TRUE	GABARAP	both_up
KLF10	1.541299822086037e-17	0.1419603215857615	224	77	4.702814017148916e-13	1	12.327642196019617	12.327642196019617	FALSE	Klf10	KLF10	Klf10	0.3084123501670531	0.07314320689317211	102	78	1	1	0	0	FALSE	KLF10	both_up
XRN2	1.5448256722229847e-17	0.06014848773348502	394	169	4.713572091086771e-13	1	12.326649846273922	12.326649846273922	FALSE	Xrn2	XRN2	Xrn2	0.5147496140007913	0.16027692833241058	242	0.22	1	1	0	0	FALSE	XRN2	both_up
MCC	1.5493994081793062e-17	0.29387206923341813	118	27	4.727527474236699e-13	1	12.325365938553844	12.325365938553844	TRUE	Mcc	MCC	Mcc	0.6093197676197876	0.005637156362275575	94	81	1	1	0	0	FALSE	MCC	both_up
ARHGAP15	1.62039781340258e-17	0.46386819419911207	832	536	4.944157808253952e-13	1	12.305907675831838	12.305907675831838	TRUE	Arhgap15	ARHGAP15	Arhgap15	3.4568472451008334e-5	0.4235145508012409	158	56	0.8796293499883581	1	0.05570028826380182	0.05570028826380182	TRUE	ARHGAP15	both_up
HPN	1.6307010713010893e-17	0.11791540396752775	82	14	4.975595108753884e-13	1	12.303154967784355	12.303154967784355	FALSE	Hpn	HPN	Hpn	0.3563804591101942	0.04998043812407166	19	31	1	1	0	0	FALSE	HPN	both_up
ANKRD50	1.6375349272633514e-17	0.12911017332789532	109	23	4.996446570065937e-13	1	12.30133875239396	12.30133875239396	FALSE	Ankrd50	ANKRD50	Ankrd50	0.09018145074143727	-0.1807569289574694	49	84	1	-1	0	0	FALSE	ANKRD50	up_down
CHN2	1.7543338827930065e-17	0.13835715683987448	79	13	5.352823543178022e-13	1	12.271417072978831	12.271417072978831	FALSE	Chn2	CHN2	Chn2	1.3031614639448118e-6	-0.36998379528058506	57	196	0.033160246611539684	-1	1.4793822482775965	-1.4793822482775965	TRUE	CHN2	up_down
PRKRIP1	1.7591306250396528e-17	0.2519540099497616	259	96	5.367459363120989e-13	1	12.270231234910181	12.270231234910181	TRUE	Prkrip1	PRKRIP1	Prkrip1	0.0452966628572351	-0.0983870930444203	34	71	1	-1	0	0	FALSE	PRKRIP1	up_down
CIITA	1.7669433202915372e-17	0.5196942706469042	341	151	5.391297458873538e-13	1	12.268306705792678	12.268306705792678	TRUE	Ciita	CIITA	Ciita	9.430743264531253e-11	0.5242092388541885	0.14	6	2.399746931092623e-6	1	5.619834555048804	5.619834555048804	TRUE	CIITA	both_up
N4BP1	1.855636420361041e-17	0.22700861123177984	288	113	5.661917845805609e-13	1	12.247036436520217	12.247036436520217	FALSE	N4bp1	N4BP1	N4bp1	0.009390852929958726	-0.27992281003275543	151	0.23	1	-1	0	0	TRUE	N4BP1	up_down
SLC30A6	1.8582209660513615e-17	0.19558655033478228	171	0.05	5.669803811615914e-13	1	12.24643196844514	12.24643196844514	FALSE	Slc30a6	SLC30A6	Slc30a6	5.599835343562871e-4	-0.14527411646342583	8	62	1	-1	0	0	FALSE	SLC30A6	up_down
NLRP12	2.0502238027806775e-17	0.17152605924023623	41	3	6.255642867044403e-13	1	12.203728052994752	12.203728052994752	FALSE	Nlrp12	NLRP12	Nlrp12	0.2718161171018012	0.006251980266872565	4	0	1	1	0	0	FALSE	NLRP12	both_up
SLC22A23	2.0794458760109295e-17	0.2134403417477848	226	78	6.344805256884548e-13	1	12.197581703302669	12.197581703302669	FALSE	Slc22a23	SLC22A23	Slc22a23	0.45423220640445133	0.05105937135667821	8	3	1	1	0	0	FALSE	SLC22A23	both_up
ARL6IP6	2.094902204552303e-17	0.04318717411118872	162	46	6.391965606529987e-13	1	12.19436557051109	12.19436557051109	FALSE	Arl6ip6	ARL6IP6	Arl6ip6	0.7225539103407059	0.13517604265516558	45	0.04	1	1	0	0	FALSE	ARL6IP6	both_up
GNAI3	2.1360030739585902e-17	0.16564926814390502	429	197	6.517372579262451e-13	1	12.185927450940477	12.185927450940477	FALSE	Gnai3	GNAI3	Gnai3	0.8648877556040993	0.0316435573224515	0.14	134	1	1	0	0	FALSE	GNAI3	both_up
GPR137B	2.224196391631717e-17	0.0734663658603667	262	96	6.786468030146695e-13	1	12.168356192450865	12.168356192450865	FALSE	Gpr137b	GPR137B	Gpr137b	0.25660669913277295	-0.0537316344301908	132	168	1	-1	0	0	FALSE	GPR137B	up_down
TMBIM6	2.2688125779265947e-17	0.29005016602675027	506	247	6.922600937769626e-13	1	12.159730703130705	12.159730703130705	TRUE	Tmbim6	TMBIM6	Tmbim6	1.3408085854821841e-8	-0.43891499988755545	758	882	3.4118215266179655e-4	-1	3.467013694981723	-3.467013694981723	TRUE	TMBIM6	up_down
EIF4G1	2.279102722558342e-17	0.28292978038469174	0.2	66	6.953998227070013e-13	1	12.157765424376633	12.157765424376633	TRUE	Eif4g1	EIF4G1	Eif4g1	3.368657780162377e-4	-0.2860835291167958	151	0.28	1	-1	0	0	TRUE	EIF4G1	up_down
NCEH1	2.3114563469377366e-17	0.23806881199979502	197	64	7.052715605776422e-13	1	12.151643628324997	12.151643628324997	FALSE	Nceh1	NCEH1	Nceh1	0.8586354903113984	0.11646858268388466	91	87	1	1	0	0	FALSE	NCEH1	both_up
TCERG1	2.3114664390777794e-17	0.06522338208958267	376	0.16	7.05274639891412e-13	1	12.151641732138998	12.151641732138998	FALSE	Tcerg1	TCERG1	Tcerg1	0.4228093599341327	-0.0836645783075518	136	158	1	-1	0	0	FALSE	TCERG1	up_down
ZNF518A	2.367111304340762e-17	0.027889995691473324	368	154	7.222530011804534e-13	1	12.141310644854617	12.141310644854617	FALSE	Zfp518a	ZNF518A(Zfp518a)	Zfp518a	0.21073234083378892	-0.13611551976536457	38	59	1	-1	0	0	FALSE	ZNF518A(Zfp518a)	up_down
RANBP10	2.367436692591189e-17	0.07882359459931809	0.15	41	7.223522836434236e-13	1	12.14125094989664	12.14125094989664	FALSE	Ranbp10	RANBP10	Ranbp10	0.04107247869389972	-0.1781873800513435	94	149	1	-1	0	0	FALSE	RANBP10	up_down
AIF1	2.4374175466918095e-17	0.3656109924201638	485	233	7.437048418466049e-13	1	12.128599391054646	12.128599391054646	TRUE	Aif1	AIF1	Aif1	0.00083617207940903885	0.6706646385396615	698	689	1	1	0	0	TRUE	AIF1	both_up
TNKS	2.5089321879342e-17	0.11011062341339328	441	199	7.655253891824832e-13	1	12.116040401048018	12.116040401048018	FALSE	Tnks	TNKS	Tnks	0.0040121351298143025	-0.19733123685310264	15	62	1	-1	0	0	FALSE	TNKS	up_down
CAND1	2.5287962594394116e-17	0.132093170649357	191	61	7.715863146801533e-13	1	12.112615483868485	12.112615483868485	FALSE	Cand1	CAND1	Cand1	0.008544841935198891	-0.23560206164446418	79	149	1	-1	0	0	FALSE	CAND1	up_down
FARS2	2.5305907428182592e-17	0.13073226161520624	379	164	7.721338474487073e-13	1	12.112307409288844	12.112307409288844	FALSE	Fars2	FARS2	Fars2	0.7548258307212566	0.02561762789677742	26	31	1	1	0	0	FALSE	FARS2	both_up
PLEKHM3	2.550763171149419e-17	0.05857233388374805	238	84	7.782888587811107e-13	1	12.108859186439982	12.108859186439982	FALSE	Plekhm3	PLEKHM3	Plekhm3	0.016981775951506337	-0.12492908188098045	83	146	1	-1	0	0	FALSE	PLEKHM3	up_down
RAB11FIP1	2.5580592903365716e-17	0.40745188061240384	168	0.05	7.805150506674947e-13	1	12.107618718022678	12.107618718022678	TRUE	Rab11fip1	RAB11FIP1	Rab11fip1	0.41751485404512995	-0.007956578180834298	0.03	43	1	-1	0	0	FALSE	RAB11FIP1	up_down
STAT5B	2.5843090165694708e-17	0.14841313695233616	244	88	7.885243671356769e-13	1	12.103184881473885	12.103184881473885	FALSE	Stat5b	STAT5B	Stat5b	0.9166840909363212	-0.02999694015936688	87	87	1	-1	0	0	FALSE	STAT5B	up_down
APP	2.623590961320124e-17	0.25853345617538015	288	113	8.005100741179962e-13	1	12.09663319827769	12.09663319827769	TRUE	App	APP	App	1.6128884894921483e-12	0.9039147139776569	687	466	4.1041560503617206e-8	1	7.386776134611019	7.386776134611019	TRUE	APP	both_up
CX3CR1	2.682058583965034e-17	-1.6133820069217744	147	347	8.183497151394111e-13	-1	12.087061064423478	-12.087061064423478	TRUE	Cx3cr1	CX3CR1	Cx3cr1	2.730157340092645e-51	-1.540013107064595	804	997	6.947158367599745e-47	-1	46.158192800824686	-46.158192800824686	TRUE	CX3CR1	both_down
MED1	2.736874731083591e-17	0.20421360231314672	191	61	8.350752179482253e-13	1	12.07827440443423	12.07827440443423	FALSE	Med1	MED1	Med1	0.31078874456598715	0.030905660081581965	102	134	1	1	0	0	FALSE	MED1	both_up
WDPCP	2.737475076852499e-17	0.156539728048116	409	182	8.352583954492345e-13	1	12.078179150435174	12.078179150435174	FALSE	Wdpcp	WDPCP	Wdpcp	0.38355554179127926	0.005957691190704474	8	16	1	1	0	0	FALSE	WDPCP	both_up
SNX9	2.750412434768266e-17	0.32719509348228826	682	367	8.392058420964933e-13	1	12.07613150148104	12.07613150148104	TRUE	Snx9	SNX9	Snx9	0.3685162498817507	-0.049214050140296894	64	84	1	-1	0	0	FALSE	SNX9	up_down
CENPE	2.8849814104421855e-17	0.12989776255635183	62	8	8.802655279541196e-13	1	12.055386305200908	12.055386305200908	FALSE	Cenpe	CENPE	Cenpe	0.0017109828276492187	0.15930580944746092	53	9	1	1	0	0	FALSE	CENPE	both_up
FAM193A	2.9040698290450605e-17	0.13548072913097875	365	155	8.860897862382289e-13	1	12.052522269431053	12.052522269431053	FALSE	Fam193a	FAM193A	Fam193a	0.005149620599137082	-0.15166124351279986	91	174	1	-1	0	0	FALSE	FAM193A	up_down
SPI1	2.930681607747103e-17	0.14338490043574947	435	197	8.942095721557962e-13	1	12.048560685494389	12.048560685494389	FALSE	Spi1	SPI1	Spi1	0.20917461867519282	0.24174028888787613	438	404	1	1	0	0	FALSE	SPI1	both_up
MAP3K11	2.9361290307101276e-17	0.25069853551607457	124	0.03	8.958716898502741e-13	1	12.047754187190929	12.047754187190929	TRUE	Map3k11	MAP3K11	Map3k11	0.0744907219481258	-0.05036845080614799	106	155	1	-1	0	0	FALSE	MAP3K11	up_down
UBE2D1	2.958787166488547e-17	0.27024894941970395	165	49	9.027851402389855e-13	1	12.044415597982981	12.044415597982981	TRUE	Ube2d1	UBE2D1	Ube2d1	0.9368458891961977	0.056681332189876366	79	78	1	1	0	0	FALSE	UBE2D1	both_up
EPDR1	3.006177418389893e-17	0.3160955852163832	76	12	9.17244853899124e-13	1	12.03751471612637	12.03751471612637	TRUE	Epdr1	EPDR1	Epdr1	0.8901650173690755	0.0037732720647206093	4	3	1	1	0	0	FALSE	EPDR1	both_up
TMED9	3.035962915140644e-17	0.17162416821039403	159	46	9.263330046677134e-13	1	12.033232862031197	12.033232862031197	FALSE	Tmed9	TMED9	Tmed9	0.06269613623301397	-0.15006160467330476	351	419	1	-1	0	0	FALSE	TMED9	up_down
CRK	3.0373243246549706e-17	0.1512280943755392	318	0.13	9.267483979387246e-13	1	12.033038156058552	12.033038156058552	FALSE	Crk	CRK	Crk	0.6649597110778023	0.05842277093415926	0.23	248	1	1	0	0	FALSE	CRK	both_up
BOD1L1	3.263584847384701e-17	0.10363383119947978	409	182	9.957850086340198e-13	1	12.001834416237433	12.001834416237433	FALSE	Bod1l	BOD1L1(Bod1l)	Bod1l	0.03525227572853145	-0.06909141649390016	223	307	1	-1	0	0	FALSE	BOD1L1(Bod1l)	up_down
WDR26	3.2958873646748883e-17	0.04676848812458112	476	219	1.005641152709602e-12	1	11.997556962819111	11.997556962819111	FALSE	Wdr26	WDR26	Wdr26	0.1430192730736942	-0.09379957113312054	528	599	1	-1	0	0	FALSE	WDR26	up_down
MBP	3.3078165656852573e-17	0.3587118537792675	485	232	1.0092809905218857e-12	1	11.995987906464578	11.995987906464578	TRUE	Mbp	MBP	Mbp	0.6685554925624543	-0.49597567798300823	109	121	1	-1	0	0	TRUE	MBP	up_down
MYO1F	3.433608676622318e-17	0.21262132124960575	559	271	1.0476626794110015e-12	1	11.97977852656218	11.97977852656218	FALSE	Myo1f	MYO1F	Myo1f	0.0017239478333597718	-0.2888908903119245	389	509	1	-1	0	0	TRUE	MYO1F	up_down
PSMC6	3.5114820828977706e-17	0.12304331377737676	235	84	1.0714234131337678e-12	1	11.970038867498628	11.970038867498628	FALSE	Psmc6	PSMC6	Psmc6	0.1171351392815527	-0.09205075601031576	113	158	1	-1	0	0	FALSE	PSMC6	up_down
RIMKLB	3.605010550159569e-17	0.09955689087090569	0.2	65	1.0999608190646877e-12	1	11.958622784266373	11.958622784266373	FALSE	Rimklb	RIMKLB	Rimklb	0.2718161171018012	0.006251980266872565	4	0	1	1	0	0	FALSE	RIMKLB	both_up
SLC25A3	3.6288030231763313e-17	0.23878520823605187	276	108	1.1072203784315622e-12	1	11.955765929607935	11.955765929607935	FALSE	Slc25a3	SLC25A3	Slc25a3	0.5204413573103002	0.13091373115166127	502	559	1	1	0	0	FALSE	SLC25A3	both_up
ORMDL1	3.69597753872591e-17	0.06945196121504982	288	113	1.1277166666160498e-12	1	11.947800001045735	11.947800001045735	FALSE	Ormdl1	ORMDL1	Ormdl1	0.7005590093754904	-0.05468417830412875	64	71	1	-1	0	0	FALSE	ORMDL1	up_down
CEP83	3.702253799196054e-17	0.18753639498092772	0.2	66	1.1296316792107e-12	1	11.947063136836286	11.947063136836286	FALSE	Cep83	CEP83	Cep83	0.614289986130917	0.0370466077413813	79	68	1	1	0	0	FALSE	CEP83	both_up
FBXL17	3.8003567200413104e-17	0.4320185658741482	553	293	1.1595648424190047e-12	1	11.93570496076693	11.93570496076693	TRUE	Fbxl17	FBXL17	Fbxl17	6.088593674360914e-4	-0.23479121890335206	19	84	1	-1	0	0	FALSE	FBXL17	up_down
IPO9	3.9377687527179144e-17	0.14226688437468304	215	73	1.20149200182929e-12	1	11.920279115890432	11.920279115890432	FALSE	Ipo9	IPO9	Ipo9	0.6323920992099066	0.0011983029403537793	87	99	1	1	0	0	FALSE	IPO9	both_up
RNASEK	3.977289901967173e-17	0.19213979020997418	359	152	1.2135506948882238e-12	1	11.915942076727719	11.915942076727719	FALSE	Gm21988	RNASEK(Gm21988)	Rnasek	0.08000776909265186	0.09228310768998513	34	12	1	1	0	0	FALSE	RNASEK	both_up
TAOK3	4.0916679934965507e-17	0.39188950443017045	806	474	1.2484497381756675e-12	1	11.90362893739141	11.90362893739141	TRUE	Taok3	TAOK3	Taok3	0.4914153681011993	0.15074471197899786	294	276	1	1	0	0	FALSE	TAOK3	both_up
SUZ12	4.0933462344939626e-17	-0.025332992740939142	324	0.13	1.2489618030687979e-12	-1	11.903450843427393	-11.903450843427393	FALSE	Suz12	SUZ12	Suz12	0.18881183102717425	-0.08667209826917843	109	146	1	-1	0	0	FALSE	SUZ12	both_down
ZDHHC17	4.178717933849806e-17	0.06851395759444234	291	112	1.2750104159762529e-12	1	11.894486267322158	11.894486267322158	FALSE	Zdhhc17	ZDHHC17	Zdhhc17	0.011508349112540875	-0.14222135001288086	53	112	1	-1	0	0	FALSE	ZDHHC17	up_down
GCLC	4.189863966932092e-17	0.18490529303819742	153	43	1.27841129359032e-12	1	11.893329401420031	11.893329401420031	FALSE	Gclc	GCLC	Gclc	2.0465407773917488e-4	-0.2725215690202148	0.06	158	1	-1	0	0	TRUE	GCLC	up_down
CLEC16A	4.2509441824547083e-17	0.1006470846142582	312	125	1.2970480889505807e-12	1	11.887043921850605	11.887043921850605	FALSE	Clec16a	CLEC16A	Clec16a	0.41051139996139563	0.0150554853981857	15	25	1	1	0	0	FALSE	CLEC16A	both_up
ENSA	4.2830369463431454e-17	0.21067975325106358	421	191	1.3068402330682206e-12	1	11.883777503573285	11.883777503573285	FALSE	Ensa	ENSA	Ensa	0.30308839921519676	0.21854061314681938	185	155	1	1	0	0	FALSE	ENSA	both_up
ANKRD13D	4.344695222016206e-17	0.15281446168835722	156	44	1.3256534061415849e-12	1	11.877570007964263	11.877570007964263	FALSE	Ankrd13d	ANKRD13D	Ankrd13d	0.5241758894374882	0.053071308450991825	0.03	22	1	1	0	0	FALSE	ANKRD13D	both_up
OGFRL1	4.376316351806582e-17	0.29495734887701963	459	218	1.3353016452632243e-12	1	11.874420615890873	11.874420615890873	TRUE	Ogfrl1	OGFRL1	Ogfrl1	0.010095570137423295	-0.18805800504364356	313	422	1	-1	0	0	FALSE	OGFRL1	up_down
AP3S1	4.590856310485507e-17	0.20883646408981577	185	59	1.400762077455338e-12	1	11.853635624330966	11.853635624330966	FALSE	Ap3s1	AP3S1	Ap3s1	0.400577912317382	-0.02478888441103444	79	99	1	-1	0	0	FALSE	AP3S1	up_down
UGP2	4.729935698595316e-17	0.1323612354760989	0.25	92	1.443197980355403e-12	1	11.84067408756344	11.84067408756344	FALSE	Ugp2	UGP2	Ugp2	0.015692168972440617	0.31521882005882973	125	68	1	1	0	0	TRUE	UGP2	both_up
RALGDS	4.763406857607446e-17	0.29047311813618837	118	28	1.453410700393184e-12	1	11.837611646740386	11.837611646740386	TRUE	Ralgds	RALGDS	Ralgds	0.015444617486004454	0.10243375566571652	26	3	1	1	0	0	FALSE	RALGDS	both_up
PPP3CC	4.7829663993848256e-17	0.011311521528580282	297	116	1.459378707780298e-12	1	11.835831994359205	11.835831994359205	FALSE	Ppp3cc	PPP3CC	Ppp3cc	0.551528608682627	-0.03426954778571573	15	22	1	-1	0	0	FALSE	PPP3CC	up_down
ST3GAL3	4.913542573411815e-17	0.13482413939339044	274	104	1.499220109999413e-12	1	11.824134600947225	11.824134600947225	FALSE	St3gal3	ST3GAL3	St3gal3	0.09206234907189256	-0.06816977025011525	34	65	1	-1	0	0	FALSE	ST3GAL3	up_down
ITFG1	5.06381730601761e-17	0.2419995586149415	588	296	1.5450719364120932e-12	1	11.811051295618094	11.811051295618094	FALSE	Itfg1	ITFG1	Itfg1	0.0019047725631951614	-0.2748650895484438	106	202	1	-1	0	0	TRUE	ITFG1	up_down
ACAD10	5.1881213875926835e-17	0.1126690053075301	0.15	41	1.5829995977822797e-12	1	11.800519195485691	11.800519195485691	FALSE	Acad12	ACAD10(Acad12)	Acad12	0.04357610412344556	-0.12690266181830417	15	43	1	-1	0	0	FALSE	ACAD10(Acad12)	up_down
SLC41A2	5.198413439835195e-17	0.2448173007042233	135	36	1.5861399087625148e-12	1	11.799658507482697	11.799658507482697	FALSE	Slc41a2	SLC41A2	Slc41a2	0.013445809136504876	0.0548754811244355	19	0	1	1	0	0	FALSE	SLC41A2	both_up
SF3B3	5.2053464465334374e-17	0.1221824048388932	203	67	1.5882553077662825e-12	1	11.799079684628145	11.799079684628145	FALSE	Sf3b3	SF3B3	Sf3b3	0.8908734723009191	0.1365455826264113	128	137	1	1	0	0	FALSE	SF3B3	both_up
ARID2	5.2545855013838037e-17	0.2092472945017767	579	286	1.6032791281822261e-12	1	11.794990861129174	11.794990861129174	FALSE	Arid2	ARID2	Arid2	1.2248047312608888e-4	-0.25165537636013213	117	239	1	-1	0	0	TRUE	ARID2	up_down
ELP3	5.28612948691206e-17	0.014223228359210527	206	68	1.6129038290466077e-12	1	11.792391527068284	11.792391527068284	FALSE	Elp3	ELP3	Elp3	0.024112203868770565	-0.035872909197321834	42	0.09	1	-1	0	0	FALSE	ELP3	up_down
RIF1	5.29419061094164e-17	0.03407323300466758	403	176	1.6153634392105132e-12	1	11.791729750802723	11.791729750802723	FALSE	Rif1	RIF1	Rif1	0.27356858942698864	-0.08996471910082227	75	102	1	-1	0	0	FALSE	RIF1	up_down
AGPAT4	5.296662396846922e-17	0.40375246282745875	191	64	1.6161176305259329e-12	1	11.791527031909768	11.791527031909768	TRUE	Agpat4	AGPAT4	Agpat4	0.7187557314417221	0.09474950427136766	23	19	1	1	0	0	FALSE	AGPAT4	both_up
JUNB	5.414855442506454e-17	0.2998798177048514	426	198	1.652180692617569e-12	1	11.781942457308986	11.781942457308986	TRUE	Junb	JUNB	Junb	1.7833003890858532e-19	-1.2811010502675306	521	789	4.537786170067862e-15	-1	14.343155972829125	-14.343155972829125	TRUE	JUNB	up_down
PHC3	5.4500972177539166e-17	-0.04206923428711118	532	248	1.662933663081075e-12	-1	11.779125075093445	-11.779125075093445	FALSE	Phc3	PHC3	Phc3	2.7925886890475295e-4	-0.2912233326414588	106	224	1	-1	0	0	TRUE	PHC3	both_down
CLIC1	5.4664272745472786e-17	0.28477177628891914	294	118	1.6679162900098656e-12	1	11.777825749680938	11.777825749680938	TRUE	Clic1	CLIC1	Clic1	0.5376985352223163	0.1943603567401333	623	634	1	1	0	0	FALSE	CLIC1	both_up
USP47	5.4782330400282943e-17	0.046863994531948006	482	222	1.6715184651734333e-12	1	11.776888821417428	11.776888821417428	FALSE	Usp47	USP47	Usp47	0.15661050023780634	-0.09973368220515016	102	0.14	1	-1	0	0	FALSE	USP47	up_down
TCAF1	5.5477854942490026e-17	0.19269820269510393	118	28	1.6927403100052557e-12	1	11.771409663617256	11.771409663617256	FALSE	Tcaf1	TCAF1	Tcaf1	0.6616068882375338	-0.037896375109619546	34	0.04	1	-1	0	0	FALSE	TCAF1	up_down
PARP12	5.643461407955034e-17	0.09120970949140667	118	28	1.7219329447952398e-12	1	11.763983764771115	11.763983764771115	FALSE	Parp12	PARP12	Parp12	0.4779779828704219	-0.007881664607328032	132	152	1	-1	0	0	FALSE	PARP12	up_down
ORC5	5.896620729298881e-17	0.15437183568464757	147	0.04	1.7991769169236747e-12	1	11.744926129447135	11.744926129447135	FALSE	Orc5	ORC5	Orc5	0.05504082782864238	-0.08486220044588612	26	59	1	-1	0	0	FALSE	ORC5	up_down
SEC61B	5.90748091523993e-17	0.2871205288985909	212	73	1.8024905768580077e-12	1	11.744126997026989	11.744126997026989	TRUE	Gm10320	SEC61B(Gm10320)	Gm10320	0.24608807203595587	0.11741483781855702	83	59	1	1	0	0	FALSE	SEC61B(Gm10320)	both_up
UBN1	6.001173532183411e-17	0.14010566120764734	206	69	1.8310780681398022e-12	1	11.737293139128365	11.737293139128365	FALSE	Ubn1	UBN1	Ubn1	0.020889468617532065	-0.1334484251300917	136	211	1	-1	0	0	FALSE	UBN1	up_down
PDK3	6.135784482900433e-17	0.09249694492353622	0.25	91	1.87215056142258e-12	1	11.727659227517979	11.727659227517979	FALSE	Pdk3	PDK3	Pdk3	0.676655726729096	0.149054088874338	57	0.05	1	1	0	0	FALSE	PDK3	both_up
NCL	6.345331868671734e-17	0.26837524138068647	359	155	1.9360876597691193e-12	1	11.71307498313705	11.71307498313705	TRUE	Ncl	NCL	Ncl	0.4634930742985408	0.2949948672676923	453	0.46	1	1	0	0	TRUE	NCL	both_up
NACC2	6.397143252679596e-17	0.1633295002172573	97	0.02	1.9518963492575982e-12	1	11.709543248216793	11.709543248216793	FALSE	Nacc2	NACC2	Nacc2	0.8031729576818157	0.06880564438903702	158	152	1	1	0	0	FALSE	NACC2	both_up
YTHDC1	6.896755438295721e-17	0.16550293620376666	359	155	2.1043380193327905e-12	1	11.676884498291988	11.676884498291988	FALSE	Ythdc1	YTHDC1	Ythdc1	1.997463199168812e-4	-0.34627084055092483	174	301	1	-1	0	0	TRUE	YTHDC1	up_down
AAK1	7.00909551308708e-17	0.3932776165712051	656	362	2.13861522295313e-12	1	11.669867346134465	11.669867346134465	TRUE	Aak1	AAK1	Aak1	0.7171897902751427	-0.0018613110324891546	94	102	1	-1	0	0	FALSE	AAK1	up_down
CYBA	7.041517863338076e-17	0.28421348592538087	462	217	2.1485079304617138e-12	1	11.667863038931717	11.667863038931717	TRUE	Cyba	CYBA	Cyba	0.058538869436386386	0.32338803167200814	626	602	1	1	0	0	TRUE	CYBA	both_up
USP33	7.081524170600159e-17	-0.008267147442225786	362	151	2.1607146549335207e-12	-1	11.665402582478244	-11.665402582478244	FALSE	Usp33	USP33	Usp33	0.4642467028295006	-0.04562532471214069	11	19	1	-1	0	0	FALSE	USP33	both_down
RIC1	7.492284157043521e-17	-0.036387216840992886	447	0.2	2.286045741997119e-12	-1	11.640915083959026	-11.640915083959026	FALSE	Ric1	RIC1	Ric1	0.08270939814352404	-0.11512300006244491	23	0.05	1	-1	0	0	FALSE	RIC1	both_down
EIF3A	7.609870628781007e-17	0.050194574934964153	0.5	237	2.321923726253661e-12	1	11.634152050666014	11.634152050666014	FALSE	Eif3a	EIF3A	Eif3a	0.5293390058665393	0.2794795003725523	445	435	1	1	0	0	TRUE	EIF3A	both_up
RAD18	7.758523461959677e-17	0.21825517501591193	91	18	2.3672806787131366e-12	1	11.62575024651131	11.62575024651131	FALSE	Rad18	RAD18	Rad18	0.8125021296643294	0.00781296108732274	11	9	1	1	0	0	FALSE	RAD18	both_up
BCL6	7.78548921507971e-17	0.22387433918781685	274	107	2.3755084693051214e-12	1	11.624243416869309	11.624243416869309	FALSE	Bcl6	BCL6	Bcl6	0.25410859121320145	-0.20206170027725634	151	183	1	-1	0	0	FALSE	BCL6	up_down
BST2	8.018778315815249e-17	0.2771690771981077	271	105	2.4466896397215488e-12	1	11.611421117000814	11.611421117000814	TRUE	Bst2	BST2	Bst2	2.53063022423393e-15	1.161658358181797	502	217	6.439441668585659e-11	1	10.19115178648555	10.19115178648555	TRUE	BST2	both_up
RNF115	8.132227698741188e-17	0.15303801358256064	318	0.13	2.4813053154399116e-12	1	11.605319794110425	11.605319794110425	FALSE	Rnf115	RNF115	Rnf115	0.3403439247719164	0.002721689118780457	94	118	1	1	0	0	FALSE	RNF115	both_up
ZC3HAV1	8.624511529299333e-17	0.23771245573161015	403	0.18	2.6315109578198126e-12	1	11.579794817206357	11.579794817206357	FALSE	Zc3hav1	ZC3HAV1	Zc3hav1	0.5472094033028443	0.003128455067705871	0.17	189	1	1	0	0	FALSE	ZC3HAV1	both_up
NCOA6	8.844193561452501e-17	0.05501177808905089	335	138	2.698540339470387e-12	1	11.568871085444442	11.568871085444442	FALSE	Ncoa6	NCOA6	Ncoa6	0.37457430923996904	-0.025641857281658964	91	112	1	-1	0	0	FALSE	NCOA6	up_down
RHBDD1	8.848450078171617e-17	0.24576865192875086	262	101	2.6998390878517236e-12	1	11.568662119300482	11.568662119300482	FALSE	Rhbdd1	RHBDD1	Rhbdd1	0.0974620963748372	-0.07462741063553732	0.03	59	1	-1	0	0	FALSE	RHBDD1	up_down
TTC37	8.874899405904597e-17	0.10474529373049224	332	139	2.7079093067296106e-12	1	11.5673658851296	11.5673658851296	FALSE	Ttc37	TTC37	Ttc37	0.5222589702496978	0.026537416134482954	15	9	1	1	0	0	FALSE	TTC37	both_up
1	9.110991456743801e-17	0.16381605821053088	65	9	2.7799457132816687e-12	1	11.555963684892143	11.555963684892143	FALSE	Vnn1	1	Vnn1	0.2718161171018012	0.017984869298166627	4	0	1	1	0	0	FALSE	1	both_up
TBC1D2	9.168472285545592e-17	0.15923822628789064	106	23	2.797484263765671e-12	1	11.553232347759025	11.553232347759025	FALSE	Tbc1d2	TBC1D2	Tbc1d2	0.8939957070022974	9.244051670535209e-4	4	3	1	1	0	0	FALSE	TBC1D2	both_up
DCAF5	9.286832845678772e-17	0.0908307294389944	306	123	2.833598437873507e-12	1	11.547661695574915	11.547661695574915	FALSE	Dcaf5	DCAF5	Dcaf5	0.04028329717170003	-0.10099371769345611	64	115	1	-1	0	0	FALSE	DCAF5	up_down
CELF6	9.338876791092545e-17	0.12028611595672317	103	22	2.8494780864981573e-12	1	11.545234678556627	11.545234678556627	FALSE	Celf6	CELF6	Celf6	0.8516216752052864	-0.014279512123684971	8	6	1	-1	0	0	FALSE	CELF6	up_down
CALM1	9.632285368429981e-17	0.2232904443061159	356	155	2.939002911615356e-12	1	11.531799983679733	11.531799983679733	FALSE	Calm1	CALM1	Calm1	1.1432342911693163e-19	1.1504854301175365	819	643	2.9090739773094422e-15	1	14.536245234569796	14.536245234569796	TRUE	CALM1	both_up
FAHD1	9.659790420337065e-17	0.1098204347201425	53	6	2.9473952530532454e-12	1	11.530561620271655	11.530561620271655	FALSE	Fahd1	FAHD1	Fahd1	0.5613101192643779	0.03482711479609138	15	22	1	1	0	0	FALSE	FAHD1	both_up
GLE1	9.772428240258695e-17	0.1598073902933635	121	29	2.981763304667733e-12	1	11.525526834242042	11.525526834242042	FALSE	Gle1	GLE1	Gle1	0.12990746549242072	0.060151717315583	53	28	1	1	0	0	FALSE	GLE1	both_up
RNF146	9.907873323723332e-17	0.09541294831092695	144	39	3.023090308534463e-12	1	11.519548878984153	11.519548878984153	FALSE	Rnf146	RNF146	Rnf146	0.9944129356433216	0.04029565068158859	34	34	1	1	0	0	FALSE	RNF146	both_up
DTNBP1	1.001026164816925e-16	0.24709506578879525	0.25	94	3.0543310340894016e-12	1	11.515083895083384	11.515083895083384	FALSE	Dtnbp1	DTNBP1	Dtnbp1	0.009039512623750998	-0.19850701625546086	94	171	1	-1	0	0	FALSE	DTNBP1	up_down
PTEN	1.0172202522975983e-16	0.2916250040016908	632	318	3.103742433810432e-12	1	11.508114326143263	11.508114326143263	TRUE	Pten	PTEN	Pten	6.799628619931599e-4	-0.33692205488090576	355	481	1	-1	0	0	TRUE	PTEN	up_down
CDV3	1.0303804563986626e-16	0.08468668591087636	388	0.17	3.1438968485635994e-12	1	11.502531711625803	11.502531711625803	FALSE	Cdv3	CDV3	Cdv3	0.877545621592993	0.14498463179154453	0.17	168	1	1	0	0	FALSE	CDV3	both_up
UBAP2L	1.030996024095488e-16	0.08642627990393303	271	104	3.145775068720153e-12	1	11.502272333812535	11.502272333812535	FALSE	Ubap2l	UBAP2L	Ubap2l	0.7390241478185733	0.03443914131516779	302	295	1	1	0	0	FALSE	UBAP2L	both_up
SLC2A13	1.0731451129126683e-16	0.1667440227773187	424	194	3.2743803685191334e-12	1	11.48487087215871	11.48487087215871	FALSE	Slc2a13	SLC2A13	Slc2a13	0.19997518542736128	-0.017151590987201922	0	6	1	-1	0	0	FALSE	SLC2A13	up_down
MMADHC	1.0856191141563198e-16	0.1813957369224963	144	0.04	3.312441041113763e-12	1	11.479851843091915	11.479851843091915	FALSE	Mmadhc	MMADHC	Mmadhc	0.01157905613834327	-0.11861999105284754	57	118	1	-1	0	0	FALSE	MMADHC	up_down
MOSPD2	1.1030803105299043e-16	0.13195163954577932	135	36	3.365718643488844e-12	1	11.472922191594714	11.472922191594714	FALSE	Mospd2	MOSPD2	Mospd2	0.11702608551779144	0.15185271288544835	98	62	1	1	0	0	FALSE	MOSPD2	both_up
WBP2	1.1179431736820013e-16	0.13525361269584935	168	51	3.411068211538522e-12	1	11.46710959586713	11.46710959586713	FALSE	Wbp2	WBP2	Wbp2	5.137107449368877e-4	-0.2407423350580239	245	382	1	-1	0	0	FALSE	WBP2	up_down
DHX8	1.1221048554880618e-16	0.16075766487865456	176	55	3.4237663350651744e-12	1	11.465495882679058	11.465495882679058	FALSE	Dhx8	DHX8	Dhx8	0.7991937094353312	-0.04285845897936397	49	53	1	-1	0	0	FALSE	DHX8	up_down
BBS9	1.1262573351324544e-16	0.2391609214092818	362	157	3.436436380956145e-12	1	11.463891691811794	11.463891691811794	FALSE	Bbs9	BBS9	Bbs9	5.045093836188308e-8	-0.3810318221351644	23	158	0.001283774577556477	-1	2.89151122885135	-2.89151122885135	TRUE	BBS9	up_down
RPLP1	1.175163103016268e-16	0.20885004977959465	0.65	345	3.585657659923237e-12	1	11.44543117698897	11.44543117698897	FALSE	Rplp1	RPLP1	Rplp1	8.329051880035073e-4	0.596174639650898	864	876	1	1	0	0	TRUE	RPLP1	both_up
GBGT1	1.220884215979746e-16	0.14213342501790135	118	28	3.725161919797401e-12	1	11.428854845238856	11.428854845238856	FALSE	Gbgt1	GBGT1	Gbgt1	0.8901650173690755	0.0084925816368177209	4	3	1	1	0	0	FALSE	GBGT1	both_up
SNRNP70	1.2551569079097856e-16	0.1494084132683422	226	81	3.829734757414338e-12	1	11.416831303676364	11.416831303676364	FALSE	Snrnp70	SNRNP70	Snrnp70	1.671368064984098e-5	-0.3885183135773015	158	311	0.4252963178158536	-1	0.3713083773592868	-0.3713083773592868	TRUE	SNRNP70	up_down
KCNK6	1.2750292804191511e-16	0.20420332939692964	135	36	3.890369340414914e-12	1	11.4100091660548	11.4100091660548	FALSE	Kcnk6	KCNK6	Kcnk6	5.319044255907755e-24	-1.1647048599213377	0.17	578	1.3534840013582873e-19	-1	18.868546873371773	-18.868546873371773	TRUE	KCNK6	up_down
NBEAL1	1.3258667426341102e-16	0.21690485786287383	282	113	4.0454846051251974e-12	1	11.393029447172653	11.393029447172653	FALSE	Nbeal1	NBEAL1	Nbeal1	0.4415399331041776	-0.021387904193996332	125	146	1	-1	0	0	FALSE	NBEAL1	up_down
GOSR2	1.349582029254704e-16	0.08385059891288121	174	54	4.117844687661953e-12	1	11.385330037650817	11.385330037650817	FALSE	Gosr2	GOSR2	Gosr2	0.04409152145308353	-0.09641043732865401	102	158	1	-1	0	0	FALSE	GOSR2	up_down
EHMT1	1.3590090531577706e-16	0.06466617768606553	462	215	4.1466084229949895e-12	1	11.382306974465232	11.382306974465232	FALSE	Ehmt1	EHMT1	Ehmt1	0.44251188223864096	0.07739798199082526	125	149	1	1	0	0	FALSE	EHMT1	both_up
APPBP2	1.3906239853287745e-16	0.12251155928476742	347	147	4.2430719040351566e-12	1	11.372319608520657	11.372319608520657	FALSE	Appbp2	APPBP2	Appbp2	1.0347498141235629e-5	-0.3552871881402353	102	245	0.26330243770188183	-1	0.5795451200979764	-0.5795451200979764	TRUE	APPBP2	up_down
VAPB	1.4471860822185335e-16	0.04485912520694002	188	0.06	4.4156541740651894e-12	1	11.355004947094153	11.355004947094153	FALSE	Vapb	VAPB	Vapb	0.5878925232445127	0.17638914038155096	155	0.14	1	1	0	0	FALSE	VAPB	both_up
SECISBP2L	1.4767649173504432e-16	0.04958665008792884	262	99	4.505905115819672e-12	1	11.34621795777637	11.34621795777637	FALSE	Secisbp2l	SECISBP2L	Secisbp2l	0.4391516764841958	0.16455896083539057	287	326	1	1	0	0	FALSE	SECISBP2L	both_up
ATL3	1.488665549124181e-16	0.2110112697721266	209	72	4.542216323487701e-12	1	11.342732186307424	11.342732186307424	FALSE	Atl3	ATL3	Atl3	0.9448514066242494	-0.03345189588370656	72	68	1	-1	0	0	FALSE	ATL3	up_down
APBB2	1.5563015377484678e-16	0.2620836775886388	71	11	4.748587251978125e-12	1	11.323435577728677	11.323435577728677	TRUE	Apbb2	APBB2	Apbb2	0.001876483441397794	-0.23285692574176695	53	127	1	-1	0	0	FALSE	APBB2	up_down
MAPK13	1.5712583387913442e-16	0.1717603274235393	56	7	4.7942234433201495e-12	1	11.319281728763032	11.319281728763032	FALSE	Mapk13	MAPK13	Mapk13	0.2718161171018012	0.033060123726407514	4	0	1	1	0	0	FALSE	MAPK13	both_up
FPGT	1.571853399157445e-16	0.16785923506743494	135	36	4.796039091509196e-12	1	11.319117285715485	11.319117285715485	FALSE	Fpgt	FPGT	Fpgt	0.3584273687876965	-0.04835885221370442	53	71	1	-1	0	0	FALSE	FPGT	up_down
TRIM25	1.5856836148095294e-16	0.26213275320817153	147	41	4.838237845506836e-12	1	11.315312785735992	11.315312785735992	TRUE	Trim25	TRIM25	Trim25	0.04470938475883219	0.17718558331660228	211	146	1	1	0	0	FALSE	TRIM25	both_up
SRPK2	1.6333749696561975e-16	0.1122145177661853	491	233	4.98375370741499e-12	1	11.30244342825771	11.30244342825771	FALSE	Srpk2	SRPK2	Srpk2	0.05898974251786087	-0.16085472430343567	98	149	1	-1	0	0	FALSE	SRPK2	up_down
ATG2B	1.6441347399575966e-16	0.14830952215447352	171	52	5.016583918558619e-12	1	11.299591918379788	11.299591918379788	FALSE	Atg2b	ATG2B	Atg2b	9.481519879022775e-4	-0.22539412066479744	0.03	99	1	-1	0	0	FALSE	ATG2B	up_down
DOK2	1.6526243423646728e-16	0.18118753549958827	91	18	5.042487393423089e-12	1	11.297355178880915	11.297355178880915	FALSE	Dok2	DOK2	Dok2	8.736350702379229e-5	0.20775915873655718	64	6	1	1	0	0	FALSE	DOK2	both_up
UPF3A	1.6611853721529893e-16	0.13811790924533662	218	76	5.068608807513201e-12	1	11.295111226096449	11.295111226096449	FALSE	Upf3a	UPF3A	Upf3a	0.45640420814488286	-0.004661963014186948	34	47	1	-1	0	0	FALSE	UPF3A	up_down
ZBTB1	1.6732261831046233e-16	0.04077582883165565	291	115	5.1053477298888266e-12	1	11.291974672376515	11.291974672376515	FALSE	Zbtb1	ZBTB1	Zbtb1	0.003553406910856433	-0.23931283226196354	83	161	1	-1	0	0	FALSE	ZBTB1	up_down
PALB2	1.7029743038428392e-16	0.12342818506846537	0.1	21	5.196115195885271e-12	1	11.284321229349828	11.284321229349828	FALSE	Palb2	PALB2	Palb2	0.5000636412437639	0.02558958445324351	11	6	1	1	0	0	FALSE	PALB2	both_up
GKAP1	1.7106867231342175e-16	0.19399583550088428	138	37	5.219647329627125e-12	1	11.282358839520928	11.282358839520928	FALSE	Gkap1	GKAP1	Gkap1	0.4619497058754467	0.0022915058141921574	45	59	1	1	0	0	FALSE	GKAP1	both_up
NPAT	1.7128786783594552e-16	0.19002420271602016	212	73	5.22633542341037e-12	1	11.281802720926809	11.281802720926809	FALSE	Npat	NPAT	Npat	0.9637681834800449	0.005935756658621921	53	53	1	1	0	0	FALSE	NPAT	both_up
DOCK2	1.7331933264115337e-16	0.3816728646634888	782	0.47	5.288319477546872e-12	1	11.276682316165264	11.276682316165264	TRUE	Dock2	DOCK2	Dock2	0.005881511651122384	-0.17889366134776052	291	398	1	-1	0	0	FALSE	DOCK2	up_down
AP2S1	1.8434227580830227e-16	0.14930423138905996	171	53	5.624651519462919e-12	1	11.249904379503269	11.249904379503269	FALSE	Ap2s1	AP2S1	Ap2s1	0.19096416063730057	0.1743766554798976	192	155	1	1	0	0	FALSE	AP2S1	both_up
DYNLRB1	1.8634831016906063e-16	0.22139470126239644	159	47	5.685859639878378e-12	1	11.245203865429728	11.245203865429728	FALSE	Dynlrb1	DYNLRB1	Dynlrb1	0.9920216861380978	0.15848984267182742	208	208	1	1	0	0	FALSE	DYNLRB1	both_up
GAB1	1.875046789324042e-16	0.14045350060043105	338	144	5.721142763585517e-12	1	11.242517214852088	11.242517214852088	FALSE	Gab1	GAB1	Gab1	0.27735164153432507	-0.07067981112460026	68	93	1	-1	0	0	FALSE	GAB1	up_down
CTIF	1.920753365079675e-16	0.19711182877218564	144	0.04	5.8606026675311045e-12	1	11.23205772157148	11.23205772157148	FALSE	Ctif	CTIF	Ctif	0.438887737950277	0.030326485803167658	83	65	1	1	0	0	FALSE	CTIF	both_up
XPO7	1.9258845751087168e-16	-0.0032751021159378446	247	0.09	5.876259015571717e-12	-1	11.230899069492686	-11.230899069492686	FALSE	Xpo7	XPO7	Xpo7	0.5707445393846086	0.08021417295923833	128	112	1	1	0	0	FALSE	XPO7	down_up
CAB39	1.952033019404118e-16	0.13569994351547776	576	289	5.956043148805845e-12	1	11.22504216464377	11.22504216464377	FALSE	Cab39	CAB39	Cab39	0.1946059917953829	0.04132996702560199	166	205	1	1	0	0	FALSE	CAB39	both_up
STAM	1.9565308967944326e-16	0.18989414137162508	203	69	5.969767072299173e-12	1	11.224042613793351	11.224042613793351	FALSE	Stam	STAM	Stam	0.15946778206392925	-0.10533238706448897	57	87	1	-1	0	0	FALSE	STAM	up_down
IMPDH1	1.9701482360933542e-16	0.227241679281696	65	9	6.011316297968042e-12	1	11.221030420118526	11.221030420118526	FALSE	Impdh1	IMPDH1	Impdh1	0.05606350981373076	0.02533548757123571	11	0	1	1	0	0	FALSE	IMPDH1	both_up
NAA35	2.01120420584033e-16	0.08827911044304804	241	88	6.136586272860015e-12	1	11.212073155756437	11.212073155756437	FALSE	Naa35	NAA35	Naa35	1.972270657110709e-9	-0.4654672604460381	57	236	5.01863991408391e-5	-1	4.299413963699585	-4.299413963699585	TRUE	NAA35	up_down
FBXO38	2.0719325853293163e-16	0.08344580580753447	259	98	6.32188070435681e-12	1	11.199153703676505	11.199153703676505	FALSE	Fbxo38	FBXO38	Fbxo38	0.08786744084310374	-0.05665618588484633	68	109	1	-1	0	0	FALSE	FBXO38	up_down
SLC35A3	2.0814672069431424e-16	0.05850624439875496	206	69	6.350972741824916e-12	1	11.197159751235171	11.197159751235171	FALSE	Slc35a3	SLC35A3	Slc35a3	7.919916210999406e-4	-0.2569294343397693	34	106	1	-1	0	0	TRUE	SLC35A3	up_down
SLC46A1	2.083062324590681e-16	0.10959421482021009	79	14	6.355839764791086e-12	1	11.19682706019723	11.19682706019723	FALSE	Slc46a1	SLC46A1	Slc46a1	1.2669148535538563e-8	-0.4048855381410716	53	224	3.223791536353143e-4	-1	3.4916330492300407	-3.4916330492300407	TRUE	SLC46A1	up_down
TAPT1	2.0891335339757382e-16	0.2195253298638138	212	74	6.374364238866772e-12	1	11.195563124042337	11.195563124042337	FALSE	Tapt1	TAPT1	Tapt1	0.019648850803614375	-0.17602031500553067	57	112	1	-1	0	0	FALSE	TAPT1	up_down
KCNE3	2.0910817257834177e-16	0.16055742195965814	118	28	6.380308561710364e-12	1	11.19515831760992	11.19515831760992	FALSE	Kcne3	KCNE3	Kcne3	0.11927756540450507	0.024080426541033206	8	0	1	1	0	0	FALSE	KCNE3	both_up
ITGAM	2.10276466885258e-16	0.15969444380411213	371	164	6.415955557602992e-12	1	11.192738653008591	11.192738653008591	FALSE	Itgam	ITGAM	Itgam	3.5977294755127367e-28	-1.058020722904363	551	882	9.15478242338971e-24	-1	23.038351972874477	-23.038351972874477	TRUE	ITGAM	up_down
GRAMD4	2.231564139714392e-16	0.11127070792253158	188	61	6.808948503096552e-12	1	11.166919950431081	11.166919950431081	FALSE	Gramd4	GRAMD4	Gramd4	0.1085535836342265	-0.044973393248260045	8	25	1	-1	0	0	FALSE	GRAMD4	up_down
CORO1B	2.2645274891587754e-16	0.12181018092055099	126	32	6.909526274921255e-12	1	11.160551727334953	11.160551727334953	FALSE	Coro1b	CORO1B	Coro1b	0.10062723413433046	0.3470232007632277	521	484	1	1	0	0	TRUE	CORO1B	both_up
SLTM	2.2714012550189244e-16	0.11773349702318758	479	0.23	6.9304995093137424e-12	1	11.159235462888804	11.159235462888804	FALSE	Sltm	SLTM	Sltm	0.01103584689237215	-0.41174266090217065	151	227	1	-1	0	0	TRUE	SLTM	up_down
RPS23	2.2938082397795787e-16	0.31504849820782876	535	275	6.9988677012154506e-12	1	11.154972215827225	11.154972215827225	TRUE	Rps23	RPS23	Rps23	4.5534447178681926e-11	0.7719050659365987	917	866	1.1586695429087402e-6	1	5.936040408863766	5.936040408863766	TRUE	RPS23	both_up
ESYT2	2.3132003655245003e-16	0.19965178856881005	324	137	7.058036955288355e-12	1	11.151316072040686	11.151316072040686	FALSE	Esyt2	ESYT2	Esyt2	0.9054622050312282	0.012109793101659536	26	28	1	1	0	0	FALSE	ESYT2	both_up
TMEM181	2.3571177337865853e-16	0.07045951283169782	197	65	7.192037629329629e-12	1	11.143148049004601	11.143148049004601	FALSE	Tmem181a	TMEM181(Tmem181a)	Tmem181a	5.754649558918007e-4	-0.3901176393492565	98	196	1	-1	0	0	TRUE	TMEM181(Tmem181a)	up_down
PPP2R2A	2.455571764696614e-16	0.167164667449762	382	171	7.492440568442308e-12	1	11.12537669328054	11.12537669328054	FALSE	Ppp2r2a	PPP2R2A	Ppp2r2a	0.13253099932276227	-0.11578283061882855	219	267	1	-1	0	0	FALSE	PPP2R2A	up_down
SNRK	2.508774366893625e-16	0.08015209304669135	262	0.1	7.654772348265828e-12	1	11.116067720623732	11.116067720623732	FALSE	Snrk	SNRK	Snrk	0.0016651421059255332	-0.056839843063802076	75	161	1	-1	0	0	FALSE	SNRK	up_down
RAB1B	2.516745427616257e-16	0.24921540433177736	94	19	7.679093648742722e-12	1	11.114690036033352	11.114690036033352	FALSE	Rab1b	RAB1B	Rab1b	0.1627688438465845	0.318056502143067	211	171	1	1	0	0	TRUE	RAB1B	both_up
RUFY1	2.5491720514381774e-16	0.10383732323283856	282	112	7.778033763348167e-12	1	11.10913017597334	11.10913017597334	FALSE	Rufy1	RUFY1	Rufy1	0.5528173859376463	0.13709224635690975	0.06	0.05	1	1	0	0	FALSE	RUFY1	both_up
PI4K2B	2.554425382641673e-16	0.22505482818032166	115	28	7.794062727516272e-12	1	11.108236103277155	11.108236103277155	FALSE	Pi4k2b	PI4K2B	Pi4k2b	0.5222589702496978	0.05265330457431869	15	9	1	1	0	0	FALSE	PI4K2B	both_up
HADHA	2.6176585330915496e-16	0.09319064107633968	303	123	7.986999716168936e-12	1	11.097616331000891	11.097616331000891	FALSE	Hadha	HADHA	Hadha	0.34720311503297113	-0.1012737105992072	151	0.18	1	-1	0	0	FALSE	HADHA	up_down
MORC3	2.658246978767817e-16	0.032544179795279016	0.4	179	8.110843181616364e-12	1	11.09093399534636	11.09093399534636	FALSE	Morc3	MORC3	Morc3	0.06088025385918379	-0.17465475413407106	0.17	233	1	-1	0	0	FALSE	MORC3	up_down
PLEK	2.6625996186113007e-16	0.38497190274483906	456	221	8.1241239563068e-12	1	11.09022345883575	11.09022345883575	TRUE	Plek	PLEK	Plek	0.017526505500182386	-0.14195850047546998	487	599	1	-1	0	0	FALSE	PLEK	up_down
SMIM14	2.6968316971369447e-16	0.1769765657845106	268	105	8.228572874304245e-12	1	11.084675480286945	11.084675480286945	FALSE	Smim14	SMIM14	Smim14	3.3357438169757297e-6	0.45144828246159396	306	146	0.08488133716676442	1	1.0711877874529343	1.0711877874529343	TRUE	SMIM14	both_up
SRPRA	2.735664213032643e-16	0.15423074634827053	153	45	8.347058646805201e-12	1	11.078466535115698	11.078466535115698	FALSE	Srpr	SRPRA(Srpr)	Srpr	0.1781571620438318	-0.07514502677605583	158	199	1	-1	0	0	FALSE	SRPRA(Srpr)	up_down
RIPK2	2.7444926111826396e-16	0.3032221919292202	0.25	96	8.37399585524047e-12	1	11.077067258401396	11.077067258401396	TRUE	Ripk2	RIPK2	Ripk2	0.006092557310373998	-0.12912122106233312	42	102	1	-1	0	0	FALSE	RIPK2	up_down
APOC2	2.7853499472471284e-16	-1.8356642771706464	38	222	8.498659759040438e-12	-1	11.070649557244083	-11.070649557244083	TRUE	Apoc2	APOC2	Apoc2	1.3924495790122138e-4	0.19121256907867007	0.06	6	1	1	0	0	FALSE	APOC2	down_up
PNPLA8	2.793058105610742e-16	0.17757624347207313	303	125	8.522178891839497e-12	1	11.06944935362262	11.06944935362262	FALSE	Pnpla8	PNPLA8	Pnpla8	0.9660861050194877	0.10596638717939494	113	115	1	1	0	0	FALSE	PNPLA8	both_up
MSN	2.8292848591211147e-16	0.2736648634679424	488	241	8.632713962150346e-12	1	11.063852648839536	11.063852648839536	TRUE	Msn	MSN	Msn	0.06947412791802274	0.26760371858992604	483	432	1	1	0	0	TRUE	MSN	both_up
MAD1L1	2.8659896848846825e-16	0.13368880069422595	297	0.12	8.744707726520143e-12	1	11.058254701323179	11.058254701323179	FALSE	Mad1l1	MAD1L1	Mad1l1	0.35653734436839823	0.10837074167242192	42	28	1	1	0	0	FALSE	MAD1L1	both_up
TLK1	2.927371310544142e-16	-0.006565658400768726	453	206	8.931995342732286e-12	-1	11.049051512047777	-11.049051512047777	FALSE	Tlk1	TLK1	Tlk1	0.08051975593402978	-0.12401964500941542	83	127	1	-1	0	0	FALSE	TLK1	both_down
EXOC2	2.964637540150308e-16	-0.053811038587996185	271	103	9.04570206250662e-12	-1	11.043557720673695	-11.043557720673695	FALSE	Exoc2	EXOC2	Exoc2	0.23810137901415593	-0.006658405463682071	79	109	1	-1	0	0	FALSE	EXOC2	both_down
LBR	2.973821897394376e-16	0.14096902100384012	218	77	9.073725373329719e-12	1	11.042214369290011	11.042214369290011	FALSE	Lbr	LBR	Lbr	0.426554705920596	0.10291117106475067	128	106	1	1	0	0	FALSE	LBR	both_up
ETS2	2.9878896197397844e-16	0.2058398070754186	512	251	9.11664880775003e-12	1	11.040164774803765	11.040164774803765	FALSE	Ets2	ETS2	Ets2	6.578245094154104e-6	0.5757371052614879	234	99	0.16739002466584535	1	0.776270426639426	0.776270426639426	TRUE	ETS2	both_up
TOMM6	2.9993923482705436e-16	0.164575575362032	174	55	9.151745933043084e-12	1	11.038496045086127	11.038496045086127	FALSE	Tomm6	TOMM6	Tomm6	0.07014468437872531	0.13824309830579182	53	25	1	1	0	0	FALSE	TOMM6	both_up
MTAP	3.0775575638271827e-16	0.06304552470791025	365	157	9.3902436387495e-12	1	11.027323139406755	11.027323139406755	FALSE	Mtap	MTAP	Mtap	0.5275745167922683	0.0016718139621615946	98	115	1	1	0	0	FALSE	MTAP	both_up
AP3B1	3.1025133610307857e-16	0.14838462204723024	674	352	9.466388767177133e-12	1	11.02381566382611	11.02381566382611	FALSE	Ap3b1	AP3B1	Ap3b1	0.017289504210749807	-0.09983653848225227	208	301	1	-1	0	0	FALSE	AP3B1	up_down
EVA1B	3.119722689246477e-16	0.11420873042418728	53	6	9.51889786942885e-12	1	11.021413332806087	11.021413332806087	FALSE	Eva1b	EVA1B	Eva1b	0.0771925364716341	0.01190468947036305	0.03	62	1	1	0	0	FALSE	EVA1B	both_up
DISC1	3.1250799116786345e-16	0.3779540063703166	832	519	9.535243826513849e-12	1	11.020668197095626	11.020668197095626	TRUE	Disc1	DISC1	Disc1	0.012619942683323797	-0.16179376677312557	0.03	78	1	-1	0	0	FALSE	DISC1	up_down
NHLRC2	3.2559592356747627e-16	0.026916670707469725	265	101	9.934582819890836e-12	1	11.00285036537585	11.00285036537585	FALSE	Nhlrc2	NHLRC2	Nhlrc2	0.0068328464268665925	-0.19603958518858075	53	115	1	-1	0	0	FALSE	NHLRC2	up_down
COPB2	3.2769653744623697e-16	0.12840167951671777	191	64	9.998676750559583e-12	1	11.000057471795575	11.000057471795575	FALSE	Copb2	COPB2	Copb2	0.2489199224567013	-0.05774250703720696	109	0.14	1	-1	0	0	FALSE	COPB2	up_down
CD4	3.2949598773526e-16	0.03199000908864291	424	192	1.0053581577778253e-11	1	10.997679193729333	10.997679193729333	FALSE	Cd4	CD4	Cd4	8.003653811920004e-14	0.8696324126948877	185	9	2.036609748981164e-9	1	8.691092181653286	8.691092181653286	TRUE	CD4	both_up
NPL	3.326674251468886e-16	0.3509976152714933	626	332	1.0150348476081865e-11	1	10.993519047539781	10.993519047539781	TRUE	Npl	NPL	Npl	0.6413680385992423	0.05844039902046705	87	99	1	1	0	0	FALSE	NPL	both_up
EIF3B	3.3810077552447143e-16	0.11567233089080353	156	46	1.0316130862802672e-11	1	10.986483157360718	10.986483157360718	FALSE	Eif3b	EIF3B	Eif3b	0.27780130626725363	0.05115517461636854	143	177	1	1	0	0	FALSE	EIF3B	both_up
TMEM167A	3.4486415991755845e-16	0.261574993166439	162	49	1.0522495247404544e-11	1	10.977881261733557	10.977881261733557	TRUE	Tmem167	TMEM167A(Tmem167)	Tmem167	0.055896859649533816	0.10799484024981765	177	118	1	1	0	0	FALSE	TMEM167A(Tmem167)	both_up
MLEC	3.4735057276802526e-16	0.12900855140965545	197	67	1.0598360676297987e-11	1	10.974761304951844	10.974761304951844	FALSE	Mlec	MLEC	Mlec	1.153605503236346e-6	-0.3319862697629936	253	447	0.029354645635352058	-1	1.5323231579890972	-1.5323231579890972	TRUE	MLEC	up_down
SLC38A9	3.521552896071417e-16	0.04653211903137344	315	129	1.0744962196493108e-11	1	10.968795108128175	10.968795108128175	FALSE	Slc38a9	SLC38A9	Slc38a9	1.5011505193644723e-4	-0.3833547521867977	117	236	1	-1	0	0	TRUE	SLC38A9	up_down
HM13	3.5528807334224737e-16	0.09703638360747979	282	111	1.0840549693818651e-11	1	10.964948695386244	10.964948695386244	FALSE	H13	HM13(H13)	H13	0.5679995261457493	-0.020633968911168088	211	227	1	-1	0	0	FALSE	HM13(H13)	up_down
GIMAP4	3.56691167500902e-16	0.11923474137360751	191	64	1.0883360902787521e-11	1	10.963236968963395	10.963236968963395	FALSE	Gimap4	GIMAP4	Gimap4	0.11927756540450507	0.030377057089276824	8	0	1	1	0	0	FALSE	GIMAP4	both_up
R3HDM1	3.6339588271255325e-16	0.27827717371521	306	128	1.1087935173325425e-11	1	10.955149321869115	10.955149321869115	TRUE	R3hdm1	R3HDM1	R3hdm1	0.15195228392814672	-0.12531323188023136	75	109	1	-1	0	0	FALSE	R3HDM1	up_down
TMEM163	3.651036143852119e-16	0.5825113348311409	153	46	1.1140041482121586e-11	1	10.9531131919789	10.9531131919789	TRUE	Tmem163	TMEM163	Tmem163	0.6790310551839598	-0.010730321047014046	4	6	1	-1	0	0	FALSE	TMEM163	up_down
ANKIB1	3.6660010656299487e-16	-0.04263582755886164	385	169	1.1185702451450099e-11	-1	10.951336737431518	-10.951336737431518	FALSE	Ankib1	ANKIB1	Ankib1	0.2275534913478242	-0.07094527473051049	0.06	87	1	-1	0	0	FALSE	ANKIB1	both_down
BCAP29	3.8274076138462147e-16	0.19647221795865683	203	0.07	1.167818611136757e-11	1	10.93262460782288	10.93262460782288	FALSE	Bcap29	BCAP29	Bcap29	0.034538643633762675	-0.2134683653507935	83	137	1	-1	0	0	FALSE	BCAP29	up_down
HLX	3.8907150999931946e-16	0.14440745962220836	79	14	1.1871349913099236e-11	1	10.925499893810663	10.925499893810663	FALSE	Hlx	HLX	Hlx	0.8239448730489455	0.013345167953584314	109	115	1	1	0	0	FALSE	HLX	both_up
BAZ2A	3.914254631502913e-16	0.14530442252198494	226	82	1.1943173731641687e-11	1	10.922880250175973	10.922880250175973	FALSE	Baz2a	BAZ2A	Baz2a	0.45308627688358677	-0.0822848514042489	94	112	1	-1	0	0	FALSE	BAZ2A	up_down
DIDO1	3.9516615287235706e-16	0.18601831214993547	238	88	1.2057309656441358e-11	1	10.91874958537205	10.91874958537205	FALSE	Dido1	DIDO1	Dido1	0.07727950364665195	-0.166170569486906	75	118	1	-1	0	0	FALSE	DIDO1	up_down
TSC1	3.996362173246839e-16	0.14527675100876147	191	63	1.2193700263010755e-11	1	10.913864484705304	10.913864484705304	FALSE	Tsc1	TSC1	Tsc1	0.22983010272754686	-0.049956089053893954	53	78	1	-1	0	0	FALSE	TSC1	up_down
THOC2	4.0363143630204727e-16	0.07102038048368575	424	196	1.2315602384448066e-11	1	10.90954434096303	10.90954434096303	FALSE	Thoc2	THOC2	Thoc2	9.780596227710618e-4	-0.31853163424996056	196	307	1	-1	0	0	TRUE	THOC2	up_down
SDHA	4.0557588989400093e-16	0.1544822041817493	129	34	1.2374931552445757e-11	1	10.907457194533976	10.907457194533976	FALSE	Sdha	SDHA	Sdha	0.5145215394971956	0.08940076412205034	264	301	1	1	0	0	FALSE	SDHA	both_up
CDYL2	4.284685861245363e-16	0.21820672803432667	71	11	1.3073433499831852e-11	1	10.883610337882217	10.883610337882217	FALSE	Cdyl2	CDYL2	Cdyl2	0.39337317480566925	-0.07493834631795375	23	34	1	-1	0	0	FALSE	CDYL2	up_down
SUPT16H	4.3542949255448036e-16	0.17079986605133396	218	78	1.3285824676822304e-11	1	10.876611482918932	10.876611482918932	FALSE	Supt16	SUPT16H(Supt16)	Supt16	0.5923960403117947	8.366636015739171e-4	38	47	1	1	0	0	FALSE	SUPT16H(Supt16)	both_up
PSMA7	4.3724722328823387e-16	0.2537089573686673	294	0.12	1.3341287276970591e-11	1	10.874802264099161	10.874802264099161	TRUE	Psma7	PSMA7	Psma7	0.45740882525057674	0.10817617808559976	291	267	1	1	0	0	FALSE	PSMA7	both_up
ACER3	4.49404197062627e-16	0.22439819152653961	488	243	1.3712220860774875e-11	1	10.862892200245605	10.862892200245605	FALSE	Acer3	ACER3	Acer3	1.2633934939751332e-8	-0.54650984890098	242	466	3.214831084769124e-4	-1	3.492841841053873	-3.492841841053873	TRUE	ACER3	up_down
GK	4.710381366554658e-16	0.4241178803735359	321	0.14	1.4372315625631573e-11	1	10.842473253966345	10.842473253966345	TRUE	Gk	GK	Gk	0.19370004037705058	0.03945581913277904	49	28	1	1	0	0	FALSE	GK	both_up
IER3	4.713028600208111e-16	0.31879788734356884	376	175	1.4380392864954988e-11	1	10.842229249088641	10.842229249088641	TRUE	Ier3	IER3	Ier3	4.0936386965161926e-4	-0.35750029382486903	245	391	1	-1	0	0	TRUE	IER3	up_down
SUCLG2	4.718550981357548e-16	0.13729733315318748	465	0.22	1.4397242754318149e-11	1	10.841720672574281	10.841720672574281	FALSE	Suclg2	SUCLG2	Suclg2	0.8824738362502278	0.05379132236269524	64	68	1	1	0	0	FALSE	SUCLG2	both_up
SMAD5	4.752578117930533e-16	0.14601516861884478	229	84	1.4501066353429641e-11	1	10.838600060221431	10.838600060221431	FALSE	Smad5	SMAD5	Smad5	0.4447364894281566	-0.03530648299718303	83	102	1	-1	0	0	FALSE	SMAD5	up_down
NCOA2	4.808446463288095e-16	0.16320974683698042	635	332	1.4671531848784636e-11	1	10.833524539275832	10.833524539275832	FALSE	Ncoa2	NCOA2	Ncoa2	0.05687847260679771	-0.09952280959127005	57	99	1	-1	0	0	FALSE	NCOA2	up_down
EPB41L1	4.858080975377262e-16	0.1803754037817235	71	11	1.4822976672071103e-11	1	10.829064574869216	10.829064574869216	FALSE	Epb41l1	EPB41L1	Epb41l1	0.9858801209719416	0.007639238334135344	19	19	1	1	0	0	FALSE	EPB41L1	both_up
SLC37A2	4.898568101024755e-16	0.22388638963129057	144	41	1.4946510989846732e-11	1	10.825460174209034	10.825460174209034	FALSE	Slc37a2	SLC37A2	Slc37a2	0.12222793043787901	-0.02832989460899038	155	208	1	-1	0	0	FALSE	SLC37A2	up_down
FBXL3	4.9838296546993685e-16	0.17814560727769307	168	52	1.5206661042418714e-11	1	10.817966134404655	10.817966134404655	FALSE	Fbxl3	FBXL3	Fbxl3	4.848157136426418e-6	-0.39792428043788775	189	357	0.12336620649350664	-1	0.9088037896005317	-0.9088037896005317	TRUE	FBXL3	up_down
ARL8B	5.089343222492757e-16	0.11900893815982294	438	206	1.55286040404699e-11	1	10.808867583857413	10.808867583857413	FALSE	Arl8b	ARL8B	Arl8b	2.1242319594241673e-5	-0.2722442161851544	143	289	0.5405320643950736	-1	0.26717853857133617	-0.26717853857133617	TRUE	ARL8B	up_down
NRIP1	5.281222757173514e-16	0.34602463017603746	624	336	1.6114066876687826e-11	1	10.792794838276913	10.792794838276913	TRUE	Nrip1	NRIP1	Nrip1	4.804710776635478e-15	-0.9121687728956351	174	469	1.2226067042226638e-10	-1	9.91271322706503	-9.91271322706503	TRUE	NRIP1	up_down
TAOK1	5.306539186344528e-16	-0.016107311965057436	576	281	1.6191312365374426e-11	-1	10.790717948656056	-10.790717948656056	FALSE	Taok1	TAOK1	Taok1	0.22738685713872686	0.13481331569006394	313	373	1	1	0	0	FALSE	TAOK1	down_up
SERPINB9	5.325632646584332e-16	-1.5193726640081444	318	472	1.6249570331258114e-11	-1	10.789158118083918	-10.789158118083918	TRUE	Serpinb9	SERPINB9	Serpinb9	0.46786646210498123	0.1506332800791349	45	34	1	1	0	0	FALSE	SERPINB9	down_up
RPS24	5.455577708286986e-16	0.1656723622395404	624	331	1.664605870352525e-11	1	10.778688578129591	10.778688578129591	FALSE	Rps24	RPS24	Rps24	2.3308076581014952e-17	0.9100826113034333	928	804	5.930973166805064e-13	1	12.226874040818268	12.226874040818268	TRUE	RPS24	both_up
XIAP	5.482123470291548e-16	0.12075310190357502	335	143	1.6727055132553573e-11	1	10.776580511653064	10.776580511653064	FALSE	Xiap	XIAP	Xiap	6.257010785096784e-4	-0.3136850222564642	174	295	1	-1	0	0	TRUE	XIAP	up_down
MOB2	5.550977297258926e-16	0.13176171121918065	82	15	1.6937141929396435e-11	1	10.771159873167855	10.771159873167855	FALSE	Mob2	MOB2	Mob2	0.17128983085545746	-0.08759638503719987	38	62	1	-1	0	0	FALSE	MOB2	up_down
SHMT1	5.57124040736396e-16	0.08943510461019188	179	57	1.6998968730948913e-11	1	10.769577424977225	10.769577424977225	FALSE	Shmt1	SHMT1	Shmt1	0.25756055839397796	-0.024021236296186008	4	12	1	-1	0	0	FALSE	SHMT1	up_down
SAP18	5.615778512031749e-16	0.13587048238213806	191	64	1.7134863395911275e-11	1	10.76611935354158	10.76611935354158	FALSE	Sap18	SAP18	Sap18	8.144116876017881e-5	-0.3951518243338831	0.2	335	1	-1	0	0	TRUE	SAP18	up_down
DGKH	5.797963895679163e-16	0.22783548195309034	165	51	1.769074743849626e-11	1	10.752253817652345	10.752253817652345	FALSE	Dgkh	DGKH	Dgkh	0.22766919908466743	0.07317133707060067	11	3	1	1	0	0	FALSE	DGKH	both_up
HERC4	5.870625351492246e-16	0.13981869342160658	574	288	1.791245207247314e-11	1	10.746844958614881	10.746844958614881	FALSE	Herc4	HERC4	Herc4	0.8404931083769487	-0.006936056153179215	121	124	1	-1	0	0	FALSE	HERC4	up_down
CYP27A1	5.95499579051852e-16	0.18663756993760877	112	27	1.8169883156030107e-11	1	10.740647865474273	10.740647865474273	FALSE	Cyp27a1	CYP27A1	Cyp27a1	2.688570063511209e-4	0.3868254328138343	309	0.18	1	1	0	0	TRUE	CYP27A1	both_up
AVL9	5.984102262332349e-16	-0.033524984691218895	444	203	1.8258692822828464e-11	-1	10.73853031771921	-10.73853031771921	FALSE	Avl9	AVL9	Avl9	0.08781312015540998	-0.12622617658176452	42	75	1	-1	0	0	FALSE	AVL9	both_down
PER3	6.062487033329271e-16	0.34683629982267306	338	149	1.849786043609427e-11	1	10.732878501571802	10.732878501571802	TRUE	Per3	PER3	Per3	0.02039659790092077	-0.09919298944473258	11	43	1	-1	0	0	FALSE	PER3	up_down
UQCRC2	6.332583473766902e-16	0.08693110703970813	226	83	1.932197869515757e-11	1	10.71394840108895	10.71394840108895	FALSE	Uqcrc2	UQCRC2	Uqcrc2	0.2541737958958886	0.029303344426407252	155	189	1	1	0	0	FALSE	UQCRC2	both_up
ATP6V1E1	6.371283531807354e-16	0.10602991012567975	253	97	1.94400603122506e-11	1	10.71130239202101	10.71130239202101	FALSE	Atp6v1e1	ATP6V1E1	Atp6v1e1	0.8296436563468849	0.04802406361922229	238	245	1	1	0	0	FALSE	ATP6V1E1	both_up
SECISBP2	6.601101549920882e-16	0.19464801178237945	312	131	2.0141281049118596e-11	1	10.69591291040256	10.69591291040256	FALSE	Secisbp2	SECISBP2	Secisbp2	0.12926548089143558	-0.10601368150920076	0.06	93	1	-1	0	0	FALSE	SECISBP2	up_down
RALGAPB	6.633212524638466e-16	0.040915477995393856	259	99	2.0239258055176886e-11	1	10.693805412210134	10.693805412210134	FALSE	Ralgapb	RALGAPB	Ralgapb	0.40872985347714624	-0.037929011766189014	83	102	1	-1	0	0	FALSE	RALGAPB	up_down
ECT2	6.689678558194403e-16	0.12776874176859837	68	0.01	2.0411547216762762e-11	1	10.690124074057346	10.690124074057346	FALSE	Ect2	ECT2	Ect2	0.5098780017447333	0.008823667694522253	11	6	1	1	0	0	FALSE	ECT2	both_up
FLOT1	6.698505384301252e-16	0.25373562314360754	341	149	2.043847962857998e-11	1	10.689551413501915	10.689551413501915	TRUE	Flot1	FLOT1	Flot1	0.754188742235274	5.651684403569224e-4	136	124	1	1	0	0	FALSE	FLOT1	both_up
STK40	6.703652626852804e-16	0.07717522141846628	188	62	2.0454184895053276e-11	1	10.689217822576452	10.689217822576452	FALSE	Stk40	STK40	Stk40	8.389454023074698e-4	-0.3110005285039082	83	174	1	-1	0	0	TRUE	STK40	up_down
INTS10	6.810466576242777e-16	0.08883896737534114	218	77	2.0780095617431964e-11	1	10.682352458413705	10.682352458413705	FALSE	Ints10	INTS10	Ints10	0.5211331391744418	-0.061226120023977953	42	53	1	-1	0	0	FALSE	INTS10	up_down
BLCAP	6.923397418665045e-16	0.20164144195085382	182	0.06	2.1124670203830785e-11	1	10.675210062485938	10.675210062485938	FALSE	Blcap	BLCAP	Blcap	0.09692671071331783	0.1047408320046663	79	47	1	1	0	0	FALSE	BLCAP	both_up
TSC22D1	6.948876117433172e-16	0.26772991974742877	171	54	2.1202410809512093e-11	1	10.673614755026843	10.673614755026843	TRUE	Tsc22d1	TSC22D1	Tsc22d1	0.3797789937170003	0.030687325324100068	72	93	1	1	0	0	FALSE	TSC22D1	both_up
PIK3CG	7.093339443148494e-16	0.16920544902326418	276	0.11	2.1643197308934685e-11	1	10.664678581317014	10.664678581317014	FALSE	Pik3cg	PIK3CG	Pik3cg	0.0010755292850630257	-0.2905736381547579	185	301	1	-1	0	0	TRUE	PIK3CG	up_down
MACF1	7.306639710976773e-16	0.2762495325482983	785	451	2.2294019086132328e-11	1	10.651811631403708	10.651811631403708	TRUE	Macf1	MACF1	Macf1	2.461813993409696e-25	-1.1540642065030882	351	745	6.2643318876303124e-21	-1	20.203125241188275	-20.203125241188275	TRUE	MACF1	up_down
HEBP1	7.518070601775239e-16	0.07634193017023827	0.1	22	2.293913702013661e-11	1	10.639422924466242	10.639422924466242	FALSE	Hebp1	HEBP1	Hebp1	6.841815585829199e-5	-0.27216400252301204	0.06	168	1	-1	0	0	TRUE	HEBP1	up_down
SCAP	7.657947270440302e-16	0.07351503627038775	138	38	2.336592871156745e-11	1	10.631416952654074	10.631416952654074	FALSE	Scap	SCAP	Scap	0.0033015588872937983	-0.18550717921863727	42	106	1	-1	0	0	FALSE	SCAP	up_down
ARHGEF1	8.261829113069986e-16	0.18739482835623228	156	47	2.520849298979914e-11	1	10.59845311647259	10.59845311647259	FALSE	Arhgef1	ARHGEF1	Arhgef1	0.03983650379234236	-0.10012679638097133	208	273	1	-1	0	0	FALSE	ARHGEF1	up_down
RAB13	8.265895553082456e-16	0.2115185734823929	112	27	2.522090051156519e-11	1	10.598239411013465	10.598239411013465	FALSE	Rab13	RAB13	Rab13	0.8939957070022974	-0.016172775881628437	4	3	1	-1	0	0	FALSE	RAB13	up_down
SERINC3	8.366030265439588e-16	0.0921535839639478	232	85	2.5526431545909273e-11	1	10.59300989292154	10.59300989292154	FALSE	Serinc3	SERINC3	Serinc3	1.227744790594068e-7	-0.29922144000752837	977	981	0.003124119394145665	-1	2.505272377090574	-2.505272377090574	TRUE	SERINC3	up_down
DYNLT1	8.517362868092137e-16	0.1844329471136788	147	43	2.598817758312273e-11	1	10.585224174263649	10.585224174263649	FALSE	Dynlt1c	DYNLT1(Dynlt1c)	Dynlt1a	0.09429386318843516	0.22949221644908063	87	53	1	1	0	0	FALSE	DYNLT1(Dynlt1a)	both_up
SF1	8.600258667978707e-16	0.041554248213445666	365	161	2.624110924773663e-11	1	10.58101781068399	10.58101781068399	FALSE	Sf1	SF1	Sf1	0.0037424506772665666	-0.2920031777027736	404	525	1	-1	0	0	TRUE	SF1	up_down
IRAK3	8.728453000095333e-16	0.29040008613762547	524	268	2.663225579389088e-11	1	10.574592046578417	10.574592046578417	TRUE	Irak3	IRAK3	Irak3	0.7780061228689796	0.019901950113159483	42	47	1	1	0	0	FALSE	IRAK3	both_up
NBN	8.808273946070619e-16	0.06833875184156646	185	61	2.6875805464250673e-11	1	10.570638511134478	10.570638511134478	FALSE	Nbn	NBN	Nbn	0.727284270769053	0.09470416864469688	72	65	1	1	0	0	FALSE	NBN	both_up
NBAS	9.011328032169925e-16	9.68120829669239e-4	412	186	2.7495364091756875e-11	1	10.560740525045787	10.560740525045787	FALSE	Nbas	NBAS	Nbas	0.8794187916034528	-0.06692647927448538	26	28	1	-1	0	0	FALSE	NBAS	up_down
TALDO1	9.068589607325144e-16	0.2322136888947493	174	56	2.767008060987048e-11	1	10.557989575648678	10.557989575648678	FALSE	Taldo1	TALDO1	Taldo1	0.2562123018889624	0.03225008317987865	325	385	1	1	0	0	FALSE	TALDO1	both_up
FBXO7	9.131241389896579e-16	0.10376682652753444	176	57	2.7861243728852443e-11	1	10.554999500527943	10.554999500527943	FALSE	Fbxo7	FBXO7	Fbxo7	0.8280327405205326	0.1000132965268418	53	0.05	1	1	0	0	FALSE	FBXO7	both_up
PADI2	9.317447052644822e-16	-1.1325996667013716	79	285	2.842939444702988e-11	-1	10.546232390788427	-10.546232390788427	TRUE	Padi2	PADI2	Padi2	5.68927183075634e-6	-0.3252841554184266	64	196	0.14476921100542584	-1	0.839323792505214	-0.839323792505214	TRUE	PADI2	both_down
RPL32	9.345148201304618e-16	0.292924553653211	571	0.3	2.851391619182065e-11	1	10.544943131210458	10.544943131210458	TRUE	Rpl32	RPL32	Rpl32	6.850097659971835e-14	1.017799005371252	849	705	1.743075850556433e-9	1	8.758683714002245	8.758683714002245	TRUE	RPL32	both_up
SMAD2	9.464981714693957e-16	-0.00437029434956715	459	212	2.8879552207874202e-11	-1	10.539409545006725	-10.539409545006725	FALSE	Smad2	SMAD2	Smad2	0.07618301370966563	-0.14257792573862121	91	0.14	1	-1	0	0	FALSE	SMAD2	both_down
ERP29	9.511263980170782e-16	0.14765399261992118	191	65	2.902076865629709e-11	1	10.53729108883945	10.53729108883945	FALSE	Erp29	ERP29	Erp29	3.7662844162164843e-4	-0.19314727742960391	494	661	1	-1	0	0	FALSE	ERP29	up_down
SVIL	9.51314029456909e-16	0.2041209945839813	88	18	2.902649366678921e-11	1	10.537205422767558	10.537205422767558	FALSE	Svil	SVIL	Svil	0.1494566238068586	-0.10029332919319939	102	0.14	1	-1	0	0	FALSE	SVIL	up_down
SRRM2	9.66987418358498e-16	0.2628498841515645	476	235	2.950472010895449e-11	1	10.530108500859354	10.530108500859354	TRUE	Srrm2	SRRM2	Srrm2	5.826566893130158e-7	-0.5720376766875441	506	674	0.014826282116259	-1	1.8289677403286129	-1.8289677403286129	TRUE	SRRM2	up_down
AMFR	9.738051164137421e-16	0.089361478318381593	215	76	2.97127417120161e-11	1	10.527057272280413	10.527057272280413	FALSE	Amfr	AMFR	Amfr	0.12145446745184858	-0.01784587836962248	257	323	1	-1	0	0	FALSE	AMFR	up_down
RPN1	9.99384874063171e-16	-0.0069235288578035625	238	89	3.049323127741548e-11	-1	10.515796552295974	-10.515796552295974	FALSE	Rpn1	RPN1	Rpn1	0.12032772428866813	0.037512336861668105	287	363	1	1	0	0	FALSE	RPN1	down_up
COX6B1	1.000642393917262e-15	0.24865898550058607	297	124	3.0531600723203495e-11	1	10.515250425736376	10.515250425736376	FALSE	Cox6b1	COX6B1	Cox6b1	5.457656356967318e-7	0.654268144437171	483	292	0.013887552365939037	1	1.8573742904492407	1.8573742904492407	TRUE	COX6B1	both_up
NUBPL	1.0047280592612556e-15	0.048628442531023275	362	159	3.065626254417943e-11	1	10.513480793231764	10.513480793231764	FALSE	Nubpl	NUBPL	Nubpl	0.17995980287130903	-0.08471152773521665	19	37	1	-1	0	0	FALSE	NUBPL	up_down
BNIP2	1.0399123676126016e-15	0.04765041909346723	312	131	3.17298061605957e-11	1	10.4985325810241	10.4985325810241	FALSE	Bnip2	BNIP2	Bnip2	0.6558464219092022	0.16207292370839466	234	0.22	1	1	0	0	FALSE	BNIP2	both_up
B3GNT7	1.0420220336764826e-15	0.13811721277555047	26	1	3.179417629153684e-11	1	10.497652422030397	10.497652422030397	FALSE	B3gnt7	B3GNT7	B3gnt7	0.8069177260329667	-0.03578649877740836	19	22	1	-1	0	0	FALSE	B3GNT7	up_down
XRCC5	1.0527805011822726e-15	0.010479925822828973	541	262	3.21224386520735e-11	1	10.493191491633208	10.493191491633208	FALSE	Xrcc5	XRCC5	Xrcc5	0.15690738823356215	-0.0767923105802921	11	28	1	-1	0	0	FALSE	XRCC5	up_down
SENP7	1.081341558209261e-15	0.03618158176419484	0.45	0.21	3.299389362408097e-11	1	10.481566430145095	10.481566430145095	FALSE	Senp7	SENP7	Senp7	3.761283205893484e-4	-0.32344254125793925	42	124	1	-1	0	0	TRUE	SENP7	up_down
HFE	1.0851647576777937e-15	0.12321775741570956	71	12	3.311054708626484e-11	1	10.480033643331803	10.480033643331803	FALSE	Hfe	HFE	Hfe	0.7601979174969149	0.05000622287570622	272	258	1	1	0	0	FALSE	HFE	both_up
TRMT1L	1.0869937346007822e-15	0.18374692669382944	118	0.03	3.3166352830139064e-11	1	10.479302283464902	10.479302283464902	FALSE	Trmt1l	TRMT1L	Trmt1l	8.216710451610772e-6	-0.44958544199806844	64	186	0.2090824141516877	-1	0.6796824940023362	-0.6796824940023362	TRUE	TRMT1L	up_down
RB1CC1	1.1017104029288554e-15	-0.015305946802083303	412	188	3.361538781416524e-11	-1	10.473461874009722	-10.473461874009722	FALSE	Rb1cc1	RB1CC1	Rb1cc1	0.001189374731858854	-0.2495777310198085	94	189	1	-1	0	0	FALSE	RB1CC1	both_down
DNTTIP2	1.1112402165177387e-15	0.1825706820193707	188	63	3.390616148638924e-11	1	10.469721373879812	10.469721373879812	FALSE	Dnttip2	DNTTIP2	Dnttip2	0.5641539304097904	0.054922011266781756	128	146	1	1	0	0	FALSE	DNTTIP2	both_up
REEP5	1.1429469771926956e-15	0.12268216391857167	224	82	3.487359816810353e-11	1	10.457503240925323	10.457503240925323	FALSE	Reep5	REEP5	Reep5	0.006852951039897114	-0.22862814234128948	328	435	1	-1	0	0	FALSE	REEP5	up_down
GSTK1	1.1434607925705452e-15	0.08793621460376672	174	56	3.488927570291247e-11	1	10.457308046358524	10.457308046358524	FALSE	Gstk1	GSTK1	Gstk1	0.07772009867813136	0.12390326675021894	34	12	1	1	0	0	FALSE	GSTK1	both_up
RNF13	1.1478190813148571e-15	0.24122417008339214	0.65	353	3.5022255809078923e-11	1	10.455655884126832	10.455655884126832	FALSE	Rnf13	RNF13	Rnf13	1.397173677913119e-4	-0.21045423778192784	347	491	1	-1	0	0	FALSE	RNF13	up_down
USP14	1.1656142414472338e-15	0.11409365178535358	256	0.1	3.5565221735038e-11	1	10.448974479304011	10.448974479304011	FALSE	Usp14	USP14	Usp14	0.25073101418560256	0.08918137802720993	113	149	1	1	0	0	FALSE	USP14	both_up
APPL1	1.1708676433532245e-15	0.08792080544165193	329	141	3.572551353399359e-11	1	10.447021519755278	10.447021519755278	FALSE	Appl1	APPL1	Appl1	0.35391083099661275	-0.012810711014672849	87	109	1	-1	0	0	FALSE	APPL1	up_down
TMC8	1.1808173881692958e-15	0.17228744019470427	171	54	3.602910014782155e-11	1	10.443346584552865	10.443346584552865	FALSE	Tmc8	TMC8	Tmc8	0.8435567836435984	0.08919645122351631	8	6	1	1	0	0	FALSE	TMC8	both_up
TPM1	1.198185792030848e-15	0.20845387355320905	176	58	3.655904488644524e-11	1	10.437005158834397	10.437005158834397	FALSE	Tpm1	TPM1	Tpm1	0.24077881911740015	0.10732247348007573	79	56	1	1	0	0	FALSE	TPM1	both_up
SRSF11	1.2027015643066146e-15	-0.02309082673494789	494	235	3.6696830130123426e-11	-1	10.435371448457769	-10.435371448457769	FALSE	Srsf11	SRSF11	Srsf11	1.8881798116083604e-4	-0.47727696358875926	351	478	1	-1	0	0	TRUE	SRSF11	both_down
CRYZL1	1.2288738818112393e-15	0.08032855419833251	194	66	3.749539988182453e-11	1	10.426022010365214	10.426022010365214	FALSE	Cryzl1	CRYZL1	Cryzl1	0.7963631932617696	-0.027402980823008183	72	65	1	-1	0	0	FALSE	CRYZL1	up_down
NDC1	1.2345861263094788e-15	0.1602089500672833	103	23	3.766969188595482e-11	1	10.424007932033973	10.424007932033973	FALSE	Ndc1	NDC1	Ndc1	0.6971027888441981	0.12342603315386982	0.03	25	1	1	0	0	FALSE	NDC1	both_up
ATP6V0D1	1.2399236687718727e-15	0.05969568690971616	224	82	3.783255098156738e-11	1	10.422134374016105	10.422134374016105	FALSE	Atp6v0d1	ATP6V0D1	Atp6v0d1	0.5628243334687456	0.05001035944790544	264	283	1	1	0	0	FALSE	ATP6V0D1	both_up
MEFV	1.2543225808668415e-15	0.06255673501868769	35	2	3.827189058740907e-11	1	10.41712008359732	10.41712008359732	FALSE	Mefv	MEFV	Mefv	0.8939957070022974	-0.003821423200105023	4	3	1	-1	0	0	FALSE	MEFV	up_down
PRDX1	1.2677533296705791e-15	0.21915542147247258	291	0.12	3.868168959490871e-11	1	10.412494564430823	10.412494564430823	FALSE	Prdx1	PRDX1	Prdx1	2.8964753927297662e-11	0.8479710340973543	585	0.36	7.370371284340163e-7	1	6.132510633894183	6.132510633894183	TRUE	PRDX1	both_up
PPP1R9B	1.2922700704307857e-15	0.23658167748784736	88	18	3.942974438898413e-11	1	10.404176038316418	10.404176038316418	FALSE	Ppp1r9b	PPP1R9B	Ppp1r9b	0.12017629784062707	0.31617496838152825	442	382	1	1	0	0	TRUE	PPP1R9B	both_up
RPL39	1.295154393081534e-15	-0.08405586928560549	609	313	3.951775084170377e-11	-1	10.403207781311984	-10.403207781311984	FALSE	Rpl39	RPL39	Rpl39	7.672328198881296e-6	0.8170802870474709	755	699	0.19523006334873344	1	0.7094533047987237	0.7094533047987237	TRUE	RPL39	down_up
PCK2	1.3294378815674908e-15	0.13743626057394542	76	14	4.056380864238728e-11	1	10.391861274712262	10.391861274712262	FALSE	Pck2	PCK2	Pck2	0.015646659028301632	-0.2147346947621228	72	0.13	1	-1	0	0	FALSE	PCK2	up_down
ZMIZ1	1.3655755562528196e-15	0.06598242005045296	332	143	4.1666441372386033e-11	1	10.380213589975464	10.380213589975464	FALSE	Zmiz1	ZMIZ1	Zmiz1	2.2513153579752217e-6	-0.385357201892494	377	568	0.05728697059903749	-1	1.241944143135402	-1.241944143135402	TRUE	ZMIZ1	up_down
PNKD	1.3702545655842685e-15	0.1600673290399664	162	0.05	4.18092073051072e-11	1	10.378728066515151	10.378728066515151	FALSE	Pnkd	PNKD	Pnkd	0.35248106946660407	0.02323260083498374	79	59	1	1	0	0	FALSE	PNKD	both_up
TRIOBP	1.3755276911396621e-15	0.12462455073600015	171	54	4.1970100912053374e-11	1	10.377059986578473	10.377059986578473	FALSE	Triobp	TRIOBP	Triobp	0.10961795813679442	0.11607986536462492	98	62	1	1	0	0	FALSE	TRIOBP	both_up
TNK2	1.4720687197775534e-15	0.17193894779584123	153	46	4.491576077785271e-11	1	10.347601239891992	10.347601239891992	FALSE	Tnk2	TNK2	Tnk2	0.8103252508488186	0.022088875586280927	11	9	1	1	0	0	FALSE	TNK2	both_up
MRRF	1.4962182900104705e-15	0.08028329345054125	0.15	44	4.5652612464799476e-11	1	10.340534364973431	10.340534364973431	FALSE	Mrrf	MRRF	Mrrf	0.8018478733618084	0.019876378947375678	42	37	1	1	0	0	FALSE	MRRF	both_up
SERGEF	1.5007845400544567e-15	0.20022036475749688	191	65	4.5791937886141586e-11	1	10.33921097701283	10.33921097701283	FALSE	Sergef	SERGEF	Sergef	0.5545920559995452	-0.02136114580540147	8	12	1	-1	0	0	FALSE	SERGEF	up_down
USP15	1.50224582872766e-15	0.3746419912574983	729	429	4.583652472613836e-11	1	10.33878831751266	10.33878831751266	TRUE	Usp15	USP15	Usp15	0.9792781977389624	0.12323553213123106	98	99	1	1	0	0	FALSE	USP15	both_up
CFLAR	1.506806751408873e-15	0.134264478928374	538	0.27	4.597568759898753e-11	1	10.337471766859586	10.337471766859586	FALSE	Cflar	CFLAR	Cflar	6.829524207514177e-9	-0.6127392525345969	0.26	475	1.7378407298440575e-4	-1	3.759990028416365	-3.759990028416365	TRUE	CFLAR	up_down
PTBP3	1.5103291167076285e-15	0.08115684636085851	535	266	4.608316200898316e-11	1	10.336457729325744	10.336457729325744	FALSE	Ptbp3	PTBP3	Ptbp3	0.4388160836430802	0.17864459330453752	509	0.5	1	1	0	0	FALSE	PTBP3	both_up
SREK1IP1	1.5107154628543228e-15	0.20607224067894991	0.2	0.07	4.60949502026111e-11	1	10.336346649865572	10.336346649865572	FALSE	Srek1ip1	SREK1IP1	Srek1ip1	0.5540853002658226	-0.03598252655337658	128	143	1	-1	0	0	FALSE	SREK1IP1	up_down
MTDH	1.5299563374216825e-15	0.12013810505216105	553	281	4.668202776741038e-11	1	10.330850287393808	10.330850287393808	FALSE	Mtdh	MTDH	Mtdh	2.0223416061277754e-14	-0.8235631204178819	381	671	5.146050450952737e-10	-1	9.28852596035984	-9.28852596035984	TRUE	MTDH	up_down
NEDD4	1.5373465264596856e-15	0.2270531076927491	91	19	4.690751721533793e-11	1	10.328757553371618	10.328757553371618	FALSE	Nedd4	NEDD4	Nedd4	0.0027028033624101966	0.23574969782308247	57	12	1	1	0	0	FALSE	NEDD4	both_up
DDX17	1.5647030530074005e-15	0.20135159495023114	726	395	4.77422195533618e-11	1	10.321097394349582	10.321097394349582	FALSE	Ddx17	DDX17	Ddx17	4.366016592297942e-4	-0.3398615133270113	332	453	1	-1	0	0	TRUE	DDX17	up_down
C5	1.5769661984749332e-15	0.17113534899975297	65	0.01	4.811639264786716e-11	1	10.31770693976634	10.31770693976634	FALSE	Hc	C5(Hc)	Hc	0.19997518542736128	-0.02472547016457777	0	6	1	-1	0	0	FALSE	C5(Hc)	up_down
SPIN1	1.598452546505087e-15	-0.02159188774610632	474	224	4.8771984098963215e-11	-1	10.311829576462895	-10.311829576462895	FALSE	Spin1	SPIN1	Spin1	0.19256134360295943	-0.15485709428432531	94	124	1	-1	0	0	FALSE	SPIN1	both_down
[truncated: 10,305 more rows]
