# Supplementary material for: Multiomic spatial landscape of innate immune cells at human central nervous system borders
Source: Nat Med. 2023 Dec 20;30(1):186–98. doi: 10.1038/s41591-023-02673-1 (PMC10803260; doi:10.1038/s41591-023-02673-1)
Supplement: Supplementary file 11 — Numeric tables and statistical source data. [file 41591_2023_2673_MOESM11_ESM.xlsx]

## Sheet: ED Figure 4a-b - Extended Data 
Extended Data Figure 4 panels a-b
	UMAP_1	UMAP_2	macrophages_UCell	cDC2_UCell	myeloid_homing_UCell
CP_5_AACGAG	-3.0986000353845	0.085264207797517	334	0	0
CP_5_AAGGTG	-2.04102171011289	-0.303895948452483	0.664266666666667	0	0.175777777777778
CP_5_ACAGAC	-2.55926693029722	2.60215294547604	0.1948	0	0.104481481481482
CP_5_ACAGGA	-3.58691132612546	2.27626359649228	0.196666666666667	0	0.207481481481481
CP_5_ACAGTG	4.39721047334353	-1.64374050311519	0.390266666666667	0	0
CP_5_ACCATG	-6.04054654188474	-0.195190308613311	0.381666666666667	0.1826	0.10337037037037
CP_5_ACGGTA	-2.06041145868619	0.290644409137239	0.885066666666667	0	0
CP_5_ACGTAC	-4.94990838117917	0.386677147822847	0.557133333333333	0	0
CP_5_ACTTCG	-3.05696023054441	2.17489445395993	0.513733333333333	0.172133333333333	0.0975555555555555
CP_5_AGACAG	-6.22959960050901	0.58836281486081	0.572333333333333	0.177533333333333	0
CP_5_AGCGAA	0.418235594555536	0.109694244342317	0.7014	0	0.190074074074074
CP_5_AGGATC	-2.92566335745176	2.09887278266477	0.586866666666667	0	0.0982222222222222
CP_5_AGGCTA	-1.71963358469327	-0.473791120571624	0.556866666666667	0	0.0942962962962963
CP_5_AGTGCA	-3.31161749906858	2.64564764686154	0.3456	0	0.206851851851852
CP_5_AGTGTC	-1.35348499365171	-0.872027216476928	0.393333333333333	0	0.0907777777777777
CP_5_ATACGG	-5.78203929014524	1.06913960166501	0.717666666666667	0.174933333333333	0
CP_5_ATCACG	-3.2308226878198	2.60614884086179	0.562733333333333	0	0
CP_5_ATCCAC	-6.25168335981687	0.21859336085843	0.782666666666667	0	105
CP_5_ATCCGA	-3.31675208158811	1.85865557380246	0	0	0
CP_5_ATCGCA	4.78477417878787	-1.41939858905746	0.1966	0	0
CP_5_ATCGTG	-1.36887407846769	-0.294057367367278	0.487133333333333	0	0.182592592592593
CP_5_ATGACC	-3.14205229826291	2.82076323218869	0.178066666666667	0	0
CP_5_ATGAGG	-3.32391131468137	-0.0842670183606251	0.512133333333333	0.159333333333333	0
CP_5_ATGCAG	-3.10204232282957	0.459777595477571	371	0	0
CP_5_ATGGAC	0.470104331299463	2.80256903358029	0.3508	0	0.0997407407407407
CP_5_ATTCGC	-3.33502352781614	0.238070728259553	0.531066666666667	0.168933333333333	0
CP_5_ATTGCG	-0.952665096000036	-1.25082295946551	0.3596	0	0.183259259259259
CP_5_CATGCA	-3.91730917044004	0.385707022624482	0.537466666666667	0.172066666666667	0
CP_5_CCAATC	-4.64228594847043	1.87477934546994	0.183533333333333	0	0.103888888888889
CP_5_CGAACA	-2.87430632658323	2.39096987433957	0.388666666666667	0	0.112444444444444
CP_5_CGATGA	-6.14565766401609	-0.104695556683074	0.571066666666667	0	0.10437037037037
CP_5_CGATTG	-3.8742758090051	0.731218935924043	0.324666666666667	0	0.0924814814814815
CP_5_CGCATA	-4.85930073805173	1.40087259002255	0.378333333333333	0	0
CP_5_CGGTTA	-2.08246863432249	-0.138281462711821	0.697533333333333	0.168666666666667	0
CP_5_CGTTAC	-1.48259175367673	-0.330258844418059	0.196266666666667	0	0.0930740740740741
CP_5_CTAACG	-2.96111023969968	2.47172129340695	0.396133333333333	0	0.102925925925926
CP_5_CTAGAC	-4.08921397276243	2.26151550002622	0.196466666666667	0	0
CP_5_CTAGGA	-5.4872981364282	1.31667864509152	0.560666666666667	0	0
CP_5_GAAGAC	-1.86943460054716	2.55550301261472	0.353333333333333	0	0
CP_5_GAAGGA	-6.34008086271604	-0.380144355816375	0.1986	0.183666666666667	0
CP_5_GACAAC	-3.28771269865354	2.35041415877866	0.377933333333333	0.179466666666667	0
CP_5_GACAGA	-1.64416134901365	2.98556053824948	0.194733333333333	0.184333333333333	0.307666666666667
CP_5_GAGCAA	3.27178942613284	0.39194655604886	0.374933333333333	0	0
CP_5_GAGGTA	-0.751657491401037	-0.476951358837615	0.3636	0	0.0936296296296296
CP_5_GAGTGA	-1.7006256634744	-0.436699388546477	0.198333333333333	0	0
CP_5_GAGTTG	-1.88231516428312	-0.0709474068112477	681	0	0
CP_5_GATCTG	-1.59524977751096	-0.493688939136992	0.884666666666667	0	0.275111111111111
CP_5_GATTGC	3.79527031831423	-0.176862834019194	0.358933333333333	0	0.0935555555555555
CP_5_GCAACA	-4.76166356153806	1.27063858695554	0.387733333333333	0	0
CP_5_GCAATG	-2.42190635748228	-0.341344593090545	0.5594	0.166733333333333	0
CP_5_GCGTTA	-1.1514085585626	0.418858530002107	0.754933333333333	0	0.0972222222222222
CP_5_GCTCTA	-3.23974478788694	0.845584275203218	0.543733333333333	0	0.0985555555555555
CP_5_GGCTTA	3.05689322404543	-2.24365103058292	0.528266666666667	0	0.0938888888888889
CP_5_GGTAGA	-0.697786336615881	-0.464557884258757	0.395866666666667	0	0.182074074074074
CP_5_GGTATG	-2.36554968900999	0.970019223170747	0.6886	0	0.291592592592593
CP_5_GGTGTA	-2.87174499578794	1.48772514052915	0.513866666666667	0.158133333333333	264
CP_5_GGTTAG	-1.73455536909421	-0.416785476727019	0.156466666666667	0	0.0888518518518518
CP_5_GTAACC	-3.82128942556699	0.346994878726472	0.5612	0.182533333333333	0.111518518518519
CP_5_GTACTC	2.48844921044985	1.75063693709897	0.7082	0	0
CP_5_GTATCG	-1.89012992925962	-0.280600307507048	0.5638	0	0.0964814814814815
CP_5_GTATGC	-0.308791076615652	-0.453315375370513	0.372066666666667	0	0
CP_5_GTCTCA	-2.16094339437803	0.42238438315915	0.356133333333333	0	0.101222222222222
CP_5_GTGAAG	-3.19256985731443	2.07739913650083	0.3516	0	0
CP_5_GTGACA	-4.25003302641233	0.33261227794217	0.566066666666667	0	0
CP_5_GTGATC	-0.388424625471434	0.238327624278535	0.688133333333333	0	0
CP_5_GTGGAA	-1.62554419584592	-0.311719534916411	0.330533333333333	0	0
CP_5_GTTAGG	-1.43288839407285	0.101746441798677	0.353066666666667	0	0
CP_5_GTTGAG	-1.8639169985803	-0.405811903996001	0.360666666666667	0	0.271333333333333
CP_5_TACAGG	-4.04785812445005	-0.264475343746672	0.5898	0.334133333333333	0
CP_5_TACCGA	-1.87022746153196	2.03271973319577	0.367733333333333	0	0
CP_5_TAGCTC	2.51554524354617	1.69107401557492	0.715733333333333	0	0.184962962962963
CP_5_TAGGAC	-3.33215630598386	0.650484206157197	918	0.166133333333333	0
CP_5_TAGTGG	-3.40307152815183	0.54749047942685	0.555866666666667	0.166533333333333	0.202592592592593
CP_5_TATCCG	0.570569330975214	0.642040850596894	0.522266666666667	0	0.184296296296296
CP_5_TATCGC	2.74782883577029	1.21466744132565	0.180933333333333	0	0.102444444444444
CP_5_TGAACC	-4.44275630064329	1.2847706098132	0.3804	0	0.103740740740741
CP_5_TGAAGG	-1.80965591020902	0.796053053813447	0.720733333333333	0.163666666666667	0.273222222222222
CP_5_TGATCG	-2.31055296011289	1.16268170066403	0.7422	0	0
CP_5_TGCAAC	-4.61024725981077	0.654496075587739	0.198466666666667	0	0
CP_5_TGGTGA	-3.60573590345701	0.214217664676179	0.364266666666667	0.170266666666667	0
CP_5_TGGTTG	-1.38385737486204	0.0370671767763988	0.1582	0	0.0898148148148148
CP_5_TGTACG	-1.7336018139871	-0.234807370228301	0.363266666666667	0	0
CP_5_TGTAGC	-1.76280224867185	-0.565436659378539	0.196733333333333	0	0
CP_5_TGTCTG	-1.21685267038663	-0.453588603062163	0.555466666666667	0	0
CP_5_TGTTCC	-1.71854746885618	-0.147029159588347	722	0	0.0938518518518519
CP_5_TGTTGG	-1.27352011747678	3.03910839744138	0.5122	0.157933333333333	0
CP_5_TTCACC	-2.59507835455259	1.51550543494748	0.787866666666667	0	0
CP_5_TTCCAG	-1.39993584699949	-0.471847293896209	0.3642	0	0
CP_5_TTCGAC	-2.83500207014402	0.775863291697969	0.748533333333333	0	0
CP_5_TTGCTG	-2.09229350633939	1.38459050841855	0.485533333333333	0	0.0923333333333334
CP_5_TTGGAG	-1.3041310364755	-0.578967450184356	0.5484	0	176
CP_5_TTGGCA	-1.74464464731534	0.734854580836763	0.722866666666667	0	0.0925555555555555
CP_5_TTGGTC	-1.66178298540433	0.224876286464204	0.320933333333333	0	0.0914444444444444
CP_5_TTGTGC	-2.87510574407895	0.0253299493365184	0.5226	0	0
FR240_Men_1_3_AACCTC	-3.54115188665708	2.67243445106076	0	0.175133333333333	0
FR240_Men_1_3_AACGAG	-1.56429875440915	2.69302189536618	0.487733333333333	0.163466666666667	0
FR240_Men_1_3_AACTGG	-0.0679601857813206	3.35477650352048	0.1664	0	0
FR240_Men_1_3_AAGCAC	0.0370138829199466	3.44270003028439	0	0	0.102259259259259
FR240_Men_1_3_AAGCCA	1.97716772012393	1.78642642684506	0.319066666666667	0.1602	0.090925925925926
FR240_Men_1_3_AAGGTG	-3.50056875295957	1.57667291350888	0	0.149666666666667	0.249888888888889
FR240_Men_1_3_AAGTGC	-4.88854659147581	0.982560040431489	328	0	0
FR240_Men_1_3_ACAAGC	-5.08705485411008	1.09685385413693	0.1698	0.1698	0.0962592592592593
FR240_Men_1_3_ACAGAC	3.53408848695437	0.48481023498105	0.359066666666667	0	0.102037037037037
FR240_Men_1_3_ACAGGA	-4.34437382765134	2.60967171378659	0	0	0
FR240_Men_1_3_ACAGTG	2.18794214181582	1.45059716887998	0	0	0.0967777777777777
FR240_Men_1_3_ACATGG	-1.42575324125608	2.34640085883664	0	0	0
FR240_Men_1_3_ACCATG	-5.19116986341794	1.33104598708676	0	0.174933333333333	0.0991111111111111
FR240_Men_1_3_ACGGTA	0.137000942751566	2.11373007484006	0.353466666666667	0	0.0884444444444444
FR240_Men_1_3_ACGTAC	2.28498923234622	1.17597830482053	0	0	0.0993703703703703
FR240_Men_1_3_ACGTGA	-6.42305005140622	-0.0273439865536793	0.175466666666667	0.175466666666667	0.111222222222222
FR240_Men_1_3_ACGTTG	-6.12968838758787	0.145201923327912	0	0.180266666666667	0.102074074074074
FR240_Men_1_3_ACTCTG	-5.62004340238889	0.612822653727998	0	0	0.101814814814815
FR240_Men_1_3_ACTTCG	-0.146532197334072	3.0067230481677	0.162266666666667	0	0.0920740740740741
FR240_Men_1_3_AGAACG	-5.49543107099851	0.525275113063325	0	0.196133333333333	0
FR240_Men_1_3_AGACAG	0.382256681248346	2.89557135291623	0	0	0.0986666666666667
FR240_Men_1_3_AGACTC	-4.40880644865354	2.13677537627744	0	0	0
FR240_Men_1_3_AGATGC	-3.88727891989072	2.61706221290158	0	0.1628	0.199851851851852
FR240_Men_1_3_AGCGAA	-3.83159149236997	1.31037032790708	0.160133333333333	0.195133333333333	0.179111111111111
FR240_Men_1_3_AGCTAG	-6.51743949003538	0.089181067424287	0	173	0
FR240_Men_1_3_AGCTCA	-3.73978603430112	2.64625752158688	0	0.178333333333333	0
FR240_Men_1_3_AGCTTC	-6.54765856809934	-0.118179319424163	0	0.370066666666667	0.0985925925925926
FR240_Men_1_3_AGGAAG	-4.11061966963132	2.47323906608151	0.195266666666667	0	0.0941481481481482
FR240_Men_1_3_AGGACA	-1.74121153898557	2.23694098182248	0	0	0
FR240_Men_1_3_AGGATC	-0.825316613391241	3.40897238441037	0.164666666666667	0	0.0934074074074074
FR240_Men_1_3_AGGCTA	0.0516506528107318	2.50874245353269	0.307066666666667	0.307066666666667	0.172518518518519
FR240_Men_1_3_AGTACC	-4.1523462588342	2.76608193107175	0	0	0.102481481481482
FR240_Men_1_3_AGTAGG	1.43703293256442	-2.75056266598178	0.3172	0.3172	0.199185185185185
FR240_Men_1_3_AGTGCA	-0.384550010636648	3.64977276511716	0.1668	0.195666666666667	0.0945925925925926
FR240_Men_1_3_ATACGG	-3.67192566938718	2.34620917029904	0.3332	0.1958	0.0948518518518519
FR240_Men_1_3_ATCACG	-4.46174300260862	2.44113290496396	0.179666666666667	0	0
FR240_Men_1_3_ATCAGC	0.668703967854181	3.33051359839963	0	0	0.0981111111111111
FR240_Men_1_3_ATCCAC	-4.93478406019529	2.30676305480527	0	0	0
FR240_Men_1_3_ATCCGA	-4.57796061582883	2.18130552955197	0	0	0.100592592592593
FR240_Men_1_3_ATCGCA	-4.86008179731687	2.22472083755063	0	0	0.102518518518519
FR240_Men_1_3_ATCGTG	0.795223409458796	2.75114548392819	0.611466666666667	0	0.172148148148148
FR240_Men_1_3_ATGACC	-6.25423348493894	0.166727187114228	0	0	0
FR240_Men_1_3_ATGAGG	0.0610081201044712	2.19536054320859	0.6016	0	0
FR240_Men_1_3_ATGCAG	1.224963897988	1.93158137984799	0	0.167466666666667	0.187259259259259
FR240_Men_1_3_ATGCTC	-5.90090144224485	0.366902472453584	0.177066666666667	0.3528	0
FR240_Men_1_3_ATGGAC	2.21963822297732	1.19813978858518	0	0	0.0952962962962963
FR240_Men_1_3_ATGTCG	1.81401919774691	2.03577077575253	0.164733333333333	0	0
FR240_Men_1_3_ATTCGC	-5.06760752744993	1.70782721229123	0.522933333333333	165	0.110592592592593
FR240_Men_1_3_ATTGCG	2.13251530580203	1.30868971534299	0.1582	0.1582	0.0898148148148148
FR240_Men_1_3_CAATGC	-6.59263575620969	0.180344821887483	0	0.1676	0.187407407407407
FR240_Men_1_3_CACCAA	-3.84556663580259	2.74625599570798	0	0.182133333333333	0.103111111111111
FR240_Men_1_3_CACTCA	-4.96114981718381	2.25867974944638	0.1988	0	0
FR240_Men_1_3_CACTTC	-6.6191660220178	-0.00452136806918224	0.3328	0.361666666666667	0.186814814814815
FR240_Men_1_3_CAGAAG	1.35978245191256	1.84356415458249	0.3156	0	0
FR240_Men_1_3_CAGGAA	1.21434997968356	2.68447172828244	0.3356	0.168466666666667	0.0955185185185186
FR240_Men_1_3_CATGCA	-5.5042110735925	0.714599730449189	0.1626	0.485133333333333	0
FR240_Men_1_3_CATGTC	-4.12800849027952	0.746544005351533	0.149266666666667	0.1964	0.0848518518518518
FR240_Men_1_3_CATTGG	-0.761638050750097	1.48564994521665	0.3096	0.3096	0.0882962962962963
FR240_Men_1_3_CCAATC	1.59883510522524	2.50388729758786	0.1786	0.1786	0.210037037037037
FR240_Men_1_3_CCAGTA	2.23505436830203	1.14625728316831	0	0	0
FR240_Men_1_3_CCATAG	-1.72430313177427	2.91381132789182	0	0	0.11237037037037
FR240_Men_1_3_CCGATA	-3.49925292082151	2.66777241416501	0.1776	0	0.307333333333333
FR240_Men_1_3_CCGTAA	-3.87913072653135	2.81006443687009	0	0	0.10137037037037
FR240_Men_1_3_CCTACA	-5.85646021910032	1.25573480315732	0	0.179333333333333	0.101555555555556
FR240_Men_1_3_CCTATG	-6.50645840711912	-0.354861376804839	0	0	0
FR240_Men_1_3_CCTGAA	1.74258779935519	2.22278320975827	0.369733333333333	0.1964	0.0989629629629629
FR240_Men_1_3_CCTTGA	-5.12999117918332	2.06882989593076	0	0	0
FR240_Men_1_3_CGAACA	-5.04951298780759	1.59502160735654	0	0.179666666666667	0.200814814814815
FR240_Men_1_3_CGATGA	-4.94771445341428	2.08006179519223	0	0	0.102444444444444
FR240_Men_1_3_CGATTG	-3.18045056410154	2.19794237800168	0.153933333333333	0	0
FR240_Men_1_3_CGCATA	-4.8248225504907	1.9714537877612	0.197266666666667	0	0
FR240_Men_1_3_CGCTAA	-5.46273768492063	1.73160135932492	0	0	0
FR240_Men_1_3_CGGTTA	1.0767979567496	2.23773396201657	0.197066666666667	0.159466666666667	0
FR240_Men_1_3_CGTAAG	-4.65067065306028	0.800952078776826	0.162266666666667	0.3232	0.0920740740740741
FR240_Men_1_3_CGTCTA	-6.13758862562497	0.677208544688691	0.1716	0.341866666666667	0
FR240_Men_1_3_CGTTAC	1.35349654607455	1.7753244657092	156	156	0
FR240_Men_1_3_CGTTCA	-6.08135569639524	0.171480657535066	0	0.518133333333333	0.111333333333333
FR240_Men_1_3_CTAACG	2.98945176057498	0.777686716990937	0	0	0.100185185185185
FR240_Men_1_3_CTAAGC	0.559022540375391	2.47838509269284	0	0.180266666666667	0.102074074074074
FR240_Men_1_3_CTAGAC	0.198076242729822	3.09236395545529	0.375733333333333	0	0
FR240_Men_1_3_CTAGGA	-5.56696284361204	1.05899083800839	0	0.176266666666667	0
FR240_Men_1_3_CTAGTG	-3.77793562956174	1.91774165816831	0	0	0.0914444444444444
FR240_Men_1_3_CTATCC	-5.55334675855955	1.26565039344357	0	0.1756	0.0994814814814815
FR240_Men_1_3_CTCAGA	-5.50847304411252	0.199719669299592	0	0	0.201259259259259
FR240_Men_1_3_CTCATG	-4.95687258787473	1.53157913871335	0	0	0.184592592592593
FR240_Men_1_3_CTGCTA	2.69736968927065	-0.673752663654815	0	0.1622	0.199814814814815
FR240_Men_1_3_CTGTTG	-2.11559224672635	2.19825208373593	0.313466666666667	0.1574	0.0893703703703703
FR240_Men_1_3_CTTCGA	2.06611239366213	1.52419626899289	0	0.175733333333333	0.0995555555555555
FR240_Men_1_3_GAAGAC	-3.86392820425352	1.71136677451657	0	0.1706	0.0967037037037037
FR240_Men_1_3_GAAGGA	-0.0800967978688088	3.21621954627561	0.356533333333333	0	0.101333333333333
FR240_Men_1_3_GAATCC	-5.92197669096311	0.131190540271272	0	0.181666666666667	0
FR240_Men_1_3_GAATGG	-3.30874455519041	2.72463619895505	0.3236	0.162466666666667	0
FR240_Men_1_3_GACAAC	-3.77950347013791	2.44868147559689	0	0	0
FR240_Men_1_3_GACGAA	-6.42785323210081	-0.285458205265532	0	0.359733333333333	0.102222222222222
FR240_Men_1_3_GAGCAA	-3.91318309851011	2.63661110587644	0	0	0.0953703703703703
FR240_Men_1_3_GAGGTA	1.54444991998355	1.36800444312619	0.305333333333333	0	0.0871111111111111
FR240_Men_1_3_GAGTGA	-3.43275464124998	1.89769208617734	0	0.195066666666667	0
FR240_Men_1_3_GAGTTG	-1.48597825117429	3.0401097554736	0.300533333333333	0.300533333333333	0.194222222222222
FR240_Men_1_3_GATACG	-2.24613011427244	2.77311527915524	0.157666666666667	314	0.0895185185185186
FR240_Men_1_3_GATCTG	-0.429109549001059	0.863830925899018	0.618666666666667	0.155666666666667	0
FR240_Men_1_3_GATTGC	-4.10806930609067	1.97506892867612	0.310533333333333	0	0.0885555555555556
FR240_Men_1_3_GCAACA	-5.32928717680295	1.98397195525693	0	0.1876	0
FR240_Men_1_3_GCAATG	-4.31228745527585	1.02213990874814	0	0.322133333333333	0.0917777777777777
FR240_Men_1_3_GCAGAA	-6.45496047087034	-0.446428058666716	0.1828	0.1828	0
FR240_Men_1_3_GCATGA	-3.90060365743955	2.40569126792478	0.171066666666667	0	0.110666666666667
FR240_Men_1_3_GCATTC	-6.30161345548948	0.320473434405793	0	0.173266666666667	0.193703703703704
FR240_Men_1_3_GCCATA	-5.75142491407712	0.59316885657834	0	0.338666666666667	0.0963703703703703
FR240_Men_1_3_GCGTTA	-3.90693963117917	2.1436573285632	0	0.3204	0.0912962962962963
FR240_Men_1_3_GCTAAG	-4.95479786939939	1.53052222915219	0.341866666666667	0.1716	0
FR240_Men_1_3_GCTCTA	2.28292762689272	0.798388363795747	0	0.1646	0.0933703703703703
FR240_Men_1_3_GCTTAC	-3.86510718412717	2.3426376599841	0.343733333333333	0.172533333333333	0
FR240_Men_1_3_GCTTCA	-6.36812747068723	-0.165130970997344	0	0.510133333333333	0.0968888888888889
FR240_Men_1_3_GGAATC	0.489612097069422	2.34262693114804	0.481933333333333	0.161533333333333	0.0916666666666667
FR240_Men_1_3_GGACAA	0.918812865540186	2.96248161979245	0.161866666666667	0.161866666666667	0.0918518518518519
FR240_Men_1_3_GGATAC	-3.31304228849729	2.99750006385373	0	0	0.110407407407407
FR240_Men_1_3_GGATCA	1.83459066800753	2.22783363051938	0	0	0.0974814814814815
FR240_Men_1_3_GGCTTA	-3.82428658552488	1.59463465400266	0	0	0.0871851851851851
FR240_Men_1_3_GGTAAC	-1.11406428165754	3.4634553212695	0.323733333333333	0.195466666666667	0.0922222222222222
FR240_Men_1_3_GGTAGA	1.40536140851657	2.30016386695432	0.151466666666667	0.151466666666667	0.169481481481481
FR240_Men_1_3_GGTATG	-1.86380482263883	2.92299997993039	0.159133333333333	0.316933333333333	0.0903333333333334
FR240_Men_1_3_GGTGTA	0.338225150629679	1.65193116851376	0.147333333333333	0.147333333333333	0.0837777777777777
FR240_Men_1_3_GGTTAG	-0.0340606103094426	2.82373774238156	0.439933333333333	0.147533333333333	0.0838888888888889
FR240_Men_1_3_GTACAG	2.44812380723635	1.45365727134274	0	0	0
FR240_Men_1_3_GTACCA	-6.14928162641843	-0.242661235851775	0	0.333866666666667	0.095037037037037
FR240_Men_1_3_GTACTC	-5.25987256117185	1.37635219283627	0.333866666666667	0.333866666666667	0
FR240_Men_1_3_GTATCG	2.61332857064883	0.85058319755124	0.318533333333333	0.159933333333333	0.178888888888889
FR240_Men_1_3_GTATGC	2.12633144311587	1.46881401725339	0.165133333333333	0	0.184666666666667
FR240_Men_1_3_GTCTCA	2.49962078981082	0.914057614284028	0.174066666666667	0	0.194592592592593
FR240_Men_1_3_GTGACA	-5.15089190550168	1.90733969398068	0	0	0
FR240_Men_1_3_GTGATC	-0.951631849482855	2.80769598670529	0.152466666666667	0.454733333333333	0
FR240_Men_1_3_GTGGAA	2.57234036378542	0.916212679820527	0.3096	0.155466666666667	0.173925925925926
FR240_Men_1_3_GTTAGG	-0.237627534046969	2.9737936276965	0	0.147666666666667	0.165259259259259
FR240_Men_1_3_GTTGAG	-1.09538889475187	2.91629898734616	0.310533333333333	0.155933333333333	0.174444444444444
FR240_Men_1_3_TAACGG	-4.75661671705564	1.51959455199765	0.168333333333333	0.335333333333333	0.0954444444444444
FR240_Men_1_3_TACAGG	-6.15623868055662	0.521464945750703	0	0.317466666666667	0.0904814814814815
FR240_Men_1_3_TACCGA	-3.69465816564878	3.02510845847653	0.181066666666667	0	0.102518518518519
FR240_Men_1_3_TACGCA	-5.24037516661008	0.495159866290559	0	0.173066666666667	0
FR240_Men_1_3_TACTCC	-2.60336101599058	2.84418451972531	0.181533333333333	0	0.102777777777778
FR240_Men_1_3_TAGGAC	1.33572101049105	0.472271682696809	0.157066666666667	0	0.0891851851851851
FR240_Men_1_3_TAGTGG	0.919263715073267	1.99900257773923	0.154866666666667	0.154866666666667	0.112666666666667
FR240_Men_1_3_TATCCG	1.87806474618594	0.789477707820405	0	0.158733333333333	0.0901111111111111
FR240_Men_1_3_TATCGC	-4.24423707075437	2.45895993896054	0	0	0.100518518518519
FR240_Men_1_3_TCAACG	-6.65922511167844	-0.347257731480132	0.175066666666667	0.175066666666667	0
FR240_Men_1_3_TCACAG	-5.63358128614744	0.305515648799409	0.3658	0	0
FR240_Men_1_3_TCATCC	-3.96429217405637	2.17163074203061	0	0.197333333333333	0
FR240_Men_1_3_TCCGAA	2.65967142038027	0.557029368358125	0.1688	0	0
FR240_Men_1_3_TCTAGG	-6.42855513639768	-0.315738318485747	0	0.3556	0.0918518518518519
FR240_Men_1_3_TCTTGC	-4.5892530734094	2.4170104283862	0.475133333333333	0.159266666666667	0.178148148148148
FR240_Men_1_3_TGAACC	-4.88319171018918	2.36961591430234	0.1778	0.1778	0
FR240_Men_1_3_TGAAGG	2.46545826844851	1.11771762557553	0.154266666666667	0.154266666666667	0
FR240_Men_1_3_TGATCG	0.285976285263697	2.85098278708981	0	168	0.0952592592592593
FR240_Men_1_3_TGCAAC	2.30927717141787	1.20210421271848	0.330533333333333	0.165933333333333	0.201481481481481
FR240_Men_1_3_TGCAGA	1.33393012933413	2.61899960227536	0.181666666666667	0	0.203037037037037
FR240_Men_1_3_TGGTGA	-2.57423246450742	2.91534435935544	0	0.1592	0
FR240_Men_1_3_TGGTTG	0.0547337328640613	1.40313160605954	0	0	0.172074074074074
FR240_Men_1_3_TGTACG	-5.28480160780271	0.914373757319917	0.1582	0.315066666666667	0.0898148148148148
FR240_Men_1_3_TGTAGC	1.93823420457522	0.78456700034665	0.31	0	0.0884074074074074
FR240_Men_1_3_TGTCGA	-3.64672697134336	2.53475630469846	0	0.199466666666667	0.110962962962963
FR240_Men_1_3_TGTCTG	1.44487249307314	2.27394998260068	0.3112	0.156266666666667	0.174814814814815
FR240_Men_1_3_TGTTCC	1.84299325399081	1.19313609786557	0	158	0
FR240_Men_1_3_TGTTGG	-6.22376788206418	0.304123522716035	0	0	0.0846666666666667
FR240_Men_1_3_TTACGC	0.436497146412531	3.22557461448239	0.166333333333333	0	0.0943333333333334
FR240_Men_1_3_TTCCAG	1.01970111779849	2.92608368583249	0	0.195533333333333	0.0921481481481482
FR240_Men_1_3_TTCGAC	2.33572446756045	0.969879748301973	0.171666666666667	0	0
FR240_Men_1_3_TTCTCG	-6.52082074232419	0.316768171267976	0	0.313066666666667	0
FR240_Men_1_3_TTGCAC	-6.03639424391111	0.538416983561982	0	0.159133333333333	0.198333333333333
FR240_Men_1_3_TTGCGA	2.22910129480044	1.38657224364804	0	166	0.109962962962963
FR240_Men_1_3_TTGCTG	1.75447379998843	1.82403338141965	0.306666666666667	0	0.0874814814814815
FR240_Men_1_3_TTGGAG	-3.19805706091245	2.29000675864743	148	0.343266666666667	0.0841481481481482
FR240_Men_1_3_TTGGCA	-1.63864958830198	2.60153114982175	0.153733333333333	0.153733333333333	172
FR240_Men_1_3_TTGGTC	-2.11969006605466	2.32459962554501	0	0	0.085925925925926
FR240_Men_1_3_TTGTGC	1.73460792951266	2.16655314155148	0.155666666666667	0	0.0884074074074074
FR240_Men_2_4_AACACC	-4.18447650022825	2.55460655875729	0	0	0
FR240_Men_2_4_AACCTC	1.06449293546359	2.406777026134	0.320533333333333	0.195133333333333	0.0913333333333334
FR240_Men_2_4_AACGAG	-0.49767488785108	2.15268290229367	0.150133333333333	0.298933333333333	0.0853333333333334
FR240_Men_2_4_AACTGG	-3.65669239111265	1.86041987128781	0	0	0.111259259259259
FR240_Men_2_4_AAGCAC	-1.06740904398282	3.40504563041257	0.1652	0.1652	0.0937037037037037
FR240_Men_2_4_AAGCCA	-2.90462840147336	1.46792996116208	0.341333333333333	0.291066666666667	0.0831481481481482
FR240_Men_2_4_AAGTGC	-4.07353723593076	1.71415722556638	0.448333333333333	0	0
FR240_Men_2_4_ACAAGC	-4.15094626493772	2.19664991088437	0.473333333333333	316	0
FR240_Men_2_4_ACAGAC	-2.98313201017698	1.7550402898364	0.505733333333333	0.169466666666667	0.110481481481482
FR240_Men_2_4_ACAGGA	-5.35081065244993	0.75528872199582	0.195733333333333	0.341333333333333	0
FR240_Men_2_4_ACAGTG	0.347753549143473	2.44397533126401	0.463133333333333	0.3092	0.0881851851851851
FR240_Men_2_4_ACATGG	-4.39746201582273	1.6014632005267	0.320266666666667	0	0
FR240_Men_2_4_ACCAAC	-5.10866892881711	0.0495350379519359	0.182133333333333	0	0.212666666666667
FR240_Men_2_4_ACCAGA	-2.17508853025754	2.99080717750119	0.1816	0.1816	0
FR240_Men_2_4_ACCATG	-1.26591432638486	3.59346211143063	0	0	0.110185185185185
FR240_Men_2_4_ACGGTA	0.965058917328516	2.20050966926145	0.1508	0	0.110925925925926
FR240_Men_2_4_ACGTAC	1.26450454644839	1.32728779502438	0.1612	0.1612	0.110037037037037
FR240_Men_2_4_ACGTGA	-6.13044035978635	0.0343987960390941	0.161866666666667	0.161866666666667	0.181037037037037
FR240_Men_2_4_ACGTTG	1.50998937539736	2.52184593864011	0	0	0
FR240_Men_2_4_ACTCAC	-0.672527795508703	3.62560093589353	0.505533333333333	0.1694	0
FR240_Men_2_4_ACTCGA	-5.18830121107419	1.73909318633603	0.177933333333333	0.177933333333333	0.100777777777778
FR240_Men_2_4_ACTCTG	-2.23778832502683	2.55953991599606	0.166133333333333	0	0.185777777777778
FR240_Men_2_4_ACTTCG	-0.256159750595888	2.6345077771716	0.297733333333333	0.149533333333333	0
FR240_Men_2_4_AGAACG	-3.96886504240354	1.56591236777829	0.319733333333333	0.319733333333333	0.0911111111111111
FR240_Men_2_4_AGACAG	-4.57317126341184	0.202031375842561	0.159666666666667	318	0.178592592592593
FR240_Men_2_4_AGACCA	-2.89717853613218	2.32460177131223	0	0.3428	0.20562962962963
FR240_Men_2_4_AGACTC	1.33876931123416	2.22273886390256	0.196133333333333	0	0.204851851851852
FR240_Men_2_4_AGATGC	-0.827948694899878	1.35433519073056	0	0.1502	0
FR240_Men_2_4_AGCGAA	-2.05322361536344	2.59614288993405	0.444333333333333	0.296666666666667	0
FR240_Men_2_4_AGCTAG	-5.10304225035032	0.22145927138852	0.160333333333333	0.478333333333333	91
FR240_Men_2_4_AGCTCA	-4.1854912097009	1.92998111434506	0.160733333333333	0.320133333333333	0
FR240_Men_2_4_AGCTTC	-4.2100330645593	2.33132255263852	0.161266666666667	0	0.0915185185185186
FR240_Men_2_4_AGGAAG	-4.97769463606199	0.878322722392549	0.1532	0.196066666666667	0.087037037037037
FR240_Men_2_4_AGGACA	-1.70996928758939	2.0988746900134	0	0.159733333333333	0.0906666666666667
FR240_Men_2_4_AGGATC	1.83117639474551	0.926107050853242	0.1506	0	0.0855925925925926
FR240_Men_2_4_AGGCTA	-0.947827523425421	3.05395424552487	0	0.169733333333333	0.110518518518519
FR240_Men_2_4_AGTACC	-5.09584105558713	1.497095467525	0	0.1968	0
FR240_Men_2_4_AGTAGG	-3.11160719938596	1.77081525512265	0.1496	0.297866666666667	0.085037037037037
FR240_Men_2_4_AGTGCA	-1.11312938280424	3.09540665336179	0	0.302133333333333	0.0862222222222222
FR240_Men_2_4_AGTGTC	-2.13118374891599	1.93168437667416	0.350133333333333	0.175733333333333	0
FR240_Men_2_4_ATACGG	-4.23987877912839	1.55295670218991	0.1564	0.1564	0
FR240_Men_2_4_ATCACG	-3.46345007963499	2.67882216163205	0.3296	0.3296	0
FR240_Men_2_4_ATCAGC	-3.550719862655	1.67838418670224	0	0	0.0892592592592593
FR240_Men_2_4_ATCCAC	1.99549543313662	1.78675663657712	0.171266666666667	0.171266666666667	0.0970740740740741
FR240_Men_2_4_ATCCGA	-4.79803574629148	1.71231663413571	0	0	0
FR240_Men_2_4_ATCGCA	0.292215550467173	3.38420832343625	0	0	0.191703703703704
FR240_Men_2_4_ATCGTG	-1.09277511186918	2.97847807593869	0.1966	0.176266666666667	0.0998518518518519
FR240_Men_2_4_ATCTCC	-3.69737899847349	2.84001696296262	0	0.173333333333333	0.193777777777778
FR240_Men_2_4_ATGACC	-5.21731436796506	1.67686379142331	0.175133333333333	0	0
FR240_Men_2_4_ATGAGG	-4.62855351515134	0.804744603114595	0.182066666666667	0.182066666666667	0.103074074074074
FR240_Men_2_4_ATGCAG	-4.42533600874265	1.3847097177081	0.154666666666667	308	0
FR240_Men_2_4_ATGCTC	-4.71157229490598	2.31898892112302	0	0	0
FR240_Men_2_4_ATGGAC	-4.33274949140867	1.33504975028562	0.1556	0.1556	0
FR240_Men_2_4_ATGTCG	-4.56988967008909	0.619224907832612	0.153466666666667	0.3056	0
FR240_Men_2_4_ATTCGC	-4.75142539091428	0.93710458465146	0	0	0.0852222222222222
FR240_Men_2_4_ATTGCG	-4.79084981031736	0.451804520564546	0.343666666666667	0	0
FR240_Men_2_4_CAATGC	-4.67703688688596	0.513187529521455	0	0.158333333333333	0
FR240_Men_2_4_CACCAA	-3.70358145780881	2.77202522941159	0.174266666666667	0	0
FR240_Men_2_4_CACGTA	-5.1547523791345	1.05944502540158	0.490933333333333	0.327733333333333	0.0933333333333334
FR240_Men_2_4_CACTCA	-1.44412780351957	3.55769598670529	0.1682	0	0.0953703703703703
FR240_Men_2_4_CACTTC	1.38906931333224	2.10543310828732	0.1528	0.1528	0.111074074074074
FR240_Men_2_4_CAGAAG	-0.481242721751532	2.43671643920468	0.146866666666667	0.195933333333333	0.245222222222222
FR240_Men_2_4_CAGGAA	-3.37146103926023	2.06202781386899	0	0.353733333333333	0.174888888888889
FR240_Men_2_4_CATGCA	0.11501135878245	2.63771116920041	0.300533333333333	0	0
FR240_Men_2_4_CATGTC	-0.315782179907164	1.59008038230466	0.1812	0	0.11137037037037
FR240_Men_2_4_CATTGG	-3.42609346456846	2.30564344115781	0	0.172466666666667	0.0977407407407408
FR240_Men_2_4_CCAATC	-5.0447031313928	0.240852119403352	0	0.3582	0.0937407407407408
FR240_Men_2_4_CCACAA	-3.73130262441953	2.64880097098874	0.169333333333333	0	0.189333333333333
FR240_Men_2_4_CCAGTA	-5.30450308866819	0.456177474933137	0.327733333333333	0.164533333333333	0.20062962962963
FR240_Men_2_4_CCATAG	-5.25377238340696	0.607913853602876	0	0.152533333333333	0
FR240_Men_2_4_CCATCA	-4.41489756651243	2.35210335441159	0	0	0.102962962962963
FR240_Men_2_4_CCGATA	-3.76039875097593	1.94115221686887	0	0.1664	0
FR240_Men_2_4_CCGTAA	-3.0304197127374	1.21026599593686	0.164266666666667	0.164266666666667	0.200592592592593
FR240_Men_2_4_CCTACA	-5.18728316374143	0.934449316936006	0.165266666666667	0.3292	0
FR240_Men_2_4_CCTATG	-5.32445586271604	-0.00663852505160412	355	0.548133333333333	0.0918518518518519
FR240_Men_2_4_CCTGAA	-4.04382360525449	2.46656358428525	318	0.354266666666667	0
FR240_Men_2_4_CCTTGA	-5.75799382276853	0.929566504436006	0.164866666666667	0	0.0935185185185186
FR240_Men_2_4_CGAACA	0.125954026505152	3.46797907538937	0	0.1716	0.110148148148148
FR240_Men_2_4_CGATGA	1.61729537896792	0.733826043086518	0	0	0.191925925925926
FR240_Men_2_4_CGATTG	0.259668016955057	1.64404261298703	0.1754	0	0.196074074074074
FR240_Men_2_4_CGCATA	-0.458950972035727	3.18455469794797	0.3316	0	0.0944074074074074
FR240_Men_2_4_CGCTAA	0.742702299877802	2.97377550788449	0.1758	0	0.0995925925925926
FR240_Men_2_4_CGGTTA	0.979664081856409	1.79781472869443	0.1478	0	0.165407407407407
FR240_Men_2_4_CGTAAG	-3.36850059576353	1.67408836074399	0.295466666666667	0.1484	0.112555555555556
FR240_Men_2_4_CGTCTA	-1.95427203722318	2.02795350738095	0.317733333333333	0.159533333333333	0.111111111111111
FR240_Men_2_4_CGTTAC	-5.16898453779539	0.380332710223664	0.149333333333333	0.149333333333333	0.167111111111111
FR240_Men_2_4_CGTTCA	1.19323110036532	1.2042578477435	0.314533333333333	0.157933333333333	0.176666666666667
FR240_Men_2_4_CTAACG	-2.68412602491697	1.47210014052915	0.480333333333333	0.1956	0.180074074074074
FR240_Men_2_4_CTAAGC	-0.849597578719458	3.13804829307126	0.1608	0.3546	0
FR240_Men_2_4_CTAGAC	-1.12653035469373	3.31607258506345	0.165266666666667	0.165266666666667	0.201518518518519
FR240_Men_2_4_CTAGGA	-0.193745666966042	3.40705263801145	0.317466666666667	0	0.0904814814814815
FR240_Men_2_4_CTAGTG	-1.12354767866453	2.78450691886472	0	0	0.0838888888888889
FR240_Men_2_4_CTATCC	-4.57218897886594	1.87647426314877	0.320933333333333	0.161133333333333	0
FR240_Men_2_4_CTCAGA	-0.840034073069891	3.63255369849729	0.363333333333333	0.169666666666667	0.0961851851851852
FR240_Men_2_4_CTCATG	2.00323259286563	1.01922691054868	0.297066666666667	0	0.0848148148148148
FR240_Men_2_4_CTCGAA	0.395788068100611	2.01220739074277	0	0	0.100555555555556
FR240_Men_2_4_CTGCTA	1.1627731268851	2.32536971755551	0.147266666666667	0	0.111333333333333
FR240_Men_2_4_CTGTTG	-2.93604934759458	1.9886075276904	0.149866666666667	0.195733333333333	0.110666666666667
FR240_Men_2_4_CTTCGA	-5.36647618360837	1.17560231872128	0.1628	0	0
FR240_Men_2_4_GAAGAC	-2.43653882093748	2.47288334556149	0.3148	0.471533333333333	0.0897407407407408
FR240_Men_2_4_GAAGGA	0.39946102552096	3.08056605048703	0.1624	0	0.18162962962963
FR240_Men_2_4_GAATCC	-5.3302289301904	1.58288729377316	0.3368	0.195266666666667	0.189037037037037
FR240_Men_2_4_GAATGG	-3.21604407377561	1.79195749946164	0	0.196266666666667	0.248111111111111
FR240_Men_2_4_GACAAC	-5.35746586866697	0.479464771228303	0.1578	0.1578	0.0895925925925926
FR240_Men_2_4_GACAGA	-5.64839852400144	0.518828274684419	0	0	0.0979629629629629
FR240_Men_2_4_GACGAA	-4.19890130110105	1.84139669127988	0	0	0.0955185185185186
FR240_Men_2_4_GAGCAA	-0.358826627806028	3.28046190925168	0.349333333333333	0.154466666666667	0.0877407407407408
FR240_Men_2_4_GAGGTA	-2.94103420324644	2.56355154700803	0	0.196866666666667	0
FR240_Men_2_4_GAGTGA	0.457430536076227	2.25899470038937	0	0.196533333333333	0.165851851851852
FR240_Men_2_4_GAGTTG	0.490253443047205	2.00766289420651	0	0.176266666666667	0.0998518518518519
FR240_Men_2_4_GATACG	-5.40262663908323	0.10594380088376	0.145866666666667	0.484666666666667	0.163259259259259
FR240_Men_2_4_GATCGA	-5.32129586286863	1.00469601340817	0.171266666666667	0.171266666666667	0
FR240_Men_2_4_GATCTG	1.17548226766268	2.15085709281491	0.151533333333333	0	0.0861111111111111
FR240_Men_2_4_GATTGC	-0.121596012115678	1.98066914268063	0.199266666666667	0	0
FR240_Men_2_4_GCAACA	-4.96627772398313	2.2745121736102	0.1744	0	0
FR240_Men_2_4_GCAATG	-5.35901320524534	0.403844119983186	147	0.292666666666667	0.0835925925925926
FR240_Men_2_4_GCAGAA	-0.986895805075964	3.47906744666623	0.1704	0.1704	0.0965925925925926
FR240_Men_2_4_GCATGA	-1.74255657739957	2.90117371268796	0	0.469533333333333	0.0893703703703703
FR240_Men_2_4_GCCATA	-3.71683204717954	1.85537445731687	0.3092	0	0
FR240_Men_2_4_GCGTTA	-4.6756902987512	0.635532261806001	0	0.196133333333333	0.0862222222222222
FR240_Men_2_4_GCTAAG	-6.12215579099973	-0.153987763447295	0	0.3188	0.179037037037037
FR240_Men_2_4_GCTCTA	-1.87814987249692	2.38221037574338	0.151666666666667	0.151666666666667	0.169703703703704
FR240_Men_2_4_GCTTAC	-5.57209170408567	0.274461271243562	0.159066666666667	0.3168	0
FR240_Men_2_4_GCTTCA	-0.420577918961844	2.21004140563535	0.1536	0.1536	0
FR240_Men_2_4_GGAATC	-3.76853025503477	1.99087536521481	0.4908	0.1956	0.166666666666667
FR240_Men_2_4_GGACAA	1.47123753480593	0.926464440303315	0.147933333333333	0.147933333333333	0.0841111111111111
FR240_Men_2_4_GGATAC	-2.40247953481992	2.64798176475095	153	153	0
FR240_Men_2_4_GGATCA	-2.21226299352964	1.89120829291867	0.462333333333333	0	0.173407407407407
FR240_Men_2_4_GGCTTA	-4.11530173368772	0.885190846400727	0.177066666666667	0	0.100296296296296
FR240_Men_2_4_GGTAAC	-4.15609610624631	1.16371333785581	0.147133333333333	0.195733333333333	0.110666666666667
FR240_Men_2_4_GGTAGA	-1.17326438970884	1.97210729308652	0.35	0.175666666666667	0.0995185185185186
FR240_Men_2_4_GGTATG	1.01662313394229	2.32453954406308	0.292666666666667	147	0.0835925925925926
FR240_Men_2_4_GGTGTA	-3.32306159086545	1.90874993987607	0.180266666666667	0	0.102074074074074
FR240_Men_2_4_GGTTAG	-0.220161354020437	2.41137564368771	0.178533333333333	0.1988	0.110888888888889
FR240_Men_2_4_GTAACC	-5.06420577116331	1.07165968604611	162	0.322666666666667	0.091925925925926
FR240_Men_2_4_GTACAG	-1.57218134947141	3.27755129523801	0.321466666666667	0.321466666666667	0.0915925925925926
FR240_Men_2_4_GTACCA	-3.92589152403196	1.10399401374387	0.465933333333333	0.311066666666667	0.0887037037037037
FR240_Men_2_4_GTACTC	-4.71885598249753	0.743360640483369	0.2984	0.2984	0.167703703703704
FR240_Men_2_4_GTATCG	-1.11214614458402	3.05319702811765	0.149666666666667	0.149666666666667	0.110851851851852
FR240_Men_2_4_GTATGC	0.374682719036737	1.76799190230893	0	0.151866666666667	0.169925925925926
FR240_Men_2_4_GTCTCA	-0.383449410870871	3.06866562552976	0.315466666666667	0.315466666666667	0.177185185185185
FR240_Men_2_4_GTGAAG	-2.52759182997068	2.50442278571652	0.457333333333333	0.457333333333333	0.19562962962963
FR240_Men_2_4_GTGACA	0.658823007866541	2.28568661399411	0.1534	0.1534	0.17162962962963
FR240_Men_2_4_GTGATC	-1.07375050134977	2.65402901359128	0.152133333333333	0	0
FR240_Men_2_4_GTGGAA	-2.65649235792478	2.19557106681394	0	0.3104	0.17437037037037
FR240_Men_2_4_GTTAGG	0.240338051840464	2.72057259269284	0.1798	0.1798	0.200962962962963
FR240_Men_2_4_GTTGAG	-1.85350084848722	2.5836683530383	0	0.173866666666667	0
FR240_Men_2_4_TAACGG	-0.785554712489447	3.24055397697019	0.1574	0.1574	0.0893703703703703
FR240_Men_2_4_TACAGG	-3.34847176618894	1.55145824142026	0.294266666666667	0.1478	0.165407407407407
FR240_Men_2_4_TACCAC	-6.35767043180784	1.00216686912106	0.1794	0.1794	0.101592592592593
FR240_Men_2_4_TACCGA	-5.93995345182737	0.895875813441743	0	0.171733333333333	0
FR240_Men_2_4_TACGCA	0.477033788487116	2.63888037391232	0.160133333333333	0.160133333333333	0
FR240_Men_2_4_TACTCC	-6.12592614240964	0.773277642207612	0.341866666666667	0.195666666666667	0
FR240_Men_2_4_TAGCTC	-0.230791820064386	1.82555568404721	0	0	0
FR240_Men_2_4_TAGGAC	0.428575987145105	2.03472578712033	0	0.151466666666667	0.0860740740740741
FR240_Men_2_4_TAGTGG	0.64341180972735	0.461252691226472	0.176666666666667	0	0.100074074074074
FR240_Men_2_4_TATCCG	-2.11581361837705	2.79708445258664	0.294666666666667	0.294666666666667	0.0841481481481482
FR240_Men_2_4_TATCGC	-1.83222568579038	3.15431225486325	0	0.194733333333333	0
FR240_Men_2_4_TCAACG	2.36835538797061	1.33751738257932	0	0	0.110259259259259
FR240_Men_2_4_TCACAG	-1.83966446466764	2.90005648322629	0.465333333333333	0.310666666666667	0.0885925925925926
FR240_Men_2_4_TCATCC	-2.91143572874387	2.56940853782224	0.162333333333333	0.1946	0
FR240_Men_2_4_TCCGAA	-4.54825699873289	0.961255194621553	0	0.3064	0
FR240_Men_2_4_TCTAGG	-3.49965966291746	1.6099134702258	0.441733333333333	0.195866666666667	0.112296296296296
FR240_Men_2_4_TCTTGC	-0.611853396371206	2.00760519691037	0.149333333333333	0	0
FR240_Men_2_4_TGAACC	0.851191694065729	2.32951700873898	0	0.194333333333333	0.109888888888889
FR240_Men_2_4_TGAAGG	-1.41737783499082	2.75067103095578	0	0.350666666666667	0.110925925925926
FR240_Men_2_4_TGAGGA	-1.78279579229673	2.36024868674802	0.2952	0.148266666666667	0.110518518518519
FR240_Men_2_4_TGATCG	-2.65109336920103	2.25038993545102	0.307466666666667	0	0.0877037037037037
FR240_Men_2_4_TGCAAC	-3.56015575476011	1.25025117583798	0.155133333333333	0.308933333333333	0
FR240_Men_2_4_TGCAGA	-5.13975346632322	0.598792197185029	0.3372	0	0.0959629629629629
FR240_Men_2_4_TGGTGA	-0.0860314386339989	2.65079128928708	0	0	166
FR240_Men_2_4_TGTACG	-6.1016837412866	0.561376931148042	0	0.146333333333333	0
FR240_Men_2_4_TGTCGA	-5.13377631254514	0.40330970473813	0	0.1598	0.110407407407407
FR240_Men_2_4_TGTCTG	-3.73286045141538	1.31752026267575	0.371866666666667	0.175666666666667	0.0995185185185186
FR240_Men_2_4_TGTTCC	-1.05658478088697	1.612343432384	0	0.1568	0
FR240_Men_2_4_TGTTGG	-0.286444207504591	2.13492596335935	0.180333333333333	0.180333333333333	0.102111111111111
FR240_Men_2_4_TTACGC	-4.32493079252561	1.19481766410397	0	0.301333333333333	0
FR240_Men_2_4_TTCACC	-5.68112910337766	0.151912929492463	0.313733333333333	0.355066666666667	0.0894444444444444
FR240_Men_2_4_TTCCAG	-3.8887189681085	1.55951035209226	0.197133333333333	0.147666666666667	0.165259259259259
FR240_Men_2_4_TTCGAC	-4.04408085890134	1.07306897826718	0.196133333333333	0.312533333333333	0.175555555555556
FR240_Men_2_4_TTCTCG	0.607303733154932	1.10673058219479	0	0	0.0841111111111111
FR240_Men_2_4_TTGCAC	-4.14604104109128	0.672336937861909	0.292266666666667	0.292266666666667	0
FR240_Men_2_4_TTGCGA	2.12385332040469	1.04467785544919	0.150933333333333	0.1962	0.0857777777777777
FR240_Men_2_4_TTGCTG	-5.27831757612546	0.412524344401826	0	0.346266666666667	0.0984814814814815
FR240_Men_2_4_TTGGCA	-0.355479976013502	2.59348833747434	0	0.177533333333333	0.100555555555556
FR240_Men_2_4_TTGGTC	-2.60929549284299	2.25743925757932	0.181733333333333	0.197133333333333	0
FR240_Men_2_4_TTGTGC	-0.994112616256079	2.78702795692014	0	0.153066666666667	0
FR742_Men_1_3_AACACC	-1.57958829946836	2.58048594184445	0	0	0
FR742_Men_1_3_AACCTC	-4.72506583280881	0.730170132594575	0.194466666666667	0.3304	0.292777777777778
FR742_Men_1_3_AACTGG	0.171580905243555	2.85219395347165	0.353533333333333	0.155866666666667	0.0885185185185186
FR742_Men_1_3_AAGCAC	-0.94301397152265	3.25347626395749	0.168066666666667	0.168066666666667	0.110259259259259
FR742_Men_1_3_AAGCCA	0.294865841194788	1.86156094260739	0.305866666666667	0.1536	0.0872592592592593
FR742_Men_1_3_AAGGTG	0.443963224217096	1.15184533782529	0.179933333333333	0	0.101888888888889
FR742_Men_1_3_AAGTGC	-5.16229641981443	0.681050183253755	0.3128	0.157066666666667	0.175703703703704
FR742_Men_1_3_ACAAGC	-1.63498008795103	3.29852831550168	0	0.160066666666667	0.179037037037037
FR742_Men_1_3_ACAGAC	0.130612159296671	3.35827839561032	0	0.173733333333333	0
FR742_Men_1_3_ACAGGA	-6.4072290713342	0.0515254754595653	0	0.175333333333333	0
FR742_Men_1_3_ACCAGA	-4.759047156051	1.50000012107419	0	0	0
FR742_Men_1_3_ACCATG	-5.84754336424192	-0.165150163692962	0.169466666666667	0.169466666666667	0
FR742_Men_1_3_ACGGTA	1.76577317170779	1.2618020791583	149	0	0.0847037037037037
FR742_Men_1_3_ACGTAC	-1.0800213868173	3.28369772620725	0.3594	165	0.0935925925925926
FR742_Men_1_3_ACGTGA	-5.06541121549924	1.09427392669248	0.332933333333333	0.195333333333333	0.0947777777777777
FR742_Men_1_3_ACTCAC	-4.76592267103513	2.17667329497861	0.173866666666667	0	0.111074074074074
FR742_Men_1_3_ACTTCG	0.230539376064936	1.89399707503842	0.154333333333333	0	0.0876666666666667
FR742_Men_1_3_AGAACG	-2.9014393145593	2.93408644385861	0.163333333333333	0	0
FR742_Men_1_3_AGACAG	-0.394964253381094	3.38881409354733	0.5502	0.161933333333333	0.0918888888888889
FR742_Men_1_3_AGACTC	-5.06701338835081	0.800531985240449	0.340666666666667	0.340666666666667	0
FR742_Men_1_3_AGATGC	-3.18772066183408	1.88723695464658	0.153866666666667	0.458933333333333	0.0874074074074074
FR742_Men_1_3_AGCGAA	0.942921037003199	1.22330892272519	0.307733333333333	0	0.195740740740741
FR742_Men_1_3_AGCTAG	-1.42749715395292	1.82329642959165	0.162533333333333	0.195333333333333	0.181777777777778
FR742_Men_1_3_AGCTTC	-5.97875941343625	-0.159947035831939	164	164	0
FR742_Men_1_3_AGGAAG	-5.61175120420774	0.718892695384492	0.471333333333333	0.314666666666667	0
FR742_Men_1_3_AGGACA	1.49113904885928	1.5939267892413	0.160533333333333	0	0.0911111111111111
FR742_Men_1_3_AGGATC	-0.943728988841375	2.3056195992999	0	0.1582	0.176962962962963
FR742_Men_1_3_AGGCTA	-0.0548567304762211	2.72571337409543	0.1502	0.299066666666667	0.0853703703703703
FR742_Men_1_3_AGTACC	-5.02261126585325	0.299583198504914	0.174733333333333	0.348133333333333	99
FR742_Men_1_3_AGTAGG	-1.40290451593717	2.68652641959714	0.151266666666667	0	0
FR742_Men_1_3_AGTGCA	0.767780656143824	0.634099127727021	0.462933333333333	0	0
FR742_Men_1_3_ATACGG	-1.12930703707059	3.26429569907712	0.160133333333333	0.160133333333333	0.0908888888888889
FR742_Men_1_3_ATCACG	-5.53565323896726	0.0218226928286449	0	0.172733333333333	0.206037037037037
FR742_Men_1_3_ATCAGC	-4.86707032270749	1.53833282180356	0	0	0
FR742_Men_1_3_ATCCAC	-4.00129998274167	1.87311804481076	0.3532	0.198466666666667	0
FR742_Men_1_3_ATCCGA	-5.47328341551145	0.592929484324922	0.335733333333333	0.3896	0.110518518518519
FR742_Men_1_3_ATCGCA	1.1845289414374	1.76576936431455	0.3532	0.3726	0.100407407407407
FR742_Men_1_3_ATCGTG	0.465307051464716	2.18498003669309	153	0	0.110666666666667
FR742_Men_1_3_ATCTCC	-3.90190423078855	1.89386236854123	0.178266666666667	0	0.100962962962963
FR742_Men_1_3_ATGAGG	-0.377369379475912	1.99478376098203	0	0	0.0915185185185186
FR742_Men_1_3_ATGCAG	-4.18984664030393	2.30222928710507	318	0	0
FR742_Men_1_3_ATGCTC	-0.286865776255926	2.95484698005246	0.3352	0	0
FR742_Men_1_3_ATGGAC	-3.67528927870115	1.07893812842893	0.1608	0.1608	0.0912592592592593
FR742_Men_1_3_ATGTCG	-0.655920868590673	2.40843713470029	0	0	0
FR742_Men_1_3_ATTCGC	-1.48112261839231	3.1969610471301	0.153866666666667	0.153866666666667	0.0874074074074074
FR742_Men_1_3_ATTGCG	0.809968525692621	1.58160126395749	0.150666666666667	0	0.0856296296296296
FR742_Men_1_3_CAATGC	0.470831150337854	2.00803625770139	0.161266666666667	0.161266666666667	0.0915185185185186
FR742_Men_1_3_CACCAA	0.444711739346186	3.13608038611936	0	0.197066666666667	0.101148148148148
FR742_Men_1_3_CACGTA	0.621472293659845	1.80754673667478	0.168533333333333	0.168533333333333	0.110703703703704
FR742_Men_1_3_CACTCA	-4.41793263502439	1.86975395865964	0.1724	0	0.0977037037037037
FR742_Men_1_3_CACTTC	1.14839004926364	2.56304323859738	0.317333333333333	0.159333333333333	0.0904444444444444
FR742_Men_1_3_CAGAAG	0.610287482067743	1.58276546187924	0	0	0.166888888888889
FR742_Men_1_3_CAGGAA	0.856245035454432	1.34748470969724	0.319333333333333	0.160333333333333	91
FR742_Men_1_3_CATGCA	-5.36283600874265	0.0514926929049389	0.156533333333333	0.311733333333333	0.175111111111111
FR742_Men_1_3_CATGTC	-3.58916128225645	1.26982009597348	0	0.3666	0.0971851851851852
FR742_Men_1_3_CATTGG	-0.620221560672125	2.45241606421994	0.2972	0	0.167037037037037
FR742_Men_1_3_CCAATC	-5.51214659757932	1.1770828980975	0.343333333333333	0	0
FR742_Men_1_3_CCAGTA	-6.50361455030759	-0.199591277164946	173	173	0
FR742_Men_1_3_CCATAG	0.510274881645838	1.53866374679135	0.473933333333333	0.158866666666667	0
FR742_Men_1_3_CCGATA	2.29762184075991	0.485684754329194	0.173733333333333	0	0
FR742_Men_1_3_CCTACA	-5.40739405699094	1.54544055648374	0.173733333333333	0.173733333333333	0
FR742_Men_1_3_CCTATG	-3.65363419599851	2.27398860641049	0	0	0.0949629629629629
FR742_Men_1_3_CCTGAA	-4.53456748075803	1.49021852202939	166	0	0.18562962962963
FR742_Men_1_3_CCTTGA	-5.83559716291746	0.193808199840058	0.171066666666667	0.171066666666667	0.191259259259259
FR742_Men_1_3_CGAACA	-4.8759208972009	0.539500119166841	0.175466666666667	0.175466666666667	0.0994074074074074
FR742_Men_1_3_CGATTG	-5.53250992842039	0.533716561274995	0.196266666666667	0.301466666666667	0
FR742_Men_1_3_CGCATA	-3.97861850805601	1.08001339622067	0.174066666666667	0.5424	0.194592592592593
FR742_Men_1_3_CGCTAA	-4.3218494708093	1.75135410018491	0.176933333333333	0.176933333333333	0.100222222222222
FR742_Men_1_3_CGGTTA	-0.67517585106214	2.75781452842282	0	0	0
FR742_Men_1_3_CGTAAG	-0.961616104319891	2.03342426009702	0	0	0.195703703703704
FR742_Men_1_3_CGTCTA	-0.60818908162435	1.95308363624143	0	0	0.0927407407407408
FR742_Men_1_3_CGTTAC	0.369727844521204	1.56460797973203	0	0.1498	0.0851481481481482
FR742_Men_1_3_CGTTCA	-3.80336010999998	1.35834992118405	0.1654	0.1654	0.203296296296296
FR742_Men_1_3_CTAACG	0.936698669716516	1.91184055991696	0.335866666666667	0	0.188518518518519
FR742_Men_1_3_CTAAGC	-6.22170603819211	0.350362302737703	0	0.1708	0
FR742_Men_1_3_CTAGAC	1.407825226113	2.34035289474057	0.1704	0.1704	0.112037037037037
FR742_Men_1_3_CTAGGA	-4.36789858885129	1.87448537536191	0	0	0.0945925925925926
FR742_Men_1_3_CTAGTG	-0.946491962149939	2.07789886184262	0.1538	0.1538	0.111074074074074
FR742_Men_1_3_CTATCC	0.66271900586764	2.9057332295947	0.169466666666667	0.169466666666667	0
FR742_Men_1_3_CTCAGA	-5.79773486204465	0.36261248775052	0	0.1958	0.0966296296296296
FR742_Men_1_3_CTCATG	0.222278768345514	2.02564680762814	0.464133333333333	0.1556	0
FR742_Men_1_3_CTCGAA	-4.16720641203245	2.2639867085986	0.182266666666667	0.182266666666667	0.112148148148148
FR742_Men_1_3_CTGCTA	1.36556910924594	0.936102511363496	0.150866666666667	0	0.0857407407407408
FR742_Men_1_3_CTGTTG	-1.28208458967527	2.72716772742795	0.443133333333333	0	0.166296296296296
FR742_Men_1_3_CTTCGA	-0.743366842940649	2.45260632224606	338	0	0.0961851851851852
FR742_Men_1_3_GAAGAC	-6.29276812620481	-0.263261673969756	0.490933333333333	0.327733333333333	0.110222222222222
FR742_Men_1_3_GAAGGA	-1.32141185350736	3.43317377753781	166	0.358933333333333	0.109851851851852
FR742_Men_1_3_GAATCC	-5.66771328993162	0.582516314464082	0	0.1736	0
FR742_Men_1_3_GAATGG	-0.0750120485576001	2.21579444594907	0.151733333333333	0	0.253333333333333
FR742_Men_1_3_GACAAC	1.08996760301272	1.65279758163022	0.162666666666667	0	0.0922962962962963
FR742_Men_1_3_GACAGA	-4.46656430311521	1.9288102407031	0.549466666666667	0	0
FR742_Men_1_3_GAGCAA	1.68630194120089	1.52509463019895	0.320533333333333	0	0.0913333333333334
FR742_Men_1_3_GAGGTA	-0.485245173648199	1.79095328040646	0.149933333333333	0	0
FR742_Men_1_3_GAGTGA	-5.62101233549436	0.0608989018969432	0.153666666666667	306	0.171925925925926
FR742_Men_1_3_GATACG	0.0553042685238513	2.00110042281674	0.298133333333333	0	0.0851111111111111
FR742_Men_1_3_GATCGA	-5.30278218336423	0.795068861918916	0	0.173733333333333	0.0984444444444444
FR742_Men_1_3_GATCTG	-0.483279561475119	2.62309658713864	0.292666666666667	147	111
FR742_Men_1_3_GATTGC	-0.0816094855221119	2.47883308120297	0.297333333333333	0	0
FR742_Men_1_3_GCAACA	-4.07914817877134	2.19932043738889	0	0	0
FR742_Men_1_3_GCAATG	-0.998380070403418	2.52780592628049	0.305066666666667	0.1532	0.171407407407407
FR742_Men_1_3_GCATGA	0.823299402519861	2.74590027518796	0	0.323466666666667	0.0921481481481482
FR742_Men_1_3_GCATTC	-3.42974031515439	1.49429404922055	0.161266666666667	0.355466666666667	0.0915185185185186
FR742_Men_1_3_GCCATA	-3.55254686422666	2.03658163734006	0.319733333333333	0.160533333333333	0
FR742_Men_1_3_GCGTTA	-2.01529276914915	2.3762184400134	0	0.310666666666667	0.174518518518519
FR742_Men_1_3_GCTAAG	-4.36337006635984	1.34241783805417	0.322666666666667	162	0.091925925925926
FR742_Men_1_3_GCTCTA	0.789379948898951	0.716981293635835	0	0.155066666666667	0.0880740740740741
FR742_Men_1_3_GCTTAC	1.03845464639346	2.7249528188281	0.160733333333333	0.195133333333333	0.0912222222222222
FR742_Men_1_3_GCTTCA	-0.666617816165289	2.07531178184079	0	0	0.200444444444444
FR742_Men_1_3_GGAATC	0.731000417992273	2.04156267829465	0	0.1538	0
FR742_Men_1_3_GGACAA	0.671753639504114	2.34511149116086	0	0	0
FR742_Men_1_3_GGATAC	-1.06911218710264	3.18167078681516	0	0.351733333333333	0
FR742_Men_1_3_GGATCA	-0.90649098701795	2.24679172225522	0	0	0.0904814814814815
FR742_Men_1_3_GGCTTA	0.0711552297321948	1.85109389014768	0.297066666666667	0	0
FR742_Men_1_3_GGTAAC	1.20984863691012	1.61353290267514	0.455333333333333	0.152666666666667	0
FR742_Men_1_3_GGTAGA	-0.345252116993269	2.26569879241513	0	0	0.0885555555555556
FR742_Men_1_3_GGTATG	0.322893316075006	2.27077233977841	0.150266666666667	0	0.193592592592593
FR742_Men_1_3_GGTGTA	-1.80713761396726	2.84872543998288	0	0.1838	0.104037037037037
FR742_Men_1_3_GGTTAG	-1.17197609491666	1.62609827704953	0.7272	0	0
FR742_Men_1_3_GTAACC	0.43536418132464	1.32899272628354	0.1682	0	0.110111111111111
FR742_Men_1_3_GTACCA	-3.5042876059564	1.43959105201291	0.1618	0.322266666666667	0.110444444444444
FR742_Men_1_3_GTACTC	0.874318355843225	1.81047022529172	0.159933333333333	0	0.178888888888889
FR742_Men_1_3_GTATCG	-2.602801686004	1.56585014052915	0	0	0.171037037037037
FR742_Men_1_3_GTCTCA	0.717645222469965	1.89295089431333	0.356066666666667	0.161866666666667	0.181037037037037
FR742_Men_1_3_GTGAAG	-3.69022453375181	1.07846081443356	0.467933333333333	0.156866666666667	0.111148148148148
FR742_Men_1_3_GTGACA	-0.828372424319586	2.78392708488034	0.159466666666667	0	0.17837037037037
FR742_Men_1_3_GTGATC	1.33913123063723	1.89144766517209	0	0	0.0846666666666667
FR742_Men_1_3_GTGGAA	-0.138247322607985	1.9595330972247	0.150066666666667	0	0.0852962962962963
FR742_Men_1_3_GTTAGG	-0.818915670588812	2.63364851661252	0	0.3776	0.103185185185185
FR742_Men_1_3_GTTGAG	-1.97660363264402	1.79345572181271	347	0	0
FR742_Men_1_3_TAACGG	-1.62731767244657	2.40180623717832	0.326666666666667	0.1944	0.183407407407407
FR742_Men_1_3_TACAGG	-2.10915792532285	1.8627313394122	0.301333333333333	0	86
FR742_Men_1_3_TACCAC	-6.47527325697263	-0.491089938206206	0.180866666666667	0.3604	0
FR742_Men_1_3_TACCGA	-6.34277356214841	-0.443292854351531	0	0.349066666666667	0.0992592592592593
FR742_Men_1_3_TACGCA	-1.14277780599912	1.78716910071896	0.1626	0.1626	0.110407407407407
FR742_Men_1_3_TACTCC	-4.58372843809446	1.02329433150815	0.175866666666667	0.3504	0.196592592592593
FR742_Men_1_3_TAGCTC	0.144916737600962	0.781067492442598	0	0	0.0845925925925926
FR742_Men_1_3_TAGGAC	0.559722537323633	2.78474056907224	0.295733333333333	0	0
FR742_Men_1_3_TAGTGG	-4.91066182203611	0.718057038264741	0	0.148533333333333	0
FR742_Men_1_3_TATCCG	0.486920053288141	1.6163078565173	0.148333333333333	0.148333333333333	111
FR742_Men_1_3_TATCGC	-5.85010874815305	0.420425178485383	0	0.166933333333333	0.0946666666666667
FR742_Men_1_3_TCAACG	-0.0502801144870129	1.77939808555173	0	0.3324	0.11
FR742_Men_1_3_TCACAG	-0.543384527638754	2.04585111327695	0.195133333333333	0.1612	0.0914814814814815
FR742_Men_1_3_TCATCC	-4.85042489118894	1.14077174850034	0.332266666666667	0.1668	0.278444444444444
FR742_Men_1_3_TCCGAA	-4.80190194197019	0.550275208430757	0.318533333333333	0.318533333333333	0.178888888888889
FR742_Men_1_3_TCTAGG	-0.569954817965826	2.61540806479978	0.310666666666667	156	0
FR742_Men_1_3_TCTTGC	-4.52881014890989	0.649638297038545	0.152666666666667	304	0.0867407407407408
FR742_Men_1_3_TGAACC	-5.96123183317502	-0.130439875645171	0	0.3352	0.0954074074074074
FR742_Men_1_3_TGAAGG	-2.02056122370084	2.50142634101437	0	0.300533333333333	0.0857777777777777
FR742_Men_1_3_TGAGGA	-1.16661179609617	2.12380349822568	0.300666666666667	0	0
FR742_Men_1_3_TGATCG	-0.301877146437964	2.10026514716672	0.159333333333333	0.159333333333333	0.178222222222222
FR742_Men_1_3_TGCAAC	-2.11186934061368	3.07915032096433	0.1602	0.1602	0.090925925925926
FR742_Men_1_3_TGGTGA	-0.589525645449957	1.69710838981198	148	0	0.0841481481481482
FR742_Men_1_3_TGTACG	-0.724219744876226	2.94518482871579	0.148066666666667	0.148066666666667	0.0841851851851851
FR742_Men_1_3_TGTCGA	0.248172635361353	3.2354484815173	0.1628	0	0.0923703703703703
FR742_Men_1_3_TGTCTG	-1.86723447389921	2.12417471595334	0	0	0.0861111111111111
FR742_Men_1_3_TGTTCC	0.0712868665901813	1.53708303161191	0.150333333333333	0.299333333333333	0.0854444444444444
FR742_Men_1_3_TGTTGG	-3.49809110708555	1.67123568244504	0.178733333333333	0	0.110925925925926
FR742_Men_1_3_TTACGC	1.06720327787081	2.18630469031857	0.159733333333333	0.159733333333333	0
FR742_Men_1_3_TTCACC	0.851836437508265	1.9311398286395	0.162066666666667	0	0.181259259259259
FR742_Men_1_3_TTCCAG	-0.925794249251684	1.8744295854144	0.1558	0.1558	0.0884814814814815
FR742_Men_1_3_TTCGAC	-0.979475980475744	3.20221388526486	0.674533333333333	0.161066666666667	0.0914074074074074
FR742_Men_1_3_TTCTCG	0.511582428738276	2.17364967055844	0.297333333333333	0.196066666666667	0.0848888888888889
FR742_Men_1_3_TTGCAC	1.28865682534854	1.99258530326413	0.305333333333333	0.153333333333333	0.112407407407407
FR742_Men_1_3_TTGCGA	-0.704526131823858	2.28785240836667	0.157533333333333	0	0.0894444444444444
FR742_Men_1_3_TTGCTG	0.204867029711405	2.14017808623837	0	0.1504	0.0854814814814815
FR742_Men_1_3_TTGGAG	-0.215373104289373	2.41716516204404	0.1782	0.1782	0
FR742_Men_1_3_TTGGCA	0.434768492504755	2.40835058875607	0	0	0.0874444444444444
FR742_Men_1_3_TTGGTC	-1.48910904474576	2.34061396308469	0	0.175333333333333	0.0993333333333334
FR742_Men_1_3_TTGTGC	-0.472728913501104	2.40868151374387	0.15	0.15	0
FR742_Men_2_4_AACACC	-4.74469006605466	1.85014498420285	0.338533333333333	0	0.0963333333333334
FR742_Men_2_4_AACCTC	-6.3621269518884	-0.367291806263457	0.158933333333333	0.316533333333333	0.177777777777778
FR742_Men_2_4_AACGAG	-0.249915299788317	3.12224781699704	0	0.146733333333333	0.164222222222222
FR742_Men_2_4_AACTGG	-5.28941262312253	0.575936200099458	0.148666666666667	0.343533333333333	0.0845185185185185
FR742_Men_2_4_AAGCAC	0.622031742855707	2.76011097617673	0.317466666666667	0	0
FR742_Men_2_4_AAGCCA	-1.74524045534452	2.39057195373105	0	0.149933333333333	0
FR742_Men_2_4_AAGTGC	-3.05105770178159	2.78598320670651	0.195733333333333	0.195733333333333	0.192888888888889
FR742_Men_2_4_ACAAGC	-0.839146500304541	1.91828715987729	0.3032	0.152266666666667	0
FR742_Men_2_4_ACAGAC	0.238385165259043	2.33829367347287	0.166533333333333	0	0.0944444444444444
FR742_Men_2_4_ACAGGA	-5.98687995024045	-0.317393777889739	0.168533333333333	0.168533333333333	0.0955555555555555
FR742_Men_2_4_ACAGTG	-3.95277941770872	1.00156319327878	0.1492	0.1492	0.0848148148148148
FR742_Men_2_4_ACATGG	-4.40885079450925	1.17252576537656	0.313866666666667	0.1576	0.176296296296296
FR742_Men_2_4_ACCAAC	-6.27200759001096	1.17110860534238	0	0.181733333333333	0
FR742_Men_2_4_ACCAGA	0.0394565259663257	3.35711777396726	0	0.177866666666667	0.198814814814815
FR742_Men_2_4_ACCATG	-5.70322049208005	0.536170126872529	0.156866666666667	0	0
FR742_Men_2_4_ACGGTA	0.739114696308771	1.22011268325375	0	0	0
FR742_Men_2_4_ACGTAC	-2.86596787519773	1.92332303710507	0.1578	0.1578	0
FR742_Men_2_4_ACGTGA	-0.768951540664038	3.31680023856687	0.156066666666667	0.195666666666667	0.174592592592593
FR742_Men_2_4_ACGTTG	-2.40710104055723	2.94495928473996	0.195066666666667	0.160866666666667	0.0912962962962963
FR742_Men_2_4_ACTCAC	-6.27978814192136	0.429082872348298	0	0.327333333333333	0
FR742_Men_2_4_ACTCGA	1.99724041871707	0.945965887980928	0.175133333333333	0	0.195777777777778
FR742_Men_2_4_ACTCTG	0.164985412880579	1.80330503173398	0.331466666666667	0	0.0943703703703703
FR742_Men_2_4_ACTTCG	-1.23298037596067	2.43209850974606	0.1494	0.1494	0.167185185185185
FR742_Men_2_4_AGAACG	-4.20440733976682	0.836169125514497	0.458733333333333	0.306266666666667	0
FR742_Men_2_4_AGACAG	-0.04918855972608	1.86792862601804	0.1534	0.1534	0.279777777777778
FR742_Men_2_4_AGACTC	0.244364882036844	2.27229535766171	0.163533333333333	0.163533333333333	0.200222222222222
FR742_Men_2_4_AGATGC	-2.090630059913	1.85975730605649	0	0	0.0844444444444444
FR742_Men_2_4_AGCGAA	-0.920058434680304	1.10113942809628	0	0.153533333333333	0.171777777777778
FR742_Men_2_4_AGCTAG	-4.88981020994504	0.794287802653779	0.151733333333333	0.497133333333333	0.169777777777778
FR742_Men_2_4_AGCTCA	-5.53824008055051	0.165290119128694	0.159866666666667	0.3184	0.178814814814815
FR742_Men_2_4_AGCTTC	-3.48704970426877	1.8743234891467	0.3056	0.153466666666667	0
FR742_Men_2_4_AGGAAG	-2.82259023733457	2.10720098205136	0.295866666666667	0.295866666666667	0.0844814814814815
FR742_Men_2_4_AGGACA	-0.593145077899298	3.02444231696652	0.155333333333333	0	0.173777777777778
FR742_Men_2_4_AGGATC	-0.812538390830359	1.66520536132382	0	0	0.0844074074074074
FR742_Men_2_4_AGGCTA	-1.60792136736234	2.1966792363696	0	0.182133333333333	0.203555555555556
FR742_Men_2_4_AGTACC	-3.93296802587827	1.59779107757138	0	0.326533333333333	0
FR742_Men_2_4_AGTAGG	-3.10828269071897	1.47633874602841	0	0.1762	0.208518518518519
FR742_Men_2_4_AGTGCA	-1.76990616865476	2.94150603004025	0.195266666666667	0	0.110407407407407
FR742_Men_2_4_ATACGG	-0.771557753756842	2.09623444266843	0.149466666666667	0	0
FR742_Men_2_4_ATCACG	-1.65007448740323	2.75285494514035	0.158666666666667	0.158666666666667	0.0900740740740741
FR742_Men_2_4_ATCAGC	0.195451462790171	2.07721078582333	0.1508	0	0.0857037037037037
FR742_Men_2_4_ATCCAC	1.40425633840243	1.39995777793454	0.332533333333333	0	0.186666666666667
FR742_Men_2_4_ATCCGA	-5.45958149977048	1.18353688903378	0	0.3164	0.0901851851851851
FR742_Men_2_4_ATCGCA	-0.316552644446692	1.99724233336972	0	0.194933333333333	0
FR742_Men_2_4_ATCGTG	0.201567316576639	2.40107810683774	0	0	0.101518518518519
FR742_Men_2_4_ATCTCC	-4.92066157408079	1.22888124175595	0.169266666666667	0.3372	0.0959629629629629
FR742_Men_2_4_ATGACC	-1.28722441740354	2.29333102889584	0.342533333333333	0	0
FR742_Men_2_4_ATGAGG	-2.87937605924924	1.62376177497434	0.177933333333333	0.177933333333333	0.110962962962963
FR742_Men_2_4_ATGCAG	-2.86857975073179	1.98107803054379	0	0.297733333333333	85
FR742_Men_2_4_ATGCTC	0.952475542351404	2.03550756164121	0	0	0.0898888888888889
FR742_Men_2_4_ATGGAC	0.0224278216807041	2.07015454955625	0.297466666666667	0	0.110925925925926
FR742_Men_2_4_ATGTCG	0.870958322807947	1.22817743011044	0.297333333333333	0	0
FR742_Men_2_4_ATTCGC	-1.58979797907194	2.04462015815305	0	0.440333333333333	0.083962962962963
FR742_Men_2_4_ATTGCG	-0.94408476896604	1.780382992702	0	0	0
FR742_Men_2_4_CAATGC	-0.409165447429022	2.1509405393176	0.153666666666667	0.153666666666667	0.111185185185185
FR742_Men_2_4_CACCAA	-4.78025401182493	1.71861803718137	0.169333333333333	0	0.189333333333333
FR742_Men_2_4_CACGTA	-5.8324605280908	-0.266894219440947	0	0.3136	0
FR742_Men_2_4_CACTCA	-4.76673043318113	1.25336277671384	0.323733333333333	0.162533333333333	0.0922222222222222
FR742_Men_2_4_CACTTC	-1.89727390356382	2.50172245688962	0	0.1492	0
FR742_Men_2_4_CAGAAG	0.799461001679102	1.02395236678647	0.178866666666667	0	0.101296296296296
FR742_Men_2_4_CAGGAA	-3.81525528974851	1.96693027205991	0.298133333333333	0.196466666666667	0
FR742_Men_2_4_CATGCA	-1.60012519903501	2.4199835080676	0	0	0.167407407407407
FR742_Men_2_4_CATGTC	-2.93862164564451	2.3957451600604	0.1772	0.1772	0
FR742_Men_2_4_CATTGG	-2.38251531668027	1.71653521247434	0	0.1802	0.102037037037037
FR742_Men_2_4_CCAATC	-1.86517370291074	3.02770483680295	0	0.162466666666667	0.0921851851851851
FR742_Men_2_4_CCACAA	-6.13909113951047	-0.466120718044768	0.164333333333333	0.490333333333333	0
FR742_Men_2_4_CCAGTA	0.64600198917071	1.41937339492368	0.160133333333333	0	0.0908888888888889
FR742_Men_2_4_CCATAG	0.452083284184137	1.93904340453671	0.148466666666667	0.2956	0
FR742_Men_2_4_CCATCA	-6.18405688352903	-0.465521810574065	0.179866666666667	0	0
FR742_Men_2_4_CCGATA	0.706936234757105	1.99865734763669	0	0.1624	0.0921481481481482
FR742_Men_2_4_CCGTAA	0.00717268340269656	2.43215525336789	0	0	0.200407407407407
FR742_Men_2_4_CCTACA	-1.4499183947595	3.21887362189816	0.160666666666667	0.3542	0.0911851851851851
FR742_Men_2_4_CCTATG	-3.58469927854856	1.73449075408505	0.313333333333333	0	0.0893333333333334
FR742_Men_2_4_CCTGAA	-0.499786680415472	3.11155140586423	0.1568	0.1568	0.089037037037037
FR742_Men_2_4_CCTTGA	-4.31876242704709	1.57317650504636	0.160533333333333	0	0.0911111111111111
FR742_Men_2_4_CGAACA	-6.23187363691648	-0.304942844433318	0	0.522666666666667	0.0938148148148148
FR742_Men_2_4_CGATGA	-0.846861308291754	3.23039543815183	0.328133333333333	0.1948	0.200925925925926
FR742_Men_2_4_CGATTG	-1.26710367746671	2.17998588271665	0	0.1802	0.102037037037037
FR742_Men_2_4_CGCATA	-1.99744511194547	3.03199589438962	0.161266666666667	0.3212	0
FR742_Men_2_4_CGCTAA	-1.35190010614713	3.17495167441892	0.164733333333333	0.164733333333333	0.20137037037037
FR742_Men_2_4_CGGTTA	-5.95284092970212	0.0224423427157299	0	0.176266666666667	0.0998518518518519
FR742_Men_2_4_CGTAAG	-1.25549924917539	2.24467146583127	0.1488	0	0.0845925925925926
FR742_Men_2_4_CGTCTA	-2.5196238810571	2.08177292533444	0.1548	0.308266666666667	0.173185185185185
FR742_Men_2_4_CGTTAC	-1.69928706236204	1.88556921668576	0.350533333333333	0	0
FR742_Men_2_4_CGTTCA	-4.37059653349241	0.756479861217012	0.157733333333333	0.157733333333333	0.0895555555555556
FR742_Men_2_4_CTAACG	-0.203522493913969	1.84895885177182	0	0	0.199148148148148
FR742_Men_2_4_CTAAGC	1.49149798803012	1.67830383964108	0.320266666666667	0.320266666666667	0.0912592592592593
FR742_Men_2_4_CTAGAC	-0.603119021132788	2.28092062659787	0.1638	0.1638	0.092925925925926
FR742_Men_2_4_CTAGGA	-2.27886093206724	2.79458105750607	0	0.155266666666667	0
FR742_Men_2_4_CTAGTG	-3.17448723860105	1.40537011809873	0	0.353466666666667	0.100481481481482
FR742_Men_2_4_CTATCC	-0.984850590899786	2.34265554137753	0.159133333333333	0	0.0903333333333334
FR742_Men_2_4_CTCAGA	-0.750682061389288	3.07651770301389	0.160466666666667	0.3196	0.0910740740740741
FR742_Men_2_4_CTCATG	-1.05152339287122	1.72125017829465	0.1488	0	0
FR742_Men_2_4_CTCGAA	-5.46580184049924	1.24699294753598	0.195466666666667	0.195466666666667	0.0968518518518519
FR742_Men_2_4_CTGCTA	0.554542834088007	2.31951916404294	0.150533333333333	0	0
FR742_Men_2_4_CTGTTG	-0.178197318539223	2.03688776679562	0	0.177133333333333	0.110851851851852
FR742_Men_2_4_CTTCGA	-4.34144604749997	1.52083933539914	0	0	0.0899629629629629
FR742_Men_2_4_GAAGAC	-2.9305456931146	1.85920465179013	0.457733333333333	0.153466666666667	0.0871851851851851
FR742_Men_2_4_GAAGGA	-0.174599697664579	2.46130311675595	0.311066666666667	0.1562	0.174740740740741
FR742_Men_2_4_GAATCC	-5.7497812563928	0.772366167979707	0.167333333333333	0	0.0948888888888889
FR742_Men_2_4_GAATGG	-0.0487406978758183	2.36326587386655	0.169533333333333	0.196466666666667	0.189555555555556
FR742_Men_2_4_GACAAC	0.00453550569693179	2.55766117759274	0.460333333333333	0.154333333333333	0.0876666666666667
FR742_Men_2_4_GACAGA	-1.62782085485776	3.28399813361691	0.3388	0.195133333333333	0.190148148148148
FR742_Men_2_4_GACGAA	-1.04463714905103	2.64900458045529	0	0.317866666666667	0.0905925925925926
FR742_Men_2_4_GAGCAA	-1.98916245050748	2.7919989842944	0.1496	0.297866666666667	0.167407407407407
FR742_Men_2_4_GAGGTA	-1.58099258489927	2.65940964408444	0	0.3604	0.110814814814815
FR742_Men_2_4_GAGTGA	-4.41288054533323	1.64258086867856	0.198533333333333	0	0.194851851851852
FR742_Men_2_4_GAGTTG	-2.34201419897397	2.34714067168759	0.1788	0.1788	0
FR742_Men_2_4_GATACG	-0.972963338569006	2.82681048102902	0	177	0.100259259259259
FR742_Men_2_4_GATCGA	-5.70166934080442	0.765960337596406	0.486933333333333	0.1632	0.0925925925925926
FR742_Men_2_4_GATCTG	-0.0687142739446965	2.1866523046069	0	0.179866666666667	0.101851851851852
FR742_Men_2_4_GATTGC	0.245217049643198	1.88182652183103	0	0	0
FR742_Men_2_4_GCAACA	1.65220760755221	1.95151317306088	0	0.1676	0.095037037037037
FR742_Men_2_4_GCAGAA	-6.06142867155393	-0.2977614384122	0.165666666666667	0.195466666666667	0
FR742_Men_2_4_GCATGA	-0.665062909797033	2.17525685020017	152	0	0.170074074074074
FR742_Men_2_4_GCATTC	-4.69767439909299	0.344671847300996	0	0.152133333333333	0
FR742_Men_2_4_GCGTTA	-3.9996272379907	1.6292017716937	0	0.149133333333333	0
FR742_Men_2_4_GCTAAG	-4.07324946470579	0.771643759685029	0.450933333333333	0.301066666666667	0.193962962962963
FR742_Men_2_4_GCTCTA	-4.09857643194517	0.863038899379243	0.149266666666667	0.3444	0.249222222222222
FR742_Men_2_4_GCTTAC	-4.73079407759031	1.05783832259702	0.3028	0.3028	0.0864074074074074
FR742_Men_2_4_GCTTCA	-2.09880662508329	2.02554667182492	0.150733333333333	0	0.0856666666666667
FR742_Men_2_4_GGAATC	-1.0215308124574	2.67194140143918	0	0.152066666666667	0.0864074074074074
FR742_Men_2_4_GGACAA	-1.05834669418653	2.2312673348956	0	0	0.0843703703703703
FR742_Men_2_4_GGATAC	-2.4491757208856	2.25051415153073	0.342333333333333	0.342333333333333	0
FR742_Men_2_4_GGATCA	-1.54358864374479	2.07273400016354	0.150533333333333	0	0.0855555555555556
FR742_Men_2_4_GGCTTA	-0.148253997639021	1.46230352111386	0.18	0.18	0.101925925925926
FR742_Men_2_4_GGTAAC	-5.45096695967039	1.07115137763547	0	0	0.0851111111111111
FR742_Men_2_4_GGTAGA	-3.03891075201353	1.7256988305621	0	0	0
FR742_Men_2_4_GGTATG	-1.27324069090207	2.33796084113645	0.178666666666667	0.178666666666667	0
FR742_Men_2_4_GGTGTA	-1.09404272384962	2.88724434562253	0	0.177866666666667	0
FR742_Men_2_4_GGTTAG	-0.719701116755804	2.586135985332	0	0.176466666666667	0.197259259259259
FR742_Men_2_4_GTAACC	-4.46795380659421	1.29273212142514	0	0.156866666666667	0.175481481481481
FR742_Men_2_4_GTACAG	-1.84782815523466	2.12379205413388	0.195466666666667	0	0.0908518518518519
FR742_Men_2_4_GTACCA	-4.03199780531247	1.03752076812314	0.150666666666667	0.150666666666667	0.0856296296296296
FR742_Men_2_4_GTACTC	-0.83315194197019	1.72048509307431	0.195733333333333	0	0
FR742_Men_2_4_GTATCG	-4.53256142683347	1.3521660584979	0	0	0.0864814814814815
FR742_Men_2_4_GTATGC	-0.816836243346533	2.62474882789182	0.1484	0.295466666666667	0.0843703703703703
FR742_Men_2_4_GTCTCA	0.0553253387657794	2.40888345428037	0.154266666666667	0.154266666666667	0.0876296296296296
FR742_Men_2_4_GTGAAG	0.00256379894892306	1.22321665473508	0.147533333333333	0	0.0838888888888889
FR742_Men_2_4_GTGACA	-2.46823371000608	2.15991270728635	0.147133333333333	0.147133333333333	0
FR742_Men_2_4_GTGATC	-1.09200126476606	2.5272079724841	0	0.181866666666667	0.102962962962963
FR742_Men_2_4_GTGGAA	-0.0306182856114712	2.67875492759274	0.1808	0.360266666666667	0
FR742_Men_2_4_GTTAGG	-2.90874159880002	2.04818570800351	0.1762	0.7008	0
FR742_Men_2_4_GTTGAG	-4.73430550642331	0.630341174083223	0.3564	0.178866666666667	0
FR742_Men_2_4_TAACGG	-1.16117561407407	2.49154198356198	0.300666666666667	0.300666666666667	0
FR742_Men_2_4_TACAGG	-0.543007438853582	2.1595231313281	0	0	0.210111111111111
FR742_Men_2_4_TACCAC	-5.83960879392942	0.19306743331479	0	0.1968	0
FR742_Men_2_4_TACCGA	-6.20691979475339	-0.260046599430571	0.166133333333333	0.330933333333333	0
FR742_Men_2_4_TACGCA	-3.21496189184507	2.21097362227963	0	0.153466666666667	0.0871851851851851
FR742_Men_2_4_TACTCC	-3.30243766851743	2.5274840611987	0.356933333333333	0	0
FR742_Men_2_4_TAGCTC	-1.05013669081052	2.48072898574399	0.179066666666667	0.3568	0
FR742_Men_2_4_TAGGAC	-4.32064116545041	0.580396058040132	0	0.178133333333333	0
FR742_Men_2_4_TAGTGG	-2.99053538389524	1.65103542991208	0.182133333333333	0.362933333333333	0
FR742_Men_2_4_TATCCG	-2.25920999594053	2.29241836257504	0.1752	0.349066666666667	0
FR742_Men_2_4_TATCGC	-0.939580088332495	1.25584042258786	0.158533333333333	0	0.09
FR742_Men_2_4_TCAACG	-5.52896130628904	0.889917256312837	0.3084	0.3084	0
FR742_Men_2_4_TCACAG	0.802545840069452	1.99086129851865	0.151133333333333	0	0
FR742_Men_2_4_TCATCC	-3.38757312841733	1.91889107413815	0	0.158466666666667	0.111222222222222
FR742_Men_2_4_TCCGAA	-3.46569288320859	1.24507892318295	0.1494	0.297466666666667	0.249444444444444
FR742_Men_2_4_TCTAGG	-1.13277632541974	2.55279505439328	0	0.1518	0.0862592592592593
FR742_Men_2_4_TCTTGC	-3.989600306228	1.38649785705136	0	0.151333333333333	0
FR742_Men_2_4_TGAACC	0.157022232338587	2.18434131331967	0	0	0
FR742_Men_2_4_TGAAGG	-3.29009259291013	1.54839790053891	0	0.551466666666667	0
FR742_Men_2_4_TGAGGA	-2.50355041570981	1.98635184951352	0.1768	0.352266666666667	0.100148148148148
FR742_Men_2_4_TGATCG	-5.0166794116052	0.196355106311311	0	0.148333333333333	0.0843333333333334
FR742_Men_2_4_TGCAAC	-1.70954502172788	2.60186684318112	0.293866666666667	0.197133333333333	0.083925925925926
FR742_Men_2_4_TGCAGA	-1.07956421919187	2.24497950263547	0	0	0.179777777777778
FR742_Men_2_4_TGGTGA	-0.118611242473325	2.69276964850949	0	0.176333333333333	0.0998888888888889
FR742_Men_2_4_TGTACG	-1.40264225550016	2.54345381446408	0.352266666666667	0.1768	0.100148148148148
FR742_Men_2_4_TGTAGC	0.65238546781222	1.22572338767575	0	0	0.110888888888889
FR742_Men_2_4_TGTCGA	0.281585002466837	1.45856940932797	0.153133333333333	0	87
FR742_Men_2_4_TGTCTG	-2.84312213011106	1.59460866637753	0.1802	0.553466666666667	0.110666666666667
FR742_Men_2_4_TGTTCC	-1.54899919576963	2.61349404044675	0	196	0
FR742_Men_2_4_TTACGC	-0.854977553561529	1.98769295402097	0	0	0.0848888888888889
FR742_Men_2_4_TTCACC	-1.43379283495267	2.65103876777219	0.153533333333333	0.348666666666667	0.0872222222222222
FR742_Men_2_4_TTCCAG	-2.23033416815122	1.9800454396777	0.15	0.15	0.167851851851852
FR742_Men_2_4_TTCGAC	-1.49213910646757	2.37637460418271	0.444333333333333	0	0.0847037037037037
FR742_Men_2_4_TTCTCG	-2.27944219656309	2.25151121802854	0	373	0.10062962962963
FR742_Men_2_4_TTGCAC	-1.66694748945554	2.0910450238757	0	0	0.110962962962963
FR742_Men_2_4_TTGGAG	-1.33596826143583	2.14551508613156	0.1752	0.1752	0
FR742_Men_2_4_TTGGCA	-5.50388062544187	-0.174855707211028	0.179066666666667	0.3568	0.200148148148148
FR742_Men_2_4_TTGGTC	-2.35550010748228	1.84521067328977	0.178866666666667	0.178866666666667	0.101296296296296
FR742_Men_2_4_TTGTGC	-2.82689941473325	1.71269190497922	0	0.181866666666667	0.102962962962963
FR541_GM_WM_PVM_5_AAGGTG	-5.84583390302976	0.895501496272554	0.3108	0.156066666666667	0
FR541_GM_WM_PVM_5_AGCGAA	-5.7804356867822	1.13280022330808	0	0	0.100666666666667
FR541_GM_WM_PVM_5_AGGATC	-4.68765223570188	2.52568304725217	0	0	0
FR541_GM_WM_PVM_5_AGTGCA	-5.49820817060789	1.34076082892941	0.373933333333333	0	0
FR541_GM_WM_PVM_5_ATGAGG	-6.01177275724729	1.29392516799497	0	0	0.0932962962962963
FR541_GM_WM_PVM_5_ATGGAC	-6.10787070341428	1.1203807611041	0	0.1798	0.101814814814815
FR541_GM_WM_PVM_5_CATGTC	-6.38689435072263	0.762993933635224	0.487333333333333	0	0
FR541_GM_WM_PVM_5_CATTGG	-6.21967280454954	-0.353235481304656	0.3654	0	0.0952222222222222
FR541_GM_WM_PVM_5_CTAGTG	-5.9695922190698	0.916520478206147	0.346533333333333	0	0.0985555555555555
FR541_GM_WM_PVM_5_CTCATG	-6.75848353453	0.612536074595918	0	0.3536	0
FR541_GM_WM_PVM_5_GACAAC	-6.43929112501462	-0.516564426941405	0	0.3632	0.203703703703704
FR541_GM_WM_PVM_5_GCTCTA	-6.69021189756711	0.922154070811738	0.1808	0.1808	0
FR541_GM_WM_PVM_5_GGATAC	-6.20402348585447	-0.055286763233672	0.179133333333333	0	0
FR541_GM_WM_PVM_5_GGTGTA	-6.76878989286741	0.804281594233979	0.1958	0.162533333333333	0
FR541_GM_WM_PVM_5_GGTTAG	-6.54561532087644	1.19887602515744	0.315066666666667	0.1582	0.0898148148148148
FR541_GM_WM_PVM_5_GTTAGG	-6.53558409757932	0.0951658505968944	0	0.317866666666667	0.0905925925925926
FR541_GM_WM_PVM_5_TCATCC	-5.36650002546628	1.45976531692075	0.3808	0	0.108074074074074
FR541_GM_WM_PVM_5_TGAGGA	-6.04915869779905	0.373364211993684	0.345333333333333	0.173333333333333	0
FR541_GM_WM_PVM_5_TGTACG	-6.79207671232541	0.697060229259004	0	0.173066666666667	0.0980740740740741
FR541_GM_WM_PVM_5_TTGGTC	-6.79815209455808	0.0992225427203075	0.164266666666667	0.358533333333333	0.0931851851851851
FR541_GM_WM_PVM_5_TTGTGC	-6.26231158323606	0.758999945598115	0	0.169666666666667	0.0961851851851852
FR541_Men_2_AACACC	1.62157976083438	2.30218470283078	0	0	0.103037037037037
FR541_Men_2_AACCTC	-0.112762566507062	0.879729868846406	0.334133333333333	0.167733333333333	0.0951111111111111
FR541_Men_2_AACGAG	1.45126032285372	-2.93044674210025	0.31	0.155666666666667	0.196703703703704
FR541_Men_2_AACTGG	0.909059042259851	1.11508786864804	0.483333333333333	162	0
FR541_Men_2_AAGCAC	-0.000457128361066872	1.29423678107785	0.516533333333333	0	112
FR541_Men_2_AAGCCA	-0.247332436815104	0.734376790004243	0.309066666666667	0.1552	0.17362962962963
FR541_Men_2_AAGGTG	0.184964532181421	0.599587323146333	0.179866666666667	0.179866666666667	0.211259259259259
FR541_Men_2_AAGTGC	1.02411400727908	1.56898963637875	0.472733333333333	0.158466666666667	0.110666666666667
FR541_Men_2_ACAAGC	-0.603949641660055	0.813245417552461	0.517533333333333	0.162933333333333	0
FR541_Men_2_ACAGAC	-0.228316103890738	0.663583161311616	0.1748	0	0.208555555555556
FR541_Men_2_ACAGGA	2.12258970193545	-0.747270284218322	0.1788	0	0.199851851851852
FR541_Men_2_ACAGTG	1.08256637506167	0.377884866672029	0.3562	0.162533333333333	0.0922222222222222
FR541_Men_2_ACATGG	-0.278788616731962	0.335523011165132	0.533866666666667	0	0.204444444444444
FR541_Men_2_ACCAGA	1.83349894933383	0.54606568999814	183	0	0.103592592592593
FR541_Men_2_ACCATG	1.91124355249087	0.59436547942685	0.339066666666667	0	0.0964814814814815
FR541_Men_2_ACGGTA	0.889705175682703	2.1276468057208	0.151333333333333	0.151333333333333	0.252666666666667
FR541_Men_2_ACGTAC	-0.48977688498815	0.528941513972749	0.170466666666667	0	0.0966296296296296
FR541_Men_2_ACGTGA	1.87181436471621	1.21549093909787	0.387466666666667	0	0.390925925925926
FR541_Men_2_ACGTTG	-0.871132915690741	2.3928941506915	0	0	0.100185185185185
FR541_Men_2_ACTCAC	-2.73784554548582	2.91749251075314	372	0	0.099925925925926
FR541_Men_2_ACTCGA	3.20391833238284	0.402193548160066	0	0.1822	0
FR541_Men_2_ACTCTG	0.812291199490229	1.76257264800595	0.55	0	0.100777777777778
FR541_Men_2_ACTTCG	0.622030312344233	1.16172135062741	0.469133333333333	0.157266666666667	0.262555555555556
FR541_Men_2_AGAACG	-0.10345966912826	0.297523023562898	0.691533333333333	0	0.187037037037037
FR541_Men_2_AGACAG	0.042666429802576	1.23150527663754	0.654666666666667	0	0.109592592592593
FR541_Men_2_AGACCA	1.88224946908633	2.00690424628781	0.359466666666667	0.1804	0.102148148148148
FR541_Men_2_AGACTC	4.03288447312991	-1.57045998237802	0.1756	0	0.111111111111111
FR541_Men_2_AGATGC	1.59846949033419	0.466872813182344	0.510866666666667	0	0.197481481481481
FR541_Men_2_AGCGAA	0.0206990485636386	1.45817864127683	0	0	282
FR541_Men_2_AGCTAG	0.358909661099115	1.74982750602292	0.493133333333333	0.165266666666667	0
FR541_Men_2_AGCTCA	-0.3751989210399	0.216800929980745	0.362866666666667	0.1692	0.095925925925926
FR541_Men_2_AGCTTC	3.59385597161929	-1.56264067627264	0.1948	0	0.0976666666666667
FR541_Men_2_AGGAAG	-1.41947627611478	2.50329315848874	0.3224	0.161866666666667	0.199518518518519
FR541_Men_2_AGGACA	1.14588963441531	0.714813353496064	0.561533333333333	0	0
FR541_Men_2_AGGATC	-0.0822297538073865	1.32001173682736	0.469733333333333	0.3136	0.262888888888889
FR541_Men_2_AGGCTA	-0.77643317528089	2.30358398147153	0.195666666666667	0.297466666666667	0.249444444444444
FR541_Men_2_AGTACC	1.54969357900302	0.695518376307954	0.525333333333333	176	0.0997037037037037
FR541_Men_2_AGTAGG	1.55064463071505	1.93911993690061	0.194866666666667	0.1524	0.194111111111111
FR541_Men_2_AGTGCA	1.32760595731417	0.839675785975923	0.354733333333333	0	0.286740740740741
FR541_Men_2_AGTGTC	-1.05849075861295	0.794177414851655	0.300666666666667	0.1948	0.21762962962963
FR541_Men_2_ATACGG	0.701859409138361	2.00416243262814	0.478733333333333	0.194733333333333	0.179481481481481
FR541_Men_2_ATCACG	-0.19381305001696	2.48395526595639	0.709133333333333	0	0.207666666666667
FR541_Men_2_ATCAGC	-0.561085587218603	2.34510481544064	0.325733333333333	0.325733333333333	0.112703703703704
FR541_Men_2_ATCCAC	1.82095097951571	1.69396650977658	0.176733333333333	0.176733333333333	0.197555555555556
FR541_Men_2_ATCCGA	1.72322534970919	1.26582682319211	0.173066666666667	0	0.205925925925926
FR541_Men_2_ATCGCA	1.26843356542269	1.31392634101437	0.375866666666667	0.1782	0.100925925925926
FR541_Men_2_ATCTCC	2.62761389665286	0.805518748240937	0.180333333333333	0	0.102111111111111
FR541_Men_2_ATGAGG	0.132454598471323	0.394724609332551	0	0	0.303222222222222
FR541_Men_2_ATGCAG	-0.875017827227911	1.96772921271848	0.163333333333333	0.163333333333333	0.272666666666667
FR541_Men_2_ATGCTC	0.562977606579462	0.993472935634126	0.694333333333333	0	0.202407407407407
FR541_Men_2_ATGGAC	-0.0784769149871674	0.364609004931916	0	0	0.359111111111111
FR541_Men_2_ATGTCG	0.670829290672937	1.30045783706235	0.1602	0.1602	0.090925925925926
FR541_Men_2_ATTGCG	0.707577342316309	0.646002175288667	0.1952	0	0.218074074074074
FR541_Men_2_CAATGC	-0.475599562600454	1.48364794440793	0.515466666666667	0	0.395407407407407
FR541_Men_2_CACCAA	2.19798051767031	0.310445668178071	0.179733333333333	0	0.210814814814815
FR541_Men_2_CACGTA	1.7676976864783	-1.39988491497708	0.337866666666667	0	206
FR541_Men_2_CACTCA	-1.96175504274686	3.1942960042529	0.3492	0	0.0992962962962963
FR541_Men_2_CACTTC	-0.0528022626789418	1.30459225364255	0.639466666666667	0.160866666666667	0.112444444444444
FR541_Men_2_CAGAAG	-0.357277145460447	0.378395797687043	0.301466666666667	0	0.277555555555556
FR541_Men_2_CAGGAA	-0.410516207888922	0.825833441691865	0	0	0
FR541_Men_2_CATGCA	0.167022371813456	0.772404314952363	0.1574	0.1574	0.0893703703703703
FR541_Men_2_CATGTC	-0.414274757579168	0.926112296061982	497	0.1508	0.193444444444444
FR541_Men_2_CATTGG	0.943416113182703	0.907730938868989	0.149866666666667	0.2984	0.382962962962963
FR541_Men_2_CCAATC	-0.268575599268278	0.342177512126435	0.3488	0	0.0991851851851852
FR541_Men_2_CCACAA	-1.65328109808286	1.63383495994138	178	0	0.110444444444444
FR541_Men_2_CCAGTA	2.53676902703921	-0.0704890470929249	342	0	0.0972962962962963
FR541_Men_2_CCATAG	0.0565743391958866	1.28567803092526	0.1596	0	0.0905925925925926
FR541_Men_2_CCGATA	0.841786379143396	2.38095557876157	173	0	0.314555555555556
FR541_Men_2_CCGTAA	-0.475614493563971	2.75982868857907	0.3694	0	0.0991481481481481
FR541_Men_2_CCTACA	-0.116008829176625	2.93423140235471	0.195933333333333	0	0.1
FR541_Men_2_CCTATG	-0.312858974412283	2.42004239745664	0.168333333333333	0.168333333333333	0.202777777777778
FR541_Men_2_CCTGAA	-0.191548785045942	1.10042751021909	0	0	0.095037037037037
FR541_Men_2_CCTTGA	-0.080508494600853	2.44836700149106	0.195666666666667	0	0
FR541_Men_2_CGAACA	0.462045306488672	2.66185057349729	0.372933333333333	0.1782	0.100925925925926
FR541_Men_2_CGATGA	-0.502202814296087	1.445102574306	0	0.1768	0.208148148148148
FR541_Men_2_CGATTG	-1.10930806942304	0.75264299102353	0.150066666666667	0.344533333333333	0.0852962962962963
FR541_Men_2_CGCATA	1.35314130239169	-0.717435298485289	0.346266666666667	0	0.0984814814814815
FR541_Men_2_CGCTAA	-2.21645510740598	2.95796120353269	0.179666666666667	0	0.101740740740741
FR541_Men_2_CGGTTA	-0.652146642878851	1.49729120917844	0.3076	0	0.257888888888889
FR541_Men_2_CGTAAG	0.163137043043772	0.967484833674897	0.5104	0.158533333333333	0.09
FR541_Men_2_CGTCTA	1.09237265042941	1.0614048261218	0.3622	0	0.307962962962963
FR541_Men_2_CGTTAC	-0.0296873504670468	0.917123915629853	0.3904	0.298133333333333	0.0851111111111111
FR541_Men_2_CGTTCA	1.39039503984133	0.93528950400876	0.171066666666667	0	0.285555555555556
FR541_Men_2_CTAACG	-1.5579140240701	0.864314200358857	0.503933333333333	0.168866666666667	0.0957407407407408
FR541_Men_2_CTAAGC	1.4579482024161	1.2266753930621	0.1948	0.170333333333333	0.111777777777778
FR541_Men_2_CTAGAC	1.30736064366976	2.66554176993894	0.369066666666667	0.174933333333333	0
FR541_Men_2_CTAGGA	0.78548192433993	2.04864108748959	0.199066666666667	0.170066666666667	0.190148148148148
FR541_Men_2_CTAGTG	-0.87108797378858	0.652423979716767	0.153133333333333	0.304933333333333	0.171333333333333
FR541_Men_2_CTATCC	1.81482648305575	0.238834740596284	0.559066666666667	0	0.286666666666667
FR541_Men_2_CTCAGA	0.534181947037378	1.16897404380368	0.348133333333333	0	0.207185185185185
FR541_Men_2_CTCATG	0.723665828034082	0.669634463267793	0.5478	0	0.112185185185185
FR541_Men_2_CTCGAA	-5.98882878370603	0.712359311061372	0.542133333333333	0.1816	0.221185185185185
FR541_Men_2_CTGCTA	-0.343776529506048	1.63326037116574	0.311733333333333	0.156533333333333	0.198185185185185
FR541_Men_2_CTGTTG	-0.522270744517645	1.44276559539365	0	0.304133333333333	0.278407407407407
FR541_Men_2_CTTCGA	-1.44842339105924	2.78998291678952	0.3424	0.3424	0.299851851851852
FR541_Men_2_GAAGAC	-0.733213310912451	0.512674691157808	0.164933333333333	0	0.275333333333333
FR541_Men_2_GAAGGA	0.165621662661234	1.95680153556394	0.3356	0	0.109777777777778
FR541_Men_2_GAATCC	0.308232451006571	2.43809020705747	0	0	0.208518518518519
FR541_Men_2_GAATGG	0.826685721203485	1.03667009063291	0.6534	0	0.172074074074074
FR541_Men_2_GACAAC	-0.570384537652334	0.450635911899079	0.3574	0.194533333333333	0
FR541_Men_2_GACAGA	-1.55335116930326	3.22323286719846	0.180333333333333	0	0.102111111111111
FR541_Men_2_GACGAA	-3.59214532919248	2.10043180175351	0.175466666666667	0.175466666666667	0.0994074074074074
FR541_Men_2_GAGGTA	-1.00303710050901	0.561088444667329	0.1954	0.3	0.276407407407407
FR541_Men_2_GAGTGA	-1.2264578396829	1.42401802726315	0.663466666666667	0	0.285259259259259
FR541_Men_2_GAGTTG	0.0636429732290897	1.12385308929013	0.294533333333333	0	0.299592592592593
FR541_Men_2_GATACG	-1.15204835481962	1.15754354186582	0.1982	0.150466666666667	0.16837037037037
FR541_Men_2_GATCGA	-0.233001401499113	1.44994580932187	0.353333333333333	0	0
FR541_Men_2_GATCTG	-0.574829583838781	1.69358957000302	0.301333333333333	0.151333333333333	0.112518518518519
FR541_Men_2_GATTGC	0.636498743817011	0.950586678462495	152	152	0.170074074074074
FR541_Men_2_GCAACA	-0.183666663095554	1.74395644851254	0	0.178466666666667	0.199481481481481
FR541_Men_2_GCAATG	-0.804589634612402	1.3482118863635	0.349066666666667	0.1552	0.344592592592593
FR541_Men_2_GCAGAA	0.889069670960108	1.451046349483	0.178066666666667	0.1968	0
FR541_Men_2_GCATGA	0.692138487621943	2.06375849433469	0.324933333333333	0.163133333333333	0.110222222222222
FR541_Men_2_GCATTC	-2.31682146139463	2.37960612960385	0.491733333333333	0.1648	0.184296296296296
FR541_Men_2_GCCATA	0.894203299805323	0.941920639949311	0.1618	0.1618	0.20162962962963
FR541_Men_2_GCTAAG	-0.259367635324797	0.466528059916963	0.1616	0	0.216814814814815
FR541_Men_2_GCTCTA	0.866628999039331	0.666500927882661	0.478133333333333	0.160266666666667	0.179259259259259
FR541_Men_2_GCTTAC	-0.344016587212881	1.76096475310849	0.578533333333333	0.1624	0.288518518518519
FR541_Men_2_GCTTCA	-0.383154680803618	0.265523554759492	0.355733333333333	163	0.109740740740741
FR541_Men_2_GGAATC	-0.632173484042486	1.05549133010434	0.309333333333333	0.155333333333333	0.0882222222222222
FR541_Men_2_GGACAA	-0.711348002627691	1.10894477553891	0.155133333333333	0.155133333333333	0.110148148148148
FR541_Men_2_GGATAC	-1.2204980904611	0.861771466212739	0.637866666666667	0.3196	0.110703703703704
FR541_Men_2_GGATCA	-1.21943355150541	1.01910364814328	0.521066666666667	0.164933333333333	0.200518518518519
FR541_Men_2_GGCTTA	0.57756548576037	1.20811331458615	0.295333333333333	0	0.192259259259259
FR541_Men_2_GGTAAC	-0.99951655216535	1.16792142577695	0.658866666666667	156	0.196111111111111
FR541_Men_2_GGTAGA	-1.39713550157865	0.942060830073823	0	0.445533333333333	0.084925925925926
FR541_Men_2_GGTATG	1.32961534909884	-0.408229945225249	0.299466666666667	0	0.359111111111111
FR541_Men_2_GGTGTA	-0.428263848498663	1.17663133330869	0.353133333333333	0.159733333333333	0.112481481481482
FR541_Men_2_GGTTAG	-0.506630277112326	0.333760382609834	0.539266666666667	0	0.205925925925926
FR541_Men_2_GTAACC	0.71704554013888	-0.133581517261992	0.362066666666667	0	0
FR541_Men_2_GTACAG	-1.32416987963041	1.51132905669736	0	0	0.109888888888889
FR541_Men_2_GTACCA	1.28622519426028	1.779823901134	0.319066666666667	0.1602	0.090925925925926
FR541_Men_2_GTACTC	-0.759996181205114	0.449715496974458	0.323333333333333	0.323333333333333	0.0921111111111111
FR541_Men_2_GTATCG	0.0971071516720447	1.28286040015744	0.156333333333333	0.156333333333333	0.174888888888889
FR541_Men_2_GTATGC	-0.989665394500097	0.823611142116059	0.354133333333333	0.160066666666667	0.0908518518518519
FR541_Men_2_GTCTCA	1.77514933995883	0.440590383487214	0.495533333333333	0	0.201407407407407
FR541_Men_2_GTGAAG	1.23606979303042	1.18490469642209	0.351866666666667	0	0.285666666666667
FR541_Men_2_GTGACA	-0.0264813879879323	2.05675685592221	0.512933333333333	0	0.200222222222222
FR541_Men_2_GTGATC	-0.250618366375765	0.417437197642793	0.148333333333333	0	0.0843333333333334
FR541_Men_2_GTGGAA	-1.02542925424894	0.462234141307344	0.1952	0.2988	0.0852962962962963
FR541_Men_2_GTTAGG	-0.479015206769308	0.635583998637666	0.173466666666667	0	0.206037037037037
FR541_Men_2_TAACGG	2.47117077760378	-0.481753466648589	0.161333333333333	0	0.109888888888889
FR541_Men_2_TACAGG	-0.0385301167519894	0.864389779048433	0	0.3056	0.194148148148148
FR541_Men_2_TACCAC	4.10434948854128	-0.525542138142119	0.193466666666667	0	0
FR541_Men_2_TACCGA	-1.57713580675443	3.28809321113156	0.196933333333333	0	0
FR541_Men_2_TACGCA	0.574018651768366	1.4366043824725	0.550066666666667	0	0.202888888888889
FR541_Men_2_TACTCC	0.0293760096279773	1.37166130729245	0.531333333333333	178	0.308111111111111
FR541_Men_2_TAGCTC	-0.349330430701574	0.698218943553437	0.152466666666667	0	0.279666666666667
FR541_Men_2_TAGGAC	0.590288931652704	0.737595679240693	0.152733333333333	0.152733333333333	0.27862962962963
FR541_Men_2_TAGTGG	0.828198367878595	0.533444287257661	0.4942	0	0.217703703703704
FR541_Men_2_TATCCG	0.453236514851252	0.711366774516572	0	0	0.501333333333333
FR541_Men_2_TATCGC	0.879571313187281	1.56596887298154	0.170533333333333	0	0.190666666666667
FR541_Men_2_TCAACG	-0.394923096373877	0.995618464427461	0.3392	0	0.0965185185185186
FR541_Men_2_TCACAG	0.461089844032923	1.86021363921689	0.323466666666667	0.323466666666667	0.216444444444444
FR541_Men_2_TCATCC	-0.411651467755636	2.71878302283811	338	0	0.283222222222222
FR541_Men_2_TCCGAA	-0.0814316960426179	2.29766237922238	0.3176	0	0.266222222222222
FR541_Men_2_TCTAGG	1.09247123651187	1.11044418998288	0.155733333333333	0.155733333333333	0.0884444444444444
FR541_Men_2_TCTTGC	0.30371146850268	1.40380585380124	0.314933333333333	0	0.176888888888889
FR541_Men_2_TGAACC	-0.609590684846243	0.636958243327607	0.534466666666667	0	0.0968518518518519
FR541_Men_2_TGAAGG	-0.803644424155554	0.341220738368501	0.3004	0.150866666666667	0.111888888888889
FR541_Men_2_TGATCG	-0.538910483792624	1.12273681350278	0.479733333333333	0.1608	0.219333333333333
FR541_Men_2_TGCAAC	0.399562353417078	1.21468579955625	0.1604	0	0.414111111111111
FR541_Men_2_TGCAGA	2.31937705926577	0.545262219386567	0	0	0.207777777777778
FR541_Men_2_TGGTGA	-0.0661154890807477	0.647885920482148	0.151866666666667	0.151866666666667	0.109962962962963
FR541_Men_2_TGGTTG	-0.613146459534964	0.49728787131833	0.3742	0.179866666666667	0.11062962962963
FR541_Men_2_TGTACG	1.06579017095248	1.04453003593015	0.153533333333333	0	0.219777777777778
FR541_Men_2_TGTAGC	-0.537084674313864	0.747274758296479	0.1942	0	0.277851851851852
FR541_Men_2_TGTCGA	-0.104611152634224	0.405858280139436	0.839333333333333	0	0.181925925925926
FR541_Men_2_TGTTCC	0.510757560059229	0.763716103511323	0.3004	0.3004	0.193259259259259
FR541_Men_2_TGTTGG	-0.368644332364401	0.301867010074128	0.3076	0.3076	0.110074074074074
FR541_Men_2_TTACGC	-0.224222047105631	0.0930185336642162	0.318933333333333	0	0.198481481481481
FR541_Men_2_TTCACC	-0.722952669337591	1.34770381637143	0.655733333333333	0.164933333333333	0.293592592592593
FR541_Men_2_TTCCAG	-0.213368719294867	0.802990796046724	0.510533333333333	0	0.17762962962963
FR541_Men_2_TTCGAC	1.44567334108035	1.25487053580808	0.353466666666667	0	0.286925925925926
FR541_Men_2_TTCTCG	-0.163888072446188	0.473334314303865	195	0	0.279740740740741
FR541_Men_2_TTGCAC	0.809331173226038	1.6612104196124	0.5016	0	0.195592592592593
FR541_Men_2_TTGCGA	0.133884871527353	0.72544515319394	0.1588	0.316266666666667	0.265111111111111
FR541_Men_2_TTGCTG	-0.0199790576847401	0.988534333186616	0.299333333333333	0.1954	0.193259259259259
FR541_Men_2_TTGGAG	-0.451892709210714	2.11183726974057	0.159333333333333	0	0.19837037037037
FR541_Men_2_TTGGTC	0.940326327606836	0.12632942386197	0.151066666666667	0	0.195407407407407
FR541_Men_2_TTGTGC	-0.957808380797705	1.84591853805112	0.1514	0.301466666666667	0.360703703703704
FR648_CP_4_AACACC	3.83841525964419	0.29675018973874	0.350533333333333	0	0.196666666666667
FR648_CP_4_AACCTC	2.66958891801516	0.303356649356355	0.6682	0	0.265888888888889
FR648_CP_4_AACGAG	2.38812696389834	-1.67217986099197	0.3434	0.148933333333333	0.276222222222222
FR648_CP_4_AACTGG	1.78633379392306	-0.569587944073211	0.351133333333333	0	0.174666666666667
FR648_CP_4_AAGCAC	-0.441657608226141	0.476698996501435	0.163866666666667	0	0.0929629629629629
FR648_CP_4_AAGCCA	3.66656124047915	-1.930714247746	0.3	0	0.0856296296296296
FR648_CP_4_AAGGTG	2.32283985070864	-1.16149687580539	0.3756	0	0.209555555555556
FR648_CP_4_AAGTGC	2.25604211740176	-1.07461392692996	0.497533333333333	0.152066666666667	0
FR648_CP_4_ACAAGC	1.79100953988711	-0.0858318787045582	0.309333333333333	0.155333333333333	0.173777777777778
FR648_CP_4_ACAGAC	4.67388092927615	-0.957294879478942	0.506533333333333	0	0.0962222222222222
FR648_CP_4_ACAGGA	2.27466117791812	-0.899626610798369	0.1724	0	0.0977037037037037
FR648_CP_4_ACAGTG	3.32111513070742	-0.577411411327849	0.668133333333333	0	0.177185185185185
FR648_CP_4_ACATGG	3.43443142823855	-0.231035826725493	0.554466666666667	0	0.200481481481481
FR648_CP_4_ACCATG	4.17612492494265	-0.9287388902135	0.162466666666667	0.162466666666667	0.0921851851851851
FR648_CP_4_ACGGTA	2.03848015718142	-1.41359440795852	0.683333333333333	0	0.0841481481481482
FR648_CP_4_ACGTAC	2.92615353517214	0.246827127414216	0.3574	0	0.200481481481481
FR648_CP_4_ACGTGA	3.51247417382876	0.750455023723115	0.519266666666667	0	0
FR648_CP_4_ACGTTG	2.46885144166628	0.538462044673433	0.3452	0	0.0981851851851852
FR648_CP_4_ACTCGA	4.10681378297488	-1.009941069407	0.359466666666667	0	0.301111111111111
FR648_CP_4_ACTCTG	-0.641370719149908	2.87323200889157	0.170866666666667	0	0.285222222222222
FR648_CP_4_ACTTCG	2.90432178430239	-1.11707311682178	344	0	0.249111111111111
FR648_CP_4_AGAACG	-0.415764724686941	0.213859679179658	0.6708	0	0.19837037037037
FR648_CP_4_AGACAG	2.06662594728152	-0.0613756161160572	0.513733333333333	0	0
FR648_CP_4_AGACTC	2.26642286233584	-1.56331113539411	0.670933333333333	0.168733333333333	0
FR648_CP_4_AGATGC	3.16089116983096	-1.29611716978026	0.1492	0	0.192222222222222
FR648_CP_4_AGCGAA	1.38305687360446	-0.822181520981322	0.448533333333333	0	0.0854814814814815
FR648_CP_4_AGCTAG	2.8043073361365	-0.60630339197589	512	0	0.353481481481482
FR648_CP_4_AGCTCA	2.37311207704226	-0.306023357433806	0.3598	0	0.308925925925926
FR648_CP_4_AGCTTC	2.83527910165469	0.708160044627656	0.3184	0	0.0907407407407408
FR648_CP_4_AGGAAG	3.07814108781497	-0.585245190186034	155	0	0.195962962962963
FR648_CP_4_AGGACA	2.32711445741335	0.0846136827044384	0.320266666666667	0.1608	0.357037037037037
FR648_CP_4_AGGATC	2.64717876367251	-1.58610087446643	0.503533333333333	0	0.0881481481481482
FR648_CP_4_AGGCTA	2.27422153405825	-0.817649958652984	0.1984	0	0.19462962962963
FR648_CP_4_AGTACC	2.75901567392031	0.328689100223054	0.195333333333333	0	0
FR648_CP_4_AGTAGG	3.69361435823123	-1.9091594498582	0.490866666666667	0	0.192777777777778
FR648_CP_4_AGTGCA	1.93974339418093	-0.459554551167022	0.6514	0.304533333333333	0.0868888888888889
FR648_CP_4_AGTGTC	2.99556028299014	-1.32331783883048	0.3722	0	0
FR648_CP_4_ATACGG	2.60918414048831	-2.18834060244037	0.6192	0	0.260111111111111
FR648_CP_4_ATCACG	3.44095313005129	-2.29154604486896	0.751866666666667	0	0.0952962962962963
FR648_CP_4_ATCAGC	1.89735853128115	-0.430634019894133	0.472533333333333	0	0.089925925925926
FR648_CP_4_ATCCAC	3.16018282823245	-0.317925212902556	0.367466666666667	0	0.096925925925926
FR648_CP_4_ATCCGA	2.29015695504824	-0.651184318584929	0.484733333333333	0.162466666666667	0.0921851851851851
FR648_CP_4_ATCGCA	0.778316015526453	1.79108822532224	0.731866666666667	0.172333333333333	0.205592592592593
FR648_CP_4_ATCGTG	2.1555765812842	-3.31391048244907	0.7148	0	0.218740740740741
FR648_CP_4_ATCTCC	4.7597778981177	-1.26357087306453	0.545466666666667	0	0.0991481481481481
FR648_CP_4_ATGACC	2.23231160096804	-0.0583817940182789	0.523133333333333	0	0.195925925925926
FR648_CP_4_ATGAGG	1.81434845380465	-0.733956811947356	0.5444	0	0.196222222222222
FR648_CP_4_ATGCAG	2.58017455987612	-0.117465971035491	0.656933333333333	0	0.281592592592593
FR648_CP_4_ATGCTC	3.70936500482241	-0.232508061451445	0.161066666666667	0	0
FR648_CP_4_ATGGAC	3.15842592172305	-2.09897434524966	0.348133333333333	0	0.254777777777778
FR648_CP_4_ATGTCG	3.4466196244208	0.113288881259431	0.3518	0	0.256333333333333
FR648_CP_4_ATTCGC	3.14695774964968	-1.68865947238875	0.3452	0	0.250777777777778
FR648_CP_4_ATTGCG	1.70173823289553	-1.39960831217242	0.5086	0	0.0888148148148148
FR648_CP_4_CAATGC	3.13366567544619	-1.33288013748599	0.311466666666667	0	0.0888148148148148
FR648_CP_4_CACCAA	4.90919100694338	-1.98050156049205	0.524133333333333	0.1756	0.0994814814814815
FR648_CP_4_CACGTA	2.44055449418704	-1.91030832938624	0.742933333333333	0	0.217555555555556
FR648_CP_4_CACTCA	3.85575687341372	-0.368531582874785	0.194666666666667	0.168933333333333	0
FR648_CP_4_CACTTC	2.46525084428469	0.0308563727908031	0.1958	0	0.0871481481481482
FR648_CP_4_CAGAAG	1.69755732469241	-0.923463342709075	0.1504	0	0.0854814814814815
FR648_CP_4_CAGGAA	4.51140963487307	-0.677948651833068	0.663066666666667	0	0.0891111111111111
FR648_CP_4_CATGCA	1.63014125280062	0.231164218860139	0.739933333333333	0	0.196074074074074
FR648_CP_4_CATGTC	1.35745381765048	-0.837220547718535	0.5498	0	0.395259259259259
FR648_CP_4_CATTGG	3.49613439492861	-0.620774148029815	0.1986	0.155066666666667	0.0880740740740741
FR648_CP_4_CCAATC	1.78079580716769	-0.217266319317351	0.387866666666667	0	0.187185185185185
FR648_CP_4_CCACAA	3.99870907716433	-2.16879904083682	0.174266666666667	0	0.0987407407407408
FR648_CP_4_CCAGTA	4.46850096635501	-1.79566395096255	0.501133333333333	0	0
FR648_CP_4_CCATAG	2.53227698259036	0.0667358655505077	0.463333333333333	0	0.281666666666667
FR648_CP_4_CCGATA	2.47157799653689	0.581259371715058	362	0.167866666666667	0.0951851851851852
FR648_CP_4_CCGTAA	2.54214178971926	0.556625248866548	0.363266666666667	0	0.0958148148148148
FR648_CP_4_CCTACA	4.35080944947878	-2.32014959864093	0.365733333333333	0	0.0948888888888889
FR648_CP_4_CCTATG	3.22452890329043	-0.110971806568633	194	0.162933333333333	0.0924444444444444
FR648_CP_4_CCTGAA	4.12286984376589	-1.65172678045703	0.318133333333333	0	0.305555555555556
FR648_CP_4_CCTTGA	3.35136568002383	-1.8511775117345	0.331866666666667	0	0.295481481481481
FR648_CP_4_CGAACA	0.337681615873972	3.11650383658933	0	0	0.0980740740740741
FR648_CP_4_CGATGA	1.92771875314395	-0.647455094379912	0.511733333333333	0	0
FR648_CP_4_CGATTG	2.45921432428042	-1.11272290162517	0.504933333333333	0	0.297777777777778
FR648_CP_4_CGCATA	4.11979710511843	-1.13444694690181	0.1988	0	0.376444444444444
FR648_CP_4_CGGTTA	3.09832631997744	-0.0402762871213063	0.3972	0	0.273333333333333
FR648_CP_4_CGTAAG	1.5285277312247	0.099081756549348	0.294933333333333	0	0.165777777777778
FR648_CP_4_CGTCTA	2.08503734521548	-0.12959348968936	0.316666666666667	0	0.0902592592592593
FR648_CP_4_CGTTAC	2.55340158395449	-0.973670421165953	0.3	0	0.0856296296296296
FR648_CP_4_CGTTCA	2.45148336343447	-1.89362561516238	0.5142	0	0.0917037037037037
FR648_CP_4_CTAACG	3.9601854031531	-0.132316825909148	326	0	0.0928518518518519
FR648_CP_4_CTAAGC	2.29186736993472	-0.602830467743407	0.1642	0	0.200555555555556
FR648_CP_4_CTAGAC	3.97407376222292	0.304850699382295	0.506333333333333	0.169666666666667	0.0961851851851852
FR648_CP_4_CTAGGA	0.254331166073481	1.21394384093808	0.1952	0	0.0908518518518519
FR648_CP_4_CTAGTG	3.5271495526282	-1.80097529105617	0.149333333333333	0	0
FR648_CP_4_CTATCC	3.33555876664797	-0.11617374233676	0.516866666666667	0	0.110259259259259
FR648_CP_4_CTCAGA	2.77191268853823	0.499758126216401	0.560266666666667	0	0.0968888888888889
FR648_CP_4_CTCATG	1.6090701764075	0.112996222453584	0.3912	0	0.167555555555556
FR648_CP_4_CTGCTA	2.50707160882632	-1.88893538526965	0.148533333333333	0.148533333333333	0.0844444444444444
FR648_CP_4_CTGTTG	1.2588914578406	0.219463231044282	0.3438	0	0.167925925925926
FR648_CP_4_CTTCGA	1.87992631845156	0.424703242259492	0.52	0	0.112222222222222
FR648_CP_4_GAAGAC	1.33683251790682	-1.86750110797359	0.5096	0	0.176888888888889
FR648_CP_4_GAAGGA	3.91884171418826	0.329665185885896	0.5536	0	0.18237037037037
FR648_CP_4_GAATCC	2.24841319970767	-0.202499030155669	0.1702	0.1702	0.0964814814814815
FR648_CP_4_GAATGG	1.76863669805209	-0.675379751247893	0.447533333333333	0.150066666666667	0.0852962962962963
FR648_CP_4_GACAAC	2.75586831025759	-1.21735426597072	0.477133333333333	0	267
FR648_CP_4_GACAGA	4.26065766267459	-1.32070204429103	543	0	0.19562962962963
FR648_CP_4_GACGAA	4.32296978883425	-0.441347597164641	0.723866666666667	0	0
FR648_CP_4_GAGCAA	1.30070948056857	-1.5207287780918	0.350933333333333	0	0.196888888888889
FR648_CP_4_GAGGTA	2.25978648118655	-0.70855849794818	0.6088	0	0
FR648_CP_4_GAGTGA	2.15090000085513	-0.463760731739531	0.298533333333333	0.149933333333333	0.192925925925926
FR648_CP_4_GAGTTG	1.25300990991274	-1.54247554950191	0.509333333333333	0	0.175259259259259
FR648_CP_4_GATCGA	4.65816437654177	-2.08437949232532	0.515933333333333	0	0.193259259259259
FR648_CP_4_GATCTG	2.54709231309573	-0.966713963074218	0.457933333333333	0	0.197037037037037
FR648_CP_4_GATTGC	1.66376161031405	-1.00098985247089	0.352533333333333	0	0.174148148148148
FR648_CP_4_GCAACA	2.59563338212649	0.0834500808291332	0.176666666666667	0	0.197481481481481
FR648_CP_4_GCAATG	2.63271438531558	-1.01603612117244	0.443733333333333	0.1488	0.192703703703704
FR648_CP_4_GCAGAA	3.82666551522891	-0.260515091938506	0.717266666666667	0	0.0991481481481481
FR648_CP_4_GCATGA	2.52621447496096	-1.27868619374705	0.509466666666667	0	0.197925925925926
FR648_CP_4_GCATTC	1.40321027688662	-0.369561551136504	0.1588	0	0.17762962962963
FR648_CP_4_GCCATA	4.26065575532595	-0.710822222752105	0.506266666666667	0	0.110851851851852
FR648_CP_4_GCGTTA	1.42072963170687	-0.827387390656005	0.3008	0	0.276962962962963
FR648_CP_4_GCTAAG	2.71125375680605	-1.74843093566371	352	0	0.176592592592593
FR648_CP_4_GCTCTA	1.95843207292239	0.203205587344636	0.5004	0	0.0875185185185186
FR648_CP_4_GCTTAC	2.02826558999697	1.12060940452145	0.5124	0	0.177185185185185
FR648_CP_4_GCTTCA	2.61660921029727	-1.44311138801051	0.509933333333333	0	0.262111111111111
FR648_CP_4_GGAATC	3.30914246492068	-1.42418790422155	0.490733333333333	0	0.0845185185185185
FR648_CP_4_GGACAA	3.03788649491946	-1.71670299581958	0.542466666666667	0	0.0852592592592593
FR648_CP_4_GGATAC	3.69727122239749	-0.502388117832671	0.504333333333333	0	0.259111111111111
FR648_CP_4_GGATCA	-0.324403008297285	0.676324011760224	0.508133333333333	0	0.0891851851851851
FR648_CP_4_GGTAAC	1.87114655427615	-1.01551008037997	0.389733333333333	0	0
FR648_CP_4_GGTAGA	1.10752820424716	-1.85844927839709	0.5436	0	0.208111111111111
FR648_CP_4_GGTATG	2.92182766847292	-0.779836235565673	0.4956	0	86
FR648_CP_4_GGTTAG	1.85085844449679	-1.66907335631324	0.361333333333333	0	0.102666666666667
FR648_CP_4_GTAACC	3.50361096315066	-1.79785632900668	0.387466666666667	0	0.180666666666667
FR648_CP_4_GTACAG	3.31346404008547	-2.97482478432132	0.329733333333333	0	0.383888888888889
FR648_CP_4_GTACCA	2.91761409692446	-1.65233000926448	0.351133333333333	0	0.174592592592593
FR648_CP_4_GTACTC	1.6862071698157	-0.24465822987033	348	0.152733333333333	0.195259259259259
FR648_CP_4_GTATCG	2.44246184281985	-1.81748503260089	0.146066666666667	0.146066666666667	0.352259259259259
FR648_CP_4_GTATGC	3.07943713121096	-1.12219121865703	0.303066666666667	0	0.194703703703704
FR648_CP_4_GTCTCA	4.81534468583743	-1.26186992041541	0.476133333333333	0	0.266444444444444
FR648_CP_4_GTGAAG	3.565331334397	-0.668842731041442	348	0.153266666666667	0.0870740740740741
FR648_CP_4_GTGACA	2.86728679589907	-1.58514011464788	0.5004	0.1536	0.256444444444444
FR648_CP_4_GTGATC	2.38432204179446	-1.29415872506572	0.304666666666667	153	0.255444444444444
FR648_CP_4_GTGGAA	2.69740878991763	-1.36689100973083	0.4972	0	0.0864814814814815
FR648_CP_4_GTTAGG	1.56047510556857	-1.0154215972848	0.391733333333333	0	0
FR648_CP_4_GTTGAG	2.54258953981082	-0.58430552296115	0.522333333333333	0	0.0991481481481481
FR648_CP_4_TAACGG	3.49198424272219	-0.91558039001895	0.473333333333333	0	0.177481481481481
FR648_CP_4_TACAGG	2.69295536927859	-0.768598256630431	0.343066666666667	0	0.274333333333333
FR648_CP_4_TACCGA	4.43510519914309	-2.75748371891452	0.5328	0	0.21837037037037
FR648_CP_4_TACGCA	1.87070691041628	-0.801857171577941	0.673533333333333	0	0.198851851851852
FR648_CP_4_TACTCC	3.74295865945498	0.432694436984529	0.368533333333333	0	0
FR648_CP_4_TAGCTC	2.05626093797366	-0.82566648535205	0.1982	0	0.305259259259259
FR648_CP_4_TAGGAC	1.30371283940951	-2.00670295767261	0.3468	0	0.254444444444444
FR648_CP_4_TAGTGG	1.29848050527255	-1.50630026357023	0.3064	0	0.172148148148148
FR648_CP_4_TATCCG	3.49124776773135	-2.65213537029697	0.294533333333333	0	0.165555555555556
FR648_CP_4_TATCGC	2.43985020570437	-1.94075053743793	0.194333333333333	0	0.109888888888889
FR648_CP_4_TCAACG	1.4191732352225	-1.74862704984618	0.490133333333333	0	0.0931851851851851
FR648_CP_4_TCACAG	3.29162370614688	-2.53994941524936	0.664933333333333	0	0.175481481481481
FR648_CP_4_TCATCC	3.30199634484927	-1.50295748631244	0.5272	0	0.292740740740741
FR648_CP_4_TCCGAA	3.23756372384707	-3.02608263306094	0.657933333333333	0	0.173481481481481
FR648_CP_4_TCTAGG	1.83813857488314	-0.912001071495543	0	0	0.276037037037037
FR648_CP_4_TCTTGC	2.9326466267554	-1.26810949854327	0.343933333333333	0	0.248777777777778
FR648_CP_4_TGAACC	3.37692391328494	-0.48835551552249	556	0	0
FR648_CP_4_TGAAGG	2.13402330331484	-1.16467881016208	0.164133333333333	0	274
FR648_CP_4_TGAGGA	3.1365781968085	-1.53085868805421	0.297866666666667	0	0
FR648_CP_4_TGATCG	2.55429112367312	-0.643206654114257	0.658066666666667	0	259
FR648_CP_4_TGCAAC	2.03969442300479	-1.02988543919993	0.1536	0	0.256444444444444
FR648_CP_4_TGCAGA	4.1290348713843	-2.06527000479175	0.198066666666667	0	0.203777777777778
FR648_CP_4_TGGTGA	2.0395265763251	-1.72007293812705	0.441533333333333	0.2948	0.165703703703704
FR648_CP_4_TGGTTG	2.05005037240664	-1.338255299253	0.549066666666667	0	0.403148148148148
FR648_CP_4_TGTACG	1.87368499688784	-1.2266238611169	0.345533333333333	0.296533333333333	0.192814814814815
FR648_CP_4_TGTAGC	1.94548832826296	-0.759091434998046	0.693733333333333	0.153533333333333	0.112259259259259
FR648_CP_4_TGTCGA	1.81723927907626	0.60300076194333	0.511866666666667	0.194933333333333	0.198259259259259
FR648_CP_4_TGTCTG	2.07215678147952	-0.761451659721862	0.317866666666667	0	0.0905925925925926
FR648_CP_4_TGTTCC	2.46768152169863	-1.98474457673503	0.497733333333333	0.152066666666667	0.194703703703704
FR648_CP_4_TGTTGG	2.62438451699893	-1.3979367371626	0.3728	0	0.198666666666667
FR648_CP_4_TTACGC	2.42908155374209	-1.89864498190356	0.307866666666667	0.1546	0.172962962962963
FR648_CP_4_TTCACC	2.92084419183413	-1.04786759428454	0.6658	0	0.176888888888889
FR648_CP_4_TTCCAG	3.32333814553897	-1.20607489160968	196	0	0
FR648_CP_4_TTCGAC	2.25288187913577	-0.131721017879973	0.506466666666667	0	0.347851851851852
FR648_CP_4_TTCTCG	1.51746189050356	-0.761597810310851	0.345066666666667	0	0.084037037037037
FR648_CP_4_TTGCAC	2.2314039414374	-0.997679052872191	0.3932	0	0.166518518518519
FR648_CP_4_TTGCGA	1.61634694986025	-0.0696377735562428	0.153266666666667	0.153266666666667	0
FR648_CP_4_TTGCTG	2.40678107194583	-2.06759017519427	0.479333333333333	0.160666666666667	0.268222222222222
FR648_CP_4_TTGGAG	2.2439247315375	-1.57632322422935	0.356266666666667	0.1788	0.199851851851852
FR648_CP_4_TTGGCA	1.64685534886996	-1.13160261325313	0.556733333333333	0	0.185555555555556
FR648_CP_4_TTGGTC	1.2830431406943	-0.720512745899688	0.7196	0	0.0992222222222222
FR648_CP_4_TTGTGC	0.611044103428522	1.67437327094602	0.451933333333333	0.151533333333333	0.110777777777778
FR648_GM_PVM_6_AACCTC	-5.78335297651609	1.53109109588193	324	0.162666666666667	0
FR648_GM_PVM_6_AACGAG	-4.61555493421872	2.35843432136105	0.1972	0	0
FR648_GM_PVM_6_AAGTGC	-6.59062684126218	1.04811322875546	0.3016	0.151466666666667	0
FR648_GM_PVM_6_ACAGGA	-6.32423556394895	0.0201538819842235	0.525533333333333	0.176066666666667	0
FR648_GM_PVM_6_ACTCAC	-5.6866651827844	0.717164160686006	0.527133333333333	0	0
FR648_GM_PVM_6_AGAACG	-6.34566701002439	0.630697848277558	358	0.327466666666667	0
FR648_GM_PVM_6_AGCGAA	3.29363858155886	1.0650087613635	0.1972	0.149066666666667	0
FR648_GM_PVM_6_AGCTAG	4.22048794679324	-0.265775678677092	0.164066666666667	0	0
FR648_GM_PVM_6_AGGAAG	3.62730776719729	0.809753777461518	0.154133333333333	0	0.0875555555555556
FR648_GM_PVM_6_AGGATC	-6.3347159678491	0.408465148883332	0.152266666666667	0.3032	0.0865185185185186
FR648_GM_PVM_6_AGGCTA	-6.59753048963865	1.18639552779721	0	0.338866666666667	0.0816296296296296
FR648_GM_PVM_6_ATCACG	-6.40279591627439	0.418005229907502	0.337333333333333	0.1954	96
FR648_GM_PVM_6_ATCCGA	-5.69920218534788	1.54351890273618	0	0.1648	0.0934814814814815
FR648_GM_PVM_6_ATCGTG	3.57520925454775	0.376869084315766	0	0	0
FR648_GM_PVM_6_ATGAGG	3.24887573175112	-0.270611761135588	0.1552	0	0
FR648_GM_PVM_6_CACTTC	-6.50353873319944	0.996146323161592	0.155266666666667	0	0
FR648_GM_PVM_6_CAGAAG	3.3262582962958	0.863075139003266	0	0	0
FR648_GM_PVM_6_CAGGAA	-6.82882559843381	0.780237557368745	0.158533333333333	0.158533333333333	0
FR648_GM_PVM_6_CATTGG	2.86491524629275	1.19490277953671	0	0.145533333333333	0
FR648_GM_PVM_6_CCAGTA	-5.3184257800134	1.19200241752194	0.3384	0	0
FR648_GM_PVM_6_CGATTG	4.17535149507205	-0.782487867397796	0.290666666666667	146	0
FR648_GM_PVM_6_CGGTTA	-6.65479291029294	0.709917189555635	0	0.297733333333333	85
FR648_GM_PVM_6_CGTTAC	2.53799473695437	1.63144982047604	0	0.144533333333333	0
FR648_GM_PVM_6_CGTTCA	-5.27045596189817	2.12839997001218	0.195866666666667	0.195866666666667	0
FR648_GM_PVM_6_CTAGGA	-6.63875878401121	0.92962634749936	0.1622	0	0
FR648_GM_PVM_6_CTAGTG	-6.35264838285764	1.21103155799436	0	0	0.0836666666666667
FR648_GM_PVM_6_CTCATG	-5.00020707197507	2.37829840369748	0	0.152133333333333	0.0864444444444444
FR648_GM_PVM_6_CTGTTG	2.76656758241335	1.08025896735715	0.289866666666667	0	0
FR648_GM_PVM_6_GAAGAC	-6.36915028639158	1.10483634658383	0.325466666666667	0	0.0927037037037037
FR648_GM_PVM_6_GAATGG	-4.61420167036374	2.42380368896054	0	0.1472	0
FR648_GM_PVM_6_GACGAA	-6.53852570600828	1.20622217841672	0	0.503533333333333	0
FR648_GM_PVM_6_GAGTTG	4.53893362931887	-0.639625428242217	0.285733333333333	0	0.0816666666666667
FR648_GM_PVM_6_GATCTG	3.0134457295386	1.21528852172421	0.145866666666667	0.2904	0.082962962962963
FR648_GM_PVM_6_GATTGC	-3.78705514021238	2.73103535361813	0.1446	0	0
FR648_GM_PVM_6_GCAATG	-4.56621754713376	2.62602913566159	0	0	0.0838888888888889
FR648_GM_PVM_6_GCATGA	-5.1679188067468	2.03387630172299	0.477733333333333	0.160133333333333	0.0908888888888889
FR648_GM_PVM_6_GCGTTA	-6.46252883024534	1.05355799384641	0.3048	0.153066666666667	0.0869629629629629
FR648_GM_PVM_6_GCTCTA	-5.56768906660398	1.95361077971982	0.154466666666667	0.154466666666667	0.0877407407407408
FR648_GM_PVM_6_GGACAA	2.41344701699893	1.27265465446042	0.1474	0.1474	0.0838148148148148
FR648_GM_PVM_6_GGCTTA	3.67980563096682	-0.935411630196105	0.2892	0	0
FR648_GM_PVM_6_GGTAGA	3.25935685090701	0.957020880656709	0	0.151066666666667	0
FR648_GM_PVM_6_GGTATG	-3.37438929624875	2.65813601203488	0	0.289733333333333	0.0827777777777777
FR648_GM_PVM_6_GGTGTA	2.95575177125613	0.932767989116182	0.1674	0.333466666666667	0
FR648_GM_PVM_6_GGTTAG	3.31933366708438	0.74618137069272	0.172866666666667	0	0
FR648_GM_PVM_6_GTGACA	3.30387031488101	-0.124481437725554	0.464133333333333	0.309866666666667	0
FR648_GM_PVM_6_GTGATC	1.52743803910891	2.10915410705136	0.2844	0.2844	0
FR648_GM_PVM_6_GTGGAA	3.00926005296389	1.4319885987811	0	0.143866666666667	0.0818518518518518
FR648_GM_PVM_6_GTTAGG	2.87400972299258	1.34136951156186	0.197466666666667	0	0
FR648_GM_PVM_6_GTTGAG	2.96696078233401	0.731072308497895	0	0.150733333333333	0
FR648_GM_PVM_6_TACGCA	-5.13793337889036	2.1844619531207	0.162133333333333	0	0
FR648_GM_PVM_6_TACTCC	-6.17782652921995	0.195665599780549	0	0.173666666666667	0.0984074074074074
FR648_GM_PVM_6_TAGCTC	3.40052759103457	0.666752221065034	0	0	0
FR648_GM_PVM_6_TAGGAC	-6.34154713697751	1.21849572845029	0	0.1454	0.0827037037037037
FR648_GM_PVM_6_TAGTGG	3.08044802598635	0.855905177073945	0.144666666666667	0	0
FR648_GM_PVM_6_TATCCG	2.925194615647	-1.04698559455348	0	0	0
FR648_GM_PVM_6_TCACAG	-3.45597136564573	2.80200731940793	0.315066666666667	0.1582	0.0898148148148148
FR648_GM_PVM_6_TCATCC	3.30149661950747	0.868033530192842	0.361533333333333	167	0.0947037037037037
FR648_GM_PVM_6_TGAAGG	3.00044166497866	0.873001458125581	0.146533333333333	0	0
FR648_GM_PVM_6_TGGTGA	3.52568423204104	0.557045580821504	0	0	0.0848888888888889
FR648_GM_PVM_6_TGGTTG	3.62389003686587	-1.08010303787662	0.180133333333333	0	0
FR648_GM_PVM_6_TGTACG	-6.53834260053953	0.836735369639863	147	0.292666666666667	0
FR648_GM_PVM_6_TGTAGC	-6.61404192991575	0.976518275218476	0.1446	0.287866666666667	0
FR648_GM_PVM_6_TGTCTG	1.19411408357302	1.96696126647519	0	0.284533333333333	0
FR648_GM_PVM_6_TGTTCC	3.36724554948489	-0.61059582046939	0.144933333333333	0.144933333333333	0.0824444444444444
FR648_GM_PVM_6_TGTTGG	-6.66694891996702	1.09295976348447	0.151866666666667	0	0
FR648_GM_PVM_6_TTCACC	-6.79435074873289	0.877692343669404	0.673733333333333	0.160466666666667	0
FR648_GM_PVM_6_TTCCAG	-6.59658730573972	0.939829470592012	0.152066666666667	0.3028	0
FR648_GM_PVM_6_TTGCAC	3.70298420838992	-0.577834067863952	0.1474	0.1474	0.0838148148148148
FR648_GM_PVM_6_TTGCTG	-3.38904417105039	2.53027546592282	0	0.145133333333333	0.0825555555555556
FR648_GM_PVM_6_TTGGAG	3.10014259271304	1.13841641135739	0	0.175133333333333	0
FR648_GM_PVM_6_TTGGCA	4.09298359803836	-1.28261253051234	0.1464	0	0
FR648_GM_PVM_6_TTGGTC	3.0267308896033	0.895676972346772	0.1968	0	0
FR648_GM_PVM_6_TTGTGC	2.91420876435916	-0.895426986736785	0.1462	0.196866666666667	0.0831481481481482
FR648_Men_3_AACTGG	3.89501654557864	-0.19211220554782	0.521666666666667	0.164866666666667	0.0935185185185186
FR648_Men_3_AAGGTG	3.53361331872622	-1.0050390940137	0.345866666666667	0	0
FR648_Men_3_ACAGTG	3.92904412202517	-2.50737631134463	0.170066666666667	0	0.190148148148148
FR648_Men_3_ACGGTA	4.39282118730227	-0.301912067455779	0.196066666666667	0	0
FR648_Men_3_ACTTCG	4.75002180986086	-1.75227126292659	0	0	0
FR648_Men_3_AGAACG	2.46563302926699	0.474525930362214	0.510733333333333	0	0
FR648_Men_3_AGATGC	4.55895411424319	-0.431590555233489	0.355066666666667	0	0
FR648_Men_3_AGCGAA	4.50115048341433	-1.04406940750552	0.550666666666667	0	0.270444444444444
FR648_Men_3_AGCTAG	4.81338297776858	-0.643137929958831	0.540266666666667	0	0
FR648_Men_3_AGCTTC	2.95085012368838	0.0545781869463817	0.353466666666667	0	0.100481481481482
FR648_Men_3_AGGATC	4.88136708192507	-0.772176442665587	0.1658	0	0.094037037037037
FR648_Men_3_AGGCTA	4.00426661424319	-0.882197974247466	0.662933333333333	0.312533333333333	0.0891111111111111
FR648_Men_3_AGTAGG	3.37790643624941	-2.691989181561	0.467733333333333	0	0.089037037037037
FR648_Men_3_AGTGTC	4.49127137117068	-3.05837690643741	0.1514	0	0
FR648_Men_3_ATACGG	3.31589590959231	0.388883115725984	0.7006	0	0.0957407407407408
FR648_Men_3_ATCGCA	4.95221077851931	-0.782326517624389	0.1816	0	0.102814814814815
FR648_Men_3_ATCGTG	3.79263054780642	-0.446503518147002	0.1506	0.1506	0.0855925925925926
FR648_Men_3_ATGAGG	2.78554284028689	-0.57803612760974	0.496933333333333	0	0.0864074074074074
FR648_Men_3_ATTCGC	4.84062945298831	-3.20471215061618	0.358866666666667	0	0.0937407407407408
FR648_Men_3_ATTGCG	4.99012886933962	-1.26787356845809	0.1534	0.1534	0.0871481481481482
FR648_Men_3_CAATGC	3.85289775781313	0.454397084193696	342	0	0
FR648_Men_3_CAGAAG	4.84054839067141	-1.24018177203609	0.3116	0.156466666666667	0.0888518518518518
FR648_Men_3_CAGGAA	4.90668713502566	-0.719016013664733	0.1716	0	0
FR648_Men_3_CATGCA	4.20549237184207	-0.0500447731442555	0.5508	0	0.0931111111111111
FR648_Men_3_CATGTC	3.83498632363955	-1.45696832425667	0	0	0
FR648_Men_3_CATTGG	3.53238999299685	-0.990055439991484	0.3128	0	0
FR648_Men_3_CCATAG	4.74088227204959	-1.48216003179325	0.550866666666667	0	0.110037037037037
FR648_Men_3_CCTATG	4.56543385438601	-2.5699086170621	0.541933333333333	0	0
FR648_Men_3_CGTAAG	4.188387269303	-0.521440444511901	0.354933333333333	0.162066666666667	0
FR648_Men_3_CGTTAC	3.5038443749396	-2.24101573042346	0.458333333333333	0	0.171925925925926
FR648_Men_3_CTAACG	4.7331346219031	-1.15985065512134	0	0	0.111518518518519
FR648_Men_3_CTAGTG	4.15627896241824	-0.975693104786406	0.158466666666667	0	0.0899629629629629
FR648_Men_3_CTCATG	3.53559123925845	-2.85640024952365	0.549066666666667	0	0
FR648_Men_3_CTGCTA	4.50053011827151	-1.20104458741618	0.549333333333333	0	0.0913333333333334
FR648_Men_3_CTGTTG	4.85721814088503	-2.17229187302066	0.620533333333333	0.156133333333333	0.0886666666666667
FR648_Men_3_GAAGAC	4.67939507417361	-1.23002296499683	0.368066666666667	0	0.0977407407407408
FR648_Men_3_GAATCC	5.06973969392459	-2.21957844309283	0.3612	0	0.10262962962963
FR648_Men_3_GAATGG	4.54142462663333	-0.685715256256591	0	161	0
FR648_Men_3_GAGGTA	3.07268702439944	-0.30850624851657	0.5472	0	0.175259259259259
FR648_Men_3_GAGTGA	2.839341515824	0.593437077479829	0.324666666666667	0	0.0924814814814815
FR648_Men_3_GATACG	3.22067152909915	-0.873820720238219	0.3524	0	0.176148148148148
FR648_Men_3_GATCTG	3.85091316156069	-1.1180801968999	0.5062	0	0.174740740740741
FR648_Men_3_GATTGC	4.01843726091067	-0.634181557220946	0.349333333333333	0	0.0876666666666667
FR648_Men_3_GCATGA	4.58432328157107	-0.811103580517302	0.364466666666667	0	0.204407407407407
FR648_Men_3_GCGTTA	4.12171446733157	-0.692597327751647	0.521533333333333	0.164666666666667	0
FR648_Men_3_GGAATC	4.07974945954959	-2.45120149664355	0.480533333333333	0	0.0914074074074074
FR648_Men_3_GGATAC	4.57847582750003	-1.05150642804576	0.499733333333333	0	0
FR648_Men_3_GGATCA	4.58766161851565	-0.824247656387816	0.337066666666667	0.1692	0
FR648_Men_3_GGCTTA	4.76102053575198	-2.18787443451358	0.3056	0	0.171703703703704
FR648_Men_3_GGTAAC	2.2462862675635	0.27699613757657	0.866466666666667	0	0
FR648_Men_3_GGTAGA	3.4893294518439	-1.77723410539104	0	0	0
FR648_Men_3_GGTATG	3.6872852986304	0.0517741460375682	0.470933333333333	0	0.197555555555556
FR648_Men_3_GGTGTA	3.03381859712283	0.610962988811006	0.391066666666667	0	0.0834444444444444
FR648_Men_3_GGTTAG	4.00617253236453	-2.30599188618136	0.3422	0	0
FR648_Men_3_GTACCA	4.26536499910037	-0.437196729702483	0.529733333333333	0	0
FR648_Men_3_GTATCG	3.78994190148989	-0.643164394421111	0.353733333333333	0	0.198444444444444
FR648_Men_3_GTCTCA	4.66655051164309	-1.02086192182971	0.565266666666667	0	111
FR648_Men_3_GTGAAG	4.53658282212893	-0.758694885296355	0.7226	0	0.0943703703703703
FR648_Men_3_GTGGAA	4.28761088304202	-0.836880026382933	0.306533333333333	0	0.172222222222222
FR648_Men_3_GTTAGG	3.58274018220584	-0.851157007736693	0.342466666666667	0	0
FR648_Men_3_GTTGAG	3.88862549714724	-0.031455991787444	0.196266666666667	0	168
FR648_Men_3_TACAGG	4.22942959718386	-2.59651040844394	624	0	0.17562962962963
FR648_Men_3_TAGCTC	4.02497517518679	-1.35360735468341	0.351333333333333	0	0.0880740740740741
FR648_Men_3_TAGGAC	4.04358183793704	-1.69044484011603	0.817333333333333	0	0.0886666666666667
FR648_Men_3_TAGTGG	4.12551438264529	-1.18768358044101	0.507866666666667	0	0.0885925925925926
FR648_Men_3_TATCCG	3.7219041531531	-3.50881397537662	0.623466666666667	0.156866666666667	0.0890740740740741
FR648_Men_3_TCAACG	4.89195858888308	-1.72019403986407	0.371866666666667	0	0.11137037037037
FR648_Men_3_TCTAGG	2.67877947740237	-0.864585755390654	0.322666666666667	0	0.181185185185185
FR648_Men_3_TGAAGG	2.72563087396304	-0.374976871532927	0	0	0.0852962962962963
FR648_Men_3_TGGTGA	4.25692831926028	-2.04609763435794	0.5112	0	0.110148148148148
FR648_Men_3_TGGTTG	3.13591658525149	-0.875352619213591	0.305066666666667	0.1532	0.087037037037037
FR648_Men_3_TGTACG	3.88339793138186	-1.95865964703036	0.467933333333333	0	0.0890740740740741
FR648_Men_3_TGTAGC	4.02882039003054	-1.04160383157207	0.456733333333333	0	0
FR648_Men_3_TGTCGA	3.77380334787051	0.394255878406037	0.540266666666667	0	0.0983333333333334
FR648_Men_3_TGTCTG	3.58128344468752	-0.676801858467589	0.499533333333333	0.1526	0.0867037037037037
FR648_Men_3_TGTTCC	3.60616695336978	-1.39839547686053	0.611733333333333	0	257
FR648_Men_3_TGTTGG	4.90252959184329	-1.86348303965999	0.196066666666667	0.148866666666667	0
FR648_Men_3_TTGCAC	2.85373532228152	0.240163328128328	0.515333333333333	0	0
FR648_Men_3_TTGCGA	3.56698977403323	-2.45210939459277	0.360266666666667	0	0.186592592592593
FR648_Men_3_TTGGAG	3.06597649507205	-1.97054913453532	148	0	0.0841481481481482
FR648_Men_3_TTGGCA	2.6951330845801	-2.19567149691058	0.305466666666667	0	0.0871481481481482
FR648_Men_3_TTGGTC	3.32263409547488	-1.047463385386	0.3442	0	0.166814814814815
FR648_Men_3_TTGTGC	4.74275290422122	-0.827115116638671	0.470133333333333	0	0.176296296296296
FR685_Men_1_AACGAG	3.77273809365908	-3.70146906189395	0.555933333333333	0	0.182592592592593
FR685_Men_1_AAGCCA	4.4493211453406	-2.02701353840304	0.583333333333333	0	0.263666666666667
FR685_Men_1_AAGGTG	3.41192662172	-3.75121748260928	0.6908	0	0.0842222222222222
FR685_Men_1_ACAAGC	4.87430989198367	-2.09327667765094	0.3944	0	0
FR685_Men_1_ACAGAC	2.37650930337588	-1.27316185645534	0.197866666666667	0	0
FR685_Men_1_ACAGTG	3.98769080094973	-2.99032306484653	0.388666666666667	0	0.187037037037037
FR685_Men_1_ACATGG	4.30096089296023	-3.8845888357587	0.397933333333333	0	0.100111111111111
FR685_Men_1_ACGGTA	4.01158415727297	-3.56111681274844	0.742866666666667	0	0.257333333333333
FR685_Men_1_ACGTAC	3.48503720216433	-3.76007306389285	0.529333333333333	0	296
FR685_Men_1_ACTTCG	4.70073973588626	-2.8204413633771	0.317733333333333	0	0.0905555555555555
FR685_Men_1_AGATGC	2.81573497705142	-4.20415365509463	0.5488	0	0.179555555555556
FR685_Men_1_AGCGAA	4.39398323945681	-3.86162864975406	0.7848	0	0.091037037037037
FR685_Men_1_AGCTTC	4.40296875886599	-3.04646718315555	0.745266666666667	0	0
FR685_Men_1_AGGAAG	3.77723156861941	-3.45736563019229	0.557933333333333	0	0.187037037037037
FR685_Men_1_AGGACA	5.01119362764041	-1.91538193635417	0.512333333333333	0	0
FR685_Men_1_AGGATC	0.905434006973902	-2.5950825195737	0.716133333333333	0	0
FR685_Men_1_AGTGTC	3.68173205308596	-3.57940423302127	0.544933333333333	0	0.0865925925925926
FR685_Men_1_ATCAGC	4.19298970155398	-2.87671625427676	0.562866666666667	0	0.0966296296296296
FR685_Men_1_ATCGTG	3.80580460481326	-4.0659795980878	352	0	0
FR685_Men_1_ATGAGG	3.85520827226321	-4.002731202168	0.199733333333333	0	0
FR685_Men_1_ATGGAC	4.29792487077395	-3.57423794083072	0.5316	0	0.0952962962962963
FR685_Men_1_ATGTCG	4.89703690461794	-2.91252386383487	0.3652	0	0.0952962962962963
FR685_Men_1_ATTCGC	3.9976929371802	-3.88591611198855	0.581933333333333	0	0.110185185185185
FR685_Men_1_ATTGCG	3.0666044896094	-3.78037226013614	507	0	0
FR685_Men_1_CAATGC	3.53675972871462	-4.15423548035098	0.393866666666667	0	281
FR685_Men_1_CACTTC	4.65719830445925	-2.84179818443729	0.897133333333333	0	0.0958148148148148
FR685_Men_1_CAGAAG	4.33573090486209	-3.52041804604007	0.506733333333333	0	0
FR685_Men_1_CAGGAA	3.2202635949103	-3.54195701889468	0.5594	0	0
FR685_Men_1_CATGCA	3.98830353669802	-3.48662674240542	0.682066666666667	0	0.0928518518518519
FR685_Men_1_CATTGG	2.97862851075808	-4.17420303635074	0.503933333333333	0	0.0874814814814815
FR685_Men_1_CCACAA	4.65301739625613	-1.55477111972643	0.737733333333333	0	0.102666666666667
FR685_Men_1_CCATAG	4.33064734391848	-3.85345494560672	0.914466666666667	0	0.0927037037037037
FR685_Men_1_CCGATA	4.48218142442385	-3.51429450325442	0.197266666666667	0	0
FR685_Men_1_CCGTAA	4.02573239259402	-1.32422168366386	0.555933333333333	0	0.101703703703704
FR685_Men_1_CCTATG	4.89687621049563	-1.87769356183482	0.713333333333333	0	0
FR685_Men_1_CCTGAA	4.49787651948611	-3.38908684067203	567	0	0.0988148148148148
FR685_Men_1_CGATTG	2.99962293557803	-4.32691871933414	0.450533333333333	0	0.252222222222222
FR685_Men_1_CGGTTA	3.51237761430422	-4.22779881767703	0.5496	0	0.177703703703704
FR685_Men_1_CGTAAG	4.15295111589114	-4.04465329460574	0.6828	0	0.11037037037037
FR685_Men_1_CGTCTA	4.67897116593997	-2.13650464825107	0.759933333333333	0.174133333333333	0
FR685_Men_1_CGTTAC	3.0238741581885	-4.22316419891788	0.7016	0	0.368962962962963
FR685_Men_1_CGTTCA	4.46502625398318	-3.37448715977145	0.566933333333333	0	0
FR685_Men_1_CTAGGA	4.6472929661719	-3.21013283543063	0.521133333333333	0	0
FR685_Men_1_CTAGTG	3.90072047166506	-3.98243057541324	0.676866666666667	0	0
FR685_Men_1_CTCATG	4.79341256074587	-2.88191282562686	0.3596	0	0.110222222222222
FR685_Men_1_CTGCTA	3.8988593762366	-3.98689019493533	0.1944	0	0.179407407407407
FR685_Men_1_CTGTTG	2.73427283219973	-4.15101301483585	0.355066666666667	0	0
FR685_Men_1_GAATGG	3.12819539956729	-4.1229020338483	0.515666666666667	0	0
FR685_Men_1_GAGCAA	3.56944190911929	-3.01212334446384	0.586666666666667	0.169333333333333	0
FR685_Men_1_GAGGTA	3.60465704850833	-3.66308343224002	0.7468	0	0.175851851851852
FR685_Men_1_GAGTGA	3.82666265420596	-3.68416106514407	0.708666666666667	0	0
FR685_Men_1_GAGTTG	3.75663315705935	-3.88894069008304	543	0	0
FR685_Men_1_GATCTG	3.92383419923464	-4.0302289705701	0.617066666666667	0	0.259222222222222
FR685_Men_1_GATTGC	4.18776833467166	-3.70141994766666	0.5018	0	0.0865925925925926
FR685_Men_1_GCAATG	3.60330140046755	-3.27135753445102	0.515666666666667	0	0.269444444444444
FR685_Men_1_GCAGAA	3.10608398370425	-4.06164991669131	0.378666666666667	0	103
FR685_Men_1_GCATTC	3.59190093927065	-3.76876580528689	0.195733333333333	0	0
FR685_Men_1_GCGTTA	4.09340226106326	-3.54363238625003	0.7212	0	0.184666666666667
FR685_Men_1_GCTAAG	1.19921183042208	-1.09320014528705	0.536533333333333	0	96
FR685_Men_1_GCTTAC	4.42087828569094	-3.3601758461423	0.735066666666667	0	0.0972592592592593
FR685_Men_1_GCTTCA	0.749166602417627	-3.25006246380282	0.510933333333333	0	0.097037037037037
FR685_Men_1_GGAATC	4.07893073014895	-4.05317151359988	0.745266666666667	0	0.198333333333333
FR685_Men_1_GGACAA	3.66235744409243	-3.67760240845157	0.552066666666667	0	0.198925925925926
FR685_Men_1_GGATAC	4.68214022569338	-2.77598285488559	0.723266666666667	0	0.185703703703704
FR685_Men_1_GGCTTA	3.15123450212161	-4.20959150604678	0.5122	0	0.0892592592592593
FR685_Men_1_GGTAAC	4.16438900880496	-3.92042624763919	747	0	0.181555555555556
FR685_Men_1_GGTAGA	3.823965186402	-3.88822662643863	0.5414	0	0.252111111111111
FR685_Men_1_GGTGTA	2.69626080445925	-4.14154302887393	0.544266666666667	0.1506	0.251444444444444
FR685_Men_1_GGTTAG	3.73907243661563	-3.97166359238101	0.6348	0	0
FR685_Men_1_GTAACC	3.85514366082827	-3.67353474907352	0.200266666666667	0	0
FR685_Men_1_GTACCA	1.62020027093569	-3.28961133770419	0.723866666666667	0	0.184888888888889
FR685_Men_1_GTACTC	4.3499730771033	-3.79658925346805	724	0.167266666666667	0.0948518518518519
FR685_Men_1_GTATCG	3.74718605928103	-4.06118595413638	0.677866666666667	0	0.289074074074074
FR685_Men_1_GTATGC	3.52394401483218	-4.07412588409854	0.358933333333333	0	0.292481481481481
FR685_Men_1_GTGAAG	4.50420081071536	-2.42150813154651	0.722133333333333	0	0.110481481481482
FR685_Men_1_GTGATC	3.85143243722598	-4.11136019043399	0.7016	0	0.172888888888889
FR685_Men_1_GTGGAA	2.83202897958438	-4.1665974836774	0.85	0	0.0873333333333334
FR685_Men_1_GTTAGG	4.10883175782839	-3.34783971123172	0.734733333333333	147	0.0835925925925926
FR685_Men_1_GTTGAG	4.126619691178	-3.75837027840091	0.740933333333333	0	0.0854814814814815
FR685_Men_1_TAACGG	4.38590371064822	-3.75464761070682	559	0	0.204592592592593
FR685_Men_1_TAGCTC	3.73786055497805	-3.78859317116214	0.659533333333333	0	0.172888888888889
FR685_Men_1_TAGGAC	4.06973683290164	-3.65315353683902	0.703866666666667	0	0.174740740740741
FR685_Men_1_TAGTGG	3.94140278749148	-4.09974896721316	398	0	0.0873333333333334
FR685_Men_1_TATCCG	4.18269049577395	-4.01798617653323	0.710066666666667	0	0.175925925925926
FR685_Men_1_TCACAG	3.75241672448794	-4.12609875015689	0.732866666666667	0	0
FR685_Men_1_TCCGAA	4.45963799409548	-3.6679037790723	0.7564	0	0.0946296296296296
FR685_Men_1_TCTAGG	3.59811794213931	-3.20996713451816	0.513333333333333	0	0.0911481481481482
FR685_Men_1_TGAAGG	3.14707195214907	-4.11136591247989	0.541933333333333	0	0.254777777777778
FR685_Men_1_TGAGGA	3.61171090058962	-3.31103682331515	0.8672	0	0.0904074074074074
FR685_Men_1_TGATCG	3.44362842492739	-4.22994148544742	0.722266666666667	0	0.0938518518518519
FR685_Men_1_TGGTGA	4.07795464448611	-3.13028573803378	0.5522	0	0
FR685_Men_1_TGGTTG	2.66330062799136	-3.86183440498782	685	0	0.110925925925926
FR685_Men_1_TGTACG	2.89389168672244	-2.97392904571963	0.7112	0	0
FR685_Men_1_TGTAGC	1.99855410508792	-3.50668656639529	0.707466666666667	0	0.176148148148148
FR685_Men_1_TGTCTG	2.65130388192813	-2.9211288671918	0.659466666666667	0	0.0879629629629629
FR685_Men_1_TGTTCC	4.02392470292727	-3.45963549427463	0.617066666666667	0.155266666666667	0.173703703703704
FR685_Men_1_TGTTGG	3.32129489831606	-3.8847953062482	0.737666666666667	0	0.0865555555555556
FR685_Men_1_TTACGC	4.52581965379397	-3.27135336212588	0.364466666666667	0	0.0941481481481482
FR685_Men_1_TTCACC	4.39282643251101	-3.67873465828372	0.589133333333333	0	0
FR685_Men_1_TTCCAG	3.67348205499331	-4.03840744308902	0.555666666666667	0	0.0928148148148148
FR685_Men_1_TTCTCG	3.67265021257083	-4.13603293709232	0.863333333333333	0	0.0893333333333334
FR685_Men_1_TTGCAC	3.57942711763064	-2.11820661835147	0.669133333333333	0	0.0903333333333334
FR685_Men_1_TTGCTG	4.48009526185671	-3.5065678339429	0.503133333333333	0	0
FR685_Men_1_TTGGAG	2.56997429780642	-3.40029525570346	0.346266666666667	0.148933333333333	0.166666666666667
FR685_Men_1_TTGGCA	4.32763277940432	-3.49594795517398	0.5032	0	0
FR685_Men_1_TTGGTC	2.8662973587958	-3.99376165680362	0.5424	0	0.250666666666667
FR685_Men_1_TTGTGC	4.09554898194949	-3.71509992889834	0.5496	0	0.0871481481481482
FR999_GBM_Men_4_AACCTC	1.02461778573672	-2.56090819649173	0.503933333333333	0	0.341185185185185
FR999_GBM_Men_4_AACGAG	2.3267899697272	-2.18109047226382	0.352933333333333	0	0.391666666666667
FR999_GBM_Men_4_AAGCAC	3.56311785630862	-1.86179831437541	552	0	267
FR999_GBM_Men_4_AAGCCA	2.74319660119692	-2.87283897213412	0.349866666666667	0	0.254333333333333
FR999_GBM_Men_4_ACAGGA	4.40633475236575	-3.55343162826968	0.520266666666667	0	0.200481481481481
FR999_GBM_Men_4_ACAGTG	1.10625278405825	-3.06466722301913	0	0	0
FR999_GBM_Men_4_ACCAAC	3.67831813745181	-1.33610653690768	0.198333333333333	0	0.212555555555556
FR999_GBM_Men_4_ACCAGA	4.62977826051394	-1.8192221205659	0.3496	0	0.0994074074074074
FR999_GBM_Men_4_ACCATG	3.04543077401797	-2.50032067112399	0.551933333333333	0	0
FR999_GBM_Men_4_ACGGTA	1.48504399709384	-2.76733600906802	0.5466	0	0.197185185185185
FR999_GBM_Men_4_ACGTAC	2.40534173898379	-2.93056583218051	0.513266666666667	0	0.266222222222222
FR999_GBM_Men_4_ACGTGA	1.98334919862429	-2.62943398765994	0.5892	0	0.086925925925926
FR999_GBM_Men_4_ACTCAC	3.92025076799075	-2.42824822477771	0.517533333333333	0	0.272222222222222
FR999_GBM_Men_4_ACTCGA	4.80277001313845	-1.12434366158916	0.540333333333333	0	0.205777777777778
FR999_GBM_Men_4_ACTCTG	1.60279285363833	-3.22877192310763	324	0.162666666666667	0.271555555555556
FR999_GBM_Men_4_AGACAG	2.04537856034915	-2.44006240181399	0.5452	0	0.344592592592593
FR999_GBM_Men_4_AGACCA	4.03712403230349	-3.18270063213779	0.5926	0	278
FR999_GBM_Men_4_AGATGC	3.43265091828982	-3.26472723297549	0.303733333333333	0	0.0866666666666667
FR999_GBM_Men_4_AGCTCA	2.44517170838992	-3.77711403183414	318	0	0.286888888888889
FR999_GBM_Men_4_AGGAAG	1.93444096498171	-1.73750819079352	0.538666666666667	0	0.275703703703704
FR999_GBM_Men_4_AGGATC	1.09026169233004	-3.56315338425113	0.198866666666667	0	0.249333333333333
FR999_GBM_Men_4_AGGCTA	1.78717863015811	-3.20849704555942	0.722533333333333	0	0.19637037037037
FR999_GBM_Men_4_AGTACC	1.41893529348055	-3.98980343155337	0.194266666666667	0	0.19937037037037
FR999_GBM_Men_4_AGTGCA	2.25329362802188	-3.3741158228345	0.493666666666667	0.149866666666667	0.277333333333333
FR999_GBM_Men_4_AGTGTC	1.1137008612601	-2.68564832024051	179	0	0
FR999_GBM_Men_4_ATACGG	0.722973281666437	-3.60495149902774	0.198933333333333	0	0.166148148148148
FR999_GBM_Men_4_ATCACG	2.56200777940432	-2.40193348936511	0.836133333333333	0	0.555407407407407
FR999_GBM_Men_4_ATCCAC	3.95486294679324	-1.43889854661895	0.549333333333333	0	0.0924444444444444
FR999_GBM_Men_4_ATCCGA	1.47655903749148	-4.00935256294681	0.351333333333333	0.156933333333333	0.175555555555556
FR999_GBM_Men_4_ATCGTG	1.83931397847811	-3.45351660065127	0.393666666666667	0	0.0997777777777777
FR999_GBM_Men_4_ATCTCC	4.35193907670657	-1.79270207695438	0.198533333333333	0	0
FR999_GBM_Men_4_ATGACC	2.19587218217532	0.587547661738862	0.199733333333333	0	0.0956296296296296
FR999_GBM_Men_4_ATGAGG	2.01342451028506	-2.52424287609531	0.5486	0	0.111074074074074
FR999_GBM_Men_4_ATGCTC	2.1410661881415	-3.04075562767459	0.700266666666667	0	0.172518518518519
FR999_GBM_Men_4_ATGGAC	2.61542164735476	-1.54813086800052	0.693133333333333	0	0.168444444444444
FR999_GBM_Men_4_ATGTCG	2.14040934495608	-3.34801971725894	0.641133333333333	0	0.167259259259259
FR999_GBM_Men_4_ATTCGC	2.20447527818362	-3.67343008331729	0.462333333333333	0	0.088037037037037
FR999_GBM_Men_4_ATTGCG	1.54439174585024	-3.15356468967868	696	0	0.292111111111111
FR999_GBM_Men_4_CACCAA	1.24841415338198	-3.83566772751285	0.533066666666667	0	0.284555555555556
FR999_GBM_Men_4_CACGTA	2.98722445420901	-2.8945084791608	0.352733333333333	0	0
FR999_GBM_Men_4_CACTCA	2.4351085370032	-3.35473739914371	0.355066666666667	0.161066666666667	0.199185185185185
FR999_GBM_Men_4_CACTTC	2.27884685449282	-3.01806509308292	0.149066666666667	0	0.276555555555556
FR999_GBM_Men_4_CAGGAA	2.06716477327029	-2.69979011825992	0.451133333333333	0	0.169259259259259
FR999_GBM_Men_4_CATGTC	1.8690034096686	-2.73243033699466	0.375533333333333	0	0.20862962962963
FR999_GBM_Men_4_CATTGG	1.93003570489565	-3.30184817127658	0.527333333333333	0	0.110666666666667
FR999_GBM_Men_4_CCACAA	3.31898676805178	-0.237086294216643	0.3586	0	0.112185185185185
FR999_GBM_Men_4_CCAGTA	3.14531695298831	-1.90633180551005	552	0	0.178518518518519
FR999_GBM_Men_4_CCATAG	1.6195864623038	-2.95035314373447	0.3472	0	0.168074074074074
FR999_GBM_Men_4_CCGTAA	3.5290592854468	-2.13495719246341	0.357133333333333	0	0.443037037037037
FR999_GBM_Men_4_CCTACA	3.31017386369387	-3.66978633217288	0.481333333333333	0	0.288259259259259
FR999_GBM_Men_4_CCTATG	2.47031175546328	-2.58209574036075	0.5878	0	0.343555555555556
FR999_GBM_Men_4_CCTGAA	1.7828137820212	-3.62935316376163	0.156933333333333	0	0.370444444444444
FR999_GBM_Men_4_CCTTGA	2.01229416780154	-2.89123749546481	0.476733333333333	0.1598	0.178740740740741
FR999_GBM_Men_4_CGAACA	2.12396203927676	-2.4893473964162	0.555533333333333	0.1682	0
FR999_GBM_Men_4_CGATTG	1.18471538476626	-2.36562478355838	0.525533333333333	0	0.293888888888889
FR999_GBM_Men_4_CGCATA	1.87212740831057	-3.47989320568515	0.5146	0	0.414592592592593
FR999_GBM_Men_4_CGCTAA	1.90440880708377	-3.60302007011844	0.3616	168	0.295407407407407
FR999_GBM_Men_4_CGGTTA	1.9804342930762	-2.99173986725284	0.369333333333333	0	0.205592592592593
FR999_GBM_Men_4_CGTCTA	1.79530167035739	-3.33752846531344	0.502666666666667	0	0.258222222222222
FR999_GBM_Men_4_CGTTAC	1.26199078015963	-2.30776858143283	0.721333333333333	0	0.197259259259259
FR999_GBM_Men_4_CGTTCA	2.23152100495974	-2.85264932922793	0.657333333333333	0	0.258666666666667
FR999_GBM_Men_4_CTAACG	1.0694942419974	-3.36661433987094	0.196066666666667	0	0.349037037037037
FR999_GBM_Men_4_CTAAGC	1.06823872975985	-3.0681529026456	0.512466666666667	0	0.353925925925926
FR999_GBM_Men_4_CTAGAC	2.54810463838259	-4.16578876785709	0.162333333333333	0	0.291148148148148
FR999_GBM_Men_4_CTAGTG	1.28023790769259	-3.18273401073886	0.330133333333333	0	0.20237037037037
FR999_GBM_Men_4_CTCAGA	1.66524826936404	-2.49226122908069	0.484333333333333	0	0
FR999_GBM_Men_4_CTCATG	1.94140564851443	-3.20262503437472	0.2976	0	0.084962962962963
FR999_GBM_Men_4_CTCGAA	4.50795685701052	-1.75095914117766	0.518333333333333	0	0.194148148148148
FR999_GBM_Men_4_CTGCTA	1.41653000764529	-3.33161282352878	0.3494	0	0.172814814814815
FR999_GBM_Men_4_CTGTTG	1.9270244782416	-3.15108156017734	0.3736	0	0.208037037037037
FR999_GBM_Men_4_CTTCGA	3.54557835511843	-1.76259022764636	0.5132	0	0.264333333333333
FR999_GBM_Men_4_GAATCC	3.60278927735964	-0.742091177029143	0.520733333333333	0	0.274666666666667
FR999_GBM_Men_4_GACAGA	3.28959667138735	-2.57032429985477	169	0	0.282111111111111
FR999_GBM_Men_4_GACGAA	1.17206310681979	-2.71972238830997	0.6384	0	0.268111111111111
FR999_GBM_Men_4_GAGCAA	3.07843625001589	-1.83676811866237	0.496733333333333	0	0.0851851851851851
FR999_GBM_Men_4_GAGGTA	2.24693810395876	-2.46873026899768	0.395866666666667	0	0.100481481481482
FR999_GBM_Men_4_GAGTGA	1.2432414238898	-2.46362095884753	0.196066666666667	0	0.112259259259259
FR999_GBM_Men_4_GAGTTG	1.71629213742892	-3.09783935360385	0.721533333333333	0	0.392148148148148
FR999_GBM_Men_4_GATACG	1.59503125600497	-3.61364114098025	0.5882	0	0.110777777777778
FR999_GBM_Men_4_GATCTG	1.69210457257907	-2.96956670097781	0.373466666666667	0	0.100851851851852
FR999_GBM_Men_4_GATTGC	1.46743833474795	-2.9900438766904	0.568133333333333	0	0.100074074074074
FR999_GBM_Men_4_GCAACA	3.32960569314639	-2.78266620449496	0.391066666666667	0	0.0976296296296296
FR999_GBM_Men_4_GCAATG	1.39120363645236	-3.44059204868747	0.360266666666667	0	0.276222222222222
FR999_GBM_Men_4_GCAGAA	4.69349705629031	-1.79533731750918	0.5162	0	0
FR999_GBM_Men_4_GCATTC	1.88027131013552	-2.03825181536151	0.458533333333333	0.153733333333333	0.366333333333333
FR999_GBM_Men_4_GCTAAG	1.0265642350165	-3.43882953934146	0.348133333333333	0.153133333333333	0.171333333333333
FR999_GBM_Men_4_GCTTAC	2.45426856927554	-2.52119970135165	0.500133333333333	0	0.171111111111111
FR999_GBM_Men_4_GGCTTA	1.9737397377936	-3.1304897051282	0.547733333333333	0	0.197777777777778
FR999_GBM_Men_4_GGTAGA	1.41007339410464	-2.75810181908084	0.355066666666667	0	0.199185185185185
FR999_GBM_Men_4_GGTATG	1.57494830541293	-3.24539303593112	0.1988	0.174866666666667	0.0990740740740741
FR999_GBM_Men_4_GGTGTA	1.81947731427828	-3.3401278238721	0.5494	0	0.100185185185185
FR999_GBM_Men_4_GTAACC	1.46528481893221	-2.69716596416904	0.676866666666667	0	0.356592592592593
FR999_GBM_Men_4_GTACAG	2.4548314755408	-3.46424495987369	0.1588	0.1588	0.17762962962963
FR999_GBM_Men_4_GTACTC	1.00078999452273	-2.42378270439578	0.3468	0	0.166592592592593
FR999_GBM_Men_4_GTATCG	0.993066186234156	-2.91345691494418	0.5034	0	0.259111111111111
FR999_GBM_Men_4_GTCTCA	2.3545569127051	-2.58092224411441	819	0	0.370518518518518
FR999_GBM_Men_4_GTGAAG	0.942736262604395	-2.35731112770511	0.149333333333333	0	0.111037037037037
FR999_GBM_Men_4_GTGACA	1.30682157926241	-2.26074778847171	541	0	0.16637037037037
FR999_GBM_Men_4_GTGATC	1.38270258359591	-2.67275750450564	0.5446	0	0.304481481481481
FR999_GBM_Men_4_GTGGAA	1.35313820295016	-3.56820261291934	0.3722	0	0.296666666666667
FR999_GBM_Men_4_GTTAGG	1.03201019220034	-2.59381699375583	0.543666666666667	0	0.0992222222222222
FR999_GBM_Men_4_TAACGG	2.53134023599307	-2.46858316473437	0.3028	0.152066666666667	0.302037037037037
FR999_GBM_Men_4_TACAGG	1.86240589074771	-2.65819668583346	0.531933333333333	0	0.188888888888889
FR999_GBM_Men_4_TACCGA	2.04856192521731	-3.85701072029544	0.8802	0	0.203555555555556
FR999_GBM_Men_4_TACGCA	1.7278833334891	-2.7350537758298	0.498533333333333	0	0.254888888888889
FR999_GBM_Men_4_TACTCC	3.8418091481177	-1.02258094958736	0.713866666666667	0	0.18362962962963
FR999_GBM_Men_4_TAGTGG	2.08388292245547	-3.26098155788852	0.3942	0	0.209185185185185
FR999_GBM_Men_4_TATCGC	3.23841893129031	-1.79304453544093	0.781333333333333	0	0.0893333333333334
FR999_GBM_Men_4_TCACAG	1.2019268219916	-2.96777593903018	501	0	0.303074074074074
FR999_GBM_Men_4_TCTAGG	1.93437683038394	-2.45345985702945	0.3904	0	0.346222222222222
FR999_GBM_Men_4_TCTTGC	1.83762633256594	-3.38954746536685	0.3488	0	0.168740740740741
FR999_GBM_Men_4_TGATCG	1.42233192376772	-3.50634753517581	0.3904	0	0.326888888888889
FR999_GBM_Men_4_TGGTGA	1.41750621251742	-3.17406165413333	0.559533333333333	0	0.394296296296296
FR999_GBM_Men_4_TGGTTG	1.37517392091433	-2.50897967628909	0.539266666666667	0	0.191259259259259
FR999_GBM_Men_4_TGTACG	2.41728865556399	-2.34857612661792	0.3668	0	192
FR999_GBM_Men_4_TGTCGA	1.50816583089511	-3.53868639282657	0.1958	0	0.278185185185185
FR999_GBM_Men_4_TGTCTG	2.03484236650149	-2.32222831062747	0.551133333333333	0	0
FR999_GBM_Men_4_TGTTCC	1.2866904681174	-3.35051643661929	0.587333333333333	0	0.296777777777778
FR999_GBM_Men_4_TGTTGG	1.35592925004641	-3.07265639118625	0.544466666666667	0	0.196296296296296
FR999_GBM_Men_4_TTACGC	1.59602641515414	-2.95717346481753	0.394533333333333	0	0.167333333333333
FR999_GBM_Men_4_TTCACC	3.47164165429751	-0.313590882343779	0.3504	0	0.390518518518518
FR999_GBM_Men_4_TTCCAG	1.04409324578921	-3.47844135574771	0.6462	0.150466666666667	0.251222222222222
FR999_GBM_Men_4_TTCGAC	1.1767187064139	-2.99867760948611	0.500533333333333	0	0.0865555555555556
FR999_GBM_Men_4_TTCTCG	1.48060321263949	-3.40687525085879	0.172666666666667	0	0.288222222222222
FR999_GBM_Men_4_TTGCAC	1.52879225663821	-2.863859651608	0.461133333333333	0	0.172962962962963
FR999_GBM_Men_4_TTGCGA	2.15748011521975	-2.50683700851871	0.393066666666667	0	0.247111111111111
FR999_GBM_Men_4_TTGCTG	1.63916229657809	-3.17312216572238	0.764066666666667	0	0.19762962962963
FR999_GBM_Men_4_TTGGAG	1.57144271783511	-3.12327003292514	0.547333333333333	0	293
FR999_GBM_Men_4_TTGGCA	1.90044271402041	-3.03439712337924	0.547866666666667	0	0.208666666666667
FR999_GBM_PVM_Men_7_AACCTC	5.07069527558962	-1.14481490663959	0.474733333333333	0	0.0903333333333334
FR999_GBM_PVM_Men_7_AAGCAC	4.94265591554324	-1.09167578629924	0.5268	0	0.185037037037037
FR999_GBM_PVM_Men_7_AAGCCA	4.59772383622805	-1.05635532550288	292	0	0.0834074074074074
FR999_GBM_PVM_Men_7_ACAGTG	3.55789553575198	-0.585167286915313	0	0	0.170592592592593
FR999_GBM_PVM_Men_7_ACGTGA	3.55631172113101	-0.351306913418303	0.313866666666667	0	0.0894814814814815
FR999_GBM_PVM_Men_7_ACTCGA	4.71477448396365	-1.00301748327685	0	0	0
FR999_GBM_PVM_Men_7_ACTCTG	4.42264782838503	-3.01801800541354	0	0	0.0954074074074074
FR999_GBM_PVM_Men_7_AGATGC	2.88745343141238	-0.178484914822112	0.5888	0	0.0842592592592593
FR999_GBM_PVM_Men_7_AGCTCA	4.94019400529544	-2.16222238354159	0.164266666666667	0	0.183703703703704
FR999_GBM_PVM_Men_7_AGGAAG	3.55594193391482	-0.121788023037444	0.6	0	0
FR999_GBM_PVM_Men_7_AGGATC	2.53769146852175	-3.18040573410464	0.344533333333333	0.149533333333333	332
FR999_GBM_PVM_Men_7_AGTGCA	4.0610736554114	-1.1219094973035	0.644066666666667	0	0.16837037037037
FR999_GBM_PVM_Men_7_ATACGG	3.61174332551638	0.166085960345735	0.5444	0	0.170518518518519
FR999_GBM_PVM_Men_7_ATCACG	0.419650847241083	0.751602293925752	0.162066666666667	0	0.0919629629629629
FR999_GBM_PVM_Men_7_ATCCAC	2.83608710221926	-0.502701876682769	0.348266666666667	0	0
FR999_GBM_PVM_Men_7_ATCCGA	3.42169415406863	-0.297690747303496	0.1636	0	0.199592592592593
FR999_GBM_PVM_Men_7_ATCGTG	2.85888826303164	-0.607318041843901	0.519133333333333	0.173933333333333	0.194444444444444
FR999_GBM_PVM_Men_7_ATGACC	5.13848387651126	-1.14800983480884	0.1766	0	0
FR999_GBM_PVM_Men_7_ATGAGG	2.87485968522708	-2.14669650606586	0	0	0.199037037037037
FR999_GBM_PVM_Men_7_ATGCTC	4.9621270840613	-0.956969259304534	0.630666666666667	0	0.0900740740740741
FR999_GBM_PVM_Men_7_ATGTCG	2.98335062913577	-2.38737124018146	0	0	0.0866296296296296
FR999_GBM_PVM_Men_7_ATTGCG	2.14852296762148	-1.53138849884046	0.3622	0	0
FR999_GBM_PVM_Men_7_CACCAA	3.37622773103396	0.747042777019014	0.1968	0	0
FR999_GBM_PVM_Men_7_CACGTA	2.80599629335085	-1.92657920531703	0.323866666666667	0	0
FR999_GBM_PVM_Men_7_CACTCA	4.44048153810183	-0.973873196167479	0.165466666666667	0	0
FR999_GBM_PVM_Men_7_CACTTC	4.10669552735964	-1.82805359177066	0.3056	0	0.256222222222222
FR999_GBM_PVM_Men_7_CAGGAA	3.96368300370852	-2.95797216705752	314	0	0.263222222222222
FR999_GBM_PVM_Men_7_CATGTC	4.03972374849002	-1.18738961033298	0.199533333333333	0	0.101962962962963
FR999_GBM_PVM_Men_7_CATTGG	2.96562206201235	-1.32744511775447	0.197866666666667	0	0.0938148148148148
FR999_GBM_PVM_Men_7_CCACAA	2.90926324777285	0.210225941615571	0.199133333333333	0	0.0975555555555555
FR999_GBM_PVM_Men_7_CCAGTA	3.78808772020022	-1.49918262893109	361	0	0.182444444444444
FR999_GBM_PVM_Men_7_CCATAG	3.7963031475989	-0.652235327286254	0.305333333333333	0	256
FR999_GBM_PVM_Men_7_CCGTAA	3.91689907960574	0.206370593982209	0.358933333333333	0	0.184444444444444
FR999_GBM_PVM_Men_7_CCTATG	3.57824718408267	0.0252535361819164	0.317333333333333	0	0.178222222222222
FR999_GBM_PVM_Men_7_CCTGAA	3.4684702103583	0.40290355868863	0.3176	0	0.110666666666667
FR999_GBM_PVM_Men_7_CGAACA	4.21998488359133	-1.2190038543172	0.337733333333333	0	0.0961111111111111
FR999_GBM_PVM_Men_7_CGATTG	1.29294645242373	-2.52715110592319	0.336266666666667	0	0.188740740740741
FR999_GBM_PVM_Men_7_CGCATA	4.69787489823977	-0.474686024708281	0.169066666666667	0	0
FR999_GBM_PVM_Men_7_CGCTAA	4.58273112229983	-3.28993725590182	0	0	0
FR999_GBM_PVM_Men_7_CGTCTA	4.7344659512488	-0.751375434917937	0.3148	0	0.350962962962963
FR999_GBM_PVM_Men_7_CGTTAC	3.24098073892275	-0.552637873215209	0.305066666666667	0.1532	0.087037037037037
FR999_GBM_PVM_Men_7_CGTTCA	4.46658121995608	-1.18226593546344	0.320933333333333	0	0.180222222222222
FR999_GBM_PVM_Men_7_CTAACG	3.15237247399966	0.232570888476838	0.3184	0	0.0907407407407408
FR999_GBM_PVM_Men_7_CTAGAC	4.10615097932498	-1.78927904180957	0.163866666666667	0	0
FR999_GBM_PVM_Men_7_CTAGTG	3.05788146905581	-0.073450563473235	0.3406	0	0.0827407407407408
FR999_GBM_PVM_Men_7_CTCAGA	3.7597094719855	-2.40048759989215	0.525666666666667	0	0.186444444444444
FR999_GBM_PVM_Men_7_CTCATG	3.42065083436648	0.334096791224946	0	0	0.168592592592593
FR999_GBM_PVM_Men_7_GACAGA	3.35897361688296	-0.171748159451018	0	0	0.0977407407407408
FR999_GBM_PVM_Men_7_GAGGTA	1.72608160428683	-0.321272609753142	0.311333333333333	0	0
FR999_GBM_PVM_Men_7_GAGTGA	2.99689351968447	-2.02067774347735	0.644733333333333	0	0.168740740740741
FR999_GBM_PVM_Men_7_GAGTTG	2.75407397203127	-1.38552790693713	0.339866666666667	0	0.190740740740741
FR999_GBM_PVM_Men_7_GATCTG	2.01528942041079	-1.29689378849937	0.1624	0	0.0921481481481482
FR999_GBM_PVM_Men_7_GCAATG	3.45498692445437	-0.12605631164981	0.442933333333333	0	0.194148148148148
FR999_GBM_PVM_Men_7_GCAGAA	5.00255476884524	-0.966587541622649	0.367533333333333	0	0.0958518518518519
FR999_GBM_PVM_Men_7_GCATTC	3.63020264558474	-2.94245564751102	0.308133333333333	0	0.173111111111111
FR999_GBM_PVM_Men_7_GCTAAG	4.03717171601931	-1.12579187564326	0.3534	0	0.260333333333333
FR999_GBM_PVM_Men_7_GCTTAC	2.89392220430056	-2.03235584310962	0.5054	0	0.174148148148148
FR999_GBM_PVM_Men_7_GGCTTA	2.25255596093813	-0.999050674957763	0	0	0.180222222222222
FR999_GBM_PVM_Men_7_GGTAGA	2.74992906503359	-0.842616973442565	0.196666666666667	0	0.204814814814815
FR999_GBM_PVM_Men_7_GGTGTA	3.74947964601199	-1.49872847925646	0.3752	0	0.111740740740741
FR999_GBM_PVM_Men_7_GTAACC	3.76131998948733	0.079914333301057	0.6766	0	0.0915925925925926
FR999_GBM_PVM_Men_7_GTATCG	4.30363690309207	-1.32812896184398	0.587533333333333	0	0.0835185185185185
FR999_GBM_PVM_Men_7_GTGAAG	3.62994205407778	-0.177405832333098	0.197333333333333	0	0.0858148148148148
FR999_GBM_PVM_Men_7_GTGATC	4.26442419938723	-0.560002325100432	0.197666666666667	0	0.092925925925926
FR999_GBM_PVM_Men_7_GTGGAA	3.08035027436892	-1.58673839829637	0.156933333333333	0	262
FR999_GBM_PVM_Men_7_TAGTGG	2.84430753640811	-1.22723749093486	0	0	0.095037037037037
FR999_GBM_PVM_Men_7_TATCGC	4.60711800508181	-1.3971097376175	0.482133333333333	0	0.180740740740741
FR999_GBM_PVM_Men_7_TCACAG	3.66486417703311	-0.94149774126483	0.62	0	0.432296296296296
FR999_GBM_PVM_Men_7_TCTTGC	2.1815947239844	-3.45898568443729	0.299066666666667	0	0.0853703703703703
FR999_GBM_PVM_Men_7_TGATCG	4.79822480134646	-0.874645112080108	0.1502	0	0.168074074074074
FR999_GBM_PVM_Men_7_TGGTGA	3.02537500314395	-1.01198789290858	0.342333333333333	0	0.192111111111111
FR999_GBM_PVM_Men_7_TGTCGA	2.78201019220034	0.106955887752046	0.313866666666667	0	0.0894814814814815
FR999_GBM_PVM_Men_7_TGTTCC	3.92333256654421	-0.677588639778624	0	0	0.0864444444444444
FR999_GBM_PVM_Men_7_TTCCAG	3.78831588678042	0.0845402497820751	0.493866666666667	0	0.0851481481481482
FR999_GBM_PVM_Men_7_TTCTCG	2.05321466378848	-2.05592828802539	0.294666666666667	148	0.0841481481481482
FR999_GBM_PVM_Men_7_TTGCAC	1.77769708089511	-2.60582327656222	0.295466666666667	0	0.0843703703703703
FR999_GBM_PVM_Men_7_TTGCGA	1.78248011521975	-3.69503724388553	0	0	0.252777777777778
FR999_GBM_PVM_Men_7_TTGGAG	3.79776441507022	-1.26573294214679	0.550933333333333	0	0.100962962962963
FR999_GBM_PVM_Men_7_TTGGCA	3.01593005113284	-0.472720621151458	0.5328	0	0.0958888888888889
FR645_DM_8_AACCTC	-1.01188254900297	-0.657353458923827	0	0	0.308074074074074
FR645_DM_8_AACGAG	-2.75179637022336	-0.522761104626189	0.339466666666667	0	0.405185185185185
FR645_DM_8_AACTGG	-3.72618163175901	0.0854980964236156	0	0.170266666666667	0.20362962962963
FR645_DM_8_AAGCAC	-2.61876810140928	-0.34197735599948	0.363466666666667	0.1824	0.110777777777778
FR645_DM_8_AAGCCA	-0.622232055142721	-2.25550007633639	0.362466666666667	0.1692	0.389814814814815
FR645_DM_8_AAGGTG	-1.58095980234464	-1.74442481808139	0	0.174733333333333	0.195333333333333
FR645_DM_8_ACAAGC	-0.47744703836759	-1.0655218046136	0.177333333333333	0	0.209851851851852
FR645_DM_8_ACAGGA	-2.58018768377622	-0.496283648533355	0	184	0.111814814814815
FR645_DM_8_ACAGTG	-3.14065158911069	-0.472854731602202	0.173333333333333	0.173333333333333	0.208111111111111
FR645_DM_8_ACATGG	1.24728190354983	-0.90346246771289	0.177333333333333	0	0
FR645_DM_8_ACCATG	2.8172615712134	-2.1800634246297	0.182133333333333	0	0.311703703703704
FR645_DM_8_ACGGTA	-1.22168779917081	-0.895688114685546	0.1662	0.1662	0.220074074074074
FR645_DM_8_ACGTAC	-1.11164165087064	0.821117760615815	0.376533333333333	0	0.302333333333333
FR645_DM_8_ACGTGA	-3.60246003218015	-0.389350054783355	0	0.179533333333333	0.219111111111111
FR645_DM_8_ACGTTG	-0.892149871066412	-1.23780453018619	0	0	0.111185185185185
FR645_DM_8_ACTCAC	1.10444032601992	-2.51505505852176	0	0	0.110222222222222
FR645_DM_8_ACTTCG	-2.67323411054929	-0.91991650871707	0.528333333333333	0.195133333333333	0.202888888888889
FR645_DM_8_AGAACG	-1.0906118208917	-2.12723326496554	0.176933333333333	0	0.305925925925926
FR645_DM_8_AGACAG	-0.99297905512174	-0.406396387142669	0.375333333333333	0.179733333333333	0.309555555555556
FR645_DM_8_AGACTC	-1.77562106199582	-0.930099306625853	0.184266666666667	0.184266666666667	0.213444444444444
FR645_DM_8_AGATGC	-2.04187882490476	-0.752062795681487	0.1944	0.167533333333333	0.496777777777778
FR645_DM_8_AGCGAA	-0.640926247313818	-1.18709450773669	0.1688	0	0.374814814814815
FR645_DM_8_AGCTAG	-3.56614673681577	0.360768677669038	0.1748	0.348266666666667	0.399407407407407
FR645_DM_8_AGCTTC	-3.95496953077634	-0.503173707050811	0.354533333333333	0.177933333333333	0.307148148148148
FR645_DM_8_AGGAAG	-0.6526577527078	-1.33377359621001	173	0	0.302444444444444
FR645_DM_8_AGGACA	-1.35692680425962	-1.0271632354684	0.374066666666667	0	0.111074074074074
FR645_DM_8_AGGATC	-1.84969533033689	-1.6444147061534	0.5368	0	0.109481481481482
FR645_DM_8_AGGCTA	-2.22449267454465	-1.07929673604442	332	0.166666666666667	0.29437037037037
FR645_DM_8_AGTACC	1.87443291597048	-1.99586754850818	0.545733333333333	0	0.422740740740741
FR645_DM_8_AGTAGG	-1.74992001600583	-0.791871068996917	0.493333333333333	0.165333333333333	0.0937777777777777
FR645_DM_8_AGTGCA	-1.58844769544919	-0.564965544266234	0.171333333333333	0	0.380444444444444
FR645_DM_8_ATACGG	-1.68507993765195	-1.36230151168777	0.366733333333333	0.1696	0.202962962962963
FR645_DM_8_ATCACG	-2.52024353094419	-0.938761351627837	0	0	0.422740740740741
FR645_DM_8_ATCAGC	-0.7461835796388	-0.122761486095916	0.195533333333333	0	0.318444444444444
FR645_DM_8_ATCCAC	-0.670362895205816	0.306671263652314	0.380933333333333	0	0.217925925925926
FR645_DM_8_ATCCGA	-2.32412875242551	0.564845444636811	0.358533333333333	0.179933333333333	0
FR645_DM_8_ATCGCA	1.7190371697394	-2.46578717045261	0.378133333333333	0.183466666666667	0.112037037037037
FR645_DM_8_ATCGTG	-1.31719804354032	-0.530007956547271	0.161266666666667	0	0.219703703703704
FR645_DM_8_ATGACC	-6.10319197721799	-0.448098061604033	0.1832	0.546933333333333	0.216962962962963
FR645_DM_8_ATGCAG	-5.48843968458494	-0.345130918545256	0.522733333333333	0.175133333333333	0.303037037037037
FR645_DM_8_ATGCTC	-3.80141747541746	-0.517012475056182	0	0.180466666666667	0.111185185185185
FR645_DM_8_ATGGAC	4.10184561662356	-2.12240099720431	0.1706	0	0.310851851851852
FR645_DM_8_ATGTCG	-2.57347310133298	1.61066329665708	0	0	0.40962962962963
FR645_DM_8_ATTCGC	-1.46085596628507	-1.8628374319501	0.364933333333333	0.171933333333333	0.219185185185185
FR645_DM_8_ATTGCG	-1.46081889219602	-1.78163787536098	0	0.322933333333333	0.449333333333333
FR645_DM_8_CAATGC	-1.21457470007261	-1.27324959449245	0.3496	0	0.497703703703704
FR645_DM_8_CACGTA	-1.88264799661954	-0.939943013710509	0.181466666666667	0	0.202814814814815
FR645_DM_8_CACTTC	-1.2576564604791	-0.823561666531096	0.195066666666667	0	0.19637037037037
FR645_DM_8_CAGAAG	-0.886887794211706	-1.46397243998719	0.361066666666667	0	0.278333333333333
FR645_DM_8_CAGGAA	-1.04604161329587	-0.59116941503955	0.3504	0	0.216962962962963
FR645_DM_8_CATGCA	-2.17442405767759	-0.830409644169341	0.171666666666667	0	0.31437037037037
FR645_DM_8_CATGTC	-3.75158584661802	-0.460116742176543	0.487133333333333	0.163266666666667	0.0926296296296296
FR645_DM_8_CATTGG	-1.07554799862226	-2.0536265354581	0.329066666666667	0	0.294888888888889
FR645_DM_8_CCATAG	0.770657831951777	-1.02963235787822	194	0.174266666666667	0.209037037037037
FR645_DM_8_CCGATA	-4.21183026380857	-0.516955671829711	0	0.1826	0.112925925925926
FR645_DM_8_CCGTAA	-1.80069113321622	-1.53020535222961	0.1812	0	0.212222222222222
FR645_DM_8_CCTATG	1.81224274091403	-0.495195744556914	0.180533333333333	0	0.319111111111111
FR645_DM_8_CCTGAA	-1.55931246824582	-1.1319671850629	0.376733333333333	0.1812	0.202518518518519
FR645_DM_8_CCTTGA	-2.69141018934568	-0.151462314648162	0	0	0.104222222222222
FR645_DM_8_CGATGA	-0.931964522078833	-0.10981547645999	0	0	0.211666666666667
FR645_DM_8_CGATTG	0.875144357010523	-3.83740413002444	0.195066666666667	0	289
FR645_DM_8_CGGTTA	-1.6205544526132	-1.56062495149447	0.502133333333333	0	0.188148148148148
FR645_DM_8_CGTAAG	-1.10191381521543	-1.34524375013782	0	0	0.296481481481481
FR645_DM_8_CGTCTA	1.05485522203127	-2.85880529694034	0.373666666666667	0	0.111148148148148
FR645_DM_8_CGTTAC	-1.91324413366636	-1.2748164813943	0.493533333333333	0	0.404740740740741
FR645_DM_8_CGTTCA	-1.99527586050352	-0.698540149254332	0.1778	0	209
FR645_DM_8_CTAACG	-3.82907283850034	-0.350980518383513	0.537533333333333	0	0.101962962962963
FR645_DM_8_CTAAGC	-1.67891395635923	-1.53948046825601	0	0	0.202074074074074
FR645_DM_8_CTAGTG	2.55150257997195	-2.21338736824466	0.1652	0	0.203259259259259
FR645_DM_8_CTATCC	-2.76585066862424	-1.08119684271289	0.180133333333333	0.180133333333333	0
FR645_DM_8_CTCATG	1.86032211236636	-2.64392244629336	0.499733333333333	0	0.416407407407407
FR645_DM_8_CTGCTA	-2.97373188085874	-0.879808662457	0.505333333333333	0	0.205666666666667
FR645_DM_8_CTGTTG	-3.58197033949216	-0.54640543274356	0.5244	0	0.310222222222222
FR645_DM_8_CTTCGA	-1.60083759374936	1.13293039985227	0	0	0.113037037037037
FR645_DM_8_GAAGAC	-5.30390227384885	-0.248632667583953	0.373866666666667	0.1768	0.315481481481481
FR645_DM_8_GAATCC	2.28551065377871	-2.09351754002048	0.378533333333333	0	0.205555555555556
FR645_DM_8_GAATGG	-3.04634559698423	-0.630440054459105	0.3292	0	0.292222222222222
FR645_DM_8_GACAAC	-3.14664352484067	-0.446042535824309	0.551333333333333	0	0.41437037037037
FR645_DM_8_GAGCAA	-0.979985242560705	-1.44496810994817	0.1746	0.1746	0.304592592592593
FR645_DM_8_GAGGTA	-1.1696574742349	-1.92804300598575	0.198533333333333	0	0.383407407407407
FR645_DM_8_GAGTGA	-1.93244946546873	-1.19375151209308	0.556066666666667	0	0.205888888888889
FR645_DM_8_GATACG	-2.66437519140562	-0.910608051342498	0.1664	0	0.293888888888889
FR645_DM_8_GATCGA	2.01206719331423	-2.52032673172427	0.3764	182	0.211037037037037
FR645_DM_8_GATCTG	1.83553313665072	-2.59807407669498	0.5248	0	0.0939629629629629
FR645_DM_8_GATTGC	-2.08793211527189	-1.16717645339442	0	0.165666666666667	0.294703703703704
FR645_DM_8_GCAATG	-3.26832116194089	-0.459935901684295	0.333733333333333	0.1954	0.296888888888889
FR645_DM_8_GCAGAA	0.869692439362207	-2.88520741276218	0	0	0.112814814814815
FR645_DM_8_GCATGA	-1.309868341163	-1.95089030079318	0.195533333333333	0	0.501296296296296
FR645_DM_8_GCATTC	0.614441806599298	-1.06393110565616	0.194733333333333	0	0.306518518518519
FR645_DM_8_GCCATA	-2.85942972250303	-0.422249792141448	0.177066666666667	0	0.100296296296296
FR645_DM_8_GCGTTA	-1.02873099394163	-1.2636698763795	0.194266666666667	0	0
FR645_DM_8_GCTAAG	-4.06563771314939	-0.49249267391635	0.1738	0.1738	0.290111111111111
FR645_DM_8_GCTCTA	3.01970612458865	-1.86611404828502	0	0	0.219962962962963
FR645_DM_8_GCTTAC	-2.52783501692136	-1.0382484775014	0.1986	0	0.293333333333333
FR645_DM_8_GGAATC	-3.90713584966978	-0.623217819256316	0.361066666666667	0.169266666666667	0.202518518518519
FR645_DM_8_GGACAA	1.31199836187045	-2.70712268166019	0.360666666666667	0	0.188148148148148
FR645_DM_8_GGATAC	-0.433389460519156	-1.20299565605594	0.34	0	0.311925925925926
FR645_DM_8_GGATCA	0.679545397087732	-1.03528991155101	0	0	0.401444444444444
FR645_DM_8_GGCTTA	-1.55383289404233	-1.79703676514102	163	163	0.292481481481481
FR645_DM_8_GGTAAC	-1.03570205517133	-1.97338878921939	0.194533333333333	0.198933333333333	0.186962962962963
FR645_DM_8_GGTAGA	-1.23063731737455	-1.33235287479831	0.488733333333333	0	0.292777777777778
FR645_DM_8_GGTATG	-0.932503884509405	-1.00485735945178	0.1666	0	0.112407407407407
FR645_DM_8_GGTGTA	-3.03162062712034	-0.675203023476134	0.320666666666667	0.320666666666667	0.201592592592593
FR645_DM_8_GGTTAG	-1.39570725508054	-1.78098594955875	0.3232	0.3232	0.111074074074074
FR645_DM_8_GTAACC	-0.793730741217932	-2.33754479698611	0.376933333333333	0	0.308703703703704
FR645_DM_8_GTACAG	-1.44584775514921	-1.11806946806384	0.391466666666667	0	0.101592592592593
FR645_DM_8_GTACCA	-4.4603730494531	-0.442887423557769	0.3452	0.365866666666667	0.300703703703704
FR645_DM_8_GTACTC	-3.41802251882871	-0.433592675251494	0	0	0.219481481481481
FR645_DM_8_GTATCG	-1.19125497885068	-1.84691911749316	0.362466666666667	0.1686	0.37437037037037
FR645_DM_8_GTATGC	-0.701020663455328	-2.19097018055392	0.335066666666667	0	0.295481481481481
FR645_DM_8_GTCTCA	-0.284377088621458	-0.73068380169345	0.1766	0	0.307074074074074
FR645_DM_8_GTGAAG	-3.6648362929376	0.265568854289521	0.696733333333333	361	0.215777777777778
FR645_DM_8_GTGACA	-1.46282709188779	-0.876682994884978	0	0	0.30262962962963
FR645_DM_8_GTGATC	-0.415222739651999	-0.557657597584258	0.3224	0.161866666666667	0.398481481481481
FR645_DM_8_GTGGAA	-1.75064910002073	-1.21243583969546	0.493133333333333	0.359533333333333	0.402592592592593
FR645_DM_8_GTTAGG	-1.62203240938505	-1.78150382451488	0	0	0.272111111111111
FR645_DM_8_GTTGAG	-1.15263593740781	-1.62978659383727	0.1958	0	0.289962962962963
FR645_DM_8_TAACGG	-4.27666915006956	-0.329383848232756	0.1774	0	0.404222222222222
FR645_DM_8_TACAGG	-1.87922537870725	-0.787486908955108	0.497733333333333	0	0.419740740740741
FR645_DM_8_TACCGA	-1.60039461202939	-1.5724074672885	0.193066666666667	0	426
FR645_DM_8_TACGCA	-3.64739978857358	-0.240492580456267	375	0	0.306592592592593
FR645_DM_8_TACTCC	-1.01966810770353	0.32669186778592	0.184266666666667	0	0.112074074074074
FR645_DM_8_TAGCTC	-3.40670908041318	-0.639535782856475	0.334933333333333	0.168133333333333	0.311037037037037
FR645_DM_8_TAGGAC	-3.71741235800107	-0.280095098537932	164	0	0.093037037037037
FR645_DM_8_TAGTGG	-1.45437360353788	-1.81009897403194	0.3244	0	0.201740740740741
FR645_DM_8_TATCCG	-1.70609510488828	-1.26322607509566	0.654133333333333	0.327733333333333	0.274666666666667
FR645_DM_8_TATCGC	-2.92609322614988	-0.995192883533965	199	0	0.212259259259259
FR645_DM_8_TCAACG	-3.0939487273248	-0.604817090553771	0	0	0.112222222222222
FR645_DM_8_TCACAG	-2.30215657301267	-1.09904509596301	0.3922	0	0.208592592592593
FR645_DM_8_TCCGAA	-1.05088967628797	-0.69134646467639	0.543066666666667	0	0.301740740740741
FR645_DM_8_TCTAGG	1.2230894511191	-1.27553170732928	0.167666666666667	0	0.38962962962963
FR645_DM_8_TCTTGC	-2.57015860624631	-0.820775745434295	0.386666666666667	0	0.188444444444444
FR645_DM_8_TGAACC	0.815784746929804	1.82854306884335	0.365866666666667	0	0.321518518518519
FR645_DM_8_TGAAGG	-1.1210438067468	-1.98352286033107	0.165866666666667	0	0.403740740740741
FR645_DM_8_TGAGGA	-2.9346481616052	-0.276706574482451	0.166466666666667	0.166466666666667	0.111074074074074
FR645_DM_8_TGATCG	-2.09490752764066	-1.14185684732867	0.3624	0.1698	0.403851851851852
FR645_DM_8_TGCAAC	-2.93489516325315	-0.978696761650573	0.3906	0	0.194148148148148
FR645_DM_8_TGCAGA	1.12731718473116	-1.09368806890918	0	0.196466666666667	0.10362962962963
FR645_DM_8_TGGTGA	-2.8808904940637	-0.439820764584075	0.333466666666667	0	0.204296296296296
FR645_DM_8_TGGTTG	-1.63329566068967	-1.75501265935374	0.194866666666667	0.194866666666667	0.205851851851852
FR645_DM_8_TGTACG	-1.63649917192777	-1.59589766524507	0.362266666666667	0	0.312555555555556
FR645_DM_8_TGTAGC	-1.14529896326383	-1.44309442303849	0.490933333333333	0	0.274666666666667
FR645_DM_8_TGTCGA	-3.83513773031553	-0.336765287441741	0.1754	0.1754	0.30337037037037
FR645_DM_8_TGTCTG	-1.12247115917524	-2.02420103363467	0.325333333333333	0	0.292555555555556
FR645_DM_8_TGTTCC	-2.73939216680845	-0.837158618492614	0.522133333333333	0	0.22062962962963
FR645_DM_8_TGTTGG	-2.14410532064756	-0.933835087341796	0.163133333333333	0	0.0925555555555555
FR645_DM_8_TTACGC	-1.16814268179258	-2.00756472162677	0.1938	0	0.311592592592593
FR645_DM_8_TTCACC	-1.23135030813535	-1.85387000255061	0.356666666666667	0	0.10137037037037
FR645_DM_8_TTCCAG	-2.8190373236688	-1.00318017415477	0.193933333333333	0	0.0954074074074074
FR645_DM_8_TTCGAC	-2.36664069242795	-0.764819202942382	0.5408	0	0.111962962962963
FR645_DM_8_TTCTCG	-1.52870691366514	-1.64865997247172	0.165933333333333	0	0.309666666666667
FR645_DM_8_TTGCAC	1.62297522477786	-2.84728991798831	0.499133333333333	0	0.0948518518518519
FR645_DM_8_TTGCGA	-2.84298170156797	-0.601332781834136	342	0.171666666666667	0.317148148148148
FR645_DM_8_TTGCTG	-0.524181550219854	-0.737398622555266	0.324133333333333	0	0.399740740740741
FR645_DM_8_TTGGAG	-2.87093914099058	-0.671455202621947	0.162066666666667	0.162066666666667	0.291777777777778
FR645_DM_8_TTGGTC	-1.82706296987852	-0.395818589252959	0.5174	162	0.110851851851852
FR645_DM_8_TTGTGC	-3.56093252249082	-0.424599168819915	0	0.327466666666667	0.183851851851852
FR960_DM_1_1_AAGCCA	0.840728217884699	-3.69721758179141	0.352133333333333	0	0.210148148148148
FR960_DM_1_1_AAGGTG	0.973745936676661	-3.80251633934451	0.165133333333333	0	0.221851851851852
FR960_DM_1_1_AGATGC	0.831606203838984	-3.67823993973209	0	0	0.315666666666667
FR960_DM_1_1_AGCGAA	2.97503745011965	-3.08071827701999	0.3512	0	0.220925925925926
FR960_DM_1_1_ATGAGG	2.82718955926577	-3.00653278641177	0.169666666666667	0	0.189703703703704
FR960_DM_1_1_CACTCA	3.7982984726874	-1.98948409966899	0.198733333333333	0	0.327851851851852
FR960_DM_1_1_CACTTC	2.02942835740725	-3.62999379448367	0.183466666666667	0	0.415111111111111
FR960_DM_1_1_CAGAAG	1.02778362683932	-3.62296712212039	0.345333333333333	0	0.41337037037037
FR960_DM_1_1_CATGTC	0.713375860973993	-3.40243017487002	0.1946	0	0.311222222222222
FR960_DM_1_1_CATTGG	1.01689254693667	-3.60895192436648	0.366866666666667	0	0.315407407407407
FR960_DM_1_1_CTCATG	1.83633207730929	-1.53722462989164	0.1798	0	0.220888888888889
FR960_DM_1_1_GAATGG	0.559237653538385	-3.9454106073804	0.355866666666667	0	0.220407407407407
FR960_DM_1_1_GAGTTG	1.84531962327639	-3.69893276504947	0	0	0.311222222222222
FR960_DM_1_1_GATACG	1.38474904946963	-3.56042611412479	0.1736	0.1736	0.220555555555556
FR960_DM_1_1_GATTGC	1.20967745237033	-3.86539900116397	0.345333333333333	0	0.217777777777778
FR960_DM_1_1_GCAATG	0.798679227158228	-3.96989214233829	0.545133333333333	0	0.317296296296296
FR960_DM_1_1_GCATGA	4.62921034745852	-2.26782566122485	0.183533333333333	0	0.222296296296296
FR960_DM_1_1_GCCATA	0.780948097035089	-3.89231264404727	0.378466666666667	0.183066666666667	0.10362962962963
FR960_DM_1_1_GGACAA	0.954641336723963	-3.52217876724673	0.176733333333333	0	0.220444444444444
FR960_DM_1_1_GGATCA	0.641103381439844	-3.9652863722272	0.542933333333333	0	0.303555555555556
FR960_DM_1_1_GGTAGA	1.10368954591433	-3.67895829491092	0.339066666666667	0	0.314259259259259
FR960_DM_1_1_GGTGTA	1.03171216897647	-3.77234375290347	0.3328	0	0.33137037037037
FR960_DM_1_1_GGTTAG	0.788891488835016	-3.87650692276431	0.499933333333333	0	0.315444444444444
FR960_DM_1_1_GTGATC	1.21062778882662	-3.92374336533023	194	0	0.219851851851852
FR960_DM_1_1_GTTAGG	1.12850915841738	-3.85181200317813	0.196666666666667	0	0.296962962962963
FR960_DM_1_1_TAGCTC	0.785631174370447	-3.81341445259524	0.736266666666667	0	0.31462962962963
FR960_DM_1_1_TATCCG	3.00689064912478	-2.65670203976108	0.567333333333333	0	0.415555555555556
FR960_DM_1_1_TCACAG	1.91799032144229	-2.53894901089145	0.1838	0	0.323296296296296
FR960_DM_1_1_TCTTGC	1.29247152261416	-3.83243810944034	0.3568	0	0.409444444444444
FR960_DM_1_1_TGCAAC	2.17381083421389	-1.84383562020732	0.183333333333333	0	0.315037037037037
FR960_DM_1_1_TGGTGA	1.45558678559939	-3.6857236605115	0.176933333333333	0	0.319481481481481
FR960_DM_1_1_TGGTTG	1.54999899320284	-3.77161156944705	0.3284	0	0.400962962962963
FR960_DM_1_1_TGTACG	0.785351270958582	-3.50397002510501	0.1994	0	0.220518518518519
FR960_DM_1_1_TGTCTG	0.881331915184656	-3.91345655731631	0.5388	0	0.407037037037037
FR960_DM_1_1_TGTTCC	0.99420618467013	-3.34612893871738	0.342533333333333	0	0.222777777777778
FR960_DM_1_1_TTCCAG	1.76926481179873	-2.89925014786197	0.1796	0	0.219703703703704
FR960_DM_1_1_TTCTCG	1.08500849656741	-3.02173340134097	0.351466666666667	0.1764	0.294444444444444
FR960_DM_1_1_TTGCTG	1.09874259881655	-3.74722587875796	0.509733333333333	0	0.220111111111111
FR960_DM_1_1_TTGGTC	0.995297545715967	-3.93255603126956	0.511933333333333	0	0.317444444444444
FR960_DM_1_2_AACACC	4.67039191178958	-1.31907392851783	0.196266666666667	0	0
FR960_DM_1_2_AACCTC	4.77338444642703	-2.132090328259	0.380333333333333	0	0.103888888888889
FR960_DM_1_2_AACGAG	2.25099503450076	-3.81652629188968	0.367933333333333	0	0.112296296296296
FR960_DM_1_2_AAGCAC	4.30346857957522	-2.1125265937276	0.365066666666667	0	0
FR960_DM_1_2_AAGCCA	2.57524787835757	-1.83163112215472	0.388533333333333	0	0.191777777777778
FR960_DM_1_2_AAGGTG	3.15697538308779	-2.54308235458804	0.5244	0	0
FR960_DM_1_2_ACAAGC	2.81102382592837	-2.50704824737979	0.3536	0	0.19837037037037
FR960_DM_1_2_ACGTGA	3.14183961801211	-2.7977089863248	0.363733333333333	0	0.103333333333333
FR960_DM_1_2_ACTCTG	3.82759367875735	-2.88719916157199	0.382666666666667	0	0.10437037037037
FR960_DM_1_2_ACTTCG	2.57640945367495	-2.46803903393222	0.540866666666667	0	0.302407407407407
FR960_DM_1_2_AGAACG	4.64918267182986	-2.45941239408923	0.923933333333333	0.182933333333333	0
FR960_DM_1_2_AGACCA	4.77682339601199	-2.4190189223714	0.389466666666667	0	0
FR960_DM_1_2_AGATGC	3.96907412461917	-1.62158561311437	0.901333333333333	0	0.0975555555555555
FR960_DM_1_2_AGCGAA	3.8701409047095	-0.878187714142333	0.367933333333333	0.173466666666667	0
FR960_DM_1_2_AGGATC	2.04637324266116	-3.63553321175052	0.733866666666667	0	0.194148148148148
FR960_DM_1_2_AGGCTA	3.81964528016726	-2.97424185089542	0.535866666666667	0	0.190148148148148
FR960_DM_1_2_AGTGCA	4.44792162828128	-2.11320096067859	0.3696	0	0.196814814814815
FR960_DM_1_2_ATCACG	3.83453928880374	-2.25725155882312	0.549733333333333	0	0.104222222222222
FR960_DM_1_2_ATCAGC	4.56931387834231	-2.50980257801486	0.57	0	0.101037037037037
FR960_DM_1_2_ATCCAC	4.17309033326785	-2.91031920723392	0.565533333333333	0	0
FR960_DM_1_2_ATCGTG	2.64995729379336	-2.80633401684238	0.529466666666667	0	0.186444444444444
FR960_DM_1_2_ATGAGG	2.32039486817996	-2.4040395598836	0.327866666666667	0	0
FR960_DM_1_2_ATGCTC	4.32536255769412	-1.73680071346236	0.396133333333333	0	0.202074074074074
FR960_DM_1_2_ATTGCG	3.53295933656375	-2.436972973866	0.725333333333333	0.1678	0.18762962962963
FR960_DM_1_2_CAATGC	2.45487462930361	-2.558808205647	0.570066666666667	0.177733333333333	0.100666666666667
FR960_DM_1_2_CACGTA	4.89759289674441	-2.41566097549869	0.3632	0	0
FR960_DM_1_2_CACTTC	3.35014950685183	-3.01182091049625	0.547333333333333	0	0.197925925925926
FR960_DM_1_2_CAGAAG	2.87133967332522	-1.85865425877048	0.534266666666667	0.170533333333333	0.190666666666667
FR960_DM_1_2_CAGGAA	4.29714476518313	-2.65313064865542	0.378066666666667	0.1808	0.10237037037037
FR960_DM_1_2_CATGTC	3.23986231736819	-2.60154723934604	591	0.162666666666667	0.0922962962962963
FR960_DM_1_2_CATTGG	3.33631908349673	-2.02346920780612	0.530866666666667	0	0.203851851851852
FR960_DM_1_2_CCAATC	4.76367508821169	-1.47477556392325	0.184333333333333	0	0
FR960_DM_1_2_CCACAA	4.81018053941409	-1.65377276949359	0.396733333333333	0	0.10962962962963
FR960_DM_1_2_CCATAG	3.82159649781863	-2.55447995476199	0.373333333333333	0	0.196740740740741
FR960_DM_1_2_CCGATA	2.66676675729434	-4.06612765602542	0.566933333333333	0	0.206518518518519
FR960_DM_1_2_CCTATG	3.51190578393618	-2.31423157267047	0.546933333333333	0	0.103703703703704
FR960_DM_1_2_CCTGAA	3.5281580632178	-2.79350542835666	0.541733333333333	0.181466666666667	0.102740740740741
FR960_DM_1_2_CCTTGA	4.28383337907473	-1.97100934199763	0.195666666666667	0	0
FR960_DM_1_2_CGATTG	3.92061602525393	-2.15913438610507	0.366266666666667	0.168133333333333	0.373333333333333
FR960_DM_1_2_CGCATA	2.36144983224551	-3.53820311836673	368	0	0.20637037037037
FR960_DM_1_2_CGTAAG	2.83938586167971	-2.4400172810979	0.787666666666667	0	0.196518518518519
FR960_DM_1_2_CGTCTA	4.11096226625125	-2.37485688738299	0.559533333333333	0	0.211518518518519
FR960_DM_1_2_CGTTAC	4.40385376863162	-2.37658816389514	0.588533333333333	0	0.189037037037037
FR960_DM_1_2_CTAACG	3.79935824327151	-1.04652851633502	0.183866666666667	0	0.111592592592593
FR960_DM_1_2_CTAGTG	3.20758735589663	-2.10235571674777	0.5906	0	0.191703703703704
FR960_DM_1_2_CTATCC	3.79955279283206	-2.35012793354465	0.365066666666667	0	0
FR960_DM_1_2_CTCAGA	4.46003758363406	-2.440495310349	0.5762	0	0
FR960_DM_1_2_CTCATG	2.59506260804812	-1.45641824044062	0.3682	0.1738	0.194296296296296
FR960_DM_1_2_CTGCTA	4.50068890504519	-1.72716010920478	0.539533333333333	0	0.0980740740740741
FR960_DM_1_2_CTGTTG	4.11221634797732	-1.87922417931033	0.364466666666667	0	0.189703703703704
FR960_DM_1_2_GAAGAC	4.52991520814578	-2.27457773498965	0.3786	0	0
FR960_DM_1_2_GAATCC	4.2723191922156	-2.39029276184512	198	0	0
FR960_DM_1_2_GAATGG	2.62707173280398	-2.96723699383212	0.704933333333333	0	0.191037037037037
FR960_DM_1_2_GAGTGA	3.07926046304385	-2.17101394943667	0.1956	0	0.207851851851852
FR960_DM_1_2_GATACG	3.64158284120242	-2.17919450811816	0.503533333333333	0.168733333333333	0.188666666666667
FR960_DM_1_2_GATCTG	4.71639143876711	-2.2369789462514	0.5292	0.167133333333333	0
FR960_DM_1_2_GATTGC	2.54749571733157	-3.07252943329288	0.3662	0	0.189185185185185
FR960_DM_1_2_GCATGA	4.45992409639041	-2.08830261043979	551	0	0.110703703703704
FR960_DM_1_2_GCCATA	4.43877922944705	-2.08110499195529	0.527333333333333	0	0.197481481481481
FR960_DM_1_2_GCTCTA	4.21248089723269	-1.54128940589501	0.548866666666667	0	0.306851851851852
FR960_DM_1_2_GCTTAC	3.43592965058962	-2.69296812824679	0.179133333333333	0	0.111296296296296
FR960_DM_1_2_GCTTCA	3.90569769792239	-0.328715441746245	0.179066666666667	0	0.200148148148148
FR960_DM_1_2_GGAATC	4.3590701764075	-2.30806332640124	0.735333333333333	0	0.195185185185185
FR960_DM_1_2_GGACAA	3.93836295060793	-2.46515571884585	0.388533333333333	0.1724	0.0977037037037037
FR960_DM_1_2_GGATAC	3.14055382661501	-2.15577173046542	0.371733333333333	0	0.100444444444444
FR960_DM_1_2_GGTAAC	4.47146546296755	-1.53270350210143	0.388666666666667	0.171333333333333	0.406740740740741
FR960_DM_1_2_GGTAGA	3.80150329522769	-1.80213314108325	392	0	0
FR960_DM_1_2_GGTGTA	2.42363726548831	-2.84406268410159	0.484133333333333	0.162266666666667	0.0920740740740741
FR960_DM_1_2_GGTTAG	2.49503194741885	-1.94154760055019	0.324933333333333	0	0
FR960_DM_1_2_GTAACC	4.10544239930789	-3.16455375961734	0	0.183333333333333	0.204888888888889
FR960_DM_1_2_GTACCA	3.28188716821353	-2.40684550814105	0.5468	0	0.500814814814815
FR960_DM_1_2_GTACTC	3.73215043000857	-2.86863684467746	0.545333333333333	0	0.0997777777777777
FR960_DM_1_2_GTATCG	3.67165815286318	-3.02581202797366	0.364266666666667	0	0
FR960_DM_1_2_GTGACA	3.31486427240054	-1.47615204192473	373	0	0.100111111111111
FR960_DM_1_2_GTGATC	3.9098867123572	-2.44989192299319	0.5304	0	0.188222222222222
FR960_DM_1_2_GTGGAA	4.09856163911502	-2.24955522827579	0.841666666666667	0.1694	0
FR960_DM_1_2_GTTAGG	4.00960814408938	-1.96641519479228	0.200133333333333	0.164733333333333	0.0934444444444444
FR960_DM_1_2_GTTGAG	2.3778666203467	-1.98801427893115	0.363133333333333	0.1656	0.276444444444444
FR960_DM_1_2_TACGCA	4.0489214604346	-3.23867153934909	0.738733333333333	0	0.103037037037037
FR960_DM_1_2_TACTCC	2.35139476709048	-2.98113441280795	0.3708	0.186066666666667	0
FR960_DM_1_2_TAGCTC	4.21260487489382	-1.79218265227748	0.529133333333333	0.168866666666667	0.188814814814815
FR960_DM_1_2_TAGGAC	3.56338011674563	-2.38843327574206	0.389866666666667	0	0.0958148148148148
FR960_DM_1_2_TAGTGG	2.62172758035342	-1.95141127519084	0.170866666666667	0	0.191037037037037
FR960_DM_1_2_TATCCG	3.42989551477114	-2.84684586338473	0.535533333333333	0	0.282111111111111
FR960_DM_1_2_TCATCC	3.05681096963564	-1.93107864074184	0.379733333333333	0	0.104481481481482
FR960_DM_1_2_TCTTGC	3.28190767221133	-3.07238352112247	0.7156	0	0.302074074074074
FR960_DM_1_2_TGATCG	3.98064791612307	-2.0738308411069	0.523733333333333	0	0
FR960_DM_1_2_TGCAAC	3.12673031739871	-3.10383653454257	0.7634	0.1778	0.100703703703704
FR960_DM_1_2_TGGTGA	3.68033992700259	-2.75958323292209	0.535666666666667	0	0.0972222222222222
FR960_DM_1_2_TGGTTG	2.93887960366885	-2.26462817005588	0.5222	0	0.183333333333333
FR960_DM_1_2_TGTACG	3.46749221734683	-3.24180388264133	0.533066666666667	0	0.0963703703703703
FR960_DM_1_2_TGTAGC	3.64943158082644	-2.48428821377231	0.534666666666667	0	0.189481481481481
FR960_DM_1_2_TGTCTG	2.86654102258364	-2.64653658680392	0.732066666666667	0.168066666666667	0.0952962962962963
FR960_DM_1_2_TGTTCC	3.80422484330813	-1.20181980542613	0.505333333333333	0	0.189333333333333
FR960_DM_1_2_TGTTGG	4.20105015687625	-1.90943854860736	0.491533333333333	0.164733333333333	0
FR960_DM_1_2_TTACGC	4.11451947145144	-2.8074803333707	0.7198	0.1762	0.304666666666667
FR960_DM_1_2_TTCACC	1.9550162499396	-3.75492012314273	0.3608	0	0.102518518518519
FR960_DM_1_2_TTCCAG	4.3029531186072	-1.82270952872706	0.566333333333333	0.345466666666667	0
FR960_DM_1_2_TTCGAC	3.57163416795413	-1.11491504125072	0.742866666666667	0	0.305222222222222
FR960_DM_1_2_TTCTCG	4.26876723222415	-3.0622490625806	0.505533333333333	0	0.282777777777778
FR960_DM_1_2_TTGCAC	3.18817889146487	-2.3981950860448	0.5358	0	0.191555555555556
FR960_DM_1_2_TTGCGA	4.62810646943728	-2.24335527233554	0.176666666666667	0	0
FR960_DM_1_2_TTGCTG	3.89448773317019	-2.31331759504748	0.696333333333333	0.167066666666667	0.186814814814815
FR960_DM_1_2_TTGGAG	2.49662959031741	-3.72680842689944	0.3598	0	0
FR960_DM_1_2_TTGGCA	2.89340674333254	-2.33501791767551	0.5282	0.332666666666667	0.186740740740741
FR960_DM_1_2_TTGGTC	2.05621969155947	-3.1147997360654	0.650133333333333	0	0.182888888888889
FR960_DM_1_2_TTGTGC	4.18553244523684	-2.10775941423846	0.726666666666667	0.168866666666667	0.281888888888889

## Sheet: ED Figure 4c-f - Extended Data 
Extended Data Figure 4 panels c-f
ClusterID	EventID	File.Name	Index.in.File	X141Pr_CD45.Pr141Di	X142Nd_CD116.Nd142Di	X143Nd_HLA.DR.Nd143Di	X144Nd_CD44.Nd144Di	X145Nd_CD18.Nd145Di	X146Nd_CD64.Nd146Di	X147Sm_CD11c.Sm147Di	X148Nd_CD14.Nd148Di	X149Sm_CCL2.Sm149Di	X150Nd_CD86.Nd150Di	X151Eu_CD68.Eu151Di	X152Sm_TNF.Sm152Di	X153Eu_IL.6.Eu153Di	X154Sm_CD172a.Sm154Di	X155Gd_CD56.Gd155Di	X156Gd_CCR5.Gd156Di	X158Gd_CD169.Gd158Di	X159Tb_GM.CSF.Tb159Di	X160Gd_CD163.Gd160Di	X161Dy_EMR1.Dy161Di	X162Dy_CD91.Dy162Di	X163Dy_TGFb.Dy163Di	X164Dy_CD115.Dy164Di	X165Ho_MS4a7.Ho165Di	X166Er_IL.10.Er166Di	X167Er_IRF8.Er167Di	X168Er_CD206.Er168Di	X169Tm_CD33.Tm169Di	X170Er_GPR56.Er170Di	X171Yb_CCR2.Yb171Di	X172Yb_SPP1.Yb172Di	X173Yb_Clec12A.Yb173Di	X174Yb_CD32.Yb174Di	X175Lu_P2Y12.Lu175Di	X176Yb_MRP14.Yb176Di	X209Bi_CD61.Bi209Di	Index_In_File	X	Y
538	0	FR541_LM	0	-4.385346706253781E-4	-0.0011547038775901375	4.645545199499007E-4	-6.437740659181365E-4	-0.0020108813211425487	-1.5512157163863935E-4	-3.3606531275710745E-5	-6.396240560318425E-5	-0.002573165056705887	-3.371432738731159E-4	1.5295181862867176E-4	-0.001763432522193401	-7.848520182027096E-4	0.2731636464662483	-2.3464214928518197E-4	-3.194864522629123E-4	0.0010005937622623153	1.763951137543472E-4	-1.221487511025801E-4	7.840688923988059E-4	-2.4508925451860794E-4	5.9285314639567566E-5	0.0012078852147516328	1.0716655958893898E-5	4.4142847055066576E-5	-8.184930992251215E-4	9.053789123939893E-4	2.5428280542494065E-4	-2.8181704802376014E-5	0.0014123131920192604	0.001225666087382156	9.495120720587519E-4	-3.005037640704427E-4	-0.0014331590579004386	1.6667963747046425E-4	-5.566210770416703E-6	0	2713.753	1411.5957
538	2	FR541_LM	2	5.3843258211299005	-0.0011476740901215509	8.818393195151782E-4	-0.0015326221234799567	1.8164046074329074	-7.827067640283575E-4	-3.927878094006211E-4	5.852575147452015E-4	-0.0023478805357667327	7.408449763382795E-4	0.0011599095038461202	-9.419378263432085E-4	2.0511929096655037	4.4973449518640184E-4	0.4196155551802361	-6.923448625274568E-4	-5.58241429843445E-4	5.775920681101573E-5	-0.001323921812072579	-0.0015783599558740155	2.2730234942289307E-4	0.0010705259949110122	-0.0011433015137231033	-0.001967296475792194	8.047653466794647E-4	6.499164851900495E-5	-4.082237993460658E-4	0.0017818225772086894	-0.0025018493918896696	3.2967390370897034E-4	-2.6755577190788044E-4	2.302935424918815E-4	-9.82265275678304E-4	1.2833566998867696	0.9340210662281946	0.47426250221088434	2	3118.9426	265.18643
538	6	FR541_LM	6	4.936407554382082	-5.1792734085444E-4	-4.93777150445136E-4	0.240918572240482	1.6573342680876082	-2.2514747851595866E-4	1.9034751668204274E-4	3.271628518677941E-4	0.009393577710726086	8.466055730366189E-4	-0.0010232716231262122	3.973120074873687E-4	0.1149227314060775	0.5107472527314771	0.10924234708482766	-6.50575757413864E-4	8.748608959997806E-6	0.002494486792768597	0.24173515152747618	-8.252880652628743E-5	0.008700690164979614	0.930943448833377	4.368897617021782E-4	-9.232493355382192E-4	9.322313881355649E-5	0.9039789455260748	-4.653473515246192E-4	-8.241440384635029E-4	-3.815457810255792E-5	8.573358429389756E-4	0.14107917528367112	-7.47279571852706E-4	0.0017274295780755917	0.3480054316404161	0.5573630731836827	0.818871252770921	6	3935.7952	-623.2256
538	8	FR541_LM	8	5.282557607377727	5.620311343066818E-4	1.2624570640443498	1.1338419682179484	1.9035790516180149	-5.941036723018898E-4	-0.0018256271456009502	1.7552147473480358E-5	0.02160469303667181	-0.001901094717983758	-4.3790891235913045E-4	-4.2781262455468E-4	1.546742091066844	-7.998827391200326E-4	0.4427296642520025	0.06467434279917947	0.0010920889273221684	0.5141145673285838	2.831494700509763E-4	0.3853144185527023	0.0015168904031149844	-0.0010621122113615407	-3.263314616280977E-4	-8.277293182865371E-4	0.0015410728622043967	-5.262734290710089E-4	-0.0018888956671529013	5.562149563689556E-4	-5.671145787739665E-7	-5.943620159780758E-4	0.0023304252257514025	0.12831211518734692	0.001248317751684056	0.3620299355868316	3.2551897837668735E-4	0.1919395813220793	8	2960.881	-17.39193
538	10	FR541_LM	10	2.425863073873086E-5	-3.370188420056929E-4	-2.8206197973784085E-5	1.0624266635927637E-4	3.5307780331922975E-4	2.594881428088817E-4	-0.0010936897383968152	0.0016695935243906846	0.42887560451620016	0.0017664466695196076	0.10223506230659701	0.0015498408396544348	0.16919389708065544	1.3879347219473086E-4	2.4304843003803477E-4	-6.835339672009985E-4	-3.3922024295470913E-4	6.862497189242978E-4	-0.001154203202775705	-7.38795871864119E-4	-0.00151147714347981	0.0010576966619215682	-7.990393149454958E-4	-7.708004678938999E-4	0.0010166784210483245	-9.60601805955031E-4	0.0014205129569415836	9.951242795962075E-4	3.7402566101397847E-4	-1.9708490163687577E-4	-2.457889153280537E-4	7.975336314934136E-4	0.13930383770273427	5.924588614651274E-4	-5.908184837946465E-5	0.8103805075738799	10	1955.5977	2822.1982
538	11	FR541_LM	11	-0.001152680976747057	-0.0022800909208205945	-8.383179001221243E-4	0.0010946048648045811	-4.6689372183114197E-4	-7.004263943449869E-4	-0.0013356387071613086	2.3316869343352307E-4	-6.661569771899498E-4	-9.302489931701516E-4	-9.389821185023915E-4	-0.001043399735361995	1.2246945913196687E-5	3.59818866414606E-4	0.2794285190373007	0.0020853557896379376	0.0010440994007151442	0.28501724780632387	4.581235890040375E-4	0.0014988313572860707	3.841626954419503E-4	2.925314696934196E-4	8.183266274687904E-4	0.00163442179279043	4.3127135019746944E-4	0.001716305193048864	-3.9851436844965445E-4	0.021977228979696797	-6.415134993762509E-5	2.599908883272923E-4	-1.9959301081548558E-4	8.91302747764775E-4	6.477772978983449E-5	2.568349002974598E-4	0.7538009494185586	5.984071201066354E-4	11	316.9179	2880.7437
538	12	FR541_LM	12	3.2366029420952423E-4	2.684179853583415E-4	4.742236112462698E-4	-3.474537160072781E-4	-8.743716299429194E-4	-1.230029913064735E-4	7.631705982772302E-4	4.384048764909472E-4	-8.388125247412967E-4	0.0010648433892992356	-0.001129198785283061	0.0010172430855577915	-6.9157548477454E-4	-7.674316661458628E-4	-9.308208465762128E-4	-4.8475048526164125E-4	-2.5969678103563252E-5	0.02681603895025423	4.2555930033624036E-4	-9.342372512502538E-5	7.513120172729991E-4	-1.4988415705726317E-4	-4.6842733223170037E-4	7.654465103163673E-4	-5.891646548959483E-4	6.420141830902787E-4	0.10670009375105394	0.6932573453758677	-7.379097600648835E-4	-9.995047808779845E-4	0.0012951535190924976	-2.2589297743477228E-4	0.2502325720117593	2.5477454243946826E-5	1.02389144103937	0.5094178852665482	12	88.23059	3032.2437
538	13	FR541_LM	13	-9.657895114050299E-4	7.010453042407698E-4	6.969681954593479E-4	-7.10931983374961E-4	2.0601776892092906E-4	7.676939239761676E-6	-5.899184338255976E-5	-2.5318863329218817E-4	-5.843035704771601E-4	0.002627864032968373	1.8477596932145901E-4	-4.924351402372059E-4	0.3465660824267861	-5.877803849298756E-4	0.01758434749427603	-0.0014878828602761483	-3.725271066230861E-4	4.2176891392732416E-4	6.810477962866649E-5	3.567535233918847E-4	-0.0020218033830531968	6.780234723948578E-4	0.001180943727654171	0.0013330055225802208	-0.0018876162293097135	-6.40718308921538E-4	-0.001703315370563915	-0.001403855470639644	-0.0013533838801465267	8.57884934438513E-5	0.0011522442167351446	-1.9903590495107525E-4	-0.0015580114804136548	-2.9355872784777643E-4	2.642580639798246E-4	0.7887066147256023	13	1998.7909	2786.626
538	14	FR541_LM	14	-6.041591718683765E-4	-0.0022428841110342344	2.194057895525002E-4	0.0013820917943526097	4.983189793647811E-4	-0.0016432799265838841	-3.8175953826204666E-4	-6.270335648515212E-4	-0.0014428914260622842	6.406595686397111E-4	-6.499554247600197E-5	-8.287943378090405E-5	6.334829437432376E-4	5.034445309156529E-4	-7.032822435162169E-4	5.560440708595153E-4	5.049578259169141E-4	0.16446250845409274	2.4909476246517026E-4	4.7089915541840183E-4	-0.0014242657109369756	-4.6520496151335015E-4	1.490338979670651E-4	7.931905763516533E-5	6.665698990418087E-4	-0.0010632060902172195	-8.0854367599349E-4	7.096459458964537E-4	1.201893390746848	3.916435699000792E-4	0.0018530810061283462	7.117670875089609E-4	-0.0010623072648491732	0.0010294890893518447	1.2283899859885505	1.4293652565742843	14	1738.066	2772.9927
538	19	FR541_LM	19	5.480795836474912	5.238506763209811E-4	5.620632729371369E-4	-0.0012465392459011081	2.9472581608070314	0.34334505087897504	-1.884438860471897E-5	0.4644599123837404	1.2068645249493648	0.018899102475394378	2.6868636105670794E-4	-7.535776815082584E-4	1.9470172722745995	-3.0092019131296724E-4	0.5477010659773277	3.798918237631349	-2.016514763899779E-5	1.2558171156719327E-5	-4.5371856239971706E-4	-1.3473161720867105E-4	2.950479645027013E-4	-3.636392580292604E-5	5.233514809025995E-4	1.0565353010015022	-1.1374589671641656E-4	-7.290252767343492E-4	-2.3158751955190725E-4	-8.089174591427109E-5	-0.0014422259421837758	2.3103964645046013	2.131407944875326E-4	0.001124747984804183	1.1329330667097266E-4	1.6742158028718195	1.4424560180492019	-3.401655098185925E-4	19	2089.696	-968.68634
538	22	FR541_LM	22	1.5530322667395752E-4	6.238568772869136E-4	0.0023781025653678276	-0.0010525189447608242	-4.047869483945705E-4	-8.378834952236666E-4	1.6234458094195112E-4	-5.135013000955055E-4	-3.180682896230044E-4	-0.0011298521371615315	0.0010596031426395316	0.0010281305282365256	0.001110578403630407	1.0591492015849954E-4	-0.0013052587557671543	-1.9913304081770611E-4	-6.117431597096049E-5	-5.639848097822351E-4	8.013620337820576E-4	-4.690986860992537E-4	-8.72528787548348E-5	2.9899946902271936E-4	-6.800644573245896E-4	-7.525687846293538E-4	0.001519158096481907	-0.001238510822056792	-0.0010407935507148005	0.31755037594092517	-2.520532926860373E-4	-4.223552336800137E-4	0.0010093015602256777	-9.628578952020139E-4	0.26779198213275435	8.276523599602989E-4	0.7712517481400244	0.008524076231856777	22	-22.017029	2946.1946
538	24	FR541_LM	24	6.029004361976176	5.28478267890414E-4	1.0110566330102864	-5.374276882283944E-5	3.455373432015714	-0.0015777506434366002	-2.6129768797189664E-4	0.7221901114824922	-4.926665211653273E-4	-9.56355363543335E-5	-2.686617837516937E-4	0.5364524266810722	0.8813578071514249	9.898328111051053E-4	1.5906755575893594	0.3641753798095335	1.2332020662495193	-0.0011481043709975387	2.3448322548980842E-4	-7.268565622708162E-4	-0.0019571738397569424	-0.0011487620516567292	7.952029479907332E-4	-6.958499927452146E-4	-1.7949935097409428E-4	8.208963997438162E-4	1.437765274838712E-4	9.356697808061533E-4	0.5034187776038875	0.025928905865872903	-0.001178821599671671	4.794313554788316E-4	0.0018293799331926036	0.33442998985011596	2.2626545199459804	0.056596791349444626	24	3043.56	-9.906018
538	25	FR541_LM	25	4.97899199102748	-6.582563002085862E-5	0.6090291340277899	0.864496674910912	1.4453876826796377	7.814838173715473E-4	-0.0012113485470143393	-5.1395114423515014E-5	-6.525435852300721E-4	-5.174979913190856E-4	-3.883756799489065E-4	9.491813625433651E-4	1.2200895786339465	-3.621385323468487E-4	1.4919333033027453	-0.0018280300092059737	6.395626327870758E-4	-1.1724430319378795E-4	5.500214716516689E-4	0.0010849758628678665	-5.385242046187939E-4	-0.002009214382848211	0.44863963995364414	-5.585090540345515E-4	0.002101291798163846	-2.3565155570294798E-4	1.7143046818181672E-4	0.0012347221318580346	-1.4059599246722787E-4	-2.7291779793011447E-4	-0.0011588197105293651	-4.16194024803792E-4	0.0015705534448687288	1.6422816830728175E-4	7.954995773303984E-4	4.020634748358547E-4	25	3697.4094	36.420795
538	26	FR541_LM	26	5.067163694524086	-5.44238242867699E-4	3.6075269908077845E-4	1.3768603092920964	1.858780679029472	0.21743563838241894	6.265469639377975E-4	2.0358167664633696E-4	0.5179351076756641	1.4186936078836455E-4	5.128626021719058E-4	0.16858098251300857	0.5865613279212178	-7.25608260934446E-4	0.005837097399868837	-2.8764122711246818E-5	-9.617849333677536E-4	-5.10966845225282E-4	0.005871905915880069	8.503219090859295E-4	-4.684951961140353E-5	-8.174133951033565E-5	5.8200127438293207E-5	-6.898462775311687E-5	0.002717755442285148	-7.888141491878946E-5	-0.0010199616359702099	0.0015733516191600437	0.32585240767050444	-0.0010160928477240985	8.813772751153253E-5	0.001149527066121123	0.001209538702876673	-6.26999440904381E-4	0.3523121349345359	0.25503382587056456	26	3608.1406	-976.59735
538	27	FR541_LM	27	4.7581883854188645	-2.3297609849353773E-4	-5.278374594474006E-4	0.7439142121435947	2.716823756907178	0.4179640683498053	-3.020679987113817E-4	-0.001372766549063392	1.2633063998856886E-4	-2.3562799353992112E-4	0.25199988543629814	-8.996462501058239E-4	0.35164461730273733	-8.3009151620035E-5	0.10522947147553384	-0.0011443990999311798	0.36261285799202636	7.410133562242704E-4	3.5194013696271935E-4	-9.683499488525514E-5	0.4887228296612918	0.0010792753450260633	-2.5559840338021337E-5	-6.503066767364882E-5	-6.32730095233075E-4	0.001413630942538617	0.0020343976894609712	2.3284229556057683E-4	-9.46328906960646E-4	2.1441492519451262E-4	-5.146629015092051E-4	-3.064462740596393E-4	4.0996941809138784E-4	0.4169440269391915	3.8727030689222365E-4	3.274441711207704E-4	27	3860.2798	-748.4214
538	29	FR541_LM	29	5.101235121798698	0.0013390520249337056	-5.231290421741304E-4	0.0011515092292998853	1.8588416263076015	0.48045889006419173	-4.0477767728332165E-4	0.0010795823272950634	0.5695058991611581	-5.214055455566095E-4	8.069993958603829E-4	-0.001276696381297184	3.1108964241850323	-2.4791075368042845E-4	0.9047139895591185	0.0021437413970248217	0.001256449247238406	0.2030144286883694	1.055400153759085E-4	7.961666745080004E-4	-2.2177210963044317E-4	0.001672070858286018	3.8961970161007304E-5	0.33412629984462994	-0.0011316366795998815	0.0011745007782144705	7.44171107295171E-4	-8.987365436259354E-4	0.5561622149990046	0.1246773383651246	0.0010371648225388907	-0.002214595798943784	1.510782391785998E-4	1.3405977521318022	1.4136215356804276	0.0013532788690075418	29	2866.543	579.3509
538	31	FR541_LM	31	4.536817453711486	8.047245524058806E-4	-8.641831978706192E-4	-1.2384924354118338E-4	1.7819434384069361	5.236730755803943E-4	2.33889384185375E-4	-0.001706229090537317	-7.696308315552805E-4	-4.64241403167119E-4	-8.742324940595178E-4	-2.3190655839354002E-4	1.9730550159517979	0.8623885666992056	-1.4237992195321924E-4	1.9306129972945292	-0.0012750768213967846	-1.6185213648458574E-4	-1.732716163665458E-4	-5.295503548963054E-4	-9.496500902742522E-4	-0.0010866980065787884	-3.3868823597743434E-4	-8.458989294048578E-5	6.495927324017965E-4	0.12322871588791234	-0.0025701406721834836	0.001214502782881629	1.3917123790538314E-4	0.7348162994789669	0.1285849487032204	2.507549647660879E-4	-3.8790970960186666E-4	0.599150712467798	1.1360104968830798	0.21604576846854348	31	2303.3428	-835.1867
538	32	FR541_LM	32	4.617200304543625	-2.155088226345626E-5	0.0014529380645445988	-3.625853022193962E-4	1.3266439743713152	0.36488470618076846	0.001381572955132615	0.5780684365625175	2.2826860618029152	1.02400085716911E-4	4.814762813669202E-4	-8.111396796437535E-4	2.8463838024424413	-8.375118582707262E-4	0.39562632911668666	1.555842785259922	-0.001042395488595568	-0.0012349520558381116	8.897840324946426E-4	0.0011401261410380016	-0.0012515603724815821	-1.5755033538923473E-4	-1.9189277452846473E-4	-4.4012496124085223E-4	1.0768186047811402E-4	0.07039253921291722	1.744255954215596E-4	-6.47392606417644E-4	-0.0011616671672743494	1.7065036314206519	2.1418936209560932E-4	1.3653233445902482E-4	6.188541730580342E-5	1.176155483744928	1.128438070978892	0.0012998003205964062	32	2319.6028	-280.76212
538	35	FR541_LM	35	4.984670032596498	8.732229911455121E-4	6.177421709377881E-4	-8.025424656688781E-4	1.656945005562486	0.0014592168455684334	-5.564742493410255E-4	7.820776662902827E-4	3.9694301436087834E-4	0.0013630576878050091	-1.689674676458588E-4	5.8862544542721326E-5	0.1018195413747674	-5.359195776695762E-4	-3.1009734868133533E-4	-4.815046802191102E-4	-5.348611373827638E-4	-0.00175175351811015	0.0016970506016375528	-0.0016556573088103205	2.325666961240525	-0.00126243037222563	-0.0011974412552382492	7.524281432424133E-4	-3.108655474249532E-4	0.003095621886892704	4.411475272169515E-4	-0.0012242953676209825	0.0015958143869744773	-0.0012110686113274542	-0.0018112642941597453	-3.6825606626166165E-4	-4.749781284136236E-4	-0.0012056486738434677	0.10295202517200239	0.6758711519549556	35	3628.3198	-71.994774
538	39	FR541_LM	39	5.681390372691889	0.5581608831158266	-0.001300028074924039	1.4130615552277754	2.65491526441479	0.43875272866352805	-0.0014484793435978018	4.961945753136897E-4	-1.2822328289755408E-5	7.122296407734296E-4	6.700409967793664E-4	0.1124552323723048	0.5207477311694049	7.76349296518305E-4	0.9853018708078303	0.0015122195921890896	-0.0012946000749463065	0.005546446019131615	-0.002313730893435055	3.8705141189235656E-4	0.09002574631251148	-0.0019080018229789566	7.124241128388041E-4	0.0012134664382949503	1.0539247505475803E-4	0.0012160871098847428	-6.719437260669386E-4	1.9032121410379494E-4	-5.464755081947789E-4	3.811026820396576E-4	-0.001698797538509493	-3.486858768612251E-4	-2.629616183511502E-4	9.089588233876304E-4	-3.71230396462504E-4	-3.366967198260554E-4	39	3731.8708	-701.69025
538	42	FR541_LM	42	5.263696858821122	-7.474968073554203E-4	0.10305469146429008	1.4173908217175775E-4	1.9300006271774481	-0.0025153064376694473	0.0014423928821173913	3.084656414008823E-4	6.73414186932526E-4	-0.0012433921070050258	0.01813662756113051	-0.001218804350833769	0.9458114234762367	-3.7463516416915815E-4	1.4773434669068597	2.5910435198242765	-0.0012931559276212461	-7.728671130254444E-4	-4.7958406526414497E-4	0.0016436987446061383	0.001735633183431384	-6.960605150867712E-4	-4.88599388313574E-5	0.16123677816721096	6.329473173319316E-4	0.7531108668652308	-0.0014482056791351701	-0.002082805049756223	0.16507047768552416	1.3905621841509035	0.003223699708168587	-4.5191549688682856E-4	0.0011572457433030195	1.4467501829637095	0.8871562159621491	4.1280087493908603E-4	42	2282.5107	-1030.1862
538	43	FR541_LM	43	4.6770197616043445	-4.42645553879242E-4	2.6020343505040264E-5	-0.0012315178968286072	2.7856652603731926	0.31733546536960666	5.149199072680215E-4	-6.601397841898969E-5	6.730643309123534E-4	-6.370667450960989E-4	-3.9048202242186373E-4	-7.449473851101517E-4	0.6715198144939838	0.0015667589057796402	-5.876883294124815E-4	2.0670832484129678	0.7466865782936619	-6.717573074563293E-4	-5.295448247196788E-4	-5.496560596237149E-4	-4.2769060197322403E-4	-1.8838984422380858E-4	9.752099231452143E-4	0.014083229868618487	0.0018030505514968435	0.0013738069828649936	0.0019979379009323218	-6.383334706292042E-4	0.0011043093555631875	0.0010019410117497387	0.08297988056704571	-0.0012750701400584654	7.452155063214837E-5	-5.973879182548719E-5	-6.644045018531612E-4	2.1343211630226255E-4	43	2792.8137	-1076.7258
538	45	FR541_LM	45	5.419635531035704	-3.947034618235746E-4	-6.670162184812591E-4	0.19557559031705313	1.4708618700594709	0.8266360080524983	-0.0015014540112321733	0.05315437330072886	-6.702697714291459E-4	-0.0012593783816787871	-0.0014530649433044985	5.137416214222995E-4	0.32597329364005745	3.260676080199364E-4	3.310340790908696	3.7106916964141994	0.05210778283687343	0.0019861183575300674	0.001085464172649669	0.02971178617444958	0.24396694119936396	-3.9201962617606035E-4	2.7823684069496043E-4	6.754775717281582E-4	0.0012920773042220423	0.001824609945499754	7.873237553194384E-4	0.0017761103417810017	0.20186387367404338	3.10248616027301	0.1409661462581606	-1.0859518151686497E-4	-3.532356638983494E-4	0.26382071700569465	2.0565629103534886	2.6121896296884336E-4	45	2081.9001	-1086.606
538	49	FR541_LM	49	5.4891560386226095	2.7988991069620293E-4	2.7771200109273027	1.1788492622354785	3.5682367420134153	-0.0021152430246164883	1.4928030435259714E-4	0.0011114877994729616	0.8644393524703421	9.165726910161902E-4	0.0012100930049391845	4.642247606557115E-4	0.8906672820868315	1.660212326682244E-4	1.4588529412428366	2.6222358323148978E-5	6.638332623937569E-4	-8.727781537838947E-4	-4.633214749583577E-4	0.05310380458148686	-0.0021397313127251762	-0.0016184863946532761	0.022947014111287592	-0.0012748035842537857	0.010831168114224443	0.001416516214546221	9.730341459364544E-4	3.6437696101799557E-4	-5.361383433768165E-4	0.3022605352321034	0.3148560277369575	1.9478609644665707E-4	2.0122307194245213E-4	0.0017163301705123925	1.1681130784932645	0.21222460273162375	49	2480.8174	394.9065
538	50	FR541_LM	50	4.993885307862454	-1.7003587860207092E-4	0.37284725933671176	0.6252763053027112	1.1756081390798871	-2.1424138952905E-4	0.0010636273059735613	0.39773759587695046	0.6649058952519549	-6.245911064025676E-4	-8.155517382173797E-5	1.4166450816691496	2.5398467511094402	0.6168079666319558	6.651723426473728E-4	-5.924764515182283E-4	-0.0026239037207799708	-6.094373931589531E-4	-7.16633169188786E-4	-0.0018034896691353165	0.0016459801277989947	1.171751088626885E-4	-8.058761791057888E-4	-0.0014715815396572518	-3.356868564344341E-4	-7.229799488449294E-4	-0.0013061162504793755	0.00132025787705461	-5.585908142992608E-4	0.0010834112380092074	0.07552546499493187	-3.376282677459206E-4	-8.028180268919661E-4	-0.0018229170516049214	1.4938339467999335	9.166691035908637E-4	50	3200.5225	467.76895
538	53	FR541_LM	53	4.902619385004438	0.6451557946110483	3.0943119754290023	0.9164140463227655	1.3586400571939365	2.2683284706880114E-4	3.6703819781987645E-4	-5.391399591279386E-4	0.9952672046598019	-0.0013627968242770527	-9.382484725992823E-4	9.3283394569252E-4	4.54101362049502	-4.596765648776387E-4	6.209884670926351	-0.0010789043524949099	-1.0542394778316411E-4	-0.0014760642124971458	-0.002337474802044868	-0.0013478895323785225	0.0011615944268817033	-0.0017193971370050676	0.0010869034571948167	1.425518927307518	0.07644158890755057	3.6563593507148617	0.001128243877325738	-0.0018788679430876104	0.0010785668174759955	1.008693857307933	0.5363723825206026	2.204322833024127E-4	0.0012631675782231754	1.3646862724740039	1.4178233550473733	0.544938261800132	53	2039.3977	2053.5012
538	55	FR541_LM	55	5.231922417487513	2.4323858999331556E-5	-3.8729314370423656E-5	0.0011697337150493408	0.17910743633217732	0.16961477956366047	0.13116776167780722	4.076143399623337E-4	4.797531894706526	-6.185127586597047E-4	0.08257402904125702	-0.0017486152309093947	3.4574084243040053	0.0015364948533269972	0.0017202425914694514	-0.0015386533563415588	0.0017118160718655388	3.7430381735210254E-4	0.001211510195041667	7.241757321100393E-4	-0.0010997355351457009	0.3783666653238976	2.757182407982193E-4	0.007284100015106421	9.858365521097198E-4	0.0011650149386611135	0.0015469279900064338	-8.125208342681742E-4	5.281906912531623E-4	0.4198553766583593	0.0010810430573140455	2.0989122217129162E-4	-3.534822636243784E-4	0.1885287765767436	1.180000114183815	0.08404960365233971	55	2599.1753	608.4252
538	56	FR541_LM	56	4.226028893513736	-3.916146050420076E-4	2.411644768139952	0.3895064685355781	-5.515754320112841E-4	-0.0013726658625162493	-5.277530118282545E-4	-7.145305150334811E-4	-6.61613504516628E-4	3.535749305977668E-4	3.88777349740556E-5	-0.002262651842689178	0.09675704974604246	1.9348663016486981E-4	0.08977814852208194	-8.842114427882581E-4	0.07880855420260605	-9.803186855870324E-4	-0.0021145063065773984	-0.0013882421518265332	0.467613951223247	-4.884083927196597E-5	0.001841400969083767	-0.0014745490363344683	-1.3680738694066253E-4	0.3610439399900785	6.231918104966182E-4	0.0024693779263603947	-8.47745152481414E-4	-2.875837350297719E-4	-0.0016070385428844547	0.0022304649556273907	0.0017620377119561485	5.843910779757167E-4	1.3308891248659696	0.10389917482112605	56	1903.051	951.7761
538	58	FR541_LM	58	4.965550782761696	0.0016913454630328806	7.565954681182872E-5	0.22087147401147922	1.8741208432824588	0.0016747016664236593	-0.0016881041660094574	-2.8942376108580123E-4	0.12318742564021841	0.7553344485631687	0.0010539211307703917	-1.0760241455324671E-5	1.9785092980569494	-8.257304893458884E-4	0.00912586896613997	1.5352179126862852E-4	5.194227827842584E-4	-4.1615127367360257E-4	3.7752157915060044E-5	-9.946031499395232E-4	0.0012562317835589695	-6.246111214137192E-4	-4.743368942884599E-4	2.073940337302748E-4	0.0020459933518153527	7.129364521448424E-4	-0.0015084627638339283	-3.1458603334369835E-4	4.923337286026222E-4	-0.0010775226158325902	-0.002004640657031776	0.0010451869127401632	0.5816296834531465	2.672339842424786E-4	3.9385088774925197	-1.566491327932779E-4	58	1966.0049	780.8372
538	61	FR541_LM	61	4.968286319705484	0.0043407780705111065	-0.0017907549693959746	0.0012044189368449526	2.245187783118592	-1.9171527098540134E-4	-2.8569602848412673E-4	3.667731801156211E-4	0.6422738170329328	0.0994789787567194	-6.433231492347645E-4	0.6215092955936466	1.7182772989462292	-2.498379307612657E-4	-0.0010935212147159265	6.481959811856078E-4	-8.53354358949664E-4	-2.6923350121242255E-4	4.415778654950937E-4	1.6825209001139927E-4	-0.0015932355538755226	-0.0017851983531093438	3.459330667393306E-4	0.1608295812564161	-1.1563642286039948E-4	0.0012888058269772493	-1.434138297563956E-4	-7.809151651444933E-4	0.21044404410693174	5.715489235145664E-7	2.313884876492311E-4	2.5851542010170734E-4	0.0033438858658191126	-0.00111402755766573	0.003053006676019441	-2.1342518557292757E-4	61	3781.3926	-264.1597
538	62	FR541_LM	62	4.853713124066214	-0.0018725386048484656	4.967074322349067E-4	0.9571883365108044	1.6813626816923293	0.0019306183848534486	-1.231712681453809E-4	0.00124480405666349	0.3420576390321306	-0.0010726136910531616	-7.203604117424241E-4	-9.299952848800897E-4	1.2459245488685382	8.619428331605964E-4	-1.7172637897317275E-4	2.662422338873312E-4	0.428983539571039	0.0020379089460489477	-7.853656033293258E-4	4.898693524519372E-4	0.3994903461967235	1.9629360971814958E-4	-6.340271211035905E-4	6.4720524658734E-4	8.349525012516433E-4	0.34781584424852235	-4.91883800977045E-4	-7.911670247681654E-5	9.900827471845727E-4	0.0014211749969602926	0.0012721922756312948	4.367361626591527E-5	5.830179951687456E-4	-5.354036375331573E-4	1.3055281004528931	9.746361720789299E-4	62	2973.7708	-284.38022
538	64	FR541_LM	64	5.788699806802221	-3.8486698085234583E-4	7.033733734061928E-5	0.0010525980188453299	2.9585310140569323	-6.231020290762641E-4	8.779438503001979E-4	-7.840355040307193E-5	3.2666890068955474E-4	4.664730909372857E-5	0.0017902132260567984	7.853839409458898E-4	2.2223670424307764	0.0019866796686096827	2.1518265625553257	2.860321638671185	0.6003836403700178	0.001691840528521283	-7.437425178399883E-4	0.0015382033173485944	-7.984708750593832E-4	-5.050752646009535E-4	3.716815828618098E-4	-5.689891716704296E-4	-0.002374524377704674	1.6387280353747323E-4	-3.0033409753321477E-4	8.8758295608332E-4	0.0012037905974082266	1.3057946684016994	0.20267758290652382	-8.704317907337723E-4	6.43803963093796E-4	0.5419515500186742	1.245821976500361	-3.183545309173336E-4	64	2337.7754	-815.6354
538	67	FR541_LM	67	7.687622972464373	-6.687743191159481E-4	-3.030372997012685E-4	8.020366503701401E-4	1.2738130551802969	3.376164524819032	5.452597412289919E-4	4.733992719868358E-4	0.47107376503693776	-4.1582490793705455E-4	-9.835212139312369E-4	0.3448059597761802	3.803814508112024	0.1637186656662079	0.349779662571504	0.14424320891337225	3.611796754671854E-4	0.2654042249557077	-1.4297727989627792E-4	-6.20531962132712E-4	0.16341148083779103	6.251094039897155E-4	-0.001563151085357209	2.7257402489406883E-4	0.46246110944684077	0.20611714836282546	2.5681156355498406E-4	-5.267200282312443E-4	0.6806121191512109	0.42537347388764113	5.94211301512545E-4	-3.45089628148882E-4	-4.649119199312373E-5	-0.0011744933276094513	0.7638236499549288	4.035968354610903E-4	67	3181.3042	520.73016
538	68	FR541_LM	68	4.680785348881566	5.2630689899984E-4	0.00123023299880208	-5.479489635438644E-4	2.1893479249922523	7.069741209827994E-4	-0.0012221045195971933	6.529701000827737E-4	1.7629613474245578	-1.141640281120317E-4	0.9255236617225592	2.3474738906448828E-4	1.6360735435601423	-0.0018049849935121976	0.7869046528416525	1.8708738376369356	-3.6934068362781404E-4	8.611580963151361E-4	4.404621028811158E-4	0.008276296545337028	0.0016051234744227838	-8.306069648341173E-4	-6.39947223857364E-4	0.06841226139945196	3.430943323582598E-4	5.31711535491059E-4	0.0013428025135619874	-4.948914109844017E-4	0.0012240060308333612	3.1239876640585786E-4	-1.373327656920562E-4	-1.228378621983356E-4	1.642542181678343E-4	1.7430933946148839	1.7626030956129075	0.01500700411102724	68	2325.1038	-514.3321
538	69	FR541_LM	69	5.539107900631235	5.686525109723041E-4	0.3043870691528369	0.8124720276433773	2.0154478625830006	0.05264634675086383	0.0026750732189159427	3.1161488032740975E-4	-0.00272123577039882	0.006499983793316024	-8.97280359751315E-4	0.9814346589023568	1.8277955285515102	2.627302131663549E-4	1.328723857209673	2.5723757854960776	-6.539030828865778E-4	0.0012915917225825029	7.476623938568833E-4	0.026381293421456432	-2.5872222282189585E-5	-1.3244827305724434E-4	7.578473604811903E-4	0.001453647982938938	0.0017752023679582065	0.0012093005314132122	0.4305412475255358	-5.27183956747086E-4	0.21248003332146329	0.09572414397881336	0.0025224572257262112	2.1284837140223172E-4	7.122362854462441E-5	6.96938066979524E-4	1.2823198667698246	3.3604011123488644E-4	69	2499.1042	-704.1752
538	72	FR541_LM	72	4.829395052053987	0.12579792770111872	0.21769837918347326	0.22946342833740704	2.299173361239548	5.095220432289569E-4	1.7981495338426388E-4	-6.889170125337001E-4	2.567008768332909E-4	-9.382833098284749E-4	1.4404223332342616	-5.913008808154141E-4	2.4145201556114775	0.05787438592844939	3.0844350882515723	-0.0010643282204422144	1.7197224219508427E-4	0.0013408842890179657	-0.00119312118829866	9.45988202084765E-6	0.0011647098148564736	-5.132965484047138E-4	4.884955256787984E-4	6.379632684303312E-4	-0.0021940545320669374	0.34688121269466926	5.821077358614538E-4	-0.002079584269098502	-0.0012017342539307949	4.8801155986409535E-4	0.0011820781792791272	6.368076049250407E-4	0.0010602702175725644	0.37599911809666	1.8680673439741553	9.151135699449299E-4	72	2861.6	840.67255
538	73	FR541_LM	73	5.151016072689786	-6.434230858451882E-4	7.946627822317747E-4	-1.6698593767332736E-4	1.8606602891739297	3.0222711974062195E-5	5.018214193083522E-4	2.3207359152231104E-4	5.899517774652224E-4	0.0018434389403321158	2.0514593977516305E-4	-0.0014961074189291255	1.2096271081103094E-4	0.0011331774945967966	1.4627369042482177	2.527552936518303	4.105572509125612	-4.8488962303798764E-4	-1.9440750223955378E-5	-3.4005381733025485E-4	0.20038035513779273	2.534259106947329	9.789955878284342E-4	3.110315247099833E-4	0.17362138116645282	-8.083419523172086E-5	0.0013530388056512237	3.954745620645635E-4	0.1379013154731405	2.054118058515855	0.0012226882838112772	-0.001941921409117037	-4.2608356027417954E-4	0.24514781563031784	2.0137587460722433	1.0702473293320711	73	2584.5796	-714.36273
538	75	FR541_LM	75	5.189466520781696	6.980995570863469E-4	0.052182663651790716	-0.001230395567090297	1.5796635475443512	0.0010961684904310107	0.0010805934759484594	9.183267307945272E-4	8.277568264937502E-4	0.001234424401878736	0.7447630981420789	-0.001071304395796144	1.9143633667208997	2.826595078681839	0.0010012414857356225	-0.0024812678785005805	8.684312229751525E-4	-3.5051101531887715E-4	7.47190101917612E-4	6.397945495904331E-4	-6.219265005120289E-5	7.3187051988376E-4	-1.5665512789454902E-4	-4.018118999491468E-4	5.875638391655271E-5	1.8250913391705903E-4	9.922889721394512E-4	0.0023452382112167966	4.992111483909761E-4	-0.0014915488403044448	0.2805782042866278	8.353498692867912E-4	1.1042915358251961E-4	0.0012803592417927636	3.7905410144090883	7.9095476063185E-4	75	1913.8816	935.38214
538	76	FR541_LM	76	5.8708284827425326	5.044058321412308E-4	-0.0022972465749890644	0.018579486965815527	2.7050925519053353	5.247511111161477E-4	-8.260226829164655E-4	0.0015882304109775128	0.001407840314950503	-4.447675339181876E-4	9.263076828646395E-4	7.078882970494617E-6	1.8125934359579823	1.3831664860427924	1.1257480438957408	2.412968908379465	0.06940182776573713	0.0015890041731744292	-0.0010912602045526879	-1.0098909509628525E-4	-6.93876606142909E-4	0.0019851996076367755	-1.716844569001393E-4	0.5139234614718017	-5.974411545145692E-4	0.6420652209960215	-1.9723024544346813E-4	-0.001057571463982314	0.23248691321442144	2.324254231552374	4.089653346811426E-4	2.0679233711676974E-5	-0.0021975885715238754	0.7409187440626203	2.320736116894197	-1.9400746578169685E-4	76	2133.0522	-1044.2573
538	77	FR541_LM	77	5.057883854048642	-0.0010710880216298457	-0.0027835126682781482	-6.605055640020368E-4	2.7232441283274134	-1.5973933459692815E-4	-0.0014847690225969477	0.2693314829994286	3.2932756258381983E-4	1.489499378672444E-4	0.03160282011043683	-5.363485903217034E-4	0.43855995439639855	0.6661645981187663	1.2656652918803648	2.9158805592909944	0.4266239009206388	0.0011572141703445253	0.0013759993191225237	-2.676378016409679E-4	0.4384874971933009	0.07373608867144124	0.0016744132297355629	-0.001110039036072958	2.2563660994398714E-4	-5.607565005173371E-4	0.0023380662193933496	5.569422504627464E-4	0.5597150731996315	0.6798044484912246	-7.367310099001728E-4	0.0010687130999931925	0.026569029936624914	0.5074283670549387	1.0999345069165378	-4.592421014213783E-4	77	2416.5874	-1028.0217
538	78	FR541_LM	78	4.752512336606693	4.2868019506067114E-4	3.6835223419274135	0.0011228763983243348	1.7538410466533292	1.591318440588083E-4	0.001707713526354275	6.943103770368044E-4	1.1706183103647105	3.665051709591537E-4	0.27041079129011597	0.04034847676969026	3.1201586562140897	1.93571943975577	0.9021389054488651	-0.001496082364311287	0.013446211942235992	-3.835209973797318E-4	3.432925209122951E-4	0.0011951976654696942	1.3398284849815232	5.319702112935953E-4	1.0755798334756517	0.3696742378148721	-6.359435521629637E-4	1.5342540342437996	-0.0014427574790318602	5.529251807429851E-5	0.0016398322928758346	0.0010922581029908483	0.5714889966581332	1.007539402293966E-4	0.002119842229536193	0.5338607860025403	2.3386107466771633	5.514307313173964E-4	78	1882.5244	1074.4852
538	79	FR541_LM	79	4.776770414244077	1.457873391000229E-4	-5.363838513146954E-5	0.18567346097244328	2.2927839507790186	-2.3014709565995448E-4	-4.0210151170502664E-4	-6.555660035963134E-4	0.09684172049760094	-0.0012072330938488365	5.744374552139805E-4	0.0010581708689152468	1.1288106734358656	-6.646805688735884E-4	0.9010851558938066	0.5449989317325179	0.7387089541310273	0.0014135542878797058	-1.5908991707993822E-5	3.8132253279982956E-4	0.006184514675513249	1.9183626956549418	0.45190536156394856	0.7821936703135784	3.9351582896229436E-4	0.05714138833371494	0.34540228632979003	-0.001096781476388782	-3.365528995524057E-4	0.2196737931894006	4.516427025960094E-4	-8.78810371161798E-4	0.0012908968187347067	2.161405390599653	2.088336561759479	-1.4053770469143396E-4	79	2700.0588	-255.02779
538	80	FR541_LM	80	5.584788848076191	0.0015153428545546493	0.0012916031998420768	5.429260344184615E-4	2.224060407930408	-4.282079639182605E-4	-0.001215393791905802	0.012863686556957445	0.4555473169658673	3.0385465931817297E-4	0.719921854042359	0.04641623159681548	3.8561302264669677	8.66267128368393E-4	3.0794304961353967	2.9721623388129177	-1.201599635922872E-5	0.03822740222688776	0.001111202044351011	-0.001183897918339267	1.2133247942434746	0.5681188314731022	2.76592632457995E-4	0.44556208755087834	0.003123731301457646	0.050156470452699914	-5.972060670778263E-4	2.6789280154993145E-4	-2.640301851133065E-4	0.5786181226555335	0.0012419675729268735	-3.8725469221812957E-4	7.97911193435495E-4	0.5836624004194795	1.9959548643239151	-5.621955325673517E-4	80	2395.51	-309.44943
538	81	FR541_LM	81	4.956883206706879	7.809273587420126E-4	-0.002383619232791909	0.38703644590303654	1.5822611731514715	0.5042070891842609	-2.0461814788333288E-4	-0.0014356556601242984	0.31799744064720625	-5.828383184485844E-4	0.20563511334121792	-8.378358509651929E-4	3.861982196002174	1.955543002523839E-4	0.8012378529710997	0.0015711770280099767	0.1698494050483022	6.179876679037045E-4	-0.0012504886712592425	4.051069833290769E-4	8.441184499085447E-4	-8.256655038306059E-6	0.0013492639002447065	-0.0019986335394432397	4.823864149312942E-4	-9.051553591615879E-4	-2.1468724562171898E-4	5.525606786359326E-4	0.38380515294726564	-0.0012072421384800732	-2.9749178323635104E-4	2.879235267882851E-4	5.645250987067813E-4	-0.0010858614471640031	0.3753419859526828	0.001493082044726826	81	3189.6326	1045.8507
538	82	FR541_LM	82	4.852461491506577	-1.372330516342457E-4	0.07095613542558306	1.4585270874243477	0.911663067327602	0.6211614840174932	-0.0014871462090603478	-3.3011134282883873E-4	2.7490193399498826	1.5517904703335272	0.3877701036442	-8.898999073142377E-6	0.46582168746126784	-0.0015399072195368747	0.6503250612529269	6.548590069086632E-4	1.8506931953738273	1.72626798650303E-4	0.84861966508865	4.0963144480342546E-4	-2.0319444278045699E-4	1.647795782931179	-5.4988692076392616E-5	-0.001930832037718793	-0.002480052962103591	0.9658929431407046	-0.0017018790528429619	-1.766655741826807E-4	-1.3597083837867962E-4	0.37911500777786467	0.5638656107757501	-3.395019118787921E-4	-5.484814943104351E-4	5.271379550540278E-4	1.8855820353565313	0.1596573629677897	82	2832.5955	282.55792
538	84	FR541_LM	84	4.762955257600392	-0.00269299895292891	0.27650732111580056	-0.0022563099985807474	1.7025827893428804	-0.0020189427336709423	-0.0010879740864611705	0.0016350385134501681	0.001562158302943519	-2.3459743588391164E-4	-1.8369391112998086E-4	-3.523101494376669E-4	1.3385845664876368	-5.2957701997488034E-5	0.9831255308965003	2.171461798894773	0.0023945060222624417	5.430739231250058E-4	-5.946951059466604E-4	6.239457019457053E-4	0.022399030660640137	-4.837933059251117E-4	-3.84452218637596E-4	0.0013869451545566345	-0.001569491340983839	9.275768491846639E-4	-2.9946276729877522E-5	2.595756523783767E-4	0.595922448241268	1.2837164345932328	-3.0551049924376806E-5	6.359777550844733E-4	0.0011175864396843608	0.663497438400573	1.1187090074856803	0.17801904869832333	84	2236.361	-961396
538	88	FR541_LM	88	5.092221907392734	0.0019233885026141652	0.008497231272063276	1.564017740426522E-4	1.1251451692529906	0.0012685371393317915	8.227357336025357E-4	-0.0015060592958573385	-3.0669759862950245E-4	2.3328562322686444E-4	7.228848007394182E-4	0.0018651752953726952	1.128522252891998	0.21935394325587293	1.719034571601225E-4	-2.0063566932745358E-4	0.03764364912378793	-7.972283446959313E-4	-1.0787824083742602E-4	5.564477946114019E-4	-6.954966322285439E-4	-1.462211529084217E-4	-8.202366979986091E-4	-3.656939589654254E-4	-0.0017580186168645012	0.001703994584854987	-4.420114484126259E-4	-0.00190218290979529	0.0023929313756145955	-3.328073561984238E-4	0.22380786492189825	-6.634299487998485E-4	6.091441818035402E-4	-7.727684212464565E-4	0.49662400022254766	0.4417135620751609	88	3927.5054	-244.59288
538	89	FR541_LM	89	4.829206383234	6.677941216311268E-4	2.403891443488237	5.215598151884862E-4	1.1124816799305475	0.21660092733606984	0.06459394914496336	7.12831130678166E-4	-0.0018718371968686905	-7.173768037877879E-4	0.2118250162794761	-1.5949158781907106E-4	1.6506703881575522	-1.763657787970242E-4	0.16908709110388312	5.075662656200643E-4	-0.001590336695450198	-2.675150197185073E-5	0.0013021628586406292	-9.765241825831234E-4	-9.46571069709974E-4	7.501057041310802E-4	8.383599470858781E-4	0.1737842610063188	1.5490311304688156E-5	1.510892968433713	0.45523140796678446	-3.2503391068794174E-4	-3.888426045407646E-4	0.0014836455343078226	0.0010844567789107065	0.0013910702311707695	1.5159168568633748E-4	0.9123695855329292	-0.0016122003229192565	0.12607030397573235	89	2051.3257	1101.8956
538	90	FR541_LM	90	-1.792001368212673E-5	0.0017108793980119238	-7.782416281779677E-5	7.572427589784825E-4	-0.0017564675732174274	0.6051102426067699	-0.001306443328836972	8.278810051302368E-4	-4.006918214830342E-5	0.876472302573394	3.8867760849805005E-4	5.50524227968151E-4	0.8900882195512746	-0.0014458639322728456	-0.0012344843930187832	1.3781911194862346E-4	-2.6653812488530395E-4	0.018755909814908333	2.2689162135331202E-4	0.0017166480673875095	0.5269937966515909	-3.14247329130819E-4	0.5630076949983835	-2.539509135995627E-4	0.3786814001639337	6.722340406853908E-4	-9.927176290558664E-4	-4.2725013360153126E-4	1.0928674409123256	-0.0017840542170894918	0.0017258086152311832	-2.479477599518414E-4	3.514114890206002E-4	-0.0010697689614604317	0.0035706045494751227	0.04018676935887327	90	2703.712	2354.1528
538	91	FR541_LM	91	1.4167286109947557	-8.363751214433366E-4	1.3244300953119516E-4	-2.0440165717118314E-4	0.043149455499605596	-0.001769117144467584	3.444536864635068E-5	0.0016542485426769248	0.44992739425306916	0.16580427881662152	-0.0015636917633737883	2.2165961578969007E-4	0.8569186721513852	9.143848570324505E-4	0.0017915050213515899	7.837900324742798E-4	0.6511041653044307	0.0010516727199160276	4.976402427081761E-4	-0.001316102669520547	0.9842005436395497	0.35573346462705346	-0.0019943780820105943	0.39010327830371927	6.059599035703477E-4	-0.0015030740921063305	0.001029018909324124	0.7292812341742759	3.764954199833288E-4	7.099173435992655E-4	9.763342540673387E-5	-0.0013062253409725573	0.5117842427729425	-6.598770147641013E-4	2.699694871520789E-4	0.1447760561615693	91	2658.1807	1723.6239
538	93	FR541_LM	93	2.935851032365667	4.2007726040949083E-4	-9.378225837449088E-4	7.503141080062363E-4	5.028593940517884E-4	8.627203763294958E-4	7.923810843248058E-4	0.9720933014327076	1.6292711402022118	5.738525526542341E-5	2.910073606658974E-4	1.2798154724487012	3.3314562899088207	0.45053301711831356	0.8233266482726063	-3.03907700347557E-4	0.14524700318189196	3.0434542876084576E-4	0.8166834401587131	-0.0013939254186555844	-6.273573158531405E-4	-6.128591583800006E-5	-3.0769925842481696E-4	0.001260239044423397	0.0016398596202174417	6.05287453423407E-4	-0.0010016381449006306	1.221197830127512	0.7439044513367414	4.1137971147595625E-5	-7.754573952817447E-4	3.278774332059177E-4	0.0011418576885979786	0.10702337755028964	1.4160209493119729	0.5964517449665174	93	2525.6506	2000.7169
538	94	FR541_LM	94	0.45005294079007074	-5.182978898792258E-4	2.9449950161637E-4	0.001154950436513706	-2.891830597556748E-4	6.656749370219046E-4	5.068503180001296E-4	0.0012851880580886442	0.09906927426499766	0.0011224831758550994	-1.924078578954902E-4	1.3288713933661827	1.8504762718731977	-0.0011326639820807545	0.6650596474134556	-1.269752730069774E-4	3.815603412645001E-5	1.1350820716391334	-4.676021008621345E-4	-8.761341249855514E-4	0.721834106351108	0.007709402963818503	-0.001333475016572194	0.001219556337743695	6.49901174812875E-4	0.0018450972302743907	-3.1245133384411326E-4	0.7271327075001426	0.23068113358857104	-0.001002801536378097	-5.782729989628892E-5	-9.278637415016749E-4	0.3877217162740762	4.449237148780569E-4	0.0010856064002281644	1.21642119279046	94	2377.1462	2717.6487
538	95	FR541_LM	95	2.551578585020362E-4	-0.0010623089845561578	-2.877003124112348E-4	8.395511111911523E-4	0.001969269867680762	9.476590359224042E-4	3.716124704869718E-4	-5.830377229116572E-4	-5.378918013943298E-4	-2.007021682467732E-4	2.4871209800135334E-4	-6.191976141294434E-4	0.33047374157511783	-2.4147429206517653E-4	-4.762830798822704E-4	-0.0013171151957799122	6.682327816095642E-4	1.7575133377882013E-4	-0.0016511447236236773	-1.785964012296594E-4	0.001350699727214669	1.683588294867094E-4	-0.001133612654810505	0.0013543900798292428	2.2792409652438178E-4	-0.0012873375772597404	2.3246790707959217E-4	-0.0010266082792567885	0.17333638332351306	-0.0017066081960287337	6.16990177642166E-5	3.4633214139380306E-4	-3.7553542475590805E-4	-0.0012026787821420167	0.3430813560513701	0.5510413333312753	95	1867.6898	2796.9668
538	96	FR541_LM	96	0.8774960307616909	-0.002100912355757337	-0.0017312164169498178	-0.0012383727343522135	0.0019330928001208766	-4.2058303905468384E-4	-3.331989610647738E-4	0.016417576446614936	0.01841548304191885	3.990778393052597E-6	2.45688827617452E-4	1.014807665329646	1.0767059797906453	1.0286877516490727	0.03490830929962326	-8.533233244415982E-4	0.5812013642495408	0.31583182961235295	3.4844178425384313E-4	0.44261279552166255	-1.650291622144492E-4	0.6006959265149058	-4.521332497349687E-4	-4.7391800348524344E-4	0.0012191885776199618	-0.0013139774424469088	1.1213576300508259E-4	0.8365058717893877	0.3978494585305055	4.682409913146109E-4	-0.0017402310921420232	0.001147718478385886	0.0014350534599974292	-2.9488451462007087E-4	1.346163577598495	0.41008447455131947	96	2256.741	2318.2566
538	97	FR541_LM	97	1.9146533072167553	6.207924058672159E-5	-7.77830153338895E-4	-2.4205588630843303E-5	6.435855659129655E-4	0.32791462208439687	-0.0011139930074658038	1.7844530984275267E-4	-2.498239037610895E-4	0.24731518857515428	2.3072353560024792E-4	1.0972653185318768	2.856753654477103	-9.108326995827203E-4	0.2663110247109144	9.506396146914523E-4	1.1441371933762843	1.5669113657789657	8.370944588676902E-4	-6.85120885336642E-4	0.43396516528444623	-0.0017044423395743793	8.957817833398174E-4	0.0019877612443553873	3.1605784685610956E-4	-9.243581566458516E-4	2.4565683259892873E-4	1.3949583760310558	-4.1474951546398135E-4	-2.4340824914658845E-4	0.0981216402338015	-6.021832009785006E-4	-7.508227596627852E-4	0.0014602687285210814	2.301332121192168	1.2571171348735788	97	2369.637	2380.8394
538	100	FR541_LM	100	1.61905914404586E-4	-7.146413278242261E-4	3.2524961609633774E-4	1.3251471331955474E-4	-0.0018507633821519265	-7.099308834700124E-4	-0.0013493637059872892	7.187601344385126E-4	0.13850867069622202	-2.3448553145561472E-4	-2.678020183474374E-4	0.04900475110629894	0.0018146498353808498	3.90317901588171E-4	8.504331266215264E-4	-9.398657475038239E-4	-9.413520952440494E-4	-4.3434931745819173E-4	-3.552858686446186E-5	9.659611842940147E-4	-0.0013453652484183448	5.910900918004532E-4	0.104393309228603	-9.832405015493897E-4	-2.384341884971937E-4	-1.2272339283960024E-4	-0.0011345816986861866	0.12943155156365033	5.312567829123186E-4	7.369466861006215E-4	-0.0016117563914111444	0.0013276525327653229	-0.0010792307083710342	0.002112452446592105	1.018078360379821	0.003064796367365222	100	413.56177	2674.5845
538	102	FR541_LM	102	1.3666167963043545	-2.2535620548684346E-4	1.8799285470220576E-4	-3.299541955093053E-4	0.0018017616869731845	9.770846155987831E-4	8.417667587888769E-5	1.6333186875514937E-4	0.09505302334840235	0.0019987010725692326	1.8680272284324833E-4	7.47420854220127E-4	1.9333849778941619	0.03499122831774785	0.2811511229822148	0.0011610690769818072	1.194710844816314	1.4867629415904076	-3.976429442771246E-5	4.266691689324807E-4	0.1863720878784172	-4.971503143523581E-4	0.0011103156833073956	0.15722090103344233	-7.329694722183748E-4	-2.792009595460778E-4	0.0033323347023407808	0.5073377619950117	0.17032050823756267	-6.388979390430817E-4	4.5077938179588045E-4	-0.0010428148834353468	0.0010768085921084318	0.9601207088784695	0.6968862637524023	0.9172380302384011	102	2450.781	2411.5667
538	104	FR541_LM	104	0.0681001359056351	1.4838993661440926E-4	5.393915802358359E-4	2.4151631762773257E-4	7.342024014453814E-4	1.5786177183994878E-4	-1.0317239107314382E-4	0.0018212915542265469	-0.0016038861156333708	0.3751569907736743	5.878145317513379E-4	-6.839552919850262E-4	0.816251965665066	-9.651858684659039E-4	0.4900950369982	-9.347807899605072E-4	-5.989622798921816E-4	0.1409945689300864	-2.627812907733203E-4	9.380802762017172E-4	0.09260392883306152	-6.324252926790942E-4	-7.775586478667879E-4	-0.0017538139719000428	0.001020835311407286	7.747275788625719E-4	1.3040791940137543E-4	7.924205189921643E-4	-4.0661011265329995E-4	3.9339023603070656E-4	-0.0010731024665012303	-6.005233147253591E-4	-3.6949628774448056E-4	0.0022908931029952677	-7.097853501937206E-4	0.5334085416017471	104	2308.6912	2596.2478
538	105	FR541_LM	105	2.3928013441704072	3.460118520316234E-4	-5.470673012964226E-4	-0.001564939023321388	8.29608232524024E-4	6.263143834865447E-4	0.20688861423140908	0.0011451517098044655	1.4600691700100072	0.41824775633174355	0.0011579611342693932	1.3445831075422343	2.8818956059057657	9.252236662405771E-4	0.10539361758314252	-9.575777620368742E-4	1.0681363255102037	0.8618377762089999	-2.38175581891548E-4	0.2530880006122551	0.08806974832704477	-8.497950790803951E-4	0.36379819242686207	7.074578961821898E-4	0.3794409910839621	-4.6879770933800144E-4	-6.245143179562501E-4	0.0866270297624104	1.1142101189986853	0.20744852206953562	7.663704389406221E-4	0.0020547607351881682	0.1845021091621104	3.8282419082902677E-4	1.2174379768338703	1.0373928485648605	105	2542.7036	2129.6033
538	106	FR541_LM	106	0.9682317599070431	0.0011500282587868465	9.153924428529301E-5	-6.211555829245592E-4	0.0014433097683730675	0.12789431011665978	0.0015766963280609652	0.35965244483062186	1.0548325430833285	1.5145930547680184E-4	0.0034644057591766394	0.0013549472599543352	0.4497416561903584	4.0484637972990116E-4	0.05131864757093932	3.3755789727579446E-4	0.0748746828004806	3.3576677795538483E-4	4.960305689338585E-5	2.5125882489754087E-4	0.5672020954362839	-6.46186022938732E-4	6.351162466423374E-4	0.3082684250451029	-3.873681721978377E-4	-1.4145544893559743E-4	4.475432138547536E-4	0.001129044713509293	0.3992575781630281	-5.666129216774162E-4	-0.0017350123212642474	-9.068859419039288E-4	1.851269223775255E-5	-0.001107098863985737	0.7670182479107045	1.1283265676010929E-4	106	2498.6965	1293.7682
538	107	FR541_LM	107	2.5280923064656373	-5.681489743468741E-4	4.1994750676451025E-5	-0.001963901155136862	-0.0012229688413211623	0.0012022080580213212	6.592709973786126E-4	1.7473905238629401E-4	0.995916148320902	0.0015605006914789301	0.0018361111731112132	9.14559905748843E-4	2.0326137787424545	0.8183024316826121	-2.610890969734439E-4	0.17634971225695084	1.0767973346483866	1.3894022594412778	-1.8725000347443138E-5	0.0012635175434524545	-1.1432436777899111E-4	2.0228499418605835E-7	0.0011813252182048197	0.19598787622835487	8.607122191851399E-4	7.328691538374748E-4	0.3419763246810218	1.0831635077450736	-5.249010583322977E-5	0.12972108491611073	-0.001586877531507475	-0.0012995452806270444	5.031235680164281E-4	0.0021354659062660128	0.35129897472353966	1.890463257096867	107	2537.6887	2285.6748
538	109	FR541_LM	109	0.704102395860306	0.035133167009548695	-7.076742968022216E-4	-0.0012430684140896469	1.7897198353170846E-4	-0.0015157636002197923	2.495569087967552E-4	4.060943952300368E-4	-0.001294083966034697	2.6131698283464596E-4	-7.865482308131316E-4	0.6731716204220223	1.4992882339310893	-3.440018300739152E-4	4.0920171354544613E-4	-4.3167000793578874E-4	7.739901319732533E-4	0.9367269321624896	-2.9325772037793515E-4	-1.0966203377738206E-4	7.858948946050387E-4	0.24472302821735575	-4.8328108490325533E-4	-0.0010731609040977182	-0.001857156917803429	-0.0010812381559926348	-7.210408356139758E-4	1.139303701761652	-5.27240615418281E-4	2.34920031511853E-4	8.362127781967452E-5	3.5044157529236187E-4	-3.573965035665633E-4	-7.441751734438699E-4	0.3636297381066655	1.3254484659577923	109	2209.0723	2780.4626
538	111	FR541_LM	111	2.345984878598816	-8.885939893541956E-4	-0.0014859853287207561	-0.0023403563769529663	0.14211424695654665	-4.0984524321360344E-4	-5.162129569582089E-4	1.064064903262617E-4	1.9948834635402921	2.358991874482314E-4	-6.144897506420126E-4	0.3041960436304412	2.2557239856316067	0.6199849982400426	-5.081319335377812E-4	-1.789259049429345E-4	0.9652773060704274	0.37173094473427215	-0.0018895417358921359	-3.101695788172961E-5	0.5848566121536376	0.001380026417438634	0.0019089489066695937	-6.440934761312307E-4	-1.1552979942915948E-4	0.002431701351889358	-0.0012135718644991158	0.9634717051629258	0.9227871595242405	-0.0012491995364935361	-6.838105045363436E-4	1.1231203427540457E-4	0.8330412850187854	0.15907876486801376	2.108136354219786	0.0010793991435862173	111	2435.0217	1880.4343
538	112	FR541_LM	112	2.0731238826532428	3.5733927568089833E-4	-0.0013466639787229572	-2.82331934463596E-4	0.21687060945533998	-2.9233984718558364E-4	2.088019989261635E-4	0.9510257984104925	1.247156646178429	0.022900224838454643	0.6228708747970574	0.30889464360577273	2.601297658949384	0.6164216997770806	0.37477943969097416	-1.6911393826534897E-4	0.5068759536628025	1.2682800871164994	0.001249418699881546	2.3805911826363943E-4	1.1748998670390483	1.824312208634244	0.0011387641023665111	0.8400487486036247	-8.009028917735329E-4	-9.865562430533626E-4	4.2840252347754943E-4	0.41676326553338855	1.0142722543812341	-0.001770699919206897	0.024279497733020957	0.028982277244843913	5.2650660181142466E-5	-4.0523111948658386E-4	1.9653136718647346	0.8538303853343017	112	2260.124	2040.4058
538	113	FR541_LM	113	2.6745809277453043	-0.001004545061896447	7.227540574235904E-4	7.63762964609731E-5	-2.8123313182131795E-4	0.0015250438500757494	-0.0010741217002527524	0.8735017238530388	3.131078273695812	-0.0016392494385483838	0.5437473375872375	1.6778723755179965	4.045670404992874	2.806031074625814E-4	0.1867457956353744	0.43700164765650423	2.4838332521749082	0.8866044620573494	1.1358316105373091E-4	7.415755900264739E-4	1.773837355999931	-2.894071212549362E-4	0.13139726170586571	-0.0017286014134344858	0.30982877086542754	0.26292167381719095	0.47720028279020255	1.6784240333077147	2.004092153590494	1.1896798759818235	0.182161868766449	9.130087453726595E-5	2.742763023064859E-4	5.477769355870268E-4	2.9247867310090285	0.19385434929254033	113	2436.3677	1938.0813
538	114	FR541_LM	114	1.4963877437537285	0.0013112087592870737	0.0017337869340203396	-8.627099182965623E-4	-0.0017201131599233889	2.3825915927601224E-4	0.001419907649607362	-0.0010580599116558876	0.2794993124847091	-6.218229857066998E-4	6.638972856773176E-4	0.14910422392899964	1.8194257717331677	-7.199367426630317E-4	-0.0012254599759781095	5.290352148434826E-4	1.2252202266737473	1.0749177861238088	-6.231136745530553E-4	-6.76318109261847E-4	0.20360924936168104	-9.37613985671271E-4	-1.2348131249593217E-4	-4.568066237615266E-4	-7.640780359136802E-4	-0.0010547704815055646	-8.620309170859771E-4	5.018050014855112E-4	-0.0015101086892499213	-1.9755346282957458E-4	0.0011626434359957008	-0.0010901681991628738	0.4361181114010262	-0.0011880488631693235	1.220046797509912	0.0015429347478331825	114	2433.0059	2164.8015
538	115	FR541_LM	115	5.424666095598027	4.016031298687969E-5	4.3919320129948413E-4	1.8416937387592849	3.1548298424186045	0.8650353936697885	7.064163363169067E-4	0.17528906836336197	1.1803989061962332	0.0012299035681309692	-0.0016908784880272586	0.260040178560402	0.9677967330532348	6.823623206152214E-4	0.05526635158611689	0.4696267146106465	0.023910318369366582	0.0012199888488064424	3.221880414469889E-4	-0.002420810607892565	-1.506578867037939E-4	-6.04742151829578E-4	-3.023715008956457E-4	-1.620728769391713E-4	-2.0754824039919872E-5	0.025909099935082176	4.224192982979548E-4	6.803039905768369E-4	0.10257950987403394	1.2721867627914183	0.01085903760715172	0.0014097218173947882	-8.894598189052512E-4	6.040018057559769E-4	0.59000029530567	0.4827411004506954	115	3110.1646	-960.29395
538	118	FR541_LM	118	4.66616947599748	8.723726583535746E-4	7.213425214874446E-4	8.790065429532904E-4	0.34551939678182114	-0.0014043763893799917	0.0011619138753877238	0.9385828464304816	-0.001897727214560985	0.0011471995865184827	-7.563432972724977E-4	0.0016269781986958042	3.352950400191135E-4	-2.9570723146024277E-4	-3.0693908450307267E-4	1.3245140934996533	7.659736897198394E-4	1.4812861961509155E-4	0.0014081480266573494	1.6062597275659794E-4	1.7782387605599784E-5	7.479608438420338E-4	-0.0010928499435025778	0.11736997550807382	-0.0014222268901540646	-6.056755672616625E-6	3.163201618050897E-5	-8.211123383654142E-4	1.784014521551469E-4	3.016113491290438E-4	0.001332406018243877	-0.001025599545002558	1.2719884266496534E-4	0.8654370492597546	0.7319775518521187	0.30856714816061626	118	3027.941	-851.18463
538	120	FR541_LM	120	4.622873733990382	-0.0011379312724737478	-0.0016587704604680404	0.015074635811727742	0.7544292492235767	-5.183089219798119E-4	3.137834639898688E-4	-0.0022142581267366886	0.9032282429272266	-5.617944573427921E-4	-9.587100426383794E-4	0.002418501825020423	0.23249796198323414	-0.0025193470449499625	0.5548765814053936	0.0019112195169178122	-2.79124058511251E-4	6.492965823654397E-5	-6.241809310691561E-5	1.8831929544766384E-4	6.312687074234806E-4	0.0010715928604638756	0.03971512470127873	0.002487536950495487	-0.0010542928616918844	0.0016694039690989156	-0.0016660309164787436	1.7089504376078748E-4	0.22505468476978954	0.16802050154939815	0.0017396576929554007	-0.001087251406148954	-4.236831431094817E-4	1.4664967259909183	1.303774041717444	-2.5858976659675855E-4	120	2883.4456	-248.74948
538	122	FR541_LM	122	5.268941343330247	8.873473287843312E-4	0.003329198625461892	2.986080421189163	3.1603845062437155	0.21011059998582246	4.37301051498918E-4	-0.0015752296978057364	-5.859674258270914E-5	-0.0013770193877673548	0.164467213055474	0.02440022098153536	2.5231247319103103	0.19593234527831524	0.1426609209974571	2.0688274044077803	0.5005621039691383	-0.0015309108841531952	-0.0029844013365856897	-8.934999586936418E-4	-3.4026905845264575E-4	-0.0010933194849795248	-6.77974124016696E-4	-2.4809337858495533E-4	-8.84548012443576E-4	-2.2928673755201053E-4	1.2802888248024266E-4	-4.0078463317935895E-5	0.23543802846076559	6.952917240751762E-4	-0.001040208108646304	-3.1226060519637367E-4	-0.0010912352427505762	-6.050986920979973E-4	-8.02469546645957E-4	-7.813988282628373E-4	122	3541.8132	-106.33015
538	128	FR541_LM	128	5.131647693556295	-9.368879321718873E-5	0.0015022297772931052	-0.0010890549647546283	0.9601817200598173	0.02443757003703187	-8.760080563475022E-4	0.0020458001786395055	-4.1217551020383174E-4	-1.899609469828643E-4	-7.941571271201449E-4	0.0010111331945240245	1.816639059835411	-2.929003503190032E-4	0.6221232497655607	-0.0022664919900431363	-7.20644895948444E-4	6.737083925954302E-4	-0.0021810493717641564	-0.0011968566297359332	8.248212926612909E-4	-4.3100667508055846E-5	0.0017428159836535442	-6.616485874172978E-5	-2.6466026721861654E-4	8.807070351770793E-5	0.0013874071565505022	-6.285154377642854E-4	4.56986238296661E-4	-1.6580002030548537E-4	5.530428686640835E-4	0.0015078445254052696	9.465529430070453E-4	-0.0010273297275391843	0.3850576614939529	-0.0013355615980153747	128	3632.2227	211.58276
538	129	FR541_LM	129	5.443873573481162	-0.0020554116250471816	9.345890656270118E-4	0.8327857435209551	2.365612034545032	0.8391730889182484	9.345285815726532E-4	0.024323043948639548	0.15708379032614753	5.907860983648043E-4	7.438923921957546E-4	0.29312481296285486	0.6909406741412174	-1.3133493036697399E-4	0.7757578529294836	1.5671750549769912	0.6142637182167486	7.344944822894996E-4	-0.0010458351152162267	-0.0012367038421004712	-3.173083560297504E-4	-5.537165515496812E-4	-4.0025775301789505E-4	8.719204751532974E-4	-0.0010774933082259989	-0.0016137573159866383	0.0017255395542694844	-5.452528003769003E-4	3.2804247472169757E-4	0.8396066453946501	4.735157411201462E-4	-0.0017240985678336782	0.0023008116201758697	0.09611983748336905	1.0420243212111617	0.03639735958758259	129	2824.3928	-1120.1887
538	130	FR541_LM	130	4.955604128068122	1.3925469083457288E-4	-1.1407899160470482E-5	0.5106581772038733	2.3493585183954	-8.911562450843482E-5	3.104805995177608E-5	3.4506174110225776E-4	-3.077239546961795E-4	8.876382058170055E-4	0.0014182780602718618	6.9359900928448E-4	1.981164100226581	-1.4255599320151901E-4	-2.749481418605886E-4	0.5194344979892669	0.026650254230296815	-3.063493258827846E-5	5.45690131477502E-4	4.6380559025706086E-4	-6.931826762133953E-5	2.0844271907932013E-4	-3.770317619581679E-4	-0.0013140419630862563	0.0012596756441639362	-4.409495912485153E-4	4.919501105070306E-4	0.0015337763757189604	0.0016538729947082158	1.6000205934985618	2.1565633765946374E-5	-0.0013968605884685293	0.0010485503176708591	0.4061429794246076	-2.2268233750214145E-4	0.025559813175286474	130	2845.4265	-887.09326
538	131	FR541_LM	131	5.426440548495777	2.7413187295884348E-5	-5.471407045931737E-4	0.0019415512298028396	2.6258705285554136	9.488417528817663E-5	0.001077629996665431	0.10634097660026792	0.129312458156342	-2.6183380385504085E-4	5.883908574129729E-4	0.026968500182298745	1.7275437952995556	4.759101903488217E-4	1.6455106261956474	-0.001040422953411952	0.3938601464230505	0.008670507511357894	0.02401881535009605	-0.0015491122890908975	0.14188656773054734	6.383926631013036E-4	4.7073057234229697E-4	-5.069787272350889E-4	0.0010234934525030707	-3.9140498729701404E-4	-8.014671603064474E-4	-7.019246604877241E-4	0.523391422737132	1.1736894125980806E-4	-1.751243627155185E-4	-1.522997695911085E-4	-6.428500047949145E-5	0.8535144537699489	1.3766841690919644	0.012865045430415643	131	3091.199	224318
538	133	FR541_LM	133	5.212335558129072	1.9444338922414443E-4	0.9115339167689588	0.7304086003596244	2.8694457619645233	7.239953664466561E-4	-1.1347370152427975E-4	5.120486714378793E-4	-3.0491661705229042E-5	0.1855317607815089	-0.00155487318864564	2.46668324135179E-4	0.5646005099821321	-4.28680834846457E-4	0.1916544246494296	2.7633746452684176	7.413122981005665E-4	-4.7710281786183254E-4	-0.0017871870101456141	2.9665016630419364E-4	-0.0022973736801862256	0.7684003457317438	0.0013268871047097822	-9.306645783979442E-5	8.288002526498836E-5	0.3483423363666527	-7.203322329641387E-4	0.0013055918045389483	5.616319527095094E-4	1.5151716716856611	3.5796496346270263E-4	-0.0013184572919133764	-4.6209752461248406E-4	0.0020789709966411644	1.29178246252419	0.3777488291292703	133	2388.1802	-1305.2792
538	135	FR541_LM	135	4.836945490310391	0.0010698855145928542	2.772171031734092	0.12697956876367159	0.4831194097627195	0.21166897778904575	5.955290594381089E-4	4.499020798959141E-4	7.060291091844134E-4	5.911865712666396E-4	-0.0017628302721349345	-8.236334366966079E-4	1.2478451201476024	-4.627027742908779E-4	-1.765791263808044E-4	-9.13695524824955E-5	-0.0016084439428685378	0.4664519614445722	-2.9250212786467624E-4	1.6712199603010188E-4	-6.019948741617332E-4	7.642884181601173E-4	3.664056136453956E-4	3.705305069096083E-4	-5.01757755740118E-4	1.0738236109818474E-4	-0.00219755746381191	-0.0035130361893340734	3.2392669260583693E-4	8.137226079114118E-5	-3.874765644503063E-4	7.948016278093834E-4	-9.282725087585606E-4	2.232619390847962E-4	-2.9039014328165766E-4	-7.788843868720654E-4	135	2113.7742	899.60187
538	136	FR541_LM	136	4.784580675510911	8.695794731315438E-5	-6.659930294963918E-4	9.808410539737828E-4	2.017541959653429	-0.0010682289863561199	0.0010879574093819438	7.297782856557314E-4	1.058161816049546	-0.0015299418181386366	-2.2283140574805258E-4	0.0013687077582139116	0.02777977302336672	0.25586126950301175	0.598206396774057	-7.054676388708198E-4	0.06554408540930413	-0.0013441819915527265	0.13986574327617174	9.521960536794621E-4	-0.0012526402340211427	3.816008048947736E-4	0.0012076572854593127	-2.3144853483388254E-4	-9.509376868089173E-5	6.280870310254059E-4	-6.159069128460963E-4	0.001393291155997893	-2.7441680200291334E-4	-4.1558636446841147E-4	-6.206551953768022E-5	0.0012084229855069053	-0.0012270342024972675	2.548268042976576E-4	2.0321676114731457	3.391081552407976E-5	136	3152.3625	-566.5603
538	137	FR541_LM	137	4.888748260782567	-7.381930315573409E-4	0.0011790444213450166	9.77472416255765E-4	2.4448520749066223	9.08038633078753E-4	8.804799860798035E-4	-0.001228159847812243	2.913890108322839E-4	-4.789684383414726E-4	-0.001132448563155903	2.6134585918465497E-4	0.9797753931083176	-6.494842327831331E-4	0.257179275455572	0.00104305281601058	4.617124665486477E-4	-3.1812114994841814E-5	-3.412594845647868E-4	4.2353796342950635E-4	0.0012328550950405986	-0.001202189128517867	-7.934323286969675E-4	0.0017926777430334313	9.090825588326138E-5	-8.060250795901419E-5	6.674391245798121E-4	-2.107919876613881E-4	2.4607745316785647E-4	0.0011813824919749661	-1.5621220830879246E-5	3.7818359851243447E-4	-7.311186461410871E-4	0.0011180254949392967	-8.759779231999502E-4	-5.090327738713812E-4	137	3855.4724	-518.0396
538	138	FR541_LM	138	6.9017080569327245	4.0639116795180896E-4	-0.0020840350568480173	-0.0011355789454811625	2.4608932248760667	0.0021760645199773226	8.107809589070454E-4	-2.3138661435402345E-4	6.488002776356427E-4	-0.001672576073968791	-3.755513587222704E-5	-3.4395528316067287E-4	1.13159110607833	-6.708279586604268E-4	-4.8353676234282E-4	0.5682016588877664	3.3399191816553043E-4	-4.50385592942551E-4	0.0027445733644369053	-9.442474612855206E-4	-4.746878154205562E-4	-6.625859843492077E-4	-0.0018824863194750994	-0.0013068023958223989	-0.0016675594528796048	7.112818570466312E-4	-1.256893630635489E-4	-0.0012424085676883685	8.618711019933266E-4	-5.936899986297534E-4	0.0018897347697437905	1.0863585332330796E-4	4.4980649388495693E-4	0.0707695171185993	1.3109989203755525	9.237784029380716E-4	138	3281.4924	-565.4591
538	139	FR541_LM	139	5.653165060482201	-3.101155562102776E-4	9.96001414775336E-4	3.3070985130580313E-4	2.0176936830491217	4.3135221011043136E-4	3.257092390031421E-5	9.821322712646992E-4	0.01297375522988078	0.001323601693562655	0.29286034787839516	0.5801755914710932	3.0760669838497647	0.041681831471335674	1.730052824215135	1.5520303041324088	0.04893740709935489	0.3975618021501409	8.243361035005047E-4	9.990704805114376E-7	1.772011412181796E-4	3.160113762857697E-4	-0.002354706940675356	6.42708918084909E-4	6.328908271303398E-4	2.0073002194111823E-4	5.819486563049407E-4	-9.930026436246536E-4	-3.3716560127013535E-4	0.8129481467350379	-6.496277088009258E-4	-9.387445298610293E-4	-5.605151545000937E-4	1.0820782518408247	1.246944314341984	-8.532334812009215E-4	139	2541.6157	-240023
538	140	FR541_LM	140	5.390047910396477	0.001075010302491354	9.651636867208608E-4	0.08904873969950397	1.805454503231775	-1.8730402090974232E-4	2.0917620281424372E-4	3.78412789673692E-4	0.7204754098342379	-6.43317917962794E-4	4.174062800196505E-4	-0.0020749189697602784	1.6188848344131297	0.001682880847401246	0.6089400297696137	7.994410139809208E-4	-4.3949316531365394E-4	9.102293151763177E-5	0.0013511228457829096	0.0012245049672068371	0.4632691605756245	0.001734972350336072	3.3028120527983033E-4	-4.5788539041378545E-4	-3.7779977469990395E-4	0.5969653404548719	5.348809128826818E-4	-0.001546748101223693	0.32739094986314143	0.522031765569379	1.1398579570803236	1.0706397310210396E-4	-0.001410161514537891	0.11078321073355325	0.508652928202566	0.23550246645051962	140	3474.941	-89.40542
538	141	FR541_LM	141	5.039719171813366	-0.0012289543710301595	-0.0010524696784839891	1.644091322582035	1.103099268924747	0.594293475234921	-6.264226403350212E-4	3.876858410853473E-5	-0.0014988103221536238	8.230986493811221E-4	6.319317387879555E-4	0.03931903927795602	1.8137931052690253	0.002264895364745903	0.42359575642244507	-1.3695784232669458E-4	-6.352978005687293E-4	-2.0440777509472732E-4	0.4701344824685297	2.690938594839761E-4	-7.261322612942727E-4	-8.966417292049459E-4	-7.880470712169414E-4	-3.632609096639051E-4	3.02080764547729E-4	1.3781804728422268E-4	0.0010739462476900782	-3.4888867679219905E-4	0.41063547598324024	7.280498025299541E-4	6.535024214055098E-4	-0.0018843554544262981	-8.22660912371773E-4	9.398339137212546E-4	0.8289316074517178	0.017170610682365715	141	3371.081	-90.74659
538	144	FR541_LM	144	4.486528078257279	6.719645087048988E-5	6.537344532120508E-4	-5.953125814492457E-4	2.5779301549811637	-4.8275431300071525E-4	1.8863133278165047E-4	2.0635331506342904	0.0019694780921602384	-6.43725414860155E-4	9.482749490039191E-4	-0.0015195225589890932	0.6879468301455804	-6.861495711971437E-4	0.46522422748365444	7.235524338729512E-4	0.41370717589425776	-0.002648333003224899	-0.0011468035336839242	5.7580514813933834E-5	-1.2808442801815503E-4	-4.0167629597558915E-4	-0.0016709129081790212	-0.0013115156883533492	-3.709394176821557E-4	-0.0013496189147017875	7.005091821136177E-4	0.029768314060935948	9.954059894978912E-4	8.195990827704552E-4	-3.703854491938394E-4	1.3163518647417953E-4	5.613439936551656E-4	-3.542388617823278E-4	1.4008840939134777	4.525719012537105E-4	144	3089.0208	-198.84428
538	146	FR541_LM	146	0.0017178859711970925	-0.0014623263924785814	-8.729264091552863E-4	0.0017184523151323112	0.002029518155190282	0.0018220627519925873	-6.519464482435431E-4	-5.993960210215286E-4	-0.001173630226904779	-3.9835349814547577E-4	0.0013080099380616932	8.785607432061685E-4	-1.6762266912409972E-4	-0.0013472039464879635	-0.0024704776758094956	8.893164941447462E-4	-6.183569586360128E-4	4.21264188938278E-4	0.0019064417772649061	-5.972253105631252E-4	4.89560326694649E-4	4.299134016582403	-5.572798190428108E-6	0.024305072500158748	5.677235523186636E-4	-0.0013355574347205192	1.9820393189979853E-4	-0.002028193733946921	8.566120828748967E-4	5.410496137584746E-4	0.9127846592963961	-1.072209372552945E-4	-6.666387793532313E-4	0.9777217735945701	-5.220317677078993E-4	4.647691684352468	146	1916.5237	2858.885
538	147	FR541_LM	147	5.222145160971562	-8.120989732885332E-4	3.6194955202463366E-4	0.8249306811453688	0.8272170349792762	2.1149336566130884E-4	-0.0014747492861376151	-2.6183207166278365E-4	-0.0010501318646259224	0.009829339058159747	-3.753135299193463E-4	5.246995008118026E-4	0.7887129366674955	-1.0475463366354036E-4	3.320770147930066E-4	-0.001821436507801968	5.562518428243947E-5	0.0012443124234669295	-9.57865817143039E-4	-0.0014217686106622134	7.400389090435098E-4	0.001768851020174806	-5.168983690259547E-4	2.1811794052428848E-4	3.527230269477975E-4	-0.0025798802771265523	3.790817481760297E-5	6.418675948841806E-4	-4.298223336710536E-4	1.2211698880317485	-4.459035959932477E-4	5.918300769209003E-4	-0.0010272839636557862	0.001106523480443116	-4.0044910358193104E-5	-0.0016103439764466826	147	3304.3816	-908.40686
538	148	FR541_LM	148	4.789874769625733	-4.4385205440861103E-4	-3.688655894494306E-4	2.1614460107565614E-4	2.415445644170885	0.07781952897572111	-0.001332444212066479	0.0017737151165077268	-4.5409802018625686E-4	7.221800028163583E-4	3.9149706021557686E-4	-4.042939336545176E-5	1.6932441305950603	0.2102293699375634	8.034321580954512E-4	2.5454382266147033	7.838220294763081E-4	7.042218767507589E-4	0.0012813035282473373	-8.407038536463696E-4	5.997522205677054E-4	0.0014532146648668714	0.32037297795656994	0.6782547633180677	-0.002533836040074971	3.036444215496744E-4	-0.0012830429041727823	3.282792691039587E-4	0.0014596551413203485	1.2376141475258857	1.567090623399334	-5.191681958862281E-4	7.08034066329809E-4	0.9604225534274976	1.9577092452193565	6.138569816141405E-4	148	2149.7307	-1002.5687
538	150	FR541_LM	150	5.323501677339751	-0.0031856655345839113	0.610709777624769	2.3343649116356393E-4	1.0564984437320732	-0.0010912368951350182	6.112596547536419E-4	-1.5682659182936738E-4	0.0010982762879492205	-3.111493773714255E-5	0.0011127156855527533	1.39774098346733	1.4639121298500073	-2.3214691588440632E-4	0.619800290120305	-0.0017025961597002624	3.6718951019608007E-4	8.649344587344655E-4	-9.99855049126371E-4	2.5605697517958783E-5	-0.001549752561430802	-7.16835735157659E-4	0.0024220399327599296	-9.766981456906492E-4	3.942675678568012E-4	-3.0666487643948924E-4	0.0011599191102211752	-0.002077450198439934	5.622648227676691E-4	-4.251581169622021E-4	2.0662743071001778E-4	3.265407903417531E-4	-4.8010511333014305E-4	5.216576212640374E-4	0.1331570366240042	0.08136632630272646	150	3567.4321	249.07327
538	151	FR541_LM	151	3.6152142261688898	-1.6444353420724995E-4	0.38487380519984543	0.0015830959777145322	1.2332987728185036	3.7514182088743925E-4	-8.735970718230924E-4	1.5108245641115385	2.657864058713143	4.287631761019959E-4	7.837977045403263E-4	1.1691966916628809	2.9515326128085864	0.2496866195073179	1.2476009309472595	-6.45138590833095E-4	1.785975339815009	0.1026314024599531	-0.0013023928175081522	0.0031777114673907647	0.7972226190480289	7.103952434577698E-4	3.584519559668235E-4	-9.939619614555077E-4	0.00271786838680985	7.870552935101297E-5	1.531524519523241E-4	9.491454591778323E-4	0.07617704731499791	-0.0012942015170373832	0.0014140455932394472	8.935440740777396E-4	0.001437527957295946	-3.596499290076438E-8	1.4257116221717874	0.21427665988805908	151	2553.233	1467.259
538	152	FR541_LM	152	5.074335483998104	-6.075737469923443E-4	-2.991852738465801E-4	0.049876631043309146	2.577977269599876	0.010104388910385951	0.0013660292163368958	9.81838938478593E-4	0.002674768111400828	-8.19939205115149E-4	7.160067373450368E-4	-7.09781071355775E-4	5.825796148365391E-4	0.15832813544233276	-1.7026761212020098E-4	-6.393769325130916E-4	1.9721859731486904E-4	-9.43727474139443E-4	0.0015679588523955957	0.021051020299608682	-6.909107088002668E-4	2.314411332714696E-4	-5.337545004788321E-4	-7.45941700543256E-4	0.0033900672828182507	-4.015878318020088E-4	-5.030853287350264E-4	1.374363736808425E-4	-8.585882929426205E-4	0.0010827733645203692	0.0013393504556174771	1.1935736712934326E-4	-0.0011745375052409225	-6.598117975772353E-4	-6.54741592347924E-4	-2.592568206479902E-4	152	3839.8804	-920.1284
538	153	FR541_LM	153	1.210957705517322	0.0013328770751023407	7.71300938571772E-4	-6.747962910943237E-4	5.582592889768601E-5	4.059784359957597E-4	1.8619069919066406E-4	0.47080007611987496	0.4966207814185314	8.967257816238928E-4	-1.613516663911371E-4	1.7349196897987988	2.562427260262589	0.36385048321307767	1.1868061425371967	-0.002090443554269582	0.878907028005179	1.0523680693500572	6.798819065935488E-4	-1.6363085390048068E-4	0.7018501628020701	0.002027156632906236	-6.535452480947912E-4	0.20562806269218917	-2.4871662589167167E-4	0.0016197679219061795	8.570740900912012E-4	1.5495810796747105	0.8478732787652115	-2.6080770616534945E-4	-2.5633034112947106E-4	-0.0016149941787117813	0.2447737161445436	5.58570788971682E-4	1.299144842787947	0.3039082777246936	153	2432.0176	2358.0405
538	157	FR541_LM	157	0.9296620138234141	-0.0013027311984066831	-5.167930584722432E-4	-1.1151680052426242E-4	2.6846566728124785E-4	-5.678706503215699E-4	-6.768526122500903E-4	-8.903625431053323E-4	0.4020016159456308	0.14981040950138233	6.087558109619597E-4	0.6703448505443467	1.4339269403961479	4.570748525107086E-4	0.45345645520635003	0.0011661356817892403	0.2160599790431099	0.3106872454387228	1.027947134034412E-4	2.523396234536544E-4	-1.4339075491630896E-4	2.9226092527991727E-4	0.24061651932690858	0.0024400109755658476	-2.4934053635021535E-4	0.06863111634632192	-2.2993942632601363E-4	1.211992815186791	4.165302791831341E-4	2.743113032512287E-4	0.0010375600976327661	4.4213402744646644E-4	0.27754508753800905	0.00112635920442962	0.0928231654579825	5.477213866388747E-4	157	2408.7537	2479.4338
538	161	FR541_LM	161	1.0294133984792064	-3.4761272152407493E-4	4.521837182544815E-4	-3.4820798675768463E-4	-0.00145461377755069	-0.0010059332617536928	0.41890681270358554	4.7925164413881746E-4	-0.001165298559873204	-1.188310818020062E-4	-6.045144024178728E-4	0.9383423632287319	0.9224320515417921	0.002506420547427753	0.001851719386748428	0.0010359732919505739	1.5547445418303505E-4	0.5734825470568412	1.1271797906301092E-6	-0.0011645678695717048	-0.0015394349088854043	5.737233019070095E-4	0.12506571822347234	2.447400365076232E-4	-1.704829476956235E-4	0.0015263947741706659	0.0010643107449089346	0.5594999703216762	1.84780857267832	8.626196847428454E-4	-5.254553793914463E-4	-4.34347100302876E-4	0.1459724363134751	7.881992903202717E-4	0.4399478212062942	-0.0010054191143472823	161	3254.5913	2000.7848
538	167	FR541_LM	167	0.08103810526938258	-0.0016937624079849257	5.805007594402802E-4	3.8299707075974685E-4	0.02863290058954126	-0.0021840920184064494	-6.021442890005984E-4	-5.457658407790624E-4	0.0015752744109432534	2.1410408732380925E-5	-0.0023563847946519692	9.05484556117077E-4	0.9760650366990723	7.97846543415612E-4	7.205711938925225E-4	-0.001171696358913901	0.3481691258923681	0.10308160887399762	-0.0019878797974517185	-0.003008059462008455	0.11432894505597815	0.16286052374052584	-6.0791530499841804E-5	0.2687347971680445	0.4782767185178363	7.042912894630091E-4	0.0017459253910778081	0.36617752865133807	-1.6171867824934895E-4	4.79033027165899E-5	6.315458422428389E-4	6.191015936696066E-5	0.23318720142778396	-0.0011920401268824213	0.4348775421386936	0.0012290560919283702	167	2353.565	2433.2456
538	178	FR541_LM	178	0.45828277908526305	-3.922954360981644E-4	-3.249516584101927E-4	2.5683996468280014E-4	4.3886110136252815E-4	-7.358717132773014E-4	0.0010351858913863496	-3.16090518260968E-4	6.836316534667951E-5	0.4256299501917287	-4.4826849501153473E-4	0.5748661459468831	0.7553980946459994	4.6494772335565405E-6	-9.301012944585655E-4	3.000015117991433E-4	0.7039195773393162	-0.0010711994234347405	0.0013060130718880179	0.38281106024630773	-0.0021816906203064377	-9.309298480620518E-5	0.5408457427336845	0.001696163835931466	3.7031168224186235E-4	5.45393805724653E-4	4.108920293858356E-5	0.29627834107019674	-0.0026046610138794	2.331646904210414E-4	1.8481914878112234E-4	0.21651525377993347	0.10038200642998273	6.212026752210342E-4	9.287467151812287E-4	-2.0980463936385902E-4	178	2666.8484	2290.916
538	186	FR541_LM	186	0.0013752430384070208	0.002104179281170117	-7.805836141293155E-6	3.958683575161982E-4	-0.0012701634064693518	2.6583071228320355E-4	7.004702013296902E-4	-8.28777795958932E-4	0.14839022972749594	7.239857419529351E-4	0.09317445705266307	0.11126496734100479	1.268813678366737	-7.341191006759362E-4	0.451115064469699	-1.4007179803436694E-4	-8.197200042227185E-4	0.0011580594578843402	0.0012295224872183922	2.1082386275556156E-4	7.139990920586522E-5	-6.176663271506021E-4	4.638075275889614E-4	9.158863294382086E-4	9.263606410311442E-4	-2.1331641542377873E-4	0.1699875719298488	1.0663756014281542	-0.0012614683378495033	7.659471101346262E-4	-0.0010737506783232017	-7.204147303182336E-5	-3.439378940482469E-4	-0.0018702252183461405	0.23429682085880219	3.7630350646642233E-4	186	2287.3643	2682.7424
538	189	FR541_LM	189	2.473122580655594	-0.001388083973402264	0.00166543999933665	7.994060024369626E-4	0.029279506770880044	9.834069858572098E-5	-0.001704225589519525	-0.001501563498228671	6.536232476140627E-4	-8.272088429615713E-5	-0.0013570865483113334	0.5125418101499754	1.0790118740411536	9.923793569077185E-4	0.33058844014037825	2.23745586134628E-4	-4.2484534504613546E-4	0.852211149943255	1.36385797500064E-4	8.738576311355546E-4	1.9549103605443938	0.45770827863136376	3.705197472492627E-4	2.27490636456699E-4	0.08235775626270307	-3.1545760039499837E-4	2.328672281682526E-4	0.7710670264181021	-3.932835763289385E-4	-8.928188372285107E-4	-0.0011186554322018918	3.9837026524162185E-4	-0.001634476381716018	-1.2856189576526228E-4	0.05236930489300636	0.38894389676565866	189	2924.0728	1413.5447
538	198	FR541_LM	198	0.8606858873851203	9.042130329079655E-4	-1.518557828064788E-4	-2.3913400374763968E-4	-1.744372731293328E-4	-4.824451930905573E-4	2.988686062237279E-4	-3.1228924290709433E-4	-1.8539217644893478E-5	0.0013449178741864914	0.026214553444114715	-8.872330865280309E-5	0.5219131159248914	-0.0012136088305429453	-6.044531446528569E-4	0.00158628873154041	-0.0012192534369782151	9.162246845378749E-4	5.458076130943066E-4	-0.0016668828341271271	0.002328350653218731	-2.884391704371707E-4	9.444178047274636E-4	-1.2870183763781715E-4	-7.783445234633314E-4	-2.2993733912391153E-4	4.909002735257222E-4	1.641623559727795	-0.0017587618025008966	0.5624835517953628	-6.66727685830855E-4	6.658856712761811E-5	0.7181472660426418	-2.5288998574218217E-4	0.0014824022248843816	-9.510941075977317E-4	198	2180.21	2659.598
538	199	FR541_LM	199	0.4959402787094405	-2.317938962379508E-4	0.03363606831548507	-0.0016882507775346659	-5.9708929059834055E-5	4.015053331076598E-4	0.528680548026631	1.1185698729587124	0.39874692535537043	0.4896965037721547	-2.3902060261826106E-4	0.020460203283243716	1.0621186446982303	-7.473039453027892E-4	0.0011613243457673555	-1.24245700897933E-4	0.1584467596708939	2.7050303783073633E-4	-8.375527496553508E-4	1.128761416607097	2.5333019740887925	0.6831409610825699	-0.001457310111101384	0.211758982678796	0.6579963381714808	-6.172789819290913E-4	3.9646333424773057E-4	-1.2716590043494597E-4	0.4119861200879295	2.5650842480202647E-4	6.770438194116662E-4	-1.7657570242745395E-4	0.8766652804903318	-0.0019196325727726207	-0.0012145705047585463	0.002270394867380099	199	2811.651	1827.2772
538	203	FR541_LM	203	-0.0012060811220284517	-2.471170875438872E-4	-0.001343686721740753	-3.8787710154653525E-4	7.152056806743758E-5	7.259461456371857E-4	2.3119870508940844E-4	-0.0017139808848487884	-2.496680445526184E-4	-2.90536421290495E-4	2.755783473322333E-4	2.730293059058196E-5	6.567412375774787E-4	0.0026353805554015135	-8.472621083522773E-4	0.0014709430072122312	0.0015210362689580337	-3.748492239055494E-4	-2.409238451571305E-4	1.473845772557998E-4	0.0012835093815347347	-3.5052896671009995E-4	1.8276196929943044E-4	4.162940250068327E-4	0.5847435588277556	-0.001534707982339813	0.0018342892739534665	0.6326781846396745	-7.800932405761649E-4	0.7013188140279755	0.1413369068684659	6.402575902747186E-4	0.09933734326134665	1.7301442721808546E-4	-6.839210395789289E-4	0.012897443827400995	203	689.6787	3344.7666
538	205	FR541_LM	205	2.611485704850466E-4	-0.003318750352054498	2.8194487673676333E-4	-5.362274967449704E-4	-0.0017485493831965312	-9.047412508068484E-5	0.0010292262901155714	-4.825774844675181E-4	-0.001304719514374268	2.491623272156222E-4	0.0011252169475192341	1.1781668062624089	-0.0011443580984541828	2.3601765941907497E-4	-9.331623229784296E-4	0.0015438660048604446	-9.034366290449672E-4	0.19009903087118318	5.142360451612556E-4	5.018124283111662E-4	3.443930122152075	0.017648877390102156	3.432588674510191E-4	-0.0025154894094492194	1.3412660376987646	-2.207931813706499E-4	0.0012778545304035838	0.0015254892511813172	-5.53877142161603E-4	0.002140827986950938	-0.0010159678690018193	-7.903209618415616E-4	-4.7986639074583116E-4	-1.1993151611936848E-4	8.277512125062633E-4	0.39805079055578185	205	2713.6929	2011.5028
538	206	FR541_LM	206	0.28696750823045225	0.001367035053272485	0.0015693992957251835	-0.0015278517744054412	8.280000073166194E-4	1.7336243091461908E-4	-0.0018906575963761193	2.5371207078564705E-4	8.709311447147036E-5	0.0011047478293094693	9.071725024976096E-4	0.1598757978177402	6.730175103375018E-4	0.0012886963022426335	3.4653955176635427E-4	-3.984975631117135E-4	-0.001066045406202226	-0.0012117034537104184	2.539594358308325E-4	2.6948214445725733E-4	0.001567481455077975	7.693060218147144E-4	0.0019424399174531694	0.10141180673413965	-5.571102476225432E-4	5.236250441138906E-4	-2.2916644855623723E-4	0.5909329874109609	0.8046578336493729	0.16741971659929336	-0.001483229801608304	-2.8282710123878067E-5	0.3994961254295544	0.1610286052606961	0.1281333423644682	0.17942422146721324	206	2469.0056	2588.1548
538	207	FR541_LM	207	1.8221510428259577	-7.628124085535511E-4	-8.360474850163E-4	8.184127328840038E-4	-0.002038496867394253	-3.094055429770111E-4	-3.0557568054252103E-4	4.7900771723509764E-4	0.6018188546389945	0.2946331529959865	0.001279655784892832	1.5793129625189153	1.8253025066544337	6.697691723016809E-4	0.0011501160251657066	-2.4015449119351568E-4	0.29632144834137575	0.799348035649652	0.13262685684268108	0.11700015552728167	0.0013669451278017178	0.38678379654816	-3.1441059263878087E-4	0.001132083089535993	0.0011628807995826625	1.7024917108968287E-4	-8.610469322819573E-4	4.963237041093E-4	0.293021470095199	6.253460876066917E-4	4.266336807540166E-4	-2.6672985371908805E-4	0.04132613125599993	-0.001461656264880164	0.3790709566331821	0.48952196081278865	207	2792.7185	1996.2601
538	215	FR541_LM	215	2.2322927371416452	0.055621073760377046	1.943273301176165E-4	-0.0010780913230295725	1.8377916755520278E-4	0.0012639954983270328	2.655929951708591E-4	0.0014178461961222	3.5297955060368657E-4	-8.735605924057312E-4	-4.391778013519648E-4	0.290199691326158	-6.265913563095537E-4	-1.8274688444599202E-4	-5.598844856496899E-4	-4.2644094286173383E-4	0.35390019772371334	-1.980866191303773E-6	3.284483497020647E-4	-8.221120792399328E-4	4.6414504374944055E-4	8.346733790181068E-4	0.0010081255827950795	-9.502553801420728E-4	-8.660408745389502E-4	0.0017358912463491937	-3.553604322889534E-5	-3.115858773746868E-4	6.471882829702975E-4	2.9261650333371297E-4	-4.820130438849994E-5	5.599375831128684E-4	-2.671142347296583E-4	-5.648854371956753E-4	-8.300999757743431E-4	1.8114727307492757	215	3736.7144	-153.97017
538	220	FR541_LM	220	0.38585043006570363	-7.984696862056772E-4	1.1435044926164247E-4	-5.251222886399638E-4	0.021522648437543906	5.497274825600381E-4	-4.814497525735002E-4	0.02254349968439557	0.0010137758655370994	0.06505370289270794	4.273903934110016E-4	0.47329491949403507	1.2085530768632962	-0.001757037594610229	-4.3488572657963503E-4	-4.4776465170596704E-4	-5.106607809838217E-4	0.28283651913672153	-0.001179410264000445	-8.79074922830167E-4	9.217449436149079E-5	-2.701880543099599E-5	-0.0014613550844716134	0.0010474054061556744	0.0013704054807892397	0.09249308623342758	-0.0011081008074716899	0.0016756181146144083	0.19677018159422333	0.0017193358266210134	-0.0018524497638921838	1.3819884947557392E-4	0.2718179286121886	-4.5883087315523293E-4	5.006074696301991E-4	0.5789106818049001	220	2544.3215	2441.8557
538	231	FR541_LM	231	1.7731792331964553	5.09925440173397E-4	-7.22016386690739E-4	-4.3664664594270927E-4	8.42309525968652E-5	-1.5361815013288043E-5	-6.952531822387064E-4	-7.03778018644633E-4	0.0014424042534623058	-1.4273191439538843E-4	0.24729617497426334	7.067390384737357E-4	0.7250795532182375	-9.682824181418526E-4	-4.118572905278778E-4	0.8689790594709481	-1.6634262796401012E-4	0.6949333318839876	-7.36460942530727E-4	0.08400467739465266	0.002031541567889192	-2.0779164455566956E-4	-0.0012570565852338138	0.2499497343606758	0.0014357641948201014	0.002530293924105548	0.0012817548900193741	0.46464895275404955	0.9287233699112148	-7.688638169411283E-4	2.563141194111159E-6	-5.910828988640085E-5	-5.9558854223027926E-5	-2.5628287290301277E-4	0.445427467673196	-6.03384418413851E-4	231	2973.5688	1350.5159
538	237	FR541_LM	237	-0.0010347428861692894	-8.555876696194263E-4	1.0605726213650413E-4	-0.0010254866397302002	-0.0011850301030779716	0.001439406762711302	6.481709205614329E-4	-5.970635897154756E-4	1.614170779745703E-4	-2.8097525206501755E-4	-1.6530820341814832E-4	0.1794963467842228	-0.001313969394874729	7.123275315825122E-4	-0.0017416726481500442	8.483147980553176E-5	3.6070811826149625E-4	6.407187202467393E-4	-6.477374233618424E-4	5.70540410398865E-4	2.379804343781197	0.23953369665740756	-3.411733316794361E-4	-4.458391385337808E-4	-9.438402098652723E-6	6.750664384130654E-4	-6.881320971846037E-4	0.17414619724888072	-0.0012870360206163642	-4.740793888530395E-4	-3.690416110235629E-4	0.0012138880606883636	1.1269874856398738E-4	0.001621886695671068	2.4623164745859663E-4	3.4227110363255073E-4	237	2703.0105	1961.7722
538	239	FR541_LM	239	-7.021930466367247E-4	1.9453522538563192E-4	-0.0016543229868526107	3.70928999615909E-4	-0.0010284600537639123	0.0018650707570750775	1.1626337895728242E-4	0.0015260831552451144	2.8280163743816503E-4	0.44878337823810727	-0.001107069420278183	6.388433489638716E-4	0.7101575594263277	5.51118271071019E-4	-1.765840293480795E-4	0.0017440184717490035	-7.342252905064301E-4	-0.0010448837401947164	0.0014241169027267755	0.28906771324245634	0.7924732738939305	1.4841588134292667E-4	8.53694610630885E-4	6.254404886869192E-4	0.001301112165836929	2.652643717608168E-4	-3.384226296716832E-4	0.10076781745959518	1.7642685913030267	-8.21931830028269E-4	-0.0010618811380590358	9.757445060560254E-4	1.2879751383903855	7.465626949541233E-4	-0.0013969527845757695	7.711972328165048E-4	239	2459.843	2469.6753
538	242	FR541_LM	242	-3.2322799922280825E-6	-1.1014610282351253E-4	9.178042221662337E-4	-4.748427864925932E-4	-2.7673888138577774E-4	6.884638276306496E-4	-6.587885178747247E-5	7.089561387834733E-4	5.818355721016328E-4	0.042513389908712854	3.3521190982031E-4	6.112968606070405E-5	0.7021175183953577	0.0016003467477984893	-1.834091938407732E-6	4.467632172007576E-5	2.716438150027829E-4	0.016607951568085196	-6.132203934919853E-4	0.0019711638458555494	-1.735679991560004E-4	4.375536162014243E-4	9.76982792657304E-4	-0.0013420963244437964	8.599009626274178E-4	-1.030207771642979E-4	-3.308829122589863E-4	3.2951331119534974E-4	-3.424706559504356E-4	-0.0010635101464259954	4.8513062922726953E-4	-1.3805816871031776E-4	0.48317616979723915	-4.475934873082733E-4	4.653105070711916E-4	3.975990081025938E-4	242	2326.5286	2535.9922
538	252	FR541_LM	252	0.49033116607590205	0.16362851390462554	2.1750926799927136E-4	6.47882242218127E-4	0.0022226890160508385	-6.133311049272926E-4	3.398571667972331E-5	1.1512243723462328E-4	-5.138193067490451E-4	1.027355782783386E-5	-0.0017696913336930635	-0.001368972215981255	0.18521248827328873	0.00273539431362469	6.754117743685865E-4	9.326573286726761E-4	-2.8583687611400993E-4	0.050861385435917054	0.0012650076509568447	6.388641662619578E-4	2.1576778901366556E-4	0.0020492177967941978	-0.0010383927416201572	2.404056979316999E-4	4.1228618381950426E-4	4.751993658937367E-4	-0.0013658773601169414	0.6811688449404683	0.0016646837692910674	0.0011486141938654105	8.089146037490922E-4	7.361803481804396E-4	1.0891759149249383E-4	0.0020365811293140876	0.04794910606857659	1.3674974742853687	252	2072.7312	2688.3303
538	253	FR541_LM	253	-4.940162065977522E-4	1.6504729409904249	3.479774594473109E-5	0.002754324910181373	0.0012207725519025067	-3.630746788357855E-4	-4.3714098066839694E-4	-4.3048460572110063E-4	-0.001588857771168207	-5.769641261506389E-4	0.22149851574994364	0.14444412563707928	1.8158395321258434	0.0014964741738188818	0.07292754512539718	0.0012940242710489359	0.48222324494063984	1.0427332877725923	5.62886410341875E-4	-3.313728475692634E-4	-0.001609611026957175	-8.211539152311197E-4	-0.0010054633383532385	-0.0012319839025008998	2.0284920752056086E-4	-6.718100124271012E-4	0.001242795516325626	1.0053371704903715	1.0828452026875974	-9.90868381841653E-4	-6.512417641035775E-4	-2.3885012187117085E-5	4.095506123072815E-4	-8.528051717481503E-4	1.7429042681073843E-4	1.6477990397272455	253	2082.1516	2907.1223
538	254	FR541_LM	254	0.43964364339665185	-7.264952984016882E-4	2.692296632882546E-4	-0.0012332072521581898	-1.6231941618864232E-4	4.997604246342938E-4	-1.8394269020984577E-5	-2.137877681948199E-4	5.617709142481031E-4	0.6270755001494872	6.837366707058011E-4	0.34174209476712164	0.9285444424510925	-4.493316023660073E-4	-1.8392074518809047E-4	-6.308972840631635E-4	-0.001227855608378875	-1.3297260892890902E-5	4.776506251805697E-5	-3.1290700945227145E-4	0.0015268444772053532	-0.0010519381997531108	8.963916142406788E-4	-0.001557557008897685	-5.3289588464118814E-5	0.0015799334228536964	0.00176599452045331	6.285043885426093E-4	0.46317591847679196	0.0011572411430691846	-0.0010532466487435913	0.001900449369620594	5.446531461618818E-5	-3.331921427271933E-4	0.23994839577758595	-1.1781157228573058E-4	254	2950.9424	2138.482
538	255	FR541_LM	255	0.2419203956574442	0.001016450117619511	6.067601925253891E-4	1.13187324446585E-4	-9.994816414340545E-4	7.642951358628423E-4	0.0011640124249009448	-0.0010681694244276312	-3.2740998361620316E-4	0.0013288158624963737	-5.461001956956401E-4	-2.0163133396569933E-4	0.08372556537173734	0.20280713806952144	0.0022378038358091845	8.56026927015118E-4	7.461805195072614E-4	-4.7059180533387215E-4	-7.48688122687704E-4	3.1919930194146363E-4	-0.002516205497123977	0.5995065784883995	9.370902330506532E-4	0.2657769997054722	-9.871776082610508E-4	0.38069904807142385	9.114876175022959E-4	0.2671831335646318	0.581358014130122	-6.375875210188372E-4	-0.0015516738935020607	0.0012107394283330073	0.09147987697196083	-7.578400705696975E-4	-4.7327056371159555E-4	0.3651369829195114	255	2123.8357	2681.1426
538	257	FR541_LM	257	-2.736371914262634E-4	-2.1924450485344624E-5	0.0010037654702210498	-5.98476571570714E-4	-3.607481939407615E-4	0.0014218441570314436	-1.9877154543253723E-4	-5.481530408965963E-4	0.002211230669484291	0.2482437874825841	0.0017870633305710675	-2.908356511004169E-4	0.9444201374363183	0.24702909633087597	-4.9859358667388234E-5	0.2028731991643953	0.16567088410242695	0.5205977668599818	0.0013580018002902724	6.246976668557203E-4	-3.854439358064224E-5	3.957266093860377E-5	-7.012007789790387E-5	-5.223732171775285E-4	-5.165928799667993E-4	3.150403589350407E-4	0.36774274576675214	-2.877459975969767E-4	0.6727337407347854	1.8463329545663224E-4	7.840173821330128E-4	8.065277549694373E-4	0.4595646188671639	-0.002200714159533385	1.2482818630291739	7.690259128708707E-4	257	2156.0122	2399.9788
538	258	FR541_LM	258	0.7670726024934484	0.001385508905609561	-3.930216087314293E-4	7.388413032757015E-4	6.629676569155397E-5	8.58756841776116E-4	-7.17619785273199E-4	0.7609368230608848	-0.0012792581553923946	-2.738839072457085E-4	-3.018808221872076E-4	0.017130514574478582	-4.0151558393163457E-4	2.700315028765151E-4	0.0015608216921707385	1.7148417013411816	5.426815410783088E-4	0.33426767647682265	0.06663356693185611	-7.57468849308685E-4	0.0010035349858407894	-5.031022836973432E-4	0.0019125266283499937	3.262363360772363E-4	0.0012397389647947604	4.3424374103389056E-4	0.36230696812006125	0.25842768926650533	5.92316122959868E-4	-0.0011648880317309744	-3.317942870196954E-4	-7.252749640172558E-5	0.6931997462592955	0.024754332508060643	-6.775282663259859E-5	-9.77250362582281E-5	258	2305.2288	-1145.6891
538	260	FR541_LM	260	5.436258209857087E-4	4.525322111319549E-5	-3.1781916681056157E-4	-0.0011241496930885202	-6.559302356380757E-4	4.354552465062915E-4	8.623019906115294E-4	-0.001982657868274165	-2.822099794256076E-4	3.173635144752215E-4	-7.220423978840471E-4	0.473014306605363	0.09821949215498106	0.0013071591985162148	5.027498842878031E-4	-6.70307922944316E-4	0.15174342758170384	-8.063822607718395E-4	0.0014055406706976613	5.85331150397633E-4	2.824812807784049E-4	-1.6468404898682483E-4	-3.5222623662134857E-4	0.0014573041737725519	-1.706173625662108E-4	1.0354385679380361E-4	-3.9897687819841167E-4	0.0014555463870983382	-0.0011455309430140302	-5.310547621604246E-6	-5.267496682433557E-4	5.58803311724266E-4	8.792721899913154E-4	4.5003543447971273E-4	0.7604765791096626	4.912998810687295E-4	260	713.6719	2831.1855
538	261	FR541_LM	261	1.2136678932680842	6.330512559093447E-4	1.8576723960615378E-4	-0.0017768470961550967	-0.0020357161506617512	-3.345583891201275E-4	-6.562204771586849E-4	2.3028174231474186	1.3241345783827925	-5.96762242679848E-4	0.08692481326630462	2.7272643642052103	2.315761845517689	0.4246587994242592	0.7226023917843337	3.6111323181675604E-4	1.0745170781363114	0.2661785613771208	0.3328071516814152	-0.0015024156730421153	1.0526436776139891	2.856565588006368E-4	-5.195011246037584E-4	-0.0017581392373691566	-5.837866222112024E-4	7.915555966212907E-4	1.7595399751571766E-4	0.7919267498536342	1.0492749170276685	-0.0010140567071698413	7.476934290397223E-4	0.0012914191218919805	0.15252628164256057	-5.583128734121093E-4	0.40652134443041377	0.001670212994480499	261	2597.8542	2234.0662
538	262	FR541_LM	262	0.21394609316625665	5.488435373987069E-4	0.1640127083930988	0.5087597759226716	-3.812943391126562E-4	6.867318029033948E-4	2.1503717096584308E-4	-0.0011785869993903677	0.04511925808701995	0.04438678308203469	4.089343715818611E-5	0.002223701345576189	1.3823306566678948	-0.0012909900901035701	3.912787277956088E-4	0.0010337906605605552	0.39910884468671715	0.6346860890633782	-0.0013644406060938892	3.060123032994211E-4	0.009126941805066562	-9.358350874294263E-4	0.8756373640477235	0.1529400142528659	-0.0010237164095126539	-5.880344735187837E-4	0.09104388582561682	0.05598357303106272	0.7283386435394067	-4.941074505222713E-5	1.401751477694447E-4	5.930615163783781E-4	1.5854633420624116	8.530289398243836E-4	-1.6706979295074282E-4	1.5369076422516361	262	2018.6873	2646.0361
538	263	FR541_LM	263	-0.0011828268937156825	-5.068698593521697E-5	2.9421885619020185E-5	6.926296557145722E-4	-0.0014205386898054487	-8.416150297101684E-5	-0.0015313613871204947	4.7857802831896204E-4	1.701497565948903	6.57314106416704E-4	0.0016085750526710428	-4.349746052289189E-4	0.07366000144982644	0.00113400904649437	-5.490643594527667E-4	-9.434619270557037E-4	-9.757963158429616E-4	0.6285527976575889	2.355827849397195E-4	3.7259630382984295E-4	6.513603558419973E-4	9.48023042919348E-4	0.003950275637755719	-2.1221124647265463E-5	-0.0014150007615690748	0.0016276871026780796	6.484214702292211E-4	0.001301686943695256	0.12018034681789444	-7.353477812697938E-4	6.68718051573613E-4	-4.3975446008380725E-4	-1.0078978444434787E-4	0.0011781697432541038	5.006883461610946E-4	0.0010513140150615497	263	2430.2698	1571.7329
538	268	FR541_LM	268	1.935825461880278	-4.0787387990815644E-6	-0.0010957069936535042	0.0016236362919428806	0.0013112841673356798	9.24294538537636E-4	0.0017292999244343241	0.08290798256503755	0.695012362003922	4.469659278536065E-4	0.0012550541016683437	0.001432425452751444	1.0392645296830285	0.0012360547727069521	0.0011468189380656156	-6.0490195014927904E-5	0.7811784288287967	1.7210376807980154	5.130740480280481E-4	0.0033796631744532246	-7.23429349495303E-4	1.371788948436523	1.1701029055360483	-2.5692429948955355E-4	0.0017892374088354093	-0.0017617257561319418	7.681214493889948E-4	8.4689652264927E-4	1.2936097973806966	0.07377018511939537	-1.557994763475372E-4	-9.30076321253053E-4	1.983355947493328E-4	7.904282848897596E-4	1.0076678605719525	-0.001258586707623167	268	2696.8447	1994.2656
538	282	FR818_PC	8	5.37537047748479	-8.66586107161939E-4	1.9172565208373888	-0.0017508623809140166	1.9986753402104873	-6.122317604612657E-4	-0.0011828532725848245	-0.0016669024084484988	7.07960282092753E-4	0.0012392186738093701	0.0016426126317172754	-5.97371369318287E-4	1.958842329036646	2.737143164284015E-4	3.2662188138173524E-5	5.612260699071859E-4	-0.0011141020008785276	0.001832019506861506	-8.234755635662257E-4	-5.937961353324323E-4	0.028234020666774454	0.0012667529996839946	-0.00226092344303235	-2.4955442461813257E-4	-0.0013632581933703041	-8.664171264184288E-4	1.915550266747775E-4	-8.11641197480383E-4	0.0010498269447001612	8.352737039983129E-4	-2.9608146812310366E-4	-0.0020894147108881417	-0.0013825815251028932	-0.001351064989427722	3.064312090983611E-4	2.2867533243743366E-4	8	2596.4688	491.08948
538	283	FR818_PC	9	5.409702615889141	-5.763674385273074E-4	-1.2358086200756272E-4	-3.680082118876275E-4	2.9533539037730243	-8.759263948680538E-4	-4.7669472913262965E-4	0.018698198796912743	-7.608798607036295E-4	-5.310605418079007E-4	-0.0013919965002238228	1.8946151439679166	1.4558920176560584	0.503231439882785	0.3324982899058325	-6.173028195660679E-4	0.12804132952602998	-2.970684662807396E-4	5.732312966581596E-4	-1.9815538072973226E-4	3.412630465372659E-4	4.522339493828779E-4	5.404580941993573E-4	-5.742701344391978E-4	0.0014439414496344016	0.0016042904797270302	-0.0015422077311025718	-0.001936201243519299	0.832852632184428	-9.90037610339231E-4	-7.1768899780267E-4	-0.0011212530511859654	0.0013835294812047836	-0.001317459098291806	1.9935512254751557	-1.7221299563507036E-4	9	3279.1802	268.07596
538	285	FR818_PC	11	3.0553854222239076	9.87380328324046E-4	0.001168502365917549	-7.114938421616318E-4	3.0976819316821538	0.0023754599864049975	4.57004311604368E-4	-1.6783418894794627E-4	2.0482926160631388E-4	-5.285495893751653E-4	0.2710652459110022	0.35595369157522655	2.976442359064169	0.3606887130129937	3.6464496289955486	0.0013188366491885535	0.0010574362787874173	-5.04114990793579E-4	0.0016541053619520281	-1.7008711420780857E-4	0.4691792486572666	0.005641668909657077	-2.91979646069954E-4	0.001304700218976297	1.8006258193482876E-4	2.0034548735864837	-6.409491274096378E-4	-6.077404893826746E-4	1.013290707662672	0.001275512977506219	0.27457214313452455	0.24974917496914156	0.43076328607821956	1.5369075638443457	1.9972058414572906	0.19505366530708151	11	3029.3486	1296.6697
538	290	FR818_PC	16	5.1370932139021654	0.03156478747626459	0.5925093878361274	0.560521664003279	1.4588056512226313	2.428896467825517E-4	4.473558113328171E-4	0.06741178091374425	-0.001655729196257292	6.907038860761112E-4	5.36368771102738E-4	-0.0011876065919009336	1.169007888450597	-6.350949777347895E-4	0.8594388471445407	6.763746754220186E-4	-0.001047907074081701	3.011475965498847E-4	4.7033562784436775E-4	0.13613498040647948	-2.8743251945226057E-4	-4.997061824695827E-4	-5.538878968355222E-4	0.001093148979060215	-7.552822566108514E-4	0.41534486074336957	1.0912924821157314E-4	3.0941839809597296E-4	0.004863791362536597	0.0014589878301426804	9.703964373504313E-4	5.551150466010703E-4	-3.8191728246010404E-4	1.2042273033231278E-4	0.3934479438924906	0.3306268528272921	16	3672.293	-194.42769
538	294	FR818_PC	20	5.346997669429079	-0.0011212530238289046	3.7937030862608895E-4	5.972326530988973E-4	1.823643089762356	-0.0014280457547446307	0.001150495537907657	0.0011052317833019497	-0.0011932260376941927	0.03782340795425794	1.7421959714679545E-4	-0.0014373067619971366	1.8090813993176302	1.1716554338286341E-5	1.2139914242444658	9.840967178346746E-4	0.0017060195127130392	8.318864250382827E-4	-1.0853383980908084E-4	-1.6613058328680098E-4	0.1727258247370214	0.11377844469008763	9.534581931656554E-4	0.791490751211713	6.102374038632465E-4	0.18626487764698393	-5.610059395419232E-4	3.5106017358991936E-6	0.45110715670738716	0.0015634369386466056	-6.524896081473215E-4	0.001091343426763382	-7.536946405728468E-4	0.31127572968813283	1.9399713798041698	0.3938421086435495	20	2869.6946	344.44006
538	302	FR818_PC	28	5.288431236889267	0.0014738985520841498	1.3797366670139017E-4	1.0603947926844441	2.17528186828541	0.3784109055376081	-0.0011942200970201165	0.001827271587310592	1.6590384687020316E-4	3.7240461337392745E-4	-5.208933955871614E-4	0.5053946455754831	-0.0015086988786804781	0.44687929878825944	0.2405928416193249	0.19148867508499084	4.267297635049632E-4	0.147678849022096	-6.01712331285781E-4	0.21720628120218602	0.5552028235075515	-5.46617135598008E-4	6.44174548019613E-4	0.001251760528528022	-8.582320969105919E-4	-5.130963225531429E-4	-7.296318597484438E-5	-0.0015013210734194369	9.288156747555287E-5	-1.9674272027227864E-4	-7.428081363617155E-4	-8.319394535338118E-4	-0.0014134831170088407	6.323008995580698E-4	1.7612075259486537	1.9529780053924778E-4	28	3216.3303	-712.8188
538	311	FR818_PC	37	5.136615793686463	0.0014548100061315189	-0.002437029753257153	0.57248717149973	3.036887352523248	0.0018319638731202808	4.1386480364098184E-4	-8.707091154087956E-4	0.17371600938942713	3.1218167357901355E-4	-0.0010417609299431415	-2.23798894867846E-4	1.8022727810270398	0.0021481615481282064	0.7042961825654143	-7.489548126467882E-4	0.09753624128137031	-4.6932559071354653E-4	1.3103485069907927E-4	7.008648992696296E-6	3.969837847915133E-4	0.0020950652435446785	5.172191258553533E-4	0.0010010854147941392	-1.3338371833364487E-4	0.0017091229298129488	-1.2476924137635296E-4	2.5635268889712874E-4	0.11137131003371914	0.081235271818342	0.012613534239216002	-0.0010725016067927708	-9.07152834608297E-4	1.9075318700691456E-4	1.131471525521041	-5.07752620137552E-4	37	3283.7485	6.904536
538	313	FR818_PC	39	5.451167931003232	0.07948613831275025	0.22141293259913009	0.17233290819634453	2.6469868309251354	0.7629243837782566	-5.20859509728044E-4	0.701962407336784	0.28030597681999775	-0.0010731912536910836	0.019420547397415975	0.2878454293107926	3.585419219676994	0.03406828809365686	0.4890342039628954	1.2371441092196603E-4	-7.97093243168803E-4	4.7848108163459524E-4	-3.962160310395334E-4	8.648323332371024E-5	1.1709322609628414	-0.0012942823838480507	-3.6797312223053934E-4	-5.868804012636461E-4	-0.0012377899187564253	0.17472734758020397	-5.165425241260517E-4	-2.62033333744351E-4	8.953823818440135E-4	0.1413895473628249	0.19619076730408655	7.62162904234409E-4	-0.00148277214781515	0.0011566345086940824	0.1922518056290106	0.7843781177697083	39	3264.684	755123
538	321	FR818_PC	47	5.29995792247905	0.29847685862133577	4.563794055714908	1.529544308920178	3.7960920318725546	0.48426732602496625	3.4411881488317485E-4	-3.4520379991316005E-4	7.429240836144496E-4	8.591428440294924E-4	-0.0012638149708234926	1.8582093439466718	1.5271039300151181	-9.065619978127205E-5	-4.665488714833647E-4	0.31812061878903075	0.7934742813762756	0.3063846958889268	-5.484432458506625E-4	2.1214177273385447E-4	-5.887463356425167E-5	-4.251445872512444E-5	3.0626528564990164E-4	4.426126351615703E-4	-0.0014397344487740006	0.0016732736504291793	-4.12089460257362E-6	1.9978627242443382E-4	2.496471156750569	5.92718538571395E-4	-5.141773322652754E-4	-0.002339684915106681	-0.0014670232994213248	9.534050549938894E-4	1.1040255363241123	1.139954920512855	47	2759.0022	841.2746
538	322	FR818_PC	48	5.09649079236004	7.465812482430991E-4	-8.770678599480852E-4	0.7798257484490398	2.6412918724422716	0.0011638341253787559	-8.984634378215605E-4	-1.2334439539629847E-4	1.0561675088352545	6.36801574114146E-4	1.4190898626354005E-4	0.03332096019259158	1.2876951577728344	0.04289894257633287	0.2920717709045572	0.0020816659813890836	0.49501688672940886	6.894750294201757E-4	0.0014989616958605862	-1.2699747771739006E-4	-0.0011002844100356907	3.82751491864067E-5	-0.002146601596999184	-0.00251328053936803	-3.2399540010452865E-4	0.0011463836300065306	-5.316457335407298E-4	7.793770347171423E-4	9.291986860480487E-4	1.3075160591458224	0.5548746047656318	7.282208647895242E-4	0.001976475080622967	-5.03701570337754E-5	0.4823807583688121	0.001941202700370559	48	3097.0205	-866.98016
538	325	FR818_PC	51	3.0680440021557494	3.1656449191151264E-4	-0.0010366918121637568	0.07805798587975843	1.5291158451455527	-0.0017531251907339828	0.002251870298970367	9.097348633277523E-4	-1.658653487450023E-5	-8.023917270366698E-4	9.263053489073239E-4	-1.939644049893784E-4	2.6311353583767336	0.10397169118815558	3.325316210551061	-8.153781333200117E-4	0.024249513503055372	-8.891061642558916E-5	-9.538942983880092E-4	-8.729837758413311E-4	0.6780888778952423	9.719816777245407E-4	0.001111497002235815	0.0612181640114954	-0.0015381856383517977	0.0012184486191888838	9.284911496624374E-4	9.369599288921745E-4	3.204353418119716E-4	0.001083244696098096	0.22543974400584935	4.640788906666378E-5	4.956278268985044E-4	0.8505411760600334	0.8573806245593263	-1.6573141401582072E-4	51	2981.64	984.9044
538	327	FR818_PC	53	5.009323875481634	-7.447949739192648E-4	-0.0016175965068006431	1.356158858619304	1.6229616531212034	-5.814878709232001E-4	0.0011465726199786457	3.4491597539605375E-4	-4.1952487482574196E-4	0.6209948702284955	-1.6230278837143464E-4	1.25116281866858	1.5462893549668872	3.4872455398931424E-4	0.14867622316415907	-4.3726577563144085E-4	0.40044520334252454	8.209955649365105E-4	8.143126341369265E-4	-0.0017947258161885198	-0.0014128749207958724	0.168223053686732	-5.603407008780441E-4	0.0017089052786888892	3.643537340770968E-4	0.0018025612408557785	0.0012807564621060594	9.026995126305816E-4	6.93838519426736E-4	5.333520991002847E-4	-4.1548453716506756E-4	4.6975690393602325E-4	8.65569259311017E-4	-7.024347815043114E-4	0.0011780737378780848	0.19300644675575715	53	3585.2256	-48.04885
538	331	FR818_PC	57	5.375702687102895	0.1830517183227128	-0.0017367248053033765	0.0013554590651816394	1.7779728928559935	-9.545160554179186E-4	6.676610803203336E-4	0.001070734975920557	0.0017163315477151423	-4.736347707970654E-4	0.653882439286131	-4.4535958764142444E-4	2.1237287154950466	0.6766377083506592	0.706197673996482	-8.978004117826934E-4	9.987944672503577E-5	0.001759569365015148	0.0011324756185547358	-4.6442647437608105E-4	4.933422508078369E-4	2.4543832919938206E-4	-4.972678089215184E-4	0.0018182369515699246	-7.801403194221717E-5	9.088083287953177E-4	0.001226093460692757	-0.0024038999298913824	9.58552054157244E-4	8.405173980622545E-5	0.09955551329058265	5.9237262082739E-4	0.2622845875322326	0.6220339877404504	2.40453549509615	0.8319499011559658	57	2300.3567	662.36536
538	344	FR818_PC	70	1.7037119393382134	0.024577146039329558	-0.0014712541232241808	0.5891432838815763	2.981680123487804	-1.1470099602879747E-5	1.6583154068074257E-4	3.1027368367344215E-4	-8.245231533429807E-4	-0.0014784855145794744	-4.699374548969733E-4	3.184904222030773	0.586873652557172	0.6826281102680599	0.07955912575594673	-8.612903176464937E-4	0.2369741185402204	0.0016070972161205954	2.9633979187273314E-4	0.021502840437350918	-2.9581432802826724E-4	0.00215909651923084	-4.0396508063818683E-4	1.7206130382450228E-4	-3.795714138557093E-4	-2.6125376566392704E-4	4.3833256809592516E-4	0.0010887292346267298	0.1864695711905429	6.286140806576447E-4	-7.598166633193819E-4	0.0011892035806973246	2.589522148461641E-4	8.35028143253708E-4	1.6862041333278937	1.5102689830856986	70	3488.747	906.3801
538	349	FR818_PC	75	5.153988083817939	-0.0016598369583158323	-3.273817255351005E-4	0.3940127553055182	2.7311250223990675	4.349092803564778	5.035135716229341E-4	0.02662491932420151	0.09155675473430719	2.798062580419155E-4	-0.0017941400960003334	-4.927255814930714E-4	1.1169703654735266	9.313763230346163E-4	-6.077731646561927E-5	-0.0014631378644609624	-7.713205612254981E-5	-1.160535157984695E-4	-3.6993549761987326E-4	-3.8176331660925295E-4	0.4937684514417442	1.277141283640424	9.207602694755967E-4	-5.066806495079221E-4	3.251690661354541E-4	-1.0517193061339106E-4	0.0018167767233805677	0.0017620681807280453	3.599316312587584E-4	0.0013028746852443388	-0.0012688901802306593	0.001425503933466861	-2.239229574397592E-4	-6.133458106210186E-4	9.66243708454492E-4	1.6848128923344107E-4	75	2650.834	861.0988
538	354	FR900_LM	1	4.498251673082745	-0.0019011776240345705	-9.817753876712745E-4	-4.5718256749391085E-4	2.193157906718461	4.067786227002947E-4	-1.1673426841352876E-4	0.2189721895126973	0.0015771750696875742	-0.0019090382610247858	-0.0019714179268434666	-0.0017895262731686366	0.6526875042724888	0.0024129058065174794	0.0010024954323536333	2.2666568689060846	0.0013586540309036407	0.001132163662971374	0.0017352215276929786	9.379678295901042E-4	0.0010277584665659807	-9.468548200071352E-4	0.0013552326431968225	7.693301173626345E-5	8.935174410878514E-4	-2.2536980756383666E-4	-0.001359611564446252	-6.348281757231463E-6	-0.0015813603810443898	2.319171841835002	-0.0012737381185847713	-5.669371486362542E-4	-9.226660158974378E-4	0.1682431768777263	0.1695405802370996	0.0012353896770749108	1	2321.4119	-1343.4083
538	355	FR900_LM	2	5.092782836065005	-9.8603484758666E-4	0.02712584657120764	0.9182749864776926	1.9463088764435903	0.2678307338039537	8.462263996962452E-4	0.0024710340064373324	-3.226213723793802E-4	-0.0011495646546234443	5.577650180731116E-4	-0.002379786048748642	2.1791882521215586	1.2676511377278716	-8.302674985343541E-4	0.0018014353292446124	-7.186508467583084E-4	-0.0012411277691948871	7.40197361541602E-4	0.001506250058296253	0.44154753237817895	0.001401123738859762	0.09835824855803744	0.16827954420238725	6.931652260310829E-4	0.12221248931483261	0.001985931986851148	4.1220008166642546E-4	-1.1794149791235127E-4	0.001729349998768657	1.8846815377425438E-4	0.0015825549237641397	-9.21918083855951E-6	0.001597355596648484	0.4696696687887585	2.376078233716467E-4	2	3532.37	12.5144615
538	356	FR900_LM	3	4.798500885027171	0.0689114532960685	-0.001240874837672773	0.0015378604343890092	-1.0302181684140051E-4	0.16011953007137514	0.002024797721728628	0.001773691436267541	0.6745678981939079	-1.7670673947621973E-4	-1.9314172423058894E-4	0.1109280887395741	0.47315418936334497	-5.316241496149476E-4	0.6262124884897545	-3.4425248935503883E-4	0.01663867947723992	-0.0023807116855924554	-8.16175013702632E-4	0.0011319420486061514	-1.6710064589981353E-4	-6.609174599880494E-4	-3.661687399082246E-4	0.9358637423490123	-2.532334992945359E-4	0.22295737167598345	-1.499725543512167E-4	0.0010958190389515926	0.0011651798276707788	0.637894349658614	9.063385685812977E-4	-7.329325193099415E-4	4.2201339848333807E-4	1.662987157499767	1.3737405094469142	8.373094177284311E-4	3	2712.605	55.800686
538	359	FR900_LM	6	4.923048567382854	-2.9489589075473667E-4	-0.0014580972585838394	3.9128413237162716E-4	1.969672318686126	0.23238612672959685	-1.0363315280471055E-4	-0.002302630010407934	2.3395782110879177E-4	-1.869897361808048E-4	0.0011521075646312438	8.37270950099032E-4	5.705356288373659E-4	-0.001595545454988453	7.371284923910265E-4	0.0022010094903181787	-6.630435339062992E-4	-1.5937302687643332E-4	-3.2436781486826246E-6	-2.2936883422229776E-6	5.088998847171715E-4	0.0012912959300525333	-8.423793463402872E-4	-9.64546025411501E-4	-4.348498020918254E-4	0.2634411648064629	0.0010181836189047128	-3.5563465062588543E-4	0.15666370276462319	-0.0016828324757462195	-1.6024534182342096E-4	-4.1522069149010915E-4	4.66106005309343E-4	0.2602049004496658	1.6550602921981485	-4.882916346068361E-4	6	3160.856	-660.6657
538	361	FR900_LM	8	4.977511535081493	0.0011333829808520216	0.21170987659350468	0.47969379451480026	2.669433303406397	-9.938256304402027E-4	2.7370243026275994E-5	0.0018551697018962384	0.053374169468848126	0.3520597300160628	0.0029261454196428636	2.489924612028414E-4	0.2681193799682414	9.88902368644811E-4	-9.5682473427924E-4	0.5914973108710594	0.07642387848042527	6.878740926789419E-4	-8.930004947901677E-4	0.0024776996310117306	-0.001279587469237044	4.327661920187773E-4	8.718115084320176E-4	7.263327307326228E-4	-0.0013156522906478904	0.001045850747799498	-0.0011958219998040827	-2.514768259030136E-4	6.942645149613282E-4	2.269605388037738	1.2683665045192525E-4	-0.002258648723894379	7.6471583359756E-4	0.14866242840805338	0.6940741992293965	0.0013440561820810965	8	2743.8167	-1179.408
538	364	FR900_LM	11	4.6392450662553415	1.2078062560490384E-4	-0.0014180667225758001	0.5850117454054061	1.4869388570476656	0.15256257501445988	-5.545197794083543E-5	0.8130861320281914	-0.002384043762891755	-5.944216591496381E-4	0.015956869064733994	0.0010568383072836931	0.24460142096893536	0.06961916938566821	0.5773329698757496	6.865260547509857E-5	-0.0011841500235716645	4.065308896940795E-4	-0.0013747939081743695	-0.002031892793140927	-2.4007297229879644E-4	0.9491059993516144	0.7090527441732247	0.6329435076083424	3.071220226986773E-5	-4.813716852695106E-4	9.539400203680431E-4	-0.0010383427056873409	-3.8484071159393846E-4	0.0012799351364530922	5.843065733819519E-5	-7.779009325916573E-4	2.942974425139463E-4	-7.266869228898646E-4	0.599937437884625	3.9807676309338295E-4	11	3623.9438	-721.0674
538	365	FR900_LM	12	5.097979216789251	-1.4890391673184864E-4	-2.0717843185506064E-5	-0.0015852432922354434	2.854003782819806	1.251260118741688E-4	-1.2013826459461532E-4	-5.06560138229536E-4	0.521906419447545	0.0015745534452864625	4.069309671440972E-4	3.9737509956860195E-4	1.685965558784673	0.1998750470649615	-2.439370665880512E-4	-6.93515056783245E-4	-6.388647123753092E-4	0.0010536938892253941	7.763729882575477E-4	3.308907234199336E-4	-9.06094566593722E-4	0.19548929267219772	0.33248185014071535	0.0021488794934067484	4.591444460228454E-4	7.296687355708226E-4	1.5924693620019168E-4	-8.373521948757343E-4	0.0017795957669597664	6.527112807133556E-4	0.25166679931961505	-2.841330646129697E-4	-3.9072167670285344E-4	7.490966054290569E-5	2.444531034224855	-1.840459511560579E-4	12	2685.1882	130.95134
538	366	FR900_LM	13	6.142495867222482	0.0017054405026144261	0.49032194906416937	1.6870939464798895	3.2602217431991547	3.1325905288296936E-4	0.009914569547039962	-8.889419423141658E-4	1.6545366744764114	0.001234585781254833	-5.873710052290125E-4	8.244924234674677E-4	5.1757499247979215	3.9493670481077955E-5	1.9714549901912726	1.4086213824690241	0.17039676581147015	-0.0019651504741201764	-4.984368284403586E-4	0.17846475442103282	-6.694171855814159E-4	0.3776979962524824	0.3239849032101237	0.461422404933413	4.874367188463373E-4	9.9341200771446E-4	8.893588877959298E-4	-0.0024750085068400117	-7.586735272663095E-4	0.3673745998588533	0.6562355454350446	-0.001966744424328225	3.9084702048100295E-4	-0.0011738188218742046	0.753190702350382	2.560949898881329E-4	13	3019.284	858.69385
538	367	FR900_LM	14	4.673880915087688	-0.0016965606046715036	6.457536082293821E-4	-3.103428739207452E-4	1.7012439213354558	0.002393726493319049	-4.8697625850126593E-4	-0.002484755669118304	-7.614281371188179E-4	-6.536733559758608E-4	-2.1182163910051142E-4	3.6302413226710963E-4	0.8715454083417397	5.3824239684395275E-5	9.303881901887297E-4	1.9773157936248356	-6.783815272844824E-4	-6.214786896011987E-4	-4.0310984622410556E-4	0.046595971690676787	0.0015836933722472874	0.024727780805177027	-0.0015633778227866519	0.0010582344648543728	2.591747973751993E-4	-6.512650717659773E-4	-8.836875319729523E-5	-0.0017738831070690888	-5.876280297551037E-4	0.2528557190133373	-0.0010187243225431347	-0.0014210447968127137	0.0011047978648814603	-0.001745234724423566	1.2010794882643672	9.6203957364419E-4	14	2520.3386	-1080.4703
538	368	FR900_LM	15	5.236402533462607	0.326815520621772	0.10919482786283981	-5.99058436553611E-4	1.7998227378720393	0.3118638367772042	-0.0013396453019753646	4.4746669175606435E-5	0.4790612947894148	-3.772180938774726E-4	-0.001168163146849111	3.600045344250777E-4	0.8761896900829063	0.0423326643844451	1.8403954442005273	2.289651337139288	1.854939909444172	-9.004720565718743E-4	2.660560165082481E-4	-1.4071733909241894E-4	-0.0017308231131619334	-3.72826026252952E-4	8.492420959746031E-5	1.2742128017125814E-4	1.2252588722807026E-4	0.037315863096860157	0.0019006741907969154	-7.559155001930579E-5	1.6781149148414542E-4	1.8544885349155658	0.19793281274349406	-3.198692220285449E-5	-1.1922259705059956E-5	2.2863167645485922E-4	0.05638829330597229	-0.0012405730432688904	15	2655.813	-1017.1332
538	371	FR900_LM	18	5.0818029184492195	0.5063778711746826	0.4298770171455237	0.42261944210318664	3.1449916578924983	0.47364405344375715	9.400544369762088E-4	-9.057186892388921E-4	5.135772105467602E-4	0.030179997201218712	-6.070858870561381E-4	-9.923698093692401E-4	4.187533250559157	-1.4690746886480106E-4	0.3933594201524141	0.778256189259807	0.7285153794047242	3.8031499275881025E-4	-4.166596480439613E-4	-0.001386929327406286	-2.992374883012733E-4	-1.335562188604779E-4	0.015287328358332596	0.12525142042651222	-0.001193113041268262	-8.230993937864885E-4	-0.0012840118183411872	-7.66510371292962E-4	9.99221361478822E-4	1.4441970295135034	0.02823361551668315	-8.591327583411639E-4	-5.467789834514037E-4	-5.195388693038844E-4	0.6606542020013936	4.1707815133482665E-4	18	3076.8357	939.2423
538	372	FR900_LM	19	4.884700294600793	-0.0015221687907016612	5.87006138116067E-4	2.0965478175050646E-4	2.599573364614672	0.0019393443857449431	-1.214676263918313E-4	4.727484406393562E-5	3.34800775504705E-4	6.660056439765981E-4	8.292775164863162E-4	-9.197861720405701E-4	0.6809941769951497	-6.517592443035548E-4	0.18085759125730114	1.973021923990912	0.776412890873012	0.0018603838122402002	-8.32867380881623E-4	9.491893807136768E-4	0.13451471673454432	-2.518841830184398E-5	6.903088835988972E-4	2.617211755469752E-4	0.35109200074684743	-8.396592420305033E-4	7.036462595649717E-4	0.0018851775218183438	9.669198919080303E-4	1.7903474185739396	0.0015286582439002238	-0.002261369815355288	6.206865273276097E-4	0.43784897226590697	1.6813105962562584	3.2246112264656805E-4	19	2292.0515	-1171.2374
538	373	FR900_LM	20	5.5386801754138615	0.2550968989634487	0.002857081935789566	0.13862759472679845	1.4694051134873964	0.44375595686098496	0.0011977790370809964	4.04473040924508E-4	-9.063788833668618E-4	-2.0476346332846365E-4	3.680891618853398E-4	2.567507115863365E-4	0.057075120691754924	2.720903867073084E-4	0.6331599718308315	1.8340565805077813	0.4865281091587881	0.008356164007494593	-0.0013041436283930982	-7.445734839423001E-4	3.1182607126601074E-4	-0.0012456288168716772	-1.9941268861933364E-4	-4.641106540691804E-4	4.2879148651855736E-4	-2.9427008993958916E-4	-4.254793334270168E-4	5.299357781444548E-4	0.001189570150882142	-0.0012614846935448088	3.224928615589737E-4	0.0011389954451627195	0.2240193122120832	-2.2034218548239245E-5	0.7022102441719826	-0.0014700893003932371	20	2783.7922	-1145.9474
538	374	FR900_LM	21	5.950446628827391	6.999976175091832E-4	1.2807070826826471E-4	1.2463673726878206	0.23387967350291472	0.001958467883396894	0.021843365238447626	4.642911074301481E-5	0.0025832411920661356	8.598366508717222E-4	0.0019343473734176322	-5.9264366185868175E-5	1.5430303565716013	2.224325119128928E-4	0.6794550430967006	0.0013095876526367442	0.5065528772253011	-0.0016404039928294915	0.001270665076906597	-0.0018217677728971096	0.5204496764979774	-5.643701616354896E-4	-5.337570375675576E-4	-0.0014229196394336605	-5.598708783988617E-4	7.733166288737855E-4	7.171179711529528E-4	6.480288429282713E-4	-3.4030431385748014E-4	-0.0014208032489293316	0.002076242862541815	0.00190037204660406	-8.020781576762822E-4	7.755826473211052E-4	1.1179499122625416	-0.0014888110049067727	21	3360.9294	-306.9921
538	378	FR900_LM	25	5.339114198206469	8.091341493136942E-4	0.33775567277754925	1.1067883922226425	2.5588097519773982	0.10139527403226209	8.90948953413958E-4	-0.0014829273295016725	0.6824122840000412	-0.0018388996781570762	-0.0010452656732782937	0.14839048912674183	0.4007814909343783	-9.085572715494602E-4	0.7147182502265397	0.0018408426299273421	0.001308035536578049	-1.7367958744331344E-4	4.992636920393905E-4	-2.1231702804222824E-4	-3.7603318027850654E-4	0.001022735839398682	0.003647820012098258	-3.5116518211030575E-4	0.002108584227272318	-4.1659196825017245E-5	4.259327086550137E-4	-4.421858732722552E-4	8.862577517771745E-4	0.9504455264292728	0.2397829010136387	-1.90627712480988E-4	-6.548090657652908E-4	5.09869074046771E-5	0.6834988892629744	0.3583011645844644	25	3308.4712	-841.58276
538	380	FR900_LM	27	5.008561144801226	-5.357965905370368E-4	0.1615160414187813	0.19230871001475894	2.632093282982736	-8.820976228571651E-4	-8.392601846866569E-4	2.3803987147948355E-4	2.61835432164797E-4	-6.088526841460859E-4	4.378152173777853E-4	3.33232540143699E-5	1.4601584300341213	0.8628029896444805	2.2198871806470866E-4	0.787269055849288	0.01201529202646509	-9.784512914365042E-4	5.063957764739438E-4	0.1469661440192216	-0.0018158215866099067	-0.001522183989375176	9.347568819365195E-4	1.01693228555465	-1.6212659055201862E-4	8.800579964892567E-5	-6.968523368647091E-4	-0.002671024517950283	3.5371727031380555E-4	-0.0015724101857514374	2.9667572190533313E-4	7.981598751129037E-6	3.503135531248302E-4	1.162313840751741	1.880014677166147	4.1229125042913854E-4	27	2626.724	-613.7192
538	381	FR900_LM	28	6.052665193303668	0.0014517286823505914	8.40980176506682E-4	0.4906802372770425	2.7547109623017403	0.43191934967549095	0.001200979809983302	-0.0014164493902686101	-5.981599814400464E-4	-3.126439240575418E-4	0.0018691668651004704	8.584587048760846E-5	0.7445974669501219	0.1776683406150495	2.448014480940103	2.040935120514836	0.3610038561086499	-0.0012146932197792408	-0.0013898295172822153	0.09947041425476211	0.1837216314539286	-1.7939575251486127E-4	5.548172264977875E-4	0.0013492769760130826	-0.0010361734141425942	5.23584937710578E-4	7.726976005478405E-4	-2.9813008295652643E-4	8.307809839987376E-4	2.4565061385442295	0.2502780146772799	-0.0011298579988086954	-9.784982120443868E-4	0.6605831193728507	2.947522234206361	-2.4807716691300114E-4	28	2242.772	-873.4685
538	383	FR900_LM	30	4.706447776615668	2.1556189810762312E-4	1.0418980036885332	0.0015007481786382206	0.8980778006582922	-0.0010297068085719412	-9.930394575006886E-6	-7.469229869022504E-4	0.028874008989036515	6.641481466928012E-4	-0.0012752076544709733	8.960500248083078E-4	0.8110189741099719	0.003374689372431803	0.014841226293434123	-2.424647935893329E-4	0.02710041665643449	4.2514533795336845E-4	8.110597860555077E-4	-8.870314985730516E-4	0.13331054880010332	1.6644942505881659E-4	-9.71128804634082E-4	-0.0013079030156878785	9.976926670863838E-5	-5.193824703035573E-4	0.001111077043179644	-4.4448692229403776E-4	-7.547684007135087E-4	-6.231310383972258E-4	-0.001402001226084202	7.158921386209063E-4	-0.001077563955919692	2.391044965297367E-4	0.41913934630566246	-2.890227027264976E-4	30	2860.443	293.68362
538	384	FR900_LM	31	4.770451256661311	-0.0027645163277338937	-4.228179265990032E-4	-3.9969515072100234E-4	2.5097583905664376	0.15703473403172633	0.0011180489069224718	-2.500956055557844E-4	-6.773691451191058E-4	1.3218600319796615E-4	0.0015084180961262815	-7.09907524421045E-4	4.555777989669296	0.0014292020651457662	4.258957362970243E-4	1.3810341419345644	-0.001502573366769641	5.379097192091158E-4	5.655511435253362E-4	0.24160025495732657	0.0014392017459816206	5.674316301455188E-4	0.0023341802414099384	-5.669944453694226E-5	0.2177140751609653	0.6682331586550622	9.112076063291442E-5	3.351323029602893E-5	-0.0016322544603969266	1.7276297525941178	-6.673852122128764E-4	-4.7776567096302847E-4	-6.434203365208314E-4	0.29998278352488167	0.715793204423431	0.8310237091084289	31	2792.3264	1157.1979
538	385	FR900_LM	32	5.240353024246949	-4.3851160793761804E-4	2.609770829463454E-6	-5.051684147146706E-5	2.86329431342536	4.756604607974686E-4	-0.0011647348566513262	8.826280595385333E-4	7.707328265856458E-4	-0.0012690075618758724	0.001034878812695937	-0.0012145156144555268	0.3567451885681894	-5.260647466493131E-4	0.14741672901624303	0.16012475582871522	5.556147627700036E-4	-0.001035538414626433	-1.9275959111973574E-4	2.0036107762271942E-4	-2.6782174690532124E-4	-5.557500180216891E-4	2.0739008677417132E-4	-8.978703150786709E-4	0.0011549671731270815	1.0260935245588516E-4	1.2570584520462993E-4	-7.203700806697739E-4	0.2336075710882846	2.72821249966757E-4	-4.7157354662366997E-4	-0.00122298010709726	-6.046421707089624E-4	0.9031625786923394	0.767534758003248	-0.0011357796785871916	32	3415.9888	-780.52515
538	386	FR900_LM	33	4.63858752226243	-3.9477624776095097E-4	-2.6403404437764225E-5	-9.473255083068965E-4	1.197494317410499	0.7097861478779609	0.0010069142875011843	1.2698222345628698	-0.002323383198377459	-3.189531941297067E-4	-0.0013055589536548082	-3.072752423215974E-4	1.2646233253086303	-0.0016496656118154148	0.7842974254413475	2.2238105225005396	3.459988652348374E-5	2.2001624192717894E-4	0.15844348682087947	2.4337304913289108E-4	-0.001661910957393303	2.384257498153351E-4	-1.390985293292764E-5	3.366576829649656E-4	6.563511558545701E-4	-3.8538085036897586E-4	-0.003386694551059326	-6.593107937369556E-4	0.002066621697414362	1.2410677359450684	0.003338545319457695	-8.831751374252701E-5	-0.0010458798193157938	0.18380293834068945	1.4090129226401185	0.2441654203524946	33	2230.8342	-1115.8318
538	387	FR900_LM	34	5.22373793420913	0.0015631141807903334	0.4061127043207852	0.029231104671969068	1.727248412095895	1.4430468409112824	-6.593473830250048E-4	-4.92555853735928E-4	-4.4585209769021036E-4	-8.719196181702449E-4	-3.314014282936854E-4	0.1976378595236741	2.1209119567880212	-0.001444054760406185	0.0010192477278446542	-1.655559928139706E-4	5.319194855151021E-4	-5.676590841046697E-5	-0.0012453998844765477	0.034187165887393935	1.2778734750843333E-4	0.4789920923074554	4.536337758256367E-4	-1.9581978686797054E-5	-0.0010253740565450066	-6.395209354812028E-4	5.565832045250402E-4	-0.0015769108291647383	-1.4742407210615314E-4	0.001262712072113347	-0.0014618329414400164	7.926367856860294E-4	-3.06703140244298E-4	4.792692325229602E-4	0.6525248360510073	-9.550639887999649E-4	34	3239.3	253.62062
538	388	FR900_LM	35	5.402422822038318	0.011359542681326327	-6.848579540807599E-4	0.6628664100847689	2.3969268979929446	0.0019057017963741607	-5.999863062072101E-4	0.0012753814880036183	-6.043065885155977E-4	0.010658968315639929	-6.694889478041494E-4	-5.886489126797097E-4	1.5943204868247993	8.81624355994871E-4	1.981225533459626	3.562529877148203	0.2729685481643541	-0.001445978512873753	-0.0019492422596783434	0.4645544345066444	0.001345356439501951	0.00551130365769924	5.693286427617398E-4	0.6491778694265659	3.479166698824253E-4	1.5202822087950248E-4	-0.0011348666919910005	2.5712747707398704E-4	0.7508608672503668	3.494621040342535	0.028855610739763837	7.828826981776272E-4	0.002429607109536306	0.16259245056979543	1.1089935692244124	-7.803903141459867E-5	35	2059.8218	-1115.6405
538	389	FR900_LM	36	4.963435986636578	5.980105028261958E-5	0.4097018409251441	0.0017553931089914906	2.092395650220464	-1.7414541044900384E-4	-1.4550487510752496E-4	-0.0010084083837109247	6.7642567164329E-5	0.358858737878002	0.0015217071312624913	0.0020909940848095085	0.0011121414795421693	-0.001463849134509174	0.647301332431093	1.0969665565314366	-5.624604040143823E-4	3.497895796183547E-4	-4.3674085097436554E-4	5.310181026186725E-4	0.009342677577653767	0.0010865531869717314	-6.699782336547258E-4	0.2902932365211471	-0.0017058604318946245	0.0015244503235355706	0.0019418690413020255	-3.5531488648768677E-4	2.646386241415495E-4	1.6191973490819462	0.037891689782617435	-0.0012868263875738303	0.0010121376810090718	0.7454894976127291	0.9776461578340232	7.838959339144996E-4	36	2620.474	-1195.2565
538	390	FR900_LM	37	5.893067710713075	5.933793600966158E-4	-6.872877694777307E-5	0.21207039587821405	1.7569317799394173	0.22339954752173333	-9.865677594834601E-5	4.812513639042356E-4	0.16639073870514454	-4.061285176965659E-4	-6.66575183623719E-4	0.14963327471716786	1.4235031417534925	-9.590736034070311E-4	0.9540115870620741	-8.91833650314067E-4	0.1294082862886183	0.001052867209300329	5.833456044420282E-4	7.690835717043364E-4	-4.775530986688335E-4	3.0253669931976524E-4	-1.0284742723189452E-4	-7.703029273946455E-4	0.0016000407554029544	-4.3529017545049914E-4	8.939983348830357E-4	3.8129334872083937E-4	-3.4138954416521324E-5	2.147274316006172E-5	-0.0014462978975739356	1.2231109677427092E-4	1.591779696760714E-4	-0.0018658656933212851	3.143481340092322	0.08549142995315119	37	2421.147	280.62543
538	391	FR900_LM	38	4.8978253474611	4.5225591289067396E-4	-5.199428472116399E-4	-7.057923372733102E-4	2.4166006115824836	0.0010737893902068223	-0.0012365833756175287	0.0022378000528931893	0.5094324524105092	-0.0011005134614304353	-7.043118170944142E-4	6.085057462495313E-4	1.0538043895437121	0.001683346675992823	0.18277411149456674	1.8255750079665982	0.2700087084768947	7.816144808803518E-4	-0.0017837146438178047	4.868983381597011E-4	5.992042917127008E-4	-9.828854978162918E-4	6.475777915244613E-4	1.6189464977611049E-4	-5.883302643053366E-4	0.0016108584305447727	-5.261155642201121E-4	3.893309046787207E-4	-3.1784728996792734E-4	0.6358033756607269	-1.065378833584734E-5	5.753250306707963E-4	-6.232531306183509E-4	0.8297717550259445	1.7012698543091813	-1.8022988651275298E-4	38	2383.0378	-1014.79944
538	393	FR900_LM	40	5.041015603400006	4.919216420004239E-4	0.10420687950038916	-2.5193327614293824E-4	3.0691347233600985	0.5328989135775805	-3.3236971152368685E-5	-0.0019340537381349462	-8.184594594379198E-4	-4.2749516806461427E-4	0.8493436683972815	-0.0010748882493978808	5.827420202580051	-0.0010921795945829722	1.3007130777543447	1.1582080178077359	5.101632161581987E-4	0.0011687364134870548	-9.368818677222273E-4	0.0012535927601039067	3.4251584769119406E-5	9.554477128392516E-4	0.0018831672368041915	4.5664907464586556E-5	-4.585151216948155E-4	6.394429328838183E-4	6.242867639310886E-4	-9.358467934511516E-4	0.09135302036273597	2.203826013724738	0.12135986951938912	0.0012763577977223878	-0.0015761426394706964	0.7174736179424325	1.1889559986717104	0.0019632466270287055	40	3022.309	1002.83014
538	394	FR900_LM	41	4.844408700875516	-0.0010591435362925345	0.15400613486276918	0.5988021039211775	0.7638576005199259	1.3261921718710277E-4	-1.2362081306534773E-4	-6.306536142154806E-4	-0.0015270597628980307	0.002044908232455695	-1.9618564354732028E-4	0.0010654545606816515	3.3622335001954022	1.0364581196511464	0.021045084991769276	-0.001072506741458882	0.17769838270903385	4.80824213955491E-4	-7.164933993374812E-4	-1.653928417466819E-4	-0.0023767599381113863	0.002182508900884619	-5.906743187953929E-4	6.901449021113174E-4	0.001751113266218982	-6.218732522113589E-4	-0.0011671294783024665	5.960712883425545E-4	-4.0594814912983397E-4	0.0014909862046343972	-5.532627822014419E-4	-4.043528574975108E-4	-6.676591906099699E-4	-0.0010597006588361848	0.9462671898755189	2.900371258357505E-4	41	3153.581	1046.6012
538	395	FR900_LM	42	5.789092189360337	-0.0012074776021519205	0.6943330529496151	-0.0010853975205625628	3.611323600645331	1.120155733285795	-0.0011698133983555142	-0.0013983133675223812	1.2846863308748275	-7.299689077326255E-4	-2.7744297295133265E-4	0.14490695531627606	3.0250600889484667	0.0015961307857354035	3.971923592311402	2.9026155790317776	-7.035045719114989E-4	2.7055836339451045E-4	-4.887280355596519E-4	3.8186753058293884E-4	-1.3952348312478037E-4	-0.0013926086526088012	-3.9437671331686504E-4	0.016553122831670646	-5.734637304369559E-4	0.0024386369467820973	-8.199513878186896E-4	-9.895557205316564E-7	0.12738630699944978	8.604828036177581E-4	1.2244297151707062	0.4685327828570565	0.4408047055849935	0.3641151851032586	6.1364396405134425	-8.799507269726473E-5	42	2325.722	161.48315
538	399	FR900_LM	46	4.900324832980924	-4.401574019679743E-5	2.8516825982610996	0.15151467703745672	2.3016504796595725	3.548543074133988E-5	0.009027143899233868	0.3364656768814372	0.15979286455808303	0.001486310168337732	8.174869313745586E-5	-0.0012416722534194559	0.7009473756777389	-5.473873209984716E-4	0.5190017675352874	-4.8383427373660965E-4	-6.427526079001972E-4	8.879853243649166E-5	4.6032321191534606E-4	-0.001581578604381656	-1.2749664751672606E-4	0.00156102137941444	-5.229421646898298E-4	5.53227325451255E-4	-8.627219749748572E-4	0.17145437694803345	9.947067897265235E-4	5.696143816808708E-4	0.001168917904723594	0.018523873481695662	-1.7610782525698563E-4	-3.374854007023192E-4	0.0011435891828568347	-9.515111323959725E-4	-3.034538214027046E-4	-0.0025254639937682855	46	2309.6975	619.4336
538	401	FR900_LM	48	4.881282431358636	-4.275430853030505E-4	-3.7274887853951534E-4	0.0015920536019650602	2.917356229982302	0.6685334734076462	-7.954836022990423E-4	4.0844731469598774E-4	0.01244059897146929	9.168515949910859E-4	-0.001702589634929641	8.638320459740408E-4	0.917122677118021	6.542800985440474E-4	0.0011807482264233205	9.592412761723256E-4	0.5641768013929528	6.658343372411067E-4	0.00205864311936626	3.3016610419796667E-4	1.559504321168241E-4	3.896389371606923E-4	1.3782320563478014E-4	-1.32198270805734E-4	8.901061332059786E-4	0.10230756735515258	-3.787624694388598E-4	0.0017408982510044991	0.0014443630918536548	2.3667190118454355	0.6805942861372619	0.2080321209808233	9.743261749340135E-4	0.4212437387480604	1.7522621535160956	0.0026261376202479716	48	2654.395	-1139.2596
538	404	FR900_LM	51	4.836395259769756	-3.479209202127253E-4	0.5443206156800015	0.0070467842543697375	2.2430294339146015	-0.0010425686433721032	0.001496686984384151	-0.001653903871481633	-0.0017709484244089117	-6.879806326332122E-4	0.0024351174449284228	-6.229197964854882E-4	0.8948211205384753	0.2410469578912021	1.5477525910190832	3.883004040971504E-4	1.8145406803259377E-4	2.3115186841461338E-4	0.0011736133108924838	0.00174771090728923	0.32747558826442696	-1.0829825382586697E-4	4.7985446554994673E-4	-0.0015753288600755242	0.1507379507805005	1.3425381049970747E-4	9.844236549953283E-4	0.0012121208708819322	6.244259974482101E-5	1.602431482335269	-3.3269071346389367E-4	-1.7866817394261345E-4	-0.0015173993847423352	0.598251570583389	1.3839310054513874	0.33835103943360895	51	2780.13	-478.3502
538	406	FR900_LM	53	4.335733334668974	1.845243933186479E-4	-9.340475883226182E-4	0.04328132087184424	0.13230963874521143	3.878512465506036E-5	9.2866095074036E-4	-3.7133400533225836E-4	7.244536644927938E-4	0.0014598074266619265	-0.0015840776877341478	1.2224015115091815	1.5929381262109052	2.02299380270016E-4	1.578728294702236E-4	0.3787961878837291	0.184941389648778	-0.0011706274088621963	-8.751653133963881E-4	9.25299663441549E-6	0.0012933313434220365	-0.0011403585767602237	-3.278048433379108E-4	9.130179640569409E-5	-1.060760767762767E-4	0.0015876744458177142	1.683287176556059E-4	-6.381690632805655E-4	-0.0019600466309786053	0.0012406896182816402	8.01051852239328E-4	4.676286824643696E-4	9.89142915546088E-4	0.8225907025324566	0.5737283335103839	0.14195726095374658	53	3489.4824	270.6155
538	407	FR900_LM	54	5.429562077978547	-8.63218857481588E-4	0.3552393951047016	0.26516820007072167	3.3271990644858316	0.8472086266108805	0.0015010273734141085	-7.593566470876603E-4	0.2316370494590265	-0.001647106749035229	2.0261706849458856E-5	0.691865178452811	1.3280709030371445	8.451026957986261E-4	1.2204801313433864	0.3518996604784317	-2.033348959223084E-4	6.59670588058809E-4	8.970935985620561E-4	0.030213932533625542	0.9751317347836017	-6.796772071799533E-4	0.0015476489489370604	2.036477021531778E-4	0.00214305080542701	9.912552059993263E-5	-3.2263910993948996E-4	1.1211327058719103E-4	1.3579115747986646E-4	1.0564706965453703	0.0012861079273160194	-3.28058536974052E-4	6.415993603078125E-4	0.3374550602940713	1.6289432250018896	0.0010863150923592735	54	3032.8293	57.27118
538	408	FR900_LM	55	5.1426540903839655	-0.0018070715537810364	7.127551067500881E-4	0.954169345520835	1.9204379021794973	1.112832923191331	-7.45107190439109E-4	4.175680579634184E-4	1.1366754485705908	1.2353745670329785E-4	-4.964674287954635E-4	8.243341148637606E-5	1.3682770730983338	-4.553598527153984E-4	3.0253602853791297	-0.0018197008928504644	0.7852103686232987	8.513731961364275E-4	-4.8640059912019454E-4	-2.2506857220417245E-4	1.117188322400195	-9.976656610044964E-4	7.172117610976348E-4	0.0010329674993544914	7.687874155635737E-4	1.8752037788304316E-4	-3.6721777754724674E-5	-7.948055833652289E-4	0.26243709401571286	-9.174170822779058E-5	1.7519916837691973E-4	0.011201409699222932	-2.612135673475236E-4	-0.0010808031585069703	2.292714239797511	0.0012790181489744769	55	3043.5806	491087
538	409	FR900_LM	56	5.4930257324335745	-0.0015152257173895892	-5.152482336859536E-4	0.26547565129820155	2.6434131475440332	0.42158641219151466	6.53151480048279E-4	0.17075423506746518	0.02726236225210872	9.899355441952311E-4	0.001449929151183307	8.169456712989156E-4	2.0471732267894014	3.894543143317005E-4	1.3850118975815324	4.043909666058519	-0.0012415869860762446	0.0013990632247045788	0.13127507843917996	0.020687248925919086	3.893709281006347E-4	-0.0018265625165577433	-8.231409010446818E-4	-0.001344203446328334	-1.451961032441265E-4	-6.543427230301451E-4	0.001063792368620789	5.763577108875375E-4	-7.159029054406886E-4	2.0127840149869862	-6.88263975889636E-4	2.498648751913634E-4	0.0012202127666695803	2.673958321104595E-4	1.3229473723784753	0.4234076482915095	56	2100.279	-1041.2721
538	410	FR900_LM	57	4.770846005492269	5.970581841539521E-4	-0.0013937641443384741	0.8494047672025355	1.463874519726814	-0.0016474642375980137	-3.6267484675333797E-4	-0.0015544078306832412	-0.002695664906397036	0.17695765805166688	4.0642239965934813E-4	0.026210668556006688	0.26408649200984086	0.5184078435638145	0.19362553141402877	0.0014054671400787646	0.11085811442115825	-8.887685800011568E-4	-4.10578014805055E-4	-1.5990498101187554E-4	-6.613531695674964E-4	1.7540434169927662E-5	2.8153629475984634E-4	3.9530231102561996E-4	6.948361863565854E-4	2.673203436863712E-4	4.122871575589586E-5	-4.276653790115586E-4	3.2753233097162197E-4	-0.0012981137561063239	8.84703467221215E-4	-1.6561437762421712E-4	1.2218050086454358E-4	6.283482193885753E-4	1.146552978126866	-5.337136437289817E-4	57	3310.923	-706648
538	411	FR900_LM	58	5.472292225222833	0.9111360943512073	-0.0013774026510536732	9.217961235902086E-4	2.158487623180304	0.6252565483579183	0.001081195543844231	8.57106977888689E-4	1.0282434349815186	-4.856571750163262E-4	0.0017834550549606974	-0.001172126007878872	2.862473490883602	7.985147285752609E-4	1.5407183513325151	3.0902704142831365	0.7722466270548705	0.001027497051813037	-0.0024605176774878876	0.9380203365628411	0.0016515114740132343	-0.0013577795899706556	6.583055572377587E-4	-9.513979161970933E-4	-0.0015584111865258854	5.115796595175364E-4	1.2330124246627243E-4	-5.928671317855098E-4	-5.133726379725766E-4	2.679021833552108	0.4789583654634968	-2.109479906481972E-4	2.177497784415391E-4	0.3819802868754231	1.5395572713637034	0.20603754393324283	58	2150.027	-852.13257
538	412	FR900_LM	59	4.775681015984541	4.118402263780569E-4	1.1191384240912538E-4	7.587999173649017E-4	2.196198999457807	0.001115124146557371	-8.24005642316463E-4	0.14825444465291585	-3.9362762922185926E-4	0.0010685938811136153	5.201902628691132E-4	3.7199214708164095E-4	1.0385297675029461	1.9085421679378605	0.2180663591059263	2.7758592640103847	0.451359630291641	7.755438685412856E-4	2.4272990313241408E-4	9.253526516741666E-4	-1.8738591742667254E-4	7.13056363710517E-4	-0.0014603982427121027	-0.0016246024107555992	6.142495042348015E-4	0.0011680405179538968	2.518732888112303E-4	-5.005369059027543E-4	2.3024303951344567E-4	1.6977664441258076	0.0012111976519785775	-6.222349919288359E-4	3.7518796972578077E-4	0.0012392442518619922	1.2580537342179445	0.047771306430394164	59	2203.0535	-1005.7042
538	414	FR900_LM	61	4.666210931116184	0.001260564514240644	0.0010949287007349245	0.05638127112346126	1.8180871579342384	0.040824778518559174	-2.6683514050935165E-4	-3.620361957405654E-4	0.0013183242031271263	0.001304359947935128	-3.402025511269925E-4	-2.3037170310688607E-4	0.3596171308073385	-6.687997468744953E-4	0.20911507554323158	2.989018737486959E-4	8.618115688475616E-4	-7.881676169747336E-4	-5.333390396532046E-4	8.05366898220476E-4	0.28185820408618745	-7.553700674519524E-4	0.22561452336517876	-4.786235864120749E-5	-3.752068108292494E-4	-3.0182677409518644E-4	-2.147518324538744E-4	-0.0018661949809631378	-5.873648726132483E-4	3.81673230971497E-4	1.408927882835521E-4	-4.884872527028024E-4	0.0019715698700264422	-1.890696713317715E-4	-3.3136976292652657E-4	0.06814050184567655	61	3922.1404	-825.1429
538	416	FR900_LM	63	5.265258988334353	0.09945988061911351	0.06545099197278086	0.0025372954800513517	2.2756727890722463	4.729659834607107E-4	-7.306008571680492E-4	-0.0019511784225370809	-4.5287242951635716E-4	-1.3837686382240117E-4	-0.0016281953322155472	4.0280225277534304E-4	-7.680471710946381E-4	4.436803703772372E-4	5.027739628325076E-4	0.5528996999993435	-0.0021592162446016946	0.0014792785445361804	1.9860243234513558E-5	0.013010325553460003	1.9708149072371803E-4	1.6913781943755937E-4	0.0018690801066440662	1.1810129613443281E-4	-8.714227410211975E-4	-0.0016953953692656698	-0.001164769742727849	2.0171595823104986E-4	6.782468434263785E-4	-6.552178142957626E-5	0.574518830840282	0.0010696942838248284	0.0010887515714776048	8.252350382156639E-5	0.7353844556598036	-0.0012530796999912685	63	3701.4158	-907.1418
538	419	FR900_LM	66	4.9256163020802335	3.9657690821258017E-4	4.7036604339456827E-4	0.398187445698602	1.6197429789432074	-0.0010564757506631296	-5.834662940876647E-4	2.886038100108377E-4	-0.002390932756676847	-5.057678472237121E-4	-7.462358227181124E-4	6.194764099087226E-4	2.7499307819157153	4.963931477339362E-4	-0.0014604269486052563	1.420657536103517E-4	0.1334900756264227	0.001429626507388368	5.196384161598708E-4	-5.271831372424738E-4	6.689316879598096E-4	1.4391548707584263	0.0010838493188025898	4.131750872768567E-4	0.0019383998192070504	0.8916587458948297	-9.852388884382768E-4	3.2021872666289716E-4	-6.081715853275913E-4	8.778586731117023E-4	7.633462609735531E-5	7.08216551188899E-5	0.0015332897769818662	-6.157304603367085E-4	1.2592322288735405	0.0010784388383506952	66	2999.7478	287.58255
538	421	FR900_LM	68	5.202785752668353	3.724067545494696E-4	0.04814193099314697	1.2162689640811273	2.031045053339495	0.633384703440011	4.996624167380374E-4	5.568569377132584E-4	0.41524984256233227	-8.631033978954393E-4	4.477923724168141E-4	4.965206810527014E-4	1.7309933918503908	0.24660121636158946	1.1643023302480298	9.29354214619889E-4	0.34473668504832033	2.735726144547616E-4	-8.236849194210104E-5	-8.97963712337726E-4	0.7798093454313766	-9.704715447871014E-4	5.963268385730028E-4	0.0015664194305034978	5.495792012527138E-4	0.23336659566593662	0.06305308994491521	-8.366325938363448E-4	-0.0018414523058502032	-2.510809873607819E-4	0.0012657526324748266	-7.095279590530061E-4	0.0016595181679359026	-0.0011489029822332928	2.095523258665166	-0.001016955267084843	68	2716.7688	229.85043
538	424	FR900_LM	71	5.2206921983632295	3.996292492323502E-4	1.3835791763961676	0.49478486495880253	2.2508567135032016	-0.001509404085402277	3.272177806211512E-4	5.773623080571362E-4	0.25253453120224695	-5.524614900517141E-4	-3.2327123797981584E-4	-4.5549047751865685E-4	1.947001480842716	0.0010125752280181603	0.2645704514417041	0.0018946187080185973	-2.504581141159635E-4	9.888757594689551E-4	2.492068895936913E-4	-0.0012482984139528218	-8.805287892017616E-4	0.49699582474742304	-0.0012025208659426697	0.0012933646166580785	-0.0021341750743778965	0.0017872402361064645	0.0010153372512816635	-9.572953584645494E-4	5.523669350023018E-4	7.095102118469493E-4	-2.6910787509958577E-4	8.439075892568369E-4	-2.3578814706041404E-4	6.676547569839378E-4	0.0010630862597164525	3.126377891281922E-5	71	3204.2507	16.711203
538	426	FR900_LM	73	3.0456562678570718	0.0015445398880602238	-0.001523017999671101	0.06114329768563025	0.9170150712428792	0.22685415074117132	-8.889175401272633E-4	2.1139545698398887	2.5550184340792352	-0.0011082826259491306	6.615934557027093E-4	1.4702706182646128	3.7236264099579977	1.0042356615936545	2.1431449799979916	-0.001626369857892366	2.2608273568813306	0.3260248418921812	1.2071838273337674E-4	-3.484560296747021E-4	2.336219803232921	-4.6401405611528273E-4	0.37199910212199183	-4.5313674315916776E-4	0.0680099841133904	-7.135963321013573E-4	1.2341374532764842	1.1195686372579874	2.145920858982317	0.0020588079001234707	0.3681609584039573	8.426082126769987E-5	0.34155193290754815	0.12771304466711908	2.7371111413471754	0.3930451416133417	73	2327.4875	2079.72
538	428	FR900_LM	75	5.876677611449096	4.4662606933886694E-4	1.6340051438352314	0.41536336410192853	2.1222280702799434	0.3803260722039016	2.10527820075688	-2.1447364555218136E-4	0.07151500049732928	0.15187765723167226	0.001033401404550017	0.21834294201759	1.5940193177132809	0.42381352285777485	1.94113539956259	2.947747795182909E-4	-6.749120444770911E-4	0.001396029198473645	-0.0018047913894715635	-0.0014525797266390181	-0.0010424014058828001	-6.78154809273016E-4	-4.5558045240497717E-4	0.01322860281880401	-8.897698613616757E-4	-5.626278085546273E-4	-2.5768881168838925E-4	7.515132178087268E-4	-2.3337265831288454E-4	0.0010687402762054898	-6.764024960238341E-4	7.074130119587915E-4	-0.0017958084377013316	4.596989909471111E-4	2.7714436509434757	1.1751331361230961	75	1841.7588	964.83044
538	429	FR900_LM	76	2.511728260934626	4.841020262536898E-4	0.12531524421729914	-4.2820027398327525E-4	-0.001019950749580041	0.001268404374223831	1.2072102058811559E-5	0.2963182061817483	4.7391594137014106E-4	-2.6453052182522183E-4	5.585884649475557E-4	-4.238779179020249E-4	0.6018832287915357	-5.374947711100733E-4	6.794484429630605E-4	0.0010796062238113	0.0017035391891208984	1.4372079156107693	4.1954755666696815E-4	0.23118965001600048	1.1390372247444047	2.0006745416689526E-4	0.2758010018410965	-8.049325014949245E-4	2.2265005372484515E-4	-1.4227653748539977E-5	0.20922724439806425	0.3923915698803754	0.25297800576132323	-7.109988000041448E-5	6.721274199788086E-6	-0.0026480224621761726	0.4516379551658526	-0.0012244062752074679	1.5630085402401586	0.5104965526040355	76	2582.9944	1293.16
538	431	FR900_LM	78	4.9104355643716735	-7.872270719051459E-4	-4.6664937278034606E-4	-5.294150515130201E-4	1.4796972169606124	-0.0010714567273532418	-8.871725785627931E-4	-9.931583179660563E-4	3.9474072802282256E-4	6.564813172702307E-4	0.04698093003514305	0.4304683343300192	0.843484372964863	0.31255068554995435	0.5008795298789006	0.11592512942552943	0.7783256279498977	-5.529700569972384E-4	4.718725316234745E-4	-8.680603896903298E-4	-5.231848816481748E-4	-7.354063572526815E-4	-1.9374265655248233E-4	0.22768569224932728	-0.0012797018097806898	0.0010534860081321663	-5.225778419348246E-4	4.34986034703519E-4	1.7075071753801477E-4	-0.0011830059431672032	0.5684622661458615	-2.1796520568275143E-4	-9.673988042944088E-4	0.39259251915881427	0.4411545165951414	0.0011714954841744248	78	3528.7156	-452.4954
538	432	FR900_LM	79	5.484342387831563	2.1845128179761848E-4	-8.83191105672828E-4	3.890053355567827E-4	3.5865860233941875	1.1700938887177365E-4	-8.045891705815791E-4	0.15447266712382565	3.461475973772913E-4	5.034661209916846E-4	9.965631334922528E-4	-0.0020468613227624206	1.406853800504665	9.210765721527538E-4	3.224747959347008E-4	1.0466161967989074	0.1819638157728415	1.867855417367459E-5	9.99520509465546E-4	0.8185566217398303	4.163977737462668E-4	-4.082852669359164E-4	-0.0010832911210037245	-0.0010260528657703044	-9.733323339150968E-5	0.16441668544796018	-0.0018763115127813366	4.1494411600102225E-4	7.397046036298961E-4	-8.695724292621037E-4	5.878272319087179E-5	-6.87397462857543E-5	0.0011787048683339339	0.0011745406845553685	1.70093739307112	5.445950026166511E-4	79	2855.861	-614.47235
538	433	FR900_LM	80	5.437918706221742	-2.757744339464025E-4	0.15299843339301933	0.2278140512664913	2.630889968737443	0.819725306897848	-9.042429535879826E-4	0.24166149631128203	6.336785922974722E-4	4.2910027715795346E-4	-1.8117438466017203E-4	-8.770955045849703E-4	0.3789394213371898	0.0017686544211934594	0.5725890337651905	0.7054690261167891	0.025312128717350033	7.627600940912687E-4	-7.294014987683511E-4	-0.001306057639762178	-5.326404863729362E-4	-0.0013537459272446948	3.666488666278955E-4	1.1662597846150675E-4	0.002252650700818408	6.787325445956527E-4	3.395077579851971E-4	8.622509754609781E-4	-9.027324555341158E-4	-0.0018724971981689074	0.3877572979133757	-9.608229759803924E-4	-1.8197637303707097E-4	0.11270991659821022	1.2822333978345168	0.6175365084292422	80	3358.5662	-680.6559
538	435	FR900_LM	82	5.172968871495239	-4.360485865177414E-4	-0.0012165958183518763	0.01524847065906447	2.457671463074924	0.04878869226775882	2.143231993210727E-5	-7.931291342514533E-4	-9.343103115750108E-4	-0.0012233135953026565	7.15681192316401E-5	2.7125094290477813E-4	0.8370030250995923	-3.866716252162674E-5	0.32570630646960463	2.537245258979215	0.03633162337041608	0.001264965589527063	1.1946541397387217E-4	-0.0010247759114897035	-2.2390860096769275E-4	-3.278028769796375E-4	-4.905163951526115E-5	-9.428668977790028E-4	-3.798700810521746E-4	3.050272367674067E-4	-8.108266134759169E-4	8.585178329557077E-5	-0.0021148852799340494	2.1512821008152363	0.8493902857775625	-0.0025427294270455123	3.338202925357205E-4	0.16397059896747967	1.84034275127115	0.001017258921773611	82	2177.7014	-1178.1527
538	437	FR900_LM	84	5.13105591980239	6.161320305090922E-4	0.11751005681683295	7.632149728858546E-4	1.0652083196502364	-0.0014524159143137262	-3.5104909785881944E-4	-0.0014648066989179109	0.49779414332378846	0.001774939554437107	-4.2155745295121514E-4	-2.3896280184632844E-4	1.6347022414860566	0.01998794498194268	-8.246418963209215E-4	0.0012550728518534566	2.640973285813441	-5.596558910386707E-4	-1.0040356230074397E-4	-5.319434837628168E-4	-3.389607855062637E-4	-0.0014561384571597352	4.4897475126946866E-4	9.571539389391243E-4	8.61528223732053E-4	5.812325091907644E-5	6.519700199712713E-4	4.8603432388910183E-4	-0.001298240746001047	2.8650052043640835E-4	2.525094326625667E-4	0.00223348662750254	2.984511181078378E-4	0.1594226765659268	1.0474378089053737	-4.2507318106169896E-5	84	2833.5938	-33.11317
538	441	FR900_LM	88	4.522048500404483	0.0013351486219295313	4.496648497463107	0.0011646183193251786	0.06385808641196565	1.0255533568850643E-4	-8.950353114557499E-4	7.491266314159394E-4	-2.2384855263599015E-4	-0.0010626282190562795	-0.001996696874833518	3.5892778516678753E-4	0.28939679364075616	6.181941474016302E-4	1.4416613596535732	0.0021179708179835453	-6.364090250702687E-4	0.16015855837055862	3.4188963570711385E-4	0.0012061073742383691	-3.39278005337073E-4	-1.0097776016112954E-4	-0.0013303108226717815	-0.0012330150626279452	2.5490992003151516E-4	1.2289402832616765	9.558817498366859E-4	-0.0012837988459870866	-4.763084108687466E-4	-4.535340183916819E-5	0.1826049002614942	-1.9579834639906613E-5	-0.0017893338992739443	0.8791065642497398	0.5018364711702757	0.7175048901745625	88	1789.7501	1227.1277
538	442	FR900_LM	89	5.092258582439941	0.0010297662584839722	5.687617260966685E-4	0.9230286250894559	2.8122224517497068	0.5094091280915944	-0.001731257578190032	0.001392500439978427	1.365011789986385E-4	-2.3886999739576432E-4	0.39730771499210527	4.694796708324327E-4	-0.0014794553967025152	-0.002720806830495744	1.966420599587186	2.0858791208403513	0.19234904129863972	4.822547156365676E-5	-0.001133123750819606	-0.0021342923019129828	1.0907533057809224	-5.331597273697817E-4	0.001934441591797616	0.16760148188504648	0.0012395769347256149	0.09129929046030003	-8.143880955557696E-4	-0.0014091167594247654	1.3518865196579603E-4	2.544789946694145	0.0010386610984920335	4.327145061944999E-4	-6.890800027245076E-4	-5.7874068617879965E-6	1.1266665734634995	-6.348691952930516E-4	89	2283.3665	-1114.2897
538	443	FR900_LM	90	5.399321876859615	-3.330982038496492E-5	-1.1298272808705002E-4	0.4650407754663377	2.7970607828663976	-2.68595099894842E-4	-0.0011443643844735725	1.4399379602465525	3.6248423917359585E-4	-9.531738000490019E-4	-0.0012119662290606724	0.018268618061111977	2.0570849450821767	0.9112512878022969	2.010031162819762	1.4252824993574442	1.6316156543945237	1.2214494864123182	-2.8455595585021796E-4	-2.352003648302169E-4	-4.5147685141110516E-4	0.0010950677392636923	-6.325063461054873E-4	4.1027103292666094E-4	0.003029567256648824	0.021446586624286536	-2.282004412650561E-4	3.007842105574448E-4	7.332625244829337E-4	-5.213742728459798E-4	-6.202926126382716E-4	-1.3589877382098214E-4	0.0014097715817908692	0.135986746956495	1.5204258279231053	0.22278467651914338	90	3109.4324	-113.18671
538	444	FR900_LM	91	5.340719787027752	0.0020104526656053853	0.28368588983887294	-5.384851566414993E-4	2.864053137104214	-0.0012680154190753596	0.001090680558216888	0.2260329619622281	0.20720332812717182	8.319652051596308E-4	-0.0017265627720712176	6.351841973969192E-4	2.3855540019551094	0.1356398572712879	0.11641676517650834	0.20829300034531595	0.8808518814170283	-0.00209110725252626	1.5632469495339908E-4	4.6709742103466685E-4	1.625584942729852	-2.119216495790562E-4	-1.034073299906913E-4	-0.0012829918185092953	2.6751410142050264E-4	-7.194956581238652E-4	0.0023416161292005365	4.2411114412969003E-4	-0.0013221031335687336	0.6954207133644414	-2.610540832200397E-4	3.241119950166592E-4	0.0019701446711909644	1.603468372206011	2.2490389690205874	5.990799115996381E-4	91	2807.991	234.02765
538	447	FR900_LM	94	5.1231808970711885	0.16980956895857274	-9.835475333889146E-4	-8.339226231433002E-4	2.2147458800741777	-9.341541606941134E-4	-0.0010556071534250186	3.5602532173403475E-4	0.0017793800992734986	-0.0022357233898467163	0.0015183550264870746	0.0013360220953683123	0.970780193063185	-0.0012398123411256317	1.9801990869806256E-4	2.942512521163105	2.9900044007416264	-0.0012762595953168616	-4.0524202309291137E-4	0.25854422349121103	-0.0013888041524952178	0.0010344384544723592	-3.6507729807075905E-4	-0.0015532910636431318	8.341658366694515E-4	0.5667981069466478	0.15856321552604508	-5.414744532001681E-6	0.2844185937940786	2.0118045568627987	0.001043883466629112	6.482578769977027E-4	-7.825999559957582E-4	-5.73770047825442E-4	1.0870460303232505	0.566980077886284	94	2444.3914	-941.7116
538	450	FR900_LM	97	5.615722350279642	3.489264758993243E-4	0.44696245528375284	0.15174894295353766	3.78234661766664	1.2237889348448612	1.2281264180202028E-4	0.2114227381633772	4.5224130155797334E-4	-6.579335874852635E-4	0.0017352698537097858	-2.9278392232840865E-5	0.04822073221707049	0.04514583852438163	0.23858012476389281	2.9511275126297436	-0.0010501272627304508	5.043746148039419E-5	-9.286454307789086E-4	0.05678376860995823	4.938727353666067E-4	0.0010469692780022287	0.001647541566791396	-5.044676577622245E-4	-4.8799029138267664E-5	0.0016266624955525917	-0.0014298666615189528	0.0014086284793415375	2.241134582509606E-4	2.330726554159926	-1.346059529592449E-4	6.299584087256225E-4	0.0010120553851170222	0.1471559433575032	0.6146812487719018	-0.0013030183694114487	97	2355.1133	-1355.2463
538	452	FR900_LM	99	5.126997264252796	0.037542773986705504	-7.826841806654556E-4	0.4835343382809752	2.4260827358786163	0.3194908700756904	7.745990962873031E-4	0.0013684299277145749	-2.8143887579765468E-5	3.0642852751930154E-4	-4.4644697685178735E-5	6.562594344217249E-4	0.5656591136390775	1.7882677727871753E-4	2.138900450056633	3.602172208706828	0.33202005606183754	1.321401674889978E-4	9.601467034086235E-4	7.705236333115086E-4	8.755115377324424E-4	6.564035047588772E-5	3.347229445527896E-4	-5.346021089578229E-4	0.0010700427329182842	5.058753196956145E-4	-5.999251034657674E-4	0.0013778129799758667	1.5783366514675697E-4	2.9856038354752976	0.3303789245418562	-0.0014485697937625793	-7.527088211067544E-4	2.765333189799081E-4	2.4278004104981887	8.199610736245082E-4	99	2104.175	-1094.0638
538	457	FR900_LM	104	5.116456028093639	0.001988878832646651	-0.0018520377611240192	0.8326098933875484	1.6849396020955132	2.782136035143784E-4	0.0017901708368295672	0.4924261197998802	-3.1386482088920975E-6	3.80852227214538E-4	-3.1288502043705287E-4	0.0015888117981315477	0.10409386272336518	0.026667175936037683	0.2572306852283263	0.0011214367092921326	-6.652916562739614E-4	0.0013195179306773044	-0.001485950895152153	-4.2078250014348926E-4	8.765571803852904E-5	-9.246587046450253E-6	-1.605941628610299E-4	0.001100249438646479	-3.727224030241557E-4	0.0012505390049460535	-7.400534163068167E-4	-4.347950847372732E-4	-7.37737986672611E-4	1.793007283098368E-4	2.600979733440659E-4	-3.489190136653209E-4	0.0013318972901170587	6.738086845843673E-4	0.6044416784777815	-1.4749976850797397E-4	104	3597.5403	-954.73096
538	458	FR900_LM	105	5.6393441760101055	-2.0540798461145845E-4	-4.602990774951786E-4	-5.443280978779224E-4	3.4707618622516576	0.9037505252000202	0.0015105253754732534	-5.068281813352791E-4	2.654137597416741E-4	-9.421605232230106E-4	-1.1068990108735715E-4	0.2176584636556666	2.0600317591510273	-5.490792432398681E-4	1.197734126677304	2.6458362515208487	0.12639437586062258	-4.3778546453652605E-4	0.0016502271564979797	-9.231656813278191E-4	-7.64472603564784E-4	8.570389104685048E-4	-0.0011591880336331419	7.742326416302641E-5	8.137829025563067E-5	2.1697372381478805E-4	2.6448861590437503E-4	1.7840494837606153E-4	0.002298388592902496	1.8767481333837324	-3.2293681989297416E-4	-7.008497662385117E-4	5.631385210087766E-6	-2.1210130000634832E-4	1.5532900179139812	-0.002262138087927892	105	2197.4265	-1044.1338
538	459	FR900_LM	106	2.2378900667750665	6.825722511936033E-4	-7.485600696942499E-5	1.0540935228358016E-4	5.728151436654793E-4	-7.458804889984887E-4	-3.7513694744142434E-4	0.4274193077090591	0.15975190364740502	-7.777983214792023E-4	-4.91160118380225E-4	-3.4265066500604584E-4	2.138500195687435	2.464639205833613E-4	1.1648237812724351	-5.39524785302593E-4	0.10559925264724279	0.8699593845527764	5.337485157895161E-4	0.8777964339462894	0.708142256743252	0.5280849982488709	2.6389033869801063E-4	0.2398499616962125	6.426472421223131E-4	-4.360161333969512E-4	0.0017430657231044333	1.240025057901203	1.1819623912308501	-4.3269194091516617E-4	0.0012665489724507934	6.168551755286821E-4	1.274722377042678	0.0012842866196381606	2.1495208464992337	1.1528326916570875	106	2131.8389	2155.0344
538	460	FR900_LM	107	4.847997790051348	-9.617214412881689E-4	0.4608931314139993	0.39287810391889855	2.8249998751229635	0.03813979958491276	8.465788315938214E-4	0.0010201415017777227	-1.0602893489694299E-4	4.7954765046519325E-4	4.401467750093884E-6	-3.250006121076961E-5	1.8514123261741504	0.2147994973725061	1.0295512772968836	2.915743280962236	-4.527856975356055E-5	-0.0017770556833103057	0.0010913974383322375	0.0017915362216918563	-8.366298202746E-4	0.1982766149863582	5.792654801148845E-4	-1.9869980949028477E-4	1.833730129659015E-4	0.4213415064890539	-0.0025736703140388246	7.6808622030497E-5	0.6126740589034894	1.5385012882104585	0.9496123928969203	0.0019134391875644061	0.4461502892028988	0.25836333100794207	1.7545271023263131	0.09933969200687054	107	2155.5674	-928.4301
538	462	FR900_LM	109	2.799285295797805	7.186831880235086E-4	-2.1359668114774994E-4	3.0657655226751316E-4	0.8822129704770572	-1.3884504102304598E-4	0.0013550738697539763	1.133585204918659E-4	0.3589224447760271	-2.9868124883498834E-4	6.152759188695241E-4	0.330199948450044	2.291085431248798	-6.130606528519382E-4	-3.043535808651978E-4	3.944331607464783E-4	0.07421426331063218	0.24326605434183682	9.59423991497439E-4	-0.0026692639460304778	8.436844936853751E-4	1.7006276091767731	1.3818107326613094	4.3595319436704816E-4	-4.8011366190978225E-4	-4.960827417992152E-4	0.3759627161866497	0.0023310234458345136	0.15254030410533953	4.962994746256774E-4	6.054928360905379E-4	0.46896249392403666	2.1764237286998345	-0.0015024200590833792	-3.3894988914888447E-4	0.5695360640262074	109	2885.421	1204.5067
538	463	FR900_LM	110	2.961028351334658	7.308661144092518E-4	7.449648880697078E-5	-2.1736502917430166E-4	-0.001114750800079738	0.02275704410880263	4.4148176748585706E-4	-0.002212204755996737	-0.0027244654821325805	-2.955849498875249E-4	5.31538085257615E-4	-7.563714118459423E-4	1.1047389177309803	-1.6201817922877854E-4	0.2910278805792253	6.443062533503468E-4	-0.001988287283920584	0.5410350824818788	0.0013306030014979709	-8.533005354154997E-4	-0.0010522777263409456	7.469168312068947E-4	1.1156844491840492E-4	-4.0857013321902834E-4	-1.0815248398107504E-4	-7.638273402514039E-4	3.32603516111817E-4	0.4204789194567695	-0.0016655654874563146	-7.208116254766864E-4	-3.393165531676917E-4	0.0017134508751975202	2.8032903581744336E-4	0.10195374144600472	3.107715624989575E-4	0.44040462385442486	110	3661.681	403.19885
538	466	FR900_LM	113	0.9027663365822274	1.3676307856043683E-4	-1.2032042981162496E-5	-4.3607085055254985E-5	0.0017641111674934372	-3.723744144109263E-4	9.743648413528509E-4	8.809109217801742E-4	0.0011673941501812572	0.0016063112435991474	4.745881546758612E-4	0.5448158817551761	-1.4740999553921186E-5	5.862454897973563E-4	2.392724947962252E-4	0.0013166637498175818	0.0018428738722978573	0.44107918631712073	0.2486901341995047	-4.2977940771841706E-4	0.3827075380958671	0.0018739256350842133	2.557002728518155E-4	-0.0010963466801465567	-6.845743185529252E-4	5.845807028339235E-4	0.4075412336550961	0.79327596637697	-3.8080419545839615E-4	1.5946442077921792E-4	-5.507028243933783E-5	2.2939555137034228E-4	0.0013973208636190674	5.242109954187861E-4	2.2672076861771721E-4	0.0013870727189556399	113	2847.3835	2107.7407
538	469	FR900_LM	116	0.6013884308013908	-0.0010751843350170409	8.480494534588894E-4	-6.655580204343733E-4	9.679171850826317E-4	-3.9070517492652106E-4	-6.796387548129089E-4	5.07800784543836E-4	2.538593973658859E-4	-0.0017541241946595193	-3.6629958474318074E-4	-5.795997664791798E-4	1.3362592472811674	5.868217240520323E-4	4.4151026461169746E-4	-0.0011329841181385923	-1.0428247356006137E-4	0.34663598935992945	-0.0010296683233215614	0.1737308998655815	0.03750701253910113	0.25568182453104865	3.4278114151741563E-4	-5.647208881571947E-4	8.914137022974847E-6	-6.524138064535719E-4	0.18947327970300515	7.169599592916591E-4	-6.611735849466295E-4	-8.843186177705454E-4	-5.615735331150055E-4	3.119119238865761E-4	1.484728860851278	-0.0010339350189444388	0.8312041484155893	0.4490289200343908	116	2116.3928	2324.8857
538	471	FR900_LM	118	0.21672484607755638	-1.7943049507477155E-4	-0.0011065765866645947	0.001307488765938663	0.0011855796708881005	1.6507279446413794E-4	-8.349470032689459E-4	0.0010407327452002693	0.05259575286557372	0.980700863949814	-3.9281296151201804E-4	-1.2209664829131725E-4	0.7865999458563351	1.4061023336143517	-7.779431969679182E-4	-0.0010444238397298283	7.075235307095298E-4	0.3963757504805776	-4.315491544187661E-4	0.0720866369416937	-0.0014148667753214367	1.5835871179311457E-4	0.48631123214095545	-3.789452731529661E-4	1.6255810109918646E-4	-0.0019646795307896054	0.5274265812490949	0.49188017927607947	0.960504625585559	-0.0012386383544213213	0.4446192426700504	-0.0015687285404750286	1.2787634635781058	0.9345866561190371	0.5409397098757113	0.7765952348246219	118	1824.2853	2731.0461
538	472	FR900_LM	119	0.9832337599527392	4.953137799150304E-4	9.082460506871183E-4	5.395372522508811E-4	0.0019749517859198942	-0.0011612108032039538	-3.137897197674737E-4	0.2036535322362188	-0.0013140401516680503	-0.001186055747067629	0.0010048448955022684	0.7979433961358828	1.3088536851803987	-7.233991104507387E-4	7.069837024742276E-4	-0.00197573300364542	-8.55073141381473E-4	-0.0015533806918885593	-4.125994437689196E-5	6.947298549425415E-4	2.4593921139376733	-0.001153224531929216	0.06463898772474345	-6.665536329079629E-4	-1.1217319352589112E-4	-0.0010649115869506176	-0.0010361215745807763	1.5421259919635668	-0.0010570426171467335	1.867620657426151E-4	-7.501822361972118E-4	4.2073978225900876E-4	-1.8274714234195348E-5	-8.396178067244027E-5	0.35061874766525186	0.3439641640572282	119	2788.1523	1733.105
538	473	FR900_LM	120	-0.0012074666591382396	4.398917426035424E-4	0.0018923819178358126	-0.001830579644617109	5.085868020502192E-4	4.216319353890804E-5	-8.3257804068668E-4	3.086765447494613E-4	-0.0018448663749775116	-1.0071191175294161E-4	4.078779913821478E-4	-7.890791970905328E-4	-1.2576759221239427E-4	0.0015917941763524267	0.016203147457803848	-0.001478261221630612	0.001843334688892721	-9.331387698382111E-5	-8.444187157334844E-4	-1.77584778361564E-4	5.836323899548509E-4	0.0020160218266624523	0.013536826597107076	0.3289100699207847	-4.944932283649389E-4	-0.0015565671415446376	8.747862017022127E-4	1.9019523407326765E-4	-3.615817191164277E-4	-2.8806318983310003E-5	0.011414566122030137	-0.0012060996222916008	1.488914017524759	-1.8943175398359295E-4	0.22556984112493267	0.02295747793058969	120	2124.94	2603.305
538	474	FR900_LM	121	4.9839302157329035	0.005900920954270794	-0.0016796302219824685	0.9024843762751225	2.161073835239062	0.357391571038232	2.0295106065133884E-4	0.700690767203905	-0.002089673925108296	-2.808352982909906E-4	0.3718344314695189	0.7330427935686649	1.7346833370195105	-4.124283972923554E-4	1.2198693378445535	0.0010359229811908212	1.5836412427730953	1.3067646004328661	6.770241547576887E-4	0.3711886690697253	0.8956290253036879	6.927984114906007E-4	-4.1326640905904485E-4	0.7440513007556054	-4.3564648043783224E-4	0.8302198424284432	-7.437515687331592E-4	0.39047907793276954	1.2802800484572225	5.698478745783271E-4	0.005088903397102371	0.0014849174777122236	-0.0017718831250209417	-0.0010830688285965071	1.9074112423249925	1.7413603356598615	121	3198.0532	592.4229
538	475	FR900_LM	122	0.31436633730371993	-0.0016592947825081398	0.002049123878521212	3.0276100784179137E-4	-5.231566695975123E-4	-3.01961329116293E-4	-7.20174300472965E-4	-0.0012364163733243239	0.9811652382784064	0.27604945271429054	0.2504556661388242	0.09142389214728978	1.3035489777046418	3.7858908431944485E-4	0.4416299195918497	7.064886025914381E-4	3.8366273788342114E-4	0.9963372168950707	-8.783969921894349E-4	0.021210701254419484	0.0024560434818089332	-2.3849435317625683E-4	0.15174835370462872	0.0012127896747883384	-0.00164049749107561	0.13664818768978057	0.1703424808594835	0.7034208920568259	0.37693467952285725	2.0779284442505027E-4	-2.168624088683044E-4	0.0024065569574508038	0.3313925227396403	1.3468450734769892	0.864767765306245	-9.626179964381162E-4	122	2033.6129	3090.2715
538	476	FR449_CP	0	5.73382545032138	0.5097049575192706	0.2375509905651586	0.97075093922741	2.2327939043645832	0.41020639741059245	0.0017854964227329317	-0.0013882699769436594	0.12641734257406378	-0.002317364900319109	-3.022895679141673E-4	0.9467675068571181	3.2309092622057136	0.7597101555333134	0.03253031597422324	0.19483255071942154	0.0013079928632500648	0.4214879103934987	0.002319348523926865	-6.509754714833256E-4	0.2507708247205394	8.656679892836178E-5	-4.856577555125465E-4	-0.0011627733863663317	5.743539239333528E-4	0.12418337316554075	-0.0014929953411718343	6.028749345711851E-4	0.03483220467929422	0.9739058968103756	2.7638904789393957	1.518081565619115	2.0337549538091357	0.2526434292968921	6.87270199400144	-6.30226871505192E-4	0	1107.2872	1812.0225
538	477	FR449_CP	1	5.193156010505428	-4.70635202046378E-5	-6.996408983048846E-5	1.3302541794764398	3.3441000158848317	3.497847650205708E-4	-4.774284077259433E-4	0.5863407657573586	2.469619871577733	8.679120591774649E-4	1.25712647722864E-4	9.169456374481948E-4	1.4471611261827573	8.63348116648265E-4	0.5577499291210793	0.0024122739264427723	0.001593493510918881	0.002677992508460733	0.0010188276875495313	-7.413175186527203E-5	0.28729582110602064	0.0011164282837642723	-0.0011706695176024883	-0.0016055286530689405	-0.0015500556178100699	4.55455442351251E-4	-8.094505385194326E-4	-5.157676847754763E-4	0.013484069380576776	6.676306089402937E-4	-0.0023752504355616243	-0.0011122085085818723	0.0019656652114831367	-3.9146054468925556E-4	1.3459111204327998	0.17293742400155895	1	3127.566	-0.39875177
538	478	FR449_CP	2	4.951422535319712	-2.81373471024286E-4	0.0022200095264945812	-7.594019045392516E-4	3.0898168118776317	0.20308441127288404	0.025864053917481613	7.89096087249316E-4	-0.0015625554151010024	0.0010288317905221918	-0.0011943860479286424	-2.9181898880214265E-4	0.18400861501595542	0.2533162037999828	-0.0016611070451511695	2.2574698921960303	-0.0010582946658019422	-0.0019503586050403172	-0.0017705335702084266	0.1605330812075369	-4.7371085978808563E-4	-0.0019516741283294875	-0.0016652154574358184	2.890167520906953E-4	-9.173319499552929E-4	0.4080370225744929	-0.0011716827681521986	1.8311900566881362E-4	3.150943169347867E-5	-1.851096617797501E-5	-0.0011095921042436915	7.081412522283487E-4	6.333097094045116E-4	1.0311603261066065	0.7523045656390209	7.314444497539664E-4	2	2493.8088	-1089.3706
538	480	FR449_CP	4	4.926560123806819	-0.0012618668018157856	6.052718356332052E-4	1.1171516230758238	2.3583020111293753	1.821841581185676E-4	5.851142664779527E-4	6.060516213970031E-4	0.04349962596179375	-5.150494048397595E-4	7.989376632151179E-4	-0.002507325584010413	1.4431134073606813	-0.0017737837627484568	-5.527991509306739E-4	-3.7034478267619294E-4	0.0010475398716369726	-4.7889602489113855E-4	-0.0010996010824260126	-0.0010367858514490885	-7.816824741456579E-4	-2.6785799211841046E-4	4.2087282465668737E-4	1.90325466223193E-4	-4.013980853476248E-4	0.22192952526502682	-8.478719156555504E-5	8.7866780895809E-4	1.8796432853380825E-4	-8.140460198923301E-4	0.4536724192522048	1.4419804949403732E-4	-0.001812691537418322	-8.173575622892819E-4	7.341210308260909E-4	0.6991738454939761	4	3667.9043	-463.9836
538	481	FR449_CP	5	5.107134389767762	6.088034544788318E-4	-4.925497794444636E-4	1.34188018070134	2.9854628377690293	-3.9092250146113193E-4	-3.4145478330327493E-4	0.001108864469103824	0.045063572443845554	-3.615534099134979E-4	-1.2993359510225835E-5	1.2064210403394831E-4	3.692879934607627E-4	3.649492115384766E-4	1.3451758416268382	0.0010854443306192116	1.056250827551619	5.834041589685143E-4	-0.001523627377425546	-0.0011928514532124226	4.424227746926667E-4	0.371878017766106	0.08211175377989849	5.8915933791081854E-5	-6.585614862237784E-4	0.9869103557733017	-2.1689524911810962E-4	0.0013365094240737482	5.464289407036095E-5	3.677003428859948E-4	0.0014182663598209483	-8.566738532535835E-4	0.0013242635609345397	-3.64936629968026E-4	0.8649809578995256	-8.66901687389692E-4	5	3488.0222	-511.83246
538	483	FR449_CP	7	5.657516867566119	7.045675118333212E-4	0.3585784198871385	-2.1126282828085147E-4	3.239847272466203	0.08611880629982653	7.452511253445476E-4	-4.4357469356237406E-4	7.480763656762396E-4	1.491957457047189E-4	4.710326155623125E-4	0.0016030249268615794	0.7225599020181204	-6.046811280688315E-4	0.24917767932102133	1.7273394545921699	0.4515572953071852	0.00222366125206754	-3.0728728443601516E-4	0.001192802842331763	3.291172460512241E-5	7.634841718559801E-4	-0.0010672358386963998	-0.001303468990659218	-0.003366136455132523	-6.017109065288648E-4	-0.0011391861234944357	-3.444412761451305E-4	0.4680799550508242	6.484231330824039E-4	-6.985111544404838E-4	0.0020678152671518095	-8.659433595918913E-4	0.5537171912557722	1.8731313183273266	0.20436046333709146	7	2625.879	-837793
538	484	FR449_CP	8	5.2076844577563906	-7.615717881959141E-4	-2.3941396634743085E-4	0.0010251156149997495	2.044934031534854	0.05132150483040885	-4.610292565684341E-4	2.57537030811616E-4	4.276886922679676E-5	-0.001722374875052579	-0.0013280522938135537	-0.0011263029797870245	0.3588293238914777	1.0671788196869977E-5	6.66216001956024E-4	-8.217827941418745E-4	-2.4807598004976595E-4	3.928924044018528E-4	0.24344303506362802	-0.0011802552021007232	1.893092952232193	-8.262050950492422E-4	0.20867202055577747	-8.228870168080095E-4	-1.7788364474074188E-4	8.088156819287848E-5	3.3309213111770047E-4	3.335089761248037E-4	5.8922961674005676E-5	0.0011529581349949312	5.966033961719663E-4	4.342899097213695E-4	7.430256075712526E-4	6.107305022444794E-4	0.4387588530566079	7.300930683897876E-4	8	3684.2188	-355.08328
538	488	FR449_CP	12	5.1345922629892735	0.0022126806575198297	-7.313087778415281E-4	1.0717942569827679	0.5868653893774406	-0.0011209519412642432	-4.078979371368634E-4	0.0011310466213436793	-2.6673146841352523E-4	-5.036231069149798E-4	2.0130026671324E-4	-1.631423328647665E-4	3.3783155564372813	1.3750606197246508E-4	0.011933877918806348	1.2143204426128545E-4	-0.0015319702101390905	-5.101867637476714E-4	0.0021304886561250088	-0.0014820755196489732	0.0010537317442938013	0.0013858359864466969	-0.0014543691310082525	0.0019670541188022608	-5.724246116282414E-4	4.1543643149153563E-4	-3.700956977572414E-4	0.0014339518105711971	0.0014978312464437342	9.003837248800058E-4	-8.621477204930112E-4	-0.0013935023363587584	-9.05483779637275E-4	-2.0477846367484523E-4	0.08117106292987224	0.019820489102570265	12	3245.0103	1023.57794
538	489	FR449_CP	13	5.037743489698026	-0.0012815384643945417	2.7522921733869895E-4	0.10367543302575036	2.5098751975742175	0.0460986402665963	2.417722850445427E-4	9.95120517358651E-4	0.005060341219091538	-9.276933893344497E-4	-0.0012213532748907973	-7.874470289714739E-5	2.4750851134506497	2.4817790205221532E-5	0.6977593129411565	6.857197203984422E-4	6.528312449896825E-4	-0.0015438628300752152	0.008198407838108098	-2.529128225255374E-4	7.23622133270461E-4	0.11364441491412053	0.0012470303604267372	0.09378478644614231	-1.7420616239867783E-4	1.922085845581622E-4	6.876359826445056E-4	7.764211248838673E-4	-6.884944218360019E-4	0.20257689852028965	-9.803433209825659E-4	-6.624343511980882E-4	6.707985225910589E-4	1.0215000165029382	1.4725677504082422	4.5116440838453397E-4	13	2880.9683	262498
538	490	FR449_CP	14	4.902815730695635	-0.002527895894136109	0.9469530602972778	3.0459090912951E-4	2.6059474139465526	-0.0014736704186997698	-2.7521852852669326E-4	-0.001737477373003539	0.0011275918543268662	0.0019255072014112374	-3.436233990225095E-4	0.001590667639119669	2.097868194777194	7.569136508818144E-4	0.021853138067587163	2.2080019329851073	0.3976452416132702	1.5129735841195961E-4	0.013269726414218015	3.7433682686703615E-5	0.2622920079011318	-0.0013173880739344042	0.0011137894129833053	0.4865882284579422	4.265697539119894E-4	0.0010449073895070213	0.001245214724133916	6.95316185225352E-4	0.01718450843508189	-0.0011028873075293224	0.22548884471762254	-6.308423282374411E-4	0.06791949875165516	0.7493951362512938	1.8897858645249839	-0.0010093387242641968	14	2390.2893	-851.55304
538	491	FR449_CP	15	7.1454640433305245	8.924178015004173E-4	0.0011241623645278022	0.043621937837791024	1.9908649344417784	0.0020224923082436223	-0.00134511403762011	-0.0010840052268048725	0.0012725042296349105	-3.554547695006861E-4	-7.901761257714062E-4	0.023293486749233122	1.4123097445841828	0.20543750457950247	0.6960302724979401	2.817259048183129E-4	-5.2738716257085E-4	0.0016302171405549039	9.320055457771758E-4	2.1875851052322414E-4	-0.0012240293861319716	-1.9104436937451288E-4	0.0012667023781522415	2.526596287026769E-5	-0.0017169040739150841	0.0940481495338187	-2.7236184905092515E-4	9.568023666205916E-4	6.719360299604991E-4	9.1277703880722E-4	-0.0010748119731752914	2.301576981858377E-4	0.20601536651679148	-6.513765082771418E-4	0.13774995291754213	-5.190643207202053E-4	15	3940.9497	-365.39014
538	496	FR449_CP	20	4.991786444836866	-1.8911325086717784E-4	0.1609607739957081	0.5362772896330736	1.8130804149098803	-0.003115316517184899	-5.620488076793172E-4	-5.442711712595219E-4	6.524239936608315E-4	-0.0018363069590909469	7.562665148805434E-4	5.344162216941094E-4	0.6585888154237445	-0.0010394214327767834	0.9507984138207926	-2.0159349473554265E-4	0.8829481253293548	0.0020836620116485207	-4.2684345407160697E-4	3.5444849134199014E-4	0.0018563269258808775	1.377736809073131E-4	0.0011798805426066058	0.001675594554071771	-2.1718691243480957E-5	-0.0026444860612202825	-0.002861564768136003	2.714394459215051E-4	-3.6685005141174384E-4	7.255939907210592E-4	-0.002368794434036101	-3.5759238407452403E-4	-0.0022850635324399237	-3.3438011300767137E-4	1.7274379820718126	-4.852243562138219E-4	20	3034.895	-200.97008
538	498	FR449_CP	22	4.601004921658391	-2.4273769058261998E-4	1.1403346329733834E-4	-5.409448200259666E-4	1.8995116844051871	-7.206827544513796E-4	0.0010443826964832382	0.0014679268498580089	1.0429401009296237E-4	6.147408634579334E-4	-5.042325472131412E-4	2.5059847905328184E-4	9.86846109020872E-4	-7.91034121536273E-4	0.2884311545909569	0.050676610797448965	0.01368568136866637	9.572448535119857E-4	8.051758569310385E-4	-4.5348366818113983E-4	-0.0014705107331530079	1.2799646457408454E-4	-0.001043784657125338	-4.293916621302636E-4	-9.212443107821237E-4	0.04870794049579893	0.652231182281461	0.0013841406902424882	-6.549411575606463E-4	-4.6513439952946043E-4	-4.069944159804435E-4	-1.468307979819763E-4	3.709796123894789E-4	-3.6597785460826124E-4	0.26532722486338634	-6.43133731418222E-4	22	3963.7957	-973.2366
538	501	FR449_CP	25	5.365502394711011	8.484491943360709E-4	1.8834107837995018	1.184268290075331	0.6969091003859647	0.6537996793575197	0.062390588526330906	-0.001154469396310692	0.0012576941431775976	8.857804366198065E-4	1.0178422841414418E-4	0.23577291924396682	0.2053752132208416	0.6207169609306213	-0.0011532659554556299	-0.0012324604484899582	0.10457226603638932	3.7646441779229726E-5	0.12867295901069767	-4.11761361591372E-4	7.600366468723698E-4	-9.26958371680879E-4	0.17935207176323636	6.483390917456057E-4	1.4886134458554027E-4	1.1130417662642582	0.0021349447289592577	0.0016291962524282912	-7.462853424271291E-4	0.0017364340163044058	-2.555436013663698E-4	3.0016123628204576E-4	-1.8084970811528303E-5	-0.0011451843360116923	0.3346635599516097	0.8018067999522366	25	2296.78	579.39294
538	502	FR449_CP	26	5.2569256697422935	-5.00080722821393E-4	1.885532808136019	1.8865943579595077	1.1592048286851357	6.304961308250945E-4	0.0014302583750442866	-2.3840502906252573E-4	0.5910892399725183	0.0014176199822319147	-7.688935550297603E-4	-9.409947248818858E-4	1.924297505683248	-4.907501357016281E-4	0.3810693526645921	0.11821866820720675	0.10252391714569156	0.007917178413012711	-4.201814233361031E-4	3.980231678627226E-4	0.6270703478861903	0.0010865895100651377	0.001031651513357857	-1.606522988403671E-4	8.205727625578524E-4	1.2042949454329301	8.194936402851631E-4	-7.065828219199378E-4	0.0011438939296572674	0.10507864804187819	0.056736851904858505	-4.691225317677118E-4	-9.128084590892849E-4	0.25575171992925005	0.07267655973833971	-2.029644784646808E-4	26	2402.7139	492.23038
538	504	FR449_CP	28	5.14422025266372	8.188299617999197E-4	0.014201378301030843	0.09232920613982591	2.760833991707017	0.19008680694494942	-0.0014053323844888347	0.014047208384448916	-5.444961144789742E-4	-6.866008076824575E-4	-2.543844846581996E-4	9.614899620941485E-4	0.7292913834039894	-5.447892203922232E-4	-0.0015280515870677036	1.6032251426481474	8.003578656637107E-4	-2.3137856848540805E-4	0.001360542494306052	2.090880265526496E-4	-6.503166954614089E-4	-7.008796638367632E-4	4.931533038973982E-4	-3.3918721360301875E-4	-0.0021533301386632174	0.29707719985712594	0.0011404646247732736	-9.429501021781188E-4	0.0012663213211125397	0.5931529332086801	-6.039395661190366E-4	-9.764186910128151E-5	-8.762884169488928E-4	0.06335294593219662	1.4274351290230853	0.002426517059806721	28	2536.6724	-1046.7599
538	505	FR449_CP	29	5.095737191105704	-0.0014465972321157055	0.10250518061746328	-1.0070136726673163E-4	2.158679698097245	0.34821329439417625	1.7465194761569482E-4	0.2606858838778342	-5.391607715800465E-4	-0.00145723264464288	0.2436809887207106	0.2301916485777266	3.212090581439954	0.0015075018106845276	-6.152585899089912E-4	1.451583405342518E-4	0.6475025700102358	6.820796434436001E-4	0.0014813679373371952	-7.380473843520457E-4	-0.0014261730481622311	3.6971365224303674E-4	0.18929078635190913	3.860156167474319E-4	-7.555372492550984E-4	0.08732666747603268	0.0016762367708874166	-4.6530980079390933E-4	0.19807135118001565	-8.814290444705817E-5	4.879446280698737E-4	-7.825328025264311E-4	1.2712912385753121	0.564491589698619	4.705603707133803	6.266798627203467E-6	29	1925.905	1141.6378
538	507	FR449_CP	31	4.911344027857894	8.83985252822385E-4	4.888001636105835E-4	0.5741636242059548	2.144070488915177	3.6904752113076073E-4	0.0011684331974022766	-7.985675187530984E-4	0.47479797815989644	-3.736606378702357E-4	-2.915516910087877E-4	0.10812208441735978	0.7946812294785353	0.020820925274596856	0.8283241818881276	0.0025202986917804526	1.18471539241601	-8.550928448866729E-4	-0.0014457197138300244	6.080750513905681E-4	0.02568732525259903	0.0010834753030954135	0.0021442346006881846	0.00277066704536912	4.498426975232629E-4	7.961784867989177E-4	-0.0015880654901740654	-1.919750431478763E-4	6.811445634468555E-4	0.09010676589686017	1.0585631811412955E-4	4.5232631588847577E-4	-9.347422510133396E-4	6.17616727575818E-4	0.7460383429261965	0.0015726228699386381	31	3311.9524	-303.60806
538	509	FR449_CP	33	4.713150596293063	8.78484659642305E-4	0.07659886595888622	0.4770374911547275	1.5743575019940181	3.412902947183394E-4	-1.9015063804989382E-5	-0.0010347646904288054	6.0504024076222375E-5	-2.2540687316589169E-4	4.882991033087113E-4	0.13998063125352314	0.1328102521057957	-4.706202314907706E-4	1.6812988612434097	0.0016408103125143418	0.001640687400510865	0.0017742270509043551	6.702934623984568E-4	0.001193366350950537	0.0010866386547362928	-0.0017278472649070607	8.520732845183686E-4	-0.0015083617569135051	9.372306164318665E-4	-0.001237235460496484	4.067908644797998E-4	5.654367076445999E-4	-4.7920076520268333E-4	-0.001058405890763514	-4.987281111187076E-4	9.170510283538224E-5	0.001337314775806178	8.629139571542088E-4	0.0656094622140772	3.273688822706947E-4	33	3965.2764	-209.9096
538	512	FR449_CP	36	4.9806712712289976	-7.490451224076299E-4	0.0013013546993861566	1.9793054987992363E-4	1.5903705390796194	0.25819101180722276	0.0020026664453880808	-7.871800878359094E-4	-7.685587472592974E-4	-1.33351248401182E-5	-5.900191235583375E-4	0.002797744838791446	0.060281072913690927	-0.0027623592849643167	0.9127303256102312	1.5270354181759251	0.9388223813791299	3.3987510481600294E-4	0.0016122014831295068	-8.648095986798654E-4	-2.0021402794474213E-4	-2.749684633026013E-4	-8.783342458796798E-4	6.706379101927661E-4	0.0011724345422452404	5.270011816692426E-5	-0.0012215739637030244	2.8975395007809504E-4	-4.64990011745818E-4	0.8222306360506721	0.26650282831458083	0.0010096128544202151	-0.0018163719327066788	-2.605434117581074E-4	0.0015932188194073623	-3.784373549386468E-5	36	2857.5796	-1105.9854
538	513	FR449_CP	37	5.492438707431495	-5.511698340721843E-4	3.984877429373841E-4	4.677018591396556E-5	0.9186469916583052	7.717069732270821E-4	-8.049085971130188E-4	2.1302458796127198E-4	2.4442949602622254E-4	-5.114929895497016E-4	6.850434286546495E-5	2.375701936866204E-4	1.5843880908646066	0.0010538598770610849	1.6112542387667206	-8.984768334795775E-4	0.003309863722863299	-6.666409607714576E-4	9.487183361330967E-4	4.7536052852279235E-5	-3.5568848763850537E-4	1.7379093471433853	0.0016750249343674166	7.505589585774995E-4	-1.9124063698205458E-4	1.0113257116787891E-4	-4.804515950142587E-4	-0.0011751806722734117	2.079051307424224E-4	4.4599550751317496E-4	-0.001100327809698894	-9.83346043078468E-4	2.817450270593952E-4	-7.551549180270208E-4	1.4516683316379457	-1.4274197938146833E-4	37	3238.667	-73.651665
538	516	FR449_CP	40	5.1050221180136575	-4.106789241278196E-4	6.205132247275347E-4	0.001366400804467582	1.2492643226085463	-3.630085498992273E-5	-1.8758204379929535E-4	4.145639095103873E-4	0.37698583778064426	-5.635160990875153E-4	-1.2598919054756583E-4	0.0014695194817784187	0.012291479552115485	-8.85898245158207E-4	0.5815218002632253	1.650877400442391	0.3732511745496017	-6.750808010656697E-4	-0.0014454149728003027	-6.693000496074528E-4	0.543087406480852	1.355993991776673E-4	-0.0019770256175189543	-5.879724043317784E-4	1.465824314717039E-4	0.2227285677954951	1.4775381922113698E-4	-0.001358116782717545	8.732378261065177E-4	5.410206958129842E-4	0.5909061491438542	3.1546222722560814E-4	7.626545893432945E-4	0.41982587621434675	2.064295737501773	-3.6709612171431084E-5	40	2608.423	-1094.0564
538	519	FR449_CP	43	4.9494051499803025	-7.912669902651518E-4	1.587389537917564E-5	0.8119966052570278	0.9056974653999518	8.78988851101334E-4	-0.0015939107450989893	0.024248726953009354	-4.679321517807034E-4	0.001216559610866151	8.412882526755469E-4	0.216995918544086	0.09393160119030683	-2.870938545568188E-4	8.06810576706824E-4	-0.0022137262882568278	0.23812662592728914	-4.311902948703003E-5	4.518895545496501E-4	-6.097093461095383E-4	5.872763678973698E-4	-2.92286343108416E-4	-4.055403862568382E-4	1.5480407968702573E-4	2.4585870100631956E-4	-3.395905029315502E-5	-0.0017342273542407677	-4.3736554637727816E-4	-9.663629433065824E-5	-0.0011693560766354565	0.3993601115738423	2.3159681813057152E-4	-9.71298858965224E-4	6.99139257333955E-4	3.9715203697103247E-4	0.0014356505078048994	43	3905.568	-945.84045
538	520	FR449_CP	44	5.083574686579694	-8.611111410909042E-4	4.2358847365834667E-4	0.5753226151936602	1.9979122002728344	3.843199069235389E-4	-2.0528257161940162E-4	-0.0016810299260552484	3.322969280015443E-4	-9.645082568306303E-4	2.7689108648911505E-4	1.3899283917903158E-4	0.9205363961548466	0.8091110472872675	6.250315157568132E-4	0.002075833562580972	0.1715692461323471	-0.001484440237674245	-4.750172692439229E-4	0.0013806004669500035	-6.092971870613735E-4	-8.76394690470418E-5	8.851174141201183E-5	-4.5191393009961323E-4	0.14781957458434108	1.486361488444227E-4	0.001034671839575769	-1.1572382794580267E-4	0.002310724714489931	3.511608332261582E-4	-5.606942044354967E-4	-8.953115250734576E-4	-1.7268638004036806E-4	2.2152979306256631E-4	-5.9121272998892235E-5	0.8354314100345475	44	3889.352	-493.00504
538	521	FR449_CP	45	5.726512929803695	3.6502625862067887E-4	0.0013051675776059224	3.840496340079986E-4	2.1108477069384315	6.836399391197794E-4	-7.242278309719989E-4	0.01686199867218137	1.0331880255321146	-6.751942324330826E-4	-0.0011996394720210084	-0.0013357971494940334	1.6088494823262676	8.376418058558204E-4	0.564914861363587	2.2860417926867087	-5.214803851076068E-4	-0.001287915029770031	8.208990556301562E-4	1.8713686050113234E-4	0.3433772741708675	-0.0013901757432504922	-7.968602383056643E-4	-8.055923835333478E-4	-0.0017154809648406194	-7.986007751628791E-4	9.304082041943117E-4	7.48874830581107E-4	0.004927186103054578	1.7180044679973365	0.23383061928363144	0.0018655205029100715	0.022712614368410943	-9.220248614039625E-4	1.854685051777032	0.6662415746512217	45	2245.3652	-924.7103
538	526	FR449_CP	50	5.273555785861676	0.18731577449200637	-2.0373969186382462E-4	0.21878327986324125	2.020037884220331	0.8191481545225381	-5.098096893228548E-4	0.5696526317015279	0.37155743323730145	-8.534868192169127E-4	0.196703175603479	0.6752641810421075	1.5318613680030462	-0.0013445593560126184	1.0043228283434196	1.4964745006035055E-4	1.0082142787355868	0.002089343473843842	-9.245091206965918E-4	-0.0012628803462465465	-4.541209100115583E-4	3.280856951834543E-4	8.50028816172319E-4	0.001040886144628303	0.0019170563264824226	2.7816734860154776E-4	9.012357938272096E-4	-3.266128060064736E-4	-4.4456193993299727E-4	2.644382441939626E-4	-5.057359803560629E-4	2.9248537688167955E-4	2.499824732634086E-4	-6.281043977959092E-4	0.6737385116359064	0.07442282784604652	50	3355.4949	-97.43882
538	527	FR449_CP	51	5.615507794151861	-0.0010240670857824658	0.0014481305893848107	0.002146459996853608	2.3156471520398485	4.137615631900931E-4	-3.932713973646167E-4	0.0021279904713139425	-7.789263587376275E-4	-1.3117898428700495E-4	1.6979123570789294E-5	-9.376939030875155E-4	2.3441941887076827	-0.0015093124420233596	4.1905672239350673E-4	1.721358983804989	6.893732914674481E-4	0.0014965039105353315	0.2679356190762527	0.10149838355962373	4.8305702225956616E-4	-3.695327674330517E-4	7.73549585463283E-4	-9.336186711828287E-5	-1.399773067764873E-4	0.0013438483907088656	6.561040912099786E-4	4.275168535740465E-4	4.562664119899819E-4	1.6958606512202161	-0.0018704783040080432	-6.46958384381472E-4	0.004634912108443094	-0.001530931790013402	1.383644944608704	-0.0010932645239151637	51	2358.9922	-880.05304
538	528	FR449_CP	52	5.161917988141399	-0.0011001275378690336	-7.496298546659328E-4	0.6360847960384877	1.9301500665043694	0.2773996598428438	8.643493906833044E-4	-0.0022701914491325293	0.7494842975580012	3.8938621689513247E-4	0.7824382321651887	0.0019498335881121167	3.0102859303004665	0.002043816713733218	1.2956596450344033	0.0012006631911752215	0.001130539625589921	7.335017303510618E-7	-7.856142950926876E-4	0.12919896661293243	0.588442031551839	-6.907220756145799E-5	8.338784191444006E-4	-6.489494558870557E-5	-0.001265860493292755	-0.002265826929601544	2.2717460259037082E-4	5.315310214010059E-4	-1.0068558223403564E-4	-0.0013512725925464853	0.48775459406415195	0.0010194740652300438	6.743888033322225E-4	-1.1216224678694095E-4	0.207201040899491	-2.2312460771147628E-4	52	3284.5017	649053
538	529	FR449_CP	53	4.817014773326151	-6.302526820560196E-4	0.002255196316352912	-4.803702450022303E-4	0.1391351016553479	-0.0017076155321221385	5.14833873533427E-4	-0.001461970130002196	-5.329606054791246E-4	0.009345228545087578	-1.7846066227890657E-4	2.895035642529538E-4	3.1563893443987436	-5.742844637323184E-4	1.5219402243908149	-0.001434153303505993	0.004827385272913325	1.928892623518223E-4	0.0014616899136362625	-7.063883660441412E-4	-9.187632361798476E-4	2.8169254650055564E-4	0.0016846285315047446	0.26742768802414285	-2.4233262204271229E-4	0.05271682083254774	-0.0015533226746093048	-8.707027292826999E-4	0.0026223162421839218	-0.0011792623662130568	0.412308755319695	0.00549809546853278	0.9392523644280761	1.3128632443286814	3.398810071169384	2.8216578374037356E-4	53	2110.5303	1020.58984
538	536	FR449_CP	60	4.91713358766417	-0.00131414259836185	-0.0017187731472517037	0.15100746153907124	2.320481484245136	0.4184751830450004	8.847751488870482E-4	-0.0015284102476296596	0.001524472309366116	0.021757960157574623	4.215378364732792E-5	-2.2270805484791794E-4	1.4702587916859071	5.583507645543741E-4	-7.175429660182486E-4	1.77883521265619	0.0010854397338677386	2.689425606443582E-4	-4.4265070855577205E-4	-2.775253586778534E-4	9.437258971715546E-4	0.0015124830326169027	-1.111898723085001E-5	0.7901120250217784	-0.0010524907698041628	1.6441714220498212E-4	-1.3433297306628404E-4	-9.206714927932574E-4	0.36425805050833104	1.8815993826159103	0.5198782409456612	9.209193600072098E-4	-0.0012619623738514554	0.6528203934158591	2.113626065174225	-2.1911008647744715E-4	60	2182.6873	-1092.3257
538	539	FR449_CP	63	5.283623739797231	1.1270363228060759E-4	2.944298338901279E-4	1.8052233145707438E-5	1.419460512229774	0.0013373915148983037	7.194598739627659E-4	0.3081778700431135	-0.0010328548191264938	-9.184155155774719E-4	-6.887557962962077E-4	0.5122676925824421	0.3814812668197883	0.15828483398738252	2.539412033776301E-4	-5.320364058238496E-4	-2.9370678163620826E-4	0.001484860357872662	-0.0012099116245703617	-0.0013924502204287466	5.529751640345849E-4	-0.0010305244854750125	0.00117316948347584	-6.856421754359568E-4	-3.6128327804198945E-4	-8.091458170211809E-5	0.0015286420345514292	-0.0022721368619317106	1.7798712627042972E-4	0.0023277744443375658	-2.2155961232158663E-4	-7.389243061265706E-4	3.383653524746524E-4	8.171789610777551E-4	0.037686939068808906	0.8594513790612521	63	3967.2073	-637.3629
538	541	FR449_CP	65	7.184995260396116	-2.937386096115479E-4	3.326353054792548E-4	6.369949554495667E-4	1.1785035784339717	0.30000426850051753	6.298893022564702E-4	0.618538265234371	5.229562073619739	-3.948941259589337E-4	-0.0016892362485002748	-2.5883035897659296E-4	2.3109603998986854	-6.91909594128126E-4	0.8448800814336618	2.499406247263454	-2.2180421065419372E-4	9.074831596362722E-5	0.001955829008017264	-1.3652194359635864E-4	-2.0753913178038534E-4	5.2533049625095884	-5.304118569407261E-4	3.3306772198647394E-5	-4.646812546215519E-4	8.142417863061196E-4	-8.216861299851062E-4	1.3444231847102193E-4	0.7464581758157284	0.15962014424926882	0.09808168297239828	2.2190587886291297E-4	1.3840023760876348E-4	1.3500964789755168	1.2220213099333002	2.756287231971182	65	2540.2468	685.90955
538	543	FR449_CP	67	4.972059210132981	0.0013172328781843737	-2.3522573479521603E-4	2.4999521584125446E-4	2.2501026483398014	0.0011890717970777086	3.4358109716929033E-4	-5.436743786890811E-4	0.0029953655756540785	-5.067299828247889E-4	0.0016119117206078045	6.380307830342947E-4	1.8781193209257347	1.8112078290500263E-4	0.4872650004141227	0.00196688529157175	0.386857288910432	4.373369578973135E-4	7.53544665439164E-4	7.196185675400982E-4	-4.935442834794104E-4	1.5835384031526436E-4	0.2065571671947144	2.653837461343758E-4	0.307187839553817	0.002001622012540282	-3.4683070637670925E-4	0.0012913732839030711	0.0018763745923089656	-0.0010836854170265407	-6.633850344778165E-4	-5.6562937145809324E-5	-0.0016705496955105627	8.335711409193203E-6	0.7937525518068257	-0.00252240738017856	67	3352.4038	64.006454
538	544	FR449_CP	68	4.957322936239452	0.0012253083623534043	-8.244673496924131E-4	0.07418651628088456	1.5296464460572172	7.103769798159398E-4	-8.406230338287584E-6	0.19315181055850641	0.0012301026586481283	-2.0885460654117204E-4	2.677651366950846E-4	-1.7483851198854325E-4	-1.9824395726625947E-4	-2.813018195291749E-4	-5.981442097806268E-5	-0.0015637529498186986	0.0012244118747672499	5.540156494637518E-4	-6.549817087436987E-4	0.25004691289348574	0.002401432702107462	1.9558835761897514E-4	2.6507894868888523E-4	7.098224059694474E-4	0.001986007322827589	7.488133410250575E-4	5.175905846347111E-4	-5.852149694453758E-7	0.04821192097387965	8.276409167952694E-4	-9.082543842078253E-4	-1.2454206993667088E-4	-8.261972739607233E-4	-9.25590217861117E-4	3.853743750323141E-5	0.0010968461476843479	68	4014.07	-924.6034
538	545	FR449_CP	69	5.125828876896349	3.156447811111415E-4	4.804041340679022E-4	1.8758501817722142	2.1551969517694918	-8.24003718039297E-4	9.93595290325686E-4	1.916926197283551E-4	0.48772729331148346	0.23650124832310052	0.0012068688688628797	0.0010969081159991456	0.4796033141916954	2.827598239695775E-4	0.5405978658613896	0.0021136360331852175	1.0402168163918744	3.734777353994005E-4	-0.0014524079345197961	-2.4739661592495106E-4	8.587983619073037E-4	-0.001318120545641465	6.378995514181492E-4	0.0014808432091792398	0.001960781161218883	0.0016599792857843834	8.502670171923511E-4	0.0014848173599305084	-9.693666755175531E-4	0.8882492780801852	-0.0012400820995313833	0.0010340530338144864	-9.062028104032643E-4	-7.164619824333923E-4	5.979747627242052E-4	-0.0011897662753043213	69	3422.4402	-830.9678
538	546	FR449_CP	70	5.218178610802033	5.0584044580181E-4	6.483916327976632E-4	0.8786931404175458	2.967534794728571	0.027494113615789746	1.6475142057789094E-4	-0.0019205868562364482	0.01274370032124798	4.2624762003593176E-4	0.0484210083832002	-1.0268509342220111E-4	1.1471374192529211	-2.646512528812957E-4	1.4366264471147776	0.0010144027088616772	0.1590957631328944	-0.002656192773343945	-2.3619925282067597E-4	7.741566032166408E-4	1.4189846130291985	4.485964660799791E-4	-2.1590057254093831E-4	-7.64363387958454E-4	-4.5720792504853403E-4	-3.632884720637125E-4	4.4097152346172293E-4	-3.328376721950126E-4	-3.00429997655852E-4	0.943147965535274	0.0017016557045359314	0.3218692074045316	0.0011119922479804099	3.139473578914949E-4	1.162419362725952	0.48215234961321696	70	3169.5222	11.210615
538	547	FR449_CP	71	4.984289456609094	2.7214290741043387E-5	6.229889590292377E-4	1.1335402030953405	2.1919171220736238	0.505192082608368	0.0016739041968776636	2.8416287715257743E-4	-2.307946936994613E-4	0.001012073179664108	0.0012771663904921156	2.3195468505568675E-4	0.05891535803734076	4.4138726387016954E-4	0.6689713476970732	-0.001742785558326835	0.5446681218404964	0.0014789049988307463	0.0021657879486486065	0.19677623898635274	-0.0010310159833636311	4.3463485706546573E-4	-5.903614887717242E-4	-1.920594603413875E-4	7.287293563422425E-4	0.03234930847098365	-5.100301912838251E-4	2.1804205968882693E-5	-9.83923167548038E-4	-0.0015360909276994979	0.36974524214095295	9.561208663192839E-4	0.24339196054685716	9.756936486187775E-4	1.6545573595379999	0.5103776722043137	71	3246.6604	-635.4291
538	551	FR449_CP	75	5.024140754311337	5.258112889970828E-4	0.3981529736044523	-0.0010193037055964132	1.4750117504783946	-3.872813369908507E-4	7.687368398543992E-4	3.28866974485365	0.11327879561358033	0.0018681569898066667	4.236182047265047E-4	-2.898019326245412E-4	-7.637673369846677E-5	-0.0014525385252027957	-0.0010900077991638844	0.5408607545467213	-1.1386120088854137E-4	0.0019906309462816713	-7.92258238650847E-4	0.0014631883566303444	-0.0018893858334524203	-6.740274068755625E-4	9.88437526812096E-4	-0.0012031458854324893	0.001305888837536189	0.29848019003090986	0.002060208040506615	-1.7062699728895972E-4	-1.1777501958350064E-4	0.001563476344330546	2.3124422890999022E-4	4.945288935210271E-4	3.4372134255191745E-4	0.9921708825621869	1.3510623900592071	-0.0019422135813412674	75	2990.5293	-190.51624
538	552	FR449_CP	76	6.353356845410441	-4.7245572047152005E-4	0.9339460088018859	0.6319653784879796	3.760943197303074	3.350957987184365	-1.2469184780445713E-4	2.0344558661360157	0.2982746862382483	0.08734400586631826	1.7979120363540355	2.791609971302701	6.788217211263521	-8.348980928178322E-5	1.5507864803618874	0.6163918792824604	0.8365956181368337	2.541251863194401E-4	-1.1851347376069366E-4	0.0013653339366466418	-0.0018617671130203939	-0.0022454564539021392	0.00179624582158894	1.9702576070079672E-5	3.2188851760094886E-4	0.22956205189160697	-0.0018274891378555723	2.1999257819111645E-4	0.041693694406964334	-0.001450871425098194	-3.5556148895109793E-4	-0.0012367634532241079	2.5291520455341467E-4	6.981276099890712E-5	0.10543823979746407	8.854129795336855E-4	76	3172.4573	1090.8583
538	554	FR449_CP	78	5.519084290240096	-0.0014221715088033884	0.009744156179331357	1.287967315885068	0.3090898152561448	-0.0017356256404561462	3.0985529561711574E-4	-2.1053205514316007E-4	0.2684014239974056	6.544722808557505E-4	-0.0015371280081390958	-4.187473368343464E-6	0.8539270417605803	9.438542988298774E-4	0.23458345014197665	-2.97909846232723E-4	0.4545315897178881	0.0017886582262464825	-9.416846162929128E-4	0.0018674632674398528	-8.107826744090152E-4	0.9488248588172912	5.393211473991473E-4	-3.1417587474079464E-4	-6.326599879863749E-4	0.3270079452318635	0.001539066541822968	0.0017719979703859283	-0.0011307923465995007	0.17614051495934666	4.227999473523057E-5	6.28406331217719E-4	-7.380816494931595E-4	0.0017996518165477782	0.02409420533091337	6.364673502846029E-4	78	3693.9097	-655.3466
538	555	FR449_CP	79	5.186251967039657	-6.843695205724662E-4	-0.0016309569873755817	0.8139075585197165	2.4211847399278064	-9.867193261432464E-5	-3.383061371282734E-4	0.08986961810715022	0.34153716255658456	0.570233322150309	0.001305012798607971	5.379959957095505E-4	1.5696423436707285	-0.0010391488872605248	0.16884037703846158	-6.320340527774108E-4	0.11594045202121528	3.8574312908611725E-4	7.444385052336466E-5	-8.235917356423567E-4	0.0010297005401985573	-0.001301833385582643	9.29822226565674E-4	-3.6264455488814766E-4	0.0010771734438874468	1.1824447797348955E-4	0.0010387170556276184	-8.009159963062218E-4	-0.0020319414137353504	8.601434794770197E-4	-1.3861055853917731E-4	-5.133481001859504E-5	-3.068671797345055E-4	-0.0016548760964812475	2.0799923073577204	-3.222985733982265E-4	79	2854.8777	-54.298424
538	556	FR449_CP	80	5.076919582589792	-2.6031752736076225E-4	-6.260900350893826E-4	0.3697371695027809	2.8949688123709314	-0.0010502737482383179	4.792897224868028E-4	0.0020846154543218633	0.002770777971719808	-3.8563715500822894E-4	-0.001018716254321218	1.4673017945065055E-4	0.26519030642892333	-3.736628351213476E-4	0.24744966913332916	2.2668204643332883	0.011671254304844522	7.680035663169651E-4	0.002071906896241116	0.2941545557682582	-6.578835070520746E-4	-1.2178696056040879E-4	0.0017662266766664365	-0.002091905085212248	-3.671087617691683E-4	-6.385159357581636E-4	9.649516814189716E-5	-1.732703491225156E-4	-2.6975681470098084E-4	1.6626581056661616	-4.609406345394766E-4	-0.0015812098277760075	-9.95743823751647E-4	0.14325751255321859	4.965842457473542E-4	0.001397146218843807	80	2538.9114	-1316.7832
538	557	FR449_CP	81	5.855651975878625	-7.40804120181641E-4	4.897965418207359E-4	0.5223564167696788	2.151588817356772	-1.0305315330132535E-4	5.901343900007007E-4	0.0013465981846474172	-5.607320907773375E-4	3.172318238279739E-4	-0.0011213516285017704	-0.0013184297261177593	0.7809252171981892	-2.8592979418889865E-4	0.014142375627921313	1.3318904516751442	0.0013465334150856141	-4.667254569625222E-4	2.828434908846695E-4	-7.992012846146195E-4	0.30658137957524034	0.002150143149279771	-9.98415544362426E-4	0.4042257993907802	0.0010044762709041498	0.0936354772260127	9.057708004275533E-4	9.645045453749203E-4	0.005250215252066126	0.8977150401760555	0.19610714645779753	6.701614345691448E-4	-0.0014364540610838747	-2.3897629742940121E-4	-1.4793410833844922E-5	0.41740570975669716	81	3012.5454	-1127.8156
538	560	FR449_CP	84	5.395824148090905	-0.0015957283729716707	-2.9882930529717715E-4	0.08281481865549226	2.1592837738504786	0.46459400375366583	-1.250042093631268E-5	0.002375521223528001	0.0013151297891459135	-2.864652111643315E-4	-6.993304242791953E-5	0.28994388177940755	1.9530342715038234	3.977674996867694E-5	0.3300189281550052	2.3780045850725946E-4	0.3040841476947938	6.943602839302415E-4	9.691775943701143E-4	0.02598801375768408	0.6948744188505357	-8.778935852589573E-4	5.993488786677184E-4	8.734798089682144E-4	-1.545436497923752E-4	-0.0019663806184690782	0.005368063894746447	-0.0016315714107140538	-0.00198374154253057	0.0012238597927127595	-6.082145289593452E-4	0.0010956130381599154	-7.028377888511929E-4	-0.0013920478199247787	1.3510474847896004	1.0205651212893025E-4	84	3109.1768	81.8062
538	563	FR449_CP	87	5.339380764804294	-1.7826446083539645E-4	-0.0011348944272935376	0.23023660970609683	2.3775223562844676	-0.0014699328045947907	-0.00156595757879445	-0.0015848642334302724	0.26422828650472857	-8.373998712161027E-4	8.39613980972784E-4	0.0017644636084287707	1.7411815344917603	-7.396587135619393E-4	0.13134102786183777	3.345268657371582E-4	-1.7785249896691815E-4	2.819393856800743E-4	-0.0010948482889212555	-7.734281501896754E-5	-3.265812689629187E-5	6.36464776111359E-4	9.840857696158025E-4	-6.258722037285374E-4	0.0010050935764632962	7.553293316202608E-4	0.001840864089013604	0.0012871502822475974	9.300314249088669E-4	0.0014120474563967039	6.754551792559913E-4	0.0021186874230834036	-0.001369769282541936	6.492390462280571E-4	0.0012923486883445324	0.0011765611308627506	87	3756.524	-239.90756
538	571	FR449_CP	95	4.797442870018038	0.025457374199764862	0.6645433363578154	0.5675028530500458	1.9675485287016539	0.2588897000562329	-0.0010763322954103222	0.16382072000933606	0.4847152552875788	-6.501655322766357E-4	-0.0011112314350446926	-7.876319396573638E-4	0.9071408553138752	0.35117037515675303	-2.970045177964954E-5	-0.0013155719173009823	7.023491512685072E-4	6.169600347199702E-5	-0.001046279860256306	-8.483518607654228E-4	2.0443643093638306E-5	-5.944634002513486E-4	-1.0702414816599634E-5	3.8501329592481376E-5	8.814209737586897E-4	-5.391254120800152E-4	-4.948607790715039E-4	2.0696139502433484E-6	-2.2487207482553865E-4	4.732509914874445E-5	-5.746333908898163E-4	-2.1905785229752876E-4	0.0011770872911121208	-8.386879747401601E-4	-4.312597264525146E-4	-0.0011618220981325477	95	3637.3188	-454.95718
538	572	FR449_CP	96	4.541612688245189	7.554151263515935E-4	1.9547105845930195E-4	1.0379379939151805	2.1968850130402933	0.0012436875841874274	5.188764149788328E-4	-4.999801577725544E-4	0.3930143175974316	8.671307551979944E-4	-0.0013790817926304841	-4.6824078096483824E-4	1.300972342671235	0.2674004853921432	0.5758737391215549	0.001063938330596922	0.11376371051590084	9.042149090752444E-4	-0.0016010587698779236	-7.867174239548982E-4	-5.781738889036891E-4	-0.0013126013934182691	-7.143241453776726E-4	0.0012006879971789442	0.03999290013318166	0.40945912823759806	-3.8265064415301826E-4	-9.20465141190874E-4	-5.718475541611447E-6	-2.4022267241530112E-4	-3.8581236522470164E-4	-2.5573935863084254E-5	-4.744573138302436E-4	-1.435084047910045E-4	0.5894642435689955	0.1458246900413295	96	3428.238	-222.25806
538	574	FR449_CP	98	4.889735588844898	1.8027850462558505E-4	-3.1046795856424044E-4	0.40742952071340655	1.3932285867623297	-0.0011365774631771398	-1.8078442001835478E-4	-6.438243096431572E-4	0.14864299779797083	-0.0010538301470824896	-0.0013705034164463547	-0.0010902490087000617	0.5418195797351337	-1.3909192160121793E-4	0.7578311482072363	-4.729578195155981E-6	0.3252081178811817	-3.434461021104699E-4	-4.6048314393814735E-4	-4.20609999687818E-4	-3.936739558146412E-4	-6.15220579962106E-4	0.42765633107946915	0.0012902686172498012	3.1799295014226013E-4	-2.5471247819991563E-4	7.7091920040868E-4	0.0028974741282858357	-1.6267803339342532E-4	-7.55930521809653E-4	-1.5895033622356655E-4	0.0010834930622454564	0.001450984085633745	0.9622934305155849	1.471485586539659	0.0011256038280555941	98	2940.9558	-454.72
538	575	FR449_CP	99	4.695941506871711	-2.024523371748197E-5	0.039680652699051584	0.0016679756059701776	1.2507348132519285	-0.001229482460480579	-0.002032185509087683	-5.37116548090987E-4	0.5774653502528238	-0.0020005828066846673	-2.1702926906464146E-4	0.01349324766089349	0.5560874381024044	5.665041726889258E-4	0.12457480504037313	-5.748831322216155E-5	0.0011228579931116913	-5.338165208328509E-4	3.387374188397947E-4	-2.5695634330038332E-5	0.0010602934154842448	-0.0015528428600432996	0.0021488318730863154	0.0010752484465098942	-4.1268847787258485E-4	5.692171455923275E-4	-4.5861888802025563E-4	0.001215224891868838	-9.092219642818278E-4	-7.592758375002612E-5	2.506524193048928E-4	-0.001683774943200138	8.991756681801054E-4	-5.1990797634085675E-5	0.8437380490332774	-2.546244823612623E-4	99	3431.2354	-597.95386
538	576	FR449_CP	100	5.185081391457926	-0.00179008251623144	2.1214585554138173E-4	0.016820901137622774	1.798413456805726	0.813528913456178	-1.246403591598027E-4	0.0022652129828371306	0.01502316706866372	8.974398606866532E-4	-0.0017671701891917404	6.148788455889632E-4	0.8176080997510852	0.0016716370997513703	1.2557809318046565E-4	0.03815125918023423	0.0017526960717957703	0.0016408550333039094	7.627938327028243E-4	0.0012051983951337133	4.441519812614051E-4	5.721389315840965E-4	-9.451007361802332E-4	3.989256702298031E-4	-0.0016929119783267834	3.0109846663792104E-4	-8.054382857406607E-5	-0.0012060967609260113	0.15578005641637319	-7.940081486871273E-5	0.02013590161800707	9.404858770653611E-4	4.4475455331439225E-4	-1.1981876476791832E-4	0.03894274526697435	2.0355652807939524E-4	100	3778.5232	-452.8416
538	577	FR449_CP	101	4.780049236187108	0.31185892760402106	-7.987505495366719E-4	-6.028555046537729E-4	1.7976483492846411	0.7402961591411459	0.0012383220161865565	0.7140315042596871	-4.705677769513135E-4	0.002594192690778619	-0.0017121459467335102	-2.721744397986669E-4	1.367484059712561	1.3875630713384635E-4	-0.003093998987319528	6.945057082613787E-4	-3.477357926856324E-4	-7.194404717300483E-4	-3.8240690287800436E-4	0.0014555507436935192	0.1170631430255533	-0.0013255837951637926	-2.0024431247176038E-4	-0.0015842227174191863	-3.5631389523480033E-4	-1.1477055702518482E-4	-2.189492287810548E-4	4.0572775827484465E-4	3.08323633817194E-4	-0.0014204668207007604	3.6469776388164325E-4	-9.370218642944175E-4	-6.560066143127886E-4	-4.7558386744148796E-4	0.14868721178738745	-0.001124571011467461	101	3688.5867	-68.79002
538	580	FR449_CP	104	4.878682655306967	3.122966076658525E-5	0.0011672819397773803	0.6920103948047592	1.390707482384961	-0.001474604141805968	5.168701249871023E-4	0.1353211835509975	3.0088195505877793	-0.0012964634324108717	0.26401020276585724	0.22523975537789315	1.5393419158281192	3.818053891466924E-4	0.9838508534819128	-0.0021201101257385577	0.43844379593896715	-0.0011481523598286087	-2.9850478820830388E-5	1.7271426554285623E-4	-7.320470832561471E-4	5.461170911533143E-4	2.299390469980811E-4	0.29547130532897825	0.0015800279920215082	0.0019171029942285538	4.0556933935243487E-4	-8.271083200016646E-4	0.4596896512400422	2.972518797846716E-4	0.04078713972408525	1.0621895176448061E-4	0.0019390801417922916	3.612134921972043E-4	0.001394264325857026	-9.889415685167163E-4	104	3000.3364	192.22507
538	582	FR449_CP	106	4.577351922318593	0.2769398815777075	0.09814472710760556	-4.564343826661435E-4	1.4090108992990014	3.709996255660083E-4	-7.140946679641182E-6	6.024920853454868E-4	0.002299043967450569	8.978453698849483E-4	0.001615099742770441	0.04869084232110542	1.4369916164547427	1.1448943882896612E-4	0.0017193721453148494	-6.661617247911112E-4	-3.692720587702712E-5	-6.230841857873791E-4	-0.0013763417766404057	7.256500077764247E-4	2.059920873793285E-4	-3.4807770134002037E-4	0.008856943680481552	-0.0010400209624643146	4.305977033725511E-4	-1.6210750438727377E-5	4.032774300799317E-4	-3.524370001709211E-4	0.0010888974294041183	-9.353977087110368E-4	0.02001597739907427	0.0010977240832884395	5.437463499083759E-4	1.751533290765214E-5	2.0889395411519613	0.4983653097425292	106	2463.9216	305.9518
538	585	FR449_CP	109	4.992418712778604	-1.0162971633961047E-4	0.14052142531538717	5.730734590508117E-4	1.8019810191081442	6.954601408305469E-4	7.072916695607996E-4	2.4933230095976867E-4	-6.773481033580231E-4	-0.0012429512983689955	0.0010713671954910922	0.0021376301087980202	1.742721573030989	-5.017076219459735E-4	0.2838599376584111	0.6709618480041418	-0.0021456365098599535	7.984058413620646E-4	0.0010435185199049555	0.40567402774776645	0.6679733698575742	1.0727970999722056	7.933736801321067E-4	7.713412758921863E-4	2.7556645175033645E-4	0.9643860784092118	-4.665163900958992E-5	-1.4522258669002723E-4	1.0015301807350738	-0.0011623452162874248	-7.860058888797456E-4	-0.0010785800911155582	-7.814660386353561E-4	-5.538413916828436E-4	1.4701258589486794	0.9235904623686718	109	3226.5674	280.2813
538	587	FR449_CP	111	4.997611091370558	3.6248759662207633E-4	1.955721073802028	0.012691848473660823	1.7786802160162547	0.2870869148649309	-0.0014822767621463276	0.0020053125634859285	0.08853675270839792	-9.018885624958293E-5	-3.623576899663142E-4	0.2775817189907113	9.149966465404276E-4	-1.6455768593510366E-4	0.5763449581338405	2.089845441171871	-2.0194853826566676E-4	-0.001144984344541522	-6.465244705870521E-4	-2.6107244571508956E-4	0.0028481065831853824	-1.5506836658312964E-4	0.023039710591517683	9.065377692427812E-4	-7.73247316707336E-4	0.0011680308526638102	0.002228115885335976	8.964148740831255E-4	8.928657085853789E-5	0.20792720527159012	0.2956014320073113	0.0010071122025799894	-6.867132697978902E-4	5.141307817915226E-4	1.3050037418299418	0.14593841932973572	111	2569.4644	-1023.6449
538	589	FR449_CP	113	5.770453175989285	0.09544034043978063	3.1632252023750804	0.22082660557732378	0.33492130161456884	-8.79765923612689E-4	-2.418772476453083E-4	4.8325722550025607E-4	-4.529397326293945E-5	0.024373692882517287	-0.001241213230027347	1.3517355169007546	1.1851904837810705	0.002017241770237282	-0.0017191244386516478	-6.689586075320143E-4	0.6745053360080395	-1.1747707608463558E-4	-7.476013521228931E-4	-0.001122351291512174	6.135731849798166E-4	-3.3161080923955826E-4	-4.742136958214384E-5	-0.0023279501825999856	0.0012216479997912016	2.5367760134024238	0.5803217576875672	-8.591029322948265E-4	-0.001641467336822741	0.2595195899087946	0.001954188100945329	0.0013700765459826614	3.2400287629202646E-4	0.6854859091034601	2.259899868047044	0.04167039731096431	113	1871.2555	1145.1857
538	590	FR449_CP	114	5.2585645183772245	-0.002143575799384265	0.0011629112943135635	-5.444168059666935E-4	1.7687672564982635	7.995700041556448E-6	-9.750848751640187E-4	0.001146092386349717	0.0014029316645979117	0.0010542243567827354	-0.0010024545886688015	0.0011718909512930403	0.15103044476598507	0.04521691007484058	1.9450457615927381	6.776451611010016E-4	3.8975202970136924	-8.903538576669282E-4	-4.1419568334297114E-4	0.0011522351803591865	-0.0016497828697655064	0.15791128491658712	-0.0012842685188639762	0.0010915882485183917	2.0347170661313873E-4	0.0028839847673840366	-3.314629719501103E-4	2.1300909847263782E-4	0.5862117549830652	1.0925750447091793	-6.585816508186938E-4	9.936875671070192E-4	-8.554465853009423E-4	0.2260583924765553	0.6834025845925464	0.23849436144816533	114	2823.3733	-100.86159
538	604	FR449_PC	11	2.597101616147652	1.5974475156447395E-4	2.140977944591206E-5	0.5185554495180941	3.0736332124620613	0.4333184457568597	-8.706203676379959E-4	4.4242038748255473E-4	3.8913027819588257E-4	6.721690446267592E-4	-0.0010219054875397439	0.22684806152727652	1.3678968276490364	-8.7549393166181E-5	1.4329953170317187	2.435429297683978	0.7990436808918536	-0.0021749964539494295	-0.002193288424449792	3.8936551559706995E-4	-6.919545118458239E-5	1.7291476481382386	0.3680489471869396	0.3843393761057419	0.0010840721070537714	0.7009753199782559	0.05820837215246437	7.671893678396675E-4	-2.1636985688119607E-5	2.4218500430911094	0.7270366060739187	0.09456925457004822	1.3363389011732387E-4	1.9824298200582748	2.8466586863950467	0.3347479116675363	11	1988.831	-1032.7935
538	605	FR449_PC	12	6.772846567640711	0.1591169520419088	2.614427184556941	0.20853706623951412	8.38746829971528E-4	4.7036573943222795	0.6598475458408096	0.9345004663462275	1.0273433893818829	0.25342461888631546	-0.0020463085749529895	3.184798693730529	3.676065515762943	7.80939150606711	3.358664119739524	-2.47545875292653E-4	0.001480023231795242	0.04253847270112479	0.001578810397132035	5.049722404271835E-4	0.03158161144162529	0.03576653325113946	0.014507762291375932	0.05976246943809459	8.860123915753064E-4	1.2412518221158262	9.973801751653213E-5	8.337199510730894E-4	1.5200601993329037	-7.466388677998234E-4	0.06328546574327641	4.122988522696165E-4	-0.0013112414044467284	5.6662446014185806	1.6550828658988983	7.874453822660867E-4	12	1696.4424	3215.8806
538	614	FR546_LM	0	4.981761251351157	-4.722112237675948E-4	1.0885142177211758E-4	0.19279189262716162	1.3297145255968812	-0.0012833345010772915	-9.5969024940196E-4	0.0019461381925340833	0.001112499494729489	7.619843462671446E-4	-2.330332311680519E-4	1.7968990955810198E-4	0.8692178105580152	0.001458900675410667	-6.351317256351293E-4	2.9269644222110154E-4	0.0021785570895271637	-0.001180784302382203	-5.055533667837316E-4	-8.809508125661594E-4	0.0020793363698551367	4.374858746788207E-4	-7.02078959972134E-4	-3.418306147798009E-4	5.392152156350079E-4	3.320899884012503E-4	-0.0013752281651486114	-0.0021152490868984303	0.02825487397404196	0.0014898749258206228	-0.0014893748392967212	-8.964770547644628E-4	7.995154362484615E-4	0.0015530875367221549	0.3991191252591843	-7.097630807074959E-4	0	3829.2734	-472.59247
538	617	FR546_LM	3	4.688818779032945	0.07248463784223598	-1.25690828977993E-4	4.88475385469406E-4	1.940904352423285	-0.0011490428085380274	0.0019964212220494487	3.8860257557355165E-4	1.220296522276206	-1.8360603971264344E-4	8.245912109704041E-4	6.08243547459584E-4	1.3729388536189646	2.0720422690279286E-4	-0.0010365167098758798	0.0015082074843965094	0.8270603336413217	-0.0010414904276872744	6.186568189758381E-4	9.01682943844382E-4	0.4656646931671408	0.0015286084531526594	0.16018908878338758	0.0010049919774163208	-1.6493322857407202E-4	-0.0011828952678450322	7.955852908286097E-4	3.6971499703136507E-4	2.1908928431613382E-4	0.33668042056103015	0.36103356118127755	-8.374225317952993E-5	-0.0012704810551901458	0.09746821030551728	2.131648361273301	-1.9250153246327977E-4	3	2722.4863	110.73591
538	618	FR546_LM	4	5.100802882185318	0.0011479338519252925	-0.0013128442671951099	0.14124040615375963	1.3708737366856887	3.1378125325838324E-4	-0.0012288703693719512	-8.431846076294014E-4	-0.00131592594074597	8.215631010419921E-4	3.5724399447893907E-4	0.24376947124770623	1.4252958523174024	-3.9724145983410016E-4	-0.0017317530857418105	0.0018140355965376239	2.343749850734801E-4	-0.0010286829404682419	2.4011842683440982E-4	-0.001672112953332343	8.133320597106798E-4	-1.3230218625451284E-4	2.245397865848838E-4	9.654461803007778E-4	6.190679529100766E-4	-0.0012943955611587244	-2.848444823486056E-4	0.0013302344132669012	0.287792101884582	-2.2241228195509042E-4	0.0019339511528646267	-9.339242475950371E-4	-0.0016722069226778836	7.500428967440083E-4	-1.1673348336772458E-5	0.5304712933306484	4	4022.7283	-106.03778
538	620	FR546_LM	6	5.153166523541658	0.0012642402533636415	-0.0019963227960907138	0.4294383849819421	2.6060466850459245	1.037251546416997E-4	-0.0026934127719986318	-1.9190406758662264E-4	8.291243866055894E-4	-9.387757135680696E-4	7.665251523407072E-5	-0.002093205516651175	-3.3518841548712354E-4	-4.890565813270814E-4	1.2506377057412574	-0.0010788634508111115	8.674272568803556E-5	-5.35751188917016E-4	-0.001049702280401751	-8.064833308747988E-5	-0.0010328793527311082	-0.001365025941867633	5.799695542978553E-4	-2.1091356243477165E-4	-7.58642761845265E-5	1.668397845265391E-4	0.0019478071801271926	5.86715806387045E-4	0.6914360979754752	-0.001212046353543311	4.7974305525985917E-4	-0.001123298558637381	-6.819147574552144E-4	0.0016051480608511794	0.5425188743848223	0.8630136741789975	6	4210.9277	47.290226
538	624	FR546_LM	10	5.0760539019035065	-6.470531549171174E-4	0.5317858917994222	1.2255599170272824	2.1612597900107846	8.107000760298105E-7	-4.292794948457554E-5	1.6870070530993448	0.16491102891176973	8.634171552089403E-4	-0.0012976264945724271	0.18666434509928073	1.95676235649838	1.4425615541761658	1.5228992444539329	4.683248666480139E-5	-5.238823912103973E-4	9.253540589964431E-5	0.0014798671164529564	0.18378765236256037	0.07664348608407008	8.83385651466045E-4	2.228160243175581E-4	5.701338724454972E-4	0.0012202835205530763	-0.001269139906298066	-0.0016160331770093024	0.0017132215285523352	0.0018267549573815025	0.0012427351091030643	-8.302085516622887E-4	9.476650061203638E-4	0.0022461164689337523	-3.929829447820373E-4	3.8663141403533707E-4	0.15103718649752806	10	3481.41	153.34322
538	628	FR546_LM	14	5.99015561796535	-7.279333610403783E-4	0.44002878701278375	0.9181228721381643	2.4320441504341423	0.9058006522612508	2.004497919534104E-4	-3.4659966995358675E-4	2.4030398980002468	-7.83668451184118E-4	-0.0014619174747082155	0.0841161730788542	1.2276817625288872	6.81331489675569E-4	0.8163877406027427	4.304521327751865E-4	0.36209263357869775	6.07925728521951E-4	1.7281573689770474E-4	0.005361221379988071	8.926566243749101E-4	0.03744044513323239	-8.497357786760017E-4	0.0012393838511769086	8.395615875972161E-4	0.001119067283371703	0.0015021167884948436	7.004215151733796E-5	0.09412913920092389	-0.00167413629599494	-3.608946366785675E-5	5.979575965375718E-4	-0.0011194969108675	4.121294450209126E-4	2.097672448932135	2.3523370908169482E-5	14	2974.9243	83.76351
538	629	FR546_LM	15	5.201780997297935	2.7516668514320706E-4	0.0029436784193101824	0.29754033126001855	1.9117182671746438	4.383237213231476E-4	0.001403035120090086	-0.002080355498589972	0.08092306425264932	5.282804412769329E-4	0.0014373270320123888	8.17665083454485E-4	2.495196538007495	9.785012583977837E-4	6.077570094288557E-5	-7.444881252147876E-4	-0.0010532488591772475	0.2677132809740694	2.845784499510471E-4	0.14383812529161522	0.0031710960649021956	3.6250007786512155E-4	-0.001489346762037776	2.2800680176939106E-4	8.455163390437934E-4	4.3503749976280406E-5	-0.002079311076955669	-6.655476106640142E-4	-4.883108505094963E-4	4.8806281911471886E-4	-7.579237782570708E-4	0.0011136736834982122	-6.057625786119791E-4	0.037040370111551986	0.13932010661523117	0.4119546402341298	15	3550.532	140.37576
538	630	FR546_LM	16	5.344361784496405	0.027218485671810594	-0.0013802173728204386	1.5599686570124631	2.076946132455023	0.001085592396152188	2.797574535735003E-4	0.05281929348993086	-2.8016526818872576E-4	3.6511685841609967E-4	1.3821564520700712E-4	-7.153768504925217E-4	1.7202430648505758	-0.0011130900840622055	0.13207113741555937	0.002031283318599755	2.839234742917118E-4	-4.3961162665739824E-4	-6.649516107878695E-4	2.0274549480913022E-4	-0.0012328852959807499	2.066558576155511E-4	-0.0015525877555237302	0.0016138032955279125	0.001227462764831257	3.6498208645853187E-4	-4.682168155536671E-4	-0.0010303848151788683	0.0010714459484281057	0.05597862168511377	0.1235279870295354	2.913756978164717E-4	-1.901779170173293E-4	-0.001294443220220778	-2.7415644912840277E-4	4.8352582233599764E-4	16	3562.3162	-325.7659
538	634	FR546_LM	20	5.029487789761315	2.1006555657684E-5	0.24337274377234747	4.96897123914229E-4	1.660176886822102	-8.083294742807039E-4	-0.0014248904054996654	-1.9807879329768467E-4	7.530809197666006E-5	-3.7649361508157946E-4	-2.63714482123333E-4	-3.489528621325064E-4	0.8581430874276283	-5.005850789756309E-6	0.09442323190322074	6.177678207470954E-4	-6.18499415130323E-4	-0.0015566464206596283	-3.347912344808852E-4	-2.532176295075209E-4	-0.001109498392807461	0.0010436951436477156	9.304656634206947E-4	-0.0012983049978050382	0.001023880094423652	0.0013875196396368505	-0.0014538206054720668	-5.195835762467443E-4	-9.986804513497805E-4	3.059934191089995E-4	-0.002088315853558443	3.930632904270834E-5	0.001382989240056316	0.011553650349321258	-0.0014945268557344348	5.870280370911201E-4	20	3894.4517	-457.1133
538	635	FR546_LM	21	5.106962429711179	-2.554043112661721E-4	0.02987817616512197	0.38024698327824863	2.9720922958460396	-4.258007228766133E-4	-8.832087856936744E-5	-0.0016187036167525472	-0.0017626786312158842	-4.51033364275418E-4	-9.294996895986848E-6	-7.225902385634289E-4	2.9965288992318546E-4	2.621043562037741E-4	0.00132747534778152	0.08833880542438946	3.718177407912415E-5	9.854212277575845E-4	-4.5700941546041566E-4	-0.0010444612519050966	7.548624887211558E-4	-1.1524873776117585E-4	2.810626690497007E-4	8.945764242991423E-4	4.9120379894442715E-6	0.056319142540297885	7.133185943319063E-4	2.7289967045987165E-4	-4.804470511408543E-4	1.5228053735202338	-6.917287473711827E-4	-3.335652153048599E-4	0.0011366445979896355	0.6294801522798227	0.5217947525213669	-0.001454567996138686	21	3045.3972	-1097.3207
538	636	FR546_LM	22	4.86286226077634	5.666723292231283E-4	-9.353219661026379E-4	2.7938181000588993E-4	3.55240051252254	0.1348700936094778	0.001236352074113832	3.3046572103608474E-4	9.566364334470591E-4	2.861986555595903E-4	6.72053904268127E-4	7.503385477304386E-4	0.2660391407461739	3.746100810822733E-4	1.6076086889714922	4.3704689593604575E-4	2.3562928124382454E-4	-0.0020437907236663666	-8.032335966943164E-4	-0.0014787229020225114	0.0026835016624256677	0.001181856019165973	-7.378040955781465E-4	2.3527798237634666E-4	-5.412774424330459E-4	5.4909901836214226E-5	-2.6369647549796176E-4	-4.5450802789830975E-4	0.8297949594121301	5.655521173571122E-4	3.2725833211843836E-5	0.0016550491785454894	9.366346977954248E-4	8.793062529587898E-4	0.46038994936229305	0.08885828201618642	22	4362.7734	378.1656
538	637	FR546_LM	23	5.567712747361696	0.0010024181440709283	-0.001334410812902795	0.21909702304672615	1.288268835444078	0.17930889881566658	-0.0012227749335372731	3.078961276619559E-4	8.38527994687277E-5	-0.0010874470141216737	-2.751176109401605E-5	0.8532913004680924	7.861966383993455E-4	0.23695951024441123	0.9342710114674312	-5.638925277863862E-4	8.613241037090984E-4	0.17320329813081503	3.202089178411502E-6	0.001549995865860249	1.0228205128484962	0.001097761839496137	0.21534585620865707	-9.067704470319384E-4	-6.728368537677997E-4	-6.488451207814291E-4	-2.3926713232955382E-4	6.503008793530864E-4	0.5225817346633047	0.0031135791260697844	0.6553067766195578	0.0023454075789737464	6.740562498983318E-4	7.389186032846086E-4	0.847705314740445	0.40674651559655745	23	3807.3528	-393.19058
[truncated: 1,722 more rows]
