# Supplementary material for: Multiomic spatial landscape of innate immune cells at human central nervous system borders
Source: Nat Med. 2023 Dec 20;30(1):186–98. doi: 10.1038/s41591-023-02673-1 (PMC10803260; doi:10.1038/s41591-023-02673-1)
Supplement: Supplementary file 12 — Numeric tables and statistical source data. [file 41591_2023_2673_MOESM12_ESM.xlsx]

## Sheet: ED Figure 6 a,b,d,e
Table 1
	UMAP_1	UMAP_2	Dataset	macrophages_UCell	microglia_UCell	G2M.Score	S.Score	DAM_UCell
AAGCGAGTCTAGTTCT-1_1_1_1_1	5.34853121737608	-0.539169725227298	Present study	0	0.0865555555555556	-0.0702500303078453	0.0830124559050894	0.180296296296296
GGGTTATTCAGTCACA-1_1_1_1_1	5.18362471560606	-0.504072841453494	Present study	0	0.303666666666667	-0.044158159734434	-0.0712453535706725	0.0561666666666667
CGAGTGCGTTGGGTAG-1_1_1_1_1	2.67454382876524	1.63595301265722	Present study	0.0686	0.265111111111111	-0.076453794589842	0.0383330979509576	0.115296296296296
CCACGTTGTTGTGGCC-1_1_1_1_1	0.205794663230266	-5.05267744903559	Present study	0	0.267333333333333	-0.0386082725765212	-0.0173280209818321	0.148703703703704
CTCCTCCGTTTCACAG-1_1_1_1_1	0.0493057082093618	-5.44421893005365	Present study	0	0.247777777777778	-0.0411176302481384	-0.0263375663482742	0.119518518518518
GGTAGAGCACAAGGTG-1_1_1_1_1	1.71754637459883	-1.23222130184168	Present study	0	0	0.0820778033223841	0.0694916946864315	0.116740740740741
TCAGCAACATGCGGTC-1_1_1_1_1	1.90074655512938	-0.89353650455469	Present study	0.0964	0.159111111111111	-0.035549937773662	-0.0256431525982439	0.155407407407407
TGGCGTGAGAATCCCT-1_1_1_1_1	2.39364096621641	1.68956476802832	Present study	0	0	-0.0557920997280495	-0.0406970087851826	0.174981481481482
TGATTTCGTTGTAAAG-1_1_1_1_1	-0.251820593079243	-5.34144621734613	Present study	0	0.324888888888889	-0.0293025409975024	-0.00740207066767949	0.147925925925926
AGCTCAAAGTGCTCGC-1_2_1_1_1	-4.77108386059633	2.30034500713354	Present study	0.3382	0	-0.054685059761963	-0.0532991021700375	0.210240740740741
CCTATCGAGTCATGCT-1_2_1_1_1	-5.56000235577456	-0.256284889030398	Present study	0.340733333333333	0	-0.0758292122361225	-0.000402697556844883	0.110074074074074
AAACGAATCGCTCATC-1_2_1_1_1	-4.30015471478334	2.4061507617951	Present study	0.350133333333333	0	-0.0437933243050339	0.00732018903413831	0.180574074074074
AACCACACAGTTCCAA-1_2_1_1_1	-5.5297375013434	-0.31941860561365	Present study	0.521533333333333	0	-0.0769346194564448	-0.00861135077793629	0.180574074074074
AACGAAACAAGTTCGT-1_2_1_1_1	-3.86538699169985	2.59337431545263	Present study	0.588866666666667	0.183777777777778	0.0283764976301105	-0.0652801948768805	0.127037037037037
AATAGAGCAACAAGTA-1_2_1_1_1	-4.36041310330263	1.99251145477301	Present study	0.3296	0.0106666666666667	-0.0600450243512169	-0.0508363564407082	0.13837037037037
ACACGCGTCTCGTCGT-1_2_1_1_1	-4.8649711896979	1.919828358841	Present study	0.470333333333333	0	-0.0628950807428269	-0.0177310550628192	0.165648148148148
ACCACAAAGCCGAATG-1_2_1_1_1	-4.36635449429384	2.1846091186524	Present study	0.7322	0.168111111111111	-0.0407058492960527	-0.0103751245734007	0.102907407407407
ACCCTCATCTCAAAGC-1_2_1_1_1	2.53163561324247	3.09352010841375	Present study	0	0	-0.0686984442068656	-0.0166769867675052	0.299981481481482
ACCGTTCTCGGCACTG-1_2_1_1_1	-3.90712979336611	2.63020927066809	Present study	0.2424	0	-0.056376952204885	-0.117402573039913	0.166592592592593
ACGGTCGGTTCGGCGT-1_2_1_1_1	-4.43950465222231	2.06371921653753	Present study	0.684133333333333	0	0.0386011331754354	-0.0572174754058032	0.212166666666667
ACGGTTAAGTGCCGAA-1_2_1_1_1	-4.73251584072939	1.74745113010412	Present study	0.3688	0	-0.070502719410579	-0.0155611162164355	0.154611111111111
ACGTAGTGTGGAAGTC-1_2_1_1_1	-4.23025134106508	2.6021809017182	Present study	0.575533333333333	0	0.02854770437666	-0.034319076134051	0.169185185185185
ACTTAGGCAGGTTCAT-1_2_1_1_1	-4.18972304364077	2.43311018104559	Present study	0.4888	0.0882222222222222	-0.0217675304837547	-0.0465180225755272	0.236907407407407
AGAACAAAGACATAAC-1_2_1_1_1	-4.08164217968813	2.68136972541815	Present study	0.538866666666667	0.209888888888889	0.0199741949776212	-0.0428756932614649	0.114833333333333
AGAACAAAGCTACAAA-1_2_1_1_1	-4.08140376110903	2.70508450622564	Present study	0.759533333333333	0	-0.0783583298491941	-0.0470125790804893	0.0414814814814815
AGACAGGCAGATCCTA-1_2_1_1_1	-4.25650027294985	2.10387951488501	Present study	0.716266666666667	0	-0.102968159732457	-0.0899272659220776	0.119814814814815
AGCGTCGAGGCCTAAG-1_2_1_1_1	-3.86721566220156	0.344191167306958	Present study	394	0	-0.0168865864416866	0.0665554742082881	0.116296296296296
AGGATCTTCTACGCAA-1_2_1_1_1	-6.05362608929506	-2.59263139610285	Present study	0	0	0.00981517631339754	0.0113366405222084	0.0805185185185185
AGGGTCCAGCGACTGA-1_2_1_1_1	-3.52963307400576	2.4402757322312	Present study	0.486733333333333	0	-0.0244218717430629	-0.0205002998929841	0.102666666666667
ATCGGCGTCATCTGTT-1_2_1_1_1	1.08527021209368	-6.28568535690302	Present study	0	0.263888888888889	0.0177909402748023	0.0944761448462954	0.176277777777778
ATCGTCCGTCCAAAGG-1_2_1_1_1	-4.68516304989687	1.92796308155066	Present study	0.675066666666667	0	-0.0998489678193979	-0.0744736318743422	0.215462962962963
ATCGTGATCGCCGAAC-1_2_1_1_1	-4.17515233059755	2.52070695514685	Present study	0.836133333333333	0	-0.0437948092197029	-0.047216791230818	0.134777777777778
ATGATCGGTTAAGAAC-1_2_1_1_1	-4.29185584088198	1.98309213275915	Present study	0.309666666666667	0	-0.026022645195005	-0.00115459464434409	0.228092592592593
CATCGTCTCCTAAACG-1_2_1_1_1	-4.52566769619814	1.89308435077673	Present study	0.391333333333333	0	-0.0345279732514233	-0.0871760307333625	179
CATTCATGTAGGTTTC-1_2_1_1_1	-4.36798432370058	2.30049807186133	Present study	0.5668	0	-0.0400919003074016	-0.0393030617810007	0.196574074074074
CCAATGAGTGGCCCAT-1_2_1_1_1	-4.83640530606142	1.94804138298041	Present study	0.5346	0	-0.118168010525104	-0.00722210657368069	0.165944444444444
CCACAAAGTGTATCCA-1_2_1_1_1	-3.73376896878115	2.40316671485907	Present study	0.505866666666667	0	0.00812657537766565	-0.0953368752758903	0.208481481481481
CCACTTGTCGATACTG-1_2_1_1_1	-5.37569001217714	0.155584100437223	Present study	0.189733333333333	0	-0.103892952658583	-0.0571979493566314	0.168703703703704
CCCAACTGTTGTATGC-1_2_1_1_1	-4.57654431362978	2.3820903932572	Present study	0.306266666666667	0	-0.0399865578991108	-0.0407611203708907	0.215333333333333
CCCTCTCGTCGTTGCG-1_2_1_1_1	-4.5110779096686	2.41952270622259	Present study	0.362666666666667	0	-0.0985141031744948	-0.0796095881362095	0.166518518518519
CCCTTAGTCCCATACC-1_2_1_1_1	-4.15011170407167	2.5718446409226	Present study	0.635466666666667	0	-0.011514182842065	-0.0186134331083744	0.239703703703704
CCTACGTCAATCTCGA-1_2_1_1_1	-4.76850178738466	1.61318195219046	Present study	0.316466666666667	0	-0.0250059566099371	0.0421254398650805	0.107759259259259
CGATGCGAGATGGGCT-1_2_1_1_1	-2.82626607914797	3.8003260528565	Present study	0.516733333333333	14	-0.0212614182906854	-0.0855265338449035	0.23962962962963
CGTTAGACACTACCGG-1_2_1_1_1	-5.34012034436098	0.0416120922089207	Present study	0.522333333333333	0	-0.100482378013156	-0.0781747033649363	0.151574074074074
CTCCCTCAGGATTTAG-1_2_1_1_1	-4.29051974316469	2.3178859388352	Present study	0.489933333333333	0	0.00155152093938454	-0.0862491391405096	0.176555555555556
CTCTGGTGTCTGTAAC-1_2_1_1_1	-5.5051546384894	-0.303667362976016	Present study	0.4348	0	-0.0369726933134962	-0.0466354137448171	0.248796296296296
CTGCAGGTCCCTATTA-1_2_1_1_1	-4.42500737210146	2.5797210371018	Present study	0.712066666666667	0	-0.104566355708961	-0.00337477242525815	0.192462962962963
GACAGCCAGAAACTCA-1_2_1_1_1	-3.93964484234682	2.81488222236639	Present study	0.671733333333333	0	-0.0225081678835697	-0.044322864320023	0.0909814814814814
GAGACTTGTAGGAAAG-1_2_1_1_1	-4.86894562741152	1.87887972946173	Present study	0.374066666666667	0	0.0164169300646788	-0.0980102274697395	0.209740740740741
GATCAGTGTAGGCTGA-1_2_1_1_1	-2.64177277584902	5.35614461059576	Present study	0.711266666666667	0.0784444444444444	-0.0596584556823063	0.172189011908953	0.158537037037037
GATGAGGAGTGGTCAG-1_2_1_1_1	-4.03631928463808	2.50857895965582	Present study	0.748133333333333	0	-0.091461196189938	-0.0327697749207213	0.144740740740741
GATGATCGTTGAGGAC-1_2_1_1_1	-4.89774849911562	1.72684693689352	Present study	0.153533333333333	0	-0.0856098460775797	-0.0624431616710693	0.145407407407407
GATGGAGCAGGGATAC-1_2_1_1_1	-4.97089245816103	1.88436085338598	Present study	0.386933333333333	0	-0.0678987788015738	-0.0591352268791438	0.116611111111111
GCAACATCATAGAAAC-1_2_1_1_1	-4.4425907423102	2.51042181606299	Present study	0.7062	0	-0.00225018535879025	-0.0413474389535929	0.207018518518518
GCACTAAGTAGATGTA-1_2_1_1_1	-4.49138930340639	2.2592157756806	Present study	0.653866666666667	0	-0.00221221724007245	-0.038841274004774	0.22187037037037
GCAGCCACACCTGCGA-1_2_1_1_1	-11.1655454923712	-4.12377053146357	Present study	0	0	-0.128791065050174	-0.0792251702035127	0.0207777777777778
GCCGATGGTGCAGGAT-1_2_1_1_1	-5.5051489164435	-0.377321418571414	Present study	0.395133333333333	0	-0.0578678815192022	-0.0724806293760716	0.121722222222222
GGCAGTCAGACCTGGA-1_2_1_1_1	-4.30071023007265	2.52119630928045	Present study	0.6238	0	-0.0156326230586478	-0.00344508299251141	0.25937037037037
GGGATCCAGAAGGGAT-1_2_1_1_1	-4.03611662884584	1.61244458312994	Present study	0.375866666666667	0	-0.03116854076279	0.0201127324820773	0.153666666666667
GGGTTTACACTGTCCT-1_2_1_1_1	1.371596814195	-6.1072381103515	Present study	0	0.298111111111111	-0.0911517253296401	-0.037545412707648	0.269055555555556
GGTGGCTAGGAACTAT-1_2_1_1_1	-4.81891253491274	1.65434497947699	Present study	0.603466666666667	0	-0.0491745391661236	-0.0622867461572499	0.187407407407407
GTAACACGTTTCGCTC-1_2_1_1_1	-6.0077009489142	-2.41646414642328	Present study	0.437333333333333	0	-0.00816766921544559	-0.101248989836141	0.211166666666667
GTGCACGCATAGCACT-1_2_1_1_1	-4.7627229978644	2.2091384565354	Present study	0.667733333333333	0	0.0192127745244915	-0.0570661740705854	0.103518518518519
TAGACTGCAATTGCTG-1_2_1_1_1	-3.62332919140688	2.74554688091284	Present study	0.715666666666667	0	0.0126128727437179	0.0157684975521049	0.129944444444444
TCAGCAAGTCTACAAC-1_2_1_1_1	-3.87702086468569	2.66442627067572	Present study	0.766333333333333	0	0.0150469987646777	-0.0279091333855928	0.130148148148148
TCAGCCTAGATACTGA-1_2_1_1_1	-4.76295998593203	1.77123552913672	Present study	0.640866666666667	0	-0.0352957865714777	-0.0102458124247773	0.18862962962963
TCAGGGCGTGATTCTG-1_2_1_1_1	-4.39779999752871	2.4868666564942	Present study	0.7704	0.200222222222222	-0.0487733890349002	-0.0879966060167464	0.166259259259259
TCATTGTTCCCAGGCA-1_2_1_1_1	-4.5585837652289	2.32055145854956	Present study	0.306266666666667	0	-0.110606431153831	-0.0634408978170334	167
TCGGGACTCGTCCTTG-1_2_1_1_1	-4.66750576992861	2.06486720199591	Present study	0.589533333333333	0	-0.0872368828599263	-0.0289806744224072	0.130148148148148
TCTCTGGTCACGACTA-1_2_1_1_1	-4.70619824429384	1.90014809722906	Present study	0.200733333333333	0	-0.0365839424826324	-0.00920241937000672	0.245685185185185
TCTTAGTGTGCAAGAC-1_2_1_1_1	-2.12750318547121	6.66185587997442	Present study	0.627133333333333	0	0.131069241170598	0.257632892505761	0.213185185185185
TGAATCGCACGTCGTG-1_2_1_1_1	-3.5435576726996	2.29481763000494	Present study	0.761866666666667	0.0623333333333334	-0.115438435960708	0.00850325460745965	0.144851851851852
TGACGCGTCGCGGACT-1_2_1_1_1	-3.98563769360415	1.03071576709753	Present study	246	0	-0.0371507349605479	-0.0366311433599294	0.116666666666667
TGAGTCACAACGTATC-1_2_1_1_1	-3.75669100781313	2.82350677604681	Present study	658	0	-0.0380614667527765	0.0600869871856844	0.0798888888888889
TGATTTCTCACAACCA-1_2_1_1_1	-4.02506878872744	2.38989168758398	Present study	0.858866666666667	0	0.0012269520193012	-0.00547573982311823	0.181111111111111
TGGGTTAGTCCTTAAG-1_2_1_1_1	-4.65658810635439	2.38557249660498	Present study	0.505533333333333	0.184555555555556	-0.0125040809247334	-0.0470189670603074	0.11337037037037
TGGTGATGTCCACATA-1_2_1_1_1	-4.01456025143496	2.71493202800757	Present study	0.546466666666667	0	-0.0300272353161534	0.0306305254213617	0.245925925925926
TGTCAGAGTAGCTGCC-1_2_1_1_1	-4.66813710232607	2.26928776855475	Present study	0.585866666666667	0	0.0171546086597257	-0.0740962415819054	0.110166666666667
TTACCATCACCAGCTG-1_2_1_1_1	-3.30449822445742	2.59596795196539	Present study	0.1938	0	-0.0861441330259251	-0.0550704265398175	0.157666666666667
TTCATGTTCCTTATGT-1_2_1_1_1	-3.95388606091372	2.80413002128607	Present study	0.700666666666667	0.242555555555556	-0.0751583990460756	0.0175114379648765	0.119444444444444
TTCCTAACAAGAATGT-1_2_1_1_1	-4.56968405743471	2.0125299131394	Present study	0.317666666666667	0	0.00744370558809709	-0.0462888770461279	0.168018518518519
TTCGGTCGTAGTATAG-1_2_1_1_1	-4.30694726010195	2.17618841285711	Present study	0.48	0	-0.096442451176678	-0.0510777283612301	0.140462962962963
TTCTCTCTCAGACTGT-1_2_1_1_1	-10.932498960694	-3.81333237533563	Present study	0	0	-0.0378375985973366	-0.0671503266792439	0
TTCTTCCGTATTGAGA-1_2_1_1_1	-4.85758831997744	1.75079495067602	Present study	0.449466666666667	0	-0.0270475133333999	-0.0548690559134916	0.196018518518518
TTGACCCTCTTCCCAG-1_2_1_1_1	-3.96815398236147	2.53345471973425	Present study	0.6994	0	-0.0502254888199833	-0.0977560511869882	0.139296296296296
TTGAGTGAGTAGACAT-1_2_1_1_1	-4.26023629208437	2.42730647678381	Present study	0.568733333333333	0	-0.085970347441552	-0.0175431955649623	0.155722222222222
TTGGGCGTCGGACAAG-1_2_1_1_1	-3.68197491665712	2.58754521961218	Present study	0.726666666666667	0	-0.0109945296218677	-0.0743773731158421	0.148574074074074
TTGTGTTGTCATCTAG-1_2_1_1_1	-2.24369814892641	8.94223994369513	Present study	0.1586	0	0.403339938659856	-0.0134033862787471	0.104814814814815
AAGGAATTCGCGAAGA-1_2_1_1_1	-1.68697240849367	6.97175664062506	Present study	0.478733333333333	0	-0.0213580691764774	0.236349345239673	0.125222222222222
CTGAGCGGTAGGTAGC-1_2_1_1_1	-1.18516710301271	-2.68999939804071	Present study	0	0	0.00120221966542654	-0.052999310435247	0.141833333333333
AGTCTCCGTCCTATAG-1_2_1_1_1	-0.619766025742207	-5.87478237991327	Present study	0.168666666666667	0.139777777777778	-0.049790965636636	-0.0288998190733549	145
CAGATCACACGGTGTC-1_2_1_1_1	-5.53296998043886	-0.376898225593508	Present study	0.508666666666667	0	-0.0643874224313705	-0.0709527075763585	0.169277777777778
CATCCACCAATTGCGT-1_2_1_1_1	-0.176915793617878	-5.83205157165522	Present study	0.0670666666666667	0.110222222222222	-0.0273861700230935	0.0012573281353138	0.163407407407407
CCTCCTCAGTTTCAGC-1_2_1_1_1	-0.458967952927265	-5.84446316604608	Present study	0	272	-0.0570101129250682	-0.0129290034010028	0.104111111111111
CCTTCAGGTTGCTAGT-1_2_1_1_1	-0.652015476425801	-3.54775696640009	Present study	0	0	-0.0800362750432702	-0.0135364393938774	0.120388888888889
CGGGTCAGTTTCCATT-1_2_1_1_1	-0.346488862236653	-5.64397555236811	Present study	0	0.137888888888889	-0.0380208669151623	-0.0288886372385316	0.160888888888889
GGGATCCGTGCGGATA-1_2_1_1_1	-0.188522844513569	-5.64575892333979	Present study	0	0.241555555555556	-0.0563022870331819	-0.0860222121086692	0.0501851851851852
GTAATCGCAAAGGCAC-1_2_1_1_1	-4.8947825719916	1.64584941024786	Present study	0.307066666666667	0	-0.0738217199744582	-0.0430325471724919	0.14237037037037
TGAACGTGTTGTAAAG-1_2_1_1_1	-0.296262054642353	-5.64866953735346	Present study	0	0.132555555555556	0.0130696762579214	0.0495568705706185	0.079925925925926
TTTCAGTTCGTAATGC-1_2_1_1_1	-5.49001124401918	-0.357038554000796	Present study	0.368466666666667	0	-0.0845070410829586	-0.083531798285197	0.21237037037037
ATGGAGGCAAGATGGC-1_2_1_1_1	-4.1944685270392	1.05296814794546	Present study	0.450666666666667	0	-0.0388272707747788	-0.096659134938361	0.130888888888889
CGAATTGTCTCCTGCA-1_2_1_1_1	-5.53989842434755	-0.183862742233218	Present study	0.617866666666667	0	-0.0928189696606179	-0.0947139535077679	0.132425925925926
CGTTGGGGTTAACCTG-1_2_1_1_1	4.43360635737547	-1.69430642967218	Present study	0.0694	0.114111111111111	0.00958785566501384	-0.028337411519062	0.17487037037037
CTCCATGGTCCCGCAA-1_2_1_1_1	-4.78596356411806	1.53418606872564	Present study	0.548666666666667	0	-0.101065630576226	0.0734704648365931	0.124185185185185
GTGCACGGTGCACATT-1_2_1_1_1	-4.64869311352602	2.14732057209021	Present study	0.7464	0	-0.00684156790639019	-0.0873383603101894	0.116666666666667
TACTTGTGTAGATGTA-1_2_1_1_1	-4.01662114163271	2.35259229297644	Present study	0.3758	0	-0.032016779927283	-0.0715268035582599	0.121203703703704
TAGGTACCACGCGCAT-1_2_1_1_1	-3.40830758114687	2.83341426010138	Present study	0.401733333333333	0	-0.00431108509692878	-0.0108846482077367	209
TCAATCTGTTGCCTAA-1_2_1_1_1	-4.51970341702333	2.1147084867478	Present study	0.576266666666667	0	0.0334213820540209	-0.0973186315482718	0.239685185185185
TCATGGATCACAAGAA-1_2_1_1_1	-11.0979376127326	-3.85656863098139	Present study	0	0	-0.0420176954487839	-0.099389478163913	0.0325
TGCTCCAAGCAAACAT-1_2_1_1_1	-4.18129590054384	2.14005405063635	Present study	0.555733333333333	0	-0.0798693606705348	0.049434279707123	0.134240740740741
TGTGCGGCATGCGTGC-1_2_1_1_1	-4.49652722378603	2.18026000614172	Present study	0.587933333333333	0	-0.0839373964027171	-0.103903575308023	0.0704814814814815
ACCATTTGTTTACCAG-1_2_1_1_1	-5.50091221829287	-0.328011688041629	Present study	0.532866666666667	0	-0.112857922183943	-0.0700868060066574	103
AGAACAAGTAGGCTGA-1_2_1_1_1	4.02754160861143	1.95822531337744	Present study	0.15	0	-0.0827998070247338	-0.00252974990402653	0.254796296296296
AGATGCTCAGTCCGTG-1_2_1_1_1	-5.4881024648749	-0.207998927879275	Present study	0.646733333333333	0	-0.0681835102391698	-0.0861253591379216	0.170703703703704
AGGCATTCAAAGCAAT-1_2_1_1_1	-5.51279786129824	-0.271254476356448	Present study	0.257066666666667	0	-0.0877472547818263	-0.0880034719235039	0.0594074074074074
AGTACTGCATACTGAC-1_2_1_1_1	-5.50918534298769	-0.277936753082217	Present study	528	0	-0.00298023665997393	-0.0554403994905069	0.159166666666667
ACGCACGTCACGGAGA-1_1_1_1	-11.7700901319586	-2.59157806282038	Present study	0	0	-0.00644754584628333	0.0565876497645394	0
ATGATCGGTGACGCCT-1_1_1_1	1.65801230172285	2.13391715641028	Present study	0	0.121444444444444	-0.0760009814923448	-0.0603942401315467	0.163277777777778
GTCAAGTCAACGTTAC-1_1_1_1	4.39183470706114	1.69520992393499	Present study	0	0.269111111111111	-0.0472760761252493	0.015045048125414	0.229425925925926
AAAGGGCGTAGTGGCA-1_1_1_1	-5.50282767315737	-0.212341424274386	Present study	0.839066666666667	0	-0.0958817585369032	-0.118302043014888	0.134185185185185
AAAGGGCGTCCTGTCT-1_1_1_1	-3.57686331768862	2.59873420352942	Present study	0.653066666666667	0	-0.0677154797424976	-0.0873844079137626	0.167111111111111
AACCCAACATACGCAT-1_1_1_1	-3.72952940960756	3.19863576049811	Present study	0.718666666666667	0	-0.0643749796012119	0.237466624755445	0.104907407407407
AATCACGTCTCGAGTA-1_1_1_1	-4.82098391552797	1.73343015069967	Present study	0.328466666666667	0	0.0325382040390432	-0.0739187503354386	178
AATCGTGTCAGTGATC-1_1_1_1	-3.88684371014467	2.58789342994696	Present study	0.547466666666667	0	-0.0901729582669335	0.0212516173367717	0.200222222222222
AATGAAGAGGCATTTC-1_1_1_1	-3.7504897405707	2.36418098564154	Present study	0.643533333333333	0	0.0561534499219303	-0.094002256851699	0.0689814814814815
ACCTGAAGTAGAGTTA-1_1_1_1	-4.60091164608828	1.92076403255468	Present study	0.482266666666667	0.0554444444444444	-0.104422366852056	-0.0850184846723608	0.189074074074074
ACGCACGGTCACGACC-1_1_1_1	-4.67048409481874	2.16548472995764	Present study	0.6216	0	-0.08257727183798	0.0267462673223018	0.224055555555556
ACTTCGCAGATGTTGA-1_1_1_1	-3.69728234310976	0.209424380016385	Present study	0.352066666666667	0	0.0404383627142729	-0.0464025224718375	0.115185185185185
AGACAAAAGTACAGAT-1_1_1_1	-4.43119624157778	2.34734338874823	Present study	0.510666666666667	0	-0.0831332742973834	0.00898983667471523	0.196592592592593
AGACCATTCTTCGACC-1_1_1_1	-3.62715676327578	2.57598382587439	Present study	874	0	-0.0504701568772528	-0.0298312952697383	0.202537037037037
AGACTCAAGAGCATAT-1_1_1_1	-4.12324526806704	2.64522689933783	Present study	0.291666666666667	0	-0.0981802833427112	0.0115029578767554	0.179444444444444
AGCATCACAGGAATAT-1_1_1_1	-4.34533455868593	1.86398202533728	Present study	0.469466666666667	0	-0.039350749075948	-0.0676009524953898	0.150703703703704
AGCCAATGTACGGGAT-1_1_1_1	-4.22770789166323	2.43113917465216	Present study	0.803066666666667	0	-0.0907602523503963	-0.0144846876438834	0.0977037037037037
AGGAAATAGATTGAGT-1_1_1_1	-4.23937037487856	2.43261093254095	Present study	0.544533333333333	0	-0.0844660551845939	-0.041026149953712	0.188203703703704
AGTAACCTCGTCAGAT-1_1_1_1	-4.61585143109194	2.31736964340216	Present study	0.694533333333333	0	-0.0133197953829789	-0.0744475069668835	0.116481481481482
AGTGACTTCCTAAACG-1_1_1_1	-2.53289630909792	8.19251937026983	Present study	371	0	1.18909095841633	0.0838890508893809	0.169333333333333
AGTGCCGCACGCTGTG-1_1_1_1	-3.68443444271914	2.30773073787695	Present study	0.353266666666667	0	-0.0309497322353348	-0.0793931161025633	0.103833333333333
AGTTAGCTCAAGGACG-1_1_1_1	-4.26263955136171	2.50156540031439	Present study	0.6704	0	0.0245567943987911	-0.0775417089154909	0.185444444444444
ATCATTCAGCTGGCCT-1_1_1_1	-4.64441588421694	2.29285198802954	Present study	542	0	-0.0656039714110942	-0.0484526045758897	0.189388888888889
ATCGTAGAGAGGATGA-1_1_1_1	-11.0903053571784	-4.01876669769281	Present study	0	0	-0.0793834116709945	-0.080579683072704	0.0733518518518519
CAAGCTAGTATATGGA-1_1_1_1	-4.63643744488588	2.45277852172857	Present study	0.544066666666667	0.134111111111111	-0.0404687574886298	-0.0660905995826545	0.181166666666667
CAAGCTATCGTGGCGT-1_1_1_1	-4.28780415554873	2.35535568351751	Present study	0.545333333333333	0	-0.0842928267388584	-0.0541324451455577	0.0966666666666667
CACTGAAGTGCCCACA-1_1_1_1	-4.074522524079	2.54391652698523	Present study	0.609533333333333	0	-0.0509519520148929	-0.0276486073492825	0.151203703703704
CATGCCTCAGTTCTAG-1_1_1_1	-4.57179501553408	2.23903662319189	Present study	0.626466666666667	0	-0.0307025228233573	-0.0489411243430897	0.206407407407407
CATGCCTTCTCTATAC-1_1_1_1	-4.78837969799868	1.7883871232987	Present study	0.296866666666667	0	-0.0377899790696649	0.0230135475870354	0.203240740740741
CATTCTAAGATCGCCC-1_1_1_1	-4.69384625454775	2.17203754539496	Present study	0.370133333333333	0	-0.0282560266828354	-0.0925238441979256	0.161462962962963
CCAATGAAGTCTTCCC-1_1_1_1	-4.09163716336123	1.12947106714254	Present study	0.549466666666667	0	-0.0251605464376917	-0.0328471547466805	0.204074074074074
CCACCATGTGATACAA-1_1_1_1	-4.39482596417299	2.46637601013189	Present study	0.541333333333333	0	-0.0600848659965279	-0.00347596476345234	0.214203703703704
CCCAACTAGAATTTGG-1_1_1_1	-4.95566418667666	1.79038077945715	Present study	0.198666666666667	0	-0.0651379669248769	-0.0209454323893158	0.118851851851852
CCCTCTCCAGCAGTGA-1_1_1_1	-4.62284615536562	2.17363053913122	Present study	0.7906	0	-0.0141252223913394	-0.116399643364361	0.160666666666667
CCGGACATCTTCTTCC-1_1_1_1	-4.61226180096499	2.08150273914343	Present study	0.279133333333333	0	-0.0704201650192875	-0.0330794111575963	0.140518518518518
CCTCATGAGCGCTTCG-1_1_1_1	-1.87470081349245	-2.04376297836298	Present study	0.310133333333333	0	-0.0543946374565354	-0.0418624524133215	0.0914444444444444
CGCCAGAGTCAACACT-1_1_1_1	-4.64858105679384	1.74329424257284	Present study	0.5388	0	-0.0629401162084903	0.0747378022141207	0.248833333333333
CGTTAGACAGAGGGTT-1_1_1_1	-5.28056910534731	0.472304496717511	Present study	0.4596	0	-0.0377429846653052	0.0414140673216754	0.134685185185185
CTCTCGATCATTCACT-1_1_1_1	-4.22829440136782	2.44117623920447	Present study	0.559466666666667	0	-0.0485256604048082	-0.0710595934441774	0.138314814814815
CTGATCCTCGGTGTAT-1_1_1_1	-3.83524802227846	13.6572667991639	Present study	0	0	0.0394650187589211	0.0204767002266052	0
CTGATCCTCTATCGTT-1_1_1_1	-4.56466391583315	2.33744317646032	Present study	0.6844	0	-0.0345360935559155	-0.0292329726229068	0.156666666666667
CTGGACGGTACCCACG-1_1_1_1	-4.47824910183779	2.13809424991614	Present study	0.564066666666667	0	-0.0322185466210945	-0.0205171552945508	0.178962962962963
CTGGCAGCATCCTATT-1_1_1_1	-4.12561085720888	2.62454921360022	Present study	0.638066666666667	0	-0.0224703459962501	-0.0448758518433759	0.211925925925926
CTTCGGTAGCGTTAGG-1_1_1_1	-3.8990264226996	2.68918449039465	Present study	0.5506	0	-0.0217280065456692	0.0639100603279679	0.213925925925926
CTTCGGTTCAGAGCAG-1_1_1_1	-3.93241694470278	2.59944194908148	Present study	0.437733333333333	0	0.0384963888576945	-0.0357756966231325	0.172277777777778
GAACTGTCATGAGTAA-1_1_1_1	-3.70857337017885	2.64555722827917	Present study	0.720733333333333	0	-0.0226803355820089	0.0277650564882927	0.162018518518519
GAAGTAACAGTCCCGA-1_1_1_1	-4.48240378399721	1.9192464982987	Present study	0.412333333333333	0	-0.0149091108869038	0.0102007535018309	0.165925925925926
GAATAGAGTGTAAATG-1_1_1_1	-4.37286475201479	2.51930374259955	Present study	0.568666666666667	0	-0.00207969418698863	-0.0472367596101207	0.0891296296296297
GACACGCTCTGTTGGA-1_1_1_1	-4.62435105343691	2.23648470993048	Present study	0.1986	0	-0.0359318677706405	-0.0218683385898705	0.197018518518518
GACCGTGCAGACCGCT-1_1_1_1	-3.77369740506044	2.73808879013067	Present study	0.6692	0	-0.0509978060104516	-0.0425327194082446	0.142666666666667
GACTATGAGAACCCGA-1_1_1_1	-3.56492283841005	0.439172062826215	Present study	0.754333333333333	0	-0.0329467261533636	0.00110900381217975	0.0900555555555556
GACTGATAGGTTACAA-1_1_1_1	-4.62994864483706	1.93119353408819	Present study	0.583733333333333	0	-0.0530739870087236	-0.0327887275551302	0.116018518518519
GAGACTTGTCTAGGTT-1_1_1_1	-4.34084132214418	2.36009067649847	Present study	0.541066666666667	0	-0.0963255887283985	-0.0368845725977757	0.0812222222222222
GATCCCTAGTCGGCAA-1_1_1_1	1.53184816340574	-6.23653441314691	Present study	0.0919333333333333	0	-0.0853690230126986	-0.106436457542304	0.268611111111111
GATGGAGCAATCCAGT-1_1_1_1	-2.88920619984499	3.81011957283026	Present study	0.768333333333333	0	-0.0651342625367431	0.0252452276542493	0.224962962962963
GCCCGAAAGTCAGAGC-1_1_1_1	-4.27159169216982	1.98794454689032	Present study	0.337266666666667	0	0.00969166522966534	-0.0712247082542804	0.122981481481481
GCTTGGGAGTCACTAC-1_1_1_1	-3.92721083660952	2.58811551685339	Present study	0.574133333333333	0	-0.0235759358360535	-0.0618102854240765	0.232962962962963
GGATGTTTCGTCGCTT-1_1_1_1	-4.54045107861391	2.30321902389532	Present study	0.6236	0	-0.02964303131202	-0.0786433387005087	0.146611111111111
GGGACCTTCATCTATC-1_1_1_1	-4.40460303326479	2.42378765697485	Present study	0.7428	0	-0.0338214660891646	-0.0685717171675424	0.115796296296296
GGGATGAAGATACAGT-1_1_1_1	-3.63562491436831	2.66175014133459	Present study	0.740466666666667	0	-0.017481022441943	-0.0801880326413168	0.142444444444444
GGTCTGGTCCACGTGG-1_1_1_1	-4.99221375485292	2.09967750663763	Present study	401	0	-0.0382404609132927	-0.0520951098172525	0.190388888888889
GTCTTTAGTGGCTGAA-1_1_1_1	-3.981016664704	2.81664795036322	Present study	0.787933333333333	0	-0.018966034538863	-0.0640224159966756	0.141592592592593
GTGGCGTTCGGAATTC-1_1_1_1	-4.50237086315981	2.12243908996588	Present study	0.5656	0	-0.0254724859271029	-0.0521046832324082	0.123166666666667
TAAGCCATCGTTGCCT-1_1_1_1	-4.76681426068178	2.13301629180914	Present study	0.338666666666667	0	-0.0314185515924294	-0.0814472648572271	0.139518518518518
TACCGAAAGGGTAGCT-1_1_1_1	-3.82739499112001	2.68174988384253	Present study	0.597333333333333	0	-0.0432916369320571	-0.0288489966914209	0.151851851851852
TAGATCGAGGAATGTT-1_1_1_1	-4.55284169216982	1.67708456869131	Present study	0.403133333333333	0	-0.00672405401660389	-0.0260819966970576	0.212685185185185
TAGATCGGTGTTCGTA-1_1_1_1	-4.19142058392397	1.83156174774176	Present study	0.408333333333333	0	-0.0184191040257232	0.0196422812207284	0.1715
TATTCCAGTCTTGAAC-1_1_1_1	-4.87387469311586	1.63423622007376	Present study	0.678533333333333	0	-0.0610007349402196	-0.0498565890922717	0.162759259259259
TATTCCAGTTGCCATA-1_1_1_1	-4.85732081433168	1.76191872711187	Present study	0.566466666666667	0	-0.0404814540927119	0.0378527591299576	0.186166666666667
TATTGGGAGCGAAACC-1_1_1_1	-4.18123391171328	2.24420446510321	Present study	0.640533333333333	0	0.0245553426848595	-0.0407736398980705	0.239018518518519
TCAATCTTCGTTGCCT-1_1_1_1	1.64350840548643	-5.87932139282221	Present study	0.0629333333333333	0.325777777777778	-0.0815102590783016	-0.0680689612995332	0.0901666666666666
TCAGCAAGTCGACTGC-1_1_1_1	-4.53757098217836	2.26193315143591	Present study	0.569666666666667	0	-0.0826676475949185	-0.0597667575616294	0.193925925925926
TCCGAAAGTAGGAAAG-1_1_1_1	-4.4637522985541	2.25606388206488	Present study	0.609466666666667	0	-0.107304821950619	0.0191472172700958	0.224185185185185
TCCTTCTAGTGACCTT-1_1_1_1	-4.3222728063666	2.3247789775849	Present study	0.5266	0	0.0039076952350766	-0.0274169535971935	0.233444444444444
TCGCTTGAGATGACCG-1_1_1_1	-4.69454052945009	1.66385639066702	Present study	0.410733333333333	0	-0.0243739316015213	0.0343877904346297	0.17437037037037
TCTCACGCATATAGCC-1_1_1_1	4.14346239070066	-3.04095893745417	Present study	0.0388666666666667	0.0632222222222222	-0.0729012883743043	-0.0282083247103037	0.324407407407407
TGAATCGAGCTGGCTC-1_1_1_1	-4.04830983181826	2.43750483150488	Present study	0.559133333333333	0	-0.0667317954318353	-0.00633370863761101	0.117777777777778
TGTCCACGTCCGATCG-1_1_1_1	-3.46715596218935	2.90351075286871	Present study	0.831133333333333	0	-0.0759000389899323	-0.0242884382692807	0.14262962962963
TGTGATGCAGGCTATT-1_1_1_1	-4.53329947491518	2.35525328273779	Present study	0.199266666666667	0	-0.0460855307670786	0.214438866454958	0.115518518518518
TTACTGTCAATTCTCT-1_1_1_1	-4.67761281033388	2.28648549671179	Present study	0.721066666666667	0	-0.100909742228746	0.00380362811020156	0.169388888888889
TTTGACTCAGCTACTA-1_1_1_1	4.09933945635923	-3.11774116401667	Present study	0.0336666666666666	0.255222222222222	0.0113086250203136	0.0138662866919358	0.168185185185185
TTTGGAGCATATCGGT-1_1_1_1	-4.58109190960756	1.54082954282766	Present study	0.569533333333333	0	-0.0579632407719993	-0.0566854670020166	0.170555555555556
TGAATCGGTCAACCTA-1_1_1_1	0.818064183989849	-6.19475060348505	Present study	0.1862	0	-0.0492279386293138	-0.0249478690791273	0.132648148148148
TTCACGCCACAATGTC-1_1_1_1	-4.47941020031801	2.37345034236914	Present study	0.7152	0	0.0176035619231386	-0.0468176211782528	0.215907407407407
TTCTTCCTCCACGTGG-1_1_1_1	-4.99131491680971	0.969077903580724	Present study	0.402666666666667	0	-0.0400732440085023	0.00288016377113226	0.162962962962963
CATGCGGAGGCTTCCG-1_1_1_1	3.19892713526854	2.14664227123266	Present study	0.188066666666667	0.0603333333333333	-0.0128202353755825	-0.041707990655632	0.199425925925926
GATCACAGTTAGGAGC-1_1_1_1	-0.28297856350771	-5.55617600326532	Present study	0	0	-0.0107227143646808	-0.0105879402731214	0.0610740740740741
GATGCTAGTTCAACGT-1_1_1_1	-4.19910004635683	13.7471496498108	Present study	0	0	-0.0926446540816798	0.000768961866826928	0
GCCGTGAGTCGCTTGG-1_1_1_1	-4.26959136029116	2.47544008846289	Present study	762	0.194777777777778	-0.0623231589631458	-0.030073652486413	0.147407407407407
TGATCTTCAAGCGGAT-1_1_1_1	-3.94961073895327	2.53227097148901	Present study	0.449666666666667	0	-0.0462745445351191	-0.0478259101081438	0.123703703703704
CCCATTGAGTTTCTTC-1_1_1_1	-5.49915555020205	-0.230739232349337	Present study	315	0	-0.0367734303463142	-0.0618925736654883	0.0895555555555556
CGCCATTGTCGTCATA-1_1_1_1	-0.307014017304096	-2.69690209274286	Present study	0	261	0.014019468433741	-0.0273279078591568	0.159759259259259
GTCTAGACAGAGCGTA-1_1_1_1	3.97751161555418	1.60335487480169	Present study	0	0.245555555555556	0.0139317559429892	-0.0623782110161535	0.142814814814815
GTGAGGATCTGTAAGC-1_1_1_1	-5.39605286618105	-0.300056394386233	Present study	0.196533333333333	0	-0.0895385648015875	-0.0523483097913546	0.170574074074074
TTACCGCCACGTCGTG-1_1_1_1	-5.52183201809755	-0.164579864787997	Present study	0.437933333333333	0	-0.0225186370887961	-0.0588858240562976	0.114185185185185
ATTCTACAGAATCTAG-1_2_1_1	-1.35202792187563	7.46411770935064	Present study	0	0.0681111111111111	0.184666900164589	0.211940577090196	0.146333333333333
GTCACTCCATTGAAGA-1_2_1_1	5.1935701082147	-0.605003532218875	Present study	0	0.117444444444444	-0.0443665250529227	-0.0327564620025358	0.112944444444444
TACAGGTCATAATGAG-1_2_1_1	1.54836312035688	-5.75044184570307	Present study	0.0562	0.249555555555556	0.0235307559835783	0.015582309843089	0.120222222222222
CACAGATGTATCATGC-1_2_1_1	3.17186257342466	2.20391434783941	Present study	0.194666666666667	0.0843333333333334	0.0569756554236486	0.0416834805117437	0.18187037037037
CCAATTTTCTCCATAT-1_2_1_1	3.76989528636106	2.55499476547247	Present study	0	0.526888888888889	-0.0328404957562438	-0.0631433118847349	0.202944444444444
GGGTATTTCACCCTGT-1_2_1_1	3.50624534587034	2.51739174480444	Present study	0.0616	0.314333333333333	-0.0390441665120157	-0.0806554848285311	0.186333333333333
GTAGAGGCAAGGTTGG-1_2_1_1	-0.35272315045229	-5.12788420562738	Present study	0.0941333333333333	0	-0.00256162309138404	-0.050433922833515	0.13812962962963
GTGTGGCAGGTTGTTC-1_2_1_1	0.267263085643139	-5.18954974060053	Present study	0	0.264555555555556	-0.0497823001565921	-0.0127642202813212	0.17912962962963
TCTTTGACAAATGGCG-1_2_1_1	2.1019546697534	-0.904047306823672	Present study	0.0769333333333333	0.316444444444444	-0.0499484840842014	0.0151771510964157	0.0611851851851852
AAGACAATCCCGTTCA-1_2_1_1	-2.6964912702643	4.38684386367804	Present study	0.297133333333333	0	0.00066296876696445	-0.0910273112913415	0.233611111111111
AGGATAAGTCACTGAT-1_2_1_1	4.28740164736876	3.12805790061957	Present study	0	0	0.00811800542364365	-0.0211157293333073	0.267759259259259
AACCAACAGGCGCTTC-1_1_1	-3.45697119732729	-0.468196448135318	Present study	0.370333333333333	0	-0.0883742494143568	0.0326171399631816	0.200222222222222
AAGTCGTTCAGCTTCC-1_1_1	-1.1067867567145	-4.94631367568964	Present study	0.296133333333333	0	-0.0743075883441358	-0.0661362262952184	0
ACCAACAAGAATTTGG-1_1_1	-3.88007882138124	1.39268368835455	Present study	0.300933333333333	0	-0.00972575267196302	0.0477175718219355	0.0554814814814815
ACCCAAAGTTGAATCC-1_1_1	-0.812177925308857	-5.32403832321161	Present study	0.295533333333333	0.164111111111111	-0.0861172921045706	0.0122169966542349	0.0601481481481482
AGAGCCCGTTACACAC-1_1_1	-0.436540036400471	-5.76875954513544	Present study	76	0.125111111111111	0.0946386080223802	-0.00240382663932928	0.171814814814815
AGGCATTCAGGCATGA-1_1_1	0.120015294352855	-1.95004397277826	Present study	0.201333333333333	0	-0.00575960042198737	-0.062981858393456	0.15637037037037
AGGGAGTCATACTGTG-1_1_1	0.15961381892332	-1.95131092910761	Present study	0	0.134555555555556	-0.00437849950283233	-0.0458063843239737	0.0601666666666667
ATCGGCGTCACCGCTT-1_1_1	-3.3478904058539	-0.324203904914798	Present study	0	0	-0.0614135079550725	-0.0156084030616783	0.144666666666667
ATTCCATGTAACCCTA-1_1_1	-2.12751796742312	6.57209271545416	Present study	0.741266666666667	0	0.0513670128132564	0.404304737194271	0
CAACCTCTCGTTAGTG-1_1_1	-0.0454343249403575	-5.72888451461786	Present study	0	0.314222222222222	0.0113394869976871	0.0147715905113335	0.0903888888888889
CACTAAGGTTAGCGGA-1_1_1	-0.281943946083699	-6.28662186508173	Present study	0.207933333333333	0.303777777777778	-0.0674720620080829	-0.0254203869428718	35
CATCCACAGGTAAGTT-1_1_1	0.0735317180550954	-6.13679724578852	Present study	0.1514	0.300111111111111	-0.0135866801075028	0.133092523360754	0.112018518518519
CATGGATAGAAGTCCG-1_1_1	-0.0389989306532481	-5.82419710998529	Present study	0.0577333333333333	0.255777777777778	-0.0599623198014775	-0.0492998989093197	0.0951851851851852
CGTGAATGTATGGTTC-1_1_1	-0.946017294129048	-5.95432453994745	Present study	0.370333333333333	0.223777777777778	0.00938159312207761	-0.0270693809449037	0.0981111111111111
CTATCTATCGCTGTCT-1_1_1	0.197057277957287	-1.7917457187652	Present study	0	0	-0.0251592603448529	0.0149591339526302	0.104203703703704
GACTGATTCCCAGGCA-1_1_1	0.020480067530956	-2.07078104858393	Present study	0.156466666666667	0.326666666666667	-0.0255044006156639	-0.0573486246799754	0.13362962962963
GTCCCATGTCAGGTAG-1_1_1	-2.44311430950991	7.9981061851502	Present study	0.3392	15	0.635397414429377	0.186169502749174	0.0571666666666667
GTCTCACTCTCGGTAA-1_1_1	0.296885759631481	-6.10590964202875	Present study	0	0.0616666666666666	0.0212650299332532	0.0168365664461695	0.1405
GTGGAAGTCCATTGTT-1_1_1	-3.90127375622622	1.64453971738821	Present study	0.356266666666667	0	-0.0319577226234203	-0.0443548921056903	0.166555555555556
TCATTGTAGAGCCCAA-1_1_1	-9.94159033795229	1.22999799604422	Present study	0	0.265555555555556	-0.0263915829826544	-0.102051687419041	0.103407407407407
TCCCACACAGCACGAA-1_1_1	-4.28356125851503	-1.78371482734674	Present study	0.127333333333333	0.316444444444444	-0.0635845329290771	-0.0981402006162878	0.0756666666666667
TCCCATGAGCATCCCG-1_1_1	0.344248087207164	-6.45737486724848	Present study	0.190333333333333	258	-0.0772714024735766	-0.0554572764392992	0.194685185185185
TCGACCTAGCTGAAAT-1_1_1	0.131116301814403	-2.01716643218988	Present study	0	0	-0.0221600865783947	0.0364814116866522	0.0762777777777778
TGGAGAGGTATCCTCC-1_1_1	0.184942514697399	-6.21945696716303	Present study	0	0.249666666666667	-0.0243249794355409	-0.0493277594686093	0.164333333333333
AAGACAATCAAGTGTC-1_1_1	-2.57544711132875	1.45508361215597	Present study	0.394533333333333	0	-0.0688250603055034	-0.0320266499165456	0.136111111111111
AATCACGTCATGTCAG-1_1_1	-3.96297886868349	1.41838318462378	Present study	0.655066666666667	0	-0.0625383155606898	-0.0243860873450367	0.164962962962963
ACACTGACACACCTAA-1_1_1	-2.64276102085939	1.60516614074713	Present study	0.197866666666667	0	0.0251037027525496	0.0104998819878973	0.121814814814815
ACATTTCAGAAATCCA-1_1_1	3.8578607747949	-3.06813174133295	Present study	0	0	0.0315381179614776	-0.00637801102958786	0.174222222222222
ACCAACAGTACTGCGC-1_1_1	-3.71608498593203	0.162234131050168	Present study	0.399533333333333	0	-0.0575245148559109	-0.0785803449691393	0.0831296296296297
ACCGTTCCACAAACGG-1_1_1	0.316910118857708	-2.52710896377558	Present study	0.2254	0	-0.106761036053726	-0.0899267246818691	0.189037037037037
ACGATCATCATTGCTT-1_1_1	-1.26969221135012	1.88289636726385	Present study	0.474133333333333	0	-0.0556193478522947	-0.0408120746771946	0.21262962962963
ACGGAAGGTACGGATG-1_1_1	-2.66511109372011	1.90038532371527	Present study	0.551333333333333	0	-0.0586811279774971	-0.0685929081604264	0.100388888888889
ACGTACAGTGACTAAA-1_1_1	-2.62124255200258	1.63255095834738	Present study	0.2162	0.0722222222222222	0.0065362406384306	0.0698017282540199	0.121814814814815
ACTTAGGCATCCGAGC-1_1_1	-3.46298459072939	1.57529116029745	Present study	0.583333333333333	0	-0.0674054961395166	-0.0299858639174507	0.117981481481481
ACTTATCAGAGGTATT-1_1_1	-11.2144890119635	-3.49111443405146	Present study	0	0	-0.00120521737348021	-0.0788637739777974	0.0372222222222223
ACTTCGCGTCTGCGCA-1_1_1	-1.8357005407416	-2.53170424346918	Present study	0.1662	0	-0.0559004095491311	-0.045385759429486	0
ACTTTGTAGGAAAGGT-1_1_1	1.28108474711546	-5.30491572265619	Present study	0.0244666666666666	0	-0.0303654410485593	-0.0644111060912212	0.0594074074074074
AGATGAACAGGTTCAT-1_1_1	-4.02615836163393	1.83433038349157	Present study	0	0	0.00584179462998848	0.108936078996752	0.236444444444444
AGGGAGTTCATAGGCT-1_1_1	-3.751684217652	0.351885054063855	Present study	0	0	0.0860468127376178	-0.0682255102317908	0.263314814814815
AGTCAACCAGGCATTT-1_1_1	-2.77042987843386	1.60808539743429	Present study	0.2034	0	0.00412072971379729	-0.00242747949275454	0.0960925925925926
AGTGCCGAGTCGAATA-1_1_1	0.3448728630937	3.23833173866278	Present study	0	0	0.0799627046538249	-0.050649122243203	0.203703703703704
ATCATTCAGGCATGGT-1_1_1	0.573169202605571	-0.661747988510073	Present study	0	0.28	-0.0519907550096344	-0.00144828147442345	0.257888888888889
ATCGTGACACGTTGGC-1_1_1	-0.509749322136555	2.12543803806311	Present study	0.211866666666667	0	-0.0308069923630289	-0.0486096027049384	0.167444444444444
ATGAGTCGTGGACAGT-1_1_1	-2.60812356968752	0.596686098527967	Present study	0.372666666666667	0	0.00142185263598291	-0.0297788305119773	0.115722222222222
ATGGGAGTCGCAGAGA-1_1_1	1.49545374611982	-1.36410742645258	Present study	0	0	-0.0181875644081851	-0.0842457864654757	0.129148148148148
ATGGGTTTCCGAAGGA-1_1_1	-0.631683497627888	2.71410626525885	Present study	0.0866666666666667	0	0.0234490705944525	-0.0710530892189154	0.0972592592592593
ATTCAGGCAAGAAATC-1_1_1	-3.28342535992495	0.473529282760679	Present study	0.432933333333333	0	-0.041106981187089	0.00551629630227184	0.179907407407407
ATTCATCAGGGTCACA-1_1_1	0.0967920730508229	-4.47687369232172	Present study	0.157333333333333	0	-0.0533997999475371	-0.0403618189694629	0.180740740740741
ATTGTTCGTGGCTCTG-1_1_1	-2.79264739056459	1.78613597507483	Present study	0.369466666666667	0	-0.033894397277753	0.0344012615556964	0.0821851851851851
ATTTCACGTGAATTGA-1_1_1	3.89579483966001	-3.10032611732477	Present study	0	0	-0.0386742343478681	-0.0632048072374706	0.0574814814814815
CAATACGTCCAGCCTT-1_1_1	-0.402405529221211	2.99598974342352	Present study	0.147733333333333	0.122666666666667	-0.060169138912537	0.00949174921536883	0.172092592592593
CAATGACTCAAAGGAT-1_1_1	0.387672395507183	-0.712696846771182	Present study	0.1514	0	-0.00643145656176518	-0.0622595465720361	0.182740740740741
CACGGGTGTAGGTCAG-1_1_1	-2.57021644612185	5.99726456756598	Present study	0.7612	0	0.0155689124846123	0.359285717940102	0.140111111111111
CAGATTGCACTTTAGG-1_1_1	-1.04342129727236	2.68421572799688	Present study	0.194466666666667	0	-0.0565097036083619	-0.0123848187448045	0.158240740740741
CAGCAATAGAAGCTCG-1_1_1	0.717233927050914	-5.94401961212152	Present study	0.0186666666666667	0	0.0231129321591109	-0.0729401845684759	0.121037037037037
CAGTGCGCAGATCATC-1_1_1	-3.03469946881166	0.713234901231586	Present study	0.2848	0	-0.0108346277845766	-0.0450581973754163	0.150944444444444
CAGTTAGAGCCTCTCT-1_1_1	0.999580518404331	-1.79711633567804	Present study	0	0.140444444444444	-0.0790946989128694	-0.0245762499404417	0.191407407407407
CATACCCCAATCTAGC-1_1_1	0.400905818740215	-5.54350930099482	Present study	0.1362	0	0.0244329895394769	-0.0799895490076126	0.0451851851851852
CATCAAGAGGATGGCT-1_1_1	0.165435046950664	2.38546735401159	Present study	0	0	-0.0847978955981367	-0.038439428158065	0.219537037037037
CATCCACCAGCGAGTA-1_1_1	-11.0971098234259	-3.66097479705805	Present study	0	0	0.0404892418726838	-0.0764991254499953	0
CATCGGGGTTCTTGCC-1_1_1	-2.53724530239931	1.67984640951162	Present study	0.355333333333333	0	-0.040382674924849	-0.0287891942990941	0.112925925925926
CATGCTCTCGCCTTTG-1_1_1	-0.558079271515522	2.73569625968939	Present study	0.2852	0.0593333333333333	-0.0223420414382712	-0.0577291730555967	0.258148148148148
CCGAACGTCTCCATAT-1_1_1	-2.31417587300173	1.98032063598639	Present study	607	0.164333333333333	-0.0746647146823548	-0.00418732811330995	0.14862962962963
CCTCATGAGGCACAAC-1_1_1	-4.01419404049746	2.46373969669348	Present study	0.527266666666667	0	-0.0295596147128787	-0.00675627102894928	0.262685185185185
CCTCTAGCACCCAATA-1_1_1	-3.05710628529421	1.44652259702688	Present study	0.312133333333333	0	-0.0741032494831351	0.117230557540584	0.0583888888888889
CCTCTAGCAGCCGTCA-1_1_1	-2.77854111691347	1.15497029180533	Present study	0.307266666666667	0	-0.0870160477300482	0.0499140149032572	0.119888888888889
CCTCTCCAGGATGTTA-1_1_1	-1.07946446438662	2.25091559047705	Present study	0	0	-0.0615081536644601	-0.0386284189397268	0.168685185185185
CGAATTGTCCGACAGC-1_1_1	-2.64533641835085	0.514627251577436	Present study	0.100533333333333	166	-0.0106479156522469	-0.0700015534712914	0.115777777777778
CGAGGCTTCCCGAGTG-1_1_1	-2.96460655232302	1.08641818518644	Present study	0.6092	0	-0.0527336583832187	-0.00494985052427994	0.115296296296296
CGGGTCACATAATCCG-1_1_1	-0.267955570419941	3.16202491874701	Present study	0.302266666666667	0	-0.0550200542616205	-0.0653226612317896	0.197981481481482
CGGGTCATCCTTCAGC-1_1_1	-2.97519877453676	1.7517215644837	Present study	0.230133333333333	0	-0.0452785888009774	-0.0288189732559829	115
CGTGAATAGTGGCCTC-1_1_1	-4.16158774395815	2.28853839988714	Present study	0.603066666666667	0	-0.0352199650676779	-0.00875859396441668	0.164703703703704
CGTGTCTAGGTGCTGA-1_1_1	0.0140390704072377	2.93174046630865	Present study	0.303933333333333	0	-0.055706846887547	-0.00668085978539952	0.257055555555556
CTAACTTGTCATCGGC-1_1_1	-2.86496975918642	1.57741362209326	Present study	0.3658	0	-0.0289926427450133	0.0738540313735194	0.143666666666667
CTAGACAGTATCTCGA-1_1_1	-3.65138009091249	1.21485120410925	Present study	0.1912	0	-0.0685074208791448	0.0629961072533999	0.178407407407407
CTATAGGGTGCACATT-1_1_1	-4.43928149243227	1.97878712768561	Present study	0.458666666666667	0	-0.0419184813853132	-0.028170935656112	0.167462962962963
CTCAGGGCAAATCGTC-1_1_1	-2.90182188053957	1.55981773490912	Present study	0.163133333333333	0	0.0229938639751954	0.0786182906845136	0.0749074074074074
CTCATTACACATAGCT-1_1_1	-3.09175446530214	2.53467840309149	Present study	0.307333333333333	0	-0.0307020783197105	-0.0486617199202174	0.187796296296296
CTCCATGGTCATACCA-1_1_1	-3.74206593533388	0.234524074745237	Present study	0.5248	0	0.024001186325753	-0.0500339285367347	0.112722222222222
CTCCCAAGTGAATGTA-1_1_1	0.676554442445125	-5.48682576065058	Present study	0.0654666666666667	0	-0.0840090668895657	0.00675838577736539	0.0947407407407408
CTGAATGAGCATTGAA-1_1_1	1.72952428559431	3.58596819992071	Present study	0.3138	0.197555555555556	-0.0655350194008723	-0.0828656983674923	0.247148148148148
CTGAGCGCATTAGGCT-1_1_1	-2.76099589367739	1.58201682920462	Present study	838	0	-0.0265276894133016	0.0362331331914761	0.178444444444444
CTTCCTTGTTCAGCGC-1_1_1	-3.05700090428225	1.48504567499167	Present study	539	0	-0.0232552070426972	0.0313494232024305	0.117648148148148
CTTTCGGAGACTGAGC-1_1_1	-3.8857379247748	0.46603420729643	Present study	0.541266666666667	0	-0.0366017711368589	-0.029275493834241	115
GAAGTAAAGCGGTAAC-1_1_1	-3.07428505917421	1.03226894493109	Present study	0	0	-0.0161559174101726	-0.0327728262367073	0.111296296296296
GACACGCCAATGCAAA-1_1_1	-3.56808426876894	0.411698672723829	Present study	0.570666666666667	0	-0.0311981809126574	0.0757938265613698	0.0600555555555555
GACGCTGTCGCATAGT-1_1_1	-4.44285252591005	1.6838094627381	Present study	0.386733333333333	0	-0.0448964496062672	-0.0269779548567866	0.104407407407407
GAGTCTATCTAGCAAC-1_1_1	-4.12359908123842	1.76194995994574	Present study	0.560933333333333	0	-0.0494314887787032	-0.0199663939085484	0.151240740740741
GATCCCTTCTGAATGC-1_1_1	0.451369167367305	-1.32348805313105	Present study	0	0	-0.0711735244396797	0.070703897832308	0.127925925925926
GATTCGATCGCATAGT-1_1_1	-1.16118958493105	2.03264564628607	Present study	0.2994	0	-0.0719072861036105	-0.0127058480351287	0.175314814814815
GCATGATGTGGCGTAA-1_1_1	0.162049145499553	-5.79438572769159	Present study	0.251266666666667	0.112111111111111	0.00308640242336	0.0434383914619846	0.156185185185185
GCCAGGTTCATCTATC-1_1_1	-11.32699397107	-3.81553393249506	Present study	0	0	-0.0348424712616833	0.00172061833161796	0
GCCAGGTTCATGAGTC-1_1_1	2.36478301982054	3.35726613159186	Present study	0	0.113777777777778	-0.0279858547389923	-0.0181916353729682	0.1965
GCGAGAAGTGCTTATG-1_1_1	-3.09344771405092	0.932987037849485	Present study	0.4956	0	-0.0234562221064826	-0.0627424236052688	0.134740740740741
GCGAGAATCACGGGAA-1_1_1	-3.37275603314272	0.0553541218758213	Present study	0	0	-0.0412509209142689	-0.0130318586378802	0.152851851851852
GCTACCTCAAAGACTA-1_1_1	-2.690089969834	1.62128723020559	Present study	0.518733333333333	0	0.0234374832153353	0.0342736818917814	0.150240740740741
GGCAGTCAGTAGACAT-1_1_1	-2.40609958668581	1.80479437465674	Present study	0.685333333333333	0	-0.0779049086426577	-0.000935764320825275	0.158888888888889
GGCAGTCCAGTATGAA-1_1_1	-4.86340764065615	1.74823928232199	Present study	0.251866666666667	0	-0.0734198299386561	0.0248701068474991	0.0628518518518518
GGCTTTCAGTGACCTT-1_1_1	-2.68368723889223	1.43083608503348	Present study	0.570666666666667	0	-0.0291454043775818	-0.0780079085637767	0.191722222222222
GGGATCCTCATACAGC-1_1_1	-3.16177800198427	0.899737957668363	Present study	0.1692	0	-0.0520242047659247	-0.0296981973226336	0.144481481481481
GGGCTACAGGCACTAG-1_1_1	-2.68868687649599	1.4599540864945	Present study	0.246133333333333	0	0.0219733075553737	-0.0427904450532114	0.0922407407407407
GGTGTCGGTCTGATAC-1_1_1	-3.34834149380556	1.41682380790716	Present study	0.622466666666667	0	-0.0305648348644873	-0.0778644290237128	0.164981481481482
GTAATCGCACGACGTC-1_1_1	-3.72128203411928	0.374563012075483	Present study	0.1324	0	-0.0238994484751112	-0.00441303364743909	0.109296296296296
GTAGAAATCTCCTGCA-1_1_1	-2.43902829190126	0.484335426044523	Present study	0.395933333333333	0	0.0509612725815335	-0.0579360694996113	134
GTCAAGTAGGGCAAGG-1_1_1	-3.64366820355288	1.03577563519484	Present study	0.200866666666667	0	-0.0770787318499531	-0.0855762498236119	0.0956481481481481
GTCAAGTTCTACCAGA-1_1_1	-2.60822656651369	1.65796071643835	Present study	0.459333333333333	0	-0.0369221389076089	0.0382683519566556	0.0673148148148148
GTCCCATAGCTCGCAC-1_1_1	-2.68396165867678	1.86280721778875	Present study	0.621866666666667	0	-0.0425843426843552	0.0174112011155286	0.140944444444444
GTCTGTCGTAAGTTAG-1_1_1	-2.78721144696108	0.72725737634009	Present study	0.199733333333333	0	-0.0174625720134003	0.0006753314633548	0.0553333333333333
GTGAGTTGTCTTGCGG-1_1_1	1.16251787642607	-5.75270634536737	Present study	0	0.187888888888889	-0.00108452242234525	-0.0123538467476239	0
GTGCGTGCAATTCTTC-1_1_1	-2.72801616688601	0.77889779935485	Present study	0.274133333333333	0	-0.0576890912527897	0.0157969850223828	0.0501111111111111
GTTCGCTGTGTTTGCA-1_1_1	-3.25278237362734	0.892752248597203	Present study	473	0	-0.0277085326733257	0.0655844420618658	0.0856851851851852
TAAGCACCATTCTTCA-1_1_1	-4.22307923336855	1.99449807758337	Present study	0.669733333333333	0	-0.00172185704926535	-0.0267297219610854	0.151685185185185
TACCCACTCAGCTTCC-1_1_1	-3.56423380871645	2.02146810646063	Present study	0.462333333333333	0	-0.0920298957516833	-0.0801376052772986	0.0460555555555555
TACCTCGTCGCTGTCT-1_1_1	-2.94054892559877	1.38875121231085	Present study	0.528466666666667	0	0.0616897831329184	-0.0524077278492109	0.103388888888889
TACGCTCTCGTGCGAC-1_1_1	-2.54250934620729	0.995850104641973	Present study	0.365066666666667	0	-0.0695457474558271	-0.0361520748880407	0.181111111111111
TACTGCCAGTCATGGG-1_1_1	-2.21699574490419	0.779186647188722	Present study	0.2736	0	-0.0421602488928353	0.0567697928536103	0.154777777777778
TACTTCACAAGAGTAT-1_1_1	-3.5535903265082	1.26190245504385	Present study	0.436933333333333	0	-0.0649726809472669	-0.0391674732279207	0.0832592592592593
TAGACTGTCAAGGTGG-1_1_1	-4.78454020520083	1.75335723514563	Present study	0.167533333333333	0	-0.0502723420880589	0.00170276184633734	0.142111111111111
TAGAGTCAGAAGGCTC-1_1_1	-4.17290452023378	1.57095092887884	Present study	0.319066666666667	0	-0.0278938889117448	-0.00766029262787141	0.0601481481481482
TAGCACAGTGTTGCCG-1_1_1	-2.93028595944277	1.74212861413962	Present study	0.405733333333333	0	-0.0788940509792153	-0.0439114213040068	0.197611111111111
TATACCTAGTGGTCAG-1_1_1	-3.0630946447455	1.15998852605826	Present study	0.485466666666667	0	-0.0321561596142844	-0.00170060279240443	0.114592592592593
TATATCCCAGAAGCTG-1_1_1	-2.93846467038027	0.649799290847837	Present study	0.431066666666667	0	-0.0446066499511888	-0.00493659185237527	0.109574074074074
TATTGGGAGGCTGTAG-1_1_1	-3.09216502209536	1.31811321134573	Present study	0.468933333333333	0	0.0363179335452767	-0.0249466156492782	0.154722222222222
TCAGTCCTCAAGCCAT-1_1_1	-2.58478811283937	2.7175989782334	Present study	0.531266666666667	0	-0.0273750925111842	-0.0415029981769163	0.159555555555556
TCAGTGAGTGGACTAG-1_1_1	-2.87746646901003	0.381492260646878	Present study	0.4122	0	-0.0253205835389017	0.0806590418502544	0.0974814814814815
TCATGCCAGATCGCTT-1_1_1	-2.58749082585207	1.61192143316275	Present study	0.665266666666667	0	0.0588014166702176	0.111873217698512	211
TCCACCACACAGCCTG-1_1_1	-9.92871478100649	1.22202283496863	Present study	0	0	-0.024506719615537	-0.0377146241244161	0.122462962962963
TCCTGCAGTTGAGGAC-1_1_1	-1.83621099491945	1.99060780162817	Present study	0.39	0	-0.0173347681497439	0.00341659724054186	0.181333333333333
TCGGGACTCTGCCTGT-1_1_1	-4.26620104809633	2.0518422758103	Present study	0.4844	0.202444444444444	-0.0833537684863664	-0.00318769563827299	0.17587037037037
TCGTAGACAGAGTAAT-1_1_1	-2.72911456127993	2.10110086555487	Present study	0.684666666666667	0.325777777777778	-0.0686191687401133	-0.0236291722802452	0.245148148148148
TCGTAGAGTAATCAAG-1_1_1	0.390041024485912	-5.98175984268183	Present study	0	0	-0.0411309977979502	0.0760097878940491	0.109833333333333
TCGTAGAGTCGCACGT-1_1_1	-0.676431327065144	2.65928048248297	Present study	0.0102666666666666	0.211666666666667	0.0575941841838457	0.00312239124866036	0.161685185185185
TCGTGCTTCTAGTGAC-1_1_1	-3.5569272329413	0.748729663238733	Present study	0.438333333333333	0	-0.0591545534204531	-0.0740432336485485	0.121037037037037
TCTCAGCGTACTGACT-1_1_1	-11.2328815748297	-3.73743039016718	Present study	0	0	-0.0175442665696881	-0.0267307032671446	0.0537222222222222
TCTGTCGCACACACGC-1_1_1	-4.15347483654848	1.76132816429144	Present study	0.564333333333333	0	-0.0768731446714614	-0.0751428440771959	0.0592592592592592
TCTTTGAAGTCATGAA-1_1_1	-0.00891390343538312	-6.25923519973749	Present study	0	0.255555555555556	-0.044406895116687	-0.0408495247210148	0.0693888888888889
TGAACGTAGCTCCGAC-1_1_1	-0.132442622383747	3.3010014926911	Present study	0.517666666666667	0	-0.065106242244394	0.0153204479432779	0.211962962962963
TGATCAGAGCATGAAT-1_1_1	-5.01347783108583	1.86615270729071	Present study	0.186066666666667	0	-0.0569878929540445	-0.0246803217979591	0.18387037037037
TGCCGAGGTTGGGACA-1_1_1	-3.73076870938173	0.457701299142896	Present study	584	0	-0.0695877530565607	-0.0689643410353481	0.101722222222222
TGGTACAGTAGGATAT-1_1_1	-1.16645982762209	-4.2832282150268	Present study	0.369866666666667	0.164333333333333	-0.000387261925191992	-0.0248987825638855	0.18612962962963
TGGTAGTTCATGGAGG-1_1_1	-4.5330915739142	1.61621600742346	Present study	0.1428	0	-0.0758909352321002	0.0169760003841212	0.160962962962963
TGTAACGCACTCCTTG-1_1_1	-2.76531651516787	0.601913247060834	Present study	0.287133333333333	0	-0.0398914554146934	-0.0326785989664424	0.0577407407407408
TGTCCCAAGATAGTCA-1_1_1	-0.202905922135029	2.56625169868475	Present study	0.100333333333333	0	-0.0241899298429687	-0.060828702237919	0.161981481481482
TGTCCTGAGAAACCCG-1_1_1	0.614523769418087	3.43108219261175	Present study	0.0197333333333334	0.269777777777778	-0.0513703105834077	-0.101469082231857	0.195240740740741
TGTGCGGAGAAACTGT-1_1_1	-2.96870520611635	0.681434619975148	Present study	0.368533333333333	0	-0.0470007816836977	-0.0289469728772968	0.143703703703704
TGTTACTCAACGTATC-1_1_1	-3.0633981515967	1.03763428683287	Present study	311	0	-0.0546953876056152	0.00646279639292432	0.223981481481481
TTACTGTCAATGCTCA-1_1_1	-0.985290675362263	7.38465994949347	Present study	0.110066666666667	0.555666666666667	0.00853754025082906	0.327492979653229	0.134611111111111
TTCAGGAAGGATGCGT-1_1_1	-3.13529875775209	2.08180374259955	Present study	0.2054	0	-0.0457496856307051	-0.0329744019360239	0.196962962962963
TTCGCTGAGGTGAGCT-1_1_1	1.66424718598494	-6.0634263122558	Present study	138	142	-0.0879276901895854	-0.0742882375299042	0.216981481481481
TTGATGGCAAGGCAAC-1_1_1	-3.59375908871523	0.862137045514642	Present study	0.0709333333333333	0	-0.0494592365392004	0.0191775255779219	0.0707037037037037
TTGGTTTTCGGTCGAC-1_1_1	-1.03097429772249	2.71159535999304	Present study	395	0	-0.0824703518813049	-0.0487528761755286	0.112981481481481
TTTGATCAGTCCTGTA-1_1_1	-2.51561310788027	1.56610519046789	Present study	0.618466666666667	0	0.00375218242100057	-0.0301053792843726	0.180259259259259
TTTGTTGTCGCACGAC-1_1_1	-2.83326294918886	1.47666252012259	Present study	0.0346666666666666	0.0284444444444445	-0.0508978543664173	-0.0063282262890309	0.0572777777777778
AAATGGAAGGCACTAG-1_1_1	-4.15337327023378	1.52758318538672	Present study	0.241333333333333	0	-0.109610582656564	-0.0347180781490956	0.0393703703703704
AACAGGGTCATCGCTC-1_1_1	-3.81808379193178	0.743221022923349	Present study	568	0	0.0357096144459536	-0.0532976006774738	0.0457407407407407
AACCTTTGTCAGACTT-1_1_1	-3.98101141949526	1.80909949893957	Present study	0.610266666666667	0	-0.0938304072756415	-0.0120880897829176	0.0725555555555556
AACTTCTGTATGTGTC-1_1_1	-4.12176564236513	1.68351555223471	Present study	0.507266666666667	0	-0.0659982854449124	-0.0557414798689091	0.0893518518518519
ACCAACAGTGCGAGTA-1_1_1	-4.09840968151918	1.98847574348456	Present study	0.474733333333333	0	-0.0882511002011261	-0.0377426803854168	0.118018518518519
ACCCTCATCCCGTAAA-1_1_1	-2.28980830212465	-2.74631720428461	Present study	0.501933333333333	0	0.00651938277043635	0.0353542948440579	0.0983703703703703
ACCTGTCGTTAACCTG-1_1_1	-3.2028765966498	2.24489575977331	Present study	0.646466666666667	0.0928888888888889	-0.0729606102334384	-0.036317140820705	0.12587037037037
AGGCCACTCGTGCAGC-1_1_1	-3.57034495373598	1.663440767479	Present study	0.287666666666667	0	-0.0217462470351832	-0.0794150562729228	0.102851851851852
ATCGATGTCCTAACAG-1_1_1	-3.98712208767763	1.73932612295157	Present study	0.7126	0	0.000440335748543699	-0.0441797699570565	0.0536481481481481
ATGACCAAGCCACCGT-1_1_1	-2.24170401593081	1.84889024848944	Present study	0.6062	0	-0.00855660975717161	-0.0372578319554587	0.158907407407407
ATGAGTCAGTGCAGGT-1_1_1	-4.30115845700136	13.7295200263978	Present study	0	0	-0.00481272736656382	0.00803141080541075	0
CAACGATAGGACTATA-1_1_1	-3.89709094067446	1.72210598344809	Present study	0.733266666666667	0	-0.0630674101918454	-0.0958493117250198	0.0723703703703704
CAGCAGCCAGAGGTTG-1_1_1	2.49164447287687	-0.774226959991397	Present study	0	0	-0.0497690728722618	-0.0299551225580356	0.0471111111111111
CATACAGAGGATTTCC-1_1_1	0.676552639404621	-1.72736435775751	Present study	0.186866666666667	0.215777777777778	-0.0477957018473775	-0.0538553718651025	0.0755925925925925
CATACTTAGTCGGGAT-1_1_1	-11.3620138456427	-3.61934691314691	Present study	0	0	0.00592419778145009	-0.0137338218058575	0.0388333333333334
CATGCAACAGGTAGTG-1_1_1	-10.9337539960944	-4.02229386215204	Present study	0	0	-0.0134619707088878	-0.0138086846836719	0.0266481481481482
CATGCGGTCGTGGACC-1_1_1	-3.74055722256533	2.04594248886114	Present study	0.689466666666667	0	-0.0143365782512432	-0.102094946064091	0.0602222222222222
CATTGCCGTAGACAGC-1_1_1	-0.60605361958376	2.34308976287848	Present study	0.1138	0	-0.0327368037216146	0.081666318350616	0.112925925925926
CCTCTCCCACGCAAAG-1_1_1	3.28561183909544	0.0912567412376988	Present study	0	0.178666666666667	-0.0358872605254892	0.00865757658622891	0.144833333333333
CCTTGTGAGGTCACAG-1_1_1	0.636634499827709	-2.28739720230097	Present study	0	0	-0.0344562317354012	0.0296863946023272	0.290685185185185
CGAGTTATCGTCAAAC-1_1_1	-4.11428978939882	1.92663079853064	Present study	0.6948	0	-0.0721939214716706	0.0267745332986608	0.120296296296296
CGGTCAGTCCGTGGCA-1_1_1	-3.79359915753237	1.55187052841192	Present study	0.480533333333333	0	-0.0971252652871722	0.0788024448172729	0.0904259259259259
CTACTATCAAGTCATC-1_1_1	0.0333053181565663	2.92067641372687	Present study	0.0965333333333334	0	-0.0440968431026082	-0.0397522651963339	0.199555555555556
CTGAATGTCAAATAGG-1_1_1	0.76570202509531	-6.86391001586908	Present study	0	0	-0.0723520642939317	0.0253541350957971	0
CTGCCATGTGGTCCGT-1_1_1	-4.1578212072455	1.90777641887671	Present study	0.336733333333333	0	-0.0849159114827993	-0.016796228165814	0.057962962962963
GACGCTGCATACAGCT-1_1_1	-1.6754312803351	3.58803290481573	Present study	0.346066666666667	0	-0.0216653588928142	-0.0103660636042396	0.206222222222222
GAGACTTGTGAACGGT-1_1_1	-4.13313534756533	1.77735048885351	Present study	0.741133333333333	0	-0.0570123677866837	0.00285958382843836	0.103777777777778
GATCAGTGTGCCCAGT-1_1_1	-3.3402376463019	1.24221617336279	Present study	0.377333333333333	0	-0.0362763069159271	0.0514976051718367	194
GCCAGGTCAGCGCTTG-1_1_1	-3.79927971859804	13.7401096260071	Present study	0	0	-0.089361701854278	-0.0733838416820345	0
GCTTTCGCAAGAGGCT-1_1_1	0.149835378924694	2.96267146224981	Present study	0.0935333333333334	0	-0.0367932444447492	-0.0600021308005928	0.254018518518519
GGCTTGGAGGCGCTTC-1_1_1	-4.05307677288881	2.1489715015412	Present study	0.6548	0	-0.0883620145466096	0.00981561310775651	0.146259259259259
GGGTAGACAGTGCGCT-1_1_1	-4.22024300595156	1.91491848583227	Present study	0.509666666666667	0	-0.0834797853902347	-0.0271462623879595	0.140666666666667
GGGTTTATCCGGCAAC-1_1_1	-3.77158835430971	2.13963240737921	Present study	0.510466666666667	0	-0.0652928795314115	-0.0347584615125413	0.122740740740741
GGTGTCGAGGTTGACG-1_1_1	-4.55717185040346	13.632150832367	Present study	0	0	0.0876492329303942	-0.0441319554818733	0
GTAGAAACAGTCACGC-1_1_1	-11.9163847257697	-2.57566338424677	Present study	0	0	0.0022365978235526	0.0389809138400315	0
GTCGTTCAGCGTGCTC-1_1_1	-4.2086515714728	1.40873629207617	Present study	0.467066666666667	0	-0.11028551408328	-0.10562002948246	0.0651851851851852
GTTAGACTCACATACG-1_1_1	-11.6448269178473	-3.58982210998529	Present study	0	0	0.0250684061247795	0.0613086450454011	0.0416111111111112
TCCGTGTGTGTATTGC-1_1_1	-3.51278784771791	0.780636347633659	Present study	0.682133333333333	0	-0.0491157920736028	-0.00258663870344963	0.0953703703703703
TCGACGGAGGCACGAT-1_1_1	-3.50376322766176	1.71795845384604	Present study	0.219133333333333	0	-0.0725104282746761	-0.0877727611126821	0.039425925925926
TCGTGCTAGTGTTGTC-1_1_1	-4.07064488430849	0.773929605063854	Present study	0.547733333333333	0.126666666666667	-0.0747219109987993	-0.0410739584992743	0.146833333333333
TCTATCAGTGATCGTT-1_1_1	-2.6075077344977	-2.83257299308771	Present study	0.415733333333333	0	0.0602206676777271	0.00462837734949461	0.0824074074074074
TCTTGCGCATCGAACT-1_1_1	-4.31605198880068	1.52191412801748	Present study	0.490066666666667	0	-0.035115069703664	-0.0863616564527848	0.0233888888888889
TCTTGCGTCCATCCGT-1_1_1	-4.06719973584047	2.13886386508947	Present study	0.55	0	-0.0299707463107904	0.00775749675952116	0.0736481481481481
TGCGACGTCTCCCAAC-1_1_1	-4.02199652691713	1.71504438276297	Present study	0.725866666666667	0	0.0243218277257245	-0.0055189456937649	0.130037037037037
TGCTTCGTCTATTTCG-1_1_1	-0.467240481575642	-5.82930642013544	Present study	0.0782	0.324888888888889	-0.0351230280940395	-0.0647278392739559	0.13462962962963
TTCAGGACACGACGCT-1_1_1	-2.44276717205874	-2.8870552146911	Present study	0.151733333333333	0	0.0426735940475573	-0.00643473219668519	0.0474444444444444
AAAGAACAGATACATG-1_1_1	-4.18021443386904	1.99754470939642	Present study	0.389466666666667	0	0.0755772838280882	0.144001985913064	0.120462962962963
AAAGGATAGCGGGTTA-1_1_1	1.58956137398848	-0.772062476921023	Present study	0	0	-0.0181806864399857	-0.037414197214162	0.170351851851852
AAGTACCGTAGCGTTT-1_1_1	-3.6241150190436	13.8365442192078	Present study	0	0	0.0182272203932699	-0.0470828458569708	0
AATGCCAGTTTCTATC-1_1_1	-3.61866333981386	13.8653861915589	Present study	0	0	-0.0305422626381851	0.0343150159115918	0.0186851851851851
AATGGAAAGATCACCT-1_1_1	-3.48254015942446	13.8186427986146	Present study	0	0	0.0255858253595301	-0.0121141923523517	0
AATTTCCCACCGGAAA-1_1_1	-3.77047780056826	2.48543542976385	Present study	0.446066666666667	0	-0.0830825790807459	-0.0111593547638342	0.0528888888888889
ACAGGGAAGTTAGAAC-1_1_1	-1.30835869809023	2.18461054916388	Present study	0.5574	0	-0.0960370549717874	-0.0750854476480309	0.172351851851852
ACCATTTAGCGAGTAC-1_1_1	3.55551192263731	0.23286331052786	Present study	0.0132	0	-0.0242883151678715	-0.0733461325119681	0.191222222222222
ACGGTTAAGCGCCTTG-1_1_1	-3.61422875424257	1.30250668878561	Present study	0.6056	0	0.090255743699432	-0.0363140452978992	0.106259259259259
ACGTCCTTCACCCTTG-1_1_1	-1.08609464665285	2.20688683147436	Present study	0.1862	0	-0.0496233479894376	-0.07794656970734	0.140296296296296
ACTACGAGTGGCATCC-1_1_1	1.02281943807968	-4.89737015609735	Present study	0	0.182777777777778	0.00602054492676113	0.00263961494592362	0.0915370370370371
ACTGTGAGTCCCTAAA-1_1_1	-1.71356585522524	2.0677638685227	Present study	0.146533333333333	0	-0.00628121365228469	0.0238360484605289	0.115666666666667
ACTTTCATCAGGGATG-1_1_1	3.00222107867369	0.013681534481107	Present study	0	0.246777777777778	-0.0215903456547264	0.0220194174498912	0.136055555555556
ACTTTCATCAGGTGTT-1_1_1	-10.0963907529914	1.37273180837637	Present study	0.232866666666667	0	-0.0486591977058214	-0.104103393883027	0.164796296296296
AGACACTGTGAACTAA-1_1_1	0.590170384446468	-6.20348721389765	Present study	0	0.244777777777778	-0.00213129949410186	-8.87104275426182e-05	0.128685185185185
AGCATCAAGTCGCGAA-1_1_1	-3.28361704846254	0.895615462017118	Present study	0.715066666666667	0	-0.0563229357670244	0.0097258013067176	0.0897777777777777
AGCTCAAGTAGGAAAG-1_1_1	-2.18444469471804	2.07280308361059	Present study	0.600266666666667	0	0.0581090084493181	0.0734622059187748	0.137296296296296
AGTGTTGAGGGTCAAC-1_1_1	-3.55892470379702	13.7898208534241	Present study	0	0	0.0100681959536013	-0.0434837310801199	0
ATCGGCGAGTCCGCCA-1_1_1	0.947498069206562	-4.46963911895746	Present study	0	0	0.0146519380625212	-0.0749693596088362	0.196259259259259
ATGGGTTCACGTGTGC-1_1_1	-1.15577581425539	2.22321111316687	Present study	0.0208666666666667	0.0332222222222223	-0.0751829217496972	-0.0757135342622231	0.149185185185185
ATTCGTTCACGTACTA-1_1_1	-4.23535635968081	2.06590348834997	Present study	0.426133333333333	0	-0.0501221860646108	-0.0925578134124795	0.0857222222222223
CAACAGTTCATCGGGC-1_1_1	-3.46108677883974	13.9531833564759	Present study	0	0	-0.0775734368572366	-0.029314392912878	0
CAACGGCCACGCGTGT-1_1_1	-4.0158272077643	13.8821126853943	Present study	0	0	0.0442040344083208	-0.0379604779959971	0
CAAGAGGCATGGCTGC-1_1_1	2.69464740256437	0.353798035335599	Present study	0.138533333333333	0	-0.00980379372528635	-0.0562306900376643	0.214259259259259
CACATGATCGTAGCTA-1_1_1	-10.7425585081183	-4.0434558952331	Present study	0	0	-0.0652957635268149	0.0786505284641695	0.0148703703703704
CACCAAAGTCAACCTA-1_1_1	-3.59793570538393	2.50369543190008	Present study	0.718666666666667	0	-0.0400136963866844	-0.0444458062820379	0.0885555555555556
CAGTGCGAGCTACTGT-1_1_1	-4.33357480069033	2.16634363288885	Present study	0.159866666666667	0	-0.0352377501116401	-0.0683256052653996	0.105462962962963
CATCCACCACCTTCGT-1_1_1	2.0407632301248	0.362259063673078	Present study	0	0	-0.060400331030626	0.0147592552173054	0.188037037037037
CCCGAAGAGTGCCTCG-1_1_1	-4.19908621807924	13.7640058433533	Present study	0	0	-0.063307498999913	-0.0287706284834504	0
CCGATGGAGACCATGG-1_1_1	-3.54579499264589	0.508497509908735	Present study	0.692933333333333	0	-0.0375633164117487	-0.055018890882717	0.170185185185185
CGCCATTTCACCGACG-1_1_1	-3.50524571438662	2.52088100070959	Present study	0.6416	0	-0.0425207876346126	0.0629988404226339	0.104814814814815
CGGAGAATCTTTCGAT-1_1_1	-4.08494236966005	13.6629163658143	Present study	0	0	-0.0067841524721846	-0.0641988561943406	0
CGTAATGGTCGCGTTG-1_1_1	0.809919112423744	1.05737421269423	Present study	0	0.244777777777778	-0.0719362327128908	-0.0163186444258467	0.113925925925926
CGTGCTTCAAGTGCTT-1_1_1	-2.82411101361147	3.82015484924322	Present study	0.296933333333333	0	0.0300687529100563	0.00296036485774953	0.0899444444444445
CTGTAGAAGGGTCTTT-1_1_1	-3.33205130596987	1.79890817756659	Present study	0.778933333333333	0	-0.0413097960198344	-0.096986268966783	0.176240740740741
CTTGATTAGGTCTACT-1_1_1	-2.4908986379706	1.84211260433203	Present study	0.540866666666667	0	-0.0233653721269487	-0.054797816233227	0.15887037037037
GAATCGTGTCGTCATA-1_1_1	-3.70067742367617	13.7828447257996	Present study	0	0	-0.0569429629640313	0.0818179060303525	0
GACTATGTCTGAGATC-1_1_1	3.52873942355284	0.95997538025385	Present study	0	0	-0.0124935279886696	-0.0241674606746974	0.101814814814815
GACTCTCTCCTACGGG-1_1_1	-11.0670681287848	-3.08207779769892	Present study	0	0.0703333333333334	0.0017900075863919	0.0777938735323185	0.0518518518518518
GACTTCCCACGACGAA-1_1_1	-1.18165495892397	2.03661078567511	Present study	0.3036	0	-0.0348533230295747	-0.0120632139258417	0.184055555555556
GAGTTTGAGGCGATAC-1_1_1	-1.56109431286684	1.99468034858709	Present study	0.218933333333333	0	-0.0664365488389826	0.0577880177814466	0.139796296296296
GAGTTTGCACTTCAGA-1_1_1	-3.23575213452211	2.68899470920569	Present study	0.652333333333333	0.152222222222222	-0.084108407727781	0.049429228263931	0.0698148148148148
GATGACTTCTCCCATG-1_1_1	0.294545860091533	-6.4555013740539	Present study	0	0.0495555555555556	-0.091068757050513	0.0539397864295289	0.100296296296296
GGGACAAGTCACTCTC-1_1_1	-0.796098976334248	1.82668334598547	Present study	0.0696	0	-0.0923177598019695	-0.0475232008447387	0.226592592592593
GGGAGATAGTTAGAAC-1_1_1	3.64482233027586	0.340984735441266	Present study	0.0419333333333334	0	-0.0783868121548272	-0.0616996361457094	0.172981481481482
GGTGTTAAGATACATG-1_1_1	3.65230414370665	0.37785488719946	Present study	0	0.248111111111111	0.014492226115304	0.111163160665598	0.155796296296296
GGTTAACAGTGAGTGC-1_1_1	-1.17493584652773	1.92177862281805	Present study	0.321333333333333	0	-0.0701918217087104	-0.00402163902052624	0.113851851851852
GTAACACTCGAAATCC-1_1_1	-2.68181493779055	2.35344666595465	Present study	474	0	0.00881183701445373	0.0185074828304516	0.0987777777777777
GTAGCTAAGAGGGTAA-1_1_1	-4.58726790448061	13.5762693321229	Present study	0	0	-0.0705741985487347	-0.0590804746359847	0
GTATTTCTCGCTACAA-1_1_1	-2.64007618924013	5.50886267776495	Present study	0.5146	0	-0.0329898936288801	0.254226297458779	0.143592592592593
GTCCACTTCCGTCCTA-1_1_1	-1.76242211361757	2.04091340656286	Present study	0.483466666666667	0	-0.0399265866481818	0.0757686726538409	0.190574074074074
GTGTTAGCAGTGGTGA-1_1_1	-3.33548739453188	0.567432153773366	Present study	0.6078	0	-0.0339433162380929	-0.073488467051895	0.110537037037037
GTTACGAAGACTCAAA-1_1_1	-3.68778136273256	2.27150291557318	Present study	0.700866666666667	0	-0.0860709464794266	-0.0754748725898476	0.140240740740741
GTTCATTGTCAAGTTC-1_1_1	-3.71327069302431	13.798220816803	Present study	0	0	-0.0244989865125975	0.0135089223532824	0.0527037037037037
GTTGCGGGTATCGATC-1_1_1	-3.84121802349916	13.8043548500062	Present study	0	0	-0.0247736903543259	-0.0212016968310829	0
TACCCACTCTGCTGAA-1_1_1	-3.63784745236269	0.467549536180555	Present study	0.420133333333333	0	0.0130097536098313	-0.0811595119334116	77
TACGGGCTCTATCGCC-1_1_1	-3.0022843172156	0.888733330917417	Present study	0.410533333333333	0	-0.049639276319599	-0.00800065738408225	0.157851851851852
TATTCCACATGTCTAG-1_1_1	-3.46056273480288	2.86130041236883	Present study	701	0	0.0503546126251996	0.0377158508839093	0.110240740740741
TATTGCTCAAGTATAG-1_1_1	-3.53870108624331	1.78746694679266	Present study	0.535533333333333	0	-0.0314318074620615	-0.0766165890686946	0.180740740740741
TCACGGGCAGATACTC-1_1_1	-3.91700652142397	2.49436551685339	Present study	0.691733333333333	0	-0.0643801514114136	0.0447747021551168	0.128222222222222
TCACTATAGCATGCAG-1_1_1	-4.06270936032167	13.8108531867982	Present study	0	0	0.100779543390876	-0.01836507472858	0
TCACTATTCGTCTACC-1_1_1	-3.26220038433901	3.2172338401795	Present study	0.744866666666667	0	-0.0630609607623411	0.0943904135747809	0.113555555555556
TCAGGTAAGTCGTTAC-1_1_1	-4.20918562908999	2.11664778347021	Present study	0.4046	0	0.011011783992296	-0.00315910879408382	0.0798333333333333
TCATTACCAAGGCGTA-1_1_1	-2.6616475870215	5.49893826599127	Present study	0.614733333333333	0	-0.0313920623652505	0.0802515447141243	0.0459814814814815
TCCACGTTCGTTCTCG-1_1_1	-4.25511410733095	13.6872665321351	Present study	0	0	-0.0901973941859142	-0.0815497843656653	0
TCCCATGAGACCTCAT-1_1_1	-4.08865883847109	2.16985339279181	Present study	0.7756	0	-0.0310327106052568	0.0146442061628579	0.1045
TCCCATGAGCCGAATG-1_1_1	-3.61795571347109	13.8199893867493	Present study	0	0	-0.0369921398212876	-0.00254146069081647	0.0258703703703703
TCGATTTAGCGCCTAC-1_1_1	-0.877134351929341	1.62481081838614	Present study	0.0321333333333333	0	-0.00284518050174262	-0.0215230708145174	0.162259259259259
TCGGGTGCACAGAGCA-1_1_1	-3.11659052868715	2.39138859863287	Present study	0.649133333333333	0	-0.024212342805799	-0.0294984279825032	0.115851851851852
TCTATCAAGGCATGGT-1_1_1	0.54832488397726	-1.52908259277338	Present study	0	0	-0.0609400717162086	-0.0183589719374293	0.0882037037037037
TCTGCCACAACACAAA-1_1_1	3.52023884753355	0.501812029433309	Present study	0	0.130777777777778	-0.018544329808936	0.00793234153106079	0.112203703703704
TCTTCCTAGAATTGTG-1_1_1	3.72244879702696	1.14988974089628	Present study	0	0	0.0869888826112749	0.0363979484415465	0.106222222222222
TGCAGTACAGAACGCA-1_1_1	3.56129548052916	1.05815941448218	Present study	0	0	0.0138303272779748	0.0231213369050237	0.161796296296296
TGTTTGTAGTAAGAGG-1_1_1	-2.15688851376406	2.1879838144303	Present study	0.361466666666667	0	-0.0588512729644245	-0.0436815865195795	0.128277777777778
TTACGCCTCGACCCAG-1_1_1	-2.82880738278261	3.16385978813177	Present study	0.701933333333333	0	-0.0963121195448273	-0.0301317005371365	0.211944444444444
TTCTAGTAGGAACGTC-1_1_1	-2.26524618168703	7.62353247756964	Present study	97	0	0.334416207211889	0.371681247872982	0.148037037037037
TTCTCTCCAACAGTGG-1_1_1	-11.0837030698859	-3.0402386749267	Present study	0	0	-0.0509009234341645	-0.0480105952386458	0
TTGAACGCAGTCTCTC-1_1_1	-1.74638321896425	7.8375746643067	Present study	0	0	0.0539514023086739	0.508067389754328	0.0545555555555556
TTGATGGAGGTTGCCC-1_1_1	-3.59578278561464	0.283580634546338	Present study	0.476066666666667	0	-0.0836981156051789	-0.0390618031115672	0.0634444444444444
TTGCATTCACCTGAAT-1_1_1	-3.82851984997622	13.7806779777527	Present study	0	0	0.0544511201255398	-0.0836071356262486	0.0180185185185185
TTGCCTGTCCAACACA-1_1_1	-3.76462510128847	1.56889307851797	Present study	0.4766	0	0.0182365114988481	0.0206728016727528	0.134462962962963
TTGTTGTTCACATACG-1_1_1	3.63882276515135	0.237137559604703	Present study	0	0	-0.0525073470702293	0.00459346540297538	228
TTGTTTGGTCTACATG-1_1_1	-3.70962908764711	2.06838018054968	Present study	0.345533333333333	0	-0.0881204323030406	-0.0590328856366263	0.0610000000000001
TTTGACTTCTGGACTA-1_1_1	-2.18770745297304	2.10535377616888	Present study	0.356266666666667	0	-0.0573564305379521	0.087821044759879	0.0384629629629629
AAACGCTAGGGCCCTT-1_1_1	-2.80342534085146	3.01181286926275	Present study	0.669466666666667	0	-0.0362089118534275	-0.0692946299496724	0.164222222222222
AAGCGAGAGGCATGCA-1_1_1	-1.72121027012697	7.42766207809454	Present study	0.264733333333333	0	0.0870066346914804	0.371682700083619	0.143481481481481
ACACGCGAGTAGACAT-1_1_1	-3.48303654690615	1.18622532839781	Present study	0.365133333333333	0	-0.0654230259590085	2.97846721258321e-05	0.110259259259259
AGGAGGTGTTGGTGTT-1_1_1	-3.14485791226259	2.96256274337774	Present study	0.334466666666667	0	-0.00634661134241406	-0.0682936841803479	0.105555555555556
CAATACGTCACGATCA-1_1_1	-2.71362307568422	2.54926413650519	Present study	0.6948	0	-0.00771662212533424	0.0993985847819776	0.0782962962962963
CAATCGAAGATCCCGC-1_1_1	-2.61223915119997	3.03261155242926	Present study	0.614066666666667	0	-0.0811501415084219	-0.0636227850297884	0.0597037037037037
CATACCCAGGCGAAGG-1_1_1	-2.53171637554995	3.78623146171576	Present study	0.627466666666667	0	0.000483683068948887	-0.048929254519461	0.0695185185185185
CATGCGGGTGGTTTAC-1_1_1	-2.52698209782473	1.74492550249106	Present study	0.354133333333333	0	-0.0252691741704587	-0.0975167939973255	0.0565370370370371
CATGCTCGTTGCATGT-1_1_1	-9.06205275555483	0.342326823425351	Present study	0	0	-0.0069482840928069	-0.0797201094205	0
CCTCAACAGGCGTTGA-1_1_1	-3.41613867779604	1.29648447389609	Present study	0.720933333333333	0	0.0302233615521255	0.0235992892583519	0.0889074074074074
CGGACACGTATAGGAT-1_1_1	2.03137943247923	4.07817906494146	Present study	0.436266666666667	0	-0.0277953595659041	-0.0572234440086512	0.177111111111111
CGTAGTAAGCTGTTCA-1_1_1	-3.02927616139284	1.62277895565039	Present study	0.398066666666667	0	-0.106577524436313	-0.0311964634667092	207
CTACTATCACAAGGTG-1_1_1	-2.9648554613196	0.896304819536268	Present study	0.3018	0	-0.0673870299559665	-0.0320744185469819	0.141425925925926
CTTGAGATCGTGGGAA-1_1_1	3.30754062632688	2.09064478034979	Present study	0.0981333333333333	0.0813333333333334	-0.0415295345457899	-0.020754571513451	0.274425925925926
GACCCTTCAAAGAACT-1_1_1	-3.01953747769228	3.60204929466253	Present study	0.0801333333333333	0	-0.0508219987438795	-0.0409042362203241	0.103814814814815
GAGGCCTTCAGAGCGA-1_1_1	-0.428575067719136	-2.77901035194391	Present study	0.3032	0	-0.0688990274628798	0.0843612906802814	0.0947962962962963
GTCATTTAGACGGTTG-1_1_1	-2.13836148281923	7.80466717834478	Present study	0.347666666666667	0	0.113707959297425	0.402717401020009	0.176277777777778
GTCGTTCTCGTGGGTC-1_1_1	-2.8909504701697	2.06508928890234	Present study	0.643133333333333	0	0.0185391206579987	0.0362691811999591	0.176944444444444
GTGCACGAGAGTAACT-1_1_1	-2.95946314831606	3.48050684089666	Present study	0.723866666666667	0	0.0087718055426334	0.0672211700492362	0.0861851851851851
GTGGAAGTCTTAGCCC-1_1_1	-2.56231644650332	2.24956435317999	Present study	0.534333333333333	0	-0.0326407400587468	-0.00266498494458671	0.070037037037037
GTTATGGTCCCTGGTT-1_1_1	4.77288362483152	5.74884575958258	Present study	0.381866666666667	0	0.0237891558108395	0.178276440474361	0.156981481481481
TACTTCACAGCTGGTC-1_1_1	-5.71608021756044	-2.78994899635309	Present study	0	0	-0.0470340398834759	-0.100813506494278	0
TAGTGCAGTAGGTCAG-1_1_1	-0.985842495163594	7.52101201171881	Present study	0.17	0	0.054020617620427	0.168996802311244	0.112740740740741
TATCTTGTCCATTGTT-1_1_1	-2.47756269474855	1.93739647026068	Present study	0.376733333333333	0	0.0659257567841049	0.0283767159984483	0.160074074074074
TATTCCAGTATCGCAT-1_1_1	-3.65999987622133	2.63879377002722	Present study	0.809133333333333	0	-0.0649975749594484	-0.0696290844728148	102
TCACACCGTCATAACC-1_1_1	-3.3008671094977	4.07218855972296	Present study	0.527266666666667	0	-0.0937491922870886	0.011194691576176	0.139222222222222
TCCAGAAAGTCGCCAC-1_1_1	-2.50918677349916	2.37721521015173	Present study	0.7106	0	0.0138140022858479	0.0200230941754732	0.0892962962962963
TCTCCGATCCTTTAGT-1_1_1	-3.31758263607851	2.55817896480566	Present study	0.7688	0	-0.0423108922065373	-0.0880146035363095	0.110259259259259
TGACGCGCAGGCCCTA-1_1_1	-2.89211013813845	3.2544071113587	Present study	0.417933333333333	0	-0.0639809660492823	0.0461180883897442	0.142814814814815
TGAGACTGTCGATTAC-1_1_1	-2.85894277592531	1.68276572580343	Present study	0.571466666666667	0	0.00262195583024138	-0.0870639896303733	0.110074074074074
TGAGGTTTCTCATGGA-1_1_1	-2.84808114071718	2.42100662345892	Present study	0.716333333333333	0	-0.0226903332675069	0.021566570483042	0.0602962962962963
TGCTTCGTCCACGGAC-1_1_1	-2.74137166043154	2.72990233058935	Present study	0.5406	0	-0.0570797208820382	0.0821689377150826	0.0595925925925926
TGGCGTGAGGGCGAGA-1_1_1	-3.04274728794924	2.54002684707647	Present study	786	0	-0.00448324956840261	-0.0225303792244426	0.183666666666667
TGGCGTGTCACTTGGA-1_1_1	-3.24252608319155	2.41958052272802	Present study	0.485533333333333	0	-0.0652152879598617	-0.0719260693913004	0.0513148148148148
TGTAAGCCAAGCGCAA-1_1_1	-3.40863659878603	2.56464225406653	Present study	0.712666666666667	0	-0.00752258137198948	0.0148527858333476	0.0877592592592593
TTCACCGAGGTAAACT-1_1_1	-3.44720747967592	0.59578983838564	Present study	0.390666666666667	0	-0.0151211801845217	-0.0245540248879643	0.110444444444444
TTGAACGTCGCTACAA-1_1_1	-3.51237347622744	1.25094384307867	Present study	0.334533333333333	0	-0.0587009440330021	-0.0143841025100616	0.0180925925925925
TTGCGTCGTCTTCGAA-1_1_1	-3.11332562466494	2.33462626094824	Present study	0.9074	0	-0.00358768383653467	0.0192003385788672	0.126018518518519
TTTACCACACTCACTC-1_1_1	-3.49614050885073	1.92547482604986	Present study	0.391466666666667	0	-0.0413590815061843	-0.00888968935078832	0.169203703703704
TTTCATGGTAAGGCCA-1_1_1	-3.74122097988955	1.79368287677771	Present study	0.401266666666667	0	0.0298696537442084	-0.00910679132697628	0.128388888888889
AAAGGATAGCCTCTGG-1_1_1	-2.74900057812563	2.16545695419317	Present study	0.477333333333333	0	-0.052781640095146	-0.00798326751158607	0.102962962962963
AATGCCAGTATGTGTC-1_1_1	-3.25526192684999	4.2980136310578	Present study	0.686266666666667	0	0.0166086685586976	-0.0450270811365554	0.0747037037037037
ACGGTTACACGCGTGT-1_1_1	-3.73707201977602	2.01492148990637	Present study	0.489933333333333	0	-0.0155625065214927	-0.0555713022340583	0.127407407407407
ACGTAACGTGTGCTTA-1_1_1	-3.3177447607123	0.483900937986432	Present study	0.7588	0	-0.0652081764224807	0.0216090214958538	0.150185185185185
AGAGCCCGTCAGTCCG-1_1_1	-3.40791228314272	4.14139861221319	Present study	177	0	0.00290702129316106	-0.0698695575670853	0.363092592592593
AGCCAATTCAGTGCGC-1_1_1	-2.89951637287966	1.45430970544821	Present study	0.668533333333333	0	-0.0562931505587539	0.0266960957938484	0.114203703703704
AGCGTATAGATAGCTA-1_1_1	-3.20282605191103	4.30327958221441	Present study	0.5402	0	-0.110915358457401	-0.00234058628272148	0.21062962962963
ATCCGTCCAAGACCTT-1_1_1	-3.19857934018007	4.24380916709906	Present study	0.875066666666667	0	0.121874766852891	-0.0512502372032365	0.282277777777778
CAACGATTCCGCATAA-1_1_1	-3.63510230084291	1.58765298480993	Present study	0.5676	0	-0.0633340981943706	-0.0905740075195362	0.143814814814815
CATTCCGGTCGCACAC-1_1_1	-3.56890442868105	1.33580118770605	Present study	0.5388	0.139888888888889	0.0170811406829309	-0.0271105169461706	0.159648148148148
CCGTGAGAGAATCGTA-1_1_1	-3.43995955487124	3.98556417579657	Present study	0.6464	0.0573333333333333	-0.0191459814480932	0.300678274525092	0.163203703703704
CGTTGGGGTCGAGTTT-1_1_1	-3.11547902127138	4.38094228858954	Present study	0.4902	0.283666666666667	-0.00176819574188888	-0.021648340902545	0.114685185185185
CTAAGTGGTAGGCTGA-1_1_1	-3.33152010937563	3.89362973327643	Present study	0.6654	0	-0.0263859266804097	-0.0158482386816105	0.214203703703704
CTGAGCGTCATCGCCT-1_1_1	-2.92951109906069	1.56302190179831	Present study	0.333866666666667	0	-0.0200708073479832	0.0123073396109545	0.170185185185185
GACGCTGCACTCTCGT-1_1_1	-3.53675272961489	0.24509805793768	Present study	0.647466666666667	0	-0.0196293883379291	-0.0488406907919662	0.19612962962963
GAGTTACGTAAGGCCA-1_1_1	-2.74232843418947	1.73695916290289	Present study	0.616733333333333	0	-0.0979641756680663	0.0814340575885065	0.0853703703703703
GCAGGCTTCATTTCCA-1_1_1	-3.43899634381166	3.73597258682257	Present study	0.7164	0	-0.106166558087112	-0.0193670935338055	0.190851851851852
GCGAGAACAAACCGGA-1_1_1	-3.64060977002016	3.49447054023749	Present study	0.521533333333333	0	0.00167809750383498	-0.0626586877931554	0.100814814814815
GGGCTCAAGTCCCAGC-1_1_1	-2.94045331974855	3.09818667526251	Present study	0.8382	0	-0.0785844671532367	-0.0064267910051317	0.119592592592593
GTCCCATAGATGACCG-1_1_1	-3.79031804104677	0.606215271902143	Present study	0.502466666666667	0	0.0268959854245947	-0.0653455983581776	0.166111111111111
GTGGGAAGTGTATTCG-1_1_1	-3.16534903546206	0.947449821782171	Present study	0.762733333333333	0	-0.0399768813234743	0.00624508102341104	0.137222222222222
GTTGAACCATATCGGT-1_1_1	-3.04490473767153	4.26718849296576	Present study	782	0	0.0318791715794305	0.0884917240720777	0.20137037037037
TCTTGCGAGACGCCCT-1_1_1	-2.9445381452643	3.84728306884771	Present study	0.7334	0	0.00161155916613805	-0.0670654862612519	0.18537037037037
TGAACGTTCACACCCT-1_1_1	-3.12559798260561	1.55004430170065	Present study	0.417066666666667	0	-0.0611703208722421	-0.0315091597245491	0.151222222222222
TGAGGGAAGAAAGCGA-1_1_1	-3.23609688778749	4.21327799911505	Present study	0.5222	0	0.0203006697445891	-0.0132876264664496	0.173740740740741
TTCGATTCAAGCGGAT-1_1_1	-3.54870083828798	0.433598194074689	Present study	628	0	-0.0188164397140839	-0.0806023198770815	0.110333333333333
TTGGGTAAGATGTTGA-1_1_1	-3.7779236127936	2.58028072471624	Present study	0.6048	0	-0.027323949977439	0.0298919905917503	0.188611111111111
TTTACCACAAGAGTGC-1_1_1	-3.75004055996767	1.31511324996954	Present study	0.5986	0	-0.0658629805317994	-0.0901015277053935	0.0338888888888889
TTTACCAGTGCTCCGA-1_1_1	-1.58690670033327	7.67066020126349	Present study	0.595066666666667	0	0.126652391854186	0.538322151772747	0.076962962962963
AACGGGAGTGCGTTTA-1_1_1	-3.69747307797304	1.81499034519201	Present study	0.755866666666667	0.0131111111111111	-0.0029913677774083	0.0765825337232834	0.0968518518518519
AATAGAGCAGTCTTCC-1_1_1	-2.55116990109316	-2.27501421813959	Present study	378	0	-0.06148350077869	-0.0797716787207285	0.0900185185185185
ACTATTCAGATTGCGG-1_1_1	-9.87988188763491	1.17728114480978	Present study	0	0	-0.0367416173313898	-0.0632918882985865	0.0395740740740741
AGATGCTGTGATACAA-1_1_1	-3.98842623730532	2.25104409809118	Present study	0.604133333333333	0	-0.0198821988901378	0.0349008292301854	0.141833333333333
CACACAAAGACCATAA-1_1_1	-3.45276406308046	1.32376891727453	Present study	0.1978	0	-0.0503809761041099	0.0225277859855451	0.100944444444444
CACAGATGTGGGCTTC-1_1_1	-3.16935494442812	1.38296902532583	Present study	0.145533333333333	0	-0.0529396645866408	0.0210628807232762	0.0677962962962962
CCACAAAAGACTTCAC-1_1_1	3.59014198283323	1.87485844249731	Present study	262	0	-0.0331315748651363	-0.0308219596945502	0.133444444444444
CCCGGAAAGACTCCGC-1_1_1	-3.32313969632021	1.67350399847036	Present study	0.195066666666667	0	0.0141215400524984	-0.0107505422557949	0.0594814814814815
CCCGGAATCATAAGGA-1_1_1	3.40874430636534	1.42499453182226	Present study	0	0	-0.0617084048701085	-0.0437306205857067	0.260314814814815
CCTGTTGGTGCCTACG-1_1_1	-4.48031189938417	2.48629671688086	Present study	0.6214	0	-0.0516040189143747	0.00670284884643517	0.085574074074074
CTCAAGATCGTAATGC-1_1_1	-2.48735764523378	4.18755668754583	Present study	0.582866666666667	0	-0.00248738309412237	-0.0275315735393027	0.23062962962963
CTGCGAGTCTTGGGCG-1_1_1	-3.92289355297915	2.19874948616034	Present study	0.704466666666667	0	-0.0420378597640301	-0.0857104506379903	0.120740740740741
GATCCCTAGGGAGAAT-1_1_1	-1.98854377766481	7.55149954910284	Present study	0.5362	0	0.456178641317151	0.381107281574925	0.141555555555556
GGAATCTTCGCGAAGA-1_1_1	-3.42122986813417	2.17240649814612	Present study	0.2294	0	-0.0784654210300539	-0.0427226779803922	0.141166666666667
GGGAGATTCGGCCCAA-1_1_1	-3.57358220120302	2.43681592102057	Present study	0.513133333333333	0	0.0137901709749353	-0.0409199573971973	0.0447407407407407
GTCAAACTCAGTAGGG-1_1_1	-3.0952539732062	1.34954637641913	Present study	0.344866666666667	0	-0.113023734343135	-0.0859085081393068	0.0491666666666667
GTTGTGACATCATGAC-1_1_1	-3.48442986508242	2.93815702552801	Present study	0.670333333333333	0	-0.0533795251495741	0.0135702252891874	0.144981481481481
TAAGCCACATGTTACG-1_1_1	-3.16169837017885	2.86010760421759	Present study	0.292866666666667	0	-0.0783298921689047	-0.00945445922038801	0.118111111111111
TATTGGGAGTATGGAT-1_1_1	-4.73422148724428	-1.23779803161615	Present study	0.142666666666667	0	-0.107973363560202	0.0212125071954894	0.13962962962963
TCTATCAGTAATACCC-1_1_1	-6.14848950405947	-2.51594167594904	Present study	0.0496666666666666	0	-0.0186930988197452	-0.0552494359668757	0.105592592592593
TGAGCATCATCTAACG-1_1_1	-3.79635479946962	2.03970450515753	Present study	0.604666666666667	0	-0.0495158652548917	0.0608736114889807	0.050962962962963
TGTTGGACAAAGCAAT-1_1_1	-3.12306931515566	3.88189286346441	Present study	526	0	0.151807803852771	0.0130768439262166	0.151407407407407
AAACGAAAGACATATG-1_2_1	0.216820926467266	2.14711028690344	Present study	0.303533333333333	0.287222222222222	-0.012351801206767	0.0109585306718279	0.220222222222222
AAACGAAGTGACCGAA-1_2_1	-11.1691389371955	-3.79547577743524	Present study	0	0	-0.0545390045475652	0.0718475187045992	0.0322777777777777
AAAGAACCACGCAAAG-1_2_1	-1.81118586560122	2.10766321773535	Present study	0.622133333333333	0	-0.0208725311300748	-0.0723693421368966	0.0849444444444445
AAAGGATAGAACCCGA-1_2_1	-1.88025596638552	-2.55610233192438	Present study	0	0	0.0273434498768552	0.0349623959311629	0.0993703703703703
AAAGGATAGGAAGAAC-1_2_1	-1.14866617222658	1.37738776559836	Present study	23	0	-0.0346463172527936	-0.0402937341404022	0.083574074074074
AAAGGGCGTGTGAGCA-1_2_1	-11.2986402799689	-4.12556820754999	Present study	0	0	-0.0654617492435525	0.106836607464909	0.0557037037037037
AAAGTGAAGAAATTGC-1_2_1	-0.737915783127461	2.313294116211	Present study	0.190533333333333	0	-0.0204833936882029	-0.0290865062798578	0.0865370370370371
AACACACTCATACGGT-1_2_1	-1.41590598126284	1.97520226593023	Present study	0.387066666666667	0	0.0350820222773809	-0.0620975073413746	0.128111111111111
AACCAACCAGAGCTAG-1_2_1	-0.0590043952070811	1.64975357408529	Present study	0.443733333333333	0	-0.00803011335159445	-0.0602368049898526	0.188592592592593
AACCACAGTCCAAAGG-1_2_1	-5.76951172848574	-2.77136760597223	Present study	0	0	0.0350008144633593	-0.00452996717766074	0.0574444444444444
AACCATGGTAGACGGT-1_2_1	0.386928648749675	1.88400370235449	Present study	0.141333333333333	0.0881111111111111	0.0788266904109567	-0.0537804187147134	0.0741666666666667
AACCTGAGTCGCCTAG-1_2_1	1.00669283519157	0.509562331986486	Present study	0.1768	0	-0.0118197633605652	0.0870552541925869	0.123537037037037
AACGAAACAAACCATC-1_2_1	0.401501269141521	1.00115105862623	Present study	0.2916	0.331555555555556	0.0277378524529687	-0.0640746624011614	0.205351851851852
AACTTCTGTTTGCCGG-1_2_1	-4.17082074185244	13.7027942573548	Present study	0	0	-0.0294005673493226	0.0383380718858461	0
AAGCCATTCACGGACC-1_2_1	3.47529694537291	-2.25129538421625	Present study	0	0.193888888888889	-0.0416974236774025	0.0319857559923176	0.0929814814814814
AAGCGAGTCTGTCCGT-1_2_1	1.4360462139047	0.295763406705915	Present study	0	0.477888888888889	-0.0686373010338977	0.0206856076176277	0.242203703703704
AAGGTAACATGGCGCT-1_2_1	-0.126498131951008	0.691624577891885	Present study	0.144933333333333	0	-0.00567323498909843	0.0748096345381609	0.136944444444444
AAGGTAATCTTTCTAG-1_2_1	-4.37982180615297	13.8586246406556	Present study	0	0	0.0282270990639089	0.00531035139375151	0.0353518518518519
AAGTACCCAACAAGAT-1_2_1	0.863898866871681	0.489841017675458	Present study	0	0	-0.00596232893704492	0.0449604641799985	0.255833333333333
AAGTCGTAGCTGTACT-1_2_1	-2.3417446901404	4.30365127677923	Present study	0.0894666666666667	0	-0.0381776419001173	-0.0730388290919927	0.082962962962963
AAGTCGTTCCAGTGCG-1_2_1	2.02702507475981	-0.494076308059634	Present study	0.0598	0.0981111111111111	-0.0195242136989855	0.129111207198853	0.14412962962963
AATAGAGCAGACCTGC-1_2_1	-1.38861825962893	1.89078921432501	Present study	0.196333333333333	0	-0.0301461318125601	-0.0698459749538623	0.203055555555556
AATCACGGTACCCACG-1_2_1	1.69201418856749	-0.211130436706485	Present study	0	0.296111111111111	0.064444954904076	-0.0222239401679496	0.196333333333333
AATCACGGTGGATCGA-1_2_1	0.0903949449456594	0.909074771952687	Present study	0.422466666666667	0	-0.0230488095511842	0.195795460555621	0.28112962962963
AATCGACCAGGCATTT-1_2_1	0.299080581466045	-0.523319538879336	Present study	0	0	-0.0406976024313899	-0.059761531116709	0.0560185185185185
AATGAAGTCCACAGGC-1_2_1	-0.429996638497029	2.15261739845282	Present study	0.224133333333333	0	-0.0333719226816439	0.101865181591465	0.0814444444444444
AATGACCCACCTGCGA-1_2_1	1.79251834849485	0.374557975482999	Present study	69	0	-0.0200854348372189	0.0418028860458288	0.181259259259259
AATGGCTCAGGCACAA-1_2_1	-1.24752071400515	0.31337604279524	Present study	0.2728	0	-0.0376295077803188	-0.0197113476047939	0.0635185185185185
AATGGCTGTATGGAAT-1_2_1	-5.82527449627749	-2.75413995628351	Present study	0	0	-0.00246017436063364	-0.0403919584031106	0.0474814814814815
ACAACCAGTATTTCTC-1_2_1	-5.36051562329165	-2.80879002456659	Present study	0	0	-0.00313107405115978	0.0709427748344185	0.0476296296296296
ACAAGCTGTGAGCAGT-1_2_1	-4.41345503826967	13.6927959358216	Present study	0	0	-0.0317359416930569	-0.0666081579283165	0
ACACGCGCAGCTATAC-1_2_1	-0.46447840233675	2.68544394130713	Present study	0.0216	0	-0.00443694624587927	-0.0343222100537649	0.171222222222222
ACACTGAGTTACAGCT-1_2_1	0.979276538888302	0.645652998042165	Present study	0	0.312777777777778	-0.0182042948658025	-0.00917620377341341	0.164851851851852
ACAGGGATCATTTGTC-1_2_1	1.59317347506651	0.742007784348785	Present study	0	0.203555555555556	-0.0418774013411397	0.0177048200157059	0.257203703703704
ACATCCCAGGTATCTC-1_2_1	-11.2361059476935	-4.29621392135614	Present study	0	0	-0.0521487959668435	0.00345469690210728	0
ACATTTCCAATACGCT-1_2_1	-0.975049166878376	2.310648504448	Present study	0.3542	0	-0.0562409187214827	-0.0718499339829961	0.108388888888889
ACCAAACGTATTCTCT-1_2_1	1.35210031370291	0.423437420082151	Present study	0.103733333333333	0.325444444444444	-0.0262683181419432	0.0282157245156127	0.109851851851852
ACCAACAAGGGCAAGG-1_2_1	1.92597743968138	-0.160182055282534	Present study	0	0.0274444444444445	-0.0251778588314213	-0.034219701161899	0.154740740740741
ACCACAATCGTTCCCA-1_2_1	-11.1227436353766	-4.34635525588983	Present study	0	0	0.0176443496039794	0.0588128910790137	0.0267407407407407
ACCCAAATCGAGCCTG-1_2_1	-3.68278363247744	13.8592512046815	Present study	0	0	0.165286310132924	-0.024714151900797	0
ACCCTTGAGTGGCAGT-1_2_1	-4.12253764172426	13.8042642509461	Present study	0	0	-0.0254557778335261	0.0159999900077885	0
ACCTGAACATGACTTG-1_2_1	-3.96220257778994	-1.31373721008295	Present study	0.0717333333333333	0	-0.0835958257696835	0.0365533610099439	0.113111111111111
ACCTGTCAGGGCTAAC-1_2_1	-5.0938530256354	-2.78035741691584	Present study	0	0	0.00182199563958303	-0.0435292276254045	0.0488703703703703
ACCTGTCGTGACTCTA-1_2_1	0.957495213548031	0.12864297981268	Present study	0	0.290666666666667	-0.0751417538408378	-0.0390467070128005	0.211333333333333
ACGATCAAGCCAGTAG-1_2_1	-11.1405659010016	-3.51161223297113	Present study	0	0	-0.081975332399939	-0.0483429989211519	0.0405185185185185
ACGGGTCGTTACAGCT-1_2_1	-1.36825421353212	2.24941665287024	Present study	0	0	-0.0447363396376229	0.0442561481193831	0.171259259259259
ACGGTCGCACCTGTCT-1_2_1	2.03997656802305	3.69281787033087	Present study	0	0	-0.0739317872025185	-0.056214967227103	0.290018518518519
ACGGTCGTCATCCTGC-1_2_1	-10.9078312208258	-4.16130238418573	Present study	0	0	-0.0223049386986251	-0.108028620723934	0.00811111111111107
ACGTTCCAGCGTGTCC-1_2_1	-12.0243177702033	-3.21067815666193	Present study	0	0	-0.0641338842991656	-0.0539680938861057	0.048962962962963
ACTACGAGTGGCTGAA-1_2_1	6.43729493121275	2.84081954116827	Present study	0	0	-0.0269779281260438	0.034093180454143	0.0947222222222223
ACTATCTGTCATGACT-1_2_1	-10.9052372266852	-3.79279404525751	Present study	0	0	0.00322320096878133	-0.0447694261125468	0
ACTATCTGTCGATGCC-1_2_1	-0.809673099716816	2.42436057682043	Present study	0.102866666666667	0	-0.0846222071406093	0.0170435580493751	0.214074074074074
ACTATGGAGATCCTAC-1_2_1	0.238507957259502	1.63682675714499	Present study	0.1488	0	-0.0381390343847953	-0.0302718351485903	0.0539074074074074
ACTCCCACACGGTCTG-1_2_1	-5.67581131955019	-2.72629600410456	Present study	0	0	-0.048475830593124	-0.0446577034781352	0.0490555555555555
ACTCCCAGTGTCTTCC-1_2_1	-2.01516654988161	1.41005903835302	Present study	0.273733333333333	81	-0.00260538661724137	-0.0189758876007591	0.149185185185185
ACTGCAACATGCGGTC-1_2_1	1.31424415210852	-0.0302053654670131	Present study	0	0.471333333333333	-0.00483852266418179	-0.0637223891071548	0.161296296296296
ACTGTGAGTATCGCGC-1_2_1	-1.31104591389528	1.95575684661871	Present study	0.463866666666667	0	-0.0768896219226522	-0.0272469215180469	0.170055555555556
ACTGTGAGTCTCTCAC-1_2_1	-11.9682169248664	-3.56935387496942	Present study	0	0	-0.00646232204538087	0.0110781609099512	0
ACTTATCTCACTCTTA-1_2_1	-11.0415306379401	-1.86398845558161	Present study	0	0	0.0652968138446004	-0.0101845845014374	0.0113333333333333
ACTTCGCGTCATGACT-1_2_1	-4.15631344815126	13.753865424347	Present study	0	0	-0.0376032351661242	-0.00954005990799385	0
ACTTTCACATAGAAAC-1_2_1	-10.9877434064948	-3.27448492889398	Present study	0	0	-0.0548744282345034	0.0044331364297638	0
AGAAATGCACCATTCC-1_2_1	1.68883320788511	-3.83449583892816	Present study	41	0.253333333333333	-0.0500684973736675	-0.0781959968800396	0.102740740740741
AGAAATGTCGAGTCCG-1_2_1	-2.45958140393129	3.86887234802252	Present study	0.354266666666667	0	0.0929433846094466	0.00189992267998226	0.257277777777778
AGAACAACAGCCCAGT-1_2_1	0.565186650554027	0.0626673733711827	Present study	0	0	0.00311445740387775	0.0271512276140821	0.0673148148148148
AGACACTCACATTGTG-1_2_1	0.665919588009205	1.04920649881369	Present study	0	0	-0.0511655344266496	0.00372618512556094	0.135851851851852
AGACCCGTCGCAGATT-1_2_1	3.29298088053831	-0.0897959435462368	Present study	0.0750666666666666	0	0.0760533370839315	0.0332497806056904	0.0666666666666667
AGACTCAAGAAAGCGA-1_2_1	-11.8436851789557	-3.11744123344416	Present study	0	0	-0.0528029532827261	0.0102784799415999	48
AGATAGAAGACTACGG-1_2_1	-0.578368096550617	1.95309073085791	Present study	0.476266666666667	0.309444444444444	0.0460411050563365	-0.0499307149943422	0.193314814814815
AGATAGATCTTTGCAT-1_2_1	-3.49376776715151	13.8886157905579	Present study	0	0	0.0153023590922597	-0.0336066866313321	0.00609259259259254
AGATCCAGTTTGAACC-1_2_1	2.77156433562407	2.75912422294623	Present study	0	0.327777777777778	-0.0807603512494275	-0.0398105046066456	0.242796296296296
AGATCCATCGTTCCCA-1_2_1	-5.69698193570009	-2.739196118164	Present study	0	0	0.00911517237259183	-0.041544567201693	0.190407407407407
AGATCGTAGTGGACTG-1_2_1	-9.10217001934877	0.369510654163419	Present study	0.0837333333333333	0	-0.0792387295424877	0.0362288441065523	0
AGCATCAAGGATGAGA-1_2_1	-3.81562378903261	13.8244630729676	Present study	0	0	-0.103003963158073	-0.0275157854542702	0
AGCATCAGTGACTATC-1_2_1	-3.76571801205507	13.8594600593567	Present study	0	0	-0.0368938633455353	-0.0801679182048387	0.0808148148148148
AGCCAGCTCGCAATGT-1_2_1	1.01742764661678	-0.655052479553164	Present study	0	0	-0.00358322012177362	0.0262121919081019	0.300333333333333
AGCGCTGAGGCACAAC-1_2_1	-10.7930002500617	-3.94262772445673	Present study	0	0	-0.00304985929795677	-0.077173912390724	0
AGCGCTGTCCACGGGT-1_2_1	-3.79158022900454	-1.20936828498834	Present study	0	0	0.0596217511226551	0.0771234229985941	0.0846111111111111
AGGAAATGTCATTCCC-1_2_1	-10.9307413389289	-3.97367077713007	Present study	0	0	0.0161100390795173	0.000829090865546736	0
AGGAATATCAAGGTGG-1_2_1	1.32462260226377	-1.2606235111236	Present study	0.0102666666666666	0.0155555555555555	-0.0501305251705663	-0.0218001210330836	0.121314814814815
AGGACGAGTGAAGCTG-1_2_1	-4.28901436825624	13.8836433326722	Present study	0	0	0.0112361021112092	-0.0653268581971383	0.0582592592592592
AGGAGGTCAATTCGTG-1_2_1	3.85883376101622	-0.134065862941684	Present study	0	0	-0.0045432804017575	-0.0564725981382573	0.102296296296296
AGGGCCTCATCTTAGG-1_2_1	1.78519663313993	-0.490365322875918	Present study	0.0574	0.313555555555556	-0.0427849369950355	-0.0374677502936412	0.195666666666667
AGGGTGATCAAGGACG-1_2_1	-0.499796776970539	1.7385790979386	Present study	0.248266666666667	0	0.00371387102251118	-0.0210524566484238	0.0726666666666667
AGGTCATGTACGGTTT-1_2_1	-12.1934681226813	-3.54581671600336	Present study	0	0	-0.071458675781226	0.0319087636141478	0
AGGTCATTCCACTAGA-1_2_1	-0.444759159287129	1.59005928392416	Present study	0.316533333333333	0	-0.0257032033277645	0.0164797337365406	0.17737037037037
AGGTCTAGTGCGTCGT-1_2_1	-1.50432160397402	1.39543897266394	Present study	0.502333333333333	0	-0.0280058631753697	-0.0343574062941046	0.111518518518519
AGTAACCTCCCTCATG-1_2_1	-3.98749640484682	13.6818105613709	Present study	0	0	-0.0456337524730449	-0.0637685707181929	0.0798518518518518
AGTACCAGTAGTCGGA-1_2_1	-5.83821442623964	-2.35910778884882	Present study	0.227333333333333	0	-0.0892786273033414	-0.0842048406930782	0.0753518518518519
AGTACTGAGCGGGTAT-1_2_1	3.37401840190062	0.0437260305405247	Present study	252	0	0.0351906758677704	-0.0283993913861496	0.0837222222222223
AGTACTGCACGTCTCT-1_2_1	-3.75188591976992	13.8115198051453	Present study	0	0	0.023875526860153	-0.0445852502782798	0.0284074074074074
AGTAGCTTCATTTCGT-1_2_1	-0.452029137810383	2.63680011386877	Present study	0.203866666666667	0	-0.0278199783219984	0.0765256600305388	0.0891296296296297
AGTAGCTTCCATTCGC-1_2_1	-11.3573122312628	-4.09338742141718	Present study	0	0	-0.0461055233932751	0.0814141305754446	0.038537037037037
AGTGTTGCATGACTTG-1_2_1	0.379472763339367	-0.110687192726077	Present study	0.247866666666667	0.0656666666666667	-0.00653358593344627	-0.0149089903998589	0.11012962962963
AGTGTTGGTGCACGCT-1_2_1	-11.0270796110236	-1.85929208641046	Present study	0	0	-0.0095698124218641	-0.0964559903369641	0.0187777777777778
AGTTCCCCAGCGCGTT-1_2_1	0.928607809419121	-0.114384588050784	Present study	0	0.205888888888889	-0.0556297754836788	0.0525042740983425	0.166907407407407
ATACCGACACACGCCA-1_2_1	-12.0487537672125	-3.69626646881098	Present study	0	0	-0.0635774925524426	-0.0504922277358826	0.0600555555555555
ATACCTTGTAGATTGA-1_2_1	-0.0834617902838328	1.75460487957007	Present study	0.265733333333333	0	-0.0258697463630323	0.0224076663118204	0.209574074074074
ATAGACCGTACCAATC-1_2_1	-1.11068704625002	2.10664946193701	Present study	0.519133333333333	0	-0.0507175801331094	-0.0431877837925482	0.15912962962963
ATAGACCGTCTACTGA-1_2_1	0.391297907630291	-0.0875706637381923	Present study	0.133466666666667	0	-0.0374784272105664	-0.039423957163572	0.251907407407407
ATAGAGAAGCATTGAA-1_2_1	-1.19962909718386	2.09125906581885	Present study	0.0638666666666666	0.104888888888889	-0.098629799767047	-0.00316669566758561	0.0728518518518518
ATAGAGAAGTAGTGCG-1_2_1	0.231866569320049	2.37881666774756	Present study	0	0	-0.0279499641287396	0.00387680224898342	0.183074074074074
ATATCCTAGCTTCTAG-1_2_1	-1.1183982183539	2.19291526432043	Present study	0.195266666666667	0	-0.0729187779923856	-0.0695611997680814	0.129703703703704
ATCACAGAGAAAGTCT-1_2_1	-11.4386978437506	-1.81490307693476	Present study	0	0	0.109588953452458	0.00913576318761221	0.0971111111111111
ATCACAGCACGAAAGC-1_2_1	-11.2361078550421	-2.18599038963312	Present study	0	0	-0.0410532517432446	-0.0951834670640597	0.0456851851851852
ATCACTTGTGCACATT-1_2_1	-3.60147812863222	13.8411971961976	Present study	0	0	-0.0135136845551564	-0.0269850006928894	0.0141481481481481
ATCAGGTGTATCATGC-1_2_1	-10.8238792707526	-4.47723751907343	Present study	0	0	-0.0407064954231295	0.0106061288914746	0.0354444444444444
ATCAGGTTCGTAGGAG-1_2_1	-11.0080213834845	-4.08578043823236	Present study	0	0	-0.0524093714597513	-0.0909993866194131	0.0722222222222222
ATCATTCCAATAGTCC-1_2_1	0.380005748072948	1.96165794487005	Present study	0.289266666666667	0	-0.0913646485616174	0.0144588156612044	0.222611111111111
ATCATTCGTCGTTGGC-1_2_1	-4.27587798138491	13.8206474220276	Present study	0	0	-0.0415546801405531	-0.0715500598285466	0.0528148148148149
ATCCATTCACGGTGAA-1_2_1	0.733405009905185	-0.239966031360568	Present study	0.0651333333333334	0	-0.040319142015739	-0.01794170158336	0.226314814814815
ATCCATTTCCAGCAAT-1_2_1	-6.09670784970156	-2.49740057830805	Present study	0	0	-0.0174659067824642	-0.0295625320491552	0.110259259259259
ATCCTATAGCGATGAC-1_2_1	-11.1756506254279	-1.99322634582514	Present study	0	0	-0.0184080551067033	-0.0718446219253875	0
ATCCTATTCTTTCTAG-1_2_1	-0.972958593567524	1.85042292232519	Present study	0.0732666666666667	0	-0.0199515886169403	0.0433706148203939	0.135648148148148
ATCGCCTCAGAGATGC-1_2_1	0.0984728048241994	2.34543556327826	Present study	0.412066666666667	0	-0.0184131824961713	-0.0200515297333698	0.157296296296296
ATCGGATAGCGGTATG-1_2_1	-2.34125307103029	4.0373124515534	Present study	0.144733333333333	0	-0.0300817730024558	-0.00502828922192387	0.178407407407407
ATCGTGATCTAACACG-1_2_1	-11.0281400968634	-4.26613551025385	Present study	0	0	-0.102448878443308	-0.0468533521955162	0.0306666666666666
ATCTCTATCGAGATAA-1_2_1	0.318443865577068	-0.372900542068423	Present study	0	0	-0.0391659990753424	0.0152650441155309	0.118203703703704
ATGAGGGAGCTTAAGA-1_2_1	0.670627252260532	0.969100121212064	Present study	0	0.0236666666666666	0.0597433310827642	-0.031750671855928	0.120333333333333
ATGAGTCTCCTTATAC-1_2_1	-10.9596119215094	-2.27808218841547	Present study	0	0	0.00886583636565078	-0.0759255821243356	0.00798148148148148
ATGATCGGTTGTAAAG-1_2_1	-11.5251646329962	-4.20064860229486	Present study	0	0	0.0260645600933912	0.0409940863239593	0.0315740740740741
ATGCGATCATGTGGTT-1_2_1	-1.10957386990419	2.10272449607855	Present study	0.139933333333333	0	-0.0778700141219994	-0.03406719343113	0.10937037037037
ATGGGAGGTCGTATGT-1_2_1	-0.235418348511372	2.46946031208044	Present study	0.0432	0	0.0501897223860417	-0.0400340384383302	0.20437037037037
ATGGGTTCAACAAGTA-1_2_1	0.464552910128917	2.11592489833838	Present study	0	0	-0.0732020948408904	-0.0157573053045699	0.242240740740741
ATGGGTTGTTTACTGG-1_2_1	0.81416393915781	0.421776238632261	Present study	0.00453333333333328	0.232777777777778	-0.0475579675637376	-0.0572446869610638	0.251666666666667
ATGGTTGGTGAGATCG-1_2_1	-0.459444670876179	1.60182887668615	Present study	0.439466666666667	0	-0.0207156099510592	-0.0379551769113463	0.248296296296296
ATTACTCTCAAGAGGC-1_2_1	0.31346497038969	2.30816954727179	Present study	0	0	-0.0401258794076114	-0.0739293252576256	0.133944444444444
ATTACTCTCGAAGCAG-1_2_1	-11.193144827088	-1.81039243583673	Present study	0	0	-0.0332728890225533	-0.0499435544713171	0.0497222222222222
ATTATCCCAGACTGCC-1_2_1	0.513664485017147	0.672210458469449	Present study	0	0.180666666666667	-0.00405920646847699	-0.00230682815510012	0.114611111111111
ATTATCCGTCAATCTG-1_2_1	1.3956783423818	0.380183730077802	Present study	0	0.217111111111111	0.00263448719232691	0.0519314799769083	0.255740740740741
ATTCACTGTAGGTTTC-1_2_1	1.12795923749575	0.81406453604704	Present study	0.184533333333333	0.162555555555556	-0.0793094228353073	-0.0300574286846215	0.293981481481482
ATTCATCGTCCCAAAT-1_2_1	-5.89668324490419	-2.66602187995905	Present study	0	0	0.00428277346723605	0.0261805682788514	0.0374074074074074
ATTCCATAGGAGCAAA-1_2_1	4.08219620684751	0.207553032589017	Present study	0.197933333333333	0	-0.0958996171528339	-0.0208728148449861	0.118148148148148
ATTCCTAGTAGAATAC-1_2_1	-5.65077164669863	-2.77816539649958	Present study	0	0	0.0776124713629684	0.0377740291035109	0.0593703703703704
CAACGATAGCCTCTGG-1_2_1	0.814868890742149	-0.344213780212344	Present study	0	0	-0.0657782470045281	-0.0122028885087229	0.122185185185185
CAACGATCACAGTACT-1_2_1	1.3972874889768	-6.49040156249994	Present study	0.0206	0.306777777777778	0.0156111773753643	-0.0842294954165865	0.155111111111111
CAACGGCAGCCTTCTC-1_2_1	-11.1774320890509	-1.74297099952692	Present study	0	0	-0.0681880340165197	-0.0115513171125681	0
CAAGACTTCGTAGGGA-1_2_1	-0.930085926254902	0.583696145367681	Present study	0.492933333333333	0	-0.0152926496217983	0.0543528762016195	0.133611111111111
CAAGGGATCCAACTAG-1_2_1	-11.2392616560065	-3.87166672592157	Present study	0	0	0.0584038500884378	-0.0897781126524348	0
CAATACGCACCGGAAA-1_2_1	-3.41862776776186	13.9148399269105	Present study	0	0	0.0585353064561502	-0.0794181744697456	0
CAATGACAGCGGCTCT-1_2_1	1.34918409685263	-6.57541828994745	Present study	0	0.281333333333333	0.00851189867317351	0.0782568808331611	0.141074074074074
CAATTTCAGAGGGTAA-1_2_1	1.39398318628439	-1.47550969963068	Present study	0	354	-0.0283243221778231	0.102829178272104	0.173185185185185
CACAACAAGCCAGACA-1_2_1	0.0691499421990773	2.5032308732987	Present study	0.0705333333333333	0	-0.0414546925046122	-0.00795609755464122	0.230018518518519
CACAGGCTCCCAAGTA-1_2_1	-11.8277979185187	-3.90006047134394	Present study	0	0	0.0640819113429482	-0.0496233281558923	0.0454629629629629
CACCGTTCATAGGAGC-1_2_1	-0.570941357811604	2.50832003707892	Present study	0.2198	0	-0.0902945968450685	0.0050363498882417	0.128277777777778
CACGAATAGCGCTGAA-1_2_1	-0.358050255974446	2.9572183525086	Present study	0.1678	0	-0.0683944557697635	0.024210497030947	0.113981481481481
CACGGGTGTTCAGGTT-1_2_1	1.45151600340971	0.754168239691167	Present study	0	0.264444444444444	-0.0334492211713961	-0.0446757119937284	0.236981481481481
CACTGAACAATAGTGA-1_2_1	-5.77700331707827	-2.59606295471186	Present study	0	0	-0.00880573710703282	-0.0782611428018088	0.0800740740740741
CACTGAACAGACACCC-1_2_1	-1.67665651341311	2.14131421203619	Present study	0.0959333333333333	0	-0.0257048120366558	0.0508714423484049	0.114240740740741
CACTGAAGTTGTTGTG-1_2_1	1.48161563376554	-6.55285006408686	Present study	0.138466666666667	0.273222222222222	-0.055071452176947	-0.0603309340422928	0.118222222222222
CACTGGGCACTAGTAC-1_2_1	-11.0060930540167	-4.35257225875849	Present study	0	0	-0.0476078648388212	0.0939715212385491	0.0603518518518519
CAGATACGTACGGGAT-1_2_1	-11.0656185438239	-4.39561491851801	Present study	0	0	0.0110678419995389	0.0630328551955721	0.0284814814814814
CAGATACGTCCCTGTT-1_2_1	0.0921615074075124	2.17251724357611	Present study	0.3488	0	-0.0198714051673128	0.0230554092644809	0.130574074074074
CAGATACGTTTACCAG-1_2_1	-11.0475883771979	-1.75293832664484	Present study	0	0	-0.0280582232032156	0.0174125945368682	0
CAGATTGGTAATGCTC-1_2_1	-0.334876208504353	2.30725664253241	Present study	0.4164	0	-0.0041923700915722	0.0020143746744845	0.1415
CAGATTGTCTCCTACG-1_2_1	-2.06899526615969	1.90782982463843	Present study	0.674733333333333	0.183111111111111	0.0731679098449548	-0.0462073985723601	0.19812962962963
CAGCAATGTTATTCCT-1_2_1	-6.02423193951479	-2.59802871589655	Present study	0.0992666666666666	0	-0.0712074194325125	-0.0575727821932593	0.0512222222222222
CAGCACGAGGCGTCCT-1_2_1	-11.9559774686896	-2.81915288810724	Present study	0	0	-0.0360613608417005	-0.0358240797534216	0
CAGCAGCCATCCTTGC-1_2_1	0.636075497666683	2.10353643054968	Present study	0	0	-0.0438539454371934	-0.0387043461057301	0.170148148148148
CAGGGCTGTGGGTATG-1_2_1	-5.73407032986513	-2.76710515861505	Present study	0	0	0.0114120243881015	0.0866056093157656	0.0585740740740741
CAGTGCGAGTGCGACA-1_2_1	-10.8749656965338	-4.04966812973017	Present study	0	0	-0.00278033306809569	-0.052584998541874	0
CAGTGCGCATAGAGGC-1_2_1	-1.93864896794191	1.87306708450323	Present study	0.264333333333333	0.219555555555556	-0.113987307528396	-0.0683323161264876	0.170944444444444
CAGTTAGAGGCCTAGA-1_2_1	-0.916327505310688	2.13511318321234	Present study	0.262266666666667	111	-0.0405952764201611	-0.0337814154298846	0.0753148148148148
CAGTTAGTCTTGATTC-1_2_1	-4.02457144757143	13.8334810173035	Present study	0	0	0.0424911553875064	-0.0264142118527877	0
CAGTTCCCATGGCACC-1_2_1	-3.48893836041323	13.9005147850037	Present study	0	0	-0.0486055352792273	-0.0218234028398993	0.0236111111111111
CATAGACCAACCTAAC-1_2_1	-2.10668566723696	2.18665510768896	Present study	0.191466666666667	0	-0.0105400417717773	-0.0216863796331666	0.12362962962963
CATAGACGTATACGGG-1_2_1	-0.890768914421711	1.34187901372915	Present study	268	0	-0.0596484506836402	-0.0408346127818732	0.151814814814815
CATCCACAGGTTCTAC-1_2_1	-1.0992400934302	2.06689674015051	Present study	0.256133333333333	0	-0.0606007117033341	0.0321347002996359	0.140185185185185
CATCCACCAGATTAAG-1_2_1	0.296307415763225	2.07590717430121	Present study	0.166133333333333	0.297333333333333	-0.037733068147694	-0.0468114597392123	0.175055555555556
CATCCGTAGCACTCGC-1_2_1	-0.00990912218919782	2.37928861732489	Present study	0.0792	0	-0.0271565511900505	0.0291820742911581	0.214685185185185
CATCCGTCATCGAGCC-1_2_1	-11.1655044843756	-1.88947969322199	Present study	0	0	0.0226806907001122	0.00330981350559717	0.021462962962963
CATCGCTCAGTTGTCA-1_2_1	1.64666578272947	-1.07960718517298	Present study	0	0	0.0616938337037604	-0.0818103350755383	0.139388888888889
CATCGCTTCCGATGTA-1_2_1	-3.50831273098818	13.8680545722962	Present study	0.0241333333333333	0	-0.0412068991110033	-0.00610918609843839	0
CATCGGGGTTCCTTGC-1_2_1	-1.35017111798159	1.05134657378203	Present study	0	0	0.0058258954050979	-0.0158908892928502	0.172944444444444
CATCGTCCAGGCATGA-1_2_1	0.0559606860078237	2.2328428661347	Present study	0.0884	0	-0.072384795705221	0.0611163452677292	0.15887037037037
CATGAGTGTAGCGTAG-1_2_1	0.362144501010265	1.74702614898687	Present study	0.226066666666667	0	-0.0699677407105788	-0.0744439928856055	0.153148148148148
CATGCAAAGACGATAT-1_2_1	3.62099048594603	0.367738101434766	Present study	0	0	-0.00598046766419635	-0.0549850750113375	0.13837037037037
CATGCCTCACTCATAG-1_2_1	0.659160048762645	0.10216844434744	Present study	0.0206666666666667	0	0.0409670130355699	0.0138108412869423	0.119481481481482
CATGGTAAGCTGACAG-1_2_1	-10.9749660780036	-4.14332228546137	Present study	0	0	-0.0356575450919735	-0.0951183218064468	0
CATTCCGTCCCAGGAC-1_2_1	0.939919238040533	0.844838809025346	Present study	0	0	-0.0594242556967033	-0.0165114349832611	0.127148148148148
CCAATGAAGATGGCGT-1_2_1	-1.3758170892798	1.24375492687231	Present study	0.544666666666667	0	-0.0640960306575722	-0.0122579116869174	0.101555555555556
CCAATTTGTAGAGGAA-1_2_1	-3.53215744992128	13.8545610343934	Present study	0	0	-0.0798589915296782	-0.0519711168198692	0.0345
CCACACTTCTTTCCAA-1_2_1	-10.860887556275	-4.06673413162226	Present study	0	0	0.0130252692905166	0.0822146756463252	0.0384814814814814
CCACCATGTCGATTAC-1_2_1	-12.1399908353888	-3.40344076995844	Present study	0	0	-0.0371589091456095	0.0129791873856324	0.0927407407407408
CCACGAGCAGGTCAGA-1_2_1	0.640121967593517	-6.99983816986078	Present study	0.379733333333333	0.00911111111111107	-0.0408935650850634	-0.0124626923328946	0.248574074074074
CCACTTGAGCGCCATC-1_2_1	-2.49538949032656	1.93228656406408	Present study	0.2828	0	-0.0756312139321996	-0.0374821024073627	0.0992407407407407
CCCAACTAGCCGCTTG-1_2_1	-4.21065381070009	-1.57197862510675	Present study	0.0939333333333333	0	-0.0939125573962208	-0.0406855201253078	0.0571111111111111
CCCAACTCACCTGTCT-1_2_1	-0.394941120346699	2.95171827430731	Present study	0.311933333333333	0	-0.119204187293455	-0.0320714102774975	0.20812962962963
CCCATTGTCCGAGGCT-1_2_1	3.08451625804075	-0.193877633857669	Present study	0	0.319555555555556	-0.0377896510154057	-0.0154970681453305	0.158074074074074
CCCGGAATCGGTCACG-1_2_1	1.26198983291754	0.493084851455747	Present study	0.0307333333333333	0.0496666666666666	0.0297087853472663	0.0132968934936817	0.21
CCCTAACCATGCCGCA-1_2_1	-0.997706442078266	1.11336067671782	Present study	428	0	-0.0672875497314806	-0.0184868617498165	0.0292407407407408
CCCTGATCAGGCATTT-1_2_1	-9.09667304058901	0.361978564214765	Present study	0.00660000000000005	0	-0.0134135294290785	-0.0460852048852198	0.0822037037037037
CCGTGAGTCCTTCTGG-1_2_1	-0.651779084404621	1.30001736040121	Present study	0.138533333333333	0.277333333333333	-0.0250246823265505	0.0413263602096534	0.107444444444444
CCGTGAGTCTCTGGTC-1_2_1	-2.19300106068483	2.36614603157049	Present study	0.655733333333333	0	-0.0454694637027202	0.0131382826189199	0.0727407407407408
CCGTTCACAGCTATTG-1_2_1	-10.9624185850226	-3.20586257820124	Present study	0	0	0.0567751346397094	-0.0291495676131208	0.0360925925925926
CCTATCGAGTCTGCGC-1_2_1	4.65002581576475	0.737476150308608	Present study	0.0264666666666666	0.219666666666667	0.037458113049435	-0.0172785052681821	0.27062962962963
CCTCAACCAGACCTAT-1_2_1	1.40881183842787	0.707502882731019	Present study	0	0.479444444444444	-0.01241237986683	-0.046149322725474	0.236796296296296
CCTCAACCATAGAAAC-1_2_1	-0.953106908997212	2.5262486373902	Present study	0.467533333333333	0	-0.0873666873644618	-0.0338400881487225	0.141055555555556
CCTCAGTGTATGGTAA-1_2_1	0.788904965916958	1.43216437454229	Present study	0	0.168555555555556	0.0210002869919381	-0.0243405523414902	0.223592592592593
CCTCATGAGCTCCATA-1_2_1	-5.73384430905214	-2.75214367752069	Present study	0.154466666666667	0	-0.0636493860223037	-0.039600894560106	0.0907407407407408
CCTCCAATCGCCTTGT-1_2_1	-3.70344164868227	-1.38018041496271	Present study	0.1152	0.0182222222222223	-0.0328670053903036	-0.0545889438334927	0.150296296296296
CGAAGTTGTGGAGGTT-1_2_1	0.619999916354503	-0.424121197509707	Present study	0.0462	0	0.0364590115840212	0.0312095756614253	0.15137037037037
CGACAGCTCGGAGCAA-1_2_1	-11.4808378507697	-3.83541661148065	Present study	0	0	-0.0131527963715146	-0.0784987561955714	0.0385740740740741
CGAGGAATCCATGAGT-1_2_1	0.212430269519176	2.28476757164007	Present study	169	0	7.62395804629612e-05	-0.0469692518114733	0.0832962962962963
CGAGTGCCAGGACTAG-1_2_1	1.48756757477888	0.0909511482239354	Present study	0	0	-0.0201563958628458	0.0462322134479143	0.198925925925926
CGAGTTATCCGCACGA-1_2_1	-3.56378844281069	13.7726652061463	Present study	0	0	-0.00622484676939139	-0.0430900611364251	0.0275185185185185
CGATCGGTCGAGTCTA-1_2_1	1.95399591426023	-3.40009814147943	Present study	0	0	0.1044563460942	-0.0353854969091642	0.0213333333333333
CGATGGCTCATCCCGT-1_2_1	-0.653890757759724	1.41784680242544	Present study	0	0.193222222222222	-0.0390761616936909	-0.0323726507149682	0.165444444444444
CGCAGGTAGTACCATC-1_2_1	1.44709298113951	0.558695543360769	Present study	0.0421333333333334	213	-0.050255449849956	0.0773028066157118	0.224907407407407
CGCAGGTGTGACACGA-1_2_1	2.35892269114622	-0.0791450107573879	Present study	0	0	-0.0378948696679014	0.0355950591971577	0.0794259259259259
CGCATGGCAGAGGTTG-1_2_1	-11.2285929014289	-1.66991334800714	Present study	0	0	-0.0349236617500811	-0.0760900554966971	0.049962962962963
CGCATGGGTCACATTG-1_2_1	-0.405146031578694	2.49024039859778	Present study	0.236933333333333	0	-0.0356089187181821	0.0235656661121099	144
CGGAACCCACCTCTGT-1_2_1	-11.3665352155768	-1.74930053596491	Present study	0	0	0.0476493968895981	-0.0416610975320433	0
CGGAGAAAGGACTTCT-1_2_1	-11.2536716749274	-3.77379923706049	Present study	0	0	-0.0461710642026169	-0.00995020705150242	0.0378888888888889
CGGAGAATCCTGCTAC-1_2_1	0.799193539718475	0.846347126913129	Present study	0.0274	0	0.0387501636482972	-0.0260356716296209	0.22337037037037
CGGCAGTAGTGGCCTC-1_2_1	-0.299520878990803	2.76470679397589	Present study	0.0878	0	-0.05265442913483	0.0328402272483405	0.173037037037037
CGGCAGTCAACGGCCT-1_2_1	-0.149065761765156	1.48614883775717	Present study	0.247066666666667	0.140444444444444	-0.0474027892520926	-0.027037418043637	0.107888888888889
CGGGCATTCTTACACT-1_2_1	-3.81181433697573	13.751143637848	Present study	0	0	0.0379749206252962	-0.0727620633090803	0
CGGGTGTCATGACAAA-1_2_1	-0.650021343430195	1.75089580173498	Present study	0	0	-0.0430575294958074	0.0224435656283256	0.167574074074074
CGGGTGTGTAGATGTA-1_2_1	-3.87719491024843	13.9046232139588	Present study	0	0	-0.0121490247715038	-0.0617125645386792	0
CGGTCAGAGCGGTAAC-1_2_1	-1.50709131260744	1.19976997728354	Present study	0	0	-0.020717175482011	-0.0711285018196545	0.130814814814815
CGTAAGTCACTACCCT-1_2_1	-11.891673116883	-3.58521395568842	Present study	0	0	0.0882216834206215	-0.0129243606288531	0
CGTAATGGTATTGACC-1_2_1	-12.2678356458747	-3.59258681182855	Present study	0	0.278777777777778	0.0126432819925528	0.0926567005288763	0
CGTAGTATCGAGGCAA-1_2_1	-1.12071731587282	2.04339331741339	Present study	0.193466666666667	0	-0.0317648073751101	-0.0232636943468145	0.0979814814814814
CGTAGTATCTACAGGT-1_2_1	1.52164659003386	0.114223304939328	Present study	0	0.175222222222222	-0.0718182249695883	-0.0111722850217763	0.191888888888889
CGTCAAAGTGAGCAGT-1_2_1	2.881327957908	-0.135822650241793	Present study	0	0	-0.027780274317107	-0.0311521620634655	0.0967037037037037
CGTCAAATCCCGATCT-1_2_1	0.286047251025524	2.48693210239416	Present study	0.1736	0	-0.0808005495122498	-0.0437073817005293	0.138259259259259
CGTCCATGTACCAATC-1_2_1	-12.243910818299	-3.55434780960077	Present study	0	0	-0.0397913082481873	-0.0424862778735792	0.0523703703703704
CGTGAATTCTCCGAGG-1_2_1	-1.37330701847902	1.01864311451918	Present study	0.262266666666667	0	0.0186412081343588	-0.0540621687233397	0.114388888888889
CGTGATAAGTCAGGGT-1_2_1	-11.8077497770392	-3.93688803558344	Present study	0	0	-0.0752594237564304	-0.0207229789706331	0.0934259259259259
CGTGATAAGTTTCGGT-1_2_1	-11.8830347349249	-3.22489577178949	Present study	0	0	-0.0473667333564229	-0.0505183473632652	0
CGTTGGGCAATGGGTG-1_2_1	-1.00338819523684	2.17820591087347	Present study	0.4092	0	-0.0283040440885599	0.0230673365742014	0.131944444444444
CTAAGTGAGCTACAAA-1_2_1	-5.74116995831362	-2.72798376922602	Present study	0	0	-0.0125095601089589	0.0227678552809319	0.0876666666666667
CTACAGAAGCGCTGAA-1_2_1	0.222243518630352	-0.853957113075198	Present study	0	0	0.00578816379330388	-0.0527184564872411	0.183722222222222
CTACCCATCATTGTTC-1_2_1	-6.02787735958925	-2.54864865188593	Present study	0	0	0.0769155264064831	-0.0768145710869697	0.0922037037037037
CTACGGGTCGGCTTGG-1_2_1	-0.0880369236075023	2.39320475215918	Present study	0.501933333333333	0	-0.0718969225808675	-0.0371726363343753	0.172888888888889
CTACTATAGATGTTCC-1_2_1	-1.06221499939791	1.19840228910452	Present study	0.4644	0	-0.0506204566696544	-0.0210573866157817	0.126314814814815
CTAGACAGTCACAATC-1_2_1	1.46933636168608	0.282739732217847	Present study	0	0.0986666666666667	-0.0511741250149489	0.00442844120679175	0.11712962962963
CTAGACATCGTGGCGT-1_2_1	0.93626558507451	0.978860441398679	Present study	0	0.125888888888889	-0.0185562064742612	0.0160778362922943	0.249333333333333
CTAGGTAAGCTGGCCT-1_2_1	-0.866062550743733	2.03224534149176	Present study	0.2298	0	-0.0461180839029773	-0.0385293129892727	0.168611111111111
CTAGGTAGTACGTTCA-1_2_1	1.58027264575132	0.680911596667825	Present study	0	0.349111111111111	-0.0193974786945441	-0.0719415280936248	0.179777777777778
CTATCCGAGCGATCGA-1_2_1	-11.9666357328498	-3.46381598358148	Present study	0	0	0.00240227659795072	-0.0495761099353831	0
CTCAAGAAGCACCGTC-1_2_1	1.42270878056654	-6.09958773498529	Present study	0	0	-0.0907432192744744	-0.0424533922956702	0.300462962962963
CTCAAGACAGGCGTTC-1_2_1	-1.4891794015967	1.93144351596838	Present study	0.0430666666666667	0	-0.0014326794153362	-0.0242388619927857	0.159981481481482
CTCAAGATCCATAAGC-1_2_1	0.725056828061428	0.862779382419645	Present study	0	0	-0.0674776001968385	0.0111160236651229	0.147055555555556
CTCAAGATCGTCAAAC-1_2_1	-1.64524391194216	1.70880955810553	Present study	0.3646	0	-0.00160846853749128	0.00838480609567818	0.218666666666667
CTCAGAACACCCAAGC-1_2_1	-10.8691492368781	-1.93659025077814	Present study	0	0	-0.0182456264333218	-0.029132299408305	0.00622222222222224
CTCAGGGAGGCCTAAG-1_2_1	0.543524921933498	0.983141589713155	Present study	0	0.181888888888889	0.000130233567077837	-0.0681591240862277	0.143592592592593
CTCAGGGCAGTCTCTC-1_2_1	0.989479699233856	0.767164341908752	Present study	0	0	-0.066404452782944	-0.055853117597706	0.151185185185185
CTCAGTCTCGCCGTGA-1_2_1	4.14544126490721	1.67689949626928	Present study	0	0	-0.0221964383741672	-0.0726096899772863	0.0519259259259259
CTCATGCCATAGGTTC-1_2_1	0.578646720448818	1.0151969527722	Present study	0	0.164111111111111	-0.013804092610577	-0.00644969600914032	0.20212962962963
CTCCACAGTTTGTTCT-1_2_1	-1.07520869274965	1.92563397045141	Present study	0.1578	0	-0.0653576235751715	0.115133754997555	0.107888888888889
CTCCATGTCAGCCTTC-1_2_1	-3.65613558789125	13.7871953880311	Present study	0	0	-0.0251308713071756	0.0144136508793313	0.0328888888888889
CTCGAGGTCCGATAGT-1_2_1	4.40831300715574	-1.63171583061212	Present study	0.250533333333333	0	-0.0186450214502967	-0.0647329378013702	0.234611111111111
CTCTCAGGTCCAAATC-1_2_1	3.04541704157957	-2.47094970588678	Present study	0.0465333333333333	0.31	-0.0316568113082124	-0.0173544509738802	0.16537037037037
CTCTGGTCACATAACC-1_2_1	-1.61114314099184	1.57518476600653	Present study	0.576533333333333	0	-0.0330874699367686	-0.00988652435276019	0.148111111111111
CTGAGGCAGGAAAGAC-1_2_1	-0.488874702652607	2.4678247606278	Present study	0.275066666666667	0	-0.0465971526920167	0.00237277940023367	0.161518518518519
CTGCCATTCTGATGGT-1_2_1	-10.8822670271002	-3.66242485885614	Present study	0	0	-0.0649929426827757	-0.0637319858923491	0
CTGCCTATCCTTGGAA-1_2_1	-0.645961313446675	3.15596622581488	Present study	0.414266666666667	0	-0.0440812306777881	-0.0328965657718457	0.173148148148148
CTGCGAGTCCATTCAT-1_2_1	1.26176074246534	0.812882002246438	Present study	0.0666	0.304666666666667	-0.039782378908661	-0.032133673076178	0.205148148148148
CTGCTCATCTGCACCT-1_2_1	-11.1876688291632	-1.82731538658136	Present study	0	0	-0.0198808550589793	-0.0834591133094477	0.0682222222222222
CTGTAGACAACATCGT-1_2_1	-0.257990746697102	1.36624586935049	Present study	0.117133333333333	0	0.0169010516326603	0.145757851118896	0.110962962962963
CTTACCGTCTCTCAAT-1_2_1	1.37688166002401	-6.36613255386347	Present study	0	0.258222222222222	-0.00190153701548411	-0.0396352398055946	0.155481481481481
CTTAGGAAGTGCCTCG-1_2_1	1.49422350625166	-1.55143671874994	Present study	0	0	0.0121604091602133	-0.0685679032522871	0.20687037037037
CTTCAATGTTGGATCT-1_2_1	3.67124649981626	0.158153001022397	Present study	0.0158666666666667	0	-0.0170718365112364	-0.00241844779234278	0.116203703703704
CTTCCGAAGGATGGCT-1_2_1	-10.9742508222663	-4.3110168540954	Present study	0	0	-0.0388871549089069	-0.0992081944996668	0.0212777777777777
CTTCGGTGTCTTACAG-1_2_1	-5.41157773037783	-2.77068334465021	Present study	0	0	0.0163016829620741	0.0287347636773913	0
CTTGAGAGTTTGAACC-1_2_1	3.54112383822569	0.177196148586332	Present study	0	0.128555555555556	0.0299225512276603	-0.0278542143874567	0.131166666666667
CTTTCAAGTAGCGAGT-1_2_1	0.779724241296138	1.11328867430693	Present study	0.123133333333333	0.216333333333333	-0.0522841783883738	0.0150789219722215	0.268462962962963
GAAATGATCACCGGTG-1_2_1	1.76593062380918	0.529307786178647	Present study	0	0.443111111111111	-0.0708089749340346	-0.0203102155866653	0.176740740740741
GAACACTTCTGAGAAA-1_2_1	1.60492965678343	-0.535781916427554	Present study	0	0	-0.0662046784943831	-0.00528570087660377	0.0438148148148149
GAACTGTCACGTGAGA-1_2_1	-12.0823850919806	-3.36734085922235	Present study	0	0	-0.0500804237166479	-0.0361545685891917	0.0983703703703703
GAAGAATAGGTCTACT-1_2_1	-0.76976302166811	1.72218180055624	Present study	0.180733333333333	0	-0.0833118531695553	-0.0193275158318536	0.184574074074074
GAAGCGAGTGGAACAC-1_2_1	-3.38676884671083	-0.96975892429346	Present study	104	0	0.0597674437916079	-0.0531160318493369	0.0803148148148148
GAAGCGATCAGTAGGG-1_2_1	-2.18211915989748	1.91355842704779	Present study	0.611733333333333	0	-0.00373810416432345	-0.0653315870813071	0.0667222222222222
GAAGCGATCGATCCCT-1_2_1	1.11639055709013	-1.10725456123346	Present study	0.117333333333333	0	-0.0331613729918747	0.0226851216949098	0.0878888888888889
GAAGGGTCAGGTGTGA-1_2_1	1.13303460280069	-0.0759717786788356	Present study	0	0.0104444444444445	-0.00759280901141497	-0.075404351693321	0.231666666666667
GAAGGGTCATCACCAA-1_2_1	-0.238774924477253	2.45123178119665	Present study	0.1008	0	-0.0414334760280776	-0.0830655586640857	0.183777777777778
GAAGGGTGTGTGACCC-1_2_1	1.46042254666456	-1.36474686508173	Present study	0	0.166666666666667	-0.0273324317546759	-0.00263410171943373	0.223185185185185
GAAGTAACAAGAGTAT-1_2_1	-1.57181575795046	1.58250671978003	Present study	0.306466666666667	0	-0.0428167458558125	-0.0642460281237112	176
GAATCACGTAAGTTGA-1_2_1	0.404143602649059	1.46567160243994	Present study	0.0461333333333334	219	0.00823866187330907	0.11920157912784	0.244166666666667
GACACGCGTAGAAACT-1_2_1	-1.34907510777346	1.3787653481484	Present study	0.232466666666667	0	-0.0338978946281129	-0.0509965695756566	0.0161111111111111
GACAGCCGTCTGTGGC-1_2_1	-10.8784990598761	-3.71002465133661	Present study	0	0	-0.0820248813074591	-0.0149963698758937	0.0214814814814814
GACATCAAGGTCGACA-1_2_1	4.81436988810667	-0.303973134803714	Present study	0	0	-0.0225528298519208	-0.0568308063509651	0.0332037037037037
GACCCAGCAGCTCCTT-1_2_1	-0.698806910713826	2.05371970291144	Present study	0.0612	0	-0.0397220615481929	-0.0267786170680325	0.163907407407407
GACCCTTAGGCCTGCT-1_2_1	-10.8897819807135	-3.93373137359613	Present study	0	0	-0.0477743501786833	-0.0447310814619385	0
GACCCTTCACGCTGTG-1_2_1	-3.9897885610663	-1.33885556106562	Present study	0.5	0	-0.089520845414906	-0.0283552926509462	0.117962962962963
GACCGTGAGGTAAACT-1_2_1	-0.597643284996662	2.3901196157456	Present study	0.172066666666667	0	-0.0396901703689824	0.0218197189123968	0.17012962962963
GACTCAACACTTGACA-1_2_1	1.46011260251173	0.561265323114454	Present study	0	0.0803333333333334	-0.0158496834311368	-0.0316393750327152	0.213537037037037
GACTCTCGTTAAGTCC-1_2_1	3.2998032281793	-0.0211173856734646	Present study	0.198466666666667	0	0.0251796429408002	0.0148150933635319	0.0844074074074074
GACTGATCAGTGTATC-1_2_1	-12.0729618360602	-3.98712616806024	Present study	0	0	-0.027034622006409	0.0421100346561369	0.0418703703703703
GACTTCCAGGATGGCT-1_2_1	0.804198087254848	-2.3245552146911	Present study	0.141066666666667	0.466444444444444	-0.0421342905268513	0.0348119458218856	0.134574074074074
GACTTCCAGTGCCTCG-1_2_1	1.63322284917006	-2.48783832435602	Present study	0.0188	0	-0.0231412122018823	-0.0388390671051408	0.0988703703703704
GAGACTTGTTAGAAAC-1_2_1	-3.53156950970522	13.8785669242859	Present study	0	0	-0.0223192266865764	-0.0135922457869708	0.0203148148148148
GAGAGGTGTTAGGAGC-1_2_1	1.34220063785681	-2.39402061347956	Present study	0	0	-0.0405053007313942	-0.0102127097092331	0.0928888888888889
GAGGGTAAGGGTGGGA-1_2_1	-10.9914722730719	-3.08558684234613	Present study	0	0	-0.0320994747534666	-0.00457295259634639	0.0401296296296296
GAGGGTACACACAGAG-1_2_1	-11.1575098325812	-4.38200169448847	Present study	0	0	-0.0989312210874792	0.0244322300782262	0.0276851851851851
GAGTCATCATTGGGAG-1_2_1	-2.25432136555544	1.59433704967505	Present study	0.702666666666667	0	0.00110233495858024	-0.0344566381009173	0
GAGTCATGTTCGGACC-1_2_1	-11.4989881803595	-3.70315247421259	Present study	0	0	-0.0393181305516354	-0.0629052693058342	0.0415
GAGTCTAAGTGTACAA-1_2_1	-4.47427990933291	13.8178951179505	Present study	0	0	-0.0342802123864832	-0.0760369194477273	0.0205740740740741
GAGTGAGGTATCAGCT-1_2_1	-11.5613718320929	-3.83182221298212	Present study	0	0	-0.00977748687035244	-0.0714276535958936	0
GAGTGAGTCAGGAGAC-1_2_1	4.3525273511804	1.5742118989945	Present study	0.00493333333333335	0.265888888888889	-0.0485091475417555	-0.0978709523956016	0.155314814814815
GAGTGTTAGAATCGAT-1_2_1	-0.497918634613667	3.03196090812689	Present study	308	0	-0.0092973045176916	-0.0131141869963024	0.0997777777777777
GAGTTGTCAGTCGGTC-1_2_1	-11.3527736951911	-2.19672184829706	Present study	0	0	0.0341473098644713	-0.0616337660321888	0.0392037037037037
GAGTTGTGTCTTTATC-1_2_1	-1.10930636425844	2.06309765930182	Present study	0.141266666666667	0	-0.0519982569110342	0.0401474506135933	0.17362962962963
GATCAGTAGCGAGTCA-1_2_1	-11.3804817487799	-4.25008517150873	Present study	0	0	-0.0473602941146884	0.00644922895537897	0.0323703703703704
GATCATGTCAGCGTCG-1_2_1	0.622735322514858	1.18931633586889	Present study	0.0682666666666667	0	-0.0403673920066839	0.0528319600133018	0.215518518518519
GATCGTACAGCTGTCG-1_2_1	1.53641882638105	0.0404386555672276	Present study	0	0.327222222222222	-0.0447554869758798	-0.0641876253694568	0.268611111111111
GATGAGGCAGAACTCT-1_2_1	0.784690083066311	1.59792209024435	Present study	0	0	-0.00603946327101053	-0.0142429518720259	0.209888888888889
GATGGAGTCGGTCGGT-1_2_1	-1.56677129765383	2.03116590137488	Present study	323	0	-0.0959487069870511	-0.0285541610700763	0.171203703703704
GATTCGAAGTGTTGTC-1_2_1	-0.146653084953938	2.45936471576697	Present study	0.207866666666667	0	0.00462661893830478	-0.0211107965008249	0.139814814814815
GATTCTTCAACGTAAA-1_2_1	-1.47186639805666	1.53326619024283	Present study	0.300133333333333	0	-0.0512097269263319	0.12125208560523	0.1445
GATTGGTTCTGACGCG-1_2_1	1.31811842421659	-1.7027781570434	Present study	0.0610666666666667	0.609555555555556	-0.0642565047032512	0.0131066543344445	0.104833333333333
GCAACATTCAACTTTC-1_2_1	-10.8776254942023	-3.82161217575067	Present study	0	0	-0.061185999080533	-0.0106930246906178	0
GCACATATCCTCTCGA-1_2_1	-11.0411720563971	-4.3215616310119	Present study	0	0	-0.00156996775042209	0.120583688027503	0.0225
GCACGTGCAAGTTCGT-1_2_1	-10.9846201231085	-3.71008568649286	Present study	0	0	-0.0418831989753692	-0.0123252747246998	0.0755
GCAGCCAGTAAGGAGA-1_2_1	-1.71209338208071	1.12010455484396	Present study	0.512866666666667	0	-0.00440819751108683	0.0182196962987145	0.0685555555555556
GCATGATAGTGAGTGC-1_2_1	-11.8887844373786	-4.05665951614374	Present study	0	0	0.0569942229012064	-0.0681213729412365	0.0813703703703703
GCATGATCACGTATAC-1_2_1	-5.69201853772036	-2.78680258636469	Present study	0	0	-0.0111850949239667	0.0847012580279068	131
GCATGATTCTTTGCTA-1_2_1	0.452104241648998	-0.561920937347354	Present study	0	0	-0.0447351912692316	-0.0819012250130928	0.088574074074074
GCATTAGAGTCTCCTC-1_2_1	2.46810922125944	0.0369269883156407	Present study	0	0.184111111111111	0.0457028177926744	-0.0278036155173731	0.125888888888889
GCCAGGTAGAAGATCT-1_2_1	-1.55018690129152	2.23883337135321	Present study	0.190933333333333	0	-0.0316001334092685	0.0111184373324598	0.207092592592593
GCCAGGTCATCCGTTC-1_2_1	-2.92770722409121	1.8672856723786	Present study	0.287466666666667	0	0.0129862905516446	0.00189274780075201	0.0600740740740741
GCCATGGCAGCGTACC-1_2_1	-4.00708630581728	13.8220092689515	Present study	0	0	0.0222924110292549	0.00779908558508548	0
GCCATGGTCCGCTGTT-1_2_1	2.22012052039274	3.7225160037995	Present study	0	0.289222222222222	-0.0103432625363377	-0.0276696674993204	0.292314814814815
GCCGATGCAGCTCGGT-1_2_1	3.6879617879785	0.17021078224188	Present study	0	0	0.0101729735997242	-0.052342711176511	0.124481481481482
GCCGATGTCAGCCCAG-1_2_1	1.7334460924066	-0.386149462509097	Present study	0	0.293555555555556	0.0220092298241816	-0.0448349738385644	0.156388888888889
GCCGTGAAGGGCAGGA-1_2_1	-11.7985267927252	-2.02622753028864	Present study	0	0	0.0253417275081865	0.0051737218318692	0.0865925925925926
GCCGTGAGTGTATTGC-1_2_1	1.29256993631491	-2.07458954696649	Present study	0.0787333333333333	0.258666666666667	-0.0705142912712082	0.0140041353863187	0.225074074074074
GCCGTGAGTTCCGCGA-1_2_1	-0.0280061652266124	-0.179674443054141	Present study	0.510466666666667	0.0503333333333333	0.0238536264867184	0.0764576673686582	0.109518518518519
GCGATCGTCCTGTTAT-1_2_1	-0.187519936760578	-0.30473833923334	Present study	0.0969333333333333	0	0.00742698913916209	0.0217514850847353	0.104444444444444
GCGGATCAGTAATCCC-1_2_1	-9.11395838757387	0.315216634225904	Present study	0	0	-0.0668651540551504	0.0138459306156586	0.0582222222222222
GCGTTTCGTTGCCATA-1_2_1	-0.0608273436628917	1.82137388343817	Present study	0.0720666666666666	0	-0.0300030694152321	-0.0238707942112365	0.119944444444444
GCTACAACACTAACGT-1_2_1	0.657757849494304	1.46738291139609	Present study	0	0.198222222222222	-0.0636456041190905	0.0475117093891541	0.219407407407407
GCTACCTTCTTCTAAC-1_2_1	-11.0015850355231	-4.20888787155146	Present study	0	0	-0.0669712084448922	-0.0607660304119324	0.0427962962962963
GCTCAAATCATACAGC-1_2_1	0.476509274045315	-0.4381000364303	Present study	353	0	0.00543222938915196	-0.0276388444886483	0.165796296296296
GCTGAATGTTCTCTCG-1_2_1	-6.0315742780768	-2.51360517387384	Present study	0	0	-0.0514761001560372	0.0902311112129791	0
GCTGCAGAGCAATTCC-1_2_1	-0.656374602516804	0.872222456884443	Present study	0.178733333333333	0	-0.000218044603734327	0.0454298039768149	0.198851851851852
GCTGGGTTCGAACCTA-1_2_1	0.638367862502422	-0.102172550010623	Present study	0	0	-0.0809768060478663	0.0254462799516028	0.158703703703704
GCTTCACTCAGACCGC-1_2_1	-0.687549858292256	2.25439304466253	Present study	0.2586	0	-0.0324005238215528	0.00396988622875416	0.182851851851852
GGAGCAACAGCCCACA-1_2_1	0.973279894391384	1.40230036134726	Present study	0	0.294666666666667	-0.0426682810796496	-0.0570669515550242	0.234203703703704
GGAGCAAGTGGTTCTA-1_2_1	-1.4891326715552	1.69673508758551	Present study	0.193066666666667	0.207444444444444	-0.0830122761164283	-0.0268790528992636	0.0968148148148148
GGAGGATAGACCACGA-1_2_1	2.31163737277159	-0.633780416297854	Present study	0	0	-0.0022635097902098	-0.0261914668216298	0.177888888888889
GGAGGATTCTCCGATC-1_2_1	-5.87389376660219	-2.68815213088983	Present study	0	0	0.0752291268387792	-0.0174798295526776	0
GGAGGATTCTGGGAGA-1_2_1	-5.89521458645693	-2.64361840133661	Present study	0	0	-0.082580322496238	-0.0184531150484356	0.089574074074074
GGAGGTAGTTTGATCG-1_2_1	-11.3710031797492	-1.75583725814813	Present study	0	0	0.0136847920704516	-0.0801807920438368	0.0478148148148149
GGATCTACATCTTAGG-1_2_1	0.716036559144344	-1.65550690536493	Present study	0	0	-0.0740206207183229	-0.0984404950705185	0.0458888888888889
GGATGTTTCAATCTCT-1_2_1	-9.0685501386725	0.339350912523328	Present study	0	0	-0.0749375275035145	0.00744362998687829	0
GGATGTTTCACGATAC-1_2_1	-11.6540079404914	-3.47971945648188	Present study	0	0	-0.0461441229619927	-0.0114200245458958	0
GGCACGTCAATTGAAG-1_2_1	-5.7107153226935	-2.82139330749506	Present study	0	0	-0.000610374029249926	-0.0579283573932257	0.126944444444444
GGCTGTGCAATCGCGC-1_2_1	-4.33617928524843	-1.66231852416986	Present study	0	0	-0.0379601064739072	0.0134790678765062	0.202759259259259
GGCTTGGAGCAACAAT-1_2_1	-0.18443861504427	1.7714148199082	Present study	0	0	-0.0327680958927613	-0.024699887440558	0.127351851851852
GGCTTGGGTGTGATGG-1_2_1	1.12807287375101	0.485221955728589	Present study	53	0.268666666666667	-0.0848844127567824	-0.0837703497734229	0.152518518518518
GGCTTTCAGACCGCCT-1_2_1	0.690236331025448	1.55109364147192	Present study	0.110133333333333	0.217666666666667	-0.000914317308596188	-0.0646628135104848	0.155166666666667
GGGAAGTAGTAGGGTC-1_2_1	6.19333502749571	3.18678850288397	Present study	0	0	0.023327363481427	0.0133657185211023	0.0945370370370371
GGGAAGTCATCCGATA-1_2_1	-0.647415547569905	3.13023490066534	Present study	0.4286	0	-0.0601995398130026	-0.0328972531586659	0.162611111111111
GGGACCTGTACCCGAC-1_2_1	-1.00236609478823	2.15803951377874	Present study	0.151133333333333	0	0.0228832238612645	0.031976107798396	0.130388888888889
GGGACTCAGATACAGT-1_2_1	-1.46726444264284	0.0658488904953587	Present study	0.126866666666667	0	0.0213727935739216	-0.041324757908466	0.121537037037037
GGGACTCTCAAGGAGC-1_2_1	1.63506528834471	-0.417949613380374	Present study	0	0.181666666666667	0.0162328084929582	-0.0417499198469595	0.121314814814815
GGGATGAAGCTACGTT-1_2_1	-0.195683388909016	1.66734749431616	Present study	0.120133333333333	0.0513333333333333	-0.0287997463896149	-0.00860415768745689	0.114018518518519
GGGATGATCTACTGAG-1_2_1	1.47218564252027	0.600974712324201	Present study	0	0.397666666666667	-0.00418818136301806	-0.0655649639381125	0.21287037037037
GGGTATTCAGACCGCT-1_2_1	-3.44251015683046	-0.312334235954226	Present study	0.373533333333333	0.284666666666667	-0.0119876370669239	-0.0192084327593754	0.121537037037037
GGGTATTTCATCGCAA-1_2_1	1.34857049683699	-1.04223900680536	Present study	0	0.193777777777778	-0.00929577630305024	0.0187530604847601	0.106203703703704
GGGTCACAGGTCGTAG-1_2_1	4.96521660784849	1.4534918105126	Present study	0.267466666666667	0	-0.0270137701963966	-0.0290139178581561	0.193944444444444
GGGTGAACAGTCGGTC-1_2_1	-0.971874146660481	1.73183375949865	Present study	0.429133333333333	0	-0.00505583028399936	-0.00233446026592093	0.112666666666667
GGGTTATAGAAATTGC-1_2_1	-5.73365738888613	-2.76438432579035	Present study	0	0	-0.0730536268883397	-0.0501551272960834	0.0483333333333333
GGGTTATTCCGTGGCA-1_2_1	0.985312231878128	-0.231421586322726	Present study	0.0518	0	-0.0284586581689987	-0.0887025199966973	0.152574074074074
GGTGGCTAGTGTTCCA-1_2_1	-11.1770220090949	-1.8707354629516	Present study	0	0	-0.0121093413876315	0.00415183109757768	0.0215
GGTGTCGAGCTCCATA-1_2_1	0.924524879144814	0.723587425229012	Present study	0	0.0683333333333334	-0.0530071035873747	-0.00683043497550617	0.161055555555556
GGTGTCGGTGGCTGAA-1_2_1	-1.38979127903811	1.28245032186514	Present study	0.353066666666667	0	-0.0352662033380053	0.0208076676096039	0.118185185185185
GGTGTTAAGCTAATCC-1_2_1	-12.1867771436774	-3.64667874221796	Present study	0	0	-0.00227600433072501	0.0087403672262556	0.0490555555555555
GGTTAACCAGGCCTGT-1_2_1	-10.7992067625128	-4.05159884338373	Present study	0	0	0.0696172606817478	0.0363084721559659	0.0116666666666667
GGTTCTCCAGAATGTA-1_2_1	2.65360221366056	-0.296931561279238	Present study	0	0	0.00369504263702292	0.0704101576347208	0.234259259259259
GGTTGTACATTGGGAG-1_2_1	-0.797710805138264	3.23822373504645	Present study	0.469733333333333	0	-0.0513893376893374	-0.0450425699100854	0.158351851851852
GTAACACAGTTGCCTA-1_2_1	-3.51093915005556	13.8308584129334	Present study	0	0	-0.00414389140974561	-0.0772490666955674	0
GTAACACGTACTTGTG-1_2_1	-4.4241113950812	-1.55844670181269	Present study	0	0.0741111111111111	-0.0328868612296298	-0.0459398866754326	0.125796296296296
GTAACACGTTAAGGAT-1_2_1	-4.95030453701845	-2.74615579490656	Present study	0	0	-0.0399931819044637	-0.0365863806161414	0.0519444444444445
GTAGAAACACCCAAGC-1_2_1	0.559699625769939	0.364384565305768	Present study	0	0	-0.00119417420594389	0.00195716284419022	0.177981481481482
GTAGAAATCAATGTCG-1_2_1	-2.42997267742983	1.34752786512381	Present study	0.570066666666667	0	-0.0845978658534639	0.00927663294721298	0.125666666666667
GTAGAAATCGCGAAGA-1_2_1	-2.18056777020327	1.16327214593893	Present study	0.200533333333333	0	-0.0452628387948243	0.011633880936633	0.0715740740740741
GTAGATCGTATATGGA-1_2_1	2.1413297365106	0.438998404693662	Present study	0	0	0.0445133151039439	-0.0229433393515146	0.201240740740741
GTATTTCTCCGTGTGG-1_2_1	2.65782091120848	-0.744113858985842	Present study	0	0	-0.0353561461659141	-0.0721683371693387	0.225388888888889
GTCAAGTAGGTGCGAT-1_2_1	-11.1046037962042	-1.77201491241449	Present study	0	0	0.022026927235526	-0.0361156208935915	0.0272592592592592
GTCACGGAGGCTAGCA-1_2_1	-1.32269289990297	1.06266364808088	Present study	0.2596	0	-0.0146617686262173	-0.0117771285705688	0.0181481481481481
GTCACGGTCTCCGCAT-1_2_1	-3.40510085125795	-1.54876285438532	Present study	0.411066666666667	0	-0.06439004909321	-0.0149599931334368	0.0704814814814815
GTCACTCTCTTGCAAG-1_2_1	-10.8906812955939	-3.77375012283319	Present study	0.0925333333333334	0	-0.0309406543824142	-0.0337110358203689	31
GTCAGCGGTCGCATGC-1_2_1	3.88447138766417	0.260046664428769	Present study	0.329466666666667	0	-0.0354336651599244	-0.0237591753746402	0.202666666666667
GTCATGACATTGAAGA-1_2_1	-2.20163801213137	7.65603512878424	Present study	0.2342	0	0.222782964920625	0.256482843370736	0.132092592592593
GTCATTTAGGGTAGCT-1_2_1	0.814600729445305	0.851472448360978	Present study	0.0297333333333333	0.252111111111111	0.016733064573929	-0.0522650064447805	234
GTCCACTCAAGGCGTA-1_2_1	-11.9807396223151	-3.6146548355102	Present study	0	0	-0.0593639648817047	-0.0744985414106493	0.0581296296296296
GTCGAATGTCCGTTTC-1_2_1	-4.13263848324648	13.747514907074	Present study	0	0	-0.0454675824647307	-0.0555549154132492	0
GTCTACCGTCCGCAGT-1_2_1	-1.5858123590552	2.02105373497015	Present study	0.182933333333333	0	-0.0415019662729082	-0.0443643491498923	0.14562962962963
GTCTACCTCAAGTGGG-1_2_1	-5.83903506298891	-2.72023564224237	Present study	0	0	-0.0388041052925464	0.101245049138835	0.0393703703703704
GTCTAGAAGTCAGGGT-1_2_1	1.10043156246313	-5.69123583679193	Present study	0.264533333333333	0.257222222222222	-0.0479584404026441	0.0588854296465181	0.210537037037037
GTCTCACAGACGATAT-1_2_1	-0.819385915001545	1.85928625221258	Present study	484	0	-0.0248221529687738	-0.0392936484018567	0.226740740740741
GTCTCACCAACGCCCA-1_2_1	1.3987450013555	-1.503844555664	Present study	0.0526666666666666	0.171777777777778	-0.0779606462813045	-0.0528279189238429	0.227907407407407
GTGAGTTAGTCCCTAA-1_2_1	0.850288947174635	2.02754468078619	Present study	0.1948	0	-0.0529036257826346	-0.0339082930009224	0.0856851851851852
GTGATGTCACCCTTAC-1_2_1	-0.5072720338904	2.8050560390473	Present study	0.187933333333333	0	-0.016863843898535	0.0311412266794555	0.1665
GTGCAGCCATAACGGG-1_2_1	1.04790167609819	-6.36134510879511	Present study	0.137733333333333	0.281555555555556	-0.0733039499206796	-0.00838031241985308	0.148092592592593
GTGCGTGTCTGTCCCA-1_2_1	-11.116505651673	-4.183926876831	Present study	0	0	-0.000576953105016528	0.124141012469068	0
GTGGCGTAGGGTCACA-1_2_1	-10.9272175123297	-4.24442368392939	Present study	0	0	-0.0973539195490189	-0.0853983120794525	0.0740185185185185
GTGGTTATCGCCGAAC-1_2_1	-2.97778132458559	1.27972269411093	Present study	0.478333333333333	0	0.0496515351781667	-0.0314407743746175	0.125240740740741
GTGGTTATCTCCGAAA-1_2_1	0.804405258098926	0.352989170503675	Present study	0	0	-0.0460606755861298	-0.0189402227648347	0.10962962962963
GTGTAACGTCTGATCA-1_2_1	1.38595128158697	-6.38083487396234	Present study	0	0	0.0169406100287967	0.0864136949158513	0.15712962962963
GTGTCCTTCCGGCAAC-1_2_1	-12.0119867612921	-3.52991324310297	Present study	0	0	0.0362264612653082	0.0869294865128468	0.0492962962962963
GTTACAGAGCCTGTGC-1_2_1	2.66981288890013	0.375082973194181	Present study	0	0	-0.0566456855677825	-0.01145334752159	0.0602592592592592
GTTACCCGTTCTTGTT-1_2_1	-0.722557096680317	1.38266176338202	Present study	0.295066666666667	0	-0.0355558683683313	0.0567512154047693	0.115666666666667
GTTACCCTCGAACGGA-1_2_1	0.00803563098081561	2.88484377021795	Present study	0.133466666666667	0	-0.0846845783307461	-0.0335657855870513	0.157962962962963
GTTAGTGGTCATAACC-1_2_1	-12.1772404005133	-3.42131882553095	Present study	0	0	-0.0283243355150322	-0.0302772394892239	0.0533148148148148
GTTATGGAGGAACGAA-1_2_1	0.980219335357036	0.863292265486776	Present study	0.0326	0	-0.0894841532449777	-0.0363457540637091	0.139814814814815
GTTCCGTAGCTCACTA-1_2_1	-3.60083678265444	13.8360959922791	Present study	0	0	0.0308340061051158	-0.0784562387903109	0
GTTCTATTCGCAGTGC-1_2_1	-11.0320272733771	-4.22966843490595	Present study	0	0	-0.0798581244716417	-0.0048060271283409	0
GTTGTCCTCGACACCG-1_2_1	0.671555505195942	0.0928075944901097	Present study	0	0	0.0195932277018052	0.0577874728612662	0.175388888888889
TAACACGTCTGTTGGA-1_2_1	-11.6099729826056	-1.99625855331415	Present study	0	0	-0.0213621404470304	0.0537980099247225	0
TAAGCACCACGATAGG-1_2_1	0.105765969554271	-0.812082108306826	Present study	0.152066666666667	0	-0.0429850399417947	-0.0468912589416069	0.0894074074074074
TAAGCCACAACGGCCT-1_2_1	-2.3468704511725	2.19698673839575	Present study	0.546266666666667	0	-0.0136463106070478	-0.0512531827916322	0.189037037037037
TAAGCCACACACACTA-1_2_1	-12.0244789411627	-3.70745211486811	Present study	0	0	0.019675514918833	0.0614283195971894	0
TAATCTCAGAGCCGAT-1_2_1	0.837565274039592	0.523405063700734	Present study	0	0	-0.0126208384262173	-0.0211180235195443	0.273777777777778
TAATTCCAGAGCACTG-1_2_1	-11.3648548414313	-4.13384467010492	Present study	0	0	-0.0492727200307973	-0.0336568094944103	0
TAATTCCTCTATCGTT-1_2_1	-3.31562665005556	4.21170825119024	Present study	0.309333333333333	0	-0.0478743744702586	-0.0353902099018722	0.325222222222222
TACATTCCAGGAGACT-1_2_1	-6.16464379330507	-2.39243059997553	Present study	0	0	-0.0400127711832562	0.0413007523349786	0.0685555555555556
TACCCACGTAGGACTG-1_2_1	-0.0132584263884166	-0.477331932830752	Present study	0.0390666666666667	0.230555555555556	-0.0327721186184557	-0.0284537465132738	0.0859074074074074
TACGCTCCATCGGAAG-1_2_1	1.15707886318335	1.09535634870535	Present study	0	0	0.0438765280647817	-0.022302624501343	0.218722222222222
TACGGTAAGAAGTCCG-1_2_1	0.28576311568388	-5.64226847534174	Present study	0.171933333333333	0.558333333333333	-0.0891484233028675	-0.0562083426906764	0.0612777777777778
TACTGCCGTCTGTGAT-1_2_1	0.0933896611131093	2.53041500205999	Present study	0	0	-0.0551002515888276	-0.0285577698072219	0.169166666666667
TACTGCCGTGTTCAGT-1_2_1	-3.78290751477114	13.7382022773743	Present study	0	0	-0.0545500462283062	0.043096886019737	0
TACTGCCTCGAAGTGG-1_2_1	-1.10516694088808	1.25732869262701	Present study	0.132533333333333	0	-0.0094611891490734	0.0219918826997784	0.0957222222222223
TACTTACTCCCTTCCC-1_2_1	0.814437219003525	1.13983628506666	Present study	0.0937333333333333	0.214888888888889	-0.0626397242411025	-0.0292504102224353	0.21012962962963
TACTTCAAGTATGAGT-1_2_1	2.19152399996885	2.74527162666327	Present study	0.0743333333333334	0.205777777777778	0.0320986676276172	0.0401236684366883	0.28887037037037
TACTTGTGTAGTCTGT-1_2_1	-11.0872974683844	-3.60891943817133	Present study	0	0	-0.0804946880691036	-0.0205135048067829	0
TAGACCAAGATGAACT-1_2_1	-3.90602543850771	13.862902823639	Present study	0.0744	0	0.00676914510624325	-0.0691568720157167	0.0462592592592592
TAGACTGGTCGATTTG-1_2_1	-11.1640053083502	-1.77713018302912	Present study	0	0	0.0609377692544845	-0.0804423593639051	0
TAGATCGTCCAGCACG-1_2_1	0.632353366414394	0.0549908315659153	Present study	0.0774	0	-0.036801950578749	-0.0602415832545562	0.212925925925926
TAGCACATCTTTCTAG-1_2_1	1.55804964999327	0.790609214258252	Present study	0	0.294444444444444	-0.0643395648026877	-0.0237617429799942	0.168833333333333
TAGGAGGTCGACGCTG-1_2_1	-0.525797276695881	1.791610065651	Present study	0.267933333333333	0	-0.0117831198843867	0.0131980516991098	0.187851851851852
TAGGTACCAACTACGT-1_2_1	-0.595711498459492	3.16560191268927	Present study	0.187866666666667	0	-0.0357614641594916	-0.0541946296777128	0.18337037037037
TAGGTTGAGGGTTTCT-1_2_1	-0.72870245476595	3.20898646469122	Present study	0.469533333333333	0	-0.039207105776908	0.0127711738110795	0.166907407407407
TATCAGGCAATGGCCC-1_2_1	-10.9740610410773	-3.82543068771356	Present study	0	0	-0.0115145037632793	-0.0535140034786415	0
TATCAGGTCAGAGTGG-1_2_1	-11.2485323240363	-1.7008410060882	Present study	0	0	0.0244741267284262	0.00373642054024145	0.052037037037037
TATCAGGTCTACGCAA-1_2_1	0.750931576887455	0.927443895292341	Present study	0	0.0812222222222222	-0.0156715452865981	0.00672606295676994	0.170740740740741
TATCTTGAGGGCTGAT-1_2_1	-11.9520139982306	-3.68049364929193	Present study	0	0	-0.0276022877227121	0.0557656187349334	0.0409814814814815
TATTCCAAGGTGCTTT-1_2_1	-5.23420718212954	-2.78094774131769	Present study	0	0	-0.0458029983384229	0.094162074148353	0
TATTGCTTCTGTACAG-1_2_1	1.06401923398146	2.16398734207159	Present study	0.3724	0	0.0378981494867747	-0.0674473099364118	0.125148148148148
TATTGGGCAATCGTCA-1_2_1	-9.10434248944155	0.1438753044129	Present study	0	0	-0.00490202467510785	-0.0493400314137099	0
TCAAGCATCATAGACC-1_2_1	4.8066403577722	-0.0193303788184536	Present study	0	0	-0.0290307354798674	-0.0349497639872944	0.153759259259259
TCAATTCTCACGAACT-1_2_1	0.721434668699588	0.169370535564481	Present study	0.1474	0	-0.0235634648415658	-0.0273590559103243	169
TCACAAGAGTGCACAG-1_2_1	-4.1447563459479	-1.38217836265558	Present study	0.312133333333333	0	0.0960552245607215	0.0889982597249952	92
TCACAAGTCTCCGAGG-1_2_1	1.32725176314482	0.659260514926969	Present study	0	0.303888888888889	-0.0668645979519364	-0.0583702995227888	0.150240740740741
TCACACCTCGGTAGAG-1_2_1	1.55399546126493	0.145797136974393	Present study	0	0.520666666666667	0.0675357068710319	0.0744851700181643	0.212611111111111
TCACATTCACTCCTTG-1_2_1	1.58313432435163	0.144210044097959	Present study	0	0	-0.0817068973224626	0.0844261071062061	0.180185185185185
TCACGCTTCTAATTCC-1_2_1	-10.7962160398566	-4.09554415588373	Present study	0	0	0.0436566008382974	-0.11084742218827	0
TCACGGGAGAGTCTTC-1_2_1	-0.984034924706135	2.05136674995428	Present study	0.143933333333333	0	-0.0769328129725663	-0.0827417633455987	0.16212962962963
TCACTCGGTCATAACC-1_2_1	-11.6537123014533	-3.87310009841913	Present study	0	0	-0.0541472296004458	-0.0698444501939053	0
TCAGGGCAGAAGCGCT-1_2_1	1.06551651755938	-5.93097763900751	Present study	0.1376	0.114222222222222	-0.0453655924657553	0.012243945740958	0.166592592592593
TCAGGGCGTCAGGTGA-1_2_1	0.786429823438015	0.652985561442434	Present study	0.2948	0.245222222222222	-0.0246353771909606	-0.0748089714468264	0.236722222222222
TCAGGTATCGATTTCT-1_2_1	0.0335696647561452	-0.405111368942202	Present study	0	0	-0.0783465908161412	0.0527976093308602	0
TCAGTGAGTGTTCAGT-1_2_1	-1.08132353325716	1.52103758211142	Present study	0.346466666666667	0	-0.064904357482559	-0.0568481329818384	0.163425925925926
TCAGTGATCATTCGGA-1_2_1	-1.15752771397463	2.20669871921545	Present study	0.140066666666667	0	-0.0604079061283783	-0.0446134641931213	0.0979814814814814
TCAGTTTAGCTACAAA-1_2_1	0.0313429544366262	-0.42459553127283	Present study	0	0	-0.0519347889107728	-0.0243319666441983	0.0773148148148148
TCAGTTTAGTGTCATC-1_2_1	-10.7450962354743	-3.9482091033935	Present study	0	0	-0.0317825839655516	-0.00110138302157896	0
TCATGCCAGTGGTTCT-1_2_1	-4.22327569027773	-1.56807833557123	Present study	0.414333333333333	0	-0.107591104468001	-0.0779900870056094	0.200481481481481
TCATTACAGGCCGCTT-1_2_1	-0.24388149281374	0.838091853809415	Present study	0.471266666666667	0.175333333333333	-0.0198418013057275	-0.0157433954672298	0.168351851851852
TCATTACGTCCGATCG-1_2_1	-3.45624354382387	13.9269563591004	Present study	0	0	0.023028973568383	-0.0788772878620119	0.0284814814814814
TCATTACGTGACAACG-1_2_1	-0.188586502274189	1.79235178585058	Present study	0.154266666666667	0	-0.0338955604966948	0.0122036327019972	0.160111111111111
TCCACCAGTAGAATGT-1_2_1	0.88292659918436	0.122821811389981	Present study	0	0.132666666666667	-0.0365059623739167	0.00363040748352719	0.27112962962963
TCCACCAGTCAAATCC-1_2_1	-5.38607457180849	-2.76593786125177	Present study	0	0	-0.0454804181024542	-0.0162365253036875	0
TCCCACAGTTGTACGT-1_2_1	0.401397139827099	1.72065520639425	Present study	0.466333333333333	0.160666666666667	-0.0693693237624929	0.00646236265574291	0.195240740740741
TCCGGGACAAATGCTC-1_2_1	-1.23528316517702	1.97433871383673	Present study	0.527066666666667	0	0.0348780757997773	-0.021202180674322	0.101111111111111
TCCGGGAGTCGTGCCA-1_2_1	-11.3951835920416	-1.73862653617853	Present study	0	0	-0.060705597208561	0.0209565408857691	0
TCCGTGTGTAGAAACT-1_2_1	3.49185225466856	-0.0674368107795131	Present study	0	0.158777777777778	-0.0675610166135565	-0.023478583116099	0.341314814814815
TCCTAATCATGGGCAA-1_2_1	3.7280168245233	0.346781108331739	Present study	0.182133333333333	0	0.0419630458403086	-0.0150963314555557	0.227981481481481
TCCTCTTAGAATCGCG-1_2_1	-0.939143090447102	2.22613233680731	Present study	0.1888	0	-0.0237333791168081	-0.0665060657983565	0.133740740740741
TCCTGCAGTGGTTCTA-1_2_1	-10.7822218229376	-3.8022482955932	Present study	0	0	-0.0202540556107357	0.020103182538293	0
TCCTGCATCCTAGCCT-1_2_1	1.30273729662069	-0.458541449356021	Present study	0	0	-0.0407731402258342	-0.0156298254731897	0.0882037037037037
TCCTGCATCGGCTGGT-1_2_1	0.367881984511699	2.92234081382757	Present study	0	0	-0.0564922942035169	0.0196319072230192	0.245425925925926
TCCTTCTCATAGTCGT-1_2_1	-1.21873024006716	0.691394921195565	Present study	0.2756	0	-0.023915211245193	0.00432962570165284	0.0818518518518518
TCGAAGTGTTAAGACA-1_2_1	-11.0978441526496	-2.94888859634394	Present study	0	0	0.0453003314067417	-0.0129715576943532	0
TCGAAGTTCTCATGGA-1_2_1	-2.08736422558657	2.03022390956885	Present study	0.423733333333333	0	-0.0281421731426652	0.0361611100074973	0.15212962962963
TCGACGGCACGAAAGC-1_2_1	1.54812714556822	0.364493284177839	Present study	0	252	-0.0261728623683344	-0.034997990022351	221
TCGCTCATCGCGTGCA-1_2_1	-10.8383674909674	-4.01882105712885	Present study	0.0432666666666667	0	-0.0347052417100473	-0.0601780964092486	0.0173148148148148
TCGGATAGTGCATTTG-1_2_1	3.23955890635618	0.28824478740698	Present study	0	0	-0.0282105218195877	0.0044690639004812	0.193314814814815
TCGGATAGTTGCGGAA-1_2_1	2.14816019038328	-3.16917854194635	Present study	0	0	-0.0297102473783607	-0.00468722375760099	0.187203703703704
TCGGGACAGAAATTCG-1_2_1	-10.9726829816901	-4.08448725585932	Present study	0	0	-0.0534814464136953	0.028749884534077	0
TCGGGACAGGTCGACA-1_2_1	-0.692771344383869	2.02677661533362	Present study	0.509333333333333	0	-0.0179729784178072	0.00452787744116752	0.180314814814815
TCGGGCAAGGAGACCT-1_2_1	0.729221374789562	0.81596161032921	Present study	0	0.106888888888889	0.0319786969671382	-0.0631838571212274	0.168796296296296
TCGGGTGTCACAACCA-1_2_1	-2.13871171971193	0.81146522964245	Present study	0.139066666666667	0	-0.0199954343043189	-0.0737548543812909	0.183148148148148
TCGGTCTTCAGAATAG-1_2_1	-11.3729725172125	-1.63021641616815	Present study	0	0	0.0773670871254323	0.00222239220884009	0.0289074074074074
TCGTCCAAGATACAGT-1_2_1	-0.627316026886616	2.1248038446427	Present study	0.181266666666667	0	-0.0246240890985507	-0.020821329399063	0.121462962962963
TCGTGGGAGAGCCGAT-1_2_1	-11.1228885938727	-3.64520865325922	Present study	0	0	-0.0481140979875205	-0.025622107798252	0.0364629629629629
TCTACCGAGATGTTCC-1_2_1	-11.5883894254767	-1.8126402462005	Present study	0	0	-0.0846601658946761	-0.085199187144127	0
TCTATACGTAACAGGC-1_2_1	1.40713995794424	-0.132899638462008	Present study	0	0	-0.0269519210737424	-0.0197860330934916	0.206796296296296
TCTCACGTCCTGTTGC-1_2_1	-3.76158526440493	13.7752477561951	Present study	0	0	0.0185922717699173	0.106435956757896	0.0492777777777778
TCTCACGTCGCCGATG-1_2_1	-0.81477787991396	3.21272462959295	Present study	0.225266666666667	0	-0.0511418600800249	0.0093381976411363	0.135703703703704
TCTCAGCCATAGAATG-1_2_1	-0.890456466873799	1.20681411380774	Present study	0.518533333333333	0.247555555555556	-0.0560429572523653	-0.0583770949160064	0.101425925925926
TCTCAGCGTAGAATAC-1_2_1	-0.307927756508503	1.87574094886786	Present study	0	0	0.0478724570527368	0.0249772436884958	0.177296296296296
TCTCCGAGTAAGTAGT-1_2_1	0.482111812630977	0.897213030409871	Present study	0.1828	0	-0.0745273358914567	0.0293678800865413	0.233888888888889
TCTCTGGTCGAGATAA-1_2_1	-5.8088712980353	-2.68579131011957	Present study	146	0	0.0473915692809924	0.0180126633789577	0.0458518518518518
TCTTAGTGTCAAACGG-1_2_1	1.44957241515287	0.409288201284467	Present study	0	0.121333333333333	-0.0383908086986743	-0.012280220422655	0.194740740740741
TCTTTGAGTTGCATGT-1_2_1	0.549368293086376	-0.305051025199832	Present study	0	0	-0.00878290682473405	0.0193325426753987	0.143888888888889
TGAATGCTCTACGCAA-1_2_1	-0.399799614151631	2.64079100246435	Present study	0	0	0.0198426028585574	0.0965711633372337	0.162833333333333
TGACAGTGTGAGGAAA-1_2_1	-1.04326978226534	1.93443745727545	Present study	0.376133333333333	0	-0.0677219117355816	-0.0306580145480897	0.0982777777777778
TGACTCCCAGGACGAT-1_2_1	-3.52585080166689	13.8361751472474	Present study	0	0	-0.0614706667438297	-0.0776398149879741	0.026962962962963
TGACTCCGTCCTACAA-1_2_1	-0.0842537571989634	2.76417345161444	Present study	0.441733333333333	0	0.0524808799911098	0.00156942644256992	0.167555555555556
TGAGACTGTACGCTTA-1_2_1	-0.102159886559162	2.36325031871801	Present study	0.0638	0	-0.0528969478192959	-0.0240462112249965	0.179685185185185
TGAGCGCTCAGACTGT-1_2_1	3.94166824320921	0.443336758565961	Present study	0.0172	0	0.0148326096810887	-0.0624349611143613	0.161259259259259
TGAGGAGCAGCGCTTG-1_2_1	0.737115905681934	1.1024327611447	Present study	0.0945333333333334	156	0.0307710560926804	0.0785491851908853	0.13712962962963
TGAGGTTCATGTGACT-1_2_1	-0.526750116547261	1.56321257705694	Present study	0.139866666666667	0	-0.0302744291776446	-0.0539791999000108	0.185462962962963
TGAGGTTTCTATACTC-1_2_1	1.14594276348719	0.593487206649839	Present study	0	0	-0.0468462334416746	-0.00663824033796553	0.214351851851852
TGATCAGTCCTAAACG-1_2_1	-11.5167618085944	-3.6326459014892	Present study	0	0	-0.0823787510650391	-0.0199118759332161	0.0368888888888889
TGATCTTAGCAGGTCA-1_2_1	1.53592464427122	0.174580219936429	Present study	0	0.247111111111111	0.000382734912916863	0.0630547306040296	0.167074074074074
TGATCTTCATGATCTG-1_2_1	0.859263789901819	-5.48659020309442	Present study	0.229533333333333	0	-0.0433691097099073	0.0394548132716784	0.163722222222222
TGATCTTTCCGCATAA-1_2_1	0.133023173610058	1.23357656950956	Present study	0.267066666666667	0	0.00874893883033537	-0.0226965795347461	0.107777777777778
TGATCTTTCCTCATAT-1_2_1	-1.11248782177797	2.24577647800451	Present study	0.412666666666667	0	-0.061464693097202	0.0357055091305511	0.184925925925926
TGATGCAGTGGGCTCT-1_2_1	-1.36056950589052	2.16139859313971	Present study	0.241533333333333	0	-0.0450934417683976	-0.0340282001494367	0.124777777777778
TGATGGTTCCTCAGAA-1_2_1	0.383943886557903	-0.65545171146387	Present study	0	0	-0.0637940570449784	-0.0692568552684937	0.105796296296296
TGATTCTTCTGCCCTA-1_2_1	0.726603598395672	2.24406737442022	Present study	0.0515333333333333	0.0843333333333334	0.018175197318593	-0.0318097953069179	0.277592592592593
TGCACGGGTACTGACT-1_2_1	-1.11937335034243	2.28057510013586	Present study	0.431066666666667	0	-0.0388786588256778	-0.0279052221974576	0.279740740740741
TGCACGGGTTGCTAGT-1_2_1	-12.0491943647467	-3.72263604049677	Present study	0	0	0.0354729264035694	-0.0573459934713767	0
TGCAGATCAGACCCGT-1_2_1	-3.53003933926455	13.9135887062073	Present study	0	0	-0.0453250196592333	0.0369263594027328	0.0213518518518518
TGCAGATCATGGGTCC-1_2_1	-11.7576751997077	-4.05454665069574	Present study	0	0	-0.0719890421610803	-0.0663346648105396	0.074962962962963
TGCAGATGTCTAACTG-1_2_1	-3.49533799191347	-1.57489472274774	Present study	0.0598666666666666	0	-0.0307194642627362	-0.0681223253489764	0.0381851851851852
TGCATCCTCGTGTGGC-1_2_1	0.44631067017683	2.03442806358343	Present study	0.230866666666667	0	0.0249960327333342	-0.0572002488051083	0.227259259259259
TGCGACGGTCTACAAC-1_2_1	0.0157572338975331	-0.224765237617434	Present study	0.335733333333333	0	0.0198886581407852	-0.047234447163687	0.118185185185185
TGCGGCACACCAGGTC-1_2_1	1.54447278479704	-0.961467560577334	Present study	0	0	-0.0645308458279497	0.0375705490397399	0.0875
TGCGGGTGTACCTGTA-1_2_1	-9.80523016949526	1.09868103618628	Present study	0	0	0.0239426576276053	-0.0492874366113836	0.0565925925925926
TGCTCCACACGGAAGT-1_2_1	-11.8951788236701	-3.06839614753717	Present study	0	0	0.0169139093547466	-0.0031475708427329	0
TGCTTCGCAAGTTCCA-1_2_1	-3.74897768994204	13.7857734596253	Present study	0	0	0.000308746684365632	0.0273150303648785	0
TGCTTGCCACCTGAAT-1_2_1	-0.00592949887147931	2.5315386688233	Present study	0.185133333333333	0	0.00100783892432825	0.0315514757608952	0.231537037037037
TGGAACTAGTGCACCC-1_2_1	-0.416849165161763	1.64840674753195	Present study	0	0	-0.0432198358222177	-0.0620497870100118	0.117148148148148
TGGAACTTCGGACAAG-1_2_1	6.01716563204893	3.24522084350592	Present study	0.0568	0.25	0.0891816585633322	0.0726171470661237	0.371037037037037
TGGAGGAAGGCATCTT-1_2_1	-0.0324402739607432	2.37353903408056	Present study	0.336133333333333	0	-0.0369942754758639	-0.0780614628300746	0.26862962962963
TGGAGGACACGAGGAT-1_2_1	-10.9377470304572	-4.24472647552484	Present study	0	0	-0.0643355647691312	0.0722614509380341	0.0411111111111111
TGGAGGAGTAGCTGAG-1_2_1	-5.40783694287172	-2.74758869056696	Present study	0	0	-0.00118884035960769	-0.0440618957018682	0
TGGATCATCCACATAG-1_2_1	-10.9608516981207	-2.06199675445551	Present study	0	0	-0.0622196813427604	-0.0342816187643172	0.0312962962962963
TGGCGTGAGTGAGCCA-1_2_1	-6.07634690304628	-2.65326505546564	Present study	0	0	0.0448246789218319	-0.0545132835394592	0
TGGCGTGGTAGGTAGC-1_2_1	3.68902489642271	0.476868424367963	Present study	0.0688666666666666	0.113222222222222	-0.0454041726047475	-0.0575821590095624	0.234981481481481
TGGGCGTAGTACTGGG-1_2_1	0.98746433953413	-0.650258001136721	Present study	0.2496	0	-0.0244231271448576	-0.0054457351994047	0.163962962962963
TGGGTTAGTTGAGTCT-1_2_1	1.26116421918043	-6.24209433441156	Present study	0.0201333333333333	0.254444444444444	-0.0648256470553385	-0.0208502157565862	0.129259259259259
TGGTACAAGGGTACGT-1_2_1	2.13049349288115	-2.67804723625177	Present study	0.1992	0	-0.0241701950937029	0.0413588793767797	0.17087037037037
TGGTGATGTGGGATTG-1_2_1	2.42199191550383	3.77575558776861	Present study	0	0.312333333333333	-0.0286166349870377	-0.0589699277621358	0.138722222222222
TGTAACGAGTCGCGAA-1_2_1	-11.1775551130377	-1.62482410316461	Present study	0	0	-0.0313509957361345	-0.0513834242208129	0
TGTAAGCAGGCTCAAG-1_2_1	-4.28347590466372	-1.72723799591059	Present study	0.202733333333333	0	0.00627837106251178	-0.0242801351818797	0.102962962962963
TGTCCACAGTGTTGAA-1_2_1	1.05339180032381	0.344363871765195	Present study	0.0261333333333333	0.204333333333333	-0.030887098576185	-0.0399613920145764	0.116833333333333
TGTCCTGGTTGTATGC-1_2_1	0.796561830738868	0.932000774693547	Present study	0	0	-0.0575048552007334	-0.0244242239336247	0.196018518518518
TGTGAGTCAATTGAAG-1_2_1	1.33527797559866	-0.669896539497317	Present study	0	0	0.0943800439388874	0.0150848475013007	0.271666666666667
TGTGTGATCAAGCCGC-1_2_1	0.738457278410282	0.841861124885141	Present study	0	0	0.00174955659723501	-0.0525187055978501	0.217037037037037
TGTTGAGGTGCAACGA-1_2_1	-2.37691000004641	3.89479846115118	Present study	0.505733333333333	0	-0.0841427812116023	-0.0544510046673574	0.282425925925926
TGTTGAGTCACCCTGT-1_2_1	-11.692285566529	-4.02341061477655	Present study	0	0	-0.0469449650401551	0.0461389601009471	0
TTACCATTCCGAGCTG-1_2_1	-11.2977524091803	-1.70337086563105	Present study	89	0	-0.0109237648709996	0.0220235143349253	0.0751481481481482
TTACGTTTCAAGTCTG-1_2_1	0.695376084247913	-7.07745676879877	Present study	0.529466666666667	0.0168888888888888	-0.000363920244233373	-0.0178162410925812	0.0688703703703704
TTACGTTTCTGAATGC-1_2_1	-6.09044173260561	-2.49721032028192	Present study	0	0	-0.0500996465062119	-0.0704547474375204	0.0471851851851852
TTACTGTCAAGTTTGC-1_2_1	-11.165445356568	-1.71790438537592	Present study	0	0	0.0368684234266434	-0.0486255645595679	0
TTACTGTTCGCAGATT-1_2_1	4.79106590251097	1.52148092145926	Present study	0	0	-0.035003687319954	0.0282170334926118	0.129037037037037
TTAGGCATCCATACTT-1_2_1	-1.34164646168581	1.50260550136572	Present study	0.630266666666667	0	-0.0172654100690991	0.00873794036951218	0.1975
TTAGGCATCTCGCGTT-1_2_1	0.802690521875705	1.20208296532637	Present study	0	0.211555555555556	-0.0435257539192438	0.00568989860372082	0.253388888888889
TTCAATCGTGGTTTGT-1_2_1	-4.13321640988222	-1.97336130981439	Present study	0	0	-0.0461422135507667	-0.0576831656931312	0.153259259259259
TTCACCGGTAACATGA-1_2_1	-3.07240226765505	0.811913382065355	Present study	0.2784	0.0878888888888889	-0.0342170911413804	-0.0057143144356739	0.165314814814815
TTCACGCCAGGACAGT-1_2_1	-0.770930080612812	2.06893378849035	Present study	0.216666666666667	0	0.115554244621806	-0.0432825015857413	0.226185185185185
TTCATGTCACGAGAAC-1_2_1	3.52494976023802	0.252830777120649	Present study	0	0	-0.0378733521188923	-0.048831976221921	0.137425925925926
TTCCAATAGTCGAGGT-1_2_1	-1.41700342198244	1.91059464569098	Present study	0.269666666666667	0.00755555555555554	-0.0589565951790345	-0.046295657978136	0.0813518518518519
TTCCGGTGTCGTCGGT-1_2_1	0.112817377845134	-0.632517870712222	Present study	0.0982666666666666	0	-0.0859147801321664	-0.0250397146590119	0.0931666666666666
TTCCGGTTCTCATTTG-1_2_1	-11.4773340513312	-4.05595999603266	Present study	0	0	-0.0894535428270284	0.114106876134739	0.0373703703703704
TTCCGTGCAGCATTGT-1_2_1	-11.6663618375861	-1.98088007812494	Present study	0	0	0.0157848999597716	-0.0206623451577739	0.0424074074074074
TTCCTCTAGCGAACTG-1_2_1	-11.0315313627326	-3.63008290176386	Present study	0	0	-0.0262387194650117	-0.0360381531045571	0.0327037037037037
TTCCTTCAGATACTGA-1_2_1	-1.3050289442145	1.59966302270895	Present study	0.2164	0	-0.0365406874673541	0.023138307211717	0.0783333333333334
TTCCTTCTCGGTTCAA-1_2_1	-1.74419358273378	1.87690574283606	Present study	0.457066666666667	0	-0.0137293072746582	-0.0405517997144457	0.147685185185185
TTCGCTGCAGGCATTT-1_2_1	-12.1503811170661	-3.73552018051142	Present study	0	0	0.0390515028511879	0.00986852760574668	0
TTCGGTCAGGTTGGAC-1_2_1	-11.1036396314704	-4.00862866287226	Present study	0	0	-0.0977763452759392	-0.0769907266278593	52
TTCGGTCCATACTGTG-1_2_1	6.05241772631773	2.97775978202826	Present study	0	0	-0.0870613265163367	0.0153485766402385	0.197425925925926
TTCTAACGTATGGTTC-1_2_1	1.02543198416599	0.738850396861194	Present study	0.0441333333333334	0	-0.0358018196236954	-0.0844114367013063	0.203518518518519
TTCTAGTTCGACGATT-1_2_1	-11.5048265745246	-3.49026614074701	Present study	0	0	-0.02488888511406	-0.0618964502669052	0.0367777777777778
TTCTCTCTCATCCTGC-1_2_1	0.83342046389946	-1.9126101100921	Present study	0	0	-0.0200549620245734	0.00951265958389746	0.173555555555556
TTCTGTACATGACGGA-1_2_1	0.852130723247614	-0.191459533023776	Present study	0.1964	0	0.0223054429212382	-0.0324634343108286	0.0278888888888889
TTCTTGAGTAGGACTG-1_2_1	-12.0529671003424	-3.71971302871698	Present study	0	0	-0.0550359833160077	0.0510565406139771	0
TTGACCCCAGAGGGTT-1_2_1	-11.2632112791144	-1.75992065315241	Present study	0	0	-0.079111735233953	-0.0104568447534219	0.0296851851851851
TTGCATTAGGGATGTC-1_2_1	-11.8315220167243	-3.21784764175409	Present study	0	0	-0.0133323359700061	-0.0689959289056965	0.0487962962962963
TTGCCTGAGATGAAGG-1_2_1	4.46362564067015	0.597003642273008	Present study	0	0	-0.0130855264023067	-0.0281673804235135	0.229944444444444
TTGCCTGAGGGTTTCT-1_2_1	0.417336107293453	-0.76820760612482	Present study	0	0	-0.0385920778938432	-0.0346009034718174	0.162833333333333
TTGGGATGTGCCTGCA-1_2_1	-1.88649848004213	1.73065317029959	Present study	0.4148	0	-0.00456837261269442	-0.036260728496871	0.0916666666666667
TTGGGCGGTAAGGCCA-1_2_1	-11.216829328736	-3.6187708938598	Present study	0	0	-0.050615988508525	0.0143533337887554	0.0684444444444444
TTGGGCGTCACTCACC-1_2_1	-1.21082976361147	1.23606497402197	Present study	0.469933333333333	0	-0.0385394110436984	0.0198454374183738	0.0854259259259259
TTGGGTAAGCCTGTGC-1_2_1	2.36481592158445	0.421512219858228	Present study	0	0.0784444444444444	0.0228204603485359	0.0861447601244557	0.189314814814815
TTGGGTAGTAACTTCG-1_2_1	0.467473954955425	-0.476649698066653	Present study	0	0	0.0813522121647264	0.0365517912711244	0.15037037037037
TTGGGTATCTCTCAAT-1_2_1	-11.7753420164191	-1.97112351303095	Present study	0	0	-0.0668339699126313	-0.00881983633061424	0
TTGTGGAAGAGGGTCT-1_2_1	-0.73344722290865	1.9899309312821	Present study	0.2832	0	-0.0516575451120566	0.0160128707213996	0.103277777777778
TTGTGTTCAATCGCAT-1_2_1	-0.303612380226765	2.68636459465033	Present study	0.329666666666667	0	-0.0321865249925943	0.00523305513839049	0.252833333333333
TTGTTGTAGCGGTAGT-1_2_1	-11.6070184995734	-3.73999195938105	Present study	0	0	-0.0475336882274492	-0.0583622399774418	0.0420185185185186
TTGTTGTGTTGTGCAT-1_2_1	0.946486809352722	0.899753171753942	Present study	0	0	-0.0755813092825281	-0.0511286247303922	0.140259259259259
TTTACTGGTCGTCTCT-1_2_1	0.637652994195308	0.564644995880185	Present study	0.0772666666666667	0	-0.0728973752629399	-0.0304729638391794	0.11887037037037
TTTATGCCACGGTGCT-1_2_1	-0.562234430512104	2.78733986969	Present study	0.257866666666667	0	-0.0461968590830799	0.0270776305551592	0.0678333333333333
TTTATGCTCCTTGACC-1_2_1	-0.861333279808674	1.38462061042791	Present study	0.202066666666667	0	0.0257456816828767	-0.0211490049268202	0.098925925925926
TTTCAGTCAAGGATGC-1_2_1	-2.37971117993227	4.00143927688604	Present study	0.3758	0	-0.0112701775657858	0.0194261574666198	0.107833333333333
TTTCAGTCACAGCATT-1_2_1	-0.288652329643879	2.44517118091589	Present study	0.195933333333333	0	-0.0353584046019338	0.0173467705584118	0.129055555555556
TTTCAGTCATCTCATT-1_2_1	-0.777074604233418	1.36872405166632	Present study	0.0114666666666666	0	-0.0458371756100158	-0.0521578731449781	0.106703703703704
TTTCATGCAAGATTGA-1_2_1	-5.79021361370913	-2.65363984947199	Present study	0	0	-0.0347825594167392	-0.0588179337778219	0.0398333333333334
TTTCATGTCTGAGCAT-1_2_1	-5.63818552990786	-2.84444027786249	Present study	0	0	-0.0627068552682411	-0.0373078915863521	0.0961851851851852
TTTCGATAGGTGCATG-1_2_1	-4.41984608670107	13.6854650413514	Present study	0.1414	0	-0.086450611165734	-0.0592175488538145	0
TTTCGATGTTTCACTT-1_2_1	-0.529495268067036	3.1495396530152	Present study	0.453066666666667	0	-0.0481766190589889	0.0215469038028505	0.108407407407407
TTTCGATTCACACGAT-1_2_1	0.218675346175518	-0.718539413261355	Present study	0.103866666666667	0.0641111111111111	-0.0231692475528803	-0.0171204666594112	0.124259259259259
TTTGACTAGTCTGGAG-1_2_1	1.46626207331785	-1.2756381595611	Present study	0	0.243333333333333	-0.0347240394580064	-0.0160807925626567	0.172018518518519
TTTGGAGCACCGGTCA-1_2_1	0.656653226415004	0.614407960128843	Present study	0.1298	0.214777777777778	-0.011806130414111	0.0051861276479087	0.150833333333333
TTTGGAGTCAACTGAC-1_2_1	-1.59346058865419	1.96702093238836	Present study	377	0	-0.0388958765008403	-0.0136305293279537	0.129259259259259
TTTGGTTCATAGCTGT-1_2_1	1.71583291987547	0.626297417831479	Present study	0.0192	0.277444444444444	0.00583917873938951	0.0300754760940448	0.191685185185185
AAACGCTGTGATACCT-1_2_1	1.46834680537352	-0.559911068725528	Present study	0	0.283666666666667	-0.0754264383502278	-0.0475965808123666	0.179277777777778
AAACGCTTCAATCCAG-1_2_1	1.372618765632	-0.5252160394668	Present study	0.0105333333333333	0.182333333333333	0.0118401004304535	-0.0500947852047703	0.183611111111111
AAAGAACAGTCAACAA-1_2_1	1.36486637691626	-1.78369766120905	Present study	0.223466666666667	0.145222222222222	-0.0685460930332459	0.00500366160733563	0.157981481481482
AAAGAACTCATGCCGG-1_2_1	-0.688135533531819	0.45931235308653	Present study	0.6516	0.195222222222222	-0.00272884273445996	0.006853249600023	0.193259259259259
AAAGTCCCAATGCAGG-1_2_1	-0.671591429909382	0.123492065620481	Present study	0.240733333333333	0	-0.0519054196909824	-0.0476754465810437	0.210574074074074
AAATGGACAACACGTT-1_2_1	-0.989489822586689	0.884397227120458	Present study	0.219933333333333	0.0683333333333334	0.0262918696783496	0.04076889799244	0.155777777777778
AAATGGACATAACTCG-1_2_1	-11.5990352918707	-3.41640931015009	Present study	0	0	-0.0296943438988101	-0.0544020369810095	42
AAATGGAGTCATCCGG-1_2_1	0.773144097129192	0.318913284492551	Present study	0.231866666666667	0.261333333333333	0.0265729316882219	-0.0187403944616687	0.206444444444444
AACAACCAGTTGAATG-1_2_1	-0.0357554843031505	-0.0956248009681118	Present study	0.1884	0	0.00358531357389001	0.0368511154672778	0.176222222222222
AACAACCCACTCCTTG-1_2_1	-0.919400720795307	1.59759819860464	Present study	0.0267333333333334	0.0147777777777778	-0.0649935792141901	0.0230818337702645	0.239055555555556
AACACACTCTTCACAT-1_2_1	6.18655869464048	3.13521451110846	Present study	0.433066666666667	0.325777777777778	-0.0424488510002407	-0.0249758329088838	0.219444444444444
AACCATGAGCACACAG-1_2_1	0.708137587705936	-0.815655287551821	Present study	0	0	-0.0417341020251183	0.0130894368526383	0.264222222222222
AACGAAACATGGAACG-1_2_1	-0.603324799736653	0.358794096660672	Present study	0.417733333333333	0.150777777777778	0.03732106236812	-0.0231926025920785	0.132888888888889
AACTTCTAGAGTCACG-1_2_1	0.993399747709121	-0.81612544898981	Present study	0	0.168555555555556	-0.0421798499669277	-0.0568784592462899	0.259314814814815
AACTTCTCACCAGCCA-1_2_1	-10.8569975187384	-3.96624642257685	Present study	0	0	-0.0829036317755005	0.0526034499418968	0.0965185185185186
AACTTCTCAGCGACAA-1_2_1	6.24193331698545	3.21734637374884	Present study	0.523066666666667	0	-0.106849716222789	-0.025275868726113	0.177037037037037
AAGAACACACTCCACT-1_2_1	-1.67982819577089	1.31254715080267	Present study	0.565133333333333	0	-0.0180332167026389	0.0790294709135181	0.209648148148148
AAGACAAAGTTGGGAC-1_2_1	-11.6374740888678	-3.51215916519159	Present study	0	0	-0.0937893928303115	-0.0807622462189566	0
AAGACTCCAGCTGAGA-1_2_1	-1.63159802456728	0.614162239980756	Present study	0.453533333333333	0	-0.0630806144860729	-0.0566829390086073	0.111240740740741
AAGACTCGTGTCGCTG-1_2_1	-1.97907712956301	1.50476116294867	Present study	0.414133333333333	0	-0.077705822602696	-0.0680568633215292	0.112666666666667
AAGCATCTCGAGAGCA-1_2_1	-1.04175582428804	1.49035585279471	Present study	0.364666666666667	0	-0.0595735283107161	0.0960545498034664	0.161962962962963
AAGCATCTCGTACACA-1_2_1	-9.1111755659186	0.255511555624067	Present study	0	0	0.00159229007601416	0.0634349112837221	0.0879629629629629
AAGCCATCAATTCTTC-1_2_1	-1.13510849972597	1.27788925523764	Present study	0.326533333333333	0	-0.0513865781031162	0.0163107977395335	0.173222222222222
AAGCGAGGTGGGATTG-1_2_1	0.512977839509334	-0.390107091712893	Present study	0.0385333333333333	0	-0.113862110213055	0.00615870846009905	0.124203703703704
AAGCGTTGTCGTACAT-1_2_1	-4.17751076718203	-1.69555097465509	Present study	0.0612	0.295666666666667	-0.0659037955848897	0.00656061144262064	0.141555555555556
AAGCGTTGTCTGATAC-1_2_1	0.974570908645477	-0.437225874710025	Present study	0.0613333333333334	0.100666666666667	-0.0281986056545425	-0.0411567695619257	0.231388888888889
AAGGAATAGATTGAGT-1_2_1	-0.976525931557331	1.17561364526754	Present study	0.3646	0	-0.0426573295924695	-0.0421089517090946	0.191833333333333
AAGGTAACATCCGTTC-1_2_1	1.10142470995554	-2.07138996963495	Present study	0	0	0.0157849720158526	-0.00875413527360579	0.264351851851852
AAGTACCAGCTGGAGT-1_2_1	0.99728788534769	-0.997946080017031	Present study	0	0	-0.0180946805722161	-0.0517094085702702	0.225944444444444
AAGTACCGTGGACCTC-1_2_1	1.81485661963591	2.97916907424933	Present study	0	0.249888888888889	0.00221714117154645	-0.0369156430860237	0.188759259259259
AAGTTCGAGCAATTCC-1_2_1	0.576269180575695	-0.540786322402896	Present study	0.248933333333333	0	-0.0328812899917361	-0.0354798677027868	0.0855925925925926
AATCGTGTCACATACG-1_2_1	-4.09301665325991	13.7397319709778	Present study	0	0	-0.0678455020942686	-0.107706758844875	0.0110740740740741
AATGAAGCAGAACTTC-1_2_1	-0.0336953093611339	0.585192534875928	Present study	0.381933333333333	0	-0.00473998595621737	-0.0134580675253182	0.188925925925926
AATGAAGCATTGGCAT-1_2_1	0.61749494175085	0.287599894952832	Present study	0.0102666666666666	0.179777777777778	-0.0736555811962408	-0.0283773150713703	0.253407407407407
AATGCCATCGGTGAAG-1_2_1	0.404385835925426	-0.0976850951194179	Present study	0.0240666666666667	0	-0.0685335143166063	-0.00647027276666466	0.172462962962963
AATTCCTCACTACGGC-1_2_1	-0.803559928139363	0.998817164254247	Present study	0.443133333333333	0	0.0237983746998135	-0.0598797548640433	0.1075
AATTCCTTCCAACACA-1_2_1	-0.0300102521978953	-0.400785383033694	Present study	0	0	0.0203980555445811	-0.0921496710166067	0.215851851851852
ACAACCACACATTCGA-1_2_1	-0.850492267807637	1.42188018913275	Present study	0	0	-0.0594733701618115	0.0348973099498427	0.249388888888889
ACAACCACAGCTGTTA-1_2_1	-1.51594498654238	0.381452921581327	Present study	0.433533333333333	0	0.0489579172636639	0.0618652003223356	0.217388888888889
ACAACCAGTGCGGTAA-1_2_1	1.13753704826006	-0.380928334045352	Present study	0	48	0.0479448147532138	-0.0422349404350046	0.257333333333333
ACACCAAAGTAGCCAG-1_2_1	0.831008062759723	-0.770864185142459	Present study	0	0	0.0285425885545949	-0.0208778570497232	0.0813888888888888
ACAGAAAGTAACAGGC-1_2_1	-1.50601985951296	1.03299722428328	Present study	0.383133333333333	0	-0.0714484012897808	0.0263467937596116	0.125166666666667
ACAGCCGAGCAGGGAG-1_2_1	1.34010842541822	-1.57165819053644	Present study	0	0.520666666666667	-0.0592266890578451	-0.00578825954903087	0.151740740740741
ACAGCCGAGCTAGCCC-1_2_1	1.456343562404	-0.240496214675845	Present study	0	0.321222222222222	-0.0138448936027058	0.11159223676674	0.214574074074074
ACAGCCGGTTTCGTAG-1_2_1	-1.03384509583345	0.23491990919119	Present study	0.508666666666667	0	0.0625139821354589	-0.0492843806886982	0.120666666666667
ACAGGGAAGCGAGTCA-1_2_1	-10.8581991483771	-3.96548920516962	Present study	0	0	0.0338861800727627	-0.0435412280939861	0
ACAGGGATCGAGTACT-1_2_1	-3.90340950985781	1.89190668220526	Present study	0.5872	0	-0.111505381403676	-0.00783917809428523	0.034074074074074
ACATCCCAGACATGCG-1_2_1	1.0156475017465	-1.24587446098322	Present study	0	0	-0.00843757011471474	-0.0186248249468479	0.207111111111111
ACATCCCGTGTTCATG-1_2_1	0.5746431360639	1.3047519957543	Present study	153	0.253444444444444	-0.0100892540225192	-0.0699826864202401	0.159351851851852
ACATCGACACCCTTGT-1_2_1	0.0829714248574636	-0.6635718906402	Present study	0	0	-0.0492803322426317	-0.0100361489188703	0.0377407407407407
ACATGCAAGCACTAGG-1_2_1	-0.967103390892659	0.500921282720624	Present study	0.3828	0	-0.0230865425647125	0.0144149072299274	0.163740740740741
ACCAAACTCGAGCTGC-1_2_1	1.28275108436712	-0.663803514289798	Present study	0	0.557555555555556	-0.039924643646587	0.0268720133421416	0.231518518518519
ACCAACAGTGGTCTTA-1_2_1	4.09179279307493	-1.83653789405817	Present study	0.152666666666667	0	-0.0460373528324248	0.0250242761563297	0.263759259259259
ACCATTTAGTGCGCTC-1_2_1	-1.61429622670046	1.48487460966116	Present study	0.225866666666667	0.0896666666666667	-0.0639154891181719	0.0123758511054034	0.167259259259259
ACCCTCAAGGTCACCC-1_2_1	-1.01698556443087	1.86371261234289	Present study	0.444266666666667	0	-0.0562675596243613	0.00658625090339456	0.121611111111111
ACCCTTGAGAGTGTGC-1_2_1	0.603183449307766	0.657300632250367	Present study	0.100666666666667	0	-0.0236159418328839	0.0116970559067107	0.204740740740741
ACCCTTGGTCGGAACA-1_2_1	1.15533946553835	-1.89656477813715	Present study	0.110933333333333	0.183333333333333	-0.0579937148816358	-0.0465473623156508	0.122074074074074
ACCGTTCTCATGGATC-1_2_1	0.92713047104546	-0.790810760307254	Present study	0.140666666666667	0	0.0279820036966384	0.0553635370830618	0.160981481481482
ACCTACCCAGTAGAGC-1_2_1	0.779033602277126	-0.100894089984835	Present study	0	0	0.0508958203399477	0.023764016601443	0.136740740740741
ACCTACCTCAATCGGT-1_2_1	-1.53307059307924	0.639637242806016	Present study	0.412933333333333	0	-0.0224520990714257	-0.0349024201595205	0.193314814814815
ACCTGAAAGGGAGATA-1_2_1	-0.736295252045307	0.0831438934326756	Present study	0.1932	0	0.0537928750907775	-0.0483051278262287	0.193148148148148
ACCTGTCAGATGGCGT-1_2_1	0.590293885270443	-0.560657318878115	Present study	0.105133333333333	0	-0.0703288179293451	0.0191845801193659	0.161925925925926
ACCTGTCAGATTAGAC-1_2_1	0.561483682195034	-0.488029416847171	Present study	0	0	-0.0362377267117178	0.020878899559133	0.16812962962963
ACCTGTCAGGTGAGCT-1_2_1	0.588107080260601	0.0737596189499485	Present study	0.0686	0	-0.0152968662900244	-0.0346796531120833	0.170796296296296
ACGGAAGCACAAATCC-1_2_1	0.680063054958667	-1.18660503273004	Present study	0	0	0.0165049085997229	0.0687987005020934	0.184055555555556
ACGGGTCAGCCTAACT-1_2_1	-1.19312861462465	0.544254857850133	Present study	0.394866666666667	0	0.00454948815035441	-0.0251027115779208	0.0947777777777777
ACGGTTAAGGAAAGGT-1_2_1	-11.6463260938727	-3.78879719619745	Present study	0	0	-0.0647683462405364	0.0508503520101097	0.0441666666666667
ACGGTTACACATAACC-1_2_1	0.540788681308117	-1.63749199752802	Present study	0.217466666666667	0	-0.0583688741781526	-0.00975937881245123	0.0485555555555556
ACGTAGTAGCGTCAAG-1_2_1	1.38696512679228	-0.631333645629824	Present study	0.0889333333333333	0	-0.0599276069226101	-0.0507932788553408	0.0855185185185185
ACGTCCTCATACCAGT-1_2_1	-1.1873691370093	0.855181436789094	Present study	0.3588	0.0724444444444444	-0.00700175676662577	0.12201005672037	0.147425925925926
ACGTTCCAGGAAAGGT-1_2_1	-3.9026909162604	0.587398323965131	Present study	0.353533333333333	0	-0.0616810669032863	0.0554834389090943	0.0792777777777778
ACGTTCCCAAAGTGTA-1_2_1	-1.02789559861055	1.37623614425665	Present study	0.2264	0	-0.053800331959962	0.0191131815694854	0.200092592592593
ACTACGAAGGCATCGA-1_2_1	-1.55906703968874	0.475932244014798	Present study	0.347533333333333	0	-0.0626496684795261	-0.0539731641532696	0.0311296296296296
ACTATCTAGGGTTAAT-1_2_1	1.47892442444929	-2.35605841522211	Present study	0.0431333333333334	0.0703333333333334	-0.0301018287756111	0.00975096131783743	0.209296296296296
ACTATCTGTATCCTCC-1_2_1	1.36888206104406	0.546174678754865	Present study	0	0.0536666666666666	-0.0539947871153118	0.0058314898974029	0.130074074074074
ACTATGGTCTTAATCC-1_2_1	-1.08550324936739	1.00003701801306	Present study	0.451933333333333	0	0.0526266352777601	-0.0432265257145784	0.106314814814815
ACTTAGGGTGCCGGTT-1_2_1	1.6470310995973	-3.57526665573114	Present study	0.1906	0.311333333333333	-0.074169945237775	-0.0184895331547585	0.0858148148148148
ACTTATCAGGTGCCAA-1_2_1	-11.3917980482184	-3.46808176879877	Present study	0	0	-0.0308459896253942	-0.0487092657718686	0
ACTTCCGGTTAGGCTT-1_2_1	0.369656891623821	-0.434105094718875	Present study	0	0	-0.00591104506388444	0.0605616912710637	0.180925925925926
ACTTCGCTCTGGGCAC-1_2_1	-3.993627577027	1.5935788785935	Present study	0.727733333333333	0	-0.0773342407493815	0.00846000946880131	0.0467037037037037
ACTTTCACACGACTAT-1_2_1	-3.53273156185976	13.8667175209046	Present study	0	0	-0.00224967985496931	-0.0839444857027964	0
ACTTTCAGTGCCGTAC-1_2_1	1.62312051753172	-0.775082525062503	Present study	0.0860666666666666	0.328777777777778	0.0241406111864192	-0.000136046979926772	0.19812962962963
ACTTTCAGTGGGTTGA-1_2_1	1.20075753430494	0.56613374109274	Present study	0.0737333333333333	0.310888888888889	-0.0102695917818112	-0.0243876719347889	0.175296296296296
ACTTTGTGTAAGCTCT-1_2_1	-1.48482969303957	0.751286362566857	Present study	0.1092	0	-0.0357896831490466	0.124821229401119	0.238222222222222
AGAAATGGTGCTATTG-1_2_1	-1.62424829502932	0.999030623388349	Present study	0.340333333333333	0	0.00585153470522913	0.0241132644575305	0.116722222222222
AGACAAACAGGCAATG-1_2_1	-11.7385502149665	-3.94583826904291	Present study	0	0	-0.00926757401317402	-0.0716503095419241	0
AGACAGGAGCTTTCTT-1_2_1	1.00287152181038	0.644899714541494	Present study	0	0.108222222222222	-0.00359113803546883	-0.0206539276042994	0.17387037037037
AGACAGGGTACACGCC-1_2_1	5.19209334353575	3.08069342727667	Present study	0.0289333333333334	0	-0.0178256394884365	0.0276530061414383	0.121685185185185
AGACAGGGTGTACAGG-1_2_1	1.06091843644747	-0.165275808620394	Present study	0	0.276111111111111	-0.031831063901309	-0.0603500038041526	0.138185185185185
AGACCATAGATTGAGT-1_2_1	1.66095182398924	-1.24370485191339	Present study	0.0706	0.317444444444444	-0.0842606037946474	-0.01530403871854	0.150092592592593
AGACCATAGCATGAAT-1_2_1	-5.95951703091494	-2.56569224243158	Present study	0	0	-0.0128838484065092	0.0111542400867097	0.135055555555556
AGACCCGAGTGGAAGA-1_2_1	-0.983480482300434	0.770982708585321	Present study	0.3108	0	0.0654644584061534	-0.0842868918855688	0.121666666666667
AGACCCGCAATCGAAA-1_2_1	0.251873404780712	-0.308869656372012	Present study	0	0	0.0790974479851563	-0.041516071000551	0.145388888888889
AGACTCAGTTAGGCTT-1_2_1	0.911745267516311	-0.885542687225283	Present study	0	0	-0.0653125562832346	0.0012046299054912	0.145203703703704
AGAGAATCACCGGTCA-1_2_1	-4.3180413534247	13.7613250648499	Present study	0	0	-0.079461491164433	0.0232740705674898	0.0408888888888889
AGAGCAGAGTGGTTGG-1_2_1	0.601778508225765	0.021528783989011	Present study	0	0	0.0170793582530746	-0.0092832084342801	0.152074074074074
AGAGCAGGTCGAATTC-1_2_1	-1.44846418400637	0.588177729201375	Present study	0.286866666666667	0.155888888888889	0.0168933527325235	0.021972758336782	0.16312962962963
AGAGCCCAGCTTGTTG-1_2_1	-1.8328712274634	1.28896654005056	Present study	216	0	0.00945627983678497	-0.0678086976478128	0.129018518518519
AGAGCCCCAGCGATTT-1_2_1	1.06655494968065	0.630220565748273	Present study	0.0998666666666667	0.290222222222222	-0.03856232451306	-0.0457663308159766	0.143240740740741
AGAGCCCCAGTACTAC-1_2_1	0.102251560489025	0.509660128307401	Present study	0	0	-0.0526239046816254	-0.0729562062328208	0.203981481481481
AGATAGATCGAGTCTA-1_2_1	-10.0096321394049	1.29886496419912	Present study	0.482466666666667	0	-0.0467218904741957	-0.0780939419503569	0.116648148148148
AGATCCAGTTCAGCGC-1_2_1	-0.80814078350893	1.55996895189291	Present study	262	0.0138888888888888	-0.0367361468573541	-0.0206152323470437	0.228814814814815
AGATCGTCATTCTCCG-1_2_1	1.7721805880464	-0.305025156783999	Present study	0	46	0.00972209317925408	-0.0135729552002562	0.156814814814815
AGATGAATCAAATAGG-1_2_1	-1.85505083104006	1.71232468242651	Present study	0.167933333333333	0	-0.0630271322529393	-0.0597026165290356	0.0574814814814815
AGATGAATCTTCTGTA-1_2_1	1.54100999335417	-0.810613807487429	Present study	0	0.143333333333333	-0.0760241280056072	-0.023709041086961	0.20587037037037
AGCATCACAGCTAACT-1_2_1	0.939653572688188	1.57919949646002	Present study	0	0	-0.0802554972069015	-0.0665167809607972	0.183833333333333
AGCCACGAGACCTCAT-1_2_1	-0.676231770714436	-5.69169073944086	Present study	0.0370666666666667	0.0602222222222222	-0.0518272183127855	-0.0515170707185509	0.0616111111111111
AGCCACGCAGAGAATT-1_2_1	-1.19593837757937	1.63883698339468	Present study	0.330733333333333	0	-0.0491598000636331	-0.0226035366507697	0.164796296296296
AGCCAGCAGCAGTACG-1_2_1	1.07308562199244	-0.998115834045352	Present study	0.0614	0.315777777777778	-0.0606094676933647	0.0418608305145356	0.094462962962963
AGCGATTAGTAACCGG-1_2_1	-9.67175581951967	0.963246527862607	Present study	0.255533333333333	0	-0.0850648579362991	-0.0652866007394348	0.101555555555556
AGCGATTGTCTCGACG-1_2_1	-1.27675130864016	0.755645938952326	Present study	0.564266666666667	158	0.050035475413564	-0.0116095165137246	0.129240740740741
AGCGCTGAGTGCCAGA-1_2_1	0.300231487552013	-0.421305831718386	Present study	0.0642666666666667	0.0531111111111111	-0.0244621316442108	-0.0385948909905789	0.204203703703704
AGCGCTGCAGGTGTGA-1_2_1	0.4645077596105	-0.380722221183718	Present study	0.126133333333333	0.0326666666666666	-0.0448974353764919	-0.0234725142747106	0.157851851851852
AGCGTATAGGTAGTCG-1_2_1	-1.73023703595034	1.47102392072683	Present study	0.211266666666667	0	0.0197257854961189	0.0655227013681065	0.172703703703704
AGCGTATCACCTCAGG-1_2_1	0.857601427534904	1.17045516128546	Present study	0	0	-0.0332879885098532	-0.0514452654196929	0.248666666666667
AGCGTATCACTTGTCC-1_2_1	0.784810417393532	-0.245626624870242	Present study	0.00966666666666671	0	-0.0727550731132457	-0.0563563045218738	0.242055555555556
AGCTCAAAGCTAGTTC-1_2_1	0.336530656615581	-0.222977277088107	Present study	0	0	-0.0895602995489777	-0.0338850595309045	0.100462962962963
AGCTCAAAGGCTTCCG-1_2_1	0.708149687448826	-0.489064272689761	Present study	0	0.160666666666667	0.00127567797390493	-0.0152709443284542	0.0856666666666667
AGCTCAAAGTACCGGA-1_2_1	-1.18466094036928	0.86298389340645	Present study	0.3084	0.0192222222222223	-0.0541977490741005	0.0504887326325823	0.154555555555556
AGCTCAAGTAATGTGA-1_2_1	0.466430903474178	-0.432906445312442	Present study	0.0433333333333333	0.0706666666666667	-0.0305106759277346	-0.0215326568446826	0.198277777777778
AGCTTCCAGAACCGCA-1_2_1	-11.1195631315314	-3.07145410423273	Present study	0.0739333333333333	0	-0.0886885605655002	0.0345467315080863	0
AGGACGAGTAATGTGA-1_2_1	0.000485689441051207	0.609192374897062	Present study	0.112333333333333	0.185666666666667	-0.0229770935335224	-0.0517889706016011	0.0916851851851852
AGGACTTCAGGCGAAT-1_2_1	0.755599797765102	-0.0692355597495449	Present study	0	0	0.0107978569525417	-0.0482824113892224	0.1135
AGGACTTCATGGCCAC-1_2_1	-1.53416493435732	1.53047299737936	Present study	0.317666666666667	0	-0.0589087810555207	0.072623411129458	0.142314814814815
AGGCATTAGTAGTCCT-1_2_1	1.52585217455992	0.0315082704544651	Present study	0.1588	0.128666666666667	-0.00138660371481944	0.00826123189457213	0.0611851851851852
AGGGAGTGTGCCGTTG-1_2_1	-3.18552401562563	1.34936631078726	Present study	0.5394	0	-0.0171058364011827	0.0518797587729836	0.177222222222222
AGGGAGTTCTGCTTAT-1_2_1	0.685468272367801	-0.616745647239627	Present study	0	0	0.00694374403644328	-0.0301971427501867	0.138740740740741
AGGGAGTTCTTCTGTA-1_2_1	1.37945026258596	-1.76447373275751	Present study	0	0	-0.063388180252882	-0.0366727442104562	0.164833333333333
AGGGTTTAGGTAGTAT-1_2_1	-11.0828438093268	-3.25293093566889	Present study	0	0	0.016344638744409	-0.0872703022349629	0
AGGGTTTCACTGGACC-1_2_1	0.784419217208709	-0.572038348960818	Present study	0	0.26	-0.0130587742405974	0.0436774802808943	0.157296296296296
AGGGTTTCATATTCGG-1_2_1	1.09092892805704	-0.0335967505454433	Present study	0.131133333333333	0	0.0331214400376069	-0.0582084147034277	0.167037037037037
AGGGTTTTCGTTTACT-1_2_1	1.39958897332319	-1.65477472190851	Present study	0	153	-0.0603034895419576	0.0398314852121043	0.264481481481481
AGGTGTTAGGTTAAAC-1_2_1	0.728151083985653	-1.26706057434076	Present study	0	0.129111111111111	-0.0477878542661793	-0.0340338700136237	0.0921111111111111
AGGTTGTCAGTGCGCT-1_2_1	1.17705124715933	-0.802300866889895	Present study	0	0.300666666666667	-0.00876455631642606	0.0220973719121928	0.2325
AGTACTGAGACGGAAA-1_2_1	0.65653246740469	0.806335542154371	Present study	0.156333333333333	0.116666666666667	-0.0365953021270842	0.117042468149378	0.117962962962963
AGTAGTCGTCACAGTT-1_2_1	-1.06490269204012	1.50580138320929	Present study	0.301533333333333	0.106222222222222	-0.00180240142578651	-0.000259586220429028	0.21762962962963
AGTAGTCTCTTCGTGC-1_2_1	1.10320888558992	1.05440363640791	Present study	0.0161333333333333	0	-0.0735344916814632	0.00634241583625841	0.151111111111111
AGTGACTAGGAGTATT-1_2_1	0.781011358896579	-0.660290178108157	Present study	0	0	-0.026559313620728	-0.0164616109731648	0.159611111111111
AGTGACTTCATTTCCA-1_2_1	1.4625189612306	-0.562032517242373	Present study	0	0.309888888888889	0.0105391222427137	0.0188444527295597	0.104851851851852
AGTGATCGTTGCATAC-1_2_1	-11.1786060621344	-1.72622519378656	Present study	0	0	0.0269817226748707	-0.0196641117163445	0.0195
AGTGTTGCAAGCGGAT-1_2_1	0.700708181659069	0.0184736883164036	Present study	0.1396	0	-0.0771339411130027	-0.0465096759560189	0.125481481481482
AGTTAGCGTAACCAGG-1_2_1	-11.3442879011237	-3.9059727752685	Present study	0	0	0.00508983597180503	-0.0271624770918355	0.0392777777777777
AGTTCGAGTACTGCGC-1_2_1	-1.06414666672579	0.299910459470807	Present study	0.3986	0.117222222222222	-0.0466561094450351	-0.0102964463904769	0.214388888888889
AGTTCGATCATGAGAA-1_2_1	-0.811778931816731	0.691410060775338	Present study	0.4046	0	-0.0399083699897735	-0.0505218154211858	0.246444444444444
ATACCGAAGGCCTAGA-1_2_1	0.867308226475801	-0.795853313255252	Present study	0.05	0	-0.0183940585262131	0.0226856197210484	0.188555555555556
ATACCTTTCACTGGTA-1_2_1	1.39579928020605	-1.40961461906427	Present study	0	0.133888888888889	-0.0673543663825462	-0.0136369927802885	0.147444444444444
ATAGACCGTGTCATGT-1_2_1	1.52887466649183	-1.4195488059997	Present study	0	0.501777777777778	-0.0418045082009312	0.0360184341578497	0.183555555555556
ATAGACCTCCACGGAC-1_2_1	-3.65808156033388	13.9345428382874	Present study	0	0	-0.0206167222941512	-0.0233801742238651	0.0197592592592593
ATAGAGATCCAAGCTA-1_2_1	0.704583005110111	-0.441628273773135	Present study	0.0225333333333333	0	-0.0208921932404796	-0.0675127590050876	0.132037037037037
ATATCCTCAACTTCTT-1_2_1	1.07972431282171	0.862281013083516	Present study	0	0.290555555555556	0.037613658123452	-0.0553157074083136	0.188833333333333
ATCACTTGTCAACCTA-1_2_1	1.32956221799025	-0.998731550025882	Present study	0	0.0905555555555555	0.00265457731810104	-0.0388621642225178	0.171851851851852
ATCCACCTCCTTGAAG-1_2_1	-1.43627861042849	0.444149408292829	Present study	0.198066666666667	0	-0.0734410762710548	-0.0491347644016178	0.189240740740741
ATCCGTCCAGACTCTA-1_2_1	-3.82919743557802	1.32742190713888	Present study	0.4386	0	0.00409908212851587	-0.0394679809750527	0.159277777777778
ATCGATGCACGCGCAT-1_2_1	0.891007633010235	0.759677358706354	Present study	0	0.142222222222222	-0.0459925364326796	-0.0632079140236221	0.0292592592592592
ATCGGCGTCTACCCAC-1_2_1	-0.835950641831074	0.836354072940408	Present study	0	0	-0.0743737052953109	0.018196210785265	0.10137037037037
ATCGTAGCAGCGAGTA-1_2_1	1.30411565403112	-0.600772436904849	Present study	0	0.307555555555556	-0.0225420932987668	0.0407555880814993	0.140962962962963
ATCGTAGTCCGATGTA-1_2_1	-0.994789748390827	0.799441586983262	Present study	0.641066666666667	0.0562222222222222	-0.0230138425676112	-0.0139877865303614	0.0927407407407408
ATCGTCCGTAAGATCA-1_2_1	1.280573220054	-1.08970588092798	Present study	0	0.144111111111111	0.000811241469467039	0.139784641572897	0.153907407407407
ATCGTGAAGAGAGGTA-1_2_1	-1.43305924435488	0.978169981193601	Present study	0.247733333333333	0	-0.068744220793302	0.0208346907469079	0.146407407407407
ATCGTGAGTGGTCTAT-1_2_1	-5.63424542446962	-2.13725119476313	Present study	0.2322	0	-0.0710918954360191	-0.0458193796399514	0.117796296296296
ATCGTGATCCGCACGA-1_2_1	0.623700411120739	-0.740519818115176	Present study	0	0	-0.0808472784705898	-0.0551445666245088	0.192092592592593
ATCTCTAGTCCCGTGA-1_2_1	0.53054654697546	-0.0898025596618068	Present study	0	0	0.0408326179448884	0.0177597282423108	214
ATCTTCAAGTGCAACG-1_2_1	-1.05976620217196	0.406437638950406	Present study	0.5352	0	-0.000815112249857405	-0.0383578784177158	0.16812962962963
ATCTTCACACCTGTCT-1_2_1	-3.20617964764467	-0.0721372330665004	Present study	0.498266666666667	0	-0.0641103659052615	-0.0427842711665776	0.0965555555555555
ATGAAAGAGGTGCCTC-1_2_1	1.18840757111677	-0.59615474586481	Present study	0.159733333333333	0.297222222222222	0.019203289694839	-0.00471950950718363	0.202111111111111
ATGAAAGGTACATACC-1_2_1	-1.28707364102236	1.51444054002768	Present study	0.3502	0	-0.054852893252372	0.0567421222406541	0.0489259259259259
ATGACCAAGAGGCGTT-1_2_1	0.824032926062431	-0.796401675987185	Present study	0	0	-0.0524949401243685	0.0561023762440554	0.220018518518519
ATGACCAAGTCGAATA-1_2_1	-6.16167977352968	-2.51333218460077	Present study	0.0936	0	0.0420454198829027	-0.0636595902439637	0.0508888888888889
ATGCATGTCGACATAC-1_2_1	-1.73435214062563	1.00598699207312	Present study	0.566466666666667	0	0.00572608680216095	-0.0412754302216113	0.0498888888888889
ATGCGATTCTATCGGA-1_2_1	-3.56699326535097	13.8360397254944	Present study	0	0	-0.0354540219544936	0.0241607201003059	0.0224444444444445
ATGGAGGTCCCTAGGG-1_2_1	0.49809157947668	-0.303380903053225	Present study	0	0	0.0280626796641465	0.00293525186152092	0.135166666666667
ATGGATCAGGTGCGAT-1_2_1	-0.0511545826994517	0.154524389457761	Present study	0.0518666666666666	0	-0.0307113631248649	0.0192308185311504	0.169259259259259
ATGGGAGGTTGTGCCG-1_2_1	0.324831874171581	-0.377094682502688	Present study	0	0	0.0378237625519718	0.00483865039274807	0.130962962962963
ATGGGTTAGGGCAATC-1_2_1	1.429234893123	-1.30544930343622	Present study	0	0.275666666666667	-0.0377061718950739	-0.0614842868593348	0.139351851851852
ATGGGTTCAATCAAGA-1_2_1	-1.66484907170168	0.639188151609956	Present study	0.7582	0	-0.0500802593242982	-0.0347470582979938	0.120759259259259
ATGGGTTTCGTGTGGC-1_2_1	0.760857299963321	-0.612656649398745	Present study	0	0	0.0383463406331793	-0.0226131359125738	0.196259259259259
ATGTCCCCAGACGCTC-1_2_1	-3.39656546612612	1.70401299352652	Present study	0.715066666666667	0	-0.0613110604669062	0.0265312904243132	0.144981481481481
ATTACCTCAAGTCCAT-1_2_1	-11.0191850950324	-3.8415401542663	Present study	0	0	0.101236842470625	-0.0332769546785346	0.0582962962962963
ATTACTCGTCCACACG-1_2_1	0.765274093548145	0.0273553764343846	Present study	0	181	-0.0263849093991891	0.0027236105605816	0.203851851851852
ATTATCCCACAATCTG-1_2_1	-0.934534459313069	0.622730541777669	Present study	0.2538	0	-0.0175629870280464	0.0118868774738997	0.165296296296296
ATTCACTGTCACAGAG-1_2_1	1.15393337706694	0.564025137376844	Present study	0.00886666666666669	0	0.00380680715174163	-0.06625854544713	0.175759259259259
ATTCAGGTCGCAGAGA-1_2_1	0.59442913631567	-0.526412185478152	Present study	0	0	-0.0308025874777275	-0.0674159406131582	0.180185185185185
ATTCCTATCCATTCGC-1_2_1	-6.11243060131899	-2.45252018814081	Present study	0.0856666666666667	0	-0.00291221542594322	-0.00294022752461873	0.133722222222222
ATTCTACAGGCGCTTC-1_2_1	-1.13482096691958	1.14217368121153	Present study	0.0734	0	0.0112811695991245	0.00640262284732396	0.0256851851851851
ATTCTACCATGAATCC-1_2_1	-5.8528576185309	-2.61864643936151	Present study	0	0	-0.0765752833012704	0.0419898272164651	0.0568518518518518
ATTCTTGCACATTACG-1_2_1	0.577638776103344	-0.322088774490298	Present study	0	0	-0.0885960278638812	-0.0566182182771889	0.1055
ATTCTTGCAGGTCTCG-1_2_1	1.39689800242552	-0.44113331680292	Present study	0	235	-0.0940315042753536	-0.00316107479309953	0.247240740740741
ATTTCACAGTTGAAAC-1_2_1	0.759453059235897	0.020069245052396	Present study	0.0132	0	-0.00367557166700262	0.0143796645067115	0.19487037037037
ATTTCACCAATGCAAA-1_2_1	-1.52321484585634	1.00275329108244	Present study	221	0	-0.0932506251524162	0.0323169307439017	0.150444444444444
CAACAGTAGGTCCCTG-1_2_1	0.742985413471546	0.222263697338163	Present study	0.0151333333333333	0	-0.082915042065211	-0.0550335182238496	0.1525
CAACCAATCAAACCTG-1_2_1	0.415207357207622	-0.243582006740512	Present study	0.0093333333333333	0	-0.106026606438701	-0.0553738042465787	0.122203703703704
CAACCTCTCGACACCG-1_2_1	-1.08125415345064	0.960663143348752	Present study	0.567066666666667	0	-0.0975425569446352	0.000872234250994905	0.154574074074074
CAACGATAGGATTCCT-1_2_1	0.0881399820245168	-0.170695480155886	Present study	0.155133333333333	0.0458888888888889	-0.0315625770626419	0.0706927324594199	0.211018518518518
CAACGATAGGGCAGGA-1_2_1	1.35545870761045	-0.963887270736636	Present study	0.0952	0	0.0763167955463745	0.0395383705088751	0.191944444444444
CAACGATAGTATAGGT-1_2_1	0.591800482074108	-0.769316967773379	Present study	0	0	-0.0777942400741296	-0.0798712644054562	0.183962962962963
CAACGATGTTATTCTC-1_2_1	-1.02312615414492	0.760876032327174	Present study	0.6902	0	-0.0851062787575718	0.110187646051802	0.213055555555556
CAACGGCGTGGAACCA-1_2_1	-1.10985162754885	1.09489074702269	Present study	0.1522	0.0416666666666666	-0.0124135664888743	-0.00590203989489502	0.171111111111111
CAACGGCTCTCGCAGG-1_2_1	-1.10553935070864	0.956544507098256	Present study	0.3108	0	-0.062819521420647	-0.0138901616613945	0.120703703703704
CAAGAGGAGCGTTAGG-1_2_1	-0.0189510871969798	-0.0723523462294948	Present study	0.328533333333333	0.182444444444444	-0.044692313361395	-0.0254850088007414	0
CAAGCTACACGAGGAT-1_2_1	1.60291019181379	-1.67717343215937	Present study	0.0242666666666667	0.0388888888888889	-0.0949108138341686	-0.0396290518270448	0.261314814814815
CAAGCTAGTAAGCTCT-1_2_1	-2.02132251759401	1.08639303202635	Present study	0.1284	0	0.00912843891897311	0.043822576603061	0.1325
CAAGCTATCTGGTGCG-1_2_1	-0.599462657173786	0.435685667944013	Present study	0.0956666666666667	0	-0.0384808793963033	-0.0124611482613456	0.0826296296296296
CAAGGGAGTTCAGGTT-1_2_1	-3.92351296444765	13.7861291801453	Present study	0	0	0.0677971920095187	0.0534508067621349	0
CAATACGGTGACTATC-1_2_1	-11.5896444608771	-3.57844191436762	Present study	0	0	-0.0495493395651437	-0.0415886542537508	0
CAATCGACAGGGACTA-1_2_1	0.0306708524621389	0.111311558437406	Present study	0.191866666666667	0.159444444444444	0.020020669212795	0.0366107521432487	0.208666666666667
CAATTTCGTAACGCGA-1_2_1	-11.7159776975714	-1.92036610488886	Present study	0	0	-0.00191076103643233	-0.079395824107922	0.0402407407407407
CAATTTCGTAGCCAGA-1_2_1	0.0914004156983754	0.00368047113424419	Present study	0.0885333333333334	0.282888888888889	-0.0737195747802736	0.0386698128737113	0.13037037037037
CAATTTCTCGCCAACG-1_2_1	0.732877329984989	-0.632172402191104	Present study	0	0	-0.0648054570449012	-0.0193449509706786	0.138796296296296
CAATTTCTCTCTAGGA-1_2_1	5.78287503222593	3.02844494934088	Present study	0	247	-0.0299960166013449	-0.0182256399846541	0.179518518518519
CACAGATCATAGTCGT-1_2_1	0.756500483552303	-0.414449747848452	Present study	0.0712	0	-0.026001177671421	0.010570855240469	0.151296296296296
CACGAATGTTCATCTT-1_2_1	-4.27666810055605	13.7055065071107	Present study	0	0	0.0252345514612876	0.00110072897707966	0
CACGGGTGTGTATTCG-1_2_1	-4.02407124539248	13.7931882774354	Present study	0	0	0.00389118194287907	0.0586491368049987	0.0771111111111111
CACGTGGTCTTTGATC-1_2_1	-1.66815379162661	1.70346969718939	Present study	0.698733333333333	0	-0.0434536356301217	0.00781147533553959	0.0870925925925926
CACTGTCAGCTCATAC-1_2_1	0.458610237637844	-1.71792465095514	Present study	0.00260000000000005	0.00277777777777777	-0.053757581285052	0.01927531966664	0.173703703703704
CAGAGCCTCCATAGGT-1_2_1	1.01619933644899	-0.917173560905398	Present study	0.0513333333333333	84	0.0388966930709235	0.0307687557560425	0.203481481481481
CAGAGCCTCGCTGTCT-1_2_1	1.56990894774565	0.0214936172485936	Present study	0	0.0971111111111111	-0.0289214546376415	-0.0113116263435711	0.202740740740741
CAGAGCCTCGGCTTCT-1_2_1	-0.925133733948384	0.45716014857298	Present study	0.6982	0	-0.0923215175651428	0.0038680925389827	0.144333333333333
CAGATCAGTTCGGTTA-1_2_1	1.24606517056593	-1.02489751224512	Present study	0	0.288555555555556	0.028562901657802	0.0213046811334094	0.218296296296296
CAGATTGGTCGACGCT-1_2_1	-1.29586031933657	0.658833186876832	Present study	0.451866666666667	0	-0.0297450178214006	0.114610575184938	0.179407407407407
CAGATTGTCGGCCAAC-1_2_1	0.719311700264301	-2.06772833709711	Present study	0.1392	0.535111111111111	-0.0014082425077761	0.00871067430410438	0.171333333333333
CAGCAATGTCGTCATA-1_2_1	-1.62138083477846	0.67471541072136	Present study	0.410666666666667	0	-0.032138071818053	-0.00158534236520029	0.0554259259259259
CAGCACGCAACAAGTA-1_2_1	-1.05787244339815	1.19061982984549	Present study	0.3092	0.213333333333333	-0.0730958234708677	-0.00384489466081839	0.0484259259259259
CAGCACGTCACGGGCT-1_2_1	-1.41194727917543	0.940154943418561	Present study	0.364133333333333	0	-0.071957016847186	0.00862001442753429	0.169537037037037
CAGCCAGAGATGGTAT-1_2_1	1.39348772267469	-0.448459204482974	Present study	0.0832000000000001	0.137111111111111	0.064903889222237	0.0114704569456779	0.1915
CAGCCAGGTGATACAA-1_2_1	1.39173394540915	-1.88656192665094	Present study	0.0828	0	-0.0101422467000276	0.0204949684041075	0.237407407407407
CAGCGTGTCATTACTC-1_2_1	-1.42492344876162	0.620660278749524	Present study	0.316533333333333	0	-0.0263027769092098	0.00610933294817947	0.167907407407407
CAGCGTGTCCATAAGC-1_2_1	1.50552842120298	0.250153396081983	Present study	0.157866666666667	0.144111111111111	-0.00763594391740826	0.099938673168059	0.262777777777778
CAGGGCTAGTAGCTCT-1_2_1	-1.15374377270571	1.30824548358923	Present study	0.0720666666666666	0	-0.0251899700697113	-0.0358750815536008	0.202925925925926
CAGGGCTGTGATGGCA-1_2_1	0.470671177903499	-0.561204251098574	Present study	0	0.101222222222222	-0.0612005541627734	0.00889182715029424	0.0813148148148148
CAGGTATTCCCTCGTA-1_2_1	1.79952624539503	-4.33230572586054	Present study	0.0342666666666667	0	-0.0449296877106263	0.0289262037120264	0.0793518518518519
CAGTTAGGTTAGAGTA-1_2_1	0.701046259204235	0.262266073179303	Present study	0	0.0981111111111111	0.0180955685263542	-0.0653037159213576	0.19
CATACTTCAGGATGAC-1_2_1	-0.996543793877278	0.573458317470609	Present study	0.441466666666667	0	-0.0191661842813957	-0.0115655036153179	0.12587037037037
CATCCACCACCCGTAG-1_2_1	1.68954667548307	-2.37040882949823	Present study	0	0	0.0360150212530061	0.0412846497641415	0.200222222222222
CATCCACGTTTGAAAG-1_2_1	-1.13400033017031	0.72678481954044	Present study	0.199133333333333	0	-0.0642463455196135	0.0297998937084715	0.266518518518518
CATCCGTCAATTCTCT-1_2_1	-3.64336398144594	13.8341733848572	Present study	0	0	0.00692039692165491	-0.0486057169765733	0
CATCGCTGTGAACCGA-1_2_1	-0.0621323873602488	1.15624902005201	Present study	0.182866666666667	0	-0.0110926137599475	0.0294212499575293	0.0181851851851852
CATCGCTTCCTGTTAT-1_2_1	-3.70743039151064	0.908766437125264	Present study	0.6794	0	-0.102826865051408	-0.0127293126013906	0.14112962962963
CATCGTCTCCCATAGA-1_2_1	2.10104212264189	-1.9917333686828	Present study	0	0.169222222222222	0.00235005066061274	-0.0229410553418363	0.200055555555556
CATGCCTAGTGGTGAC-1_2_1	-1.14026835461489	0.494305405569135	Present study	0.8144	0	-0.0190009618586443	-0.0199790143435997	0.157185185185185
CATGCCTCAGAGTGAC-1_2_1	0.38385835389265	-0.48733442668909	Present study	0	0.0932222222222222	-0.0705363702878475	-0.000658244102568317	0.138444444444444
CATGCGGGTCCTGTTC-1_2_1	1.36790892581114	-0.571299966621341	Present study	0	0.134111111111111	-0.0429181607228052	-0.058612880519388	0.191888888888889
CATGCGGGTGCCTGAC-1_2_1	-0.931779294212971	0.815700772953092	Present study	0.359066666666667	0	-0.0302358040351076	0.0166284854478857	0.0920185185185185
CATGCTCCAACAGCTT-1_2_1	0.308109314242687	-0.440860208320559	Present study	108	0	-0.0380701251965302	-0.0878132651212283	0.0846111111111111
CATGCTCTCTCGAGTA-1_2_1	-1.28103425999514	1.67512494678503	Present study	0	0	-0.0282611863857708	0.0261504918419645	0.212555555555556
CATTCATCATCCTATT-1_2_1	1.6327209184564	-0.917181667137088	Present study	0	0.322444444444444	-0.0316852496061343	0.0234959320014607	0.230111111111111
CATTGAGAGTCATGCT-1_2_1	-5.88526156445375	-2.4583089912414	Present study	0.101066666666667	0	-0.0250167979969462	-0.0146146470507388	0.0532222222222222
CATTGAGGTTCAGCTA-1_2_1	0.45890787343153	-0.632210072326602	Present study	0	0	0.011926326185034	0.0135268154349735	0.0999814814814814
CATTGTTAGCACGTCC-1_2_1	0.985148207346286	0.0422043835640538	Present study	0.0358666666666667	0.0582222222222222	-0.0935535549811231	-0.0292829288287191	0.253481481481482
CATTTCACAGTGTGCC-1_2_1	-1.44298270245424	0.623036403012334	Present study	647	0	-0.0126868042207027	-0.0113579418149484	0.103444444444444
CCAATGAAGTAGACAT-1_2_1	0.83467150578865	-0.794401224899234	Present study	0	0	0.032835250765359	-0.0130486889398526	0.134462962962963
CCAATGAGTAGCACGA-1_2_1	0.482043535510387	-0.495576080131472	Present study	0	0	-0.00900550616000616	0.00522889059264202	0.155277777777778
CCAATTTAGTATGAGT-1_2_1	-3.67253211041323	13.8079921638489	Present study	0	0	-0.0242326255507111	-0.020626623405329	0.0312777777777777
CCACAAAGTCTTGAGT-1_2_1	0.924161190228846	-0.503036078262271	Present study	0	0	-0.0605337324877543	-0.0505408133938222	0.0536111111111112
CCACACTAGACCAAGC-1_2_1	-4.10689261456362	2.03351468200689	Present study	0.556333333333333	0	-0.0175416264199568	-0.041092640901508	0.166148148148148
CCACCATAGAGGGCGA-1_2_1	-2.68461349507204	1.34651136751181	Present study	498	0.102777777777778	0.0112066585508005	-0.0594924232016212	0.0651481481481482
CCACGTTTCTAGATCG-1_2_1	-3.67420247097841	13.8346540367127	Present study	0	0	-0.0102120974426471	0.0240245689930817	0.0512777777777778
CCACTTGAGCCGTCGT-1_2_1	1.49527445534834	-1.47556858901972	Present study	0.179266666666667	0.312222222222222	0.02868589506676	-0.0559293913717933	0.18262962962963
CCATCACGTAGATCGG-1_2_1	1.67454901436933	-1.03228562717432	Present study	0	0.603444444444444	-0.0251045595752688	-0.00593250621392476	0.157722222222222
CCCAACTGTCTCGGAC-1_2_1	-1.70112445851198	1.18658599610335	Present study	0.5534	0	-0.0620691171912562	0.10640733794184	0.059962962962963
CCCTAACAGATAGTGT-1_2_1	1.21335238317617	-1.18745511417383	Present study	0	0	0.00487329580544821	-0.0185463101437616	0.193592592592593
CCCTTAGAGCACGATG-1_2_1	1.18575978378424	1.29576373453146	Present study	0	0.218111111111111	0.0645488177931518	0.010382713763116	0.173722222222222
CCGATCTTCAGTGTCA-1_2_1	-4.53826478024355	13.6451684867859	Present study	0	0	0.132924205057572	-0.0467104520908393	0
CCGCAAGAGGGCAAGG-1_2_1	-1.23788931866518	0.731746865239798	Present study	0.381066666666667	0	-0.0616234457271352	-0.0439161287456624	159
CCGCAAGCATGACTAC-1_2_1	-1.23496749897829	1.25646317358023	Present study	0.4212	0	-0.0480398406190914	-1.66943232039474e-05	0.213462962962963
CCGCAAGGTCGGAAAC-1_2_1	-5.82836344738833	-2.53891163711542	Present study	0	0	-0.0405787343280952	0.0698260413783766	0.160907407407407
CCGGACAGTAGTGATA-1_2_1	-1.37099435826174	1.17344457263952	Present study	0.383933333333333	0	-0.0180403191896234	-0.0232701994530993	0.111481481481482
CCGGTAGCAGATTCGT-1_2_1	1.14507520298132	-0.95546322708124	Present study	0.131333333333333	0	-0.0130990915962068	-0.0456663446429971	0.101814814814815
CCGGTAGGTAGATTGA-1_2_1	1.39753103355535	-1.5290287101745	Present study	0	0	-0.0733010270128078	-0.0402824661169075	0.158333333333333
CCGTGAGGTGCAGTGA-1_2_1	-11.4968776990973	-3.8759468162536	Present study	0	0	-0.0801524048607512	0.0369043789262471	0
CCTACGTAGGACTAAT-1_2_1	5.64931866625914	2.8620616828919	Present study	0.1312	0	-0.0383779691712922	-0.071405047736215	0.201166666666667
CCTATCGAGCTCGGCT-1_2_1	-0.109875350197468	0.0220711862564671	Present study	0.1976	0.156666666666667	0.0385929355243608	-0.0249476736576893	0.129722222222222
CCTATCGCACCGTGGT-1_2_1	-11.5275678922736	-1.84528976325983	Present study	0	0	0.0311315919965337	0.0669686992306464	0
CCTATCGGTGTTCGTA-1_2_1	-0.616665988167439	0.600034404349385	Present study	0.291666666666667	0	-0.0898156296780703	-0.00950670739701358	0.0988333333333333
CCTCATGCAAAGACTA-1_2_1	0.72410525480875	-0.68725639228815	Present study	0	0	0.124640732380202	0.0619614786103526	0.114203703703704
CCTCATGCACTCTAGA-1_2_1	1.48573967913755	-0.10309677963251	Present study	0.0706666666666667	0.296333333333333	-0.0149727479064809	-0.00857155817896477	0.248259259259259
CCTCCTCCAGTTGTCA-1_2_1	-1.6797266294562	1.33636057729727	Present study	0.5696	0	-0.0703692458073183	0.00240196238970383	0.168074074074074
CCTCCTCTCCATCCGT-1_2_1	-11.0431995679938	-1.78892761116022	Present study	0	0	0.0403399091946753	0.00404627758106599	0
CCTCTCCGTAGAGGAA-1_2_1	1.04067798058161	1.04663268084532	Present study	0	0	-0.0404463609764524	-0.079223001116989	0.165277777777778
CCTGTTGAGCATCCTA-1_2_1	-11.8920994093024	-3.47598343734735	Present study	0	0	-0.0352225467352434	-0.00127210690132858	0.0777407407407408
CCTTCAGGTAGTCTTG-1_2_1	-0.353129892548237	0.057382169914304	Present study	0.148933333333333	0	-0.0411435078282834	-0.00565936043061425	0.158296296296296
CCTTGTGAGGGTGGGA-1_2_1	-0.973324089249287	1.11937755699164	Present study	0.2754	0	-0.0170072289843216	-0.0468006498380068	0.13312962962963
CGAAGGAAGTTGGAGC-1_2_1	-1.10125616093508	1.27606648559576	Present study	0.150133333333333	0	-0.0379363654639638	0.05982968526711	0.145648148148148
CGAAGGACATCCGATA-1_2_1	-1.13967278500429	0.700072053623258	Present study	0.275866666666667	0	0.0216373904395024	0.0959453812860468	0.15237037037037
CGAAGTTCAGTAGAAT-1_2_1	-1.69657876988283	1.03226662034994	Present study	0.507333333333333	0	-0.0384174044666643	-0.0515929353201498	0.0811296296296297
CGAAGTTGTCTTCGAA-1_2_1	0.404295654097881	-1.80529576187128	Present study	0.194733333333333	0	0.0200077725357738	-0.0207875888515464	0.1145
CGAATTGAGTGCCCGT-1_2_1	-1.41918352146975	0.46495867128378	Present study	0.566933333333333	0	-0.0690824274953997	-0.0247423047959932	0.0330555555555555
CGAATTGTCCGCAACG-1_2_1	0.101832718650188	-0.48003393058771	Present study	0.122466666666667	0	-0.0358846510643148	-0.037714082576585	0.228296296296296
CGAGAAGCAGCGACAA-1_2_1	6.14843508700499	3.38881177062994	Present study	0.358733333333333	0	-0.0481854193136995	-0.0639283775995719	0.175111111111111
CGAGAAGTCGTAGTCA-1_2_1	1.16692617634901	-0.80949920063013	Present study	0.1648	0	0.0367321123590342	-0.0632790072646735	0.222425925925926
CGAGTGCGTCAGACGA-1_2_1	-11.1546106626593	-3.21576910858148	Present study	0	0	-0.0631601831138093	-0.126207612333005	0
CGAGTTACAATCGCGC-1_2_1	0.694285408655491	-0.0340867603301418	Present study	0.0368000000000001	0	-0.0267036230417701	-0.0365782047788923	0.132203703703704
CGAGTTACATTCCTAT-1_2_1	-4.08141329785219	1.5510836278916	Present study	0.483266666666667	0	-0.0803611758625461	-0.0171350457151835	0.0773888888888888
CGATCGGCACGTCTCT-1_2_1	-0.693162350853596	0.274350676488935	Present study	0.195333333333333	0	-0.00783613951978528	-0.0380354078379526	0.165037037037037
CGATCGGGTAGCTCGC-1_2_1	1.65582552651533	-0.911819990920962	Present study	0	0.161222222222222	-0.0664338696986698	-0.0106373179397675	0.179592592592593
CGATGGCAGGACAACC-1_2_1	0.954940003404703	-0.779391821670474	Present study	0	0	-0.053115727903536	0.0037673777216161	0.139796296296296
CGCAGGTAGTAGGATT-1_2_1	-2.13139775296083	3.7240960037232	Present study	0.0942666666666667	0	-0.0288627398115069	0.0437584206072452	0.231907407407407
CGCATAATCGCAGTGC-1_2_1	-1.01857593556276	1.17641440386778	Present study	0.542266666666667	0	0.00539359404539631	0.0255552951612723	0.147074074074074
CGCATGGAGGCAGCTA-1_2_1	-0.352839141091023	-0.0659865701674831	Present study	148	0	-0.0225265015449257	-0.0729873457179404	0.0777222222222222
CGCCAGAAGCAGTCTT-1_2_1	0.863054995486822	-0.0791252220153225	Present study	0.0828666666666666	0.136555555555556	-0.0454807335781914	0.069431786412907	0.104277777777778
CGGAGAAAGACGGATC-1_2_1	-1.7316098501288	0.546069014620839	Present study	0.732666666666667	0	-0.0298735143426002	-0.0442896620934036	0.0861481481481482
CGGAGAATCACAACCA-1_2_1	-0.741516380509053	0.621008444380819	Present study	0.379066666666667	0	-0.0645635471268991	-0.0247677430327109	0.102703703703704
CGGGACTAGTGTTGAA-1_2_1	0.373838336268749	-1.68063383941645	Present study	0.0472666666666667	0.0772222222222222	-0.016959650242365	-0.0352705465641579	0.0719259259259259
CGGGACTTCTTTGATC-1_2_1	0.0246560285485646	-0.366190370368899	Present study	0	0	0.0235360651427397	0.040556115353998	0.0451666666666667
CGGGTGTTCGCTTGCT-1_2_1	-3.47498467465273	-0.1046398842811	Present study	0.1902	0	0.0870129366098298	-0.0567374023578821	0.0867777777777777
CGTAGTAAGAGATGCC-1_2_1	2.01783654193052	-0.576452907371463	Present study	0	0	-0.0473972767697248	-0.0680821867399866	0.207222222222222
CGTAGTAGTAGTCACT-1_2_1	0.458622039357509	1.44582218284613	Present study	0.259466666666667	0.247333333333333	-0.0782489693335969	0.042791800433134	0.201962962962963
CGTAGTATCCATTGTT-1_2_1	1.05891487101683	0.00422358865743755	Present study	138	0	-0.0176419144867089	0.0167004999723884	0.148592592592593
CGTGAATGTTCGGCCA-1_2_1	0.757397920886364	-0.52036755924219	Present study	0.1132	0	-0.037279725625253	0.0427265993933286	0.0891296296296297
CGTGAATGTTCTTGTT-1_2_1	1.13453739980825	-0.680979784774722	Present study	0	0.119333333333333	-0.00460621973164405	-0.0170840909325211	0.148851851851852
CGTGATAAGCCTATCA-1_2_1	0.933932454387035	-1.36360245590204	Present study	0	0.136111111111111	-0.0372825415333794	-0.0623110192540329	0.149574074074074
CGTGATAGTATCGCTA-1_2_1	0.612774581710186	-0.506389912414492	Present study	0	0	0.0735536292181407	0.0149116151360452	0.179796296296296
CGTGATATCAAGTCGT-1_2_1	1.55528012017378	-0.469149764823855	Present study	0	0.254444444444444	-0.038507091508117	0.026633705103541	0.164277777777778
CGTGATATCTGAGAAA-1_2_1	5.98271319369444	3.77563947792059	Present study	0.377066666666667	168	0.0472338514426091	-0.00535518242854555	0.0809814814814814
CGTTGGGTCTCACGAA-1_2_1	1.78523823718199	-0.591432985114993	Present study	0.163266666666667	0.139333333333333	0.0209184491917032	-0.0169235493771391	0.184111111111111
CTAACCCCATTCAGGT-1_2_1	2.43923327426084	2.87224573249823	Present study	0.0502	0	-0.03918751265337	-0.00260190488028156	0.239981481481481
CTAACCCGTGTACATC-1_2_1	0.562571794787731	1.10453549380308	Present study	0.136533333333333	226	-0.0256156860926705	-0.0262107710565555	0.166296296296296
CTACCCAAGTACGAGC-1_2_1	-1.5063126375281	0.490641597461759	Present study	0.5336	0	-0.0663449492497294	0.0151150068681721	0.17237037037037
CTACCCATCTCATTAC-1_2_1	-1.70766618748537	1.19647929425245	Present study	0.7226	0	-0.0407682945243765	-0.00927366032481708	0.109481481481482
CTACGGGCACTTTAGG-1_2_1	1.24563285807737	-0.32626253013605	Present study	0.0866666666666667	0	-0.0354559432262627	-0.0349733946119309	0.127592592592593
CTAGACATCTATTCGT-1_2_1	1.65882167319426	-0.615638788986148	Present study	0	0.165666666666667	0.0233986902736059	-0.0789441537678047	0.196259259259259
CTATAGGCACTGAATC-1_2_1	0.791710347930279	1.06922680492407	Present study	0.0687333333333333	0.246222222222222	-0.0370073707062901	0.0381712949326442	0.125574074074074
CTATAGGTCGAACCAT-1_2_1	1.60384133557447	-1.26077133064264	Present study	0.264666666666667	0.162111111111111	-0.0689852292558357	-0.0244046093573631	0.13937037037037
CTCAACCAGCGACTGA-1_2_1	1.03572128812441	-0.743873652267398	Present study	0	0.0925555555555555	-0.0530719041709001	0.105756930565387	0.220666666666667
CTCAACCTCACTTATC-1_2_1	-9.09090426464907	0.343530867052137	Present study	0	0	-0.042336342313523	0.0162070954593597	0.0988703703703704
CTCAAGACACAGTATC-1_2_1	0.64075481990942	-0.0467751586913479	Present study	0.00786666666666669	0	0.0324271743252874	0.0865016288938007	0.233074074074074
CTCAATTCACTGCGTG-1_2_1	-11.5185585310065	-3.56790762786859	Present study	0	0	-0.0248996019525921	-0.0802372553829351	0.0758518518518518
CTCACTGAGAGAATCT-1_2_1	-4.15670493145815	1.84528082962042	Present study	0.566666666666667	0	-0.0192120617015459	-0.0259099239057609	0.0735925925925925
CTCACTGAGCCGGAAT-1_2_1	1.61615678767332	-0.791272457885684	Present study	0	0.13	-0.0652717432266603	-0.0185273136549955	136
CTCCACATCTTTACAC-1_2_1	-1.1248781969153	0.563438642573415	Present study	0.474733333333333	0.0227777777777778	-0.0289718467443478	0.037157721204692	0.167851851851852
CTCCATGGTCGCATCG-1_2_1	1.5803213427461	-0.425870593833865	Present study	0.0744	0	-0.0589492592603693	0.00444424545428403	0.155907407407407
CTCCCTCAGTGCGTCC-1_2_1	-1.06189849873415	0.810657974135934	Present study	527	0	0.0165712090785154	-0.0726094238456563	0.158425925925926
CTCCCTCCACAATTCG-1_2_1	-0.113795666893635	-2.13881092910761	Present study	0	0	0.00965115937766728	-0.0402363116613333	0.0512592592592592
CTCCGATAGTGGAAGA-1_2_1	1.36244109372267	-0.975025709915103	Present study	0	0.306444444444444	0.023787022848478	0.0302627055429582	0.202814814814815
CTCCTCCTCGCTCTCA-1_2_1	0.923349648775842	-1.49087983016962	Present study	0	0	-0.0377680276640599	-0.0434324720546607	0.116407407407407
CTCCTCCTCTACACTT-1_2_1	-1.23556688328615	0.577042031836568	Present study	0.3012	0	0.0532909526979378	0.0114825055943235	0.0954259259259259
CTCCTTTCATACCAGT-1_2_1	0.672649235526409	0.40027463788992	Present study	0.0218666666666667	0.0177777777777778	0.00450757941547569	-0.0495411160088661	0.144018518518519
CTCGAGGCAGATACCT-1_2_1	-11.2045545866095	-3.56782275085443	Present study	0	0	-0.0410947420764113	0.0531867286205706	0
CTCGAGGTCCACTTCG-1_2_1	0.544840068618145	-0.196797367381991	Present study	0.0152666666666667	0	-0.0472638619774448	-0.0176147380779175	0.16237037037037
CTCTCAGAGGCGAACT-1_2_1	-1.1738763143622	0.807649150294124	Present study	0.548133333333333	0	-0.0274306060416211	-0.0585729820701803	0.100481481481482
CTCTGGTAGAAATTCG-1_2_1	0.524341733256664	-0.574575480270327	Present study	0	0	-0.0910516455399904	-0.000578068173695781	0.198481481481481
CTGCAGGGTGGAACCA-1_2_1	-10.7572803785407	-4.07910233383173	Present study	0	0	-0.00207701009226535	0.00189402237710232	0.0625
CTGCCATAGTAACAGT-1_2_1	1.48957523802885	-0.0996739829062832	Present study	0	273	0.0371069912726921	0.074677942385184	0.170444444444444
CTGCCATGTCACTACA-1_2_1	1.62249794701704	-0.791373428153933	Present study	0	0.102666666666667	-0.0248489441769938	-0.0466361899430412	0.0866851851851852
CTGCGAGTCCAAGGGA-1_2_1	1.28019014100203	0.522545639228879	Present study	0	0.259444444444444	-0.00899497714412141	0.0092583775591526	0.104185185185185
CTGGACGAGCACTAAA-1_2_1	-3.20166876812807	-1.13350408916468	Present study	0.3288	0	-0.0165007991046279	0.012994137530731	185
CTGGACGCAGATCATC-1_2_1	-8.89251139660708	0.064932230663358	Present study	0	0	0.00108311115164295	-0.0330750287569507	0.0595740740740741
CTGTACCAGAAGGGAT-1_2_1	1.00078321347603	-0.812154229927005	Present study	0	0	-0.0655584733602646	-0.0377289962979224	0.21287037037037
CTGTAGATCGTTCAGA-1_2_1	0.793858514229145	-0.64071565513605	Present study	0	0	-0.0436971942419647	-0.0139235491813152	0.182481481481481
CTGTCGTGTGTCCAAT-1_2_1	4.37720629672178	3.94869417304999	Present study	0	0	-0.0327685676552916	-0.0272527949225263	0.263777777777778
CTTCAATCAGACTCTA-1_2_1	1.69393453101286	-0.942920621681155	Present study	0.0783333333333334	0.254222222222222	-0.0262973699985172	0.00630020137610281	0.188962962962963
CTTCCGAGTGCTCCGA-1_2_1	-0.143612175186787	0.212998989772855	Present study	0.0936	0	-0.0116979280018707	-0.0807108441819503	0.16037037037037
CTTCCTTTCGAATGCT-1_2_1	0.615437031785335	-0.287630256462039	Present study	0.0775333333333333	0.127666666666667	-0.0591428896687018	0.0466572446675855	0.235722222222222
CTTCGGTCAAATCAGA-1_2_1	0.58762353757986	-0.167936261939944	Present study	4	0	0.0455568911413562	0.0528862571039883	0.152666666666667
CTTCTAATCTTCCTAA-1_2_1	1.2087929556764	-1.46424084548944	Present study	0.0305333333333333	0.199666666666667	-0.0478798053982049	0.0132126354880047	0.139648148148148
CTTGAGAAGATGTTAG-1_2_1	-0.158880381783161	-6.49081259613031	Present study	0.0643333333333334	0.327111111111111	-0.0742306074007077	0.0042486557200876	0.182759259259259
CTTTCAAGTGCTCGTG-1_2_1	-1.70167878170839	2.04721790905005	Present study	444	0	-0.0682776859531015	-0.0376626783813823	0.229648148148148
GAACACTAGATGCTAA-1_2_1	-0.909822969635639	0.880903634977399	Present study	0.0595333333333333	33	-0.0930927407242919	0.000628526064093082	0.20087037037037
GAACACTGTGTAAATG-1_2_1	2.83517810801634	3.72013062591559	Present study	0	0.267666666666667	-0.0337444167755477	-0.0622971483713377	0.213425925925926
GAACGTTTCTAGTTCT-1_2_1	1.43804994324812	-0.880346950340213	Present study	0	0	-0.00691769354491516	-0.0545521324339475	0.15
GAAGGACCAGTCAGAG-1_2_1	1.20165932277807	-1.26247673873896	Present study	0	0	-0.0289550998889596	-0.00736264060383168	0.191111111111111
GAATAGACAAACCACT-1_2_1	-1.40609219570986	1.45635521764761	Present study	0.6304	0	-0.0386283461198449	-0.0195915372674201	0.1865
GAATAGAGTGGACCAA-1_2_1	-1.02792099018923	1.49769354219442	Present study	69	0	-0.0216372513386561	0.00757124526874058	0.252111111111111
GAATCGTCATGCCGGT-1_2_1	1.28642961482176	0.383136961412488	Present study	0	0.0752222222222222	-0.0104396611898615	-0.0665375885042463	0.178851851851852
GACCAATAGAGTGGCT-1_2_1	-1.36503627796999	1.34985775108343	Present study	0.632866666666667	0	-0.0816672741864108	-0.0463594832002997	0.0936296296296296
GACCCTTGTGCAACAG-1_2_1	5.79825779894957	3.37920779342657	Present study	175	0	-0.0735785357861338	0.00987325806218302	0.251277777777778
GACGCTGCATCGATCA-1_2_1	0.635800630847301	-0.4311500156402	Present study	0	0	-0.0757546635731967	-0.00503035893208123	0.1985
GACTATGCAAGTTCCA-1_2_1	-11.1768865873419	-3.62366848831171	Present study	0	0	-0.0494555016629336	-0.0726237670111346	0.0337222222222222
GACTATGGTAGCGTAG-1_2_1	1.44366666773924	0.736513872434257	Present study	0	323	-0.0802394787653963	0.0233088254898252	0.209722222222222
GACTCTCAGAGCAGAA-1_2_1	-1.83573630352846	0.646289858770429	Present study	0.2646	0	-0.0747714556302664	0.0319323226120417	0.0861111111111111
GAGAAATGTGGCATCC-1_2_1	-3.26026537915102	0.268872890424787	Present study	0.444266666666667	0	0.0807815205639791	-0.0701356045685567	0.0596851851851852
GAGACTTAGGAGCTGT-1_2_1	1.54323199490675	0.0402739679337132	Present study	0	0.0854444444444444	-0.0769228279299701	0.00938795299561071	0.1695
GAGACTTCATATCGGT-1_2_1	0.777450011173572	-0.60838549976343	Present study	0.0880666666666666	0	-0.0117515098515834	-0.0657284531371286	226
GAGAGGTGTCGTTGCG-1_2_1	0.629735500613537	-0.203758295822085	Present study	0	0.0578888888888889	-0.0241191762299317	-0.0562780366868012	0.142351851851852
GAGATGGAGGGTAATT-1_2_1	-1.17502239247194	0.85002422685629	Present study	0.3352	0	-0.0456863267916686	-0.0285622635446153	0.141851851851852
GAGATGGGTGAAAGTT-1_2_1	-10.9988060285651	-4.29117136840815	Present study	0	0	0.0256721199639255	0.0201134422037953	0.0328148148148149
GAGCTGCCAGTCGCTG-1_2_1	-1.01864877243868	0.428722772550641	Present study	0.306533333333333	0	-0.0370467083365339	-0.0723571061208397	0.0968888888888889
GAGGCAACAGCTTCGG-1_2_1	0.369372100631084	-1.84640842323297	Present study	0.1128	0.255888888888889	-0.0104964740993182	-0.0169559832679111	0.0675925925925925
GAGGCAATCGGACTGC-1_2_1	1.56877985695967	-0.889828499603213	Present study	0.0881999999999999	0.268111111111111	-0.065000386246735	-0.0638174440724046	0.164407407407407
GAGGGATTCTCTCCGA-1_2_1	1.11615900794634	0.16140300388342	Present study	0	0.280333333333333	-0.000627139637722693	-0.0214039607114625	0.168648148148148
GAGTCATCACCTGATA-1_2_1	-1.83481266995302	1.19182595963484	Present study	0.5542	0	0.037177964667794	0.110536497576473	0.129574074074074
GAGTCTAAGGATGGCT-1_2_1	-0.787730126579914	0.76281874886608	Present study	0.322066666666667	0	-0.0417565208877457	0.00136393918301383	0.151481481481481
GAGTCTATCGAGAAGC-1_2_1	-0.744297890862141	1.20610264296538	Present study	0.3284	0	-0.0520009094750911	-0.0357851938403792	0.154814814814815
GAGTGTTGTAGGTGCA-1_2_1	1.65955594281324	-0.304349597740115	Present study	0	0	-0.0817125041624391	0.00730491515063762	0.167944444444444
GAGTGTTTCGCACTCT-1_2_1	6.18545910815367	2.92681593055731	Present study	0.113133333333333	0.26	0.0317018151531106	-0.0562922675458718	0.197537037037037
GAGTTACGTAATGCTC-1_2_1	-3.82484963436953	13.8155319129944	Present study	0	0	-0.0221334530200004	-0.0717484213967307	0.0545555555555556
GAGTTGTCAGGAACCA-1_2_1	0.0446586916840932	-0.389914687919558	Present study	0.106533333333333	0	0.0232919519020058	-0.0396169023076925	0.0933333333333334
GAGTTTGGTCGACTGC-1_2_1	1.29376268486151	-0.855255183029116	Present study	0.0602666666666667	0.197111111111111	-0.0306071242237715	-0.058326957059982	0.188907407407407
GATAGAACAGGTTTAC-1_2_1	-4.00284483929506	1.39265472049719	Present study	0.6764	0	-0.0572969231048124	-0.0997838613032972	0.15387037037037
GATAGAATCATTCGGA-1_2_1	0.711350546280231	-1.70137697105402	Present study	0.281733333333333	0.147111111111111	-0.0257579380807278	-0.0259866801020627	0.20162962962963
GATAGAATCGCTCCTA-1_2_1	-0.137560396393452	-0.0923093522071254	Present study	0.0202	0	-0.0295329721893664	-0.0247080405961685	0.118851851851852
GATAGCTCACCTTCCA-1_2_1	0.618142188588466	-0.5208215082168	Present study	0	0	-0.0154302019777224	-0.0561711756204814	0.165444444444444
GATAGCTGTTCTCGTC-1_2_1	1.6875669668115	-0.768178876686038	Present study	0	137	-0.0319630819527457	-0.0228156252531367	0.158907407407407
GATCACAAGAAGGCTC-1_2_1	-0.687540917595539	0.719903899160086	Present study	0.126933333333333	0	-0.0175571724282371	-0.0220716849597346	0.220833333333333
GATCATGAGGCTTTCA-1_2_1	-0.779767184456501	1.1927590703488	Present study	0.229066666666667	0	-0.0153948564893517	-0.0476036142110419	0.209685185185185
GATCCCTCAGCTACTA-1_2_1	-1.25258305569521	1.20671803112036	Present study	428	0	-0.0619717028266357	-0.0312699436646402	0.0971666666666666
GATCCCTCATTGACTG-1_2_1	0.462465823689785	-0.516219433593692	Present study	0	0	-0.0617499377871652	-0.0365135770858045	0.183666666666667
GATCGTATCCTTTAGT-1_2_1	-1.55532863636843	0.914061847877561	Present study	0.4292	0.223444444444444	-0.0299387475986451	-0.0800557499654558	0.0974259259259259
GATGACTCAATAGAGT-1_2_1	-1.17115858097902	1.04706338400847	Present study	0.3662	0.0736666666666667	-0.071359396177385	-0.0767747532902	0.0562037037037038
GATGATCCACATAACC-1_2_1	1.75432923535475	-0.785383876609744	Present study	0.0686	0	-0.0681514069164089	-0.0592506558287942	0.160925925925926
GATGCTACATCCGTTC-1_2_1	0.981955924133148	1.27025694007879	Present study	0	0.134666666666667	-0.0125369773525529	0.011276011845789	95
GATGCTAGTATCATGC-1_2_1	-0.0320846130453685	0.391332600069104	Present study	0	0	-0.0515567286169823	-0.0173127739764054	0.259425925925926
GATGTTGAGTTGAAGT-1_2_1	1.09971590439447	-1.20938795452112	Present study	0.168666666666667	0	-0.0809298296637837	0.0664807701831651	0.16687037037037
GATGTTGGTCCTACAA-1_2_1	-0.981322078903828	0.425854299020826	Present study	0.506933333333333	0	-0.077066441851414	-0.0236862836147585	0.0648518518518518
GATGTTGGTGGACTGA-1_2_1	1.44666424492964	-0.522088106918277	Present study	0	0.284333333333333	0.0260887714372122	-0.0437757877405092	0.209259259259259
GATTCTTGTGACTAAA-1_2_1	0.732121319571819	0.058089379024564	Present study	0	0	0.0358587740000237	-0.0454483358605328	0.171018518518519
GATTCTTTCCATGCAA-1_2_1	-0.800515799721394	0.57371157760626	Present study	0.505933333333333	0	0.0255832761627364	-0.0173752243250348	0.0641481481481482
GATTTCTCAGGGTCTC-1_2_1	1.92873415450224	-3.34046250228876	Present study	0.0272	0.212555555555556	-0.0888285986123667	0.0034548418258552	0.135574074074074
GCACGGTGTGAGTGAC-1_2_1	0.656149358550396	-0.466524299430789	Present study	0	0	-0.0758278715426063	-0.0630769776418014	0.249407407407407
GCACGTGAGAGTTCGG-1_2_1	6.2713665674127	3.1176027690888	Present study	0.287466666666667	0.186777777777778	0.00888940238067386	0.0436319164294722	0.116166666666667
GCACGTGGTACAATAG-1_2_1	-11.7278690626227	-3.55204611663813	Present study	0	0	-0.0687120128066511	-0.0485633620784218	0.0474629629629629
GCACTAATCAGTCTTT-1_2_1	1.29700091580519	-1.99472313766474	Present study	0	0.313777777777778	-0.0280887385973906	0.0153892645397017	0.138092592592593
GCCAACGGTCAGCGTC-1_2_1	1.42800548771986	0.280764344883023	Present study	0	0	-0.0664961351252227	-0.0295901589972026	0.0806666666666667
GCCAGCAAGGGTAATT-1_2_1	-0.344567685326252	0.56637001390463	Present study	95	0	-0.0369198258663115	-0.0673780577074558	0.192574074074074
GCCAGGTCAGCGCGTT-1_2_1	1.00404755125412	-0.129044112014712	Present study	0.0971333333333333	0	-0.0592739052707294	-0.0525325963281822	0.191611111111111
GCCATGGCAGAATGTA-1_2_1	0.701647848883953	-0.636974510002078	Present study	0.0808	0	0.0114143098771034	0.0336615389229899	0.283611111111111
GCCGATGAGTCTTCCC-1_2_1	-4.19309666653505	1.735646489811	Present study	0.741533333333333	0	-0.0557456263373755	0.0250382800897284	0.0892592592592593
GCCGTGACATCCTTCG-1_2_1	1.09967808524736	-0.141127880859317	Present study	0.163866666666667	0.286777777777778	-0.0692059201108456	-0.0243400978037121	0.194962962962963
GCGAGAAAGAGAAGGT-1_2_1	1.45724561909803	-1.42683750038141	Present study	0	0	-0.0492458077924941	0.0194504934554734	0.0982407407407407
GCTACCTTCATCACCC-1_2_1	0.848094576100197	0.237400177669584	Present study	0	0	-0.0473935700331709	-0.0180451892690656	0.211592592592593
GCTGAATAGCCTTTGA-1_2_1	0.1470949957765	0.891819018673955	Present study	116	0	0.00272507949279339	-0.0519447235182403	0.0628333333333333
GCTGCAGAGCTCTGTA-1_2_1	1.40804779628881	-1.03651958351129	Present study	0	0	-0.00168930699122884	0.107369333346948	0.228796296296296
GCTTCACAGCCACTCG-1_2_1	-0.523036389549885	0.11422694082266	Present study	0.484133333333333	0	-0.0158825070070472	0.054005772004437	0.225222222222222
GGAACCCGTGTGCCTG-1_2_1	1.26132720808157	-0.764575895118655	Present study	0	0	-0.0586278249701815	-0.0566844118048627	0.13612962962963
GGAAGTGAGGGACTGT-1_2_1	-1.08486822148195	1.45760387535101	Present study	0.1956	0	-0.0583170343397001	-0.0251738171665372	0.163314814814815
GGAATCTAGTGTAGTA-1_2_1	0.753745452562656	0.556318167400419	Present study	0.0822000000000001	0	0.0329885091000951	-0.0332644494518577	0.207888888888889
GGAATCTTCATCGCAA-1_2_1	-1.3493917276465	1.02647617812163	Present study	0.4586	0	-0.00391401078014258	0.0481484778304066	0.133925925925926
GGAATCTTCGACATCA-1_2_1	-0.97885635395876	0.463883582305967	Present study	448	0	-0.0514636421510223	-0.00160159170653067	0.0932962962962963
GGAATGGAGCTTGTGT-1_2_1	-1.24158385296694	0.96404226477152	Present study	0.788333333333333	0	-0.0263940507975442	-0.00827764001259858	0.118092592592593
GGAATGGCATACTGTG-1_2_1	1.43384072283873	-1.5397024715423	Present study	0.105066666666667	0.173555555555556	-0.0281108817623615	0.100928617450195	0.190222222222222
GGAATGGGTCTCGGAC-1_2_1	-1.64678671856752	0.455359939289151	Present study	0.475066666666667	0	-0.0646532739602627	0.0275341507932776	0.141111111111111
GGACGTCAGCCGGATA-1_2_1	0.54377257923254	-0.385693367767276	Present study	0.0886	0	0.0546229001970241	-0.0645733673531611	0.124555555555556
GGACGTCGTGAACTAA-1_2_1	0.384370775023784	-0.349629339027346	Present study	0	0	-0.0371491769067489	-0.0655720588535181	0.111259259259259
GGAGAACGTCGCACGT-1_2_1	0.237952680388775	0.908963892412244	Present study	0.100533333333333	0	-0.0116690671435122	0.0040372117000005	0.11287037037037
GGAGCAAAGCCTTTCC-1_2_1	1.28756636480459	-1.50469547157282	Present study	0	265	0.00210058586888434	-0.0787115267342896	0.187277777777778
GGAGGTAAGCTAGAGC-1_2_1	1.6085994551576	-0.191744443225802	Present study	0	0.0971111111111111	-0.087177385376089	-0.0629216179651076	0.179555555555556
GGATCTAGTAGCTGCC-1_2_1	0.504576803246822	0.684574570310174	Present study	0	0	-0.0647341745348676	0.00523189668134888	0.287314814814815
GGATGTTCATTGTCGA-1_2_1	-0.737694530686055	1.62881362791067	Present study	268	0	-0.045950792044098	0.0118277469313401	0.163259259259259
GGCACGTCACTTCCTG-1_2_1	0.991583720842685	1.10174888725287	Present study	0	0.0176666666666667	-0.0203409667475952	-0.0801518425535988	0.12762962962963
GGCAGTCCAACCCTCT-1_2_1	0.345569522181835	-0.228733118820132	Present study	0	0.116666666666667	0.0264352289401268	0.126902343702887	0.190722222222222
GGCTTGGTCGCCGATG-1_2_1	-0.673311143120442	1.26078611965185	Present study	0.435533333333333	0	-0.0180999910019928	-0.0169453757024146	0.164685185185185
GGCTTTCAGGGCTGAT-1_2_1	-1.01101651688448	0.38352066631323	Present study	0.5134	0	-0.0384721843515314	-0.05973823721788	0.165462962962963
GGCTTTCCAAATGGTA-1_2_1	0.765149698654499	-0.568932589340152	Present study	0	0	-0.0461566818220819	-0.0817482652853175	0.17487037037037
GGGACCTAGTAAGCAT-1_2_1	-0.00226512451997785	0.331898692798673	Present study	0.203733333333333	0.27	0.036725473221946	-0.0438741587263733	0.127296296296296
GGGACCTGTATTCCGA-1_2_1	-11.0041342069708	-3.97524767761225	Present study	0	0	-0.0978573697293501	-0.0615482166618335	0.025962962962963
GGGACTCTCAACCTCC-1_2_1	0.787422017256107	1.25030601377493	Present study	0.275066666666667	0	-0.00642632501661761	0.00477123055270587	0.194962962962963
GGGATCCTCTCTGACC-1_2_1	1.5892987559236	-1.08302789573664	Present study	0	0.0863333333333334	-0.0443718055524794	-0.064707687674317	0.210814814814815
GGGATGATCAGTAGGG-1_2_1	0.576807321111049	-0.663470324325503	Present study	0.0362	0	-0.0181195823006028	-0.0582874874229281	0.110814814814815
GGGCCATTCAGACATC-1_2_1	0.619759411612835	-0.519922074127139	Present study	0	0	-0.0327576326513081	-0.029285095189315	0.155537037037037
GGGCGTTAGACCTCCG-1_2_1	1.52141633729109	-0.90941637401575	Present study	0	0.170111111111111	-0.03508690469819	-0.0631794966759154	0.142851851851852
GGGCTACTCTTGCAAG-1_2_1	0.549771816531505	-0.254781421470584	Present study	0	0	-0.0272192109378768	-0.0583148314155	0.184592592592593
GGGTAGACAACGCATT-1_2_1	0.765961186090793	-0.468659695434512	Present study	0	138	0.0149102457632034	0.0906141740537436	0.188018518518518
GGGTATTTCAGAGCAG-1_2_1	-11.3529777814948	-4.0092533195495	Present study	0	0	-0.0922699774377207	-0.00158063418271796	0
GGGTCACAGCGACTTT-1_2_1	0.970830404261436	-0.0974004829406154	Present study	0.1548	0.196888888888889	-0.0204764811449393	-0.0587113822305211	0.0575555555555556
GGGTCACCAATGCTCA-1_2_1	1.41081574658522	-0.270843681144656	Present study	0	0.327777777777778	-0.0419487423746429	0.0403872154047773	0.198222222222222
GGGTTATGTCGTGATT-1_2_1	-1.69005611439577	0.60195239241129	Present study	0.6858	0	0.000298055727824029	-0.00648447800552596	0.217222222222222
GGGTTTAGTTCAAACC-1_2_1	0.526101441184368	-0.449161585617007	Present study	0	0	-0.0898446908344934	-0.0382914811667681	0.0544814814814815
GGTAATCCATGTGCCG-1_2_1	-11.0267868330084	-4.03986960296625	Present study	0	0	-0.0584469291513321	0.0678829464581063	0
GGTAATCTCGTGCTCT-1_2_1	-0.0815238048636058	-0.299390729713382	Present study	0.0206	0	-0.0832178684745373	-0.0818271402148227	0.158574074074074
GGTAATCTCTGCCTGT-1_2_1	-1.41697195073	1.30225724334723	Present study	0.0390666666666667	0	-0.0732026290270456	0.00560000976347574	0.25412962962963
GGTGTCGAGCCATGCC-1_2_1	0.357765824595775	0.975558999729215	Present study	0.359133333333333	0	0.00670642749224834	-0.0514878286888318	0.194814814814815
GGTGTCGCATGGACAG-1_2_1	-0.854019313057576	1.75610989685064	Present study	0.145333333333333	0	0.00992822454031182	-0.0221232866604228	0.185314814814815
GGTTCTCGTAGGGTAC-1_2_1	0.969458428273287	-0.451194819259585	Present study	0	0	-0.0715534359405851	-0.0875629840400791	0.144055555555556
GGTTGTACACAAAGTA-1_2_1	1.36076861719259	-1.54180484657282	Present study	0.0893333333333334	0.147333333333333	-0.0214680267250606	0.0508309506411886	0.154944444444444
GGTTGTAGTAGTCTTG-1_2_1	0.275512428084697	-0.0654019678115261	Present study	0	0.182333333333333	0.06093778707359	-0.0595719454365051	0.115759259259259
GTAAGTCGTGTGGTCC-1_2_1	-0.696387796600971	0.365901116085111	Present study	0.0786666666666667	0	0.00542182725123538	-0.0559858106851583	0.0757222222222222
GTAAGTCTCTACTATC-1_2_1	2.44213852385649	2.79520315284735	Present study	0.122066666666667	0.302333333333333	0.027086387523029	0.113411024981101	0.152296296296296
GTAATGCTCCATTGCC-1_2_1	1.2857880304254	-0.0369603598594082	Present study	0	0	-0.0265240852013363	-0.0412197463829044	0.117703703703704
GTAATGCTCCTTACCG-1_2_1	0.698134467998829	-0.404609140205325	Present study	0	0	-0.090667107078582	-0.0674441013890467	0.166166666666667
GTACAACGTATCACCA-1_2_1	-11.1729269315802	-1.62438326721186	Present study	0	0	-0.0267887934706389	-0.10461935943108	0
GTACAACTCACAGAGG-1_2_1	-1.68345954914919	-3.54237538223261	Present study	0.140866666666667	0	-0.0129523740216978	0.0195004275297252	0
GTAGAAAGTCGTTTCC-1_2_1	0.552852542201366	-0.172854241180362	Present study	0.0242666666666667	0	-0.00827569422418339	-0.0243689832304985	0.155462962962963
GTAGAGGAGTGGTCAG-1_2_1	-1.39634802838198	1.07600981349951	Present study	0.609666666666667	0	0.00135963774992744	-0.013176798123926	0.171018518518519
GTAGATCAGGAGATAG-1_2_1	-11.3946943571173	-1.72063499336237	Present study	0	0	0.00181422380629412	-0.0285577391212195	0.0363703703703704
GTAGATCTCCGGTAGC-1_2_1	1.58822587231764	-0.052934881496371	Present study	0	0.264222222222222	-0.020401131965043	0.0421556452132927	0.209351851851852
GTAGGAGAGCTTAGTC-1_2_1	-1.48699071904055	0.805791105878412	Present study	0.236133333333333	0.130888888888889	-0.055088076427951	0.0753772894908811	0.219148148148148
GTAGGAGTCCGTGGCA-1_2_1	-1.05751767655245	0.67716305310732	Present study	0.488733333333333	0.0977777777777777	-0.0286296197433197	0.00579542777038225	0.157759259259259
GTAGGTTAGAACTCCT-1_2_1	0.592566044131603	0.0144412552834141	Present study	0	0	-0.0129105471577223	-0.025505964148983	0.200018518518518
GTAGTACAGACGTCCC-1_2_1	1.19727930525907	0.327314171743451	Present study	0	0.216333333333333	-0.0196582559866658	-0.0119954495474309	0.201703703703704
GTCAAACAGTATTCCG-1_2_1	-0.905596165856037	1.36133879776007	Present study	0.195333333333333	0.0888888888888889	-0.0337850552976269	-0.0421542783460712	0.215333333333333
GTCAAACAGTTGGCTT-1_2_1	-3.34071257611147	-0.590981897163333	Present study	0.6936	0	-0.0157685703029509	-0.0124206168289245	0.120537037037037
GTCAAACGTCTACTGA-1_2_1	-11.8474130918585	-3.43786936645502	Present study	0	0	-0.00212890827389285	-0.0516170172486486	0
GTCAAACGTTACTCAG-1_2_1	-1.07256081601015	1.14079711194044	Present study	0.329733333333333	0	-0.0767495062630318	-0.0755071583250897	0.197185185185185
GTCAAACTCAGGAGAC-1_2_1	-1.49926665325991	0.913597319078504	Present study	0.502266666666667	0	-0.093853583270876	-0.038742165333547	0.0967222222222223
GTCACGGCAGTTGGTT-1_2_1	1.14511752227911	-1.38154989128107	Present study	0	0.176111111111111	-0.0777869568152535	0.026318904074289	0.119240740740741
GTCATTTCAAATGCGG-1_2_1	1.2894940684236	-1.28032546882624	Present study	0	503	-0.0748927809663947	-0.0498309746631487	0.177796296296296
GTCATTTTCCATGATG-1_2_1	1.67819234828123	-0.882147010612429	Present study	0	0.132333333333333	-0.0395735578940358	0.0461440236813671	0.201777777777778
GTCCACTAGTCATCCA-1_2_1	-2.09946969052187	1.72090006227499	Present study	0.4504	0	0.0342795021912318	0.00798864696947862	0.0224444444444445
GTCCACTCATTGGGAG-1_2_1	-1.54610350628725	0.774877482828556	Present study	0.3412	0.122444444444444	-0.0195128842941131	-0.0191609165603222	0.145814814814815
GTCCTCAGTTACACTG-1_2_1	-1.77713802357546	0.780715651613532	Present study	0.268066666666667	0	-0.0522553885051297	0.0700393204398515	0.198296296296296
GTCGAATCATCTAGAC-1_2_1	-0.983204632004414	0.15023768301016	Present study	0.562466666666667	0	-0.00694907763737286	-0.0290998445176195	0.0463703703703704
GTCGCGAAGTTGCGAG-1_2_1	-0.959218530853901	0.574547398638784	Present study	327	0	-0.0795481278139797	0.0723687199215814	0.163203703703704
GTCTACCTCGACACCG-1_2_1	0.506549866000499	-0.770906981277407	Present study	0	0.102111111111111	-0.0188153478299048	0.12219030423691	0.189703703703704
GTCTACCTCGTTCGCT-1_2_1	0.0196176479257009	-0.49402957801813	Present study	0	0	-0.0418083812260347	-0.0882687905693265	0.0866481481481481
GTCTAGAGTCTACAGT-1_2_1	-0.679872183998738	0.0850877797127354	Present study	0.302333333333333	0	-0.00114077033045172	-0.0455089064823374	0.0178148148148148
GTCTCACAGACATAAC-1_2_1	-5.99766209622255	-2.5885420406341	Present study	0	0	-0.0585353964503832	0.00186400578750077	0.0758148148148148
GTCTGTCAGCATACTC-1_2_1	1.56571170786985	-0.944946941184939	Present study	0	0.314666666666667	-0.0404584956320056	-0.0138743947335089	0.160111111111111
GTCTGTCGTCGAGCTC-1_2_1	0.284204096595134	-0.273561772155703	Present study	0	0.0897777777777777	-0.0403181011313648	-0.0252251185768287	0.150962962962963
GTGACGCCACATTACG-1_2_1	1.35434463719496	0.572100806784688	Present study	0	0.230333333333333	-0.0179487972053445	-0.0554711361431801	0.254851851851852
GTGAGGAAGCACGTCC-1_2_1	1.06088146666655	-1.95650821571344	Present study	0	0	-0.0602502157678853	-0.0519439636664695	0.159796296296296
GTGAGTTAGGATCACG-1_2_1	1.36874410609373	-0.773052510070742	Present study	0.0492	0	-0.0388177869058721	-0.0171844684449761	0.126166666666667
GTGAGTTCAGTGTGGA-1_2_1	-1.24542453785769	1.31897354478842	Present study	0.500466666666667	0	-0.0448829633863164	0.0105151559953517	0.119944444444444
GTGAGTTTCGGTCTGG-1_2_1	1.19729003409513	1.30296296234137	Present study	0.00846666666666662	0.320444444444444	-0.0329798842237668	-0.0230106177388839	0.174037037037037
GTGCGTGTCAATGCAC-1_2_1	0.714506060878124	0.913231242251455	Present study	0.477066666666667	0	-0.0391338892312154	-0.0507312687468443	0.165851851851852
GTGCGTGTCTGGGTCG-1_2_1	1.47506401042112	-0.24649083261484	Present study	0	0.259555555555556	-0.0207844362043477	0.0139955379887398	0.244814814814815
GTGGAAGGTGAAGCGT-1_2_1	0.568523378173198	-0.290404137420596	Present study	0	0	-0.0884402303200875	-0.0769759849865307	0.188611111111111
GTGGAGAAGACCAGCA-1_2_1	0.133272023001995	0.871688667488157	Present study	0.203466666666667	0	-0.032930055631149	0.0270035135414545	0.12437037037037
GTGGAGACATCATCCC-1_2_1	-5.81266692181459	-2.22562723999018	Present study	0	0	-0.00386774434154152	0.0670646655204057	0.0981111111111111
GTGGCGTCATCGCTGG-1_2_1	-0.873527198036824	0.828383240652143	Present study	0.409666666666667	0.292111111111111	-0.0849979637079288	-0.0533516379301012	0.0645555555555556
GTGGCGTGTATGATCC-1_2_1	1.77923920849928	-0.805361088561953	Present study	0	0.438333333333333	-0.0143352691580743	-0.052060439167828	0.232833333333333
GTGGCGTTCACGGTCG-1_2_1	1.36752858857283	-1.74026327972406	Present study	0	0	-0.0436527382205084	-0.0656568279826929	185
GTGGGAAAGTTTCAGC-1_2_1	-1.36613038082949	0.505535084557592	Present study	0.377533333333333	0	-0.0166133095229922	0.00137998525679953	0.110166666666667
GTGGGAAGTTGTGGAG-1_2_1	1.58072999219068	-0.857611354637088	Present study	0	0.314444444444444	-0.0597456304201288	0.0330577556215555	0.161462962962963
GTGTCCTGTCGCATGC-1_2_1	-6.11733439465395	-2.4242981040954	Present study	0	0	0.0288310353168582	-0.0511666248823495	0.0368333333333334
GTGTGGCCAAACTCTG-1_2_1	0.128768832484569	-1.96444159393305	Present study	0	0	0.000769087387272369	0.0313891285705601	0.0918333333333333
GTGTGGCCAAGATGTA-1_2_1	0.683899224797573	-0.505428489494265	Present study	0	0.112888888888889	-0.0591295324275397	0.0133806660019666	0.189074074074074
GTGTGGCTCGTCTACC-1_2_1	0.744545803467121	-0.242657419490756	Present study	0	0	-0.0692231362569368	-0.0466630997077515	0.177314814814815
GTGTTCCCACCAGACC-1_2_1	1.3878318975366	-1.4097250068664	Present study	0	0.166444444444444	-0.0404727055892075	-0.021558395023146	0.0795370370370371
GTGTTCCCATTGGCAT-1_2_1	-3.17588618298403	0.0551853811264622	Present study	0.117333333333333	0	-0.0513568787346388	-0.0751106259442549	0.180574074074074
GTTACAGTCGTCGCTT-1_2_1	-10.9586601545416	-3.44168024902338	Present study	0	0	0.0324023191113845	-0.0623302008227857	0
GTTACCCCATGGCTAT-1_2_1	-1.37424662609926	1.33619392271048	Present study	0.1982	0	-0.0805830182669568	-0.0130188984861972	0.168833333333333
GTTAGTGGTGATAGAT-1_2_1	3.73462626437315	3.32593673820501	Present study	0.1668	0	-0.0622252171219948	-0.0136917727559423	0.0968888888888889
GTTCCGTAGCTAGCCC-1_2_1	-11.0121708204352	-4.18810015563959	Present study	0	0	0.061934154859878	0.0258531237802195	0.0300370370370371
GTTCCGTTCTGGTCAA-1_2_1	-1.19997933407656	1.17066774125105	Present study	0.478666666666667	0	-0.063438610045177	0.00470003917317398	0.154925925925926
GTTCGCTAGGGTGGGA-1_2_1	-11.4584989835822	-1.7658975685119	Present study	0	0	-0.00579404330241912	-0.0307672394596592	0.0357037037037037
GTTGCGGAGGTGCCTC-1_2_1	0.651621342698421	-0.491229351806582	Present study	0	0	0.0214232255922844	0.0116426923662941	0.158648148148148
GTTGCTCCAAGATGGC-1_2_1	1.62598815659651	-0.62575679664606	Present study	0.2302	0.297888888888889	-0.0227516303186669	0.0573346665650035	0.174092592592593
GTTGCTCTCATTCATC-1_2_1	-1.36293867131105	1.12044012899405	Present study	759	0.0738888888888889	-0.0104609554050701	-0.0585706813662395	0.136462962962963
GTTGTAGAGGAAGTCC-1_2_1	-3.59847214718691	0.686974946212827	Present study	0.523866666666667	0	-0.0288153317288374	-0.0210616873331793	0.19937037037037
GTTGTCCAGTCTTGGT-1_2_1	-9.82600977917543	1.11373988146788	Present study	0.254066666666667	0	-0.0472982052304472	-0.0506086560919372	0.135518518518518
GTTGTCCCAATTTCCT-1_2_1	0.35652932623991	-0.545365866470279	Present study	0	0.0627777777777778	0.0113956301728934	-0.048015944293316	0.13412962962963
GTTGTGATCGCGGTAC-1_2_1	1.5752697298921	-0.866313155937136	Present study	0.0730666666666666	0.120222222222222	-0.0180943277688993	-0.0225604341880982	0.135462962962963
GTTTGGATCCGACGGT-1_2_1	-10.8695440580451	-4.02926760559076	Present study	0	0	-0.0467705245829899	0.0891877784925196	0.0193518518518518
TAACGACGTAACCAGG-1_2_1	1.29866448144087	-2.48161059265131	Present study	0	0	0.0226074852780334	0.0400287973823191	0.196055555555556
TAAGCACTCAGGCGAA-1_2_1	-1.20026209851137	0.976585078787862	Present study	477	0.111222222222222	-0.0321515637707717	-0.0323354468555861	0.0965925925925926
TAAGCGTCACATGTTG-1_2_1	1.44524923066267	-1.14990585689539	Present study	0.0839333333333333	0	-0.0777344491437643	0.0483796616169911	0.148314814814815
TAAGTCGGTCCCTGAG-1_2_1	1.41460386017927	-1.12766033058161	Present study	0	0.134555555555556	-0.0634144766445497	0.015540626259574	0.147240740740741
TAATCTCTCAATCCGA-1_2_1	1.47617974976667	-1.29831224327082	Present study	0	0.298111111111111	0.0494400413827138	0.0105932434023568	0.241833333333333
TACATTCCAGTGCGCT-1_2_1	1.6598644564546	-0.6830130184173	Present study	0.0945333333333334	0	-0.0393338629959851	-0.0191543910627172	0.0869629629629629
TACCCACAGTAGACCG-1_2_1	-11.297112493714	-3.62363558654779	Present study	0	0	0.00462503590536906	-0.0436433449749465	0
TACCGGGTCTTAGCTT-1_2_1	-1.29117038746706	0.718419205200731	Present study	0.441533333333333	0.0468888888888889	-0.0305403502040317	0.00986047369584871	0.110481481481482
TACCTCGTCAGTAGGG-1_2_1	-3.2945046712958	-0.71227019672388	Present study	0.140133333333333	0.116333333333333	-0.0740105547767848	-0.0618133741565201	0.230166666666667
TACCTCGTCGTGCAGC-1_2_1	0.790188946822967	-2.05567937736505	Present study	0	0	0.0166018706139119	-0.037461082387971	0.158962962962963
TACGGTAAGTACAGAT-1_2_1	-0.600101976593647	1.4185090100289	Present study	0.250466666666667	0	-0.0893205832813983	-0.00632030166165258	0.178055555555556
TACGGTACAGACAAGC-1_2_1	1.49259230593809	-0.173319872665347	Present study	0.0735333333333333	0.321444444444444	-0.0438780033271337	0.059404762064564	0.134055555555556
TACGTCCCACGTCTCT-1_2_1	0.796325289706077	-1.28370338325495	Present study	0.189666666666667	0	-0.0220670603513204	-0.010998461426648	0.135962962962963
TACGTCCTCCGAAATC-1_2_1	-11.2399931242072	-3.91168480758661	Present study	0	0	0.020352385233231	0.073886173005834	0
TACTGCCCACGGCCAT-1_2_1	5.32094523409971	3.10954660530096	Present study	0	0.282111111111111	-0.0530851179638802	-0.0115312014433094	0.165648148148148
TACTTACGTCATTGCA-1_2_1	-1.0357703258597	0.869730438840448	Present study	0.411133333333333	0	-0.047495170712876	-0.065695043115968	0.154203703703704
TACTTCACAGGCCTGT-1_2_1	0.757399828234997	-0.581036981391848	Present study	0	0	0.0247538015367845	-0.0339216313515502	0.186685185185185
TACTTGTTCGATTGGT-1_2_1	0.868346219012823	-0.496549900817813	Present study	0	0	-0.0339529979379511	-0.0116352886301977	0.193333333333333
TAGACCACAGCGTGAA-1_2_1	-5.80353119870058	-2.73347860221857	Present study	0	312	-0.0282588792262009	-0.0375588009643552	0
TAGACTGAGCGACAGT-1_2_1	1.13767896691927	-0.739719566154422	Present study	0.0399333333333334	0.0649999999999999	-0.035380487357717	-0.076168582243139	0.218444444444444
TAGGAGGTCGTCCTCA-1_2_1	1.26719296077856	0.308197442245542	Present study	0	0.36	-0.0499393110071853	0.0190098781563474	0.206740740740741
TAGGGTTTCCCGTTCA-1_2_1	-0.885075240334187	0.787813246053516	Present study	0.627533333333333	0	-0.00287073095975839	0.0107715888873977	0.10712962962963
TAGGTACTCATGCCGG-1_2_1	-11.4609194089972	-3.91268282775873	Present study	0	0	-0.00506485833531523	0.0706983845236768	0
TAGTGCACAGTTCACA-1_2_1	-0.245508580406819	0.375708285522519	Present study	0.253866666666667	0.0547777777777778	-0.00576623436412484	0.0131505683038476	0.0785185185185185
TATATCCAGAATCGTA-1_2_1	-1.18387225170961	1.14791748280531	Present study	0.374733333333333	0	0.02532823485156	-0.0478611783977666	0.177574074074074
TATCGCCAGAACCGCA-1_2_1	0.254183084765758	-2.23485999946588	Present study	0	0.215888888888889	-0.0171039600383642	0.0103913591820909	0.10637037037037
TATGTTCGTTCCCAAA-1_2_1	1.43800494174131	-0.686963375854434	Present study	0	0.28	-0.0608967978371753	-0.00641409089898315	0.106185185185185
TATTCCAAGACTCAAA-1_2_1	0.913950096877601	-0.96780830268854	Present study	0.0328000000000001	0	-0.0589850115398659	0.0157105878604476	0.163833333333333
TATTGCTAGGTAAACT-1_2_1	1.4233093569673	-1.13500672225946	Present study	0.108733333333333	0	-0.0331674638528635	-0.0508956805387767	0.120648148148148
TCAAGCAAGGTTACCT-1_2_1	-1.32540610333315	1.75419897193915	Present study	433	0	-0.0430247076018793	-0.0271738182338488	0.110296296296296
TCACAAGTCCTGTAGA-1_2_1	0.562826723853435	-0.297930654334964	Present study	0	0.129111111111111	-0.0388499582044768	-0.00668404092540614	0.105851851851852
TCACACCAGTTACGGG-1_2_1	-2.16722515126101	1.21577173824316	Present study	0.422933333333333	0	-0.0613375787563123	-0.0123347875260796	0.116222222222222
TCACACCCACATATCG-1_2_1	-10.887706785401	-3.96711998825067	Present study	0	0	0.0258715198024844	-0.00842008280034208	0.0306666666666666
TCACACCGTCTCACAA-1_2_1	-3.74884369870058	1.14038497562414	Present study	0.840666666666667	0	-0.00541141385207394	-0.00162547180891874	0.16062962962963
TCACGCTCATGGGTCC-1_2_1	-11.4144211103522	-1.98452025299066	Present study	0	0	-0.0534028035864032	0.0390721364989509	0.054962962962963
TCAGCAAGTTTACACG-1_2_1	0.170814485350933	-0.253697928237857	Present study	0.139866666666667	0	-0.021519513212645	-0.0282698224403739	0.1225
TCAGGTAAGCGACTAG-1_2_1	1.04489052394995	0.573470953655301	Present study	0	0.265555555555556	0.0239320345397267	0.0215737375165677	0.184814814814815
TCAGGTAGTCGCACAC-1_2_1	0.774962307015743	-0.982275303649844	Present study	0	0	-0.083598050562341	-0.0158040214759493	0.201333333333333
TCATATCAGCTGTTCA-1_2_1	-0.531792550285969	0.883588362288533	Present study	0.3004	0.00444444444444447	-0.0504415852709519	-0.0248256914164138	0.14912962962963
TCATCATCAGAACTAA-1_2_1	-1.2110610296332	0.933019105148374	Present study	0.6032	0.0697777777777778	-0.0375409939897859	-0.0239025171077212	0.164314814814815
TCATCATGTGTGTCCG-1_2_1	0.874571283409681	-0.835341986465396	Present study	0	0	-0.033533937322139	-0.0272319873667192	0.0881666666666666
TCATCCGAGTTACGGG-1_2_1	-0.261917262276326	-0.11777305250162	Present study	0.139066666666667	0	-0.0220499774878444	-0.00569247680412374	0.144481481481481
TCATGAGAGTCTCTGA-1_2_1	-1.28882840176455	1.04862812514311	Present study	0.756266666666667	0.0476666666666666	-0.0642855026485832	-0.0275722457364032	0.155666666666667
TCATGCCAGCCGGATA-1_2_1	0.973241330186214	0.455812159729062	Present study	0	0.0401111111111111	0.00905146472146412	0.00529321811701947	0.203222222222222
TCATGCCAGGTAGATT-1_2_1	-11.9075517942511	-3.7427795494079	Present study	0	0	-0.0252322174344913	0.0660144544707942	0
TCATGTTTCAAGAAAC-1_2_1	1.27271604637274	0.427520695877134	Present study	0	0.187222222222222	-0.0608987344615573	-0.0753188632523066	0.130296296296296
TCATTGTTCCTACACC-1_2_1	-0.916287927826557	1.42689997310644	Present study	0.150733333333333	0.199888888888889	0.00332646585085686	-0.067089141053829	0.270148148148148
TCCAGAAAGGCAATGC-1_2_1	-1.43458989163271	0.485337380123197	Present study	342	0.259666666666667	-0.0701242622413948	0.0249236017684279	0.0941296296296297
TCCAGAACAGACCCGT-1_2_1	-1.449602394303	0.44183844680792	Present study	0.3692	0	-0.0728110277755222	-0.0647943923282579	0.142722222222222
TCCATCGCAAGCAATA-1_2_1	0.996716187397327	-0.33816164379114	Present study	0	0.260666666666667	-0.00716871901817298	0.058498469646762	0.17937037037037
TCCATCGTCTCGAACA-1_2_1	-0.226413755615864	0.531080547523557	Present study	0.242133333333333	0	-0.0447723037882426	0.0186592391330969	0.125888888888889
TCCATGCTCAGTGTTG-1_2_1	0.692383126417484	-1.10538059120172	Present study	0.0506	0.164888888888889	-0.0868096730602515	-0.0733367940904548	0.113111111111111
TCCCAGTAGGATTCCT-1_2_1	-1.53644469281069	0.199585620117246	Present study	0.569733333333333	0	-0.0028028312493709	0.0526043504802647	0.134185185185185
TCCCAGTTCAATCAGC-1_2_1	0.134087295333233	0.353027853918134	Present study	0.3004	0	-0.0239522421631651	-0.034965073323911	0.216648148148148
TCCTAATCATTGCAAC-1_2_1	-10.9867430021369	-1.84259730224604	Present study	0	0	0.116342128008683	-0.0493212802905287	0.0167222222222222
TCCTCGAGTTGAAGTA-1_2_1	-1.70374825497499	0.879533204984723	Present study	0.533266666666667	0	-0.0350403873207221	-0.0223472508312824	0.131111111111111
TCCTCGATCCTACTGC-1_2_1	1.07441783050665	-0.077201422500552	Present study	0	0.237111111111111	-0.0524522298949105	-0.0302972964125546	0.255351851851852
TCCTGCACACTGAATC-1_2_1	-1.29741409321657	0.830962713611184	Present study	0.204933333333333	0.113777777777778	-0.0425650106237746	-0.0179925502857718	0.0759444444444445
TCGAACACACCAATTG-1_2_1	5.78188321093687	2.82062977905279	Present study	0.222533333333333	0	-0.034957012225032	0.00608938606139453	0.234740740740741
TCGAAGTAGGGAGATA-1_2_1	-6.06680729885927	-2.52815204505915	Present study	0	0	-0.0703367775418086	-0.0235381591943435	0.0472222222222223
TCGACCTGTAAGAACT-1_2_1	-4.46232798596254	13.6342946922303	Present study	0	0	0.0298563339299103	0.0415727548683376	0
TCGACGGAGCTCCGAC-1_2_1	0.64643034438261	-0.524793442535342	Present study	0	0	0.00440313577934463	-0.0726299029721897	0.226574074074074
TCGACGGTCGACGTCG-1_2_1	-1.57765510578981	0.59109698588854	Present study	0.3736	0	-0.0538458802473045	0.0296335561064675	0.0872037037037037
TCGATTTCAAGAAATC-1_2_1	-1.8715458204352	0.310303363752424	Present study	0.471666666666667	0	-0.0374813296888108	0.0998786124578836	0.215703703703704
TCGATTTGTCAAAGCG-1_2_1	-0.933619408806477	1.09099558348662	Present study	0.304266666666667	0.00455555555555553	-0.0488816747461768	0.0516058291098727	0.124259259259259
TCGCAGGCACCTAAAC-1_2_1	-11.2438192655646	-1.62508064155573	Present study	0	0	-0.0109909006280256	-0.096059314123418	0.0324444444444445
TCGCTCATCTAACGCA-1_2_1	-11.1752720167243	-1.83886175994867	Present study	0	0	-0.0145350036076387	-0.0628103970051159	0
TCGGGTGGTACCTTCC-1_2_1	0.481026352444973	1.29747963304525	Present study	0	0.0571111111111111	0.0426171001433554	-0.0509272438820475	0.164388888888889
TCGGTCTCAGGCATGA-1_2_1	1.21164825657972	1.44231170768744	Present study	0.0458666666666666	0.308666666666667	-0.0731861449152233	0.0721527890285013	0.145277777777778
TCGTAGAGTACCCGAC-1_2_1	0.875088156262722	0.666629615974485	Present study	0.288933333333333	0.313777777777778	-0.040869726041267	-0.00516451112779902	0.240851851851852
TCGTGCTTCGACGAGA-1_2_1	-11.500089674195	-4.01394348983759	Present study	0	0	-0.0445673538725261	-0.0176010942517906	0
TCGTGGGAGGCCACTC-1_2_1	6.19025656680235	3.2841066753388	Present study	0.247933333333333	0	-0.0451756734638109	0.0642816758653662	0.1025
TCGTGGGCAGAGGTAC-1_2_1	-1.33936622639528	0.554717320752202	Present study	0.465066666666667	0	0.0165182514900852	0.00709954603864046	0.164055555555556
TCTAACTAGCAATAGT-1_2_1	0.848289863268223	0.193755034160672	Present study	0	0.0941111111111111	0.00155536342339865	-0.0678535980661366	0.172037037037037
TCTACCGAGTAAAGCT-1_2_1	1.55675968627104	1.49327451343542	Present study	0	0.0345555555555556	-0.070957921841511	-0.0421835005644966	0.259962962962963
TCTCACGAGGTTAAAC-1_2_1	-1.05565884610048	0.807841397625266	Present study	0.5298	0.0178888888888888	-0.0467590189262414	-0.0315376568325454	0.202277777777778
TCTCACGCACAGTATC-1_2_1	1.09823559323915	-0.910991128730716	Present study	0.0167333333333334	0.286666666666667	0.0145215277501382	-0.047592674027514	0.208944444444444
TCTCACGCACATTACG-1_2_1	1.51350119809278	0.904378298473417	Present study	0.0394	0.301777777777778	-0.0551396972714145	0.00986795364452208	0.180444444444444
TCTCACGGTTAGTTCG-1_2_1	-1.00861969490877	0.386049631786405	Present study	0.495466666666667	0	0.0279491026520136	-0.039372156340184	0.136833333333333
TCTCCGAGTTACCGTA-1_2_1	0.71272388199934	0.212050143432676	Present study	0.0858	0	-0.0770319177162982	-0.0207163177083085	0.126833333333333
TCTCCGATCAACCGAT-1_2_1	-1.7215202142798	1.50175261850363	Present study	0.4608	0	-0.0423824740800976	0.00517855047454362	0.106888888888889
TCTGCCAAGCGCCCAT-1_2_1	0.955073279390421	0.746162446717604	Present study	0.0497333333333333	0	-0.054874254252149	-0.0259463791407644	0.134796296296296
TCTGGCTAGCAGCCCT-1_2_1	0.882634027922835	0.1284123098374	Present study	0.162466666666667	0.0522222222222222	-0.0058210232175766	-0.0547417120331269	0.112777777777778
TCTGTCGAGCAAGTGC-1_2_1	-1.15219357510439	0.671612363112031	Present study	0.4	0	-0.0642795130594245	-0.0246776064637504	0.0650555555555555
TCTTAGTGTCCCTAAA-1_2_1	-3.29492190380922	-0.823382314491214	Present study	0.3958	0	-0.0633710377573633	-0.0222366991411833	0.2115
TCTTCCTAGTCATCCA-1_2_1	-1.00282457371584	0.803623739433347	Present study	0.419666666666667	0.215777777777778	-0.0730203288924863	-0.00618522187620064	0.152314814814815
TGAATCGCATTCATCT-1_2_1	1.32663390139708	-0.0285734498977077	Present study	0	0.303888888888889	0.00530470148047255	0.0157512195684531	0.172851851851852
TGAATGCCATTCACCC-1_2_1	0.648991496363964	-1.56589918975824	Present study	0	0	-0.0526389516431167	0.0380511555825381	0.133703703703704
TGACTCCTCATTTACC-1_2_1	-0.800320773323689	0.992504063797055	Present study	382	0.0311111111111111	0.00469255711575782	-0.0130400110191435	0.144666666666667
TGAGCATGTCCTGAAT-1_2_1	0.369732112685528	-0.459864910888613	Present study	0	0.0122222222222222	0.066974575257311	-0.0564305682578748	0.25887037037037
TGAGCATTCTTTCTAG-1_2_1	-1.10940411587587	0.358941171121656	Present study	0.750333333333333	0	-0.049876785682591	-0.0207312034945172	0.133888888888889
TGAGCGCAGCCTGTCG-1_2_1	-3.5520239164435	1.63435632343298	Present study	0.585133333333333	0	-0.0471292633021683	-0.0423209354384597	0.0196296296296297
TGAGGTTGTACACTCA-1_2_1	-3.45508482952944	0.688036650222598	Present study	0.7332	0	-0.0148781098096796	-0.00127972699927889	0.0481666666666667
TGAGGTTTCACCACAA-1_2_1	0.636246682206478	-0.61499601249689	Present study	0.190666666666667	0.158444444444444	-0.0393172660121464	-0.0706881846205567	0.2175
TGAGTCAGTGGATTTC-1_2_1	-6.03119519253603	-2.53961735610956	Present study	0.134733333333333	0	0.0123919442613928	0.00326829844646368	0.093925925925926
TGATGCATCTATTGTC-1_2_1	-5.80942204495302	-2.66189962272638	Present study	0.125066666666667	0	-0.0342377929910591	-0.0410160409295947	0.0931851851851851
TGATTCTCAATCAGCT-1_2_1	0.410668970147457	1.33775180931097	Present study	0.156066666666667	0.0523333333333333	-0.04587705000281	0.138683082732228	0.212203703703704
TGCACGGTCTCGACCT-1_2_1	-1.02414539357058	0.666030045402108	Present study	0.5912	0	-0.0207841878339375	-0.00371972129222822	0.123351851851852
TGCAGATTCACGTAGT-1_2_1	1.18975052336821	-0.67160993461603	Present study	0	0.193666666666667	-0.0266905343871623	0.0534075167699839	0.151555555555556
TGCAGATTCGCGTGCA-1_2_1	1.47079518536695	-0.824562248039187	Present study	0	0.181777777777778	-0.0214496918554595	0.00161708608695081	0.121296296296296
TGCAGGCGTCGCCTAG-1_2_1	1.17127630213865	-0.688046749877871	Present study	0	0.434333333333333	-0.0716734989569436	-0.00737946517141147	0.214518518518519
TGCAGTAAGGTAGACC-1_2_1	0.434499026337948	-0.840679582405032	Present study	0	0	-0.049601236762397	-0.0218228853233779	0.0729444444444445
TGCATCCCAAGGCAAC-1_2_1	-0.267745404442463	0.263826701593457	Present study	0.265533333333333	0.273111111111111	-0.0355489876040806	-0.0115899918143766	0.210611111111111
TGCATCCCAGACAATA-1_2_1	1.63623431424269	-4.47888117675775	Present study	0.0351333333333333	0.0570000000000001	0.0359580434388879	-0.0178111367943294	0.169037037037037
TGCATGAGTGACTATC-1_2_1	-0.454326181610737	0.216631058406888	Present study	0.4236	0	-0.0241881995942614	0.0466172124847364	0.26562962962963
TGCCGAGAGAAGGTAG-1_2_1	-11.0623522092902	-3.51288824920648	Present study	0	0	0.00348054494813735	-0.0796655088364927	0.0613333333333334
TGCGATATCACCATGA-1_2_1	1.33178129891523	-0.764605816650332	Present study	0.0502666666666667	0	0.00279567199308282	0.000226480921167074	0.148851851851852
TGCGGCATCGGATTAC-1_2_1	0.514334947863903	-0.299471076774539	Present study	0.119866666666667	0	-0.0480245354482541	-0.0334913341212722	0.153611111111111
TGCTCGTAGGTCACAG-1_2_1	-0.653558759888325	0.324026558351575	Present study	0.4648	0	-0.0177307137647951	-0.0368984739531642	0.106722222222222
TGCTCGTCACCTATCC-1_2_1	-1.71826794644228	0.71572553346759	Present study	0.5212	0	0.0369537897618566	-0.0590153961636896	0.131037037037037
TGCTGAACACCACTGG-1_2_1	0.443162472049083	-0.34042542819971	Present study	0.1206	0	-0.0657131640528572	-0.024007911852843	0.168592592592593
TGCTTGCCAGAAATTG-1_2_1	-2.09359434147707	0.604363132071553	Present study	0.427333333333333	0	0.0687437206526877	0.0510150709086685	0.104055555555556
TGGAGAGGTCCGAAAG-1_2_1	1.29411414364943	0.284792009544431	Present study	0.159666666666667	0.264555555555556	-0.00331298063483659	-0.00535534440807023	0.221703703703704
TGGAGGACACAAATCC-1_2_1	-1.00251915951601	1.01516321654326	Present study	0.1046	0	0.0129264682449284	0.0375749196096625	0.201555555555556
TGGAGGACAGCCTACG-1_2_1	0.678838775554981	0.0412610208511937	Present study	0.191933333333333	0	-0.0194293227625657	-0.0329337092413799	0.230740740740741
TGGATCACAGGCCCTA-1_2_1	1.69016155699858	-1.4092789257049	Present study	0.0303333333333333	0.27	-0.0309169892258336	-0.067092735477641	0.138314814814815
TGGATGTCACGACAGA-1_2_1	-1.01448312302462	0.963602769923269	Present study	0.0516666666666666	0	0.0197273280461234	-0.0269065205267275	0.132537037037037
TGGCGTGGTTGACGGA-1_2_1	1.39005577663549	-1.00826793556208	Present study	0.0396	0.226666666666667	0.0420508353686552	-0.0439386508977657	0.177407407407407
TGGGAAGTCCGATGCG-1_2_1	0.472700269023266	-0.0222811663627041	Present study	0.155533333333333	0.336444444444444	-0.0138889561142647	-0.0257354088508928	0.162925925925926
TGGGAGAGTGGCACTC-1_2_1	-0.916714816292439	0.496911678266584	Present study	0.286533333333333	0	-0.0242423600679079	-0.0386463113910544	0.197240740740741
TGGGATTTCCTTGAAG-1_2_1	-1.15773275395266	1.03959840888983	Present study	0.484066666666667	0	0.00585449762516189	0.196771465232405	0.129537037037037
TGGGCGTAGCGTCTGC-1_2_1	-0.797368436058674	1.28041869754797	Present study	0.272266666666667	0	-0.0411960492893002	-0.0598972580894436	0.177518518518519
TGGGCGTGTCACGACC-1_2_1	-0.712222128113423	1.29201680774695	Present study	0.192466666666667	0.0843333333333334	-0.0119261456969054	0.00946586472777144	0.106277777777778
TGGTACAAGTGTTCAC-1_2_1	-1.33229353924624	0.936631355238019	Present study	0.314733333333333	0	-0.061797253511972	0.0179881557055612	0.0491111111111111
TGGTAGTAGCTACGTT-1_2_1	0.845283583799686	-0.00021361951822163	Present study	0	98	0.0356251805441791	-0.0679853650608228	0.232962962962963
TGGTGATAGTAATACG-1_2_1	1.50781735877165	0.497566137266217	Present study	0	0	-0.0493660345107117	-0.0228639288317521	0.180518518518519
TGGTGATTCTCATTGT-1_2_1	0.715168059865322	0.677225012135564	Present study	0	0	-0.061711213567356	0.0347009050093013	0.201833333333333
TGTCAGAAGCCTGACC-1_2_1	0.845518336693134	0.251967403841077	Present study	0.0742	0.247666666666667	0.0371752877057048	0.0355424622581603	0.194018518518518
TGTCAGATCAAAGAAC-1_2_1	-3.71706679364077	0.597025174450933	Present study	669	0	-0.0432660107700418	-0.0203139631428151	0.0891296296296297
TGTCCACCAACTCGAT-1_2_1	1.59789297083982	-1.30925827865595	Present study	0.0914666666666667	0.150888888888889	-0.0183080548604203	-0.00343767845537891	0.206444444444444
TGTCCACTCGCTATTT-1_2_1	0.722345755497303	0.00390076990133403	Present study	0	0.175555555555556	-0.0444475702768377	-0.0273991716417804	0.203203703703704
TGTCCTGAGCGTGTCC-1_2_1	-1.69327238102785	0.934211510968267	Present study	0.591066666666667	0	-0.0218809525505431	-0.0771825456480662	0.0190370370370371
TGTGAGTCAACTGTGT-1_2_1	0.418875248233165	0.107399645996152	Present study	0.591933333333333	0	-0.0142530251412584	0.0358053897960439	0.0994074074074074
TGTGAGTGTGTTCAGT-1_2_1	-4.19395831127993	1.85364336128241	Present study	0.9198	0	-0.0632987428631121	0.0859626271542577	0.0843888888888888
TGTGATGAGCGTATAA-1_2_1	-1.25991204281679	0.689959510964214	Present study	0.390733333333333	0	-0.0557275102388093	-0.0158796782852245	0.105833333333333
TGTGTGAGTAACAAGT-1_2_1	0.656370998421993	0.806122563582717	Present study	0.0734	0.250111111111111	-0.0215024206090829	-0.0517942799696823	0.194962962962963
TGTTACTGTCTTCTAT-1_2_1	-0.869775443276081	0.86309361065632	Present study	0.2402	0	-0.00326800239318599	-0.0420857584786574	0.266796296296296
TGTTCCGGTTAGCGGA-1_2_1	-2.27589014073244	1.06389478201872	Present study	475	0	-0.0476920048739681	-0.0181607556615038	0.127759259259259
TGTTGAGAGACCCGCT-1_2_1	0.460642547408428	-1.80584674720758	Present study	0	0	0.00534800105617626	-0.0566442823530227	0.0858703703703704
TGTTGAGAGAGCACTG-1_2_1	1.654068441192	-0.523566063690127	Present study	0.155066666666667	0.312444444444444	-0.0392139202743219	0.0641095790415962	0.167222222222222
TGTTGAGGTCTCACGG-1_2_1	0.265985638896312	-0.282286223220767	Present study	0.0512	0	-0.0430100321136762	-0.0129466562734918	0.16562962962963
TGTTTGTTCCCTCGTA-1_2_1	-0.641599564751301	0.83138366396433	Present study	0.1566	0	-0.0413864297598583	-0.0717613439398109	0.155018518518519
TTACAGGAGAGGTCGT-1_2_1	1.02142399648794	-0.944311555671633	Present study	0	0.187777777777778	-0.070765292127494	-0.0160571063245283	0.123518518518518
TTACAGGCATAGATGA-1_2_1	0.89218465896913	0.127535406303464	Present study	0	0	-0.00549964696183643	-0.0274461322049331	0.0498148148148149
TTACAGGGTATGCTAC-1_2_1	2.41723558406004	3.0492023860932	Present study	0.0392	0.229333333333333	-0.0535939174820571	0.0445137377525278	0.203851851851852
TTACCATTCGTTCATT-1_2_1	-1.17307975788942	1.23904538507467	Present study	0.162066666666667	0.0511111111111111	-0.0423332001295676	-0.000107406306863927	0.121592592592593
TTACCGCCAACTCGTA-1_2_1	0.606751025716152	-0.171506341743411	Present study	0.0227333333333334	0	-0.0029535751177976	0.0179722071397539	0.172888888888889
TTACGCCCACCGAATT-1_2_1	0.394576341906872	-0.311581548500003	Present study	0	0	0.0290753582330331	-0.00540857343223468	0.113055555555556
TTACTGTTCACCGGTG-1_2_1	1.16455742816099	0.401419553709089	Present study	0	0.300222222222222	-0.00523276770934272	-0.0826608047656346	0.161092592592593
TTAGGCAAGACTCTAC-1_2_1	-0.314898638924275	-0.0432875121116054	Present study	0.161466666666667	0	0.0305102702761959	-0.0366152186272976	0.150148148148148
TTAGGCAGTTCTCGCT-1_2_1	-10.970021276673	-3.74497967605585	Present study	0	0	-0.0703671574884938	-0.0366251822031769	0.0720740740740741
TTAGGCAGTTGCTTGA-1_2_1	0.538883895675029	-0.500697311210574	Present study	0	0	-0.0394838381194675	-0.00146350250540704	0.118462962962963
TTAGGGTAGAACTTCC-1_2_1	0.29303553799757	-0.247019466209353	Present study	0.0114	0	0.0390552536004532	-0.0015643246245574	0.110796296296296
TTAGGGTAGGTTGAGC-1_2_1	-4.36848404904238	1.52666479702002	Present study	0.524666666666667	0	-0.0765088185362239	-0.123804455633571	0.299703703703704
TTAGGGTCACGGCACT-1_2_1	0.526351244250622	-0.120205935287417	Present study	0	0	0.0126443780545295	-0.0853295829215267	0.0612777777777778
TTAGGGTCACGGTGTC-1_2_1	-0.977679877480183	0.647454496276437	Present study	0.248066666666667	0.250555555555556	-0.0191716269564309	-0.0194298365562811	0.184111111111111
TTAGGGTGTTGCTGAT-1_2_1	3.90229460696348	-2.79050308113092	Present study	0.1724	0.324888888888889	-0.107122157280668	-0.00827786692384479	0.0625555555555556
TTCAATCAGCTCGCAC-1_2_1	0.159532637397136	-0.24981867914194	Present study	0	0	-0.0408767976011436	-0.0353490855883746	0.178685185185185
TTCAATCTCGAAGAAT-1_2_1	0.287370772162761	-0.27331322078699	Present study	0	0	0.00984615147544317	-0.0369242044410622	0.142333333333333
TTCACGCAGGACTGGT-1_2_1	-1.02672806282869	0.858893181932031	Present study	0.4556	0.402444444444444	-0.0309631326820939	0.17489839799533	0.150740740740741
TTCACGCGTTGCAAGG-1_2_1	0.766067923108425	-0.415268477249087	Present study	0.0866666666666667	0	-0.0789355010589662	0.00518897680095598	0.148166666666667
TTCATTGTCAGCTAGT-1_2_1	1.47902628878721	-1.14044707660669	Present study	0.0618666666666666	0	-0.0398568126033579	0.00317070500222245	0.0948148148148148
TTCATTGTCGCCGAGT-1_2_1	-0.972974567612324	1.03738940114981	Present study	0.3986	0	-0.0132545537370477	-0.0219993316702546	0.156685185185185
TTCCACGGTCGCTCGA-1_2_1	-10.9614115049445	-4.36147147064203	Present study	0	0	-0.00958335866348431	-0.0268622587095398	0
TTCCGGTAGCCTTTGA-1_2_1	-1.37999156018129	0.567014295411168	Present study	0.779733333333333	0	-0.0728479474365634	0.000267209005833574	0.111462962962963
TTCCGGTAGTACGAGC-1_2_1	0.63609093526968	-0.387676414298953	Present study	0	0.0996666666666667	-0.0765670057456503	-0.0460501245264683	0.173111111111111
TTCCGGTGTATGCGGA-1_2_1	-6.08015110989443	-2.29538660888666	Present study	0	0.110333333333333	-0.0892358137792985	0.000241268965065308	0.0773518518518519
TTCCTAAAGCGCGTTC-1_2_1	-0.668788342674885	0.413128766965924	Present study	0.370466666666667	0	-0.0585801091461132	-0.0592282940112199	0
TTCCTCTAGCCTGTCG-1_2_1	0.582390517989483	0.183843914222776	Present study	0	0.154888888888889	-0.0774102800797432	-0.029757985587468	0.143092592592593
TTCCTCTAGGAGAATG-1_2_1	-0.99574175377718	1.23090502972609	Present study	196	0	0.0342598516936054	-0.0649085216483296	0.176833333333333
TTCCTCTCACTCTGCT-1_2_1	1.46594163874754	-0.227252360629977	Present study	0.0506666666666666	0.165111111111111	-0.00441794986917858	-0.0739411887629244	0.220055555555556
TTCGATTTCTGTACAG-1_2_1	-0.971848159035359	1.2582848703385	Present study	0.481066666666667	0	-0.0322308244127571	0.0551556890987329	0.13912962962963
TTCGCTGGTAGGACCA-1_2_1	2.59233102301725	3.58912581558233	Present study	0	0	-0.0542206695319425	0.021198237676698	0.171574074074074
TTCTAACTCGAGCACC-1_2_1	-1.61137607594362	7.12649935836798	Present study	0.470733333333333	0	0.20189384215399	0.66030568278692	0.115962962962963
TTCTAGTAGTCAGCGA-1_2_1	-1.52187612553469	0.531635928702413	Present study	0.129533333333333	0	0.0576628434969223	0.0981729127248183	0.1125
TTCTAGTAGTTGGACG-1_2_1	1.54522535304197	-1.20264261608118	Present study	0.0772666666666667	0.253777777777778	-0.0463226402001924	-0.0579423313124263	0.143666666666667
TTCTAGTGTGCCCAGT-1_2_1	-10.9188804914557	-4.18193179016107	Present study	0	0	-0.0342183619048643	0.0180876693340852	0.0233148148148148
TTCTTCCTCACCATGA-1_2_1	-1.08773615856997	1.72974288816458	Present study	0.427066666666667	0	0.00361766759745698	-0.0621348899948716	0.200851851851852
TTGAACGAGTCATCCA-1_2_1	0.530046136180248	-0.622607168006839	Present study	0.156333333333333	0	-0.0315603226426937	-0.0346459505373914	0.158277777777778
TTGAACGTCACAAGGG-1_2_1	0.541725755730953	-0.519655998992862	Present study	0	0	-0.0340067765045302	-0.0253312753239513	0.131833333333333
TTGACCCAGACCCGCT-1_2_1	-0.603695659836445	1.23128831739431	Present study	0.4758	0.188444444444444	-0.0275935512579435	-0.0302530781801114	0.283944444444444
TTGATGGTCAAGTCTG-1_2_1	-11.4784641553961	-3.6340730751037	Present study	0	0	-0.0251264306976235	0.0400753136153755	0
TTGCATTGTCAGGCAA-1_2_1	-3.47115281124941	0.998992997956334	Present study	0.343266666666667	0	-0.0502640842408449	0.00676605270656384	0.187222222222222
TTGCCTGGTTGCAACT-1_2_1	-3.8213544179999	1.85618704910284	Present study	0.699533333333333	0	-0.0436374830199304	0.0129341278314521	0.179222222222222
TTGCGTCTCTCACTCG-1_2_1	1.41133752564558	1.69129383916861	Present study	0.146533333333333	0.09	-0.0154507552319651	-0.0399715518525851	0.1895
TTGCTGCAGAAACTAC-1_2_1	1.75782665709623	-0.580727037239016	Present study	0.142666666666667	0.608666666666667	-0.0342650855932928	0.013878649796797	0.0716111111111111
TTGCTGCGTACTCGAT-1_2_1	-1.25443413754335	1.15527180190092	Present study	0.415333333333333	0	-0.0315930892874435	0.00235582069778471	0.167648148148148
TTGCTGCTCGATCCAA-1_2_1	-0.877323417862568	1.58760971183783	Present study	0.227466666666667	0	0.000770509562718527	-0.0127750384591453	0.207740740740741
TTGGGATTCACTGTCC-1_2_1	1.36492276291021	-1.4097512329101	Present study	0	0.0684444444444444	-0.0372266578542215	-0.0510067675849534	0.130203703703704
TTGGGCGTCCCTTGTG-1_2_1	-1.2657096674048	0.884911481094419	Present study	0.641266666666667	0	0.0113107690974075	0.00610789887195531	0.134759259259259
TTGGTTTGTTTCCCAC-1_2_1	-1.66375401516787	1.05623370761877	Present study	243	0	0.0717906959748556	0.0574032132338376	0.0949629629629629
TTGGTTTTCTCCACTG-1_2_1	-0.731467037399922	1.032252851677	Present study	0.371533333333333	0	-0.03858645804373	-0.0594229566607346	0.204425925925926
TTGTGGAGTCTTACAG-1_2_1	-0.822913079460774	1.56978077049261	Present study	0.0852666666666667	0	-0.0446878013462237	-0.0759358368165874	0.254166666666667
TTGTGTTCAGGCAATG-1_2_1	1.56778463820585	-0.675170716094912	Present study	0	0.266444444444444	-0.0292645073630993	0.0709339587336415	0.141648148148148
TTGTGTTCATCGAAGG-1_2_1	1.31697544554838	0.713274359506427	Present study	0	0.295222222222222	-0.0198667956574861	-0.0600509543651148	0.201666666666667
TTGTTTGAGAGCCATG-1_2_1	1.18621429900297	-0.700322207260073	Present study	0.244533333333333	326	-0.0294341997234131	0.0372829214767525	0.16
TTTACCACATGGAATA-1_2_1	4.21543738345274	4.48311561698919	Present study	0.00653333333333328	0.0093333333333333	-0.0117490008611657	-0.0502787310220475	0.1735
TTTACTGAGAGTACCG-1_2_1	-1.27025249501101	0.543369833183347	Present study	0.343666666666667	0.138111111111111	-0.071392498241484	0.031007130263317	0.17737037037037
TTTACTGAGGGTATAT-1_2_1	0.674700887004223	-0.561663087654055	Present study	0	0	-0.0500491350841212	-0.0548016123825578	0.195462962962963
TTTACTGGTCAGGTAG-1_2_1	0.447242439786281	-1.92708783988947	Present study	0	0.172555555555556	-0.0452876523309774	-0.0433596337352096	0.0950925925925926
TTTATGCGTAAGCAAT-1_2_1	-4.04743149777285	13.7915546333314	Present study	0	0	0.109168777924364	0.0210251296529784	0.0319074074074074
TTTCATGAGATAGCAT-1_2_1	0.674247101942386	1.16028467173582	Present study	0.120666666666667	0.199555555555556	0.00376124490578299	-0.0917615079133985	0.229574074074074
TTTCCTCAGTCCGCGT-1_2_1	0.681108565131511	-1.05214970951074	Present study	0	0	0.0568972015456653	0.031008901851394	0.17362962962963
TTTCGATAGGTCGTCC-1_2_1	0.819676213959541	-0.333221014785708	Present study	0	0	-0.040629180466252	-0.00107578486951998	0.186796296296296
TTTGACTTCACCTCTG-1_2_1	0.496322454015102	1.04502451772696	Present study	0.0928	0	-0.00937252647176105	0.0354452439570289	0.158592592592593
TTTGGAGTCGATACAC-1_2_1	-1.44818451901308	1.60516471023565	Present study	0.305533333333333	0	-0.0394054787673292	-0.0100449979964099	0.167055555555556
TTTGGTTAGGAACTAT-1_2_1	-0.331706910332356	-0.0310838187217128	Present study	0.741533333333333	0.0912222222222222	-0.0221911253853782	0.0911205127493645	0.0455925925925926
TTTGGTTCACCTGCGA-1_2_1	-2.43208888073793	3.66545075531012	Present study	0.197666666666667	0	-0.0350153153326347	-0.00795571748302228	0.171074074074074
AAACCCAGTTGCTCGG-1_2_1	-4.39648631115786	13.7045003807068	Present study	0	0	-0.0390596894629151	-0.0692325679977241	0.057037037037037
AAACGAAAGATCGCCC-1_2_1	0.442102194825496	-1.77694159393305	Present study	0	0.173111111111111	-0.0768035287677659	0.035425387743196	0.0631481481481482
AAACGAATCTCATAGG-1_2_1	0.313613803187694	-1.79419356231684	Present study	0.175866666666667	0	0.118616976192816	-0.0633545131933342	0.113222222222222
AAAGGATAGGGCCCTT-1_2_1	-3.29791071911684	-0.540989812660159	Present study	403	0	-0.0248353942175352	-0.0143618958898334	0.137092592592593
AAAGTCCAGAGTCGAC-1_2_1	0.389495403567638	-1.81846791152948	Present study	0	0	-0.0475998229905967	0.0143676924351359	0.102907407407407
AACAAAGCAGTCAGTT-1_2_1	-11.4706917097174	-4.09774762039179	Present study	0	0	-0.0101543891061667	-0.0395052548588684	0.0677777777777778
AACAAGAAGTGCAACG-1_2_1	-4.41710093518129	13.6301118766785	Present study	0	0	-0.0284258886975766	-0.053805038498969	0.0411111111111111
AACAAGACAAGGGCAT-1_2_1	-11.3682232191168	-2.68656211738581	Present study	0	0	0.00745481360629301	-0.0613193533235895	0.0398703703703703
AACACACGTAATACCC-1_2_1	-11.409438162049	-3.20683413391107	Present study	0.1792	0	-0.0872561131011407	-0.0693429204627673	0
AACCAACAGGAAAGTG-1_2_1	-4.07930901547304	13.651456061554	Present study	0	0	0.0814639539417124	-0.0193241016917726	0
AACGGGACACTTCAAG-1_2_1	-11.1427679349982	-4.17275124435419	Present study	0	0	-0.0266649004839409	-0.107100494731604	0
AAGACTCTCCATAAGC-1_2_1	-3.24714568158022	1.31672495956427	Present study	0.651333333333333	0	-0.04656389812653	0.0607370009053267	0.0944444444444444
AAGCATCGTTGCACGC-1_2_1	-11.6293621351325	-1.8759959304809	Present study	0	0	-0.0684569619210766	-0.0883854564915247	0.126259259259259
AAGCCATTCGTTCATT-1_2_1	4.6283640573419	4.54569381828314	Present study	0.172533333333333	0.0957777777777777	0.0300238534989358	-0.0138159969651544	0.0650740740740741
AATCACGTCCGCGAGT-1_2_1	-3.60881426831118	-0.144671436595858	Present study	0.279666666666667	0	-0.0390828321046248	-0.0507245030646356	0.161518518518519
AATGACCAGGGTTAGC-1_2_1	-1.53762438794008	-4.05040484313959	Present study	0.3814	0	-0.0195011781159169	-0.0299556131611773	0.173648148148148
AATGACCCAGACCATT-1_2_1	-2.41574981709353	1.36969012374884	Present study	0.4648	0	-0.0361613603398889	0.0532930375362133	0.136777777777778
ACAAAGAAGATGCAGC-1_2_1	-11.8613615324103	-2.12050896530146	Present study	0	0	-0.0360549627603262	0.00705142506252891	0
ACAAAGATCCCACAGG-1_2_1	-1.82782700558535	-2.60488873367304	Present study	0.353933333333333	0	0.104086289191887	-0.0471824107401994	0.0496851851851852
ACACAGTAGTCGGCCT-1_2_1	-1.36104300518862	-5.32075005416864	Present study	0.259266666666667	0.267666666666667	-0.0604767226179187	-0.0723513749649684	0.0682222222222222
ACACAGTCATGGAACG-1_2_1	-3.21434309979311	0.089797142696439	Present study	0.747466666666667	0	0.0210963451826418	0.123833676887424	0.109462962962963
ACAGCCGAGGCCACCT-1_2_1	-3.04141333599916	0.970178801369725	Present study	0.0867333333333333	0.221111111111111	-0.0384800148854943	-0.0759312724268235	0.121296296296296
ACATCCCCAGGCGATA-1_2_1	-2.24077227612368	-2.5121522510528	Present study	0.588333333333333	0	0.0364896905739758	-0.046606811845423	0.0871111111111111
ACCCAAAAGTCTGGAG-1_2_1	-1.36445239086977	-4.92427855377191	Present study	0	0	-0.0314742540546764	0.028512729485652	0.219740740740741
ACCCAAACACCGTACG-1_2_1	-3.28732731839052	-0.71337943916315	Present study	0.5316	0	-0.027404315935346	-0.029415279299961	0.139259259259259
ACCCTCAGTTAAACAG-1_2_1	0.566372663775768	-1.23595815544123	Present study	0.258666666666667	0	-0.0839926371951438	-0.0409724055501122	0.259722222222222
ACCTGAAAGCAGTACG-1_2_1	-1.68163087864748	-3.98314696197504	Present study	0.425333333333333	0	0.00140595605275393	-0.0184061672576346	0.0927777777777777
ACCTGAATCGAGCTGC-1_2_1	-2.86070921917788	1.51973826045996	Present study	0.626733333333333	0	-0.0791092314940466	-0.0335917937275502	0.155703703703704
ACCTGTCCAAGATGTA-1_2_1	-3.45565941830507	-0.53571670894617	Present study	454	0	-0.00230370611861705	-0.0589551433228815	0.104296296296296
ACCTGTCTCGAGAGCA-1_2_1	-11.1803121854865	-3.53677874450678	Present study	0	0	0.0440651816512067	-0.0692790450514816	0.0375740740740741
ACGATCACACGCTGAC-1_2_1	-11.5501423170172	-1.74293046836847	Present study	0	0	0.0341199758518903	-0.0377382699362057	0.0373333333333333
ACGATCAGTATTGAGA-1_2_1	-1.41782334347597	-4.79274731521601	Present study	0	0	-0.0394768823948745	-0.0125911596037306	0.15212962962963
ACGTAACTCGGAACTT-1_2_1	-3.46641829510561	-0.436573084640445	Present study	0.683733333333333	0	-0.0885588338517778	0.00225413830741324	0.119666666666667
ACTATCTAGTGCACCC-1_2_1	-3.6482096006476	0.994831029129087	Present study	0.498733333333333	0	-0.020043152288743	-0.0779044731414788	0.0631296296296296
ACTATCTTCTAGATCG-1_2_1	-12.1156130125128	-3.44426804428095	Present study	0	0	-0.0726603590746325	-0.0025964273468965	0
ACTGTGAAGAATCTAG-1_2_1	-3.63182070752016	13.7380287086487	Present study	0	0	-0.0709116550664102	0.006240457515183	0
ACTGTGAGTGGAACCA-1_2_1	-3.7439503957831	13.7490703498841	Present study	0	0	-0.0909180716128805	-0.0309347077943414	0.0328888888888889
AGACTCAGTCCGGATC-1_2_1	-12.025157957276	-3.66599255447382	Present study	0	0	-0.0700955443545938	-0.00999607756594548	0
AGATCCAAGTAACGAT-1_2_1	-11.3842983533942	-1.71269899253839	Present study	0	0	-0.0853239622569932	-0.0890252381829362	0
AGCCACGAGCATGTTC-1_2_1	-1.90976288815371	-4.52996807937616	Present study	0.4758	0.175555555555556	0.00826753677070445	0.0245450950269402	0.0348148148148149
AGCCACGGTAGCGAGT-1_2_1	-1.36450579663149	-2.97028118019098	Present study	0.142533333333333	0	0.0567403585777725	-0.0494795020715993	0.155092592592593
AGCCAGCAGCCATGCC-1_2_1	-2.67802551289431	1.56988066787726	Present study	0.725133333333333	0	-0.00410850442397775	0.115828055719233	0.124759259259259
AGGCCACCACGACGAA-1_2_1	-3.84879210492006	2.44280547256476	Present study	0.698333333333333	0	-0.01298006919356	-0.0398442330481089	0.166611111111111
AGGGCCTTCTCTGCTG-1_2_1	-3.1150818159186	0.0740351116181004	Present study	0.584533333333333	0	-0.0700570278721641	0.0252004583384088	0.162555555555556
AGGGTTTTCGCTAATG-1_2_1	-1.69903972645632	-5.26262694244379	Present study	0.361666666666667	241	-0.0628251319856404	-0.0223253783660383	0.140703703703704
AGGTAGGTCGGACTTA-1_2_1	0.00700590113767596	-2.12117224578852	Present study	0	0.183333333333333	-0.0847442839450926	-0.0117272161091577	0.0608148148148148
AGGTCATCAGCCGTCA-1_2_1	0.470244796077099	-1.5937533939361	Present study	0.2874	0.112222222222222	-0.0495148348796347	-0.073584011709844	0.080037037037037
AGGTTACTCATACAGC-1_2_1	-3.83681490918032	13.7222549354554	Present study	0	0	-0.077365365701881	-0.0205310659461194	0
AGTAACCAGACGGATC-1_2_1	-11.4719600965582	-4.11138325576776	Present study	0	0	-0.050339451618447	-0.0299876627860259	0
AGTCATGTCACTGAAC-1_2_1	-1.63984444638124	-4.11589175109857	Present study	392	0	-0.0339625510061929	-0.00443024919537383	0.0839814814814814
AGTCTCCAGTCGCGAA-1_2_1	-11.5822525312506	-1.79895144348139	Present study	0	0	-0.000535802344112796	0.0189960213426309	0.0371851851851852
AGTCTCCGTCCGGCAT-1_2_1	-3.2041087438666	1.40136480684286	Present study	0.586333333333333	0	-0.0838806935055463	0.0149490086068375	0.0584814814814815
AGTGTTGAGTTGGACG-1_2_1	-3.45535281201235	-0.685227450179995	Present study	0.231933333333333	0.310444444444444	-0.0526652617074336	0.0012459237145574	0.0724444444444444
AGTGTTGTCTTCACGC-1_2_1	-3.55207255383364	1.45513910408026	Present study	0.379666666666667	0	-0.0959759269089546	-0.0178544598323631	0.110111111111111
AGTTCCCTCATGCCCT-1_2_1	-9.91437628765932	1.2093603646279	Present study	0.640866666666667	0.109111111111111	0.0336229522078936	-0.0709023462292642	0.172407407407407
ATACTTCGTGAGAACC-1_2_1	-3.14078524609438	0.522887248349248	Present study	0.634133333333333	0	-0.048570282647255	0.0133982456202775	0.0872222222222222
ATAGACCGTCATGGCC-1_2_1	-3.35445311566225	1.21677166576391	Present study	0.618333333333333	0	-0.0846177160029193	-0.0027698419293004	0.0891296296296297
ATAGAGACACGAAAGC-1_2_1	-3.2732587148749	1.28751141185766	Present study	0.439133333333333	0	-0.0931277446349431	-0.0540608245882368	0.103648148148148
ATCATTCAGATACTGA-1_2_1	-4.3552465726935	1.44415998811728	Present study	0.821333333333333	0	-0.109825563225528	-0.0283888517663088	0.106611111111111
ATCATTCGTTTGCAGT-1_2_1	-1.88906195660463	-4.62067633514399	Present study	0.325333333333333	0	-0.0456514683908718	-0.0688218379447313	0.0742037037037037
[truncated: 11,809 more rows]

## Sheet: ED Figure 6c - Extended Data Fi
Extended Data Figure 6 panel c
	SLC2A3	SLC16A10	SH3BP5	PLIN2	ABCA1	NDRG1	HK2	F13A1	CD163L1	ITSN1	CD163	COLEC12	RGL1	FGF13	PADI2	TTR	SIPA1L1	SYTL3	CYTIP	RAPGEF1	MALT1	MT.CO3	MT.ATP6	MT.ND4	MT.CO1	MT.CO2	MT.CYB	MT.ND3	AC060765.2	HTR2C	LINGO1	SLC26A3	TRPM3	LINC00486	KCNQ3	AC079015.1	SOCS6	EGR3	TSC22D2	IPCEF1	ST6GALNAC3	CXCL8	NFKBIA	CCL4	PPP1R15A	CCL3	HSPA1A	CCL4L2	APOC1
10	2.72487331486563	2.81522637006509	2.95523027214148	3.01046169841667	2.64652624745835	3.38811426195059	2.84159248848253	1.16600684915635	1.12563339040827	1.44878268498632	0.4411929751541	2.07816328128339	1.76127419229934	1.04480226621977	-0.161579013354702	1.04094637848902	1.61520483297741	0.885055684255647	0.912565485216117	0.74734250381714	0.91573964084917	-1.16441813202777	-1.14369830513875	-1.16030013717398	-1.15079477874737	-1.17364617143631	-1.1398031923293	-1.12006523728416	-0.275949023223357	-0.0661331411755524	-0.238242707190231	-0.255007287807493	0.163613427548711	-0.493592692933927	-1.22533621057233	-0.752542416768371	-1.04533110716521	-0.582422087362599	-0.741325056197255	-0.726427705264354	-0.245794874019744	-0.0189050524769398	-0.769763844352386	-0.89190632735741	-0.117600648180428	-0.868549653302534	-0.889474255901638	-0.868465585465648	-0.712848309394551
0	0.250121852081775	0.880016942611752	1.38981914227291	0.287140887682316	1.57639261408961	-0.190508890830258	-0.519398229191912	2.36608044776783	2.80829508867398	2.57586124883662	2.58818083173495	1.99302835600704	2.32041748084841	2.30234226327628	-0.381302510876801	0.52203776569886	0.855061914161679	0.322859912762425	-0.0426980691743249	0.215965468055089	0.257388768906014	-1.17309881074332	-1.15592320042771	-1.18125999685832	-1.17194597637016	-1.1687396558242	-1.15114446638521	-1.13811287411461	-0.245309800844531	-0.0489729967461041	-0.189991762408338	-0.227343908843863	0.179701317109276	-0.459153308334683	-1.34411696469564	-0.672814023834168	-1.13711832546883	-0.532746346742598	-0.743082014891001	-0.633446558368779	-0.564492736171211	-0.687639493746013	-0.812917912658553	-0.821426763503341	-0.822482612830278	-0.883631202671903	-1.21966768189506	-0.810607551411404	-0.883869134773974
8	1.98910299483098	0.603898675176098	0.00743385791595186	0.629001992206588	-0.245810123469417	0.759982294335588	1.79595655151326	-0.31199679880894	-0.501348980245823	0.0861846753879402	-0.196384942860927	-0.315955759268361	-0.698818601022348	-0.563548511140124	3.59558335289689	2.45532128531074	2.59540093702554	3.14814772782266	3.38270826159588	3.23111091743755	3.32671799328083	-1.09323856208963	-1.05837763046094	-1.08746445788036	-1.0445430948668	-1.08907104613674	-1.07136321969075	-1.08691218453386	-0.155535599981736	0.182273108852378	-0.190871027167605	-0.191930496415488	-0.0834544973066086	-0.460743544330283	-0.127623618084438	-0.748611557507201	-0.967770154890219	-0.570655492445122	-0.539111239436736	-0.129586105284399	-0.111083146621531	-0.658703002609721	-0.860504740614651	-1.07317389631783	-0.543270936605142	-1.12810783677113	-0.681892579852444	-1.04711156280231	-0.773220887070127
12	-0.153935234106106	-0.62389588437112	-0.565050045448844	-0.454782931738032	-0.28125900876319	-0.427972576046058	-0.432376856353519	-0.593029649862856	-0.552121888761708	-0.635523218613103	-0.547066434695805	-0.617468686446181	-0.671464055695921	-0.547767727164999	-0.244637120350698	-0.596524335302593	-0.699265637162945	-0.536672299940796	-0.481071609792132	-0.423403892608271	-0.350253010748839	1.62122197288944	1.74114941333726	1.57167553412769	1.51231091363576	1.59644890591318	1.77175802869371	1.72773462742075	-0.247360991876694	-0.348912373697434	-0.230590710453812	-0.227814371956559	-0.298697034803673	0.179296996276983	-0.0340181044484866	-0.358791152510805	-0.133649369245059	-0.371034211203475	-0.193920156318895	-0.621639821665428	-0.541419879810758	0.117019106670613	0.398953225221466	-0.0289452696494931	0.517465743686401	-0.03467530980319	1.29544280948694	-0.177060723783525	0.50810444815932
18	-0.240451082783755	1.2181857184013	0.0724360581355526	-0.646939620002023	-0.332423364056056	0.340481692395875	-0.686025905684367	0.148368494346825	0.0193983483573265	0.505359856851713	0.218533539277859	0.335609726644671	0.282688388036911	0.681808333248814	-0.118846789750473	1.80366908769876	0.518848510822403	0.772598775774069	-0.263530287409912	-0.188683480253866	-0.334697771443313	-0.106086641326385	-0.175437968165881	-0.00474309414424095	-0.0860547606141433	0.0329185944149995	-0.196823234152963	-0.234891343627786	3.61249487918003	3.5691294019775	3.61191613251511	3.61210122932303	3.54742469791475	3.43486853860451	-0.591923269906116	-0.595722370237319	-0.827284784853444	-0.48525126959468	-0.96373597983681	-0.445718519861594	-0.33099133429518	-0.551672483662509	-0.722237022765803	-0.73832580290111	-0.755104094310221	-0.870082888505953	-0.774068880144354	-0.633325764451953	-0.683869449540299
14	-0.536972911268439	-0.630479222710212	-0.58656508986392	-0.564060072339115	-0.400102614760768	-0.356871782354966	0.258061578351309	-0.612118242778881	-0.438813021532864	-0.48260664562712	-0.530004155112502	-0.647834074808134	-0.00150944010399504	-0.515802398296846	-0.222271438556595	-0.593910182559735	-0.436583845903091	-0.46274392596363	-0.243405810832893	0.408560632841398	-0.305215399180676	0.0548647632192187	0.0555654827405088	-0.0269857525659431	-0.0308141739840039	-0.0654040298103908	0.101988473501113	-0.00307090922146468	-0.236088414827131	-0.357563473635695	-0.233837268588079	-0.301695476770933	-0.328441147672462	-0.0138541674017592	1.59915774803771	1.85752885434963	1.70216752672172	1.60918700254001	2.14335858315322	1.30287319096515	1.34449589271309	-0.293840884878316	-0.122341612555072	0.439351685327321	0.271993870811688	0.393318567641038	0.260223472447466	0.636885544892505	-0.181712379058096
2	-0.183214673783451	-0.573970823486392	-0.550892639736797	-0.0923660934715249	-0.270146355499134	-0.37034864068784	-0.268387192848903	-0.601644152511572	-0.581374236390007	-0.57969356401412	-0.534401760539285	-0.626302629557617	-0.553370126505611	-0.559292422016319	-0.187187351255095	-0.582503688242085	-0.601778105665082	-0.4499723657172	-0.228051295365081	-0.165165240334904	-0.0497825615208463	0.742973126793745	0.70324574727148	0.730595583293847	0.786937520705393	0.69283563474468	0.662590378081572	0.655780106296204	-0.245388460128576	-0.356102001080565	-0.240882380133941	-0.194908786089572	-0.402224588861987	0.259477473145277	0.245278442357637	-0.14290417818513	0.197513582425055	0.661074783056267	1.20604245653153	-0.221591604206341	-0.283631686720449	2.74465162075329	2.59642941339422	2.30306277068082	2.45831650893179	2.15814778606146	1.27508503905187	2.39174763832308	0.403857536644316
7	-0.35049874569161	-0.575891706883215	-0.365471847984048	0.512855352699183	0.0479553206871521	-0.158564449321179	-0.216843369686043	-0.522636932850936	-0.494677569067837	-0.591795875367932	-0.565750007491385	-0.437627435307688	-0.275811274548581	-0.572909309857186	-0.290265239229648	-0.582558374824992	-0.78215209767997	-0.440552563896384	-0.366329280177107	-0.56674984121109	-0.260943088055216	0.907771398871566	0.905357351919057	0.933590073945237	0.95922637181792	0.92807484747257	0.945397413223892	0.917641643688586	-0.241949996546633	-0.353479720439995	-0.277374816609794	-0.279035573237973	-0.422680504407383	-0.141200263307339	-0.666100068123316	-0.530924946969063	0.401219083992288	-0.337600758704169	-0.264071431260289	-0.612506375033215	-0.984199801320944	0.730141638900274	0.987955856039443	1.13160829397362	1.18202581560131	1.11295895311255	0.946798471787748	0.682790030576872	2.69970276356963
1	-0.32479818839856	-0.590844427894343	-0.569803731485168	-0.325634941104771	-0.586495968406109	-0.465189985650991	-0.491261731995772	-0.623129397935853	-0.619839950136453	-0.73516147933264	-0.570806504291359	-0.648843998888845	-0.85238207744062	-0.637063744340927	-0.202343533946122	-0.58091116151633	-0.722760669783046	-0.581583308357526	-0.31505723009879	-0.728076056492042	-0.334482684371827	0.792563248098817	0.747938261767042	0.816709721326247	0.890626974323388	0.867722158912717	0.742744841515956	0.812674475559234	-0.268274540848494	-0.360020237708017	-0.260963698701135	-0.259160139015717	-0.45794262790749	0.0835197193198502	-0.312543579751368	-0.593109133688031	-0.30798849014085	-0.446211353589496	-0.516761500514789	-0.636764104135823	-0.845447674478166	-0.318766711719191	0.230156372747522	0.0363524614330042	0.202461095588294	0.399875999408699	0.826386978714383	0.0371413672730585	1.09806733023332
5	-0.796355397376323	-0.610479076558641	-0.519038359347612	-0.774676479798131	-0.841497431201133	-0.35465729889833	-0.493736639006346	-0.471736200189513	-0.46105048453632	-0.570105267717594	-0.550059624655628	-0.524120852868765	-0.758772608253309	-0.634189623339245	-0.31891497520389	-0.596524335302593	-0.505465737561488	-0.545580545518217	-0.573476056148189	-0.44861788643674	-0.696927138558597	-1.11071681879181	-1.08343167447897	-1.1181870704731	-1.13786407289022	-1.09546639559357	-1.06518333543888	-1.06470922522928	-0.291662549133701	-0.340247298711601	-0.252775407208701	-0.318987051102154	-0.30499355747573	-0.686148796738535	1.17345260589567	0.736671504820603	0.485594713784748	-0.419023635000023	-0.712393730103197	0.990900274048233	1.27651522139691	-0.877241633103255	-0.893016616402788	-0.934379506923393	-1.21982674245584	-1.08285301774074	-1.18952507943517	-0.888003280828906	-0.759048848845527
4	-0.783651959601863	-0.623166226173757	-0.578398139260606	-0.811070230899004	-0.893388941207835	-0.465734814993272	-0.335306388605307	-0.622264489336841	-0.600339092675829	-0.657106794800215	-0.633725079821686	-0.653678182102386	-0.6531130585657	-0.686256621638864	-0.100498175904294	-0.596524335302593	-0.497162601859176	-0.218654266037968	-0.430813017247606	0.0642629760716579	-0.603523680380269	-0.973250073623451	-0.959861426395134	-1.01019473527871	-1.01663806146056	-0.988170371109169	-0.933859437010424	-0.943504878923237	-0.299186142057031	-0.328466911826586	-0.309344371994748	-0.299491077371064	-0.322156821761367	-0.56280514723407	1.46096147137133	1.25274248558132	0.923308437064237	-0.36961420469392	-0.26575668706515	1.34710044444485	1.71716045096281	-0.874790849959938	-0.917941866035852	-0.958110111145786	-1.14082554175805	-1.07114505429455	-1.0938774878361	-0.903835221675473	-0.705497831098571
3	-0.554696506989939	-0.550867499722318	-0.547592332959857	-0.744807701676509	-0.799773769699026	-0.309712450370813	0.17886441689818	-0.522086848650148	-0.483686620843259	-0.55393776275206	-0.579741127292989	-0.562606743513691	0.0654157936426493	-0.630409606364813	-0.190860348415118	-0.593249502917405	-0.285831681281166	-0.292425785624787	-0.448156860669947	-0.119045110981433	-0.403628561263197	-0.980161231522184	-0.975113459216171	-0.998661132786956	-1.00708553897265	-0.974937188442045	-0.944271740573058	-0.946106876058533	-0.295459530260591	-0.346559028622933	-0.295450717297177	-0.306686276641702	-0.304855992169522	-0.568486100258199	1.25949649888657	2.16897575816149	2.13188217158746	2.93322726276405	2.08098848128852	2.40094937739487	1.81275633324559	-0.516110550900551	-0.418786133822428	1.28414463877066	-0.873823917263149	1.01355558220889	-1.09833805026553	1.52138886860912	-0.636715958295011
6	-0.293268437955417	-0.621478568773119	-0.598195033715949	-0.625183604178844	-0.362014738750432	-0.519254859268474	-0.446085654529882	-0.624301985146421	-0.588130062217913	-0.74356034914179	-0.565096807433656	-0.658693567897844	-0.903215169517753	-0.542985030779735	-0.404245878682221	-0.590075542503832	-0.76534817541812	-0.70144284068946	-0.526481724231498	-0.439147087218127	-0.558017159788294	1.2033042378334	1.25236685805631	1.10834597962928	1.154903777433	1.2151754667669	1.32196990745546	1.32453374609216	-0.277430573058136	-0.344693190135768	-0.279462253798054	-0.245370572871316	-0.292063573663083	-0.0729999719825089	0.11319413814223	-0.25249616951213	-0.102180467553081	-0.497539871223312	-0.428017285552257	-0.590897710248936	-0.512628063948709	-0.554294274553994	-0.307777411769658	-0.522578129959616	-0.402848983483459	-0.3494361848074	0.814026386020934	-0.560004476523851	0.845861508144365
13	-0.416573057524086	0.255712469812538	0.747176756994559	0.914166819643387	1.12243354692182	-0.347745751456059	-0.760132119863219	1.96971602646929	1.40575827713416	1.20406486380424	2.03689338908252	1.48315367558874	1.21856079248998	1.90905654777729	-0.443500350441032	-0.0356059189093167	0.221408221049249	-0.307019679308309	-0.104946409589538	-0.895524992932971	-0.223279441058931	0.54063290112751	0.460884697570741	0.618897365697941	0.61314263958355	0.421933769911307	0.316404488822427	0.452691168056556	-0.245489176604138	-0.213685124098878	-0.33370461927554	-0.261894549789263	-0.357107889626041	-0.539098643977832	-1.42825279022807	-0.77482115813086	-1.02613342682294	-0.304830677481325	0.253633079358372	-0.808696624476787	-0.931791689490544	1.5370398198145	1.21258145807503	0.528873131493245	0.879279741020234	0.707623390222105	0.932891550622408	0.165733427340985	-0.598244348506737
9	-0.329681966298841	-0.371966739493654	-0.291088867657652	-0.31410507544019	-0.380395413343832	-0.522016748803814	-0.424920947480017	-0.145227119668338	-0.0377031981657294	-0.270762372500269	-0.0117642910542119	-0.196823108864332	-0.279900235663449	-0.0477844155830924	-0.329130626930203	-0.473587139815902	-0.509575863722189	-0.592014519560521	-0.271256096074982	-0.692828909753389	-0.37909590666601	0.73763862129085	0.685335851621153	0.807982119141373	0.728592260406903	0.800325480216078	0.63959509428646	0.64631776187945	-0.287410079789286	-0.286567012950746	-0.278424391687955	-0.242775661409932	-0.316121206917393	0.0409199091525175	-0.121626298881381	-0.593181495569958	-0.294229389435863	-0.286559140319609	-0.315847519155259	-0.614548158307442	-0.799447011441159	0.223112751471756	0.399210835499506	0.245452826079299	0.36424070124684	0.503000869242652	0.595989307198544	0.45272728992745	0.379433559831944
[truncated: 40 more columns]

## Sheet: ED Figure 6f top - Extended Dat
Extended Data Figure 6 panel f top
mean_dam	Pat_ID	timepoint
0.117407407407407	11938_Par_9pcw	9
0.151358585858586	15982_Par_12pcw	12
0.207842592592593	17724_Par_CS21	7
0.160157407407407	13103_Par_19pcw	19
0.163185314685315	13800_Par_17pcw	17
0.211016203703704	13800_Par_17pcw	17
0.168030864197531	13885_Par_19pcw	19
0.137240740740741	13885_Par_19pcw	19
0.120489711934156	14159_Par_20pcw	20
0.167856481481481	14159_Par_20pcw	20
0.140248148148148	14773_Par_17pcw	17
0.123798941798942	15895_Par_15pcw	15
0.18579012345679	15895_Par_15pcw	15
0.196351851851852	13103_Par_19pcw	19
0.0999656084656085	15665_fCP_9pcw	9
0.10612962962963	15665_fCP_9pcw	9
0.136825885668277	15853_hCP_13pcw	13
0.189990740740741	15853_hCP_13pcw	13
0.0991984126984127	15895_fCP_15pcw	15
0.122430452674897	15982_fCP_12pcw	12
0.148864197530864	15982_fCP_12pcw	12
0.110283389450056	17708_fCP_CS23	8
0.155475734355045	17708_hCP_CS23	8
0.110916122004357	17724_fCP_CS21	7
0.14676856504746	15983_fCP_20pcw	20
0.167925196850394	15983_fCP_20pcw	20
0.161667863087807	15983_hCP_20pcw	20
0.145197163433275	15983_hCP_20pcw	20
0.132317901234568	15984_fCP_20pcw	20
0.11499012345679	15984_fCP_20pcw	20
0.170920891765552	FR210_fCP_23pcw	23
0.177855218855219	FR210_fCP_23pcw	23
0.10491449382716	adult-control-mixed	postnatal
0.102754208754209	adult-control-mixed	postnatal
0.153454962468724	FR210_LM_23pcw	23
0.147477529831086	FR210_LM_23pcw	23
0.152043209876543	FR210_Par_23pcw	23
0.13597385620915	FR231_LM	postnatal
0.12529012345679	FR231_LM	postnatal
0.108819187242798	FR472_LM	postnatal
0.0949398148148148	FR472_LM	postnatal
0.0873333333333333	FR496_LM	postnatal
0.0633201058201058	FR496_LM	postnatal
0.0800217236467236	FR808_LM	postnatal
0.0943621399176955	FR808_LM	postnatal
0.0809351851851852	FR322_LM	postnatal
0.0854401709401709	FR549_LM	postnatal
0.0885092592592593	FR549_LM	postnatal
0.0533481481481482	ct_15_12_CP	postnatal
0.067978835978836	ct_15_17_CP	postnatal
0.0500733333333333	ct_15_17_CP	postnatal
0.0576759259259259	ct_16_18_CP	postnatal
0.125505291005291	ct_16_23_CP	postnatal
0.0647806267806268	ct_16_23_CP	postnatal
0.128295321637427	ct_16_24_CP	postnatal
0.138885802469136	ct_16_24_CP	postnatal
0.0768859649122807	ct_16_25_CP	postnatal
0.149550264550265	ct_16_25_CP	postnatal

## Sheet: ED Figure 6f bottom - Extended 
Extended Data Figure 6 panel f bottom
mean_dam	Pat_ID	timepoint
0.189305555555556	11938_Par_9pcw	9
0.198252525252525	15982_Par_12pcw	12
0.162444444444444	17724_Par_CS21	7
0	13103_Par_19pcw	19
0.0114149184149184	13800_Par_17pcw	17
0.150777777777778	13800_Par_17pcw	17
0	13885_Par_19pcw	19
0	13885_Par_19pcw	19
0.121592592592593	14159_Par_20pcw	20
0.0486944444444445	14159_Par_20pcw	20
0	14773_Par_17pcw	17
0	15895_Par_15pcw	15
0.168851851851852	15895_Par_15pcw	15
0.195277777777778	13103_Par_19pcw	19
0.0473492063492063	15665_fCP_9pcw	9
0.0922444444444444	15665_fCP_9pcw	9
0.0194118357487923	15853_hCP_13pcw	13
0.105111111111111	15853_hCP_13pcw	13
0.00784126984126984	15895_fCP_15pcw	15
0.00956049382716049	15982_fCP_12pcw	12
0	15982_fCP_12pcw	12
0	17708_fCP_CS23	8
0.0165823754789272	17708_hCP_CS23	8
0.000771241830065357	17724_fCP_CS21	7
0.0240469011725293	15983_fCP_20pcw	20
0.109720909886264	15983_fCP_20pcw	20
0.101857365792759	15983_hCP_20pcw	20
0.0273258377425044	15983_hCP_20pcw	20
0.0470555555555556	15984_fCP_20pcw	20
0.0326037037037037	15984_fCP_20pcw	20
0.0129471413160734	FR210_fCP_23pcw	23
0.145666666666667	FR210_fCP_23pcw	23
0.314366111111111	adult-control-mixed	postnatal
0.0825050505050505	adult-control-mixed	postnatal
0.0118531183393569	FR210_LM_23pcw	23
0.0485258019525802	FR210_LM_23pcw	23
0.17762962962963	FR210_Par_23pcw	23
0.199758169934641	FR231_LM	postnatal
0.104555555555556	FR231_LM	postnatal
0.110092592592593	FR472_LM	postnatal
0.00518518518518519	FR472_LM	postnatal
0	FR496_LM	postnatal
0.193674603174603	FR496_LM	postnatal
0.190628205128205	FR808_LM	postnatal
0.0379958847736626	FR808_LM	postnatal
0.115777777777778	FR322_LM	postnatal
0.123213675213675	FR549_LM	postnatal
0	FR549_LM	postnatal
0	ct_15_12_CP	postnatal
0.0993968253968254	ct_15_17_CP	postnatal
0.0130044444444444	ct_15_17_CP	postnatal
0.05375	ct_16_18_CP	postnatal
0.10884126984127	ct_16_23_CP	postnatal
0.044965811965812	ct_16_23_CP	postnatal
0.0684619883040936	ct_16_24_CP	postnatal
0.192888888888889	ct_16_24_CP	postnatal
0.0354415204678363	ct_16_25_CP	postnatal
0.0352698412698413	ct_16_25_CP	postnatal

## Sheet: ED Figure 6 g-i - Extended Data
Extended Data Figure 6 panels g-i
	UMAP_1	UMAP_2	Cluster	Celltype	Timepoint	Compartment
AAACCCAAGGCTCAAG-1	-0.586849075151121	-10.4280964542773	8	Class. Mono	postnatal	CP
AAACCCATCGTTAGTG-1	0.522346038030947	-8.34671179546387	6	Class. Mono	postnatal	CP
AAAGAACCAACGGTAG-1	4.75402786176142	3.86604388462036	1	Kolmer cells	postnatal	CP
AAAGAACGTCAGCGTC-1	7.70191385190424	1.4104723523709	9	Kolmer cells	postnatal	CP
AAAGGGCAGCTCGGCT-1	-1.42746249992911	-10.1966988254932	8	Class. Mono	postnatal	CP
AAAGTGAAGATAGTCA-1	6.99190999906	2.7112193893048	9	Kolmer cells	postnatal	CP
AACAAAGTCCGTCACT-1	-14.5859374817139	0.255589921340631	4	T cells	postnatal	CP
AACAACCAGAGTATAC-1	0.432032603430117	-8.35488478435547	6	Class. Mono	postnatal	CP
AACAAGAGTAGTCGTT-1	0.482658166097963	-9.62847868694337	8	Class. Mono	postnatal	CP
AACAAGATCCTCTCTT-1	-0.926786404443418	-8.85176150096924	8	Class. Mono	postnatal	CP
AACACACAGGTTGTTC-1	-1.38121090490881	-10.2960163761523	8	Class. Mono	postnatal	CP
AACACACCAACACGAG-1	7.3205757323974	1.26270611988036	9	Kolmer cells	postnatal	CP
AACAGGGCAGAAACCG-1	-1.89151882786814	-4.83501974834473	10	Class. Mono	postnatal	CP
AACAGGGCAGGTGACA-1	0.57941581647333	-9.18094126476319	6	Class. Mono	postnatal	CP
AACGGGATCGACGCGT-1	-0.0157135542160625	-9.94930521739991	8	Class. Mono	postnatal	CP
AAGAACAGTAGCGATG-1	4.30213167111811	3.8528950999829	1	Kolmer cells	postnatal	CP
AAGACAACAACGCATT-1	7.07719137113031	1.5355511497113	9	Kolmer cells	postnatal	CP
AAGATAGGTCCAGGTC-1	-0.95840088684622	-9.17034975780518	8	Class. Mono	postnatal	CP
AAGCATCAGTCATCCA-1	-1.23217819292608	-4.11932698978455	10	Class. Mono	postnatal	CP
AAGCCATAGAACCCGA-1	-16.8067521866089	0.796975810393975	13	T cells	postnatal	CP
AAGCGTTAGATGGGCT-1	5.26159622113642	3.27490981327026	1	Kolmer cells	postnatal	CP
AAGTCGTTCCTGGTCT-1	0.295784253286684	-9.234606425896	8	Class. Mono	postnatal	CP
AAGTTCGCAGCTATTG-1	1.81248285214838	-3.13495914234193	2	cDC2 & moMF	postnatal	CP
AATGAAGTCAGCTGTA-1	0.760826129125918	-9.14913050426514	6	Class. Mono	postnatal	CP
AATGACCGTAACACGG-1	-16.1538839157349	0.890428621635125	13	T cells	postnatal	CP
AATGACCGTTCGAAGG-1	0.502218264746035	-8.6298290897754	6	Class. Mono	postnatal	CP
AATGCCAAGCCAAGTG-1	7.23905660550531	1.78546841846435	9	Kolmer cells	postnatal	CP
ACAAAGACAAGTAGTA-1	0.436982411550844	-9.54084078563721	8	Class. Mono	postnatal	CP
ACAAGCTTCATTCGTT-1	0.45528604428705	-8.2895552326587	6	Class. Mono	postnatal	CP
ACACGCGGTCCACATA-1	0.943682927297915	-7.4497000385669	6	Class. Mono	postnatal	CP
ACACTGATCATAGCAC-1	0.206864732908571	-9.65266863597901	8	Class. Mono	postnatal	CP
ACAGAAAAGGCGTCCT-1	-1.35754231770102	-10.4095961262134	8	Class. Mono	postnatal	CP
ACAGAAAGTACGGGAT-1	-1.06843571026388	-9.43174711956055	8	Class. Mono	postnatal	CP
ACAGGGATCCAAGCAT-1	-0.151762824845945	-10.2894436527637	8	Class. Mono	postnatal	CP
ACATCGAGTAACGCGA-1	-1.05505250055853	-10.4526011158374	8	Class. Mono	postnatal	CP
ACATCGAGTATCGGTT-1	1.79647638242182	-1.23194680704148	2	cDC2 & moMF	postnatal	CP
ACATGCAAGGTTATAG-1	1.25884653966364	-1.88704792751343	2	cDC2 & moMF	postnatal	CP
ACCATTTCATAGCTGT-1	0.591836709188784	-8.45729605449708	6	Class. Mono	postnatal	CP
ACCATTTTCGGTGAAG-1	-0.0896299894577617	-9.90831915630372	8	Class. Mono	postnatal	CP
ACCATTTTCTCTCTAA-1	5.96260406415399	-0.421339984669997	7	CAMs	postnatal	CP
ACCCTCACAGGTAGTG-1	7.38203145902094	0.052679945096658	7	CAMs	postnatal	CP
ACCTACCCACAACGCC-1	4.80391981046137	0.738233644828485	0	Kolmer cells	postnatal	CP
ACCTGTCTCTCTCAAT-1	0.116878885435427	-9.09849612010987	8	Class. Mono	postnatal	CP
ACGGAAGCAATCACGT-1	5.45469858090814	4.05036671863525	1	Kolmer cells	postnatal	CP
ACGGGTCGTCTGCATA-1	-1.15970794518057	-10.6028467823413	8	Class. Mono	postnatal	CP
ACGGGTCTCGTTCTCG-1	-0.375684839082395	-8.76245371593506	6	Class. Mono	postnatal	CP
ACGGTCGAGGTTTGAA-1	-1.28134111721579	12.1290286372754	5	B cells	postnatal	CP
ACGGTTAGTGGCGTAA-1	-11.164882641626	3.55872710453002	3	NK	postnatal	CP
ACGTAACAGGATTTAG-1	-14.5097503479249	0.208042491540597	4	T cells	postnatal	CP
ACGTAACGTCGGATTT-1	-1.12080590088431	11.9248107265088	5	B cells	postnatal	CP
ACGTCCTAGTGGGAAA-1	4.99708797376093	0.183661241397546	0	Kolmer cells	postnatal	CP
ACTACGACACTTGGCG-1	1.59462596814569	-2.07688693298371	2	cDC2 & moMF	postnatal	CP
ACTATGGCACTACCCT-1	0.973227280783022	-7.62324492229493	6	Class. Mono	postnatal	CP
ACTATTCAGCGACTTT-1	-16.9199466522462	0.730454761848138	13	T cells	postnatal	CP
ACTATTCTCTTGGCTC-1	-1.36236007173124	12.4267466853711	5	B cells	postnatal	CP
ACTCCCAGTAGTCTTG-1	6.39824392239984	2.67385013805358	1	Kolmer cells	postnatal	CP
ACTTCCGTCCGGCAGT-1	6.0315041724914	-0.22649558602245	7	CAMs	postnatal	CP
ACTTCGCAGAAGTCTA-1	0.929200905966127	-8.29774348033936	6	Class. Mono	postnatal	CP
ACTTCGCTCAAGTCTG-1	-0.968654554677641	-9.89611975444825	8	Class. Mono	postnatal	CP
ACTTTGTGTTGCTGAT-1	5.61484195630487	0.375627477035211	0	Kolmer cells	postnatal	CP
AGAAATGAGACCTTTG-1	-10.6789245422608	3.43730719791381	3	NK	postnatal	CP
AGAAGCGAGATTGAGT-1	0.823800820516909	-8.40134588970215	6	Class. Mono	postnatal	CP
AGAAGTAAGCTTCGTA-1	1.34115960042414	-8.06470124019654	6	Class. Mono	postnatal	CP
AGACACTTCCCTTGTG-1	-10.6701774414307	3.33354862438171	3	NK	postnatal	CP
AGAGAGCTCGACCCAG-1	0.419695157217348	-9.8682791401294	8	Class. Mono	postnatal	CP
AGATCCAAGAGGGTAA-1	-0.917831164193785	-10.4469715763477	8	Class. Mono	postnatal	CP
AGATGCTCACTCCTGT-1	2.1777489368194	-1.69599787487061	2	cDC2 & moMF	postnatal	CP
AGCGCCAAGCAACAAT-1	-0.412972551179563	-8.64524714244874	6	Class. Mono	postnatal	CP
AGCGCTGGTGACAGCA-1	7.32774736325678	1.91498406635253	9	Kolmer cells	postnatal	CP
AGGAAATCAAGTGCTT-1	2.95690013806757	-1.25792572988541	2	cDC2 & moMF	postnatal	CP
AGGCTGCCATAGAGGC-1	0.435926932501162	-8.19077507747681	6	Class. Mono	postnatal	CP
AGGGCCTCAGAACGCA-1	-13.6578788574463	0.743398148879693	4	T cells	postnatal	CP
AGGGCTCGTCACGTGC-1	-14.1062297638184	2.08172925220458	4	T cells	postnatal	CP
AGGGCTCGTCTTGAGT-1	7.08802892606195	1.71542855010955	9	Kolmer cells	postnatal	CP
AGGGTCCGTGGAAATT-1	1.50527932088312	-1.80878321422608	2	cDC2 & moMF	postnatal	CP
AGGTTACTCCGTGTAA-1	1.38592626492914	-1.80503265155823	2	cDC2 & moMF	postnatal	CP
AGGTTGTAGTAGACAT-1	-0.758747917009031	-10.0727926899341	8	Class. Mono	postnatal	CP
AGGTTGTCAACCGACC-1	2.31566383283075	-1.34574798835786	2	cDC2 & moMF	postnatal	CP
AGTACCACATGAAGCG-1	-0.17049930651251	-10.1461226154712	8	Class. Mono	postnatal	CP
AGTAGCTAGTCACGAG-1	-0.640014749360716	-9.60122553600342	8	Class. Mono	postnatal	CP
AGTAGCTCACATGAAA-1	1.17520787160333	-8.16120926631959	6	Class. Mono	postnatal	CP
AGTCAACGTCGTACTA-1	-13.801526051355	1.42700942264526	4	T cells	postnatal	CP
AGTGATCCAGAGCTAG-1	-1.45834941823546	-10.3022286106494	8	Class. Mono	postnatal	CP
AGTGTTGTCCATCTGC-1	7.02147581021723	-0.0712837387469547	7	CAMs	postnatal	CP
AGTTAGCCAACTCCCT-1	0.812255162405336	-6.72918764843018	10	Class. Mono	postnatal	CP
AGTTCCCCAGACCAGA-1	6.76231672208246	1.05121417747466	9	Kolmer cells	postnatal	CP
AGTTCCCGTCCTCATC-1	-0.605013352227842	-10.0324522663501	8	Class. Mono	postnatal	CP
AGTTCCCTCGCCAGAC-1	-0.755290728402769	-9.04972330822022	8	Class. Mono	postnatal	CP
ATACCTTAGCGACTAG-1	0.192748803304995	-9.57966868175538	8	Class. Mono	postnatal	CP
ATACCTTTCGAACGCC-1	-1.41426796872679	-9.06972090496094	8	Class. Mono	postnatal	CP
ATAGAGAAGCGCCTTG-1	0.812508839773501	-8.95034472240479	6	Class. Mono	postnatal	CP
ATAGAGAAGGCTATCT-1	-10.6994495208985	3.75905879245727	3	NK	postnatal	CP
ATAGAGACAGTAGAAT-1	0.27935888211664	-9.80054919017823	8	Class. Mono	postnatal	CP
ATAGGCTGTCGGCACT-1	0.70111705701288	-8.19316355480225	6	Class. Mono	postnatal	CP
ATATCCTAGAATACAC-1	-0.143985849214231	-7.85834900630982	6	Class. Mono	postnatal	CP
ATATCCTTCGTTCATT-1	2.74929382245478	-2.77124444736512	11	Kolmer cells	postnatal	CP
ATCACAGAGACTCATC-1	-1.44863001663748	12.516442615852	5	B cells	postnatal	CP
ATCACAGCACTCCACT-1	-0.788486224008238	-9.94115797771485	8	Class. Mono	postnatal	CP
ATCATTCCAACGGTAG-1	-0.647461634469664	-10.1078735996631	8	Class. Mono	postnatal	CP
ATCATTCGTAGGCTCC-1	-1.33918527920309	-10.2808081318286	8	Class. Mono	postnatal	CP
ATCATTCGTCACCGCA-1	0.202859300779665	-8.59590403331788	6	Class. Mono	postnatal	CP
ATCATTCGTCATAACC-1	-1.38232586939398	13.0522750209424	5	B cells	postnatal	CP
ATCCACCCATCATGAC-1	-13.0686406906373	1.33297451244323	3	NK	postnatal	CP
ATCGCCTAGTCACTCA-1	6.76587869565424	1.43224557147949	9	Kolmer cells	postnatal	CP
ATCGGATCAAGTCCAT-1	-1.10059217770163	-9.00277487529786	8	Class. Mono	postnatal	CP
ATCGTAGCATTGCAAC-1	4.1548943702453	-0.212608094945266	0	Kolmer cells	postnatal	CP
ATCGTGATCGGTAACT-1	6.78944017331537	-0.0637997944501179	7	CAMs	postnatal	CP
ATCTCTATCAGATGCT-1	-13.3862170990235	1.31035729156463	4	T cells	postnatal	CP
ATCTTCACAACGTTAC-1	0.12756719033655	-8.64800993694337	6	Class. Mono	postnatal	CP
ATCTTCATCTCCATAT-1	-0.133760433984434	-8.02083222164185	6	Class. Mono	postnatal	CP
ATGAAAGGTTCAACGT-1	1.84002186696466	-2.06175498260529	2	cDC2 & moMF	postnatal	CP
ATGAAAGTCTCGGTCT-1	-16.7614373977906	1.84045036540954	13	T cells	postnatal	CP
ATGACCACAGGATCTT-1	3.68939401547846	-0.287949044409855	0	Kolmer cells	postnatal	CP
ATGATCGCAAGCTGTT-1	-16.195195179773	0.821139533385919	13	T cells	postnatal	CP
ATGCCTCAGCATACTC-1	1.87468435208734	-1.27351753009827	2	cDC2 & moMF	postnatal	CP
ATGGGAGGTTTGTTCT-1	5.28361083905634	4.02552016483276	1	Kolmer cells	postnatal	CP
ATGGGTTCAGGCTCTG-1	1.60560824315485	-2.4990438629535	2	cDC2 & moMF	postnatal	CP
ATGGTTGCAGTACTAC-1	-1.47300295193258	12.4849437068555	5	B cells	postnatal	CP
ATGTCTTAGTTGCATC-1	0.208919185804689	-8.23275200618775	6	Class. Mono	postnatal	CP
ATTCACTGTATGACAA-1	7.63361265103754	1.46025844322173	9	Kolmer cells	postnatal	CP
ATTCAGGAGGCGTCCT-1	-0.712203603578245	-10.6402689625171	8	Class. Mono	postnatal	CP
ATTCAGGGTCGCATGC-1	-10.9139652069337	3.95464404331176	3	NK	postnatal	CP
ATTCCTACAAGGCTTT-1	6.21034433286127	-0.017692129745795	7	CAMs	postnatal	CP
ATTCCTAGTGCATTTG-1	-12.0555696304566	1.15387447582214	3	NK	postnatal	CP
ATTCGTTCACGACTAT-1	-13.0707778747803	1.17405911193816	4	T cells	postnatal	CP
ATTCTACGTTAGCGGA-1	1.95053078572687	-2.6797763515857	2	cDC2 & moMF	postnatal	CP
ATTCTTGTCGCTCTAC-1	0.36381556432184	-7.78815237773926	6	Class. Mono	postnatal	CP
ATTGGGTCAATTTCTC-1	-1.75513006967071	-5.57580057872803	10	Class. Mono	postnatal	CP
ATTTACCAGTCAGCGA-1	-0.138179283929502	-8.4962670017627	6	Class. Mono	postnatal	CP
ATTTACCTCGCCGATG-1	-0.0304516371018047	-9.5369745899585	8	Class. Mono	postnatal	CP
ATTTCACTCCTCTGCA-1	0.242405671285952	-9.01065222515137	6	Class. Mono	postnatal	CP
CAAAGAACACGACAGA-1	-10.629768353296	3.14713319049804	3	NK	postnatal	CP
CAAAGAATCAAAGCCT-1	-0.810883265329039	12.4968856166455	5	B cells	postnatal	CP
CAACAGTAGCCTAGGA-1	-0.204818230462706	-9.34647814525635	8	Class. Mono	postnatal	CP
CAACAGTCAACCAGAG-1	-0.674895506692564	-10.0841747929004	8	Class. Mono	postnatal	CP
CAACAGTCAGCTGTTA-1	7.54116346280512	1.23701246486633	7	CAMs	postnatal	CP
CAACCTCGTGTTCAGT-1	-1.391804647041	13.15562661396	5	B cells	postnatal	CP
CAACGGCAGCCTGTCG-1	1.68840314786371	-2.54509298099549	2	cDC2 & moMF	postnatal	CP
CAAGACTCAAAGGCAC-1	-15.1615524109131	0.94759078727691	4	T cells	postnatal	CP
CAAGAGGTCTAGTCAG-1	0.301391143011416	-9.83462111248047	8	Class. Mono	postnatal	CP
CAAGCTAAGTAGAATC-1	-0.36077259142462	-10.5127016712573	8	Class. Mono	postnatal	CP
CAATACGAGTCCCAGC-1	-1.42649985511366	-10.5342690159229	8	Class. Mono	postnatal	CP
CAATCGATCCAACTGA-1	1.23014118115839	-7.64326063884766	6	Class. Mono	postnatal	CP
CAATGACAGGCTAGCA-1	-0.431446057153379	-10.4275595356372	8	Class. Mono	postnatal	CP
CAATGACCATAGGTAA-1	7.05830575864252	-0.0148324777034061	7	CAMs	postnatal	CP
CAATTTCCAGAACGCA-1	1.04291798512873	-7.76499382747681	6	Class. Mono	postnatal	CP
CACAGGCGTCATACCA-1	3.76886178891596	0.630561251506494	0	Kolmer cells	postnatal	CP
CACCGTTAGCACTAAA-1	6.04469587247309	3.39913614498107	1	Kolmer cells	postnatal	CP
CACGAATAGACTTCAC-1	-13.0325879867798	1.5256679843518	3	NK	postnatal	CP
CACGAATGTTTATGCG-1	-0.506065588784849	-10.5741545368579	8	Class. Mono	postnatal	CP
CACGGGTGTCCATCTC-1	0.039753216909731	-8.54109732402833	6	Class. Mono	postnatal	CP
CACGTTCAGAATCTAG-1	-17.0631942566163	1.11204298244445	13	T cells	postnatal	CP
CACTTCGGTCTACACA-1	4.40546419064936	-3.06570021404297	11	Kolmer cells	postnatal	CP
CAGATCAGTAAGAACT-1	4.24379875104364	-0.661033879652335	0	Kolmer cells	postnatal	CP
CAGATCATCGTCGCTT-1	-10.7293491180665	3.42311366306274	3	NK	postnatal	CP
CAGATTGTCGCTAAAC-1	6.01241876523432	-0.407297011151625	7	CAMs	postnatal	CP
CAGCACGGTCATGGCC-1	1.36038734357294	-1.71411470665009	2	cDC2 & moMF	postnatal	CP
CAGCAGCAGGGAGGTG-1	-0.873872321439421	-9.47223822368653	8	Class. Mono	postnatal	CP
CAGCAGCCATTGGCAT-1	1.43358637731012	-1.92903963817628	2	cDC2 & moMF	postnatal	CP
CAGGCCACATTGAAAG-1	4.45418836514887	4.41953881488769	1	Kolmer cells	postnatal	CP
CAGTTAGTCATTCATC-1	-10.8601674850709	3.31240423427551	3	NK	postnatal	CP
CAGTTCCCATCTCAAG-1	0.301843423055971	-7.93038527263672	6	Class. Mono	postnatal	CP
CATAAGCAGTAGCTCT-1	2.32992603223261	-0.825829785003974	2	cDC2 & moMF	postnatal	CP
CATAGACCATCGGCCA-1	-0.567489009690916	-10.4922262836841	8	Class. Mono	postnatal	CP
CATCAAGAGCGAGTCA-1	-12.8381385620362	1.14626689659087	3	NK	postnatal	CP
CATCCACCAAGAGGTC-1	2.85763074796137	-1.39941922916444	2	cDC2 & moMF	postnatal	CP
CATCCCAAGCGGGTTA-1	-0.187965017152464	-9.90451399578126	8	Class. Mono	postnatal	CP
CATCGTCGTGATAGTA-1	6.34819509427484	3.37526090846984	1	Kolmer cells	postnatal	CP
CATGGTATCAAGCCGC-1	0.427464980291689	-7.61177365078004	6	Class. Mono	postnatal	CP
CATTCATCAGACCATT-1	0.554252404379213	-8.54150931133301	6	Class. Mono	postnatal	CP
CATTCCGTCCTCTCGA-1	0.071829575704897	-8.56029288066895	6	Class. Mono	postnatal	CP
CATTCTACACGCAGTC-1	-1.81214308959011	-5.48433224453004	10	Class. Mono	postnatal	CP
CATTGCCAGGATATGT-1	-15.3642558868653	1.54430528388946	4	T cells	postnatal	CP
CATTGCCAGGTCATCT-1	0.226909894155825	-7.84067932857545	6	Class. Mono	postnatal	CP
CATTGCCCAGCTGCCA-1	-14.4058160599	0.927481729850457	4	T cells	postnatal	CP
CATTGTTCATGTCAGT-1	1.82147051732477	-2.34857622875245	2	cDC2 & moMF	postnatal	CP
CATTTCACAAAGGTTA-1	0.136885661291445	-8.711901347771	6	Class. Mono	postnatal	CP
CCAATGAAGGTAAGAG-1	-0.426612001252806	-9.72573534740479	8	Class. Mono	postnatal	CP
CCAATGAGTCCTGTTC-1	-1.09791902859274	-9.42339197887452	8	Class. Mono	postnatal	CP
CCAATGATCTACCAGA-1	-0.868005138230955	-9.30019919170411	8	Class. Mono	postnatal	CP
CCAATGATCTCGGTCT-1	-0.197779041124021	-8.45205179943116	6	Class. Mono	postnatal	CP
CCAATTTAGGCATGGT-1	4.89487411420282	4.16341336475341	1	Kolmer cells	postnatal	CP
CCACACTTCTTCACAT-1	5.8783698264831	3.72486956821411	1	Kolmer cells	postnatal	CP
CCACTTGGTGTGCCTG-1	-0.489976507020628	-9.96200434459717	8	Class. Mono	postnatal	CP
CCACTTGTCTAGACAC-1	-13.2098884399659	2.24142344699828	4	T cells	postnatal	CP
CCATAAGCAAGTATAG-1	3.98848583142694	0.672601599559472	0	Kolmer cells	postnatal	CP
CCATAAGTCGTGTGGC-1	-1.6531472768313	-4.93113009227784	10	Class. Mono	postnatal	CP
CCCAACTAGGTGCTAG-1	0.553302544760073	-9.54449240459473	8	Class. Mono	postnatal	CP
CCCATTGGTAGTGTGG-1	3.02327730100092	-0.478502716555907	2	cDC2 & moMF	postnatal	CP
CCCTCAATCGGCATAT-1	0.031717795538271	-10.1223332096484	8	Class. Mono	postnatal	CP
CCCTCTCCAACTAGAA-1	7.04931356351312	0.911887009010003	9	Kolmer cells	postnatal	CP
CCCTCTCTCCGTGGCA-1	2.59820844571527	-2.34269897235902	2	cDC2 & moMF	postnatal	CP
CCCTTAGAGGCTTTCA-1	0.493049163030947	-8.02591959728272	6	Class. Mono	postnatal	CP
CCCTTAGTCTTAATCC-1	-13.0417957123047	1.17898329006164	3	NK	postnatal	CP
CCGAACGCACAAGTGG-1	4.87394906918939	2.58881433711974	1	Kolmer cells	postnatal	CP
CCGATCTGTATGTCTG-1	-1.10047016699377	-10.5504814793018	8	Class. Mono	postnatal	CP
CCGATCTGTCCTGAAT-1	5.1305031959289	2.22220786319702	0	Kolmer cells	postnatal	CP
CCGATGGCACAAGCCC-1	6.47297670285639	-0.1705951203254	7	CAMs	postnatal	CP
CCGATGGTCAATGCAC-1	-1.20871041376654	-9.33467165721924	8	Class. Mono	postnatal	CP
CCGCAAGCAGAGATGC-1	-0.735840898347532	-4.59234635128052	10	Class. Mono	postnatal	CP
CCGGACATCTAGCCAA-1	-1.14838038046423	11.8762486766431	5	B cells	postnatal	CP
CCGGACATCTCGGTAA-1	6.57312585751947	0.0720365236851437	0	Kolmer cells	postnatal	CP
CCGGGTAGTAGCTTTG-1	1.73800851743158	-1.40670577777894	2	cDC2 & moMF	postnatal	CP
CCGGGTATCATTGCGA-1	6.75731183926996	0.0558999966236813	7	CAMs	postnatal	CP
CCGGTAGCACCCTCTA-1	4.59447004239496	4.11705716358154	1	Kolmer cells	postnatal	CP
CCGGTAGTCAAACGAA-1	-1.33298234303061	-9.04292551769288	8	Class. Mono	postnatal	CP
CCTACGTGTGACTGTT-1	0.712151784109438	-8.27808443798096	6	Class. Mono	postnatal	CP
CCTACGTTCACGAGGA-1	-0.129647951913511	-10.0118443180469	8	Class. Mono	postnatal	CP
CCTATCGAGGTGCTAG-1	-17.0847368057496	0.917066056594537	13	T cells	postnatal	CP
CCTCACACAAACACCT-1	0.487882155584658	-8.17857281459839	6	Class. Mono	postnatal	CP
CCTCCAAGTAGTTAGA-1	-0.917794507337248	-10.1832205463794	8	Class. Mono	postnatal	CP
CCTCCTCAGTCACAGG-1	1.76575090329584	-2.07296816600831	2	cDC2 & moMF	postnatal	CP
CCTCTAGCATGACAAA-1	-1.58221323449675	-10.0184818912891	8	Class. Mono	postnatal	CP
CCTTCAGAGGGAGTTC-1	0.127627867864931	-9.81863562358887	8	Class. Mono	postnatal	CP
CCTTGTGCACCCTCTA-1	7.42150785367426	0.120471585855172	7	CAMs	postnatal	CP
CCTTGTGGTGCAAGAC-1	-10.6405610855347	3.23108061061828	3	NK	postnatal	CP
CCTTGTGTCTAGTCAG-1	-14.7765226181275	0.199009854659723	4	T cells	postnatal	CP
CGAATTGGTCCGATCG-1	-0.0414905365234965	-8.82553736461671	6	Class. Mono	postnatal	CP
CGACAGCAGTAGACCG-1	-0.786634903741514	-10.4821736027148	8	Class. Mono	postnatal	CP
CGACAGCGTGTCGATT-1	-0.0945303257233256	-10.0232216526416	8	Class. Mono	postnatal	CP
CGAGAAGCACTTCAAG-1	0.462354201483095	-9.81198755992921	8	Class. Mono	postnatal	CP
CGAGGCTCACTAGGCC-1	0.375790614294375	-9.53521982921631	8	Class. Mono	postnatal	CP
CGATGCGAGCCTGTGC-1	-1.72972646762196	-5.05950752986939	10	Class. Mono	postnatal	CP
CGATGGCTCTCTGACC-1	0.833347100424135	-7.51368157161744	6	Class. Mono	postnatal	CP
CGCAGGTGTACGATTC-1	-1.68704318661753	-5.0434614826587	10	Class. Mono	postnatal	CP
CGGACACCATGGAATA-1	0.0909450237029439	-10.1502854038623	8	Class. Mono	postnatal	CP
CGGAGAAAGCGCTGAA-1	-1.24000177939001	11.9332135509106	5	B cells	postnatal	CP
CGGCAGTCAAGGCAAC-1	4.68881942670282	3.15203746067016	1	Kolmer cells	postnatal	CP
CGGCAGTTCACTGCTC-1	1.92342926900324	-2.01496986640961	2	cDC2 & moMF	postnatal	CP
CGGGACTAGCACTCGC-1	-16.8514489944703	0.795318086013482	13	T cells	postnatal	CP
CGGGACTTCACTTATC-1	1.66594268720087	-2.7891456295398	2	cDC2 & moMF	postnatal	CP
CGGGCATTCGGACTTA-1	-13.1409501846558	2.13907678829162	4	T cells	postnatal	CP
CGGGTCATCACCGCTT-1	0.865050095724428	-8.88075606121094	6	Class. Mono	postnatal	CP
CGGGTGTCAACGCATT-1	7.64000322263178	1.42902608619659	9	Kolmer cells	postnatal	CP
CGGGTGTGTCAAAGTA-1	-1.00929741222922	-9.49764220012696	8	Class. Mono	postnatal	CP
CGTAAGTTCTAAGCCA-1	4.86085082929071	3.63694675670593	1	Kolmer cells	postnatal	CP
CGTAGTACACTACAGT-1	-16.0753907974488	0.720604379043267	13	T cells	postnatal	CP
CGTGAATAGTCTGGAG-1	1.56321741979059	-1.90172104133637	2	cDC2 & moMF	postnatal	CP
CGTGCTTTCAAACTGC-1	1.45728232304987	-2.14703087104829	2	cDC2 & moMF	postnatal	CP
CGTTAGACAGTCTGGC-1	6.00337793271478	-0.495421614184691	7	CAMs	postnatal	CP
CTAAGTGTCTCTAAGG-1	-0.212483030152952	-9.94090906871827	8	Class. Mono	postnatal	CP
CTACAGACAAATGCTC-1	7.00262071530756	2.45381434665649	9	Kolmer cells	postnatal	CP
CTACAGACACTCCCTA-1	0.484491604971254	-8.18685690654786	6	Class. Mono	postnatal	CP
CTACATTTCGAGGCAA-1	0.33741666715082	-7.63828007473023	6	Class. Mono	postnatal	CP
CTACCTGGTCGAGTGA-1	-0.579403620553648	-10.2735878635791	8	Class. Mono	postnatal	CP
CTACGGGTCATCGCTC-1	-1.60573009808127	-6.1369673420337	6	Class. Mono	postnatal	CP
CTACTATCATGGAATA-1	-1.37121335823599	-10.475084941521	8	Class. Mono	postnatal	CP
CTAGGTAAGATTCGCT-1	2.62886621396478	-5.42917315258057	15	Non-Class. Mono	postnatal	CP
CTATAGGCATTGCTTT-1	5.6969561759704	-0.490181516542746	7	CAMs	postnatal	CP
CTATAGGGTAAGATTG-1	-1.27437863905493	-10.4832884479907	8	Class. Mono	postnatal	CP
CTATCCGCACACTGGC-1	1.53030111234125	-1.71635119213135	2	cDC2 & moMF	postnatal	CP
CTCAACCTCCCTTTGG-1	-1.22189961035315	-8.86774126781495	8	Class. Mono	postnatal	CP
CTCAATTCACCACATA-1	7.50116636197504	1.03012772308318	7	CAMs	postnatal	CP
CTCACTGTCCTCTGCA-1	0.0286845151656514	-8.71514288677247	6	Class. Mono	postnatal	CP
CTCAGTCCAGCTGCCA-1	3.5748744193786	-0.792052011623694	2	cDC2 & moMF	postnatal	CP
CTCATTATCTCGCGTT-1	4.78398706357416	-0.272317314207269	0	Kolmer cells	postnatal	CP
CTCCTCCTCAGAGCAG-1	1.30731822888788	-1.64997128738434	2	cDC2 & moMF	postnatal	CP
CTCCTTTTCCATCTGC-1	-1.3665092106587	12.6603053401562	5	B cells	postnatal	CP
CTCGAGGGTGTCGCTG-1	-11.2014322098023	4.11623461948364	3	NK	postnatal	CP
CTCTCGAGTGATACCT-1	-0.0667512233978862	-8.93992010845215	6	Class. Mono	postnatal	CP
CTCTGGTGTATTCCTT-1	-0.219391446900999	-10.1520840336231	8	Class. Mono	postnatal	CP
CTGAATGAGCTCTGTA-1	3.79545452039179	-0.255721738248779	0	Kolmer cells	postnatal	CP
CTGAGCGAGTTAACAG-1	0.743489045309389	-8.64043871654542	6	Class. Mono	postnatal	CP
CTGAGGCGTCTGATAC-1	5.16573478619989	3.23780472980468	1	Kolmer cells	postnatal	CP
CTGCAGGCACCGGCTA-1	4.432095545935	-0.563053827419593	0	Kolmer cells	postnatal	CP
CTGCATCGTTCGTGCG-1	4.563518542456	0.24946006046264	0	Kolmer cells	postnatal	CP
CTGCCTACAGTCGGAA-1	4.7503853027099	3.6877978633496	1	Kolmer cells	postnatal	CP
CTGCGAGGTTTACACG-1	-13.0781850631959	1.13964589343993	3	NK	postnatal	CP
CTGCTCACATCGATAC-1	1.52598025243219	-1.7066580463794	2	cDC2 & moMF	postnatal	CP
CTGTATTGTGAGCTCC-1	-0.707752447915708	-8.52976385845215	6	Class. Mono	postnatal	CP
CTGTGAAAGTAGGTTA-1	-0.151058655572569	-9.26688639415772	8	Class. Mono	postnatal	CP
CTGTGGGGTGACCGAA-1	-1.60278871316973	-4.57973257793458	10	Class. Mono	postnatal	CP
CTTCCTTAGAACCCGA-1	-1.06827042658392	-8.83319918407471	8	Class. Mono	postnatal	CP
CTTCGGTCAATCACGT-1	-1.66599502821032	-5.08953253520997	10	Class. Mono	postnatal	CP
CTTCGGTCAGTATACC-1	0.406357306646669	-8.67157236827881	6	Class. Mono	postnatal	CP
CTTGATTTCATCACAG-1	-11.0484933670289	4.05117400394409	3	NK	postnatal	CP
CTTTCAACATGCGGTC-1	-0.415056448770201	-8.35765139354737	6	Class. Mono	postnatal	CP
CTTTCAAGTGTCGATT-1	6.78821851651605	0.350091416701959	9	Kolmer cells	postnatal	CP
CTTTCAATCGCGGTAC-1	-11.1646308716065	4.04755337940185	3	NK	postnatal	CP
GAAACCTAGCAGATAT-1	1.10557557980951	-7.78564707531006	6	Class. Mono	postnatal	CP
GAAACCTGTCACTCGG-1	-0.11045942862097	-8.92323939098389	8	Class. Mono	postnatal	CP
GAAACCTGTCTTACAG-1	-13.3038883026368	0.710685033664392	4	T cells	postnatal	CP
GAAATGAAGTTCCTGA-1	-16.0230512436158	0.957434136733697	13	T cells	postnatal	CP
GAAATGATCTTCGCTG-1	7.6812353317016	1.20862718330352	9	Kolmer cells	postnatal	CP
GAACGTTTCCGTGACG-1	-1.11650429327551	12.0079978297803	5	B cells	postnatal	CP
GAACTGTAGTCTTCCC-1	-0.233735185456907	-10.3158127476123	8	Class. Mono	postnatal	CP
GAACTGTCACAGCTTA-1	7.43558504025873	0.451833565101312	7	CAMs	postnatal	CP
GAACTGTGTAGTTCCA-1	2.23931314389643	-1.50718061222108	2	cDC2 & moMF	postnatal	CP
GAAGGGTAGTTGTCAC-1	-1.01017383892599	-10.2437006641773	8	Class. Mono	postnatal	CP
GAAGTAACATAACCCA-1	4.40374566953119	1.29014881359069	0	Kolmer cells	postnatal	CP
GAAGTAAGTGTTCGTA-1	3.61955024640497	-0.18044711245568	0	Kolmer cells	postnatal	CP
GAATCACAGAGATTCA-1	-16.0702714737183	1.5837996791455	4	T cells	postnatal	CP
GAATCGTAGAGGGCGA-1	5.43545724790033	2.6643091033551	1	Kolmer cells	postnatal	CP
GACACGCAGCAAATCA-1	-0.260861020875608	-10.046132724419	8	Class. Mono	postnatal	CP
GACCCAGCATGATGCT-1	-1.15013216097418	-10.3464104343799	8	Class. Mono	postnatal	CP
GACCCTTCAGAAATTG-1	7.82955552976068	0.109649289712594	7	CAMs	postnatal	CP
GACCGTGGTAAGCAAT-1	-1.3183071430451	-4.86836306346924	10	Class. Mono	postnatal	CP
GACGCTGAGGTCGACA-1	-16.6732921417481	0.680519957408593	13	T cells	postnatal	CP
GACGCTGGTATGACAA-1	-0.94387052614752	-10.0134970356372	8	Class. Mono	postnatal	CP
GACGTTAAGTGCACCC-1	-13.6231832321412	0.592804629668878	4	T cells	postnatal	CP
GACTCTCGTCGTCAGC-1	-10.7940845306641	3.90384896503417	3	NK	postnatal	CP
GACTTCCGTGAACTAA-1	-0.920175414872801	-10.6252619434741	8	Class. Mono	postnatal	CP
GAGACCCGTAGAATGT-1	-1.81293729167942	-5.34316889537842	10	Class. Mono	postnatal	CP
GAGACTTCATTCCTCG-1	3.38182165067133	-0.372864391341521	0	Kolmer cells	postnatal	CP
GAGACTTTCAGAACCT-1	7.14498140256342	2.25039442287414	9	Kolmer cells	postnatal	CP
GAGAGGTGTTTAGAGA-1	-14.8726119812256	1.34026499496429	4	T cells	postnatal	CP
GAGCCTGAGGTAAACT-1	1.70267822186884	-2.98549501194031	2	cDC2 & moMF	postnatal	CP
GAGCCTGCAAGACGGT-1	0.299341935324038	-9.63292948497803	8	Class. Mono	postnatal	CP
GAGGCAAAGGGCAACT-1	-0.243332010102903	-8.83848063243897	6	Class. Mono	postnatal	CP
GAGGCCTCATACCAGT-1	5.96893789212641	-0.475177239313437	7	CAMs	postnatal	CP
GAGGGTACAGCAGAAC-1	-0.874639135194456	13.2853310893628	5	B cells	postnatal	CP
GAGTGTTGTCTTGCTC-1	-0.467977505517637	-9.85503069652589	8	Class. Mono	postnatal	CP
GATAGAAAGAGTTGCG-1	1.3443110172027	-8.07899061931641	6	Class. Mono	postnatal	CP
GATCACAAGTCGGCAA-1	1.80808641354975	-1.36641518367798	2	cDC2 & moMF	postnatal	CP
GATCACATCTACCTTA-1	-12.6518430526978	1.37285669551818	3	NK	postnatal	CP
GATCAGTGTGGCCACT-1	-10.5377187546021	3.58172043071716	3	NK	postnatal	CP
GATCAGTTCTGGACCG-1	0.719480294393862	-7.39250962032349	6	Class. Mono	postnatal	CP
GATCATGCAGTAGTGG-1	4.59389211575922	1.43508454071014	0	Kolmer cells	postnatal	CP
GATCCCTCAGGAATCG-1	-0.124502402139341	-9.30485216869385	8	Class. Mono	postnatal	CP
GATGACTGTATACCTG-1	-10.5814380462891	3.39920361743896	3	NK	postnatal	CP
GATGAGGAGATACGAT-1	0.696118373083437	-8.87356726421387	6	Class. Mono	postnatal	CP
GATGAGGAGCTGGAGT-1	-1.00544570047919	11.7828152965161	5	B cells	postnatal	CP
GATGCTAGTCAACCTA-1	-1.35513500530783	-9.94806448711426	8	Class. Mono	postnatal	CP
GATTCGATCGAACACT-1	4.76689721982416	4.01237996326415	1	Kolmer cells	postnatal	CP
GATTTCTCATGTGCCG-1	-1.61447775025431	-4.49829069866212	10	Class. Mono	postnatal	CP
GCACATACATTGTGCA-1	7.4219808761352	1.98619683490722	9	Kolmer cells	postnatal	CP
GCACATATCTGGGTCG-1	7.40974428098139	-0.14187539710076	7	CAMs	postnatal	CP
GCACTAAAGCTGGCTC-1	7.4443493072265	1.41406698928802	9	Kolmer cells	postnatal	CP
GCAGCCACACCCTAAA-1	-10.7236070450074	3.18467601047485	3	NK	postnatal	CP
GCAGCCATCGTTCAGA-1	-14.6424026306397	0.126811821326898	4	T cells	postnatal	CP
GCAGCTGAGTAGTCCT-1	7.20196630399164	2.45155056224792	9	Kolmer cells	postnatal	CP
GCAGCTGCAGTAGTGG-1	0.137035149740542	-9.69420496715577	8	Class. Mono	postnatal	CP
GCAGGCTTCGGATACT-1	-1.81020178679887	-5.13336388362916	10	Class. Mono	postnatal	CP
GCAGTTAAGTAGAATC-1	1.53656317632135	-2.22200218929322	2	cDC2 & moMF	postnatal	CP
GCAGTTATCCCAAGTA-1	0.502300757574404	-8.14061180843384	6	Class. Mono	postnatal	CP
GCATCTCCACTTTAGG-1	0.0775424424880391	-8.2345859218982	6	Class. Mono	postnatal	CP
GCCAGGTCACCGAATT-1	6.4160289947265	1.02914818035095	9	Kolmer cells	postnatal	CP
GCCATTCAGCGAAACC-1	3.84877349774774	0.101051558122323	0	Kolmer cells	postnatal	CP
GCGAGAAAGATTGGGC-1	4.53555967252191	1.08080800281493	0	Kolmer cells	postnatal	CP
GCGATCGGTCCATCTC-1	-1.61284465749327	-5.06808583034547	10	Class. Mono	postnatal	CP
GCTACAAAGATCCTAC-1	-1.23461614210669	-9.91512076152833	8	Class. Mono	postnatal	CP
GCTACAAGTGAGTGAC-1	4.51716043393549	2.74757869945495	1	Kolmer cells	postnatal	CP
GCTACCTCAACCGCCA-1	-11.2298097427613	3.0174847434613	3	NK	postnatal	CP
GCTGGGTAGGTCCCGT-1	0.0846687738173848	-8.14347283138306	6	Class. Mono	postnatal	CP
GCTTTCGTCTCGGTCT-1	0.64558317105707	-8.02788702739747	6	Class. Mono	postnatal	CP
GGAATCTAGCACGATG-1	-11.1782073791749	2.35525949703185	3	NK	postnatal	CP
GGAATCTAGCCATGCC-1	7.56204416196283	1.14050658451049	9	Kolmer cells	postnatal	CP
GGAATGGAGCGAGGAG-1	3.02329255978998	-1.15552196992905	2	cDC2 & moMF	postnatal	CP
GGAATGGAGCTATCCA-1	6.71600725095209	0.0523041378113491	7	CAMs	postnatal	CP
GGAATGGCAATTAGGA-1	0.214634675192202	-8.37412039531739	6	Class. Mono	postnatal	CP
GGAATGGTCTGGGCCA-1	1.34099580686029	-1.49623362316163	2	cDC2 & moMF	postnatal	CP
GGAGGTACAAACTGCT-1	-1.28901786763731	-9.98114363445313	8	Class. Mono	postnatal	CP
GGATGTTGTGATTCTG-1	1.09565927426752	-8.61618105663331	6	Class. Mono	postnatal	CP
GGCACGTAGCATGCAG-1	-11.1860999878174	2.73128708110778	3	NK	postnatal	CP
GGCGTCAAGAGGGTCT-1	-1.56471003253523	-4.58736387981446	10	Class. Mono	postnatal	CP
GGCGTCATCAGTCCGG-1	0.648267287420595	-9.37985960735352	8	Class. Mono	postnatal	CP
GGGACAATCCGTTTCG-1	0.289068001913393	-8.34810415996583	6	Class. Mono	postnatal	CP
GGGACCTGTGAATATG-1	0.350574750112856	-7.89429585231812	6	Class. Mono	postnatal	CP
GGGAGTACAACGCATT-1	-0.156966071916258	-8.38625780834229	6	Class. Mono	postnatal	CP
GGGAGTACAACTAGAA-1	6.472622889685	1.56911988960235	9	Kolmer cells	postnatal	CP
GGGTAGATCGCTGACG-1	0.396137017416323	-8.91647879375489	6	Class. Mono	postnatal	CP
GGGTATTAGGGTTAAT-1	-1.42272172529761	-6.9302703548816	14	moMF	postnatal	CP
GGGTATTTCTTCTAAC-1	-0.0256472643143291	-8.46380106700928	6	Class. Mono	postnatal	CP
GGGTCACCATGCCGGT-1	-1.29797108132902	12.4178975413892	5	B cells	postnatal	CP
GGGTCACTCTCATGGA-1	0.460191029714907	-8.13363043560059	6	Class. Mono	postnatal	CP
GGGTTATAGCCGAACA-1	0.421472090887392	-7.71480147136719	6	Class. Mono	postnatal	CP
GGGTTATCAATGCTCA-1	7.64943410794672	1.21332796321838	7	CAMs	postnatal	CP
GGGTTATGTAAGCGGT-1	3.36250831525263	0.738002498016046	0	Kolmer cells	postnatal	CP
GGGTTTACAACGGCCT-1	4.74969388883051	1.66612930999725	0	Kolmer cells	postnatal	CP
GGTAGAGTCCAATCTT-1	-0.239777069879209	-8.20677773250611	6	Class. Mono	postnatal	CP
GGTGAAGAGGAGCAAA-1	6.8444433395141	-0.0745975185778873	7	CAMs	postnatal	CP
GGTGGCTAGGCTCCCA-1	6.27688409726557	0.360476214751886	9	Kolmer cells	postnatal	CP
GGTGGCTTCAGCTGAT-1	6.85943033139643	0.0555243979546292	7	CAMs	postnatal	CP
GGTGGCTTCCCAGGCA-1	0.299384373831118	-9.25686613811524	8	Class. Mono	postnatal	CP
GGTGTTAAGTAATACG-1	-1.68193473328415	-5.96705834163697	6	Class. Mono	postnatal	CP
GGTGTTAGTTCGTTCC-1	-0.782726507974302	-9.97446791423829	8	Class. Mono	postnatal	CP
GGTTAACCAAGGGCAT-1	-1.14652786810461	-4.75664488567383	10	Class. Mono	postnatal	CP
GGTTCTCTCGAGCTGC-1	0.705827016043032	-7.38457123531373	6	Class. Mono	postnatal	CP
GGTTGTAAGGAGTATT-1	1.51840259473261	-1.98709146274598	2	cDC2 & moMF	postnatal	CP
GTAAGTCCAATGTCTG-1	-16.2922410782105	0.907682139739679	13	T cells	postnatal	CP
GTACAACAGATCGGTG-1	7.18071557919916	1.18874617324798	9	Kolmer cells	postnatal	CP
GTAGAAAAGAAGCTGC-1	7.3195934478515	2.1978932212445	9	Kolmer cells	postnatal	CP
GTAGAAAAGTGTGTTC-1	-1.31968937475744	-10.3528191257861	8	Class. Mono	postnatal	CP
GTAGAGGTCTCGCAGG-1	1.43524720113214	-1.37188009513886	2	cDC2 & moMF	postnatal	CP
GTAGATCGTAACATAG-1	0.432619351553286	-9.40301386608155	8	Class. Mono	postnatal	CP
GTAGCTAAGCCTCAAT-1	7.1344995681518	1.6252408813092	9	Kolmer cells	postnatal	CP
GTAGCTAAGTTTGTCG-1	1.50362159650263	-1.87331811679871	2	cDC2 & moMF	postnatal	CP
GTAGCTAGTATCCCTC-1	-0.870857458902037	-9.47657458080323	8	Class. Mono	postnatal	CP
GTAGTACCAGCACAAG-1	0.167383569883669	-9.54439512981446	8	Class. Mono	postnatal	CP
GTATTGGAGGCTAAAT-1	-1.70831328291956	-4.64666144145997	10	Class. Mono	postnatal	CP
GTATTTCGTCGTTCAA-1	-14.3984327133423	0.231266815528558	4	T cells	postnatal	CP
GTCACGGTCACTACTT-1	-11.0752296264893	3.08058269725768	3	NK	postnatal	CP
GTCACTCGTCACATTG-1	-14.7870864685303	0.266887206897424	4	T cells	postnatal	CP
GTCATGAAGCCTCAGC-1	6.67805673520502	1.2160040925595	9	Kolmer cells	postnatal	CP
GTCATGACAAGTCCCG-1	-0.111784916711485	-10.0107981373218	8	Class. Mono	postnatal	CP
GTCATGATCTTAGGAC-1	0.00368680398401078	-10.3862768818286	8	Class. Mono	postnatal	CP
GTCATTTAGCTGTTAC-1	-1.29891036112372	-10.1644932438281	8	Class. Mono	postnatal	CP
GTCATTTCATAGCACT-1	6.13546230237421	-0.356020185783221	7	CAMs	postnatal	CP
GTCGAATGTTCGGCTG-1	5.43095065991815	-0.632759581938102	7	CAMs	postnatal	CP
GTCGCGAGTATCCCTC-1	-1.53187070448462	-6.13625923885377	10	Class. Mono	postnatal	CP
GTCGCGATCCGACATA-1	5.37193347852167	3.94489796863525	1	Kolmer cells	postnatal	CP
GTCGTAACATAAGATG-1	0.986311453985537	-8.60059515728028	6	Class. Mono	postnatal	CP
GTCGTAAGTGCGTGCT-1	0.155170697378481	-8.87242762340577	6	Class. Mono	postnatal	CP
GTCTACCGTAGGCTGA-1	1.47073127667841	-1.44988123668702	2	cDC2 & moMF	postnatal	CP
GTCTACCTCTACTCAT-1	0.90246416966852	-7.99404207958253	6	Class. Mono	postnatal	CP
GTCTGTCCAAATTGCC-1	0.977807301687563	-8.49237028850587	6	Class. Mono	postnatal	CP
GTCTGTCCATGAGATA-1	-16.9470443542725	0.718039829597162	13	T cells	postnatal	CP
GTCTTTAAGAAGAACG-1	-0.130148750138914	-8.91805998577149	6	Class. Mono	postnatal	CP
GTGAGGAAGTGAGGCT-1	1.20287229459223	-1.7717010189441	2	cDC2 & moMF	postnatal	CP
GTGAGTTGTGCGGATA-1	-13.3585376556641	2.26305373416869	4	T cells	postnatal	CP
GTGCACGGTATCGGTT-1	6.77254678647455	-0.027263503208472	7	CAMs	postnatal	CP
GTGCGTGAGCATCCTA-1	-1.24505982954565	13.0478938411328	5	B cells	postnatal	CP
GTGCTGGCACCAGCGT-1	-11.6399059112794	2.86048992382018	3	NK	postnatal	CP
GTGCTTCCATGCCATA-1	7.47796251218256	2.1828101466748	9	Kolmer cells	postnatal	CP
GTGGGAACAGGGCTTC-1	4.44627525250849	3.94030745731323	1	Kolmer cells	postnatal	CP
GTGGTTACATACCACA-1	2.56130077283319	-2.49963061107667	11	Kolmer cells	postnatal	CP
GTGTCCTAGATACATG-1	-0.130879860711729	-9.90682188762696	8	Class. Mono	postnatal	CP
GTGTGATCACTGATTG-1	4.87204362790521	4.33418353305786	1	Kolmer cells	postnatal	CP
GTGTGATGTACCGCGT-1	-0.884223144841825	-8.772523563042	8	Class. Mono	postnatal	CP
GTGTGGCAGCTTCTAG-1	0.368319529699648	-8.06358210338624	6	Class. Mono	postnatal	CP
GTGTGGCCACCGGAAA-1	-14.201470356775	1.9022401164624	4	T cells	postnatal	CP
GTGTTAGTCTACACAG-1	0.363625783132876	-8.51657549633057	6	Class. Mono	postnatal	CP
GTGTTCCCAAGCGAAC-1	-1.83877696130935	-5.20001236690552	10	Class. Mono	postnatal	CP
GTTAGACCATGTTTGG-1	-0.0526941831833476	-10.1026074100879	8	Class. Mono	postnatal	CP
GTTAGACGTGTCTTAG-1	0.555527705358828	-7.97181288494141	6	Class. Mono	postnatal	CP
GTTAGACTCCAAGAGG-1	-12.3453388031251	2.02555473552673	3	NK	postnatal	CP
GTTAGTGAGATGCTTC-1	-16.89600847323	1.82668860660522	13	T cells	postnatal	CP
GTTATGGAGATTGTGA-1	1.06587984006342	-7.3332506824878	6	Class. Mono	postnatal	CP
GTTATGGGTACCTGTA-1	-0.462993484330809	-9.81698195232422	8	Class. Mono	postnatal	CP
GTTCATTTCCATTTGT-1	-0.0935418422943706	-10.3903376270679	8	Class. Mono	postnatal	CP
GTTCCGTCAACTTGCA-1	0.00465025346216019	-8.3881651569751	6	Class. Mono	postnatal	CP
GTTCCGTGTGTACAGG-1	-0.768346410585081	-10.6408449818042	8	Class. Mono	postnatal	CP
GTTCGCTCACGAAGAC-1	0.336602706121767	-9.75105921520264	8	Class. Mono	postnatal	CP
GTTCTATAGATACGAT-1	0.781377572225893	-7.18326203121216	6	Class. Mono	postnatal	CP
GTTGCGGGTACCTTCC-1	-0.555800896478331	-10.4981218983081	8	Class. Mono	postnatal	CP
GTTGCGGGTACTGAGG-1	0.121244568037356	-10.2151066471484	8	Class. Mono	postnatal	CP
GTTGCTCCAACACTAC-1	1.06456591527399	-7.59202782405884	6	Class. Mono	postnatal	CP
GTTGTCCCACCCAATA-1	0.511479634451235	-8.4235941578296	6	Class. Mono	postnatal	CP
GTTTGGAAGGAACTAT-1	1.34084822575983	-1.88951019538911	2	cDC2 & moMF	postnatal	CP
GTTTGGAAGGAGGGTG-1	-14.566722851587	0.342371601924585	4	T cells	postnatal	CP
GTTTGGACAGAAGTTA-1	0.623996276068056	-8.4398237873462	6	Class. Mono	postnatal	CP
TAACTTCAGCTGTACT-1	1.26983382146295	-1.91936246646912	2	cDC2 & moMF	postnatal	CP
TAAGTCGCACTTCAAG-1	-14.4846668060547	1.0496428798291	4	T cells	postnatal	CP
TAATCTCCACACACGC-1	4.99248363416132	3.50409849391906	1	Kolmer cells	postnatal	CP
TACAGGTAGACCATGG-1	-1.04287980158392	11.8008969615552	5	B cells	postnatal	CP
TACAGGTTCCCAAGCG-1	0.282218236135805	-9.94077364696534	8	Class. Mono	postnatal	CP
TACCGGGGTCAGACTT-1	-16.2974281128174	0.73692138896911	13	T cells	postnatal	CP
TACGTCCCACAACGAG-1	-0.880846064878141	-10.314814250603	8	Class. Mono	postnatal	CP
TACTGCCAGAAGCGAA-1	-1.39127336103979	-4.87546698345215	10	Class. Mono	postnatal	CP
TACTGCCCACGACGTC-1	5.73819591443476	4.17255957828491	1	Kolmer cells	postnatal	CP
TACTTGTGTGCGGTAA-1	-1.5478806610829	-4.8930274654773	10	Class. Mono	postnatal	CP
TAGACCACACACCTTC-1	7.43604375760492	1.78636511074035	9	Kolmer cells	postnatal	CP
TAGATCGGTGTCGCTG-1	1.41532589833673	-1.87330476535828	2	cDC2 & moMF	postnatal	CP
TAGCACATCTTCGTGC-1	-0.854451936078703	-10.5863520313648	8	Class. Mono	postnatal	CP
TATACCTCAGCTTTGA-1	-10.9524202163941	4.01576789127319	3	NK	postnatal	CP
TATACCTTCCAAGCTA-1	0.818994063543642	-9.0961901356128	6	Class. Mono	postnatal	CP
TATACCTTCCACGTAA-1	7.17660905759271	1.71858533130615	0	Kolmer cells	postnatal	CP
TATATCCCAAGTATAG-1	-1.251194160772	-10.1297251392749	8	Class. Mono	postnatal	CP
TATCAGGAGTATTCCG-1	-10.5230150039918	3.10690363155334	3	NK	postnatal	CP
TATCTTGTCTTCTGGC-1	0.626981276678408	-9.37792174114258	8	Class. Mono	postnatal	CP
TATTCCATCGTTCTCG-1	2.1395249549621	-2.22595588459046	2	cDC2 & moMF	postnatal	CP
TATTGCTTCACTCACC-1	-0.49256859381262	-10.2636524845508	8	Class. Mono	postnatal	CP
TATTGGGTCCAAGGGA-1	-1.57291581888262	-5.73730103267701	10	Class. Mono	postnatal	CP
TCAAGACCAACAGAGC-1	1.21123530309137	-8.12765900386841	6	Class. Mono	postnatal	CP
TCAAGACCACCCTATC-1	1.60874654691156	-1.52040354503663	2	cDC2 & moMF	postnatal	CP
TCAAGACCATCTCAAG-1	-13.4250354583985	1.24834438072173	3	NK	postnatal	CP
TCACATTGTCACCGCA-1	-16.1760501678712	1.04849882827728	13	T cells	postnatal	CP
TCACGGGGTTGGTGTT-1	2.1285865489715	-2.35253540767701	2	cDC2 & moMF	postnatal	CP
TCACTATGTGGAAGTC-1	-1.29098041017119	-10.5325972248462	8	Class. Mono	postnatal	CP
TCAGGTAAGGCAGGGA-1	6.30516054074701	1.88205607639282	9	Kolmer cells	postnatal	CP
TCAGTGAAGGTCGTGA-1	-12.4485597427613	1.01857336269347	3	NK	postnatal	CP
TCATGCCCAGCGCTTG-1	1.85405709187921	-1.81181899799378	2	cDC2 & moMF	postnatal	CP
TCATTTGCAGCGACCT-1	-10.8740444000489	3.57332690463989	3	NK	postnatal	CP
TCCACCATCACTTGGA-1	7.41005231778559	0.181740392312692	7	CAMs	postnatal	CP
TCCACGTTCACCTGGG-1	-15.6908168609864	1.61100919948547	4	T cells	postnatal	CP
TCCAGAAAGTACCATC-1	7.42577649991449	-0.199269774988009	7	CAMs	postnatal	CP
TCCCACACACAGAAGC-1	0.717159766363466	-8.66159407390626	6	Class. Mono	postnatal	CP
TCCCACACATAACCCA-1	0.194641966032351	-9.61026827587159	8	Class. Mono	postnatal	CP
TCCCAGTGTCAAATCC-1	-1.19231782515112	-10.4743773151782	8	Class. Mono	postnatal	CP
TCCTTCTTCCAGCACG-1	-10.5550632293946	3.31909974323242	3	NK	postnatal	CP
TCGAACAAGCTGTCCG-1	7.38342668454584	2.43045147167175	9	Kolmer cells	postnatal	CP
TCGCTTGCATCGTGCG-1	0.181550997900332	-8.01245800746949	6	Class. Mono	postnatal	CP
TCGGGTGAGAGTCAAT-1	-0.222767215562498	-9.79392401470215	8	Class. Mono	postnatal	CP
TCGGGTGCACGCGGTT-1	-1.08683339912955	-10.5729633976367	8	Class. Mono	postnatal	CP
TCGGGTGGTCCCTGAG-1	0.974954861807192	-8.13545719875367	6	Class. Mono	postnatal	CP
TCGTAGAAGTGATAAC-1	-0.403841834855711	-10.2884957004932	8	Class. Mono	postnatal	CP
TCGTAGAGTAACAGGC-1	-0.96282051165167	-10.5091187168506	8	Class. Mono	postnatal	CP
TCTAACTAGTTCAACC-1	7.02354814450678	0.0388401340100033	7	CAMs	postnatal	CP
TCTACATCAGCCATTA-1	-0.24946032126013	-10.1688543964771	8	Class. Mono	postnatal	CP
TCTACATTCAGGAAGC-1	7.72329236905512	1.05228873001067	9	Kolmer cells	postnatal	CP
TCTACATTCTAGACAC-1	0.67312862317499	-7.38505284084351	6	Class. Mono	postnatal	CP
TCTACCGCAGTCAGTT-1	0.328034657644594	-9.3179861713794	8	Class. Mono	postnatal	CP
TCTCAGCTCCATACAG-1	-14.3062867935425	0.880381066665338	4	T cells	postnatal	CP
TCTCTGGAGCCTCATA-1	-1.68199109692637	-5.34140698207886	10	Class. Mono	postnatal	CP
TCTCTGGGTGCTAGCC-1	-13.9590062912232	0.423595864638971	4	T cells	postnatal	CP
TCTTCCTTCCGATGTA-1	-1.07945392687384	-10.1799961735156	8	Class. Mono	postnatal	CP
TCTTTGATCAGGAGAC-1	0.541042107748354	-9.49751726879151	8	Class. Mono	postnatal	CP
TGAACGTAGTTCTCTT-1	-0.836069327188169	-9.71594397319825	8	Class. Mono	postnatal	CP
TGAATGCGTTCCTTGC-1	0.59682919423517	-8.62287012828858	6	Class. Mono	postnatal	CP
TGAATGCTCGGCTATA-1	3.26686336438593	0.316335100993798	2	cDC2 & moMF	postnatal	CP
TGACCCTGTGCTGTCG-1	1.64263870160517	-1.47918717159302	2	cDC2 & moMF	postnatal	CP
TGACGCGAGATCCCAT-1	-12.8425121124512	2.16718252407043	4	T cells	postnatal	CP
TGAGACTGTTGCCGAC-1	5.39140083234247	2.49951799617736	1	Kolmer cells	postnatal	CP
TGAGCGCAGCGGGTTA-1	-13.6223192032105	0.198684711322473	4	T cells	postnatal	CP
TGAGGAGGTGGCCTCA-1	4.62350847165521	3.47316582904785	1	Kolmer cells	postnatal	CP
TGAGGTTCAAACACCT-1	-1.4334725554711	-9.45229212535889	8	Class. Mono	postnatal	CP
TGAGGTTGTAGTTCCA-1	-0.128248673272764	-9.20632712139161	8	Class. Mono	postnatal	CP
TGAGTCAGTTATCTTC-1	-0.559754830194151	-10.2818695713428	8	Class. Mono	postnatal	CP
TGATCTTGTTATGACC-1	1.54809905927118	-2.16909305347474	2	cDC2 & moMF	postnatal	CP
TGATGGTGTGTTGACT-1	-15.7407436187989	0.724657494887994	13	T cells	postnatal	CP
TGATTCTCATGAAAGT-1	0.803226966070498	-8.58307520641358	6	Class. Mono	postnatal	CP
TGATTCTTCAGTCACA-1	0.355118292974794	-8.74315611614258	6	Class. Mono	postnatal	CP
TGATTTCAGACGACTG-1	-1.3237216289765	-4.2134939838794	10	Class. Mono	postnatal	CP
TGATTTCAGTTCCAGT-1	-0.859124761415159	-9.67943827404053	8	Class. Mono	postnatal	CP
TGCACGGCAAGGATGC-1	0.781119364904726	-8.40496317638428	6	Class. Mono	postnatal	CP
TGCACGGTCATTGGTG-1	7.23484613339838	1.380676944122	9	Kolmer cells	postnatal	CP
TGCATCCAGACGCTCC-1	-1.1801344569451	-10.5885979343799	8	Class. Mono	postnatal	CP
TGCATGACATCGATCA-1	-1.18760375340048	-10.0290495563892	8	Class. Mono	postnatal	CP
TGCCGAGAGAACTGAT-1	0.220481890844668	-8.6233593632129	6	Class. Mono	postnatal	CP
TGCGACGTCCAAATGC-1	1.04662610928949	-1.40463952316315	2	cDC2 & moMF	postnatal	CP
TGCGGCAGTCAAGCCC-1	-0.603455882859861	-9.86551157726319	8	Class. Mono	postnatal	CP
TGCGGGTGTCACATTG-1	0.198891896414126	-10.1320730854419	8	Class. Mono	postnatal	CP
TGCTTGCGTATGGGAC-1	7.39780904691156	1.84529050098388	9	Kolmer cells	postnatal	CP
TGGAACTAGGCCCACT-1	-0.718451481652891	-9.89504400981934	8	Class. Mono	postnatal	CP
TGGAGAGAGACCACGA-1	-0.460140925241148	-10.5418459583667	8	Class. Mono	postnatal	CP
TGGAGAGTCGCGTTTC-1	-11.4972142990357	4.09644349323242	3	NK	postnatal	CP
TGGAGGACAACCGACC-1	6.17695190350946	-0.279945168796642	7	CAMs	postnatal	CP
TGGATGTAGTGAGTGC-1	0.306166905569399	-9.19266287578614	8	Class. Mono	postnatal	CP
TGGCGTGCAACTCCAA-1	7.23050882260736	1.75490554080932	9	Kolmer cells	postnatal	CP
TGGGAGAAGATTCGAA-1	0.00439657609399613	-9.91249434246094	8	Class. Mono	postnatal	CP
TGGGATTGTACAGTCT-1	0.541917819189394	-8.38420168651612	6	Class. Mono	postnatal	CP
TGGTACAGTTTAGAGA-1	-14.6034211929566	0.136794973478006	4	T cells	postnatal	CP
TGGTAGTTCATTCATC-1	-0.516281348062193	-8.51441828502686	6	Class. Mono	postnatal	CP
TGGTTAGTCAGAATAG-1	0.392307538198793	-8.32801501049073	6	Class. Mono	postnatal	CP
TGTAACGCACTTGACA-1	-0.921145003629362	-10.4296690632251	8	Class. Mono	postnatal	CP
TGTAAGCAGGTGCGAT-1	6.12096979062494	0.0420873652550442	0	Kolmer cells	postnatal	CP
TGTAAGCCACCTGCGA-1	-11.1211490448243	3.80318148838012	3	NK	postnatal	CP
TGTACAGAGGGTACGT-1	-11.326244335962	1.7975619624707	3	NK	postnatal	CP
TGTACAGGTGGATGAC-1	-1.73882074315611	-4.98999420894654	10	Class. Mono	postnatal	CP
TGTAGACAGGATGGCT-1	0.281442422079409	-8.61840025676758	6	Class. Mono	postnatal	CP
TGTCCCAAGGAGCTGT-1	1.45464302937921	-2.13744215263398	2	cDC2 & moMF	postnatal	CP
TGTCCCATCATTGCTT-1	-1.42381344397131	-10.2023636509326	8	Class. Mono	postnatal	CP
TGTCCTGAGATTGACA-1	7.51214982907709	0.786331016883538	7	CAMs	postnatal	CP
TGTCCTGGTTGGCTAT-1	-0.106994372201597	-10.1050335575488	8	Class. Mono	postnatal	CP
TGTCCTGTCCAGCTCT-1	-15.9587144668824	0.681112129554437	13	T cells	postnatal	CP
TGTGATGTCCGAGGCT-1	-0.634451013398802	-8.92179743541749	8	Class. Mono	postnatal	CP
TGTGGCGGTCGATTCA-1	-0.248938780618345	-8.57519594921143	6	Class. Mono	postnatal	CP
TGTTACTCACATCATG-1	-1.49947915632788	12.4165767024609	5	B cells	postnatal	CP
TGTTCATCAATTGCAC-1	-13.8801688965088	2.08567579494445	4	T cells	postnatal	CP
TGTTCATCATAGAATG-1	0.0147643272155171	-9.30528704418214	8	Class. Mono	postnatal	CP
TGTTCATGTCCAGCAC-1	0.044221777128542	-10.2663494755176	8	Class. Mono	postnatal	CP
TGTTCCGAGCCTCATA-1	6.33628370206293	-0.108628030553176	7	CAMs	postnatal	CP
TGTTCCGAGGTGCAGT-1	-0.998869043183958	-4.24688116802247	10	Class. Mono	postnatal	CP
TGTTCCGCAACTACGT-1	1.4716315452331	-2.26723436607392	2	cDC2 & moMF	postnatal	CP
TGTTTGTTCGAACCAT-1	-1.6083568449742	-4.62012306942017	10	Class. Mono	postnatal	CP
TTACGCCAGTCAACAA-1	5.91329671781	-0.419964234962775	7	CAMs	postnatal	CP
TTACGTTGTGTCTTAG-1	-0.828030865979826	-10.233328502312	8	Class. Mono	postnatal	CP
TTCACGCTCTATTCGT-1	-0.347208362413084	-10.3401085544971	8	Class. Mono	postnatal	CP
TTCAGGACATACAGAA-1	-13.5906925018555	1.71251376377075	4	T cells	postnatal	CP
TTCATGTTCTACACAG-1	-13.7293081100709	1.00097699867217	4	T cells	postnatal	CP
TTCCGGTCACATAGCT-1	-16.4123086746461	1.0926332067105	13	T cells	postnatal	CP
TTCCTAAAGAATCGAT-1	0.252785224127138	-8.77297178997071	6	Class. Mono	postnatal	CP
TTCCTCTAGGGTACGT-1	-1.36846522648398	-10.245689075127	8	Class. Mono	postnatal	CP
TTCCTCTCAATTGTGC-1	-17.024842243982	0.805163700446771	13	T cells	postnatal	CP
TTCGATTAGCCAACCC-1	4.10458423535761	0.790116627082513	0	Kolmer cells	postnatal	CP
TTCTAGTCACTACGGC-1	-0.904552799058592	-8.22512070430787	6	Class. Mono	postnatal	CP
TTCTCTCGTCAAAGCG-1	-1.26261840422217	12.4835036586377	5	B cells	postnatal	CP
TTCTCTCGTCAAAGTA-1	-0.328810673547422	-8.33585898174317	6	Class. Mono	postnatal	CP
TTCTTCCAGTCATGCT-1	-0.658964258027708	-10.5134760548023	8	Class. Mono	postnatal	CP
TTCTTGAAGTTAGTAG-1	1.84984614293512	-5.4413615871814	10	Class. Mono	postnatal	CP
TTGACCCAGGATACGC-1	0.938945550131167	-7.30054251445801	6	Class. Mono	postnatal	CP
TTGACCCGTGCCGTAC-1	-14.1135759170777	0.381483573779748	4	T cells	postnatal	CP
TTGCCTGGTCGAGCAA-1	-0.822069805455839	-10.3733421970752	8	Class. Mono	postnatal	CP
TTGCTGCAGCAGATAT-1	0.607640284704531	-7.74144284023316	6	Class. Mono	postnatal	CP
TTGCTGCTCCAGCCTT-1	-1.24999151785437	-10.4284598041919	8	Class. Mono	postnatal	CP
TTGGATGAGATCCTAC-1	-1.79111300116915	-4.85653511776002	10	Class. Mono	postnatal	CP
TTGGATGCAATTTCGG-1	-17.0409202392823	1.03454097019164	13	T cells	postnatal	CP
TTGGGTAGTCAATCTG-1	-16.2344589050538	0.779655177459405	13	T cells	postnatal	CP
TTGGTTTTCTTCCAGC-1	-0.361057501626646	-9.81528536571534	8	Class. Mono	postnatal	CP
TTGTTGTAGAGAGTGA-1	-1.18911181051794	-9.79149882091553	8	Class. Mono	postnatal	CP
TTGTTGTCAGGTGTTT-1	7.39159204404291	1.6043634008023	9	Kolmer cells	postnatal	CP
TTGTTTGCACAAGCAG-1	-10.634458523584	3.41353924976318	3	NK	postnatal	CP
TTTACCATCTGGACCG-1	-0.274756174874937	-8.76989523662598	6	Class. Mono	postnatal	CP
TTTCACAGTACTCGCG-1	1.01073123853144	-8.38228289379151	6	Class. Mono	postnatal	CP
TTTCAGTTCATGAGTC-1	-0.626789789987242	-10.3199927021411	8	Class. Mono	postnatal	CP
TTTGATCCATGGAATA-1	-1.1473574455506	12.5104707072827	5	B cells	postnatal	CP
TTTGGAGTCCGAGATT-1	-0.482043486428892	-10.2770802189258	8	Class. Mono	postnatal	CP
TTTGTTGCAGGTTTAC-1	6.91569520871576	1.81499846683471	9	Kolmer cells	postnatal	CP
AAACCCAAGGGCAACT-1	2.06128384511408	-0.741102199688269	2	cDC2 & moMF	fetal	CP
AAAGGATCACGTACAT-1	-12.36431215365	3.14029367671935	3	NK	fetal	CP
AAAGGTATCATTGAGC-1	0.698383588003481	-0.653331201210334	2	cDC2 & moMF	fetal	CP
AAAGTCCGTCCGGATC-1	6.03903343121942	-0.375616114273383	0	Kolmer cells	fetal	CP
AAAGTGAGTATGGTTC-1	7.31998063962396	0.306170065269159	7	CAMs	fetal	CP
AACAAAGGTGGTTTGT-1	0.753604191946352	-1.24627123369248	2	cDC2 & moMF	fetal	CP
AACAAAGTCACAACCA-1	-0.902329665017759	12.6184705089185	5	B cells	fetal	CP
AACAAGAAGGATGGCT-1	-16.7371988113648	1.33383556114166	13	T cells	fetal	CP
AACACACTCTGTCGTC-1	1.65278484265741	-0.766232620611502	2	cDC2 & moMF	fetal	CP
AACAGGGAGCGGACAT-1	4.61903430859979	1.11304958568542	0	Kolmer cells	fetal	CP
AACCCAAAGGGTATAT-1	-1.03436641056601	12.7490695308301	5	B cells	fetal	CP
AACCCAAGTATCTCTT-1	4.63449193875727	1.53456803070037	0	Kolmer cells	fetal	CP
AACGAAACAGAGATTA-1	-0.794714015317594	13.5727475474927	5	B cells	fetal	CP
AACGTCAAGTGGTTAA-1	-1.0321795161492	12.4409011195752	5	B cells	fetal	CP
AACGTCATCGTGCTCT-1	0.131185669111574	11.6067927669141	5	B cells	fetal	CP
AAGATAGGTTCAAAGA-1	0.559806365179384	-0.67156256331475	2	cDC2 & moMF	fetal	CP
AAGCATCAGTATTCCG-1	1.64683701436456	-0.960738580360724	2	cDC2 & moMF	fetal	CP
AAGCATCCACCCTAGG-1	6.40970231931146	0.22139837251632	9	Kolmer cells	fetal	CP
AAGCGAGCATCCTAAG-1	-9.09323881228033	-2.86533657802613	16	Prolif. CAMs	fetal	CP
AAGCGAGTCTGCTCTG-1	1.71603276174005	-0.757395039930655	2	cDC2 & moMF	fetal	CP
AAGCGTTGTATTAAGG-1	5.56850768964228	8.57582314716308	12	Neuroectodermal	fetal	CP
AAGCGTTTCTGTCGTC-1	2.41339113156732	-0.939912955894782	2	cDC2 & moMF	fetal	CP
AAGGTAACAAAGCTAA-1	2.47873975675043	-0.835618357792212	2	cDC2 & moMF	fetal	CP
AAGTACCAGGCTAGCA-1	-0.525185924363768	12.1161559413525	5	B cells	fetal	CP
AAGTACCGTCCTTAAG-1	-0.974294584584867	11.6643937419507	5	B cells	fetal	CP
AAGTACCTCATACGAC-1	3.05329038541254	0.0719790648075802	2	cDC2 & moMF	fetal	CP
AAGTACCTCTAGAGCT-1	3.53033830563959	-0.348757888808562	0	Kolmer cells	fetal	CP
AAGTCGTCAACTCGAT-1	2.28375675122675	-3.03364364398987	11	Kolmer cells	fetal	CP
AAGTGAATCGTACCTC-1	2.09198762814936	-0.890670340195014	2	cDC2 & moMF	fetal	CP
AATAGAGCACGTTCGG-1	1.26154019277033	-0.830705802574469	2	cDC2 & moMF	fetal	CP
AATAGAGGTGCTAGCC-1	1.66319848935541	-0.31114666691394	2	cDC2 & moMF	fetal	CP
AATCGTGGTAACCAGG-1	1.61634780805048	-0.626331936254813	2	cDC2 & moMF	fetal	CP
AATGCCAAGCCTCAAT-1	5.51614763181146	2.22738154636352	1	Kolmer cells	fetal	CP
AATGCCATCGTTGTTT-1	1.77736904065546	-0.606809418335273	2	cDC2 & moMF	fetal	CP
AATGGAAGTTCAACGT-1	7.02925111691889	-1.2441752959636	7	CAMs	fetal	CP
AATGGCTAGTCGGCAA-1	-0.662959914994871	12.6404317210767	5	B cells	fetal	CP
AATGGCTTCTGGGCAC-1	4.83674766461786	3.00187595592468	1	Kolmer cells	fetal	CP
AATGGCTTCTGTGTGA-1	0.188791650938356	12.7455237697217	5	B cells	fetal	CP
ACAACCAAGACCTCCG-1	-1.23461489040915	-5.55370156063111	10	Class. Mono	fetal	CP
ACACAGTCAATTGCCA-1	-16.9189128692872	1.63468499885528	13	T cells	fetal	CP
ACACCAAAGCCGTCGT-1	5.04121114652094	0.589853603706048	0	Kolmer cells	fetal	CP
ACACTGAGTTAACAGA-1	5.52660514752802	0.325771887168573	0	Kolmer cells	fetal	CP
ACCCTCACAAGTGGTG-1	6.18726684491571	1.88242872463195	0	Kolmer cells	fetal	CP
ACCTGAATCGGAGCAA-1	6.89301492612299	0.45877083049743	9	Kolmer cells	fetal	CP
ACCTGTCTCCCGAAAT-1	2.23710395734247	-1.27547834409745	2	cDC2 & moMF	fetal	CP
ACGCACGAGCTAAGTA-1	2.94854976575312	0.639068145618127	2	cDC2 & moMF	fetal	CP
ACGCACGTCATCACTT-1	-1.05055497248236	-5.07976595653565	10	Class. Mono	fetal	CP
ACGGGTCAGAACAGGA-1	1.82681347768244	-0.971477191582038	2	cDC2 & moMF	fetal	CP
ACGGTTAGTCGGCCTA-1	-0.767261606050169	13.2277015040967	5	B cells	fetal	CP
ACGGTTAGTCTTCCGT-1	1.60947086255487	-0.616056363716437	2	cDC2 & moMF	fetal	CP
ACGTACAAGCGTCGAA-1	6.96257688443598	1.21327038513152	9	Kolmer cells	fetal	CP
ACTACGAGTTAGGGAC-1	8.10583688657221	-1.11357740654023	7	CAMs	fetal	CP
ACTATGGTCAGCACCG-1	2.3546824638122	-0.656436066761328	2	cDC2 & moMF	fetal	CP
ACTATGGTCTCAGTCC-1	1.04190208356317	-0.639210860863044	2	cDC2 & moMF	fetal	CP
ACTCCCAAGGCCACTC-1	0.443197030233706	12.657444317207	5	B cells	fetal	CP
ACTCCCAGTTCAAGGG-1	7.50010969083246	0.973439891204522	9	Kolmer cells	fetal	CP
ACTCTCGAGGTTGAGC-1	6.90112115781244	0.642052728995965	9	Kolmer cells	fetal	CP
ACTTAGGAGTGGACGT-1	7.35679056088861	-1.09731594814332	7	CAMs	fetal	CP
ACTTATCGTTGTAGCT-1	5.81821920316156	-0.311630975141837	7	CAMs	fetal	CP
ACTTCGCAGAATACAC-1	-9.06942365725104	-2.91564981235535	16	Other prolif. cell	fetal	CP
ACTTCGCGTTGTTGAC-1	6.52233888547357	-1.18950907482178	7	CAMs	fetal	CP
AGAAATGTCTAACGGT-1	-0.10605154593054	12.4260686229321	5	B cells	fetal	CP
AGAACAACACGTACAT-1	-0.753412705255186	13.542288143501	5	B cells	fetal	CP
AGAACCTAGAGTTCGG-1	2.43113805692133	0.106917310819314	2	cDC2 & moMF	fetal	CP
AGAACCTCAACCAACT-1	1.88528706471857	-0.926056664123847	2	cDC2 & moMF	fetal	CP
AGAACCTTCCATTTCA-1	2.14741637151178	-0.836547415390326	2	cDC2 & moMF	fetal	CP
AGAAGCGCAAGCGGAT-1	7.32058050076898	-0.909161965980841	7	CAMs	fetal	CP
AGAAGCGCATTCACCC-1	3.85214378278192	-1.11162589086564	0	Kolmer cells	fetal	CP
AGAAGTACACGCAAAG-1	1.21985008161005	-0.931906502380683	2	cDC2 & moMF	fetal	CP
AGAAGTAGTAGAGCTG-1	-0.59815142710272	12.9655297587964	5	B cells	fetal	CP
AGACACTAGCACGATG-1	7.63390924374994	0.68017991291015	9	Kolmer cells	fetal	CP
AGACAGGCACGTCGGT-1	7.9795055572265	-0.253792412265851	7	CAMs	fetal	CP
AGACAGGTCGACTCCT-1	6.95549775998529	-1.20170084728272	7	CAMs	fetal	CP
AGACCATGTTCTTGCC-1	1.61314441602167	-0.21484098924668	2	cDC2 & moMF	fetal	CP
AGAGAGCAGGGATCTG-1	5.02543641965326	1.76641138301818	0	Kolmer cells	fetal	CP
AGAGCAGAGATGATTG-1	0.999886531042421	-0.809708755150153	2	cDC2 & moMF	fetal	CP
AGAGCAGCATCAGCTA-1	1.45859934728082	-0.426494966879203	2	cDC2 & moMF	fetal	CP
AGAGCAGTCTTCCCAG-1	2.23599721829828	-1.03750590576203	2	cDC2 & moMF	fetal	CP
AGAGCCCAGGATGAGA-1	1.51345540921625	-0.294333452045633	2	cDC2 & moMF	fetal	CP
AGATCGTAGTTCCAGT-1	1.35194613377985	-0.80878083004029	2	cDC2 & moMF	fetal	CP
AGATGAACAACTGCCG-1	2.26895620267328	-1.07817302240403	2	cDC2 & moMF	fetal	CP
AGCATCAAGATAGTCA-1	6.70183946530756	0.847170312270807	9	Kolmer cells	fetal	CP
AGCCAATCAGGCACTC-1	-0.636053305459654	13.2522872279736	5	B cells	fetal	CP
AGCCAATCAGTCAGCC-1	0.547190684484804	13.3105328868481	5	B cells	fetal	CP
AGCCACGCATCAGCAT-1	6.5700292770141	2.13773592220275	1	Kolmer cells	fetal	CP
AGCCACGGTATCAGGG-1	0.904734868215883	-0.371845308378054	2	cDC2 & moMF	fetal	CP
AGCCAGCGTACTCGTA-1	-1.63328311998907	-9.43814150585206	8	Class. Mono	fetal	CP
AGCGATTAGTTGCGAG-1	6.32800199429926	0.239021200999902	9	Kolmer cells	fetal	CP
AGCGTATCAGAAGCGT-1	6.60116483609613	1.21762653099029	9	Kolmer cells	fetal	CP
AGCTACAGTCTCGGGT-1	5.26406433026728	0.6464434455487	0	Kolmer cells	fetal	CP
AGCTCAAGTTCTGAGT-1	7.02302743833002	-1.12873212589295	7	CAMs	fetal	CP
AGCTCAATCATAGGCT-1	7.2372827712768	0.683218498096154	9	Kolmer cells	fetal	CP
AGGAAATTCTCTCTAA-1	-16.8588828857667	1.95949347721069	13	T cells	fetal	CP
AGGAATAGTGAGACCA-1	1.09506298940119	-0.340276028647734	2	cDC2 & moMF	fetal	CP
AGGGCTCTCGACCACG-1	7.80692865292963	-1.12280211938889	7	CAMs	fetal	CP
AGGGTCCAGGTAATCA-1	1.36179210584101	-0.722117762699439	2	cDC2 & moMF	fetal	CP
AGGGTTTCAGTCGCAC-1	7.39479543607172	1.14617999301879	9	Kolmer cells	fetal	CP
AGGTCTAAGTCAGGGT-1	4.6439924422973	0.274951596126245	0	Kolmer cells	fetal	CP
AGTACTGGTGCGAACA-1	7.42937471311029	-0.918594758644416	7	CAMs	fetal	CP
AGTAGCTAGTCCGTCG-1	1.49593998830255	-0.843569796219184	2	cDC2 & moMF	fetal	CP
AGTAGTCTCCAATGCA-1	7.40581705014643	-0.810919265880896	7	CAMs	fetal	CP
AGTCAACAGACCAGCA-1	1.58963848988947	-1.03471825613053	2	cDC2 & moMF	fetal	CP
AGTCATGGTAGGTCAG-1	7.53686716000971	-0.308232525050356	7	CAMs	fetal	CP
AGTCTCCCATGGCGCT-1	6.08340742032465	2.45459850536315	1	Kolmer cells	fetal	CP
AGTGACTGTGAAAGTT-1	7.14558889310297	-0.877109091415717	7	CAMs	fetal	CP
AGTGCCGCAATCTGCA-1	8.04637720029291	-0.258635215148045	7	CAMs	fetal	CP
AGTTAGCAGGGTCAAC-1	1.23384334485468	-0.588394086494757	2	cDC2 & moMF	fetal	CP
AGTTAGCGTTCCCACT-1	3.92955066602167	0.609023649558709	0	Kolmer cells	fetal	CP
AGTTCCCAGTCTGCGC-1	0.571816462683046	13.3889573405835	5	B cells	fetal	CP
AGTTCCCGTGGAGAAA-1	1.88415553014215	-0.300670988544537	2	cDC2 & moMF	fetal	CP
ATACCTTTCGGTCGGT-1	7.25749685208734	0.714931328162835	9	Kolmer cells	fetal	CP
ATAGACCGTCTGCCTT-1	-0.360749584031736	12.8259824107739	5	B cells	fetal	CP
ATATCCTGTATCGCGC-1	8.04071332852777	-1.04169623149903	7	CAMs	fetal	CP
ATCACAGTCAACACGT-1	4.69618131558832	2.08643635021179	0	Kolmer cells	fetal	CP
ATCCATTCAGTAGGAC-1	0.617316502737368	-0.617221127882315	2	cDC2 & moMF	fetal	CP
ATCCGTCCATAGAAAC-1	0.0708185617202168	12.3357871364209	5	B cells	fetal	CP
ATCGATGCACGCTATA-1	1.10475685040888	-1.44854704631837	2	cDC2 & moMF	fetal	CP
ATCGGATCACCCTAGG-1	0.805561083959902	-0.364647168352916	2	cDC2 & moMF	fetal	CP
ATCGGCGAGGGTGGGA-1	5.86262227933344	-0.0874560285952823	0	Kolmer cells	fetal	CP
ATCGGCGTCGCACGGT-1	1.28680588643488	-0.790296476021125	2	cDC2 & moMF	fetal	CP
ATCTCTACACGTGAGA-1	-0.125693183732664	12.8069413493726	5	B cells	fetal	CP
ATCTCTAGTAAGACCG-1	6.65128805081781	0.119777549371408	7	CAMs	fetal	CP
ATGCCTCCACTAGGCC-1	-12.260064106775	3.3715079616162	3	NK	fetal	CP
ATGCCTCCATAGGCGA-1	-1.1511090214974	12.5024436305615	5	B cells	fetal	CP
ATGCCTCTCCGATAAC-1	7.08329107205805	-0.893416922226264	7	CAMs	fetal	CP
ATGGAGGCACTGAATC-1	1.67536856572565	-0.379767324462249	2	cDC2 & moMF	fetal	CP
ATGGGTTCAAGTGGTG-1	1.87548996846613	-0.209162462189509	2	cDC2 & moMF	fetal	CP
ATGTCTTAGGGCTAAC-1	3.02440883557733	-0.807037453785254	2	cDC2 & moMF	fetal	CP
ATGTCTTCACGGATCC-1	4.80688621442255	1.49386020408599	0	Kolmer cells	fetal	CP
ATGTCTTCATTGGATC-1	0.672629374670351	-0.719307314291312	2	cDC2 & moMF	fetal	CP
ATGTCTTGTGACTGTT-1	0.0586022321456319	12.4695618938061	5	B cells	fetal	CP
ATTACCTAGAATCGAT-1	7.83313085477289	-0.445795919432952	7	CAMs	fetal	CP
ATTACCTCACTATCCC-1	6.81381322781977	-1.09738413585694	7	CAMs	fetal	CP
ATTACTCCACACTTAG-1	2.77844430844721	-0.362857680454566	2	cDC2 & moMF	fetal	CP
ATTACTCTCCGCACGA-1	7.80375863950189	0.309936482772516	7	CAMs	fetal	CP
ATTCAGGAGCTCTGTA-1	2.3791752044433	-0.0588922162202137	2	cDC2 & moMF	fetal	CP
ATTCCTACATGAATCC-1	2.34449388425287	0.26401700483291	2	cDC2 & moMF	fetal	CP
ATTGTTCGTATCACGT-1	-11.9199447448975	3.56199534641235	3	NK	fetal	CP
ATTTACCCAGGGTTGA-1	2.40146400372919	-2.1914084364322	2	cDC2 & moMF	fetal	CP
ATTTCACGTTCCTAAG-1	4.41713478009638	3.66103442417114	1	Kolmer cells	fetal	CP
ATTTCTGGTTCAGGTT-1	6.37926484982904	0.0572475086304409	9	Kolmer cells	fetal	CP
CAACGGCGTAGCCCTG-1	1.20358850400385	-0.440053652658774	2	cDC2 & moMF	fetal	CP
CAAGACTTCAGATGCT-1	5.51438285748895	8.59791692005126	12	Neuroectodermal	fetal	CP
CAAGAGGCACCTCAGG-1	5.09300519864496	1.75995429264037	0	Kolmer cells	fetal	CP
CAAGCTAAGGGCAATC-1	1.0799501125091	-0.39237416131766	2	cDC2 & moMF	fetal	CP
CAAGGGAAGATGTTGA-1	-0.89912502129141	-5.24941746486695	10	Class. Mono	fetal	CP
CACAGATAGACTTCCA-1	8.14253045957025	-0.499913002982451	7	CAMs	fetal	CP
CACATGAAGATGCAGC-1	1.88435174863275	-0.675628672972037	2	cDC2 & moMF	fetal	CP
CACATGAGTGTGATGG-1	1.10209228436884	-0.722416411772086	2	cDC2 & moMF	fetal	CP
CACATGATCCACCTGT-1	-0.143416386438047	12.4728120158765	5	B cells	fetal	CP
CACGAATCATCTTCGC-1	2.50643779675897	-2.4821285416034	11	Kolmer cells	fetal	CP
CACGGGTCATGACGAG-1	4.49598981778559	4.43461211429565	1	Kolmer cells	fetal	CP
CACGTGGAGCAGTACG-1	1.31445099751886	-0.568338554039313	2	cDC2 & moMF	fetal	CP
CACGTGGTCTCCTACG-1	1.52223040502008	-0.165280099644973	2	cDC2 & moMF	fetal	CP
CACTAAGCAAATGATG-1	1.79648854176935	-0.806065480842902	2	cDC2 & moMF	fetal	CP
CACTGGGTCTACCACC-1	6.11466504971918	1.89532073245971	1	Kolmer cells	fetal	CP
CACTTCGAGTCCGCGT-1	4.71643545072016	3.17484338985412	1	Kolmer cells	fetal	CP
CAGATCACAGCAGTAG-1	7.68509675900873	0.60963251100509	9	Kolmer cells	fetal	CP
CAGATTGCACGGTAGA-1	6.75360586087641	-0.612460534706427	7	CAMs	fetal	CP
CAGCACGAGGGTAGCT-1	5.99199058453974	-0.970159213676764	0	Kolmer cells	fetal	CP
CAGCACGGTTGCAAGG-1	6.92365743558344	-0.611207138433768	7	CAMs	fetal	CP
CAGCCAGCAAATACAG-1	-11.7528629120118	3.55351694332092	3	NK	fetal	CP
CAGCCAGCAGATTAAG-1	-9.03250501711432	-2.83906618846924	16	Other prolif. cell	fetal	CP
CAGCGTGCAAGAGTTA-1	-9.16179416735235	-2.96775404705079	16	Other prolif. cell	fetal	CP
CAGCGTGCACCCTGAG-1	0.205932993101442	12.7182248424145	5	B cells	fetal	CP
CAGCGTGTCACTCTTA-1	-16.7630796249634	1.82675345645873	13	T cells	fetal	CP
CAGCGTGTCTGGAAGG-1	7.73150541226801	0.61732168899505	9	Kolmer cells	fetal	CP
CAGGCCAAGGGAGTTC-1	6.97551919858393	-0.568279932871177	7	CAMs	fetal	CP
CAGGCCACAGAAATCA-1	7.0835094634765	0.472755093440698	9	Kolmer cells	fetal	CP
CAGGGCTAGCACTCAT-1	2.43651773374018	0.346416492328332	2	cDC2 & moMF	fetal	CP
CAGGTATGTACTTCCC-1	-0.89390532333914	-6.44966093791993	10	Class. Mono	fetal	CP
CAGTTCCAGTTCCAGT-1	1.74978043477472	-0.888705771103217	2	cDC2 & moMF	fetal	CP
CATACAGGTGAATGTA-1	4.70716525952753	4.01634915576904	1	Kolmer cells	fetal	CP
CATACCCTCGGTTCAA-1	7.03069116513666	-0.650188725128485	7	CAMs	fetal	CP
CATAGACAGAATAGTC-1	1.01748587529596	-0.213952306344821	2	cDC2 & moMF	fetal	CP
CATCAAGCACCTCTAC-1	7.61090852658686	0.355149228439019	7	CAMs	fetal	CP
CATCAAGTCCCGTTCA-1	0.335272092031801	12.985629398689	5	B cells	fetal	CP
CATCCACAGGGTGAAA-1	0.446428555654848	-0.600482474699332	2	cDC2 & moMF	fetal	CP
CATCCCATCGTGGAAG-1	1.92791869084772	-0.408300827875449	2	cDC2 & moMF	fetal	CP
CATCCGTCACGCGCAT-1	7.26063157956537	-0.635009478464438	7	CAMs	fetal	CP
CATGAGTCAGGAGACT-1	1.65939475934442	-0.573278825416877	2	cDC2 & moMF	fetal	CP
CATGCCTCAACCCTAA-1	7.08574010770258	0.845626671180413	9	Kolmer cells	fetal	CP
CATTCATGTTACCTGA-1	6.79846574704584	-0.941736738815619	7	CAMs	fetal	CP
CATTCCGCAAGGTCTT-1	2.12820412557062	-0.818777184620215	2	cDC2 & moMF	fetal	CP
CATTGCCAGACACACG-1	-0.660336714578306	12.9532388042065	5	B cells	fetal	CP
CATTGCCCAATCTCTT-1	2.34489252011713	0.0999130796047909	2	cDC2 & moMF	fetal	CP
CATTTCATCTATCCAT-1	1.67062999646601	-0.689502607717826	2	cDC2 & moMF	fetal	CP
CCAAGCGTCGCACGAC-1	1.61177827756342	-0.832313399448706	2	cDC2 & moMF	fetal	CP
CCAATGATCGTGCATA-1	2.64071323316034	-0.421695138945891	2	cDC2 & moMF	fetal	CP
CCACAAAGTCCTTGTC-1	5.1688332740539	2.22800000415771	1	Kolmer cells	fetal	CP
CCACACTAGATGACCG-1	3.66184617917475	-0.465394939914061	0	Kolmer cells	fetal	CP
CCACGTTGTCCCTGAG-1	0.976706284689272	-6.93591133846314	6	Class. Mono	fetal	CP
CCATAAGGTACGTACT-1	3.04211189191278	0.230831403598474	2	cDC2 & moMF	fetal	CP
CCCAACTCAAGACTGG-1	-0.841288250280058	12.3093236278149	5	B cells	fetal	CP
CCCAACTGTCCGGACT-1	6.20188524167475	1.36890156970947	0	Kolmer cells	fetal	CP
CCCATTGTCGAGTCTA-1	7.63122274320062	-0.230833373650624	7	CAMs	fetal	CP
CCCGGAAAGTGAACAT-1	7.83157636563715	0.127729703054116	7	CAMs	fetal	CP
CCCGGAATCGCCACTT-1	-16.6781358536011	1.28604086147277	13	T cells	fetal	CP
CCCGGAATCGCTATTT-1	5.93158056180414	1.87447770343749	0	Kolmer cells	fetal	CP
CCCTAACAGATTAGCA-1	2.50944759290155	0.0397499095055325	2	cDC2 & moMF	fetal	CP
CCCTCAAGTCGGCACT-1	6.77128030698236	-0.674575071468665	7	CAMs	fetal	CP
CCGAACGCAAAGAACT-1	-14.7636985595948	0.839863974914239	4	T cells	fetal	CP
CCGATCTCACATAACC-1	-0.778546076608335	12.5171187709424	5	B cells	fetal	CP
CCGGACATCGTTAGTG-1	-0.548609357667601	13.0068381618115	5	B cells	fetal	CP
CCGGGTACAATAGTCC-1	1.46064593236383	-1.003904442921	2	cDC2 & moMF	fetal	CP
CCGGTAGCAATAGGGC-1	2.37414075772699	-0.158359203174426	2	cDC2 & moMF	fetal	CP
CCGGTAGCATCACCAA-1	5.66906406323847	-0.297585273779644	0	Kolmer cells	fetal	CP
CCGGTAGTCGCACTCT-1	7.90421964566645	0.166555960044549	7	CAMs	fetal	CP
CCGTAGGGTATATGGA-1	1.22804881970819	-0.407732110157325	2	cDC2 & moMF	fetal	CP
CCTAAGACACCCAATA-1	7.18434335629877	-0.888686578407599	7	CAMs	fetal	CP
CCTAAGACAGCTTTCC-1	-0.965882640672361	-7.14542023433716	14	moMF	fetal	CP
CCTATCGTCTCCCAAC-1	2.20504810254511	-0.0781039108184116	2	cDC2 & moMF	fetal	CP
CCTCAACGTCCACATA-1	5.89113857190546	-1.17634234918626	0	Kolmer cells	fetal	CP
CCTCAACTCGTCTCAC-1	3.17815067212519	-0.0415175814774769	2	cDC2 & moMF	fetal	CP
CCTCAGTGTCGTACTA-1	1.53919865529474	-0.850113194122626	2	cDC2 & moMF	fetal	CP
CCTCAGTTCACAACCA-1	-14.7538766678101	0.137190539703058	4	T cells	fetal	CP
CCTCATGGTTGGGCCT-1	5.35323478619989	3.72979243503539	1	Kolmer cells	fetal	CP
CCTCCAAAGAAACTGT-1	5.53306390683588	-0.5604757179168	0	Kolmer cells	fetal	CP
CCTCCAATCAAACCCA-1	2.88313199918207	-1.04026738895447	2	cDC2 & moMF	fetal	CP
CCTCCTCGTTCGGTAT-1	5.78986074368891	1.56329258190124	0	Kolmer cells	fetal	CP
CCTCCTCTCTGGGAGA-1	2.65452577512201	-0.890794794693305	2	cDC2 & moMF	fetal	CP
CCTGTTGCAGGTTTAC-1	4.77138282697138	0.915281016692804	0	Kolmer cells	fetal	CP
CCTGTTGGTAATGCGG-1	6.62131788175043	0.671254713401483	9	Kolmer cells	fetal	CP
CCTTTGGAGCTAGAAT-1	2.15719940106806	0.00965522633521387	2	cDC2 & moMF	fetal	CP
CGAAGGACACAACGTT-1	2.16100432317194	-0.404913816287829	2	cDC2 & moMF	fetal	CP
CGAAGTTAGATTGATG-1	7.1149625961059	-0.949410002365424	7	CAMs	fetal	CP
CGAGGAAAGCAACCAG-1	1.0964181606048	-0.272531166359498	2	cDC2 & moMF	fetal	CP
CGAGTTACAGCACCCA-1	7.30913068692621	-0.833930354252173	7	CAMs	fetal	CP
CGATGCGGTCGTGGTC-1	2.0807783786529	-2.19987622989686	2	cDC2 & moMF	fetal	CP
CGATGGCTCCACGTCT-1	1.55979825894769	-0.689614694252326	2	cDC2 & moMF	fetal	CP
CGATGGCTCTAGCCAA-1	2.52005626599726	-0.138696994319274	2	cDC2 & moMF	fetal	CP
CGCAGGTGTTATGGTC-1	-0.299708705735838	13.5875504802319	5	B cells	fetal	CP
CGCCAGAGTTGCGGAA-1	6.84894277493891	0.512732822761224	9	Kolmer cells	fetal	CP
CGCGTGATCGCTCTCA-1	-0.962966125798857	12.6498664210889	5	B cells	fetal	CP
CGGAACCCATTCGGGC-1	7.24067308347162	-0.717753361597373	7	CAMs	fetal	CP
CGGAATTAGAATAGTC-1	-9.07190750200812	-2.83370415462525	16	Other prolif. cell	fetal	CP
CGGAATTAGATCGCTT-1	2.31740428845819	-0.972382645740821	2	cDC2 & moMF	fetal	CP
CGGACACAGAGGGTAA-1	-0.279905777764952	13.3977368663403	5	B cells	fetal	CP
CGGAGAATCGCTGATA-1	4.37134267728266	3.99829705463378	1	Kolmer cells	fetal	CP
CGGGTCAAGCAAGCCA-1	2.44893028180536	-1.19899741901429	2	cDC2 & moMF	fetal	CP
CGGGTCACATAATGCC-1	0.131163376974428	-7.69404474987061	6	Class. Mono	fetal	CP
CGTAAGTAGTCTCCTC-1	5.73748256604608	2.04683573947875	0	Kolmer cells	fetal	CP
CGTAAGTCATCCTATT-1	1.81067754666742	-0.81684921278031	2	cDC2 & moMF	fetal	CP
CGTAATGGTACAGGTG-1	6.84929563443598	0.378617603645013	9	Kolmer cells	fetal	CP
CGTAGTATCTGTTCAT-1	0.175631541418398	12.6579907725903	5	B cells	fetal	CP
CGTCAAACAACGCCCA-1	6.94884874265131	-1.27423117651017	7	CAMs	fetal	CP
CGTCAAACAGATTTCG-1	7.86247636716303	0.33404829011886	7	CAMs	fetal	CP
CGTGTCTAGGATTCAA-1	0.331370610403383	13.5148461650464	5	B cells	fetal	CP
CGTGTCTTCAAGGAGC-1	3.70036031644281	-0.869730572834327	0	Kolmer cells	fetal	CP
CGTGTCTTCCCATAAG-1	6.74823667447504	-1.21416805280717	7	CAMs	fetal	CP
CTACAGAAGAACAGGA-1	7.20531942288812	0.343393106326745	9	Kolmer cells	fetal	CP
CTACAGAAGCGGGTAT-1	0.791589039968813	12.8480838130566	5	B cells	fetal	CP
CTACATTCAGCATCTA-1	7.74146081845697	-0.285909387901141	7	CAMs	fetal	CP
CTACCTGGTAGTGCGA-1	1.41079832951959	-1.15054474367173	2	cDC2 & moMF	fetal	CP
CTACCTGGTGTTAAAG-1	0.360338229345644	13.5215075801465	5	B cells	fetal	CP
CTATCCGCAAGTGTCT-1	2.66193010251459	-1.26050684942277	2	cDC2 & moMF	fetal	CP
CTATCCGCAGTAACCT-1	2.44771768491205	0.142774213418649	2	cDC2 & moMF	fetal	CP
CTATCCGGTTTCGTGA-1	-16.7187576111085	1.8622432540509	13	T cells	fetal	CP
CTCAACCTCTTGTTAC-1	6.78925229947504	-0.927693467274024	7	CAMs	fetal	CP
CTCAATTAGTTGAAGT-1	6.45252897183832	-0.692277621164634	7	CAMs	fetal	CP
CTCATTAGTGGGTATG-1	7.30109025876459	0.998542268142389	9	Kolmer cells	fetal	CP
CTCCACATCTTCTGTA-1	7.02847196500238	0.560210068092035	9	Kolmer cells	fetal	CP
CTCCATGCATGCGTGC-1	2.26830865781244	-1.047978620663	2	cDC2 & moMF	fetal	CP
CTCCATGGTTTCCATT-1	6.26685621182855	-0.0361214835789936	9	Kolmer cells	fetal	CP
CTCCCTCGTCACCACG-1	3.4390330497497	-0.606624584331824	0	Kolmer cells	fetal	CP
CTCCGATCATACAGAA-1	2.33491899411615	-0.439512069955184	2	cDC2 & moMF	fetal	CP
CTCCGATGTATACAGA-1	7.20057107846674	0.170714307889627	9	Kolmer cells	fetal	CP
CTCCTCCTCGCTACGG-1	0.394844550299013	-0.820409279003455	2	cDC2 & moMF	fetal	CP
CTCGAGGTCCAAGCAT-1	5.5339455787414	4.26892359958618	1	Kolmer cells	fetal	CP
CTCTGGTAGTAAATGC-1	0.369834679769838	11.76593621479	5	B cells	fetal	CP
CTGAATGTCCTCGCAT-1	3.0038237754577	-0.48402499748738	2	cDC2 & moMF	fetal	CP
CTGAGCGCACAGTCAT-1	0.853873509573305	-0.891891579761817	2	cDC2 & moMF	fetal	CP
CTGAGGCCAAGGGTCA-1	4.49866249005731	4.28882010684936	1	Kolmer cells	fetal	CP
CTGCAGGAGTTTGCTG-1	5.87564803998407	4.13301785694091	1	Kolmer cells	fetal	CP
CTGCAGGCATTAGGCT-1	1.93114616315302	-0.715261380806281	2	cDC2 & moMF	fetal	CP
CTGCATCTCAATCAGC-1	-0.612619977784788	13.5381501506421	5	B cells	fetal	CP
CTGCATCTCGGTCGGT-1	2.59178497235712	0.513375122413324	2	cDC2 & moMF	fetal	CP
CTGTACCGTCGTTATG-1	-17.0911254699952	1.10174413429229	13	T cells	fetal	CP
CTGTATTTCGAAGCCC-1	7.52136709134516	0.204612035617517	7	CAMs	fetal	CP
CTGTCGTAGCGTCAAG-1	0.729439038442934	-0.535162459745719	2	cDC2 & moMF	fetal	CP
CTTCAATCACAATGAA-1	2.19062306325373	-0.131202589407279	2	cDC2 & moMF	fetal	CP
CTTCCGATCCTCATAT-1	5.97196056287226	1.9441877196881	0	Kolmer cells	fetal	CP
CTTGAGACAAGCTCTA-1	7.16171171109613	1.13233741031616	9	Kolmer cells	fetal	CP
CTTGATTTCACTTCTA-1	6.66440298001703	1.90780289874999	1	Kolmer cells	fetal	CP
GAAATGAGTTTCGTGA-1	2.99104120175775	-0.793944578304602	2	cDC2 & moMF	fetal	CP
GAACACTGTTACAGCT-1	7.9348278228515	0.0632060955616696	7	CAMs	fetal	CP
GAACACTTCATTACGG-1	0.82487799565729	-0.871799032821967	2	cDC2 & moMF	fetal	CP
GAAGGACGTATGTCTG-1	1.54619409482416	-0.996402423515631	2	cDC2 & moMF	fetal	CP
GAAGTAACATGTAACC-1	0.734211701559389	-1.00847886098893	2	cDC2 & moMF	fetal	CP
GACCAATGTACTGAGG-1	-0.98672656376425	12.6903909038159	5	B cells	fetal	CP
GACCGTGCACCGTGGT-1	5.92523767392572	-0.52932020617993	7	CAMs	fetal	CP
GACCGTGTCACCGGGT-1	0.568212050604189	-6.52871338619263	11	Kolmer cells	fetal	CP
GACCTTCGTTGCATCA-1	6.35822202603754	-0.311895567610575	9	Kolmer cells	fetal	CP
GACTTCCGTCTACAGT-1	0.12606777589258	11.792101223335	5	B cells	fetal	CP
GAGAAATCAAGTCCCG-1	-16.8026161010987	1.42964692817657	13	T cells	fetal	CP
GAGATGGCATTCGATG-1	-11.7654962356812	3.70595606075256	3	NK	fetal	CP
GAGGCAATCCCTTGTG-1	7.37468053739008	-1.07183883680375	7	CAMs	fetal	CP
GAGGCCTTCGCTGATA-1	2.2198472205871	-0.419938560262038	2	cDC2 & moMF	fetal	CP
GAGTCTATCGGAATGG-1	7.78016569058832	0.410315174922631	7	CAMs	fetal	CP
GAGTTGTCACACAGAG-1	4.49620439450678	-0.657268028393103	0	Kolmer cells	fetal	CP
GAGTTTGCAACCGCCA-1	0.640928286718691	13.300718624458	5	B cells	fetal	CP
GATAGCTAGCACCCAC-1	0.993705290960634	-0.562646817102744	2	cDC2 & moMF	fetal	CP
GATAGCTCAGCCTTCT-1	7.1596870605224	0.774318535194085	7	CAMs	fetal	CP
GATCACACAGCGTGAA-1	7.87184621732172	-0.127910088434531	7	CAMs	fetal	CP
GATCACACAGCTGTCG-1	7.8751001540893	0.408676226005243	7	CAMs	fetal	CP
GATCATGAGAGGTCAC-1	1.71686818044123	-1.07512507928879	2	cDC2 & moMF	fetal	CP
GATCGTATCAAGCCGC-1	0.442155856298769	12.5954659770581	5	B cells	fetal	CP
GATCGTATCCCATAAG-1	2.52587654035028	-0.124379511609389	2	cDC2 & moMF	fetal	CP
GATGACTTCCACGAAT-1	0.343383092092836	11.8332036326977	5	B cells	fetal	CP
GATGAGGGTCTGCAAT-1	-17.0284890945679	0.818381626472162	13	T cells	fetal	CP
GATGATCAGCGAGTCA-1	2.56214572827753	-0.359904635384394	2	cDC2 & moMF	fetal	CP
GATGCTACACATATCG-1	0.699072379278505	-0.432368527784659	2	cDC2 & moMF	fetal	CP
GATGCTAGTAGTGATA-1	1.04142095487055	-0.517160799041106	2	cDC2 & moMF	fetal	CP
GATGGAGAGAGAGTGA-1	2.55688621442255	-0.161190788879706	2	cDC2 & moMF	fetal	CP
GATGGAGCATAACTCG-1	-0.499984722924864	13.4015372584912	5	B cells	fetal	CP
GATGGAGGTCAAAGAT-1	0.743105668234194	12.9349788020703	5	B cells	fetal	CP
GATGTTGTCGCTGTCT-1	2.17033650319513	-0.0222341824916141	2	cDC2 & moMF	fetal	CP
GATTCGATCTTCGCTG-1	4.53788806836542	2.81042774425475	1	Kolmer cells	fetal	CP
GATTGGTCAATCGTCA-1	1.75426031987604	-0.132796805038764	2	cDC2 & moMF	fetal	CP
GATTTCTTCGGTTCAA-1	-0.648895245385801	-6.85236756099732	14	moMF	fetal	CP
GCAACATAGGAGTACC-1	6.99062635343012	1.65333481536834	9	Kolmer cells	fetal	CP
GCAACCGCACCAGTAT-1	6.68655588071283	0.129670787915872	0	Kolmer cells	fetal	CP
GCAACCGTCGCGTGCA-1	2.62948228757318	0.590278286800073	2	cDC2 & moMF	fetal	CP
GCAACCGTCGTGCGAC-1	3.37984659116205	-0.763070832624747	0	Kolmer cells	fetal	CP
GCACGTGGTAGCGTTT-1	6.87909700314936	-0.416671376362159	0	Kolmer cells	fetal	CP
GCAGCCAAGTTGTACC-1	0.631636161016787	12.2544158290478	5	B cells	fetal	CP
GCAGCCAGTAGAATGT-1	0.597161311315859	12.6186164210889	5	B cells	fetal	CP
GCAGCCATCTCCTGAC-1	5.26156808774408	1.84448178516357	0	Kolmer cells	fetal	CP
GCAGCTGTCTCATGCC-1	0.592267769979799	-0.388484712376906	2	cDC2 & moMF	fetal	CP
GCAGGCTCATGCAGGA-1	2.02784063260492	-0.839233498707129	2	cDC2 & moMF	fetal	CP
GCATCTCTCTGGTTGA-1	-9.09898803789679	-2.8511585403827	16	Other prolif. cell	fetal	CP
GCCAACGAGTTCATGC-1	0.682036418127382	12.6567576716992	5	B cells	fetal	CP
GCCAGCAAGACTCTAC-1	6.78106405179437	-1.09325621618302	7	CAMs	fetal	CP
GCCAGGTTCGCGTGAC-1	0.404626149343813	-0.586206357612922	2	cDC2 & moMF	fetal	CP
GCCAGGTTCTGCTGAA-1	0.64037396352228	12.4877675365063	5	B cells	fetal	CP
GCCAGTGAGTGTTGTC-1	8.08973314206537	-0.633818667068793	7	CAMs	fetal	CP
GCCAGTGCACAGCGCT-1	-14.3682040985352	0.868627984389947	4	T cells	fetal	CP
GCCAGTGGTACCAATC-1	-0.0527394827133769	12.6691106151196	5	B cells	fetal	CP
GCCCAGAAGTGCACTT-1	5.75816490094599	0.813140470847772	0	Kolmer cells	fetal	CP
GCCCAGACACTTCCTG-1	-0.00608645041052047	12.4512370418164	5	B cells	fetal	CP
GCCCGAACAGCTGAAG-1	0.62780596654352	12.1418755839917	5	B cells	fetal	CP
GCCCGAATCTCTATGT-1	5.17594434659418	3.60829718814819	1	Kolmer cells	fetal	CP
GCCGTGACAAATCAGA-1	2.00936462323603	-0.971262018814399	2	cDC2 & moMF	fetal	CP
GCCTGTTAGCCGGAAT-1	5.03633977811273	3.10604103313415	1	Kolmer cells	fetal	CP
GCGGAAAGTATCACCA-1	0.383634347128237	13.3014729808423	5	B cells	fetal	CP
GCGGATCCATGACGAG-1	1.14154841344293	-0.610750417843177	2	cDC2 & moMF	fetal	CP
GCTACAAAGGCACGAT-1	7.26685048978266	-1.33642176879914	7	CAMs	fetal	CP
GCTACAATCGCTTAAG-1	6.59774972836908	0.961579162940667	9	Kolmer cells	fetal	CP
GCTACCTAGCTGTACT-1	0.565095442938173	-0.683935951128318	2	cDC2 & moMF	fetal	CP
GCTACCTGTCACTTCC-1	6.93206693570551	1.20732994781463	9	Kolmer cells	fetal	CP
GCTACCTGTTTGGCTA-1	6.26054193417963	1.35564716564147	0	Kolmer cells	fetal	CP
GCTTCACCATCTGCGG-1	7.77705099027094	0.432927627429651	7	CAMs	fetal	CP
GCTTCACGTCGGAACA-1	-17.0541477020508	1.30955548988311	13	T cells	fetal	CP
GCTTTCGGTAGCTTGT-1	-0.0713583048111552	13.5251324962231	5	B cells	fetal	CP
GGAACCCCAAGATGTA-1	7.01954366605219	-0.612780522241904	7	CAMs	fetal	CP
GGAACCCCAGTTGCGC-1	1.05196597020563	-0.633656393423392	2	cDC2 & moMF	fetal	CP
GGAACCCGTCTTGAGT-1	2.30515243451532	0.146406699285196	2	cDC2 & moMF	fetal	CP
GGAACCCGTGTGGACA-1	3.7863640968078	-2.96553484691651	11	Kolmer cells	fetal	CP
GGAACCCTCACCCTGT-1	1.30697609822687	-0.386976118817641	2	cDC2 & moMF	fetal	CP
GGAACCCTCACCTCAC-1	1.40650965611872	-0.414798538818671	2	cDC2 & moMF	fetal	CP
GGAAGTGCAGTTCACA-1	-0.978760701013243	-4.33292357219727	10	Class. Mono	fetal	CP
GGACGTCCACCATTCC-1	1.65080739896234	-0.0250290442851322	2	cDC2 & moMF	fetal	CP
GGACGTCGTTGCTGAT-1	7.6753759567016	0.470908660754846	7	CAMs	fetal	CP
GGAGGTATCCACACAA-1	7.62779809873041	1.10742874847381	9	Kolmer cells	fetal	CP
GGAGGTATCCTCTTTC-1	7.198377627539	-1.2776715566066	7	CAMs	fetal	CP
GGATCTAAGTGCTCGC-1	6.08559896390375	-0.886959235802008	0	Kolmer cells	fetal	CP
GGATCTAGTTAAGGAT-1	7.67132379453119	-0.412032778992965	7	CAMs	fetal	CP
GGCACGTAGATGGTCG-1	1.86751439015802	-1.03340701355012	2	cDC2 & moMF	fetal	CP
GGCACGTGTCTTTCAT-1	-16.543620091272	1.90487368808715	4	T cells	fetal	CP
GGCTGTGAGTCTGGAG-1	5.75869371335443	0.95496555076568	0	Kolmer cells	fetal	CP
GGGAAGTGTATTGCCA-1	0.512971419500673	-0.50878718091519	2	cDC2 & moMF	fetal	CP
GGGACAAAGGATTACA-1	6.65920831601557	1.6606138537976	9	Kolmer cells	fetal	CP
GGGACAACACAACGAG-1	-0.362662893129026	13.7372172664258	5	B cells	fetal	CP
GGGACTCCACAAAGTA-1	7.59839631955561	0.437592346534417	7	CAMs	fetal	CP
GGGAGTATCACCGGTG-1	7.00074483792719	0.789021212920831	9	Kolmer cells	fetal	CP
GGGATCCAGCGTCAAG-1	1.42070390622553	-0.734849463835074	2	cDC2 & moMF	fetal	CP
GGGATCCGTGTGCCTG-1	-14.8138007934815	1.13232739673583	4	T cells	fetal	CP
GGGCGTTCAACGGTAG-1	1.19085504453119	-0.22149468927057	2	cDC2 & moMF	fetal	CP
GGGCGTTGTTGAATCC-1	1.19895913045343	-0.51234967602761	2	cDC2 & moMF	fetal	CP
GGGTCTGGTATGGAGC-1	7.63525773923334	0.789691645965265	9	Kolmer cells	fetal	CP
GGGTGAATCCACTTTA-1	2.1284439746612	-0.969556014671637	2	cDC2 & moMF	fetal	CP
GGGTTATCAATCTAGC-1	2.22034217755731	-0.578141282930686	2	cDC2 & moMF	fetal	CP
GGGTTTAGTGATAGAT-1	-9.13785265047613	-2.903706948891	16	Prolif. CAMs	fetal	CP
GGTAACTAGCGCCATC-1	-9.03921936113898	-2.78087822689088	16	Other prolif. cell	fetal	CP
GGTAATCCACAAGTTC-1	-8.96571205217901	-2.82677666439088	16	Prolif. CAMs	fetal	CP
GGTAGAGTCAGGAACG-1	0.103258270429934	11.8387273143384	5	B cells	fetal	CP
GGTGATTGTCGCATCG-1	3.81672717969354	0.147329945430444	0	Kolmer cells	fetal	CP
GGTGTCGGTTGCCTAA-1	7.11669828336176	0.144652474984811	9	Kolmer cells	fetal	CP
GGTGTTACATAGAATG-1	7.21311189572748	1.15448995338409	9	Kolmer cells	fetal	CP
GGTTCTCGTTGCTCCT-1	6.97952653806146	0.596315700874017	9	Kolmer cells	fetal	CP
GGTTGTAAGACGCAGT-1	0.618074673818911	13.4284909556958	5	B cells	fetal	CP
GGTTGTAAGTGACCTT-1	0.745139140295351	12.377625782356	5	B cells	fetal	CP
GGTTGTACATCACAGT-1	5.37043620984491	2.4901078532788	1	Kolmer cells	fetal	CP
GTAACACCATCCGAGC-1	2.96943618695673	0.0791733156296475	2	cDC2 & moMF	fetal	CP
GTAACACCATCTTTCA-1	0.585327405142153	-0.459755699768378	2	cDC2 & moMF	fetal	CP
GTAAGTCCAGTTACCA-1	1.69957115094599	-0.0659193952229755	2	cDC2 & moMF	fetal	CP
GTAATCGAGCCAAGGT-1	0.76607968251642	13.3237860988232	5	B cells	fetal	CP
GTAATCGCAATAGTCC-1	-12.79116056521	2.81706984744994	4	T cells	fetal	CP
GTAATCGTCTGTACAG-1	-0.749476891351377	13.2125371287915	5	B cells	fetal	CP
GTACAACCACGAAGAC-1	2.85426999967035	-0.6332515884784	2	cDC2 & moMF	fetal	CP
GTACAGTAGTAGAGTT-1	5.54406263272699	1.26047893272369	0	Kolmer cells	fetal	CP
GTAGAAATCGGTATGT-1	1.98549987714227	-1.74577359451325	2	cDC2 & moMF	fetal	CP
GTAGAGGAGCGACATG-1	-0.846673827958738	12.6775763820264	5	B cells	fetal	CP
GTAGAGGCACGGCACT-1	4.50778724591669	4.02046998249023	1	Kolmer cells	fetal	CP
GTAGAGGCACGTACTA-1	2.42326452176508	-0.322875264718844	2	cDC2 & moMF	fetal	CP
GTAGATCGTCGCAGTC-1	7.69268514554437	-0.680204581156089	7	CAMs	fetal	CP
GTAGCTAAGCAATAGT-1	1.5471816245788	-0.414331655636145	2	cDC2 & moMF	fetal	CP
GTAGCTAAGTTCATCG-1	1.64796997945246	-0.0766205002215641	2	cDC2 & moMF	fetal	CP
GTAGGAGCAGCAGTGA-1	2.10824157636103	0.258443851337121	2	cDC2 & moMF	fetal	CP
GTATTGGAGTCAGAGC-1	7.10353757779535	-1.06560192598374	7	CAMs	fetal	CP
GTATTGGAGTTGCTCA-1	-0.0542460497147197	11.9759620021435	5	B cells	fetal	CP
GTCAGCGTCGGCCAAC-1	6.6044473830932	0.366864104137109	9	Kolmer cells	fetal	CP
GTCATCCCACTGTGTA-1	4.28404857556757	3.75092633472411	1	Kolmer cells	fetal	CP
GTCATGAAGCGACAGT-1	4.70123483579096	3.29294188724487	1	Kolmer cells	fetal	CP
GTCATGAAGGGCAAGG-1	2.24367620389398	0.157526273593591	2	cDC2 & moMF	fetal	CP
GTCCACTAGATCCCAT-1	1.20051814954218	-0.50148056043656	2	cDC2 & moMF	fetal	CP
GTCCACTAGTCGCTAT-1	-16.6079387481934	1.58798344837158	13	T cells	fetal	CP
GTCGAATTCTACCTTA-1	-0.305560212922728	12.6873162578198	5	B cells	fetal	CP
GTCGTTCAGGGTAATT-1	2.31439830701288	-0.366447675659968	2	cDC2 & moMF	fetal	CP
GTCTACCGTCCCGTGA-1	0.404955643820131	-6.94859711421998	6	Class. Mono	fetal	CP
GTCTACCGTCCCTGAG-1	1.58114864270624	-0.304994649871899	2	cDC2 & moMF	fetal	CP
GTCTTTACATTCAGGT-1	6.93424417416986	-0.798264782562567	7	CAMs	fetal	CP
GTGAGTTAGTGATAAC-1	1.37105705182489	-0.878231566086127	2	cDC2 & moMF	fetal	CP
GTGATGTAGTGTACAA-1	0.146214503454531	12.6689503978345	5	B cells	fetal	CP
GTGATGTCACCAGTAT-1	7.30601026456293	0.763319690093683	9	Kolmer cells	fetal	CP
GTGCAGCCACAGTGAG-1	2.21522929112848	-0.685788582697226	2	cDC2 & moMF	fetal	CP
GTGCAGCGTCTCTCTG-1	-12.8367109115845	2.86639388309448	4	T cells	fetal	CP
GTGCGTGTCTTGTGCC-1	1.81554724614557	-0.658674817219092	2	cDC2 & moMF	fetal	CP
GTGCTGGAGCATGTTC-1	7.68668462674555	-0.636801790132834	7	CAMs	fetal	CP
GTGCTTCGTTAGGGAC-1	2.62605335156854	0.471465368137048	2	cDC2 & moMF	fetal	CP
GTGGAGAAGCTACTAC-1	-0.749081593347227	12.4310801814648	5	B cells	fetal	CP
GTGGAGATCGTGTGGC-1	0.0427973453276997	11.6996482204053	5	B cells	fetal	CP
GTGGCGTAGAGCAGAA-1	2.52666570584711	-0.210116635694815	2	cDC2 & moMF	fetal	CP
GTGTAACCAACAGTGG-1	1.07947995107111	-0.518371533289267	2	cDC2 & moMF	fetal	CP
GTGTAACGTCAATCTG-1	1.22111799161371	-0.865055720939948	2	cDC2 & moMF	fetal	CP
GTGTCCTGTAGGCAGT-1	6.74758531491693	-1.34195009960206	7	CAMs	fetal	CP
GTGTGATAGTAAGGGA-1	5.24283697049555	2.6366253684613	1	Kolmer cells	fetal	CP
GTGTGGCAGGTAAACT-1	1.52817012708124	-0.893249194755866	2	cDC2 & moMF	fetal	CP
GTGTGGCCAATCCTAG-1	6.74470235745844	-1.00882301820786	7	CAMs	fetal	CP
GTGTGGCGTCGCATTA-1	0.514522809194887	13.1778662990185	5	B cells	fetal	CP
GTGTTCCGTGGATACG-1	-0.494304638696348	11.6634124110791	5	B cells	fetal	CP
GTTACAGTCAACTCTT-1	1.12982036511835	-0.952410142555548	2	cDC2 & moMF	fetal	CP
GTTACCCGTTTGCAGT-1	4.04295637051996	0.433235187396692	0	Kolmer cells	fetal	CP
GTTACCCTCTTAAGGC-1	-0.408343296838438	12.5236361812207	5	B cells	fetal	CP
GTTAGACTCCACTAGA-1	1.93781711499628	-0.729785453214957	2	cDC2 & moMF	fetal	CP
GTTAGACTCTGGACCG-1	2.43555166165766	-0.153979058995559	2	cDC2 & moMF	fetal	CP
GTTCGCTCACAGCTTA-1	-0.267669778657591	-6.5494486500171	14	moMF	fetal	CP
GTTCGCTTCTGCTCTG-1	-1.67643533308569	-9.17219893230469	8	Class. Mono	fetal	CP
GTTGCTCAGCGAGGAG-1	-11.6810550506837	1.42341657386749	3	NK	fetal	CP
GTTGTAGAGCCTGAGA-1	2.3432111922973	-0.970986764564826	2	cDC2 & moMF	fetal	CP
TAAGCCAGTCACCGCA-1	0.160466808485354	12.5280459712598	5	B cells	fetal	CP
TAAGCCAGTCCACGCA-1	2.31898071210321	-3.54881040348084	11	Kolmer cells	fetal	CP
TACAACGCACTAGGTT-1	2.55443193356928	-1.67681602729829	2	cDC2 & moMF	fetal	CP
TACACCCAGGTCTGGA-1	5.75325776975092	1.43101926551788	0	Kolmer cells	fetal	CP
TACAGGTCAGCTGTCG-1	-11.4711570556885	3.62727244602172	3	NK	fetal	CP
TACAGGTGTACCAATC-1	1.13792468945917	-0.960671525135352	2	cDC2 & moMF	fetal	CP
TACATTCGTATCGAAA-1	1.4353869144195	-0.532183568611457	2	cDC2 & moMF	fetal	CP
TACCGAATCTGGTGGC-1	2.47898151318964	0.60587491498916	2	cDC2 & moMF	fetal	CP
TACCGGGTCGAGAATA-1	2.51265956799921	-0.844789247646643	2	cDC2 & moMF	fetal	CP
TACCTGCGTAAGTTAG-1	0.175544041799868	12.5959685634228	5	B cells	fetal	CP
TACTGCCAGACTACCT-1	1.30736257474359	-0.407162088587596	2	cDC2 & moMF	fetal	CP
TACTTCAGTAGCTGAG-1	0.697859067129458	13.1356004069897	5	B cells	fetal	CP
TAGACTGAGGTTGAGC-1	2.65136053006586	-0.785916190281226	2	cDC2 & moMF	fetal	CP
TAGAGTCTCAGAGCAG-1	2.0196724120849	-0.802606623306586	2	cDC2 & moMF	fetal	CP
TAGCACAGTCCAGCGT-1	5.45773937146601	3.23553546176879	1	Kolmer cells	fetal	CP
TAGTGCACAGAACATA-1	6.95844747464594	0.594245095119165	9	Kolmer cells	fetal	CP
TATACCTCAAACTAAG-1	6.67398168485102	0.553254027232812	9	Kolmer cells	fetal	CP
TATATCCCACGTTCGG-1	-0.37729178030554	11.7748730968091	5	B cells	fetal	CP
TATCCTACACTATCGA-1	-0.7743812616593	12.3390057872388	5	B cells	fetal	CP
TATCTGTAGTAACCGG-1	6.99988557736811	1.20474358306854	9	Kolmer cells	fetal	CP
TATTGCTAGCCAGACA-1	6.07385780255731	0.0185536335560543	9	Kolmer cells	fetal	CP
TATTGGGAGCTAGAAT-1	1.54366781156	-0.859076898231818	2	cDC2 & moMF	fetal	CP
TATTTCGCATACAGGG-1	2.06113125722345	-0.418951671257331	2	cDC2 & moMF	fetal	CP
TCAAGACAGCAAATCA-1	-11.5174703415162	3.62426861034362	3	NK	fetal	CP
TCAATCTGTACGATCT-1	-11.6787767227418	3.72069247470825	3	NK	fetal	CP
TCACAAGAGCCGATCC-1	7.47840597073969	-0.614334415331198	7	CAMs	fetal	CP
TCACACCGTGATTAGA-1	-0.575851302934324	13.6433223079297	5	B cells	fetal	CP
TCACGCTTCTCTCGAC-1	5.7937579337829	1.62760146366088	0	Kolmer cells	fetal	CP
TCACGGGAGATTCGAA-1	0.463602561163271	13.5359175990674	5	B cells	fetal	CP
TCACTCGTCGCTAATG-1	6.20514251630243	1.02153774009673	0	Kolmer cells	fetal	CP
TCAGCAAGTTACACTG-1	4.94021703641352	0.779533226356195	0	Kolmer cells	fetal	CP
TCAGCAATCCTGTAGA-1	-0.890363853765165	-6.94249836696656	14	moMF	fetal	CP
TCAGGGCAGAGGATCC-1	-0.331895213914549	13.0874961207959	5	B cells	fetal	CP
TCAGGGCCAGGCATGA-1	1.89199592511591	-0.132746275201155	2	cDC2 & moMF	fetal	CP
TCAGTGATCACGGACC-1	6.22804262082514	1.63617892967193	0	Kolmer cells	fetal	CP
TCAGTGATCCTGTTGC-1	7.323697108435	-0.587150226965262	7	CAMs	fetal	CP
TCATCCGAGAGCCATG-1	0.0813033763640767	13.7100652049634	5	B cells	fetal	CP
TCATCCGAGCGACTAG-1	6.36313058774408	-1.25407652153046	7	CAMs	fetal	CP
TCATGAGTCCCGAGAC-1	7.07808401029047	0.812212426528619	9	Kolmer cells	fetal	CP
TCATGTTAGGGCTTCC-1	1.14636327664789	-0.221482027008845	2	cDC2 & moMF	fetal	CP
TCATTGTGTGAACTAA-1	6.88692094724115	0.648238260612176	9	Kolmer cells	fetal	CP
TCATTTGAGCAATTCC-1	-0.829176705670988	11.6907599757764	5	B cells	fetal	CP
TCCAGAAGTATCCCAA-1	7.87545396726068	0.296168644294427	7	CAMs	fetal	CP
TCCCATGCAAAGGCGT-1	1.32851578633722	-0.83135722173722	2	cDC2 & moMF	fetal	CP
TCCCATGGTCTACAAC-1	5.14285613934931	-0.838756005897834	0	Kolmer cells	fetal	CP
TCCGGGAAGACAGCTG-1	-0.764831047845518	13.7081340144727	5	B cells	fetal	CP
TCCGGGATCAACGCTA-1	-0.932980161500608	12.6361516307446	5	B cells	fetal	CP
TCCTAATCAGAGTCTT-1	1.37119366567072	-0.341730314925029	2	cDC2 & moMF	fetal	CP
TCCTAATGTAACTGCT-1	0.552909630941713	12.667734463081	5	B cells	fetal	CP
TCCTCCCAGCGACCCT-1	7.06230546872553	0.793218810424493	9	Kolmer cells	fetal	CP
TCCTCCCTCATGCCCT-1	0.34790398518976	-0.523481335177733	2	cDC2 & moMF	fetal	CP
TCCTCTTAGCACTAAA-1	1.99761797826227	-1.28006927265198	2	cDC2 & moMF	fetal	CP
TCCTCTTAGCGTGCTC-1	-0.205356579614317	12.881022770271	5	B cells	fetal	CP
TCCTCTTTCGGCACTG-1	-16.8060512359864	1.66229053245513	13	T cells	fetal	CP
TCGAACAGTCTGTGTA-1	-12.158929806543	3.40865786777465	3	NK	fetal	CP
TCGAACAGTGGAAGTC-1	6.2506466094726	2.41089065776794	1	Kolmer cells	fetal	CP
TCGAAGTGTAGAATAC-1	6.98015119473871	1.01652403579681	9	Kolmer cells	fetal	CP
TCGAAGTTCCAGTACA-1	5.48892976682123	-0.234596252128197	0	Kolmer cells	fetal	CP
TCGACGGGTAATGCTC-1	4.8517265502685	3.56120713458984	1	Kolmer cells	fetal	CP
TCGCACTCACGGTGTC-1	1.95933296124872	-0.430865134730651	2	cDC2 & moMF	fetal	CP
TCGCAGGGTGCGACAA-1	1.05720331113275	-0.786391060486151	2	cDC2 & moMF	fetal	CP
TCGCTCAGTTCAGCTA-1	6.26889135281977	0.609764177665399	0	Kolmer cells	fetal	CP
TCGCTCATCTTTGGAG-1	1.40565492551264	-0.595389585628821	2	cDC2 & moMF	fetal	CP
TCGGTCTGTTCTTGTT-1	-0.844318610025083	-7.0796639133838	14	moMF	fetal	CP
TCGTAGAGTACTGACT-1	1.01110984723505	-0.472446035280539	2	cDC2 & moMF	fetal	CP
TCGTCCAAGCCTCGTG-1	1.15450908582147	-0.725358824863745	2	cDC2 & moMF	fetal	CP
TCGTGCTGTAGTCGTT-1	2.29763938825067	0.0538387189957363	2	cDC2 & moMF	fetal	CP
TCGTGGGCAAACTAGA-1	2.33766652982172	-0.199220347836329	2	cDC2 & moMF	fetal	CP
TCTATACTCGCATGAT-1	-0.0140204246765727	13.1929372142407	5	B cells	fetal	CP
TCTCACGAGAGCTTTC-1	6.10139848630365	0.712451715335534	0	Kolmer cells	fetal	CP
TCTCACGCACACGGTC-1	0.566939372228945	12.6873792003247	5	B cells	fetal	CP
TCTGGCTTCCGCACGA-1	7.56037046353754	0.157174844607995	7	CAMs	fetal	CP
TCTGTCGGTAGGGTAC-1	6.71757509152826	1.06970127330749	9	Kolmer cells	fetal	CP
TCTTAGTCATAGTCGT-1	6.13701440732416	0.297875125274347	0	Kolmer cells	fetal	CP
TCTTTGACATGGCTAT-1	1.44714023511347	-0.315647888615443	2	cDC2 & moMF	fetal	CP
TGAACGTCATACCACA-1	-0.807523828340208	13.585742313728	5	B cells	fetal	CP
TGAACGTGTGGATCAG-1	2.79774715344843	-0.474292333855941	2	cDC2 & moMF	fetal	CP
TGAATCGCAGACACCC-1	7.57478525083002	-0.303662994563295	7	CAMs	fetal	CP
TGAATCGCATCGGAGA-1	1.09637190740045	-0.709859501257254	2	cDC2 & moMF	fetal	CP
TGAATCGGTCGAGATG-1	5.38006545941767	2.06055196033447	0	Kolmer cells	fetal	CP
TGACCCTCAATAGGAT-1	2.49045230786737	-0.667367826834037	2	cDC2 & moMF	fetal	CP
TGACGCGGTAACAGGC-1	2.53909971158441	0.253791410789178	2	cDC2 & moMF	fetal	CP
TGACTCCAGAATAACC-1	3.06783296506342	-0.818514447346045	2	cDC2 & moMF	fetal	CP
TGAGCATAGGTCATAA-1	1.94145633618769	-1.01954666866334	2	cDC2 & moMF	fetal	CP
TGAGGAGGTGACTCTA-1	4.77436067502436	1.10032435165374	0	Kolmer cells	fetal	CP
TGAGGGAAGCTGCCTG-1	-0.475192766976988	12.6131127666089	5	B cells	fetal	CP
TGAGGTTCAAGGTCAG-1	2.18320919911798	0.328554589614557	2	cDC2 & moMF	fetal	CP
TGAGGTTTCGGCAGTC-1	1.62392904202875	-0.0377766747620838	2	cDC2 & moMF	fetal	CP
TGAGTCAGTGTTCAGT-1	6.03612043301996	0.862553913459466	0	Kolmer cells	fetal	CP
TGATCTTTCATGCCGG-1	4.5863433067077	3.89418061481445	1	Kolmer cells	fetal	CP
TGATGGTAGTCTTCCC-1	2.27160980145868	0.0803864787670834	2	cDC2 & moMF	fetal	CP
TGATGGTCAAAGGCGT-1	7.49972631375727	1.03666742549865	9	Kolmer cells	fetal	CP
TGATTTCTCTTGGATG-1	1.07825662534174	-0.281132575742616	2	cDC2 & moMF	fetal	CP
TGCACGGCAAGTCGTT-1	7.12434198300775	-0.242287754699303	7	CAMs	fetal	CP
TGCAGATGTCGGTGTC-1	-1.65281097252432	-5.00317494167359	10	Class. Mono	fetal	CP
TGCAGTATCAAGGTGG-1	0.868751305746401	-0.353320497706248	2	cDC2 & moMF	fetal	CP
TGCAGTATCAGTGCGC-1	1.6276636306518	-0.903731625213935	2	cDC2 & moMF	fetal	CP
TGCAGTATCTGTGCAA-1	-0.825275581670439	13.130570728645	5	B cells	fetal	CP
TGCATCCAGGAGCTGT-1	6.93835546414789	0.815453250274347	9	Kolmer cells	fetal	CP
TGCATCCTCGACATTG-1	-0.404354554010069	12.2694657634351	5	B cells	fetal	CP
TGCGATACACCGGAAA-1	-11.6993579681641	4.02157862888305	3	NK	fetal	CP
TGCGATACATGGTACT-1	2.31280710141596	-0.361501406565024	2	cDC2 & moMF	fetal	CP
TGCGATATCGAGCCTG-1	6.29617025296625	-0.00297073616058996	9	Kolmer cells	fetal	CP
TGCGGGTCATCTCCCA-1	-0.0089438970810527	13.5919955562207	5	B cells	fetal	CP
TGCGGGTTCATTACTC-1	3.49150421063837	-0.0760758925822513	0	Kolmer cells	fetal	CP
TGGAACTGTCTGTGAT-1	0.465972203420961	12.7058480571362	5	B cells	fetal	CP
TGGAACTTCGAGTGGA-1	2.07574750821527	0.0622604976746304	2	cDC2 & moMF	fetal	CP
[truncated: 3,187 more rows]
