# Supplementary material for: Multiomic spatial landscape of innate immune cells at human central nervous system borders
Source: Nat Med. 2023 Dec 20;30(1):186–98. doi: 10.1038/s41591-023-02673-1 (PMC10803260; doi:10.1038/s41591-023-02673-1)
Supplement: Supplementary file 13 — Numeric tables and statistical source data. [file 41591_2023_2673_MOESM13_ESM.xlsx]

## Sheet: ED Figure 7a - Extended Data Fi
Extended Data Figure 7 panel a
	UMAP_1	UMAP_2	cluster
AAACCAATCCTCAATGACTTTAGG-1_1_1	6.39749185759914	9.81131546194107	6
AAACCAGGTGTTCCAGACTTTAGG-1_1_1	5.07942001540554	10.7435807436183	6
AAACCGGTCAGGTAACACTTTAGG-1_1_1	-13.4858747271787	0.785923406429591	5
AAAGATGCAACCTGTTACTTTAGG-1_1_1	6.33044759948147	11.0099744051173	6
AAAGATGCATTTGTTGACTTTAGG-1_1_1	-7.31600768845188	-7.01243551080674	7
AAAGCATGTCACTATAACTTTAGG-1_1_1	9.73653452117336	10.2912310808375	0
AAAGGGATCCTGTTCTACTTTAGG-1_1_1	-6.28750283997166	-7.48410899942368	7
AAAGTCATCTACTACGACTTTAGG-1_1_1	6.23270742614162	2.11280958349258	2
AAAGTGCTCAACCTCAACTTTAGG-1_1_1	-9.40882785599339	-6.26198156183213	1
AAATCCTTCCAAATTCACTTTAGG-1_1_1	-10.3951659945737	-8.30759580438584	4
AAATGAGCAAGGCCTGACTTTAGG-1_1_1	8.5711607189883	10.8686932771876	0
AAATGAGCATGCAATGACTTTAGG-1_1_1	-13.5988794116269	1.7978851049617	5
AACATAGTCTCACAATACTTTAGG-1_1_1	7.82880823333157	10.9083451479152	0
AACATAGTCTTGAAGAACTTTAGG-1_1_1	-13.6276307849179	0.556285068340602	5
AACCATAAGACAACTAACTTTAGG-1_1_1	9.14401190001858	9.79357521230728	0
AACCTATTCTGGGAATACTTTAGG-1_1_1	4.89396230895412	-8.01631172006577	9
AACCTTTAGATGCAACACTTTAGG-1_1_1	-14.2056346682798	2.87107603246719	5
AACGGTTAGTGAGTCGACTTTAGG-1_1_1	7.6960500927676	2.43276898557693	2
AACGTTAAGCAAACCGACTTTAGG-1_1_1	9.74319879729641	11.0305356233791	0
AACGTTCGTGAACGTAACTTTAGG-1_1_1	5.15442173201931	10.9311846941188	6
AACTAACCATTCAACCACTTTAGG-1_1_1	9.74691240508449	9.55356018240005	0
AACTGAGGTAGGTTTCACTTTAGG-1_1_1	-10.0300207881223	-5.75985629861802	1
AACTGGGTCCTAAAGAACTTTAGG-1_1_1	-13.8438459185849	0.876307889766993	5
AACTGGGTCGAAGGCCACTTTAGG-1_1_1	7.13552610595119	10.9239911287501	6
AACTTACTCACACAAAACTTTAGG-1_1_1	7.56466428954494	2.82155744726211	2
AACTTGTTCACCTTTCACTTTAGG-1_1_1	-9.65210349838841	-6.32139499490708	1
AAGCAACTCCCGTTCCACTTTAGG-1_1_1	6.66372053344143	1.95654503995925	2
AAGCATGGTTAGCATCACTTTAGG-1_1_1	-5.76540668289768	-5.76585061853379	8
AAGCCTCTCACAATGAACTTTAGG-1_1_1	6.63621370513332	2.11665050680191	2
AAGCCTGAGGTTCGAGACTTTAGG-1_1_1	-9.36837489884007	-6.29134853189438	1
AAGCCTTGTCAATTCAACTTTAGG-1_1_1	8.82835046965969	9.10636894399673	11
AAGCGATTCTGGCTACACTTTAGG-1_1_1	-11.8803878573667	3.10710947210342	5
AAGCTTAAGTAATTGGACTTTAGG-1_1_1	-14.1925569323789	1.28211419279129	5
AAGGACAAGTAAGTGCACTTTAGG-1_1_1	-13.7879596499692	0.793825074978175	5
AAGGCTTAGCTAAATGACTTTAGG-1_1_1	-3.95337505619633	-5.79795081918686	8
AAGGTTATCCAGGAATACTTTAGG-1_1_1	7.94506590087307	10.4409445970729	0
AAGGTTGGTGCTTCGAACTTTAGG-1_1_1	-9.5382176188718	-6.64965875452012	1
AAGTGAACAACTAAACACTTTAGG-1_1_1	-8.39772470276463	-6.31022556131333	1
AAGTGAACATCATGTCACTTTAGG-1_1_1	6.54475347716701	11.0005263536647	6
AAGTTCGCATGCTCCAACTTTAGG-1_1_1	9.62622968871487	10.9137229173854	0
AAGTTGTCACGTAAATACTTTAGG-1_1_1	8.08795492370022	10.0438431947902	0
AAGTTGTCATCATCACACTTTAGG-1_1_1	9.2526268215884	9.75662605459243	0
AATATGGTCGATATGAACTTTAGG-1_1_1	-10.1913657931577	-8.86111648385972	1
AATCCGTGTTTGGCCAACTTTAGG-1_1_1	9.11040441710842	10.4554948061183	0
AATCGCGAGGCTGTGAACTTTAGG-1_1_1	7.8394941540469	10.7366799562648	0
AATGACCAGAGCCGGTACTTTAGG-1_1_1	8.22500841338528	10.728798791714	6
AATGACCAGGGTTGCAACTTTAGG-1_1_1	5.06605522353542	10.9804314821437	6
AATTACCTCCGGCTCAACTTTAGG-1_1_1	5.57116358001125	-8.38207919900864	9
ACAAAGGAGGTGAGGGACTTTAGG-1_1_1	7.3032278271426	8.281515046902	11
ACAACGGTCTCACCTTACTTTAGG-1_1_1	5.6059736462344	10.1824845522121	6
ACAAGGCGTGAGAAGGACTTTAGG-1_1_1	-3.74882180969822	-5.59747655694932	8
ACAAGTATCTTGAAGAACTTTAGG-1_1_1	4.26714985091579	-7.23644025629014	9
ACACCTTCAGCACCTCACTTTAGG-1_1_1	-13.9994846133481	1.03674022848159	5
ACAGGCATCTGGTCTAACTTTAGG-1_1_1	-6.68451936524021	-8.246561124973	7
ACATTACTCAGGCCAAACTTTAGG-1_1_1	2.93212644774807	-1.54912704793364	3
ACCAACTGTTTGGGCCACTTTAGG-1_1_1	6.59531919677151	10.8616713731959	6
ACCAATAAGGGTTAACACTTTAGG-1_1_1	-5.26457269470799	-5.71505410974473	8
ACCACAACAAGCTTTCACTTTAGG-1_1_1	-13.4560914782773	3.59035770589858	5
ACCACAACAAGTGGCTACTTTAGG-1_1_1	5.31144134719265	-8.01269443338364	9
ACCACAACATGTTTCAACTTTAGG-1_1_1	9.80886594970119	9.76730053121597	0
ACCAGGTCACCACATTACTTTAGG-1_1_1	7.73386423308742	2.62143699819595	2
ACCCTAATCGCGGATAACTTTAGG-1_1_1	5.8642195912112	10.1443280428126	6
ACCTATCCATAGGCGTACTTTAGG-1_1_1	-14.1300273684751	1.27974455053359	5
ACCTCCCTCGAAGTTAACTTTAGG-1_1_1	8.71531717498195	9.47695438558608	0
ACGAATATCGGTACAGACTTTAGG-1_1_1	-3.29770107548344	-5.29528363054246	8
ACGAGGGAGGTGTCCTACTTTAGG-1_1_1	8.87730543334377	11.1314067094997	0
ACGCCCATCCTTTCTAACTTTAGG-1_1_1	-13.9957853106748	2.30815450841934	5
ACGGAACGTGCGATAAACTTTAGG-1_1_1	9.02781145293606	9.2198056429103	0
ACGTAATCATGGCGCAACTTTAGG-1_1_1	-8.55745084564793	-6.11822278802842	1
ACGTAGCCATGAAGCCACTTTAGG-1_1_1	7.2228998394717	10.3080500810817	6
ACGTATTTCGCACACTACTTTAGG-1_1_1	7.09288541991604	10.2681864946559	0
ACGTTCGGTTTGTTTCACTTTAGG-1_1_1	8.34800188262356	9.95725052053482	0
ACTACAAAGGCGCATAACTTTAGG-1_1_1	-3.58644445221531	-5.33963520830124	8
ACTAGGTAGGCAATCGACTTTAGG-1_1_1	9.62225382048977	9.69149772817642	0
ACTAGTCGTCAAAGGCACTTTAGG-1_1_1	9.15202753264797	10.4919213503078	0
ACTAGTCGTTCCTTCAACTTTAGG-1_1_1	-10.0147257594358	-6.1030736715123	1
ACTCGAACAGCATTTCACTTTAGG-1_1_1	-6.05435998718845	-5.94144304101914	8
ACTCGCCCAGTAATACACTTTAGG-1_1_1	9.24790136535061	9.34067146474868	0
ACTGGGTCATTGTACCACTTTAGG-1_1_1	-9.44520051758396	-5.99904115503281	1
ACTTAGAAGCATTTCGACTTTAGG-1_1_1	7.88183634002102	9.86565677816421	0
ACTTAGTTCAGCCTTAACTTTAGG-1_1_1	9.36317865569485	9.72576515371353	0
ACTTCCCGTACTTACAACTTTAGG-1_1_1	-9.40535171311009	-6.89172370737046	1
ACTTCCTTCCGTTAGCACTTTAGG-1_1_1	-4.80007751267063	-1.57826573779434	12
ACTTCCTTCCTAAATCACTTTAGG-1_1_1	4.98629800994289	11.0158995836452	6
ACTTCGTCAGCCTTCAACTTTAGG-1_1_1	-10.2433849124204	-8.58465297525376	4
ACTTGCATCCACTAATACTTTAGG-1_1_1	5.05463974196804	10.9921941011623	6
ACTTGCTCATGGGTTAACTTTAGG-1_1_1	8.79993002135647	9.51528351003677	0
AGAACAACATTGCGCCACTTTAGG-1_1_1	9.48682634551418	11.0934361665919	0
AGACAAACAAAGTGCCACTTTAGG-1_1_1	-13.6338392047178	3.25513117010147	5
AGACTAGGTGGTTACTACTTTAGG-1_1_1	-6.49986942093479	-7.56244380777329	7
AGACTGAGTAGGTGACACTTTAGG-1_1_1	8.99732916076076	9.28383915121108	0
AGAGAGCAGGTTGGGCACTTTAGG-1_1_1	7.13273756225002	8.53086750204116	11
AGATGCCCACCTGGTCACTTTAGG-1_1_1	4.57614891250027	10.8128289430812	6
AGCAGCCAGGAACCGCACTTTAGG-1_1_1	7.42413370330227	10.5070943086818	6
AGCCAATAGCTCAAGGACTTTAGG-1_1_1	8.88841764647854	9.99764148885757	0
AGCCTGTTCAATTGGAACTTTAGG-1_1_1	-9.62313373367893	-5.71966941659897	1
AGCCTTCAGATTATCCACTTTAGG-1_1_1	9.90456621367824	10.7982835024074	0
AGCGAAGCATTGCGCCACTTTAGG-1_1_1	-8.32930190842259	-6.55694587533921	1
AGCTAAATCACTAATCACTTTAGG-1_1_1	-9.62330158035862	-5.81012351816147	1
AGCTCAACACCTACTGACTTTAGG-1_1_1	-12.0671163348447	3.3285817354396	5
AGCTGCAAGCTTAGTTACTTTAGG-1_1_1	-9.06630237381565	-6.09065063302964	1
AGGACAAAGCAGCTAGACTTTAGG-1_1_1	-14.219894960333	2.65982095891983	5
AGGAGGTAGCTTGATTACTTTAGG-1_1_1	6.3243459912051	10.8565673082545	6
AGGCCATCAACCTCGCACTTTAGG-1_1_1	-13.3662229327451	3.51849596197158	5
AGGCGAGAGCGAATGTACTTTAGG-1_1_1	-3.39637346546757	-5.60774381463975	8
AGGGAGTAGCCTAGTCACTTTAGG-1_1_1	7.23124735076321	10.7753953188136	6
AGGGAGTAGGATTATGACTTTAGG-1_1_1	8.30142061431301	9.34697811300308	0
AGGGAGTAGTGCAACGACTTTAGG-1_1_1	-14.3443399218808	2.15579669172317	5
AGGGCTATCCGCAATCACTTTAGG-1_1_1	-8.12605436127293	-6.24867875879258	1
AGGGTTAGTGTTGCTGACTTTAGG-1_1_1	6.69504873473537	2.03398768598587	2
AGGTTAATCAGGTAACACTTTAGG-1_1_1	9.74673883635891	10.3146208971217	0
AGGTTGAGTTTGTGACACTTTAGG-1_1_1	6.6043695660342	2.17490927869827	2
AGTAACGGTAAACCCTACTTTAGG-1_1_1	-12.0178514270078	3.16423790151626	5
AGTACTGCACCTTTGGACTTTAGG-1_1_1	-7.36130054276096	-6.77429635827988	7
AGTATCCGTCGAAGGTACTTTAGG-1_1_1	9.36206857879055	10.3218545168117	0
AGTCGCGCAATAGAGAACTTTAGG-1_1_1	-10.0894141940366	-8.28664024179429	4
AGTGATGGTGATGCAAACTTTAGG-1_1_1	-9.85078580658543	-5.68616159265488	1
AGTGCAAGTCAACATCACTTTAGG-1_1_1	-12.7108217028867	3.34324352438003	5
AGTTACGCAATAGCTGACTTTAGG-1_1_1	-9.43588502686131	-5.60158069436997	1
AGTTGCCTCTTACTCCACTTTAGG-1_1_1	-5.8168299941312	-5.84708555047959	8
ATAAAGGCATTGCGCCACTTTAGG-1_1_1	-5.66523154060947	-5.59566076105088	8
ATAACCAAGAGGCGGAACTTTAGG-1_1_1	-13.6237445620786	1.37546722585708	5
ATAACCAAGATGCCTCACTTTAGG-1_1_1	7.81900732238186	9.81436435873062	0
ATAAGCATCATGATGAACTTTAGG-1_1_1	-14.0490556506406	3.23712961370498	5
ATAAGCCAGCGCAAGCACTTTAGG-1_1_1	-12.4799609927427	3.12816183263809	5
ATAAGCCAGCGCCTTGACTTTAGG-1_1_1	-10.4840474871885	-7.84914214914292	4
ATACTGGCAGCTAGCGACTTTAGG-1_1_1	-6.08483846466648	-5.59412820642441	8
ATACTGTTCACTAATCACTTTAGG-1_1_1	-8.55145175736057	-6.79728372400254	1
ATACTGTTCATGTCATACTTTAGG-1_1_1	8.29894296843899	8.91381256277114	11
ATAGACTCATGACCAAACTTTAGG-1_1_1	5.50142566878689	10.9051884859279	6
ATAGGCGTCAGCCCTGACTTTAGG-1_1_1	-3.85442920010197	-5.65072496240586	8
ATAGGCGTCTCAGCACACTTTAGG-1_1_1	-8.86842305939305	-6.14071090524643	1
ATATAGCCACAAGCGTACTTTAGG-1_1_1	4.95531933028591	-8.39562709634751	9
ATATAGCCACTAGTCTACTTTAGG-1_1_1	9.43891565520656	9.7289666383937	0
ATCATCAGTGACATTCACTTTAGG-1_1_1	-14.1973968295346	2.45709531003982	5
ATCGAACAGAACCTAAACTTTAGG-1_1_1	-4.64160259049046	-1.41351947193593	12
ATCGAACAGACCTTTGACTTTAGG-1_1_1	-13.30343015473	3.01825802022964	5
ATGAAAGCATGAGTCAACTTTAGG-1_1_1	7.79402105529201	11.7773989885524	0
ATGAGGTTCATCAGCCACTTTAGG-1_1_1	-13.7069507388364	0.600634738750758	5
ATGCAACAGTTGGCCTACTTTAGG-1_1_1	7.81871454436672	10.5880717485622	0
ATGCACCTCCAGGAATACTTTAGG-1_1_1	-4.72688849251377	-5.69157321756333	8
ATGCCTATCACCCTGGACTTTAGG-1_1_1	-9.19882304947483	-5.86223371332139	1
ATGCCTATCCTAAGTTACTTTAGG-1_1_1	8.66224615294826	9.43167011434585	0
ATGCGATAGGCTTAGGACTTTAGG-1_1_1	2.29654686171902	-1.77074626093358	3
ATGCGTCTCAAGCCAGACTTTAGG-1_1_1	4.87288515288723	10.4273308962062	6
ATGGCAGTCGAACCGAACTTTAGG-1_1_1	7.35170213897121	2.31672517950088	2
ATGGCCTTCCCTGGATACTTTAGG-1_1_1	9.04650537688625	9.60202972585708	0
ATGGCTTGTACCTCAGACTTTAGG-1_1_1	10.007439062189	10.006441041775	0
ATGGGACGTTAACGAGACTTTAGG-1_1_1	6.00984136779201	9.85801880056411	6
ATGGGTTAGCCCTTGGACTTTAGG-1_1_1	-8.02330835144627	-6.37133319681138	1
ATGGTAATCTAGCGGAACTTTAGG-1_1_1	9.60753099639309	10.6658362596706	0
ATGTGAGGTTGCGAAAACTTTAGG-1_1_1	-13.6435275820981	1.01214234525711	5
ATGTTCCCACTAACGAACTTTAGG-1_1_1	9.02612154204738	9.93330757314712	0
ATGTTTGGTGGTGCAGACTTTAGG-1_1_1	7.46759073455227	8.30946819479019	11
ATTGACCGTTTCCTCAACTTTAGG-1_1_1	-10.2236390856992	-7.00893361871689	1
ATTGACTTCACACAAAACTTTAGG-1_1_1	9.9890016766299	10.1365336626247	0
ATTGAGCAGCTCATTGACTTTAGG-1_1_1	7.64686243255032	10.3329781740382	0
ATTGATGAGGCTTAGGACTTTAGG-1_1_1	7.11370603759182	1.98279683286697	2
ATTGATGAGTAATTGGACTTTAGG-1_1_1	7.342662260126	8.36540786916763	11
ATTGCATTCCCTGGATACTTTAGG-1_1_1	-6.61376579086887	-8.21910531824082	7
ATTGCATTCGCTATATACTTTAGG-1_1_1	4.41737644393337	10.7000588625148	6
ATTGCGACAATAAGGAACTTTAGG-1_1_1	8.56875841338528	9.51294414693862	0
ATTGCTCCACAGGCTGACTTTAGG-1_1_1	-4.1170967368375	1.19030039007217	10
CAAAGGGCAACAGATTACTTTAGG-1_1_1	-13.8550039080869	0.974269553966822	5
CAAATCCGTGACCTGCACTTTAGG-1_1_1	-9.36992318909275	-7.35867507760972	1
CAAATTGAGTCAACAAACTTTAGG-1_1_1	-13.8894878176938	1.79953376943618	5
CAACCTGGTCATTACAACTTTAGG-1_1_1	7.75952570159328	8.46280281240493	11
CAACTAAAGTGTAATGACTTTAGG-1_1_1	9.93777124602688	10.4931554048732	0
CAACTTGTCCTTTCTAACTTTAGG-1_1_1	8.93625395018947	10.7374133318141	0
CAAGCGATCAGGTTGGACTTTAGG-1_1_1	-9.79435212891209	-6.32249267404526	1
CAAGCGATCCTAATCGACTTTAGG-1_1_1	-13.7658801821958	0.912439510174098	5
CAATACTTCAGCGAATACTTTAGG-1_1_1	7.97992078978908	10.7165841310695	0
CAATTGCGTAGCCCGTACTTTAGG-1_1_1	-7.85809381287205	-6.25996454065293	1
CACAATAAGTTGGATAACTTTAGG-1_1_1	-10.0535712985288	-6.1535754949376	1
CACATAAAGCTTCTAGACTTTAGG-1_1_1	-10.2391162661802	-7.95759971445054	4
CACCAACTCAGGCTGAACTTTAGG-1_1_1	9.3139700146426	10.634711191006	0
CACCCATAGCTATCCAACTTTAGG-1_1_1	9.59471265990627	9.99749271566421	0
CACGTTATCATGATGAACTTTAGG-1_1_1	10.1656135769595	10.2998971193507	0
CACTATGTCCCGTTGGACTTTAGG-1_1_1	-13.550328805853	2.44242779905349	5
CAGATTCGTGCGCATCACTTTAGG-1_1_1	8.95536749083889	10.7805213182643	0
CAGCTAGAGCTATTACACTTTAGG-1_1_1	-13.6575504092466	1.45141212636978	5
CAGCTGGCAGCCCTTAACTTTAGG-1_1_1	-7.51128061096775	-5.72285707300156	1
CAGGAAGCAGGTATTGACTTTAGG-1_1_1	-10.0376296786557	-7.13005836313218	1
CAGGCGAGTATTCGACACTTTAGG-1_1_1	-13.5078912524472	2.8606805055812	5
CAGGCTAAGTAAACCAACTTTAGG-1_1_1	7.67815439422024	10.2733792513087	0
CAGGGCAGTTTCCTGCACTTTAGG-1_1_1	9.37856142241848	10.7643555849269	0
CAGGGCAGTTTCGCCTACTTTAGG-1_1_1	-10.5245300082456	-8.46769912546128	4
CAGGTATAGGATGAAGACTTTAGG-1_1_1	-5.1434491423856	-5.68552739923447	8
CAGGTCAAGTGATCAAACTTTAGG-1_1_1	-8.26637084763157	-6.2550512105748	1
CAGGTTACAATCCACTACTTTAGG-1_1_1	4.84551279265774	8.23936645681411	14
CAGTGAAGTGTGGCTCACTTTAGG-1_1_1	-8.53857810776341	-5.81195648019761	1
CATAATCTCAGTTTACACTTTAGG-1_1_1	-6.53860862534153	-7.77665002649277	7
CATAATGAGCTTAGTTACTTTAGG-1_1_1	-13.5062804965268	0.512343332119288	5
CATACCGGTAATGTCCACTTTAGG-1_1_1	9.89376108367336	10.4325703829005	0
CATATTGGTCATTACAACTTTAGG-1_1_1	6.77466623504055	1.60257832700759	2
CATCATGTCACGAACGACTTTAGG-1_1_1	6.26260320861233	10.0627507417873	6
CATCATGTCCCGCTGAACTTTAGG-1_1_1	6.91562311370266	10.086428567715	6
CATCCTTTCAAGGGTTACTTTAGG-1_1_1	5.59381429870022	11.0156954973415	6
CATGGTTGTACGTAAGACTTTAGG-1_1_1	-4.28253467362034	-5.53387077157944	8
CATTAGGCAGGATTGCACTTTAGG-1_1_1	6.97469179351223	11.1856688707545	6
CATTCCTTCGTCAATTACTTTAGG-1_1_1	8.82238905150783	9.87780754262954	0
CATTGACGTTGCGGCTACTTTAGG-1_1_1	6.45785944182766	-7.99304588144272	9
CCAAAGCCAGCGATCGACTTTAGG-1_1_1	9.16814939696682	9.86262600118667	0
CCAATTTAGAAGGTTCACTTTAGG-1_1_1	5.23088447768581	10.9941148012355	6
CCAATTTAGAGGCGGAACTTTAGG-1_1_1	-14.1791225222837	1.82154242689163	5
CCAGGTTTCGATTAAGACTTTAGG-1_1_1	-9.43895252030003	-7.32373197381943	1
CCATAACGTGTGGCTCACTTTAGG-1_1_1	-4.33138568680393	-5.76020915811509	8
CCATCCCTCGATATGAACTTTAGG-1_1_1	9.47805635650051	9.7850198000148	0
CCATGGTTCACTAGGGACTTTAGG-1_1_1	-8.88706167023289	-6.3204079419896	1
CCATGGTTCCTCAAGCACTTTAGG-1_1_1	-8.66298635285008	-6.1322074682042	1
CCATGGTTCTAATGGAACTTTAGG-1_1_1	6.84069673735989	11.1596755235866	6
CCCATAATCACCATATACTTTAGG-1_1_1	8.56498663146389	11.5382193773463	0
CCCATAATCTCACTAGACTTTAGG-1_1_1	2.86817447860134	0.0584695785716198	0
CCCATCCTCGCTCAACACTTTAGG-1_1_1	-9.02633197586643	-5.78173501794785	1
CCCGCAATCTCAGCACACTTTAGG-1_1_1	5.47834484298122	10.4204625337794	6
CCCTGAGTCATGCGGAACTTTAGG-1_1_1	9.64258806426418	9.99141685659439	0
CCCTGATAGTGCCCTGACTTTAGG-1_1_1	6.5586570950259	2.35511104757339	2
CCGTCAAGTTAACGTCACTTTAGG-1_1_1	9.70742456633938	9.92944996053726	0
CCTACTTTCAAACTTCACTTTAGG-1_1_1	-4.32151420395481	0.801459714718165	10
CCTAGGTTCGCGAAATACTTTAGG-1_1_1	9.41204969603908	10.2341870516017	0
CCTATGGGTGCCCGATACTTTAGG-1_1_1	-13.7413516787778	3.27162639791519	5
CCTATTGAGCGAATCGACTTTAGG-1_1_1	-13.6871743945371	3.38575021917373	5
CCTCCAACAAAGAACAACTTTAGG-1_1_1	-12.2730718402158	2.1343633382991	5
CCTGGTAGTCGTTATAACTTTAGG-1_1_1	-13.533109262396	1.05884115392715	5
CCTGGTCCACACTGGGACTTTAGG-1_1_1	-7.82566507141697	-6.52097137277573	1
CCTTAATAGTTTACCGACTTTAGG-1_1_1	8.69517938811672	10.2168053835109	0
CCTTCCTCAGGACTACACTTTAGG-1_1_1	7.11345236022366	11.1322049349025	6
CGAAGAAAGGTAAGTCACTTTAGG-1_1_1	8.0839199276675	2.36022846395523	2
CGAAGAAAGTCATTCGACTTTAGG-1_1_1	8.25556032378567	10.2025422304347	0
CGAATATCACATTGAGACTTTAGG-1_1_1	7.64642088134182	8.77558223897964	11
CGAATATCAGCCCTTAACTTTAGG-1_1_1	9.73683016021145	10.5227736681178	0
CGAATATCAGGCAACTACTTTAGG-1_1_1	-9.44113786499607	-6.16161115472764	1
CGACAAAGTTAGGCTTACTTTAGG-1_1_1	-9.54767568390476	-6.10996921365708	1
CGACATTGTTCATTGAACTTTAGG-1_1_1	-5.51815994064915	-5.56238038843125	8
CGACATTGTTGCACGCACTTTAGG-1_1_1	7.07886545379055	1.66397659475357	2
CGACTCCCAACATAGTACTTTAGG-1_1_1	-7.40386445801365	-6.93026979272812	7
CGACTTATCACGTTATACTTTAGG-1_1_1	-7.8600235728513	-7.95710332696885	7
CGACTTATCTAGCGGAACTTTAGG-1_1_1	10.0149378033389	9.85297004873306	0
CGAGAGGAGCTTCCTTACTTTAGG-1_1_1	-8.75610597412693	-7.2395916730687	1
CGAGGAGAGACAACACACTTTAGG-1_1_1	9.95802061278713	9.69137661153823	0
CGAGGAGAGCATCTTGACTTTAGG-1_1_1	4.39992420394314	10.7786902635768	6
CGATAAATCCTCAATGACTTTAGG-1_1_1	7.06023542601955	2.41713087255508	2
CGATGACCAAGCGAAGACTTTAGG-1_1_1	5.73594181258572	10.9184273927882	6
CGATGACCAAGTTCCTACTTTAGG-1_1_1	-14.271236970831	2.10041730100662	5
CGCAAGGGTCGAAGCGACTTTAGG-1_1_1	6.21772329528225	10.397686883755	6
CGCAATTGTACTTACAACTTTAGG-1_1_1	-13.7750144747983	2.2617818563655	5
CGCACAAAGGAACTTAACTTTAGG-1_1_1	8.29863874633205	10.0422639101222	0
CGCAGGTAGCGAATGTACTTTAGG-1_1_1	-13.75700147431	3.00938026601821	5
CGCATGAAGCAAGTTAACTTTAGG-1_1_1	9.27135317046535	9.47276298696548	0
CGCATTATCGAAATGCACTTTAGG-1_1_1	6.77240698058498	1.5064324587062	2
CGCATTTCAAGCCAGTACTTTAGG-1_1_1	-9.78194577972996	-7.14293868844956	1
CGCGACACAAGTAAGAACTTTAGG-1_1_1	-8.71378095429051	-7.10636241739243	1
CGCGACACATTGAAGTACTTTAGG-1_1_1	-13.5001674441587	0.705782100506129	5
CGCGATAAGCATTTCGACTTTAGG-1_1_1	2.12310020644558	-6.28528173273057	13
CGCGTTCCAACAGATTACTTTAGG-1_1_1	5.37308113295925	10.9222134798244	6
CGCTGGACATACTTGCACTTTAGG-1_1_1	-6.48338229935276	-7.40818269556016	7
CGCTTTAAGTTACAGAACTTTAGG-1_1_1	-9.81420524399388	-9.10962589090317	4
CGGGCTACATATTTCGACTTTAGG-1_1_1	-14.1800647525083	2.70186178380996	5
CGGGTTAAGGCGCAGTACTTTAGG-1_1_1	-4.68332703392613	-5.81042297189683	8
CGGTGTGCACATGCTTACTTTAGG-1_1_1	-14.0402351168882	1.08456055814773	5
CGGTGTGCATTGGGTAACTTTAGG-1_1_1	6.67578451354397	1.81219021970779	2
CGGTTAGAGCTTTACGACTTTAGG-1_1_1	-12.1896243838559	2.7122954576686	5
CGGTTATGTCGAAGGTACTTTAGG-1_1_1	9.83262388427151	9.50416652853042	0
CGTAAACAGGCAAGCCACTTTAGG-1_1_1	9.89902441222561	10.2790326326564	0
CGTAACGAGCGCCTTGACTTTAGG-1_1_1	-4.31321628372776	-5.22713907068223	8
CGTAACGAGGTGAGTTACTTTAGG-1_1_1	2.15230695922268	-6.20615108316392	13
CGTAATTTCAGGGATTACTTTAGG-1_1_1	10.1259311886538	9.69775383169204	0
CGTAATTTCGGTTCACACTTTAGG-1_1_1	9.51795236785305	10.7519206255153	0
CGTAGCGCATATTTCGACTTTAGG-1_1_1	6.9192003460635	2.11868612463027	2
CGTCATTCATTGAGATACTTTAGG-1_1_1	-6.0212612895261	-5.94967944925278	8
CGTGCGTGTATTGCGTACTTTAGG-1_1_1	8.93885175902737	9.24024002248794	0
CGTGCTTAGAGAGCAAACTTTAGG-1_1_1	5.72098247725857	10.484642907925	6
CGTGCTTAGGCAAGTTACTTTAGG-1_1_1	9.83282224852932	10.3242949693874	0
CGTGTCCCAACCTGTTACTTTAGG-1_1_1	6.93886320311916	10.7317780702785	6
CGTTACATCCTGGATCACTTTAGG-1_1_1	-9.34976728241551	-6.08138997858017	1
CGTTATAGTTGCGGGAACTTTAGG-1_1_1	6.16120283324612	1.98411314184219	2
CGTTATGTCGAAGCATACTTTAGG-1_1_1	-12.0399442462217	3.23847858602554	5
CGTTGCGTCAGGCATGACTTTAGG-1_1_1	-8.95102174561131	-7.89982564752549	1
CGTTGCGTCTAAGTAGACTTTAGG-1_1_1	8.23512594420803	8.93879310781509	11
CTAAGTAAGGAAACTCACTTTAGG-1_1_1	-10.3915248660337	-7.14922721689194	1
CTACCAGGTAGCTTGTACTTTAGG-1_1_1	-14.1089282778989	1.56046454603225	5
CTACCCACAAAGTGCCACTTTAGG-1_1_1	-14.1793266085874	2.4692649095729	5
CTACCTAAGTTGGATAACTTTAGG-1_1_1	-3.77690751831638	-5.82596738641709	8
CTAGCTGGTCAAAGGCACTTTAGG-1_1_1	7.42508451659573	10.2215718477443	0
CTAGGCTTCAAGGTGTACTTTAGG-1_1_1	9.12851659972561	10.6711749284938	0
CTAGGTTGTGAACGTAACTTTAGG-1_1_1	-6.59228904526341	-7.66804035013169	7
CTAGTCTCAATGAGCCACTTTAGG-1_1_1	7.56398527343166	10.8239163606837	6
CTATATCAGGCAAGCCACTTTAGG-1_1_1	-6.16274125855076	-7.43466098611802	7
CTATATCAGGGTTTGGACTTTAGG-1_1_1	5.95644609649074	10.13501255209	6
CTATGCTCAAAGCTCAACTTTAGG-1_1_1	6.60115091521633	2.45999257261306	0
CTATGTCCAGCTCATTACTTTAGG-1_1_1	10.0750183315982	10.4501389711574	0
CTATGTTAGCATGTGGACTTTAGG-1_1_1	6.25479452330959	2.23362176115066	2
CTATGTTAGTTATTGCACTTTAGG-1_1_1	-13.8671594409238	1.48519937688858	5
CTATTAGGTCTTACTTACTTTAGG-1_1_1	-12.2145944384824	3.18128292257339	5
CTATTGGTCGGTAATAACTTTAGG-1_1_1	-3.46479602139103	-5.1251376420781	8
CTCAAGCTCAGCACGAACTTTAGG-1_1_1	5.09823839385403	-7.97008521860093	9
CTCACACAGTCATAAGACTTTAGG-1_1_1	-10.722972467352	-7.86474330728501	4
CTCCATCGTATGTTTGACTTTAGG-1_1_1	-8.98254163544285	-5.64968355005234	1
CTCGATCAGCCTTAATACTTTAGG-1_1_1	-13.8198152331601	0.762413665600123	5
CTCTTGAAGGGCCTTTACTTTAGG-1_1_1	5.34016411025417	10.9972666948512	6
CTGACCAGTGCGATAAACTTTAGG-1_1_1	7.06744520385158	1.36321680242568	2
CTGATTTAGTAACGGTACTTTAGG-1_1_1	9.8747495861758	9.74632446462661	0
CTGGTCAGTACCTCAGACTTTAGG-1_1_1	-3.87235207836735	-5.40383608644455	8
CTGTTTACAGGACTACACTTTAGG-1_1_1	6.8049368115176	2.13579432661087	2
CTTAAGGCACCTAAAGACTTTAGG-1_1_1	9.14695875365627	9.55869667226821	0
CTTACCGCAACCGGATACTTTAGG-1_1_1	-13.4832893161069	1.40026418859512	5
CTTACCGCAGAATCGCACTTTAGG-1_1_1	6.16897146422756	1.72686950857193	2
CTTAGAAAGCTTACTGACTTTAGG-1_1_1	8.43469278533352	9.55836574728042	0
CTTAGCTCACATTGAGACTTTAGG-1_1_1	9.44684927184475	10.9449757784084	0
CTTAGTGTCTATTGACACTTTAGG-1_1_1	7.46774427611721	10.4378833025172	6
CTTCAATAGGCTTAGGACTTTAGG-1_1_1	-13.9378572253476	0.871568605251613	5
CTTCGAATCTCAGCACACTTTAGG-1_1_1	9.47837488372219	10.346097871609	0
CTTGATGTCTGTCAATACTTTAGG-1_1_1	-9.78246219437229	-6.36209638421982	1
CTTTAGGTCCGTCAACACTTTAGG-1_1_1	9.45735208709133	9.4181927889064	0
CTTTAGTAGCGAGCTAACTTTAGG-1_1_1	-12.0305028704892	3.10338394338638	5
CTTTCGTTCCCTGGTGACTTTAGG-1_1_1	6.35856477935207	-7.6231160909459	9
CTTTCTATCCCTCATTACTTTAGG-1_1_1	-6.13405092041599	-5.66413457696885	8
GAACAATGTCACACCAACTTTAGG-1_1_1	5.25652496535671	10.704158708401	6
GAACTTAAGTCTGTGCACTTTAGG-1_1_1	-9.08557660858738	-6.5104132444188	1
GAAGAATAGGTAACTAACTTTAGG-1_1_1	6.47648851592434	11.088285371609	6
GAAGTATGTTGGCGAGACTTTAGG-1_1_1	-13.3437038211118	0.466099187679591	5
GAATAACGTGCGATAAACTTTAGG-1_1_1	7.83068315703762	2.08141438657791	2
GAATCAGGTACTTATGACTTTAGG-1_1_1	-13.4880262164365	1.55481617147476	5
GAATCAGGTAGCGGATACTTTAGG-1_1_1	-3.50861783306706	-5.41932637994736	8
GAATCGAGTATGGTGAACTTTAGG-1_1_1	10.0978454800357	10.1802157610133	0
GAATGACTCAGGTTAAACTTTAGG-1_1_1	7.16382448394192	2.03773061925918	2
GAATGACTCCGCCACAACTTTAGG-1_1_1	9.27507536132229	10.402328416653	0
GAATGCGTCACGTTATACTTTAGG-1_1_1	6.19910947997463	-7.65010316675156	9
GAATGTCAGCAGGTTGACTTTAGG-1_1_1	6.32457487304104	10.825969621487	6
GAATGTCAGGCGAGTCACTTTAGG-1_1_1	-14.2779384402524	2.04173223669082	5
GACAACTAGTCATCATACTTTAGG-1_1_1	9.85972158629787	10.6526393144801	0
GACATGCCATAGACGCACTTTAGG-1_1_1	5.62182657439602	0.623943254299464	2
GACCAAGTCCTGCCAGACTTTAGG-1_1_1	7.04749338347805	2.44000189001113	2
GACCAGGGTAGCCAAAACTTTAGG-1_1_1	-6.26329572479832	-7.68933017557114	7
GACCAGGGTAGTCATCACTTTAGG-1_1_1	-10.5173888949643	-8.62107951944321	4
GACCCAAAGACTCAAAACTTTAGG-1_1_1	-8.41613157074558	-6.02675445383042	1
GACCGTGCAGTAAGGGACTTTAGG-1_1_1	9.48130266387356	10.7270106523708	0
GAGATACTCGTTCGTAACTTTAGG-1_1_1	-12.4844804553281	2.12773935491592	5
GAGATACTCTTTAGCGACTTTAGG-1_1_1	-12.07917650025	3.26492874319107	5
GAGCATGTCATTGAGAACTTTAGG-1_1_1	6.99589960296047	11.259165689297	6
GAGGTCCAGTTTGCTGACTTTAGG-1_1_1	-3.9232605246793	1.18896953756362	10
GATATGATCCTAAGGGACTTTAGG-1_1_1	-5.75507314484226	-6.09720380609482	8
GATCAATCAATTGAGTACTTTAGG-1_1_1	-4.40593416969883	-5.45058806245774	8
GATCACACACACCCACACTTTAGG-1_1_1	-10.1826749591123	-7.8750782758519	1
GATCATGCATCCGCTAACTTTAGG-1_1_1	8.46300165374172	9.18420116598159	0
GATGCAAGTACGTTCGACTTTAGG-1_1_1	9.60386888701809	11.1776599138454	0
GATGGAGCATCATAGGACTTTAGG-1_1_1	5.76033107955349	10.9278945177272	6
GATTAACCATTTATCGACTTTAGG-1_1_1	-7.31023462097752	-7.93528802698105	7
GATTCAGCAAATCACGACTTTAGG-1_1_1	-8.70156343262303	-6.19733579462021	1
GATTGCTGTATTGGGAACTTTAGG-1_1_1	-8.81717164795506	-6.91848905389756	1
GATTTGAAGATGCAACACTTTAGG-1_1_1	-7.97273786347019	-7.61366803949326	7
GATTTGAAGGTATGGTACTTTAGG-1_1_1	9.27750532348049	10.6753520219997	0
GCAAACTAGCCTTAATACTTTAGG-1_1_1	-8.65717370789158	-6.19347579782456	1
GCAAACTAGTTTGGTTACTTTAGG-1_1_1	-14.1067930011045	1.48020736867935	5
GCAAATATCCGTCAACACTTTAGG-1_1_1	9.1057876797427	11.4101170747951	0
GCAAATATCCTCACTTACTTTAGG-1_1_1	-14.2037521151792	1.78788964445144	5
GCAACGGGTCAAGCTTACTTTAGG-1_1_1	-8.89358098785984	-6.52318008249253	1
GCAACGGGTTTAACCAACTTTAGG-1_1_1	-6.74293287079441	-8.1356983930394	7
GCACTAACAGAATGAAACTTTAGG-1_1_1	-3.50242216866123	-5.28850872819871	8
GCAGTTTGTAGTAACGACTTTAGG-1_1_1	-13.779070451666	2.3338991850093	5
GCATAATCATTTGCTAACTTTAGG-1_1_1	6.99952451903713	9.9357651918605	6
GCATGCTTCATGCGTCACTTTAGG-1_1_1	5.04661647994411	11.0075949876979	6
GCATGCTTCCCAGACTACTTTAGG-1_1_1	-13.3077665118467	3.42750684911758	5
GCATTCATCCCAGTACACTTTAGG-1_1_1	-13.6130052356015	3.45577137167007	5
GCATTCATCTAATGAGACTTTAGG-1_1_1	-13.4838901309262	2.57698433095962	5
GCCAATACAAGCTATGACTTTAGG-1_1_1	-13.6724248675595	2.83626548940689	5
GCCACAAAGGCTTATTACTTTAGG-1_1_1	8.54132787902248	10.7288083284572	0
GCCCAATTCGCCTATAACTTTAGG-1_1_1	-9.81034572403538	-7.91272552316636	4
GCGAACGGTTAGCATCACTTTAGG-1_1_1	8.0091718884219	10.8673085420802	0
GCGATTGAGACCATGGACTTTAGG-1_1_1	10.1455673428286	10.418498918362	0
GCGCACACAGGATGCTACTTTAGG-1_1_1	9.68018762786281	11.1320962160304	0
GCGCCTATCCCAAATTACTTTAGG-1_1_1	-9.05559642593968	-6.69107253854722	1
GCGCCTATCTAATGAGACTTTAGG-1_1_1	-13.8238149432431	1.89879815275222	5
GCGGATTCATGAGCTAACTTTAGG-1_1_1	6.49588911254299	2.07790558034927	2
GCTAACGAGCGTGCTTACTTTAGG-1_1_1	-8.76660306732762	-6.01674278085679	1
GCTAACTGTATTCGGTACTTTAGG-1_1_1	-13.1010032443296	3.4890140741542	5
GCTAATAAGTAGCTAAACTTTAGG-1_1_1	9.47946397979153	11.3525494783595	0
GCTACAACACCAACAAACTTTAGG-1_1_1	4.51841394622219	10.7859410494044	6
GCTACTATCAAACTTCACTTTAGG-1_1_1	9.54831640441311	10.7769688814357	0
GCTAGACCATCATGTCACTTTAGG-1_1_1	-10.4343248156797	-9.15759761636704	4
GCTATGCTCGCGGAACACTTTAGG-1_1_1	8.65660230834377	10.9227542131618	0
GCTATGCTCTCACCTTACTTTAGG-1_1_1	-7.32139737885105	-7.3722067624852	7
GCTATTGTCCAAATTCACTTTAGG-1_1_1	-10.0583453921567	-5.86952741449326	1
GCTCACCCACGGTAACACTTTAGG-1_1_1	9.25968687255276	10.5211199968532	0
GCTCCATAGCTACGTCACTTTAGG-1_1_1	2.24445049483669	-6.03580816095322	13
GCTGAATAGCGCTTACACTTTAGG-1_1_1	-4.17573435585606	-5.58305509393662	8
GCTGAATAGGTCGAGCACTTTAGG-1_1_1	-10.1222520617734	-6.65869148080796	1
GCTGAATAGTTGGCCTACTTTAGG-1_1_1	8.82422296721828	11.6414088457301	0
GCTGACTTCAAAGGGAACTTTAGG-1_1_1	10.0267242642154	9.98871128255874	0
GCTGACTTCATGCCTAACTTTAGG-1_1_1	9.65416471679104	10.6116189211085	0
GCTGACTTCTGGCTACACTTTAGG-1_1_1	7.03509084899319	10.2791728227809	6
GCTGCTCCACATTGTCACTTTAGG-1_1_1	-3.9892651585828	-5.17901451890915	8
GCTGGATCAAGGTGTCACTTTAGG-1_1_1	-14.1435752658139	2.69349090749771	5
GCTGTAACAACCTCGCACTTTAGG-1_1_1	5.78773157317532	10.6158646791652	6
GCTGTCAGTAACCGCCACTTTAGG-1_1_1	-8.78250987808811	-6.22349698846787	1
GCTGTTGGTATTCGTAACTTTAGG-1_1_1	-13.251503541876	3.48923008138687	5
GCTGTTGGTTAAGTCCACTTTAGG-1_1_1	8.98544351775539	10.8160561769679	0
GCTTGCGTCGAACCTCACTTTAGG-1_1_1	-14.2612186221372	2.54284088308364	5
GGAAGCCTCCGCTATAACTTTAGG-1_1_1	-12.0040431765805	3.17308656866104	5
GGAAGTTTCTAACCATACTTTAGG-1_1_1	8.21893827636135	10.4899911134914	0
GGAATCTAGGTTCATTACTTTAGG-1_1_1	-13.9661021975766	2.94713012868911	5
GGAATCTAGTTTGACTACTTTAGG-1_1_1	9.66958467681301	10.5400408952907	0
GGACATAGTACCGCACACTTTAGG-1_1_1	5.35850136001003	-7.71963317697495	9
GGACATCCAAGTTTCCACTTTAGG-1_1_1	-9.78465612213719	-5.60088117425889	1
GGACCCACAACTAAACACTTTAGG-1_1_1	9.11683885772121	9.97849266225845	0
GGAGCGAAGTCATAAGACTTTAGG-1_1_1	7.20143358428371	1.30734364683181	2
GGAGTCATCACAAATGACTTTAGG-1_1_1	-7.52148444931614	-6.41621549432725	1
GGATTGGTCAGTAGCGACTTTAGG-1_1_1	-13.5124526767026	0.474119111843409	5
GGCACAATCGTCCCGAACTTTAGG-1_1_1	-3.64046712200749	-5.95020015542954	8
GGCCAAATCGCGAGTAACTTTAGG-1_1_1	-10.0003658084165	-5.59981830423325	1
GGCCATCGTACTTACAACTTTAGG-1_1_1	-13.9031577853452	0.751339361019435	5
GGCCATTTCTAGCCTAACTTTAGG-1_1_1	9.7851556988467	10.2018193453029	0
GGCCTATTCAAAGGCTACTTTAGG-1_1_1	9.7257656307925	10.2532510011867	0
GGCGATTCAGTAAGTTACTTTAGG-1_1_1	-8.0283938197385	-6.33157499139756	1
GGCTAATAGCGAGTTGACTTTAGG-1_1_1	-3.46281202118504	-4.93557675188035	8
GGCTATTGTAAGTCGAACTTTAGG-1_1_1	-7.20699651520359	-7.55586726968735	7
GGCTTAACATGGATTGACTTTAGG-1_1_1	-9.94360454361546	-5.68841369455308	1
GGCTTGAAGCCTGGTTACTTTAGG-1_1_1	-8.57954843323338	-6.03920705621689	1
GGGACTCAGCCAGAGCACTTTAGG-1_1_1	-8.79742820541966	-6.21001346414536	1
GGGAGTCTCTAATCGTACTTTAGG-1_1_1	5.11947481353176	10.6350001543239	6
GGGAGTGAGCCATCGTACTTTAGG-1_1_1	-13.9640594271909	1.14717571432144	5
GGGTTATAGGTTTCGCACTTTAGG-1_1_1	9.64441816527737	10.4246129244044	0
GGGTTTCTCAGGGCACACTTTAGG-1_1_1	-13.7730747012387	3.28164665395767	5
GGTACCGCATCAAGCAACTTTAGG-1_1_1	-8.56583078186619	-6.13919790094346	1
GGTACGTCAAGCTATGACTTTAGG-1_1_1	6.87232629973782	10.5219945162013	6
GGTACTGAGCCTCTAAACTTTAGG-1_1_1	-7.91477592270481	-7.13960750406235	1
GGTACTGAGCTTTACGACTTTAGG-1_1_1	9.19022123534572	10.7375764101222	0
GGTCATTGTTAAGGATACTTTAGG-1_1_1	-9.21510179321873	-5.66589458291977	1
GGTGCTGCACGGATACACTTTAGG-1_1_1	9.49275819976223	10.5778025835231	0
GGTGCTTTCCAACAGGACTTTAGG-1_1_1	-3.98754508774387	-5.44848497217148	8
GGTGTGATCTAATGAGACTTTAGG-1_1_1	-5.06790669243443	-5.42288239305466	8
GGTGTGCAGTAATGGCACTTTAGG-1_1_1	-12.3007436541806	3.22855894262344	5
GGTTGAGTCCAGCTACACTTTAGG-1_1_1	-8.07844360153782	-6.94243009393662	1
GGTTGAGTCTTTAGCGACTTTAGG-1_1_1	5.97165624816311	10.4736642091945	6
GGTTTAGCATGGCGCAACTTTAGG-1_1_1	-14.2937570361387	2.1587409227565	5
GGTTTATTCAACTGTTACTTTAGG-1_1_1	4.96417228896511	8.50137226278335	14
GGTTTATTCATCCAGCACTTTAGG-1_1_1	-9.69306094925511	-6.3003392965123	1
GGTTTATTCTAAATCCACTTTAGG-1_1_1	-13.5693584231626	1.49705354864151	5
GTAAACCAGTTGACCCACTTTAGG-1_1_1	-7.92913825790989	-7.04756458108872	1
GTAAAGCTCCTAAATCACTTTAGG-1_1_1	6.5507225247134	1.30425183469802	2
GTAACTAAGGACACGCACTTTAGG-1_1_1	-5.07425411026585	-5.89910466974228	8
GTAATGGGTTGTGAGAACTTTAGG-1_1_1	8.60783045012844	10.7526463716701	0
GTAGTAGGTGTTCCAGACTTTAGG-1_1_1	7.98624078948391	1.85625998670608	2
GTATGTAAGGATTATGACTTTAGG-1_1_1	-9.61652047913181	-6.21384008233994	1
GTCAAAGGTTAGCGGGACTTTAGG-1_1_1	4.75101606566799	10.950891420193	6
GTCACACTCTATTGGTACTTTAGG-1_1_1	-12.2993675021421	3.31078664953262	5
GTCATTGTCAGGCCTTACTTTAGG-1_1_1	9.04368059356106	10.6350506990626	0
GTCCCTCTCCAGCTTAACTTTAGG-1_1_1	-9.90467698853123	-5.83992059534043	1
GTCCCTCTCCTAATCGACTTTAGG-1_1_1	-11.9799714831601	3.2218488901332	5
GTCGATTGTGTCCAATACTTTAGG-1_1_1	-5.34457261841404	-5.73224599664658	8
GTCTTGCAGGCTGTGAACTTTAGG-1_1_1	-5.44406564514744	-5.99375064676255	8
GTGAGTTAGGCTAGATACTTTAGG-1_1_1	9.89784567077053	9.56442539388687	0
GTGCAAGTCACAACAAACTTTAGG-1_1_1	9.38733808715237	9.52795402700454	0
GTGCGGTAGGAACCATACTTTAGG-1_1_1	8.50690118987453	10.3404483049586	0
GTGCTCAGTGACCTTGACTTTAGG-1_1_1	4.80884926040066	-8.08933837717026	9
GTGGATTAGACTAATGACTTTAGG-1_1_1	8.69008199889553	9.17368881399185	0
GTGGCGAGTACGAACAACTTTAGG-1_1_1	9.14790098388088	11.2088059633449	0
GTGGGAACATTCTGTAACTTTAGG-1_1_1	-12.9052711276303	3.24939481908828	5
GTGGTTCTCAGCTACCACTTTAGG-1_1_1	-5.1164510993253	1.41978375608474	10
GTTATTGGTAGCCCGTACTTTAGG-1_1_1	-10.4272990969907	-7.42454202478379	4
GTTGAATCAATCGTTCACTTTAGG-1_1_1	7.82923071105373	9.66386596853286	0
GTTGAGCCACTAGTCTACTTTAGG-1_1_1	9.81246130187404	10.7928609102443	0
GTTGAGCCAGTTAAACACTTTAGG-1_1_1	-8.06262357514012	-6.19145114725083	1
GTTGAGGTCGCTTGGTACTTTAGG-1_1_1	9.25579015929592	10.363265916653	0
GTTGCATGTTAGTTTGACTTTAGG-1_1_1	-9.27068956177342	-6.29268129175156	1
GTTGCGCGTTAGTCTAACTTTAGG-1_1_1	-9.08321769516575	-5.87847860162705	1
GTTGTCCAGATGCAACACTTTAGG-1_1_1	8.74862997252834	10.8448943346217	0
GTTGTGACATTCTGTAACTTTAGG-1_1_1	-8.47536952774632	-6.28170259302109	1
GTTTAGCGTTTCTAAGACTTTAGG-1_1_1	-8.4920078067075	-6.70460613077134	1
GTTTATCAGTCTAATCACTTTAGG-1_1_1	6.88970892150295	8.39047615224868	11
GTTTGGACATAGACGCACTTTAGG-1_1_1	-13.6415372637998	1.55050246412307	5
TAAAGCCAGCCTTAATACTTTAGG-1_1_1	-14.1496377734433	2.4164153783992	5
TAAAGCCAGGAGTCATACTTTAGG-1_1_1	-4.64398439209568	0.923200294323268	10
TAAATCGAGGTTAGACACTTTAGG-1_1_1	-10.8214336184751	-8.93280179803818	4
TAACGAATCACCATATACTTTAGG-1_1_1	9.80064623076809	10.1270217149928	0
TAATGCGCAACCGTGGACTTTAGG-1_1_1	-3.94262261669743	-5.36192114656418	8
TACAGGTAGGTTATGAACTTTAGG-1_1_1	7.83946840484035	1.6488315313533	2
TACCATCCAGTAAGTTACTTTAGG-1_1_1	8.35179369170559	9.44233314687759	0
TACCGAACATAGGGTCACTTTAGG-1_1_1	-8.70812948029148	-6.27262695138901	1
TACCGGCGTACGTAAGACTTTAGG-1_1_1	-9.20658023636448	-5.81339509790391	1
TACGGGTCAGGTCAACACTTTAGG-1_1_1	-12.1440187243711	3.30052225286514	5
TACGTTAGTGCGTACCACTTTAGG-1_1_1	-7.78815515320408	-6.69177921121567	1
TACGTTAGTTTGCTCCACTTTAGG-1_1_1	7.43108598906887	10.6715888231471	0
TACGTTCCAGTTATCCACTTTAGG-1_1_1	-9.85153014938938	-7.40827997034043	1
TAGCGGATCATGAATGACTTTAGG-1_1_1	7.59529821593655	8.64014045888931	11
TAGGAGGCATTTAGCCACTTTAGG-1_1_1	-10.0139375476133	-8.81693561380356	4
TAGGTCGAGACAAGCTACTTTAGG-1_1_1	7.25190679747951	2.82678453619033	2
TAGTCCTCAGATAGCCACTTTAGG-1_1_1	8.34992162902248	9.98607055837661	0
TAGTCCTCATTACTTGACTTTAGG-1_1_1	-8.7510991839658	-5.87763078515976	1
TAGTGATCAATCAAGTACTTTAGG-1_1_1	-9.31162126343357	-7.14706046884507	1
TAGTGCTGTGTTAGAGACTTTAGG-1_1_1	-4.8580795077573	0.923314735241237	10
TAGTTACTCATGATGAACTTTAGG-1_1_1	-9.59699209015476	-8.34499748056382	1
TAGTTGTTCAGCGGGTACTTTAGG-1_1_1	6.22385923583401	1.96197478467971	2
TATCGCTCAAGGTTATACTTTAGG-1_1_1	-6.84798867981541	-7.20120771234482	7
TATCGCTCATTGCCCAACTTTAGG-1_1_1	-12.1798883227597	3.28317205602676	5
TATCTTGCATTGTACCACTTTAGG-1_1_1	-9.23233087341892	-6.5897680074498	1
TATGACTTCTTTAGCGACTTTAGG-1_1_1	9.20295660216701	9.92833892995864	0
TATGAGGGTCACAGAAACTTTAGG-1_1_1	4.49585954863918	10.795542642422	6
TATTACCAGATTCATCACTTTAGG-1_1_1	9.55135385711086	10.3236750810817	0
TATTAGGAGGTTCATTACTTTAGG-1_1_1	-14.1863027362119	1.35753957922012	5
TATTGCAGTGCACAAAACTTTAGG-1_1_1	9.41114275176418	11.1208724230006	0
TCAAACCGTGGACCCTACTTTAGG-1_1_1	6.54212991912258	1.84077231580764	2
TCAAGGTAGGTCAAGTACTTTAGG-1_1_1	-8.06964643280613	-6.77176244562119	1
TCACCAATCCTGTTCTACTTTAGG-1_1_1	-8.26841171066868	-6.31057031457871	1
TCACCATCACATAGTGACTTTAGG-1_1_1	6.31567423064602	11.0283679216579	6
TCACGTTCAAAGGGATACTTTAGG-1_1_1	-8.79238088410008	-5.80397947137803	1
TCACTGTCATCGAACAACTTTAGG-1_1_1	6.99811498839748	2.42444626981765	2
TCAGGCTTCGCGGATAACTTTAGG-1_1_1	-9.44059999268162	-6.49012477701157	1
TCATAGGCATTTGGGAACTTTAGG-1_1_1	6.7861379833926	10.999023362942	6
TCATGAAAGATGGATCACTTTAGG-1_1_1	6.44766561705959	10.9166478365138	6
TCATGAGCACAGCAACACTTTAGG-1_1_1	6.37451212127102	1.50621359045059	2
TCATGCCAGGTGAGAAACTTTAGG-1_1_1	6.16511194426907	10.2022198885158	6
TCCACTAAGCGAGGGAACTTTAGG-1_1_1	-3.98945732395756	-5.31265981500596	8
TCCACTAAGTTACATCACTTTAGG-1_1_1	-4.45808608811009	-5.23780591791123	8
TCCGTTAAGCGCTACTACTTTAGG-1_1_1	8.68467657287014	9.054051324673	11
TCCTGGTAGCCATCGTACTTTAGG-1_1_1	-6.34694440643894	-7.64941795175522	7
TCCTTGAAGTCACACCACTTTAGG-1_1_1	9.19825975615871	10.3386868684962	0
TCCTTTCAGCAAATTGACTTTAGG-1_1_1	-7.16738469879734	-7.05357082193345	1
TCGATGACAATTGAGTACTTTAGG-1_1_1	8.1855520458926	10.4436043947414	0
TCGGCCATCGTTATGTACTTTAGG-1_1_1	-6.92798955719578	-7.20577295129746	7
TCGTCAATCACATTCGACTTTAGG-1_1_1	-13.8888269213926	2.19148866827041	5
TCGTTATAGCAGGCTAACTTTAGG-1_1_1	-13.7631994036924	1.62977807218582	5
TCTAAGGCACGCCACTACTTTAGG-1_1_1	-8.87146528046238	-6.07000739877671	1
TCTAATCAGCTAAGTAACTTTAGG-1_1_1	8.12943689544094	10.6935967653468	0
TCTAATGGTTGGGTTTACTTTAGG-1_1_1	-9.85942991058933	-7.08538730447739	1
TCTAATGGTTTGTGACACTTTAGG-1_1_1	-4.8468855170499	-1.47259487589448	12
TCTATCGAGCACTACCACTTTAGG-1_1_1	8.80573599059475	10.0898627489284	0
TCTATTGCACTTTATGACTTTAGG-1_1_1	-13.5212150363218	3.58556120092422	5
TCTCAATAGATAACCAACTTTAGG-1_1_1	8.76189462859524	10.2160214632228	0
TCTCGCCTCCCTTTGTACTTTAGG-1_1_1	6.71995680053127	11.3854331224635	6
TCTGTGCAGGTCACTCACTTTAGG-1_1_1	-9.22737176697361	-6.89004285638779	1
TCTTACTGTAACCTTAACTTTAGG-1_1_1	5.20913688857449	10.9383563249782	6
TCTTAGGTCCTGGATCACTTTAGG-1_1_1	-6.54985530655491	-5.5638628751561	1
TCTTGACCATCTATGCACTTTAGG-1_1_1	8.92073290068996	11.3538254945949	0
TGAACAGGTACCGTTGACTTTAGG-1_1_1	-13.7703529147397	0.765265390224757	5
TGAACCACATACCTTAACTTTAGG-1_1_1	6.80789224822414	1.48284237081558	2
TGAACCTGTTTGGGCCACTTTAGG-1_1_1	-9.79170997421848	-6.81881196802109	1
TGAATGTCACTATCACACTTTAGG-1_1_1	7.09757272918117	10.8861674516872	6
TGACAACAGTAATGGCACTTTAGG-1_1_1	-10.3780608920346	-7.59968097513169	4
TGACCTTCACTAGCGGACTTTAGG-1_1_1	-4.28284795563328	-5.59338767831772	8
TGACGTACACGTAATGACTTTAGG-1_1_1	8.10680620391262	10.7751425951198	0
TGACTATTCAAACCAAACTTTAGG-1_1_1	9.74001733977688	10.4101084917262	0
TGAGGTCCACATTCGTACTTTAGG-1_1_1	6.41511003692043	10.787898942776	6
TGAGTCTGTCGAAGGTACTTTAGG-1_1_1	-3.85120089333164	-5.14867146318406	8
TGAGTGAGTACGAACAACTTTAGG-1_1_1	6.04720442016018	10.6415042131618	6
TGAGTGAGTACTTACAACTTTAGG-1_1_1	6.21900312621487	2.10636799032241	2
TGAGTGAGTGCTTCTCACTTTAGG-1_1_1	8.53334943969143	9.58697597677261	11
TGATTCAGTTTAACCAACTTTAGG-1_1_1	-8.9190507678281	-5.96298845117539	1
TGCACGTTCATTAGTCACTTTAGG-1_1_1	-12.8574529437314	3.26189605886489	5
TGCACGTTCGTCAATTACTTTAGG-1_1_1	9.51373140532863	10.2833241670802	0
TGCATTAGTATAGCGAACTTTAGG-1_1_1	-13.672890260626	3.47627679998428	5
TGCCCATAGTAGCTAAACTTTAGG-1_1_1	7.50535909850491	8.93977157766372	11
TGCGCTAGTAAGCTAGACTTTAGG-1_1_1	-12.4203229693662	2.8881053178981	5
TGCTTAAGTCTATCTTACTTTAGG-1_1_1	6.61643831450832	9.86666671926528	6
TGCTTAAGTGTGAGTAACTTTAGG-1_1_1	-9.94746978561985	-5.77293546503037	1
TGCTTGATCCTTATGGACTTTAGG-1_1_1	9.41367666442287	10.7506093233302	0
TGGAAACTCCTAAGTTACTTTAGG-1_1_1	-14.2503467349302	1.86191312963516	5
TGGACCAAGCTCCCTCACTTTAGG-1_1_1	5.16720525939358	-7.76757104700058	9
TGGATCGAGGCCATGAACTTTAGG-1_1_1	-9.24919755737888	-6.59912355249375	1
TGGATTCGTAGTTGTCACTTTAGG-1_1_1	-14.2481838015805	2.5689815729335	5
TGGGTCCGTGAACGACACTTTAGG-1_1_1	-4.35631139557468	-5.30322320764512	8
TGGTCTATCGCCTGCAACTTTAGG-1_1_1	-13.8867288378965	3.00499336416275	5
TGGTGAGTCTTACTCCACTTTAGG-1_1_1	7.51913206298244	8.61478511983901	11
TGGTGCTTCATCGATTACTTTAGG-1_1_1	9.67023317534817	10.6083125322536	0
TGGTTAAAGTCGCGAAACTTTAGG-1_1_1	-6.22792918961155	-5.50137169664353	8
TGGTTCATCCCTTTGTACTTTAGG-1_1_1	6.89677278716457	2.40470449621231	2
TGGTTCATCTAATTGCACTTTAGG-1_1_1	6.04217092711819	11.0321435182765	6
TGTACCTCAGCAATTGACTTTAGG-1_1_1	-9.7580629138242	-7.2485814840123	1
TGTGAGGTCAGCGATGACTTTAGG-1_1_1	9.79223482329738	10.9673308580592	0
TGTGGCGCAGCTGCTCACTTTAGG-1_1_1	9.66778509337795	9.98142997915298	0
TGTTAGCGTAGTAACGACTTTAGG-1_1_1	-8.83342607300388	-6.37219674890488	1
TGTTAGCGTTGGTTTAACTTTAGG-1_1_1	7.85007898528469	9.92573444540054	0
TGTTCACCACCGGCAAACTTTAGG-1_1_1	-13.4877973346006	0.49532477552444	5
TGTTCCTTCACCTTTCACTTTAGG-1_1_1	9.25062219817531	9.96250049764663	0
TTAACCGTCATTAGTCACTTTAGG-1_1_1	9.99106065947903	10.5735501497462	0
TTAACCGTCGTCAACCACTTTAGG-1_1_1	7.90587274749172	1.80222646886856	2
TTAACGTTCCAAAGGTACTTTAGG-1_1_1	9.3439182492007	10.6130551546291	0
TTAAGGATCAGCGAATACTTTAGG-1_1_1	-9.69293172638523	-6.72455795114487	1
TTAAGGTCAAACGGGAACTTTAGG-1_1_1	9.99876157958401	10.4281596391872	0
TTACTTCGTGCGTACCACTTTAGG-1_1_1	-7.53331859390843	-6.689112737827	7
TTACTTGCAAATAGGAACTTTAGG-1_1_1	5.28439085204494	-8.52974517648667	9
TTAGAGCAGCCTCTAAACTTTAGG-1_1_1	-9.43926341812718	-5.80682809656113	1
TTAGCCGGTGAGAAGGACTTTAGG-1_1_1	8.83634893615139	9.59960167104751	0
TTAGCGGAGCCATCGTACTTTAGG-1_1_1	-9.22311933319676	-5.89454372232407	1
TTAGTTGGTTAGGTGAACTTTAGG-1_1_1	8.09970514495266	1.88747970754653	2
TTATAGCTCCAGATAAACTTTAGG-1_1_1	5.08837787825954	-7.47884900873154	9
TTATCCTGTGGACCCTACTTTAGG-1_1_1	-8.71178491394627	-5.94954355066269	1
TTATTGCAGAAGCATCACTTTAGG-1_1_1	-9.40062816422093	-5.63814075296372	1
TTCATGCCAACTAAACACTTTAGG-1_1_1	-4.20617373268711	-5.29072006051987	8
TTCCTCAGTTATGAGGACTTTAGG-1_1_1	8.70116464812649	10.5717677324489	0
TTCGATTAGGCCAACAACTTTAGG-1_1_1	-13.3210893420469	1.0699626653865	5
TTCTGGCAGCAAATTGACTTTAGG-1_1_1	9.51294748504055	10.9740246980861	0
TTGAGGTAGACCTTTGACTTTAGG-1_1_1	7.85866014678371	1.86543910200149	2
TTGAGTAAGCGAATCGACTTTAGG-1_1_1	9.42106191832912	9.61995880300552	0
TTGCGCAGTTACTCCCACTTTAGG-1_1_1	7.04890482146633	11.2512978761867	6
TTGGCCAGTTAGTGCTACTTTAGG-1_1_1	-9.71373231690037	-5.54370553796738	1
TTTAACGGTAGCTTGTACTTTAGG-1_1_1	-4.43513710777866	1.08332268888504	1
TTTCCTGGTATTTCGAACTTTAGG-1_1_1	9.76351778228176	9.97370044881851	0
TTTCCTGGTGTCCAATACTTTAGG-1_1_1	5.96864931304348	10.9241799562648	6
TTTGCTCTCGACCGTTACTTTAGG-1_1_1	-4.78331048767674	-5.68002517526597	8
TTTGCTGAGGGTTTGGACTTTAGG-1_1_1	6.93371145446194	10.9052018373683	6
TTTGGCGGTGAACGGTACTTTAGG-1_1_1	-11.9368978289853	3.17042867834121	5
AAACAAGCATTTGGGAACTTTAGG-1_2_1	9.11592333037746	11.1216611116603	0
AAACCAATCAAGGGTTACTTTAGG-1_2_1	-9.65045793335545	-6.56042344873398	1
AAACCAGGTCGAAGTAACTTTAGG-1_2_1	2.06539432723415	-6.26456983392685	0
AAACCAGGTCGTCCAAACTTTAGG-1_2_1	7.90819589812649	1.99558512861282	2
AAACGGGCATTTCGCGACTTTAGG-1_2_1	8.63369314391506	1.34009043867141	2
AAACTGGGTTAATCCAACTTTAGG-1_2_1	9.58111707885158	10.5019768923	0
AAACTGTCAACCATTCACTTTAGG-1_2_1	9.1459202023257	11.3232211321071	0
AAACTGTCATTCCTTTACTTTAGG-1_2_1	-8.25383384506809	-6.92941530054062	1
AAAGCATGTTCACTCCACTTTAGG-1_2_1	8.55973665435207	11.4997691362575	0
AAAGCCTAGCAGGTCAACTTTAGG-1_2_1	8.31524412352932	10.8020076006129	0
AAAGCCTAGGTGAGCCACTTTAGG-1_2_1	8.0689863415469	1.27846281225234	2
AAAGGCAAGCATCTATACTTTAGG-1_2_1	2.91193477828396	-0.581346169166265	3
AAAGGCTTCATGATGAACTTTAGG-1_2_1	-9.36041648666966	-5.81516177957505	1
AAAGGGATCAGGTTAAACTTTAGG-1_2_1	2.97673599440945	-0.980419233493505	3
AAAGGGATCTATCGGCACTTTAGG-1_2_1	3.40160553176296	-1.50557811377197	3
AAAGGTACACCTCGACACTTTAGG-1_2_1	6.34649507720364	1.36614005262405	2
AAAGTAGCATGCAATGACTTTAGG-1_2_1	-10.9808097628843	-8.72607524698227	4
AAAGTGCTCGGTCAAGACTTTAGG-1_2_1	2.74806730468166	-2.08140654867142	3
AAATCACCACTGACAAACTTTAGG-1_2_1	1.42944256980312	-1.77656477694958	3
AAATCCTTCATTGAAGACTTTAGG-1_2_1	8.84351484496487	1.18580715353042	2
AAATCCTTCTTAATGCACTTTAGG-1_2_1	6.9361738415469	7.66901867086441	11
AAATCGATCATCCAGCACTTTAGG-1_2_1	-10.1645980624448	-8.84085710351914	4
AAATGAGCAAATAAGGACTTTAGG-1_2_1	7.2018398495425	11.3219641893581	6
AAATGAGCACTGACTTACTTTAGG-1_2_1	-6.77905519287693	-8.18148000543564	1
AAATGGTGTACGGGCAACTTTAGG-1_2_1	-9.69832427780735	-6.81403692071885	1
AACAAGCTCCCTCGCTACTTTAGG-1_2_1	7.29164545256985	1.35734574491531	2
AACAAGCTCGTTCAATACTTTAGG-1_2_1	3.64743749816311	-1.41656482969969	3
AACACTAAGGTCAAGTACTTTAGG-1_2_1	2.78952734191311	-1.48257138957828	3
AACACTAAGTAATGGCACTTTAGG-1_2_1	5.10254041869533	-8.51297052209824	9
AACATAGTCGAACCGAACTTTAGG-1_2_1	-10.5880637912046	-10.1836767942235	0
AACATAGTCTGGTCTAACTTTAGG-1_2_1	-5.11728532593357	1.04138915235549	10
AACATAGTCTTGAAGAACTTTAGG-1_2_1	9.12838499266994	9.31910602743179	0
AACCAAATCCAACTATACTTTAGG-1_2_1	1.80046908576382	-1.21947397296875	3
AACCAAATCGGCTAAGACTTTAGG-1_2_1	8.95802633483303	1.30061094457656	2
AACCAAATCTAATTGCACTTTAGG-1_2_1	9.04262487609279	1.07274071867019	2
AACCAACAGATGATTGACTTTAGG-1_2_1	3.73689930159939	-0.743069961719213	3
AACCAACAGCTATATCACTTTAGG-1_2_1	8.99529306609524	0.564620181865992	2
AACCAGGTCGAGGCGTACTTTAGG-1_2_1	-9.40717561524021	-5.99692352121323	1
AACCATAAGGGAGGATACTTTAGG-1_2_1	3.59266559798611	-0.730557277850804	3
AACCATTTCAAAGGCTACTTTAGG-1_2_1	-7.38681276123631	-9.35913093393296	7
AACCATTTCACCAGCTACTTTAGG-1_2_1	6.95008318145168	1.86168758565933	2
AACCCGGCAATCTCTAACTTTAGG-1_2_1	5.58337204177273	-8.64188821619004	9
AACCTAAAGGAGCCGTACTTTAGG-1_2_1	2.38485138137234	-1.277242973499	3
AACCTAAAGTCGCGAAACTTTAGG-1_2_1	-7.47060735504734	-9.76078040903061	7
AACCTATTCATTACCGACTTTAGG-1_2_1	-9.58563382904637	-7.58440883462876	1
AACCTCATCAGGTAACACTTTAGG-1_2_1	8.68857233245266	10.5050696581081	0
AACCTCATCCAACTTGACTTTAGG-1_2_1	2.7737883778323	-1.82467876379937	3
AACCTCATCCAGCTACACTTTAGG-1_2_1	2.62671796996487	-2.21210558717698	3
AACCTCATCCGAAAGTACTTTAGG-1_2_1	2.83301536757839	-2.06103177373856	3
AACCTGCTCATTTAGCACTTTAGG-1_2_1	-8.97817237656223	-7.90804679697007	1
AACCTTTAGCCACTCGACTTTAGG-1_2_1	9.2404026242007	0.781131669826808	2
AACGGCTCAAATAGGAACTTTAGG-1_2_1	8.02521650512112	8.71558277303726	11
AACGGCTCACATAGTGACTTTAGG-1_2_1	-9.21307332794773	-6.23492629831284	1
AACTAAGTCCAATTACACTTTAGG-1_2_1	9.18962900359524	9.85651580984146	0
AACTGAATCCGAATTTACTTTAGG-1_2_1	7.76017706115139	1.22844354803115	2
AACTGAATCCTTATGGACTTTAGG-1_2_1	7.84375421721828	1.2789036482051	2
AACTGAGGTTTGTGACACTTTAGG-1_2_1	-7.25531013290989	-9.29259212320298	7
AACTGGCCAATGGGAGACTTTAGG-1_2_1	-5.38926036636936	-6.22373254602402	2
AACTGGCCATTTGCTAACTTTAGG-1_2_1	-10.8631158618222	-10.2668572217748	4
AACTGGGTCGTTGCACACTTTAGG-1_2_1	-8.01730973999607	-9.09049089258164	7
AACTTCGTCACCCTCCACTTTAGG-1_2_1	3.06799070556057	-2.52497310941666	3
AACTTGTTCCATCCAAACTTTAGG-1_2_1	-7.19933040421116	-9.5811444074437	7
AACTTGTTCCGAAAGTACTTTAGG-1_2_1	7.91591875274074	2.07731787855178	2
AAGAATCGTGGGTGTGACTTTAGG-1_2_1	8.12706033904445	1.28850071126968	2
AAGACAACACCATCATACTTTAGG-1_2_1	6.2224230023135	-8.42091043298691	9
AAGACTCAGGTGAGGGACTTTAGG-1_2_1	-10.5024266986142	-8.66438968484849	4
AAGCCTGAGTCACACCACTTTAGG-1_2_1	1.29554455001247	-1.8052515239045	3
AAGCCTGAGTTACCTGACTTTAGG-1_2_1	-8.81423909943211	-7.89570148294419	1
AAGCCTTGTCCTCCATACTTTAGG-1_2_1	5.42147867400539	-7.66741283243149	0
AAGCGATTCCTGACTAACTTTAGG-1_2_1	7.98298876006496	11.2857417314723	0
AAGCTAATCAGGCAATACTTTAGG-1_2_1	-9.72019155304539	-10.0705252439305	4
AAGCTTAAGGGTTGGCACTTTAGG-1_2_1	7.89455930907619	0.925774738140406	2
AAGGAACCATTCCTTTACTTTAGG-1_2_1	3.18251459319485	-0.385672047786412	1
AAGGACAAGTAGCTAAACTTTAGG-1_2_1	3.76939193923366	-1.17332328861207	3
AAGGACAAGTCTAACTACTTTAGG-1_2_1	2.37436763961208	-0.79830349987	3
AAGGAGCAGCAATCCCACTTTAGG-1_2_1	7.21275751311672	8.08666889364273	11
AAGGCCCAGTTATGGAACTTTAGG-1_2_1	6.53131048400295	1.43956772977859	2
AAGGCTTAGTGATCAAACTTTAGG-1_2_1	-7.43810279648411	-9.62618644540757	7
AAGGGAGGTTAGGCTTACTTTAGG-1_2_1	2.66801635939968	-2.13837404554337	0
AAGGTTATCATCCCAAACTTTAGG-1_2_1	-10.869833543707	-9.00509603326767	4
AAGGTTATCTATCTGGACTTTAGG-1_2_1	3.23346225936306	-0.284589603595433	3
AAGGTTGGTTGGATAGACTTTAGG-1_2_1	6.98612158019436	1.63785140211135	2
AAGTCATCAAGTTTCCACTTTAGG-1_2_1	-9.99941594879734	-9.59928138559311	4
AAGTTGCAGCTAAATGACTTTAGG-1_2_1	9.14523832518947	1.11173526937515	2
AAGTTGTCATAGACCAACTTTAGG-1_2_1	-7.08084113876926	-8.35510928934067	7
AAGTTGTCATCAATCCACTTTAGG-1_2_1	-7.31418807785618	-7.02554042642563	1
AAGTTGTCATCCAAGAACTTTAGG-1_2_1	-9.01782377045262	-7.89865310495347	1
AATAGCATCGGGATGCACTTTAGG-1_2_1	9.2604860516299	11.1123961656764	0
AATATGGTCGCCTAGTACTTTAGG-1_2_1	7.38019411284817	10.433162614651	6
AATCACGCAGCTAGACACTTTAGG-1_2_1	3.27022306640041	-1.53512329799682	3
AATCACGCATTGCGCCACTTTAGG-1_2_1	-8.16536672394383	-8.11200244729966	7
AATCCAAAGGATCCCTACTTTAGG-1_2_1	4.32359735686672	-7.30468948190659	9
AATCCGGAGCTTACTGACTTTAGG-1_2_1	-8.46224220078098	-7.78747041528672	1
AATCCGGAGTAGCGCAACTTTAGG-1_2_1	1.94370882232082	-1.2216151208207	3
AATCCGTGTGACACAAACTTTAGG-1_2_1	6.37330095488918	-8.30519635980576	9
AATCGCGAGTCGCGAAACTTTAGG-1_2_1	-9.2656083850156	-7.20616014306992	1
AATCGCGAGTTAGGGTACTTTAGG-1_2_1	-7.53083331863987	-8.98881538217515	1
AATCGGCCAGCTCGCTACTTTAGG-1_2_1	2.83777181823147	-1.1960752755925	3
AATCGGCCATTTATCGACTTTAGG-1_2_1	-4.77357180397617	-1.46904154127091	12
AATCTCTAGACAACTAACTTTAGG-1_2_1	5.4391936512698	-7.63851030176133	9
AATCTCTAGATGCCTCACTTTAGG-1_2_1	5.29436866958034	-8.22633893793076	9
AATCTCTAGCTCATTGACTTTAGG-1_2_1	-11.9297042636167	3.18634741003067	5
AATCTCTAGGTGAGCCACTTTAGG-1_2_1	7.03281824309719	10.9075431078151	6
AATCTCTAGTTGGCCTACTTTAGG-1_2_1	-10.6097703723203	-10.2387724668309	4
AATGCGCCAAACACGCACTTTAGG-1_2_1	2.37418739516628	-6.09902150934189	13
AATGGCAGTCCATCCTACTTTAGG-1_2_1	-7.51045615952122	-8.03922040765732	7
AATTACCTCAACCGGAACTTTAGG-1_2_1	-9.92096479218113	-8.78775317972153	1
AATTACCTCGCGAGTAACTTTAGG-1_2_1	-9.96649129669773	-8.17888887231797	1
AATTGACCAACCTGTTACTTTAGG-1_2_1	9.15132085997951	11.2192029207423	0
AATTGACCACCAACAAACTTTAGG-1_2_1	-9.58170230667698	-6.40863378351182	1
AATTGACCATCAAGTGACTTTAGG-1_2_1	8.02752630431545	11.200366899319	0
AATTTGGAGATGGATCACTTTAGG-1_2_1	2.35721771438015	-2.04481531684845	3
ACAAACCAGGAAACCTACTTTAGG-1_2_1	-4.62929709236729	1.28833357984573	10
ACAAACCAGGTTCGAGACTTTAGG-1_2_1	7.74681703765285	0.934285804577174	2
ACAAACCAGGTTCTTGACTTTAGG-1_2_1	8.42782537658108	1.55707614118606	2
ACAAAGGAGTCAACTTACTTTAGG-1_2_1	-4.71690709869968	-1.45133630191535	12
ACAACATCAACCGTAAACTTTAGG-1_2_1	7.66718809325588	1.70070354635269	2
ACAACATCACATAGATACTTTAGG-1_2_1	-7.65171487610447	-9.46475560968369	7
ACAACATCATGGCTAAACTTTAGG-1_2_1	-7.7274757174741	-8.90823180978745	7
ACAACTTTCTCACTAGACTTTAGG-1_2_1	-8.54143674652683	-8.67471607034653	7
ACAAGGCGTAAAGCGCACTTTAGG-1_2_1	2.24568788726223	-1.70796062057465	3
ACAAGGCGTCAATACCACTTTAGG-1_2_1	7.57592336852444	1.92076103384048	2
ACAATTGAGACAGACTACTTTAGG-1_2_1	8.98729364592922	9.37552158529312	0
ACAATTGAGGAACTTAACTTTAGG-1_2_1	3.36422435958279	-1.58214994152635	3
ACAATTGAGTCGCGAAACTTTAGG-1_2_1	-8.17747695725071	-8.36330850427598	1
ACACAAGGTACAGCAAACTTTAGG-1_2_1	9.29218141753567	9.7413481920436	0
ACACAAGGTTTGTCAAACTTTAGG-1_2_1	8.65239088256252	1.36799947912246	2
ACACAATCATTAGTGGACTTTAGG-1_2_1	-6.85765798370945	-8.18400247400254	7
ACACCAACACGATTAGACTTTAGG-1_2_1	6.28081838805569	-8.54306848352402	9
ACACCTATCCTGGAAGACTTTAGG-1_2_1	8.87066213805569	10.721568033047	0
ACACCTATCGATATTCACTTTAGG-1_2_1	1.42304079253567	-0.901191249541936	3
ACACCTTCACGAACGTACTTTAGG-1_2_1	8.04292337615383	1.0525500028804	2
ACACCTTCATCCCTCTACTTTAGG-1_2_1	5.93951742370022	10.053002282925	0
ACACGCGCACTTTACAACTTTAGG-1_2_1	-9.74031265061009	-5.65527923410386	1
ACACGCGCAGGAATAAACTTTAGG-1_2_1	8.20976202208889	1.66572134191543	2
ACACTAAAGTCAATAGACTTTAGG-1_2_1	-8.51233203690159	-8.42456062143296	1
ACACTTGTCCGCACCAACTTTAGG-1_2_1	8.33590547759426	1.42197482282669	2
ACAGCACCAACAAAGAACTTTAGG-1_2_1	6.56760828215969	10.675313875027	0
ACAGCACCAACTTGTCACTTTAGG-1_2_1	-9.83498819153416	-7.41005952661484	1
ACAGCACCAGCACGTGACTTTAGG-1_2_1	5.29598562438381	-8.11399514978379	9
ACAGCCGCACTAGTAGACTTTAGG-1_2_1	9.28606455047024	0.699899837322535	2
ACAGGCATCGAAGCATACTTTAGG-1_2_1	9.11506979186428	1.67607967550308	2
ACAGGCATCTAATCACACTTTAGG-1_2_1	-4.63476355354893	-1.33201724296063	12
ACATAGTCACGCAATAACTTTAGG-1_2_1	4.22019664962185	-1.29205067460984	2
ACATTACTCCTTTGGAACTTTAGG-1_2_1	-10.4413162020932	-8.82703883951157	4
ACATTGTTCAAGGTACACTTTAGG-1_2_1	7.59615747649563	0.915290042705836	2
ACATTGTTCTGTGCACACTTTAGG-1_2_1	-7.93116815369236	-8.46624763315171	1
ACCAATCGTAAGGCCGACTTTAGG-1_2_1	-9.90651376526463	-5.85821302240342	1
ACCAATCGTTGTGACTACTTTAGG-1_2_1	-9.09747941773045	-7.23075778787583	1
ACCAATCGTTTACTGAACTTTAGG-1_2_1	-9.11077459137547	-7.49009044473618	1
ACCAATTTCCTTTGAGACTTTAGG-1_2_1	7.36702005584133	0.477026387996974	3
ACCAATTTCGTTAGGGACTTTAGG-1_2_1	5.2926601620425	-8.36725528543442	9
ACCACAACACGTAGTAACTTTAGG-1_2_1	5.69510881621731	-8.28303678338975	9
ACCAGGTCAACAGCTAACTTTAGG-1_2_1	-11.0117193011533	-10.2617779523656	4
ACCAGGTCAAGAAATGACTTTAGG-1_2_1	-8.20051820557224	-7.75557525461167	1
ACCATATTCGACTTTGACTTTAGG-1_2_1	-9.2556625155698	-8.78480823343247	1
ACCATTAGTACACCCAACTTTAGG-1_2_1	-10.1098104266416	-9.62131984537095	1
ACCATTAGTCGAAGTAACTTTAGG-1_2_1	6.47459833342922	-8.33564288919419	9
ACCATTAGTGCTCCAAACTTTAGG-1_2_1	8.31266061980617	1.63892690832168	2
ACCCAACTCACTAGGGACTTTAGG-1_2_1	10.0793394299258	10.4961051195338	0
ACCCAACTCTGTGACCACTTTAGG-1_2_1	2.30929748732937	-1.55025420343131	3
ACCCGCTCATCATGTCACTTTAGG-1_2_1	-10.5070167330991	-9.94767291849106	4
ACCCGCTCATTGGGTAACTTTAGG-1_2_1	4.7202462406863	-7.92922838037461	9
ACCCGTTAGCCGCTATACTTTAGG-1_2_1	8.40624658782375	1.80749170476943	2
ACCCGTTAGGTCAAACACTTTAGG-1_2_1	5.56323616225613	-7.80089242761582	9
ACCCTAATCAGCGGGTACTTTAGG-1_2_1	7.30105631072414	10.6036767214015	6
ACCCTCACAGCCTGAGACTTTAGG-1_2_1	7.50582735259426	1.21521060163528	2
ACCCTCACAGCTGCTCACTTTAGG-1_2_1	7.45116941649807	2.65223257238418	2
ACCCTCCTCGCCTGCAACTTTAGG-1_2_1	7.83626692016018	1.07975070173294	2
ACCCTCCTCGCTATATACTTTAGG-1_2_1	6.97001211364162	8.37531177694351	11
ACCGAAGTCAAACCGGACTTTAGG-1_2_1	-10.0851636676084	-8.71353729074448	4
ACCGAAGTCGCAGCAAACTTTAGG-1_2_1	4.98050634581936	-8.23945291345566	9
ACCGCCATCATGACAAACTTTAGG-1_2_1	3.28709308822048	-0.76329065864533	3
ACCGCCTCAACAGGGAACTTTAGG-1_2_1	-8.73539789002049	-7.87003619974106	1
ACCGCCTCAACGACTAACTTTAGG-1_2_1	-6.76416023056614	-8.61595781152695	7
ACCGCCTCAGGGATGAACTTTAGG-1_2_1	8.46637861449612	10.5790318697169	0
ACCGGTAAGTCACCTAACTTTAGG-1_2_1	-9.77455575745213	-9.85389240091294	1
ACCGGTTTCAGGTTGGACTTTAGG-1_2_1	5.44618837554348	-8.63955028360337	9
ACCGGTTTCGAAGTTAACTTTAGG-1_2_1	-8.61147172730076	-8.67732913797349	1
ACCGTTATCAAGCCAGACTTTAGG-1_2_1	9.20286791045559	1.16174070531875	2
ACCGTTATCAGCCTTAACTTTAGG-1_2_1	-10.5632673053037	-10.0010634214208	4
ACCGTTATCATCAAGAACTTTAGG-1_2_1	7.96456281859768	1.57930676633865	2
ACCTAAGCATCTATCAACTTTAGG-1_2_1	5.42706196029079	-8.62194974725693	9
ACCTAAGCATTTGCTAACTTTAGG-1_2_1	1.91180531699551	-0.782689824752507	3
ACCTATCCAAGGGTCTACTTTAGG-1_2_1	-10.4756322650205	-9.79438121622056	4
ACCTATCCATAACCAGACTTTAGG-1_2_1	9.11969892699612	0.780485317058863	2
ACCTCCCTCAACTTGTACTTTAGG-1_2_1	8.93673937041653	1.12846843893081	2
ACCTCCCTCACTTCGAACTTTAGG-1_2_1	8.3932518215884	10.8144787996486	0
ACCTGGAAGGTGAGGGACTTTAGG-1_2_1	2.88081018645657	-1.58955952157825	3
ACGATTGCAAAGTGCCACTTTAGG-1_2_1	8.11155836303127	11.1071337907985	0
ACGATTGCAATAAGCTACTTTAGG-1_2_1	8.24360601622951	9.27911655599624	0
ACGATTGCATAGCCTTACTTTAGG-1_2_1	7.06821481902492	2.23030178243667	2
ACGCACGCAAGGTGCTACTTTAGG-1_2_1	9.14333479125393	1.31901662046463	2
ACGCCACGTCAGGATAACTTTAGG-1_2_1	2.66579954345119	-0.756212607078252	3
ACGCCCATCAGGGATTACTTTAGG-1_2_1	9.39845602233303	11.3481311052516	0
ACGCCCATCCTAAGTTACTTTAGG-1_2_1	5.65990440566433	-7.72867257898301	9
ACGCCCATCGTTCAATACTTTAGG-1_2_1	3.27428285796535	-1.58529634033888	3
ACGGAACGTACCTTAAACTTTAGG-1_2_1	3.60181038100613	-1.76927796011418	3
ACGGATAGTGATTAGGACTTTAGG-1_2_1	1.70690743644131	-1.65426572417468	3
ACGGATAGTTGACCCAACTTTAGG-1_2_1	2.47690336425198	-0.57720895116776	3
ACGGATTAGCCATCGTACTTTAGG-1_2_1	1.78529874999416	-2.0502840430066	3
ACGGATTAGGAAACTCACTTTAGG-1_2_1	-7.35035856049168	-9.39136035745591	7
ACGGATTAGTCGCATCACTTTAGG-1_2_1	-7.58738048355686	-9.11323364084214	7
ACGTAATCAAGCCAGTACTTTAGG-1_2_1	-4.73665554802525	-1.45164375012368	12
ACGTAATCACCTTCTCACTTTAGG-1_2_1	-3.68166215698826	0.947774812527003	3
ACGTAATCATCACGAAACTTTAGG-1_2_1	2.72678415496242	-0.635843828372655	3
ACGTATTTCCAAAGGTACTTTAGG-1_2_1	-9.90879257004368	-7.47451360528916	1
ACGTATTTCTTAATGCACTTTAGG-1_2_1	-13.1602035311948	1.96550028020889	5
ACGTCAACAAAGGGATACTTTAGG-1_2_1	8.91942064483059	9.32887165243179	0
ACGTCAACACGTAAATACTTTAGG-1_2_1	1.31354491431606	-1.60526034241169	3
ACGTCAACACGTAGGTACTTTAGG-1_2_1	8.62882368285549	11.6512612550929	0
ACTAAACCAGTTATGGACTTTAGG-1_2_1	1.95928327758205	-1.63319475208968	3
ACTAAACCATTGGGTAACTTTAGG-1_2_1	-6.79190786163914	-8.73842389886826	7
ACTAAGTCAACCCTATACTTTAGG-1_2_1	6.34495584685696	10.6303672044948	6
ACTAAGTCATTGACTCACTTTAGG-1_2_1	10.0027145596255	11.02927868063	0
ACTAAGTCATTGAGATACTTTAGG-1_2_1	8.51091329772365	10.4252261369899	0
ACTAATGAGGTTTCGCACTTTAGG-1_2_1	8.3636354656924	1.84197966749221	2
ACTAATGAGTAAACCAACTTTAGG-1_2_1	-9.21872575562107	-7.66680820291489	1
ACTACAAAGATAATCGACTTTAGG-1_2_1	9.81180708129299	10.0751561372951	0
ACTAGGTAGTTATCCGACTTTAGG-1_2_1	-9.24456031601536	-6.6320739537999	1
ACTAGTCGTAAGCGTAACTTTAGG-1_2_1	-9.91497619431126	-6.57761295145005	1
ACTAGTCGTGTTAGAGACTTTAGG-1_2_1	-4.46907933037388	1.28980509931594	0
ACTAGTCGTTCTGGCAACTTTAGG-1_2_1	-10.1090017108213	-9.99578960245102	4
ACTAGTGCATTAGCGAACTTTAGG-1_2_1	2.14573757369411	-6.2481423169896	13
ACTAGTGCATTTGGAGACTTTAGG-1_2_1	3.07898418624294	-2.53799302881211	3
ACTAGTTTCATGAGGTACTTTAGG-1_2_1	-4.7065594939481	-1.37310512369126	12
ACTAGTTTCATTATGCACTTTAGG-1_2_1	-8.03798206131565	-8.09333522623032	1
ACTAGTTTCGCCTAGTACTTTAGG-1_2_1	-4.53838737290012	-1.32719717925042	12
ACTAGTTTCGGGCAGTACTTTAGG-1_2_1	-10.3282523898374	-7.15496642892808	1
ACTAGTTTCGGTACAGACTTTAGG-1_2_1	-8.19087417404759	-8.81068189447373	1
ACTCACTCAATCAAGTACTTTAGG-1_2_1	7.26815073211086	2.17321865255386	2
ACTCACTCATTAGCGAACTTTAGG-1_2_1	2.39515344817532	-0.889291003398595	3
ACTCCCACAAGCGAAGACTTTAGG-1_2_1	2.0621594639529	-1.08666519825905	0
ACTCGAACAGCACCTCACTTTAGG-1_2_1	7.55559770781887	1.94811837369949	2
ACTCGAACATAAGCTGACTTTAGG-1_2_1	1.41866676528347	-0.90569479768723	3
ACTCGAACATATGGTGACTTTAGG-1_2_1	8.88294355590237	0.493247911281886	2
ACTCGAACATTTCGACACTTTAGG-1_2_1	2.8717035504092	-1.80352474754303	3
ACTCGCCCAATCTCTAACTTTAGG-1_2_1	-6.71287734787571	-8.27591474359482	7
ACTGAGGTCCACTAATACTTTAGG-1_2_1	-9.30758102219212	-7.86712081735581	1
ACTGAGGTCGGGCAGTACTTTAGG-1_2_1	2.78572981078518	-1.28842803841084	3
ACTGGCTTCACAAAGCACTTTAGG-1_2_1	9.21439974028957	0.604623958416285	2
ACTGGCTTCTAAATCCACTTTAGG-1_2_1	5.82226745803249	-8.32828672235459	9
ACTGGGTCAATACTGGACTTTAGG-1_2_1	7.3792251797427	8.28526298696548	11
ACTGGGTCATCATGTCACTTTAGG-1_2_1	-8.88352783005345	-8.60505206888169	4
ACTTAGAAGGCGAGTCACTTTAGG-1_2_1	2.21716634948147	-1.49180272599309	3
ACTTAGTTCAGCACGAACTTTAGG-1_2_1	-8.852650239874	-9.1042419225499	1
ACTTATGGTACCTCAGACTTTAGG-1_2_1	8.37725012023342	1.82950632268936	2
ACTTATGGTTCATTAGACTTTAGG-1_2_1	8.06340353209865	1.71293489629776	2
ACTTCAAGTTACCGTGACTTTAGG-1_2_1	-9.74168927948582	-10.0701237470433	4
ACTTCAAGTTGTCCAGACTTTAGG-1_2_1	-10.5031991748105	-9.57782848184556	4
ACTTCCCGTGGTGAGTACTTTAGG-1_2_1	3.40264265258205	-1.65449185674637	3
ACTTCCCGTTGCACGCACTTTAGG-1_2_1	-10.9331842211972	-9.34818895166367	4
ACTTGAAAGTCTGTGCACTTTAGG-1_2_1	6.71151964385403	1.43239228422195	2
ACTTGCATCCTGTTCTACTTTAGG-1_2_1	-5.71463377754795	1.07722561056167	10
ACTTGCATCTCAGCTAACTTTAGG-1_2_1	-7.29745538513767	-9.29805333917588	7
ACTTGCGGTGTCCAATACTTTAGG-1_2_1	2.7145261021365	-2.19767029588669	3
AGAAATGCATGCCTCAACTTTAGG-1_2_1	-7.14997155945408	-7.84722669427842	1
AGAACAACACACCCACACTTTAGG-1_2_1	7.10619871337307	1.27548138792068	2
AGAAGCAAGAAGGTCTACTTTAGG-1_2_1	-10.6135345248471	-8.9556446821019	4
AGACACTAGGGTTTGGACTTTAGG-1_2_1	7.04129736144436	1.86116139585525	2
AGACCCGCAATCTCTAACTTTAGG-1_2_1	5.28861562926662	10.7570170610622	6
AGACCCGCACCGGTAGACTTTAGG-1_2_1	-8.50935561936009	-8.06129463022202	1
AGACCCGCATCCACCAACTTTAGG-1_2_1	8.80001394469631	9.43860046560317	0
AGACCCGCATTTGGGAACTTTAGG-1_2_1	8.15001337249172	2.4044558256343	2
AGACTAATCAGGTAGTACTTTAGG-1_2_1	9.21205560881985	10.0639008730128	0
AGACTAATCGGTTCCGACTTTAGG-1_2_1	3.35615532119167	-0.173911765269933	3
AGACTCACAAAGACCCACTTTAGG-1_2_1	9.36775343139065	0.496868774242701	2
AGACTCCTCCCTTTGTACTTTAGG-1_2_1	-4.79009111206638	-1.30298508708924	12
AGACTCCTCCGCAATCACTTTAGG-1_2_1	4.90194265563381	-8.19897277658433	9
AGACTGAGTCAATGTCACTTTAGG-1_2_1	2.93863289077175	-1.16084496682137	3
AGAGAGCAGCCATCACACTTTAGG-1_2_1	-6.71977765839207	-7.7693825513646	1
AGAGAGCAGGCTAGATACTTTAGG-1_2_1	-4.63979585449802	-1.482969004713	12
AGAGGAGGTATGGTGAACTTTAGG-1_2_1	-8.49762971680271	-6.51794154947251	1
AGAGGAGGTTCTTACTACTTTAGG-1_2_1	3.12506620604885	-0.923398092441259	3
AGATAACGTATGGTCTACTTTAGG-1_2_1	-9.19840677063572	-8.92389304941147	7
AGATAACGTCCAGCACACTTTAGG-1_2_1	8.83639948089016	0.404068037815394	2
AGATAACGTTAACGTCACTTTAGG-1_2_1	2.84426109511745	-1.91794992988556	3
AGATGCCCACCTAAGAACTTTAGG-1_2_1	-8.01046521942722	-8.81197078531235	7
AGATTAGTCTATTGACACTTTAGG-1_2_1	7.9248270245303	1.50143234426528	2
AGATTAGTCTCTATGGACTTTAGG-1_2_1	6.81973306853664	1.7659277170375	2
AGATTCAAGCTTGAAAACTTTAGG-1_2_1	-4.67755301277744	-1.56575484206527	12
AGATTCAAGGGCCTTTACTTTAGG-1_2_1	9.83749143798244	10.9924477785304	0
AGATTGATCAGTCTATACTTTAGG-1_2_1	2.7137822361697	-1.67088267212361	3
AGATTGATCCAGAAACACTTTAGG-1_2_1	-14.0996375827085	1.13493292028457	1
AGCATTAAGGTTGTAAACTTTAGG-1_2_1	-10.7734714297544	-8.50552804773301	4
AGCCAATAGTCATTCGACTTTAGG-1_2_1	-7.44368131439793	-9.60426910226792	7
AGCCATTGTCAACTACACTTTAGG-1_2_1	8.09704725463283	11.0102338045314	0
AGCCATTGTTGAGCTTACTTTAGG-1_2_1	8.57451765258205	1.51874153310806	2
AGCCCTGTCCGTTAGCACTTTAGG-1_2_1	-8.21564872543919	-8.29629285638779	1
AGCCCTGTCTTTAAGCACTTTAGG-1_2_1	-7.07352931778538	-8.6297808439061	1
AGCCTAGAGTTACATCACTTTAGG-1_2_1	5.89047662932766	-8.05056674783677	9
AGCCTCTAGGCGATATACTTTAGG-1_2_1	9.45276777465237	10.9239224641994	0
AGCCTGTTCAACCGGAACTTTAGG-1_2_1	7.99334661681545	1.50994841749221	2
AGCCTGTTCCTTTAGGACTTTAGG-1_2_1	-9.63470275681126	-10.1806488782689	4
AGCGAACGTTGAGCTTACTTTAGG-1_2_1	-8.13233287613499	-8.33778484170884	7
AGCGACTCACACTAAGACTTTAGG-1_2_1	-8.91568525116551	-9.26002748315781	7
AGCGATCCACATAAGTACTTTAGG-1_2_1	7.11339609343899	2.45538966352493	2
AGCGCTAAGCTATTACACTTTAGG-1_2_1	-10.8766589907895	-10.3380213529393	4
AGCGCTAAGTCTACCAACTTTAGG-1_2_1	6.19577734191311	-8.30574138467759	9
AGCGTTTGTGCGGCAAACTTTAGG-1_2_1	7.73409883696926	1.54489438230545	2
AGCGTTTGTTGCTGTGACTTTAGG-1_2_1	6.40967790801418	-8.30435664957017	9
AGCTAATCACAAGCGTACTTTAGG-1_2_1	-8.50824983399021	-8.37802083795517	1
AGCTATGCAGTAAGGGACTTTAGG-1_2_1	7.41364519317043	2.09127561742813	2
AGCTCAACAGTAATACACTTTAGG-1_2_1	5.07936041076076	10.9435586183742	6
AGCTCAACATAAGTCGACTTTAGG-1_2_1	8.34731619079006	0.61708705122024	2
AGCTGCAAGACAAAGGACTTTAGG-1_2_1	3.64567177016628	-1.9111049920842	3
AGCTGCAAGCGAATCGACTTTAGG-1_2_1	-4.74647863190281	-1.5899541266784	12
AGCTGCAAGCTATTACACTTTAGG-1_2_1	2.36052028853786	-0.897089377097783	3
AGCTGCAAGGTCTTTGACTTTAGG-1_2_1	3.20737306792629	-1.47691537445038	3
AGCTGGATCACTTCGAACTTTAGG-1_2_1	-8.30561073105442	-8.15645511453599	1
AGCTGGATCATGCGGAACTTTAGG-1_2_1	7.20043508727444	1.41223017866165	2
AGCTGGATCGTAGTTTACTTTAGG-1_2_1	9.17100374419582	1.3032926767543	2
AGCTGGATCTTGAATCACTTTAGG-1_2_1	-8.55954320709812	-9.71444042032212	7
AGCTGGCAGCTATCCAACTTTAGG-1_2_1	-5.52226169388401	1.31062690908462	10
AGCTTCCAGATGCCTCACTTTAGG-1_2_1	6.32102720458401	-8.28295619791001	9
AGCTTCTCAAAGTGCCACTTTAGG-1_2_1	8.53841821868313	2.24196283514053	2
AGCTTCTCAGGCTAACACTTTAGG-1_2_1	9.31523554046047	0.851840659923854	2
AGCTTCTCATAAGCTGACTTTAGG-1_2_1	-11.021878793646	-10.2608433515355	4
AGCTTGTGTACGGGCAACTTTAGG-1_2_1	8.89205496032131	1.15318624670059	2
AGCTTGTGTGGGTGTGACTTTAGG-1_2_1	3.55488197524441	-1.69119203095883	3
AGCTTTGTCAATACAGACTTTAGG-1_2_1	-10.9066186694394	-9.70856769388169	4
AGCTTTGTCGCCACATACTTTAGG-1_2_1	-9.36779792587864	-9.81192786996811	4
AGGAACCGTCCTTCTAACTTTAGG-1_2_1	8.64619581420315	10.7165955751613	0
AGGAACCGTGCCCGATACTTTAGG-1_2_1	-8.76613052170384	-7.43969161813706	1
AGGAGGTAGGCAAGCCACTTTAGG-1_2_1	1.9036711903323	-2.17529322212189	3
AGGATCAGTAAACCCTACTTTAGG-1_2_1	7.54333154876125	0.70797912771255	2
AGGATCAGTTGGCCACACTTTAGG-1_2_1	-10.4548841265928	-10.344801977329	4
AGGCCAGGTACGATTCACTTTAGG-1_2_1	-9.89090831558811	-7.74688442056626	1
AGGCCAGGTGTTAGTCACTTTAGG-1_2_1	7.45708887298	1.40171138937026	2
AGGCCATCAAGGCCATACTTTAGG-1_2_1	8.47281877715481	10.0119761675075	0
AGGCCATCAGCACTAAACTTTAGG-1_2_1	-9.94137008469212	-8.39892680948227	4
AGGCCTAAGTAAGTGCACTTTAGG-1_2_1	-6.79047258179295	-8.7049294263646	7
AGGCGCAGTAATTGCCACTTTAGG-1_2_1	-9.92793805878269	-10.1339808255956	4
AGGCGCAGTATGGTAGACTTTAGG-1_2_1	8.37748472411526	1.61652557546646	2
AGGCTATAGTAACGTAACTTTAGG-1_2_1	4.71960727889431	-8.01486833398789	9
AGGCTTTGTATATTCGACTTTAGG-1_2_1	-9.87596805374729	-5.80422408884018	1
AGGCTTTGTCTACCTCACTTTAGG-1_2_1	8.32857458312404	1.00905744726211	2
AGGCTTTGTGCTGCACACTTTAGG-1_2_1	7.29034940917385	11.2801770418361	6
AGGGACCTCATGTCATACTTTAGG-1_2_1	9.02031843383205	11.0430506914333	0
AGGGACCTCGCCTGCAACTTTAGG-1_2_1	8.23983328063381	0.758939906902613	2
AGGGAGTAGAGGAGGTACTTTAGG-1_2_1	1.66571061332119	-1.777382284455	3
AGGGAGTAGGCTGGTAACTTTAGG-1_2_1	1.51907245833767	-1.28048507874459	3
AGGGCTATCACTAATCACTTTAGG-1_2_1	3.32310955245388	-1.83086477225274	3
AGGGCTTCAGTGAGAGACTTTAGG-1_2_1	1.91700689513576	-1.10007478301972	3
AGGGTGGAGTGAGTCGACTTTAGG-1_2_1	-5.13500888626682	1.60773102933914	10
AGGGTTAGTGGTTAAGACTTTAGG-1_2_1	5.36760608870876	10.7696704118922	6
AGGTGAGCAGATTCGAACTTTAGG-1_2_1	5.72031204421413	10.2010544985011	6
AGGTGGGAGCTATCGCACTTTAGG-1_2_1	-8.29654987137425	-6.6732812673375	1
AGGTGGGAGTCACTATACTTTAGG-1_2_1	9.98153059203518	10.4647177904323	0
AGGTTAATCAAGATGCACTTTAGG-1_2_1	-8.89471109192478	-8.20421798532456	1
AGGTTAATCGCAGCAAACTTTAGG-1_2_1	-6.29077585022556	-7.70006044214219	7
AGGTTCGAGATTGAGCACTTTAGG-1_2_1	-10.0069151667844	-8.35461910074204	4
AGGTTCGAGCCGCTATACTTTAGG-1_2_1	2.66836969573391	-1.2895878553912	3
AGGTTCGAGCGCTACTACTTTAGG-1_2_1	2.18929664809597	-1.72302713995427	3
AGGTTCGAGGCCATTCACTTTAGG-1_2_1	-7.82836587708103	-8.56146152322739	7
AGGTTCGAGGTTACTTACTTTAGG-1_2_1	9.58048574645412	10.290696069546	0
AGGTTCTGTATGGTGAACTTTAGG-1_2_1	8.11680261809719	9.43308918172866	0
AGGTTCTGTCTACCAGACTTTAGG-1_2_1	7.13755838591946	2.15596477682144	2
AGGTTCTGTGTGATGAACTTTAGG-1_2_1	2.527232572626	-1.42200985556096	3
AGTAAACGTATGGGACACTTTAGG-1_2_1	-6.43707807343113	-5.60895307367295	1
AGTAAACGTGTTCCAGACTTTAGG-1_2_1	8.37782900054348	1.91589729482681	2
AGTAACCAGATAACTGACTTTAGG-1_2_1	-10.7877498416196	-10.3547774106786	4
AGTAACCAGCAGGCTAACTTTAGG-1_2_1	-7.99915464203465	-8.3234368116185	7
AGTAACCAGCTTCCTTACTTTAGG-1_2_1	5.79480163771999	-7.85667999093979	9
AGTAACCAGGAAACCTACTTTAGG-1_2_1	-9.35824115555393	-7.30471666162461	1
AGTAACGGTTTGTTGAACTTTAGG-1_2_1	5.55145780761135	-7.7211385518834	9
AGTAAGCTCATAGGCGACTTTAGG-1_2_1	2.74411575515163	-1.61173147713393	3
AGTAAGCTCTGTGATTACTTTAGG-1_2_1	-5.27334530632603	1.34695474798233	10
AGTAAGTGTCAAACTCACTTTAGG-1_2_1	-4.84400089066135	1.49180476362258	10
AGTACTGCACATAAGTACTTTAGG-1_2_1	8.7197317333926	10.8916691988185	0
AGTACTGCATCCAAGAACTTTAGG-1_2_1	-7.73259218018162	-8.31311996286362	7
AGTACTGCATGCGGATACTTTAGG-1_2_1	3.02034561355007	-0.812220469169316	3
AGTAGGCGTAGCCCGTACTTTAGG-1_2_1	-4.75770743172276	-1.51276271050423	12
AGTATCCGTAATCCGTACTTTAGG-1_2_1	8.81227342803371	0.974564239330592	2
AGTATCCGTAGGTGACACTTTAGG-1_2_1	-7.75164182465183	-8.18409211938828	1
AGTCAATCATGCAATGACTTTAGG-1_2_1	7.72176496703518	1.42753045255691	2
AGTCACACACATACCTACTTTAGG-1_2_1	-9.08334644119847	-7.26390464609116	1
AGTCAGCCAACCTGTTACTTTAGG-1_2_1	7.2250560971011	2.26401297742874	2
AGTCATAAGTTTCAGTACTTTAGG-1_2_1	-8.32416589539158	-7.98462493722886	7
AGTCGTTGTCTTACTTACTTTAGG-1_2_1	-10.6113343981992	-9.48213632410019	4
AGTGACCCAAATGACTACTTTAGG-1_2_1	-7.28294570725071	-9.43893201654404	7
AGTGATGGTTTACGACACTTTAGG-1_2_1	-4.54119952004063	-1.45265085255354	12
AGTGATTCAAGGCTTAACTTTAGG-1_2_1	7.21147672850979	2.01866714651138	2
AGTGCGGGTTGTCATAACTTTAGG-1_2_1	-10.5231614856015	-10.2186413556859	4
AGTGCGGGTTTGTCCCACTTTAGG-1_2_1	-8.69273002426731	-8.48222549264878	1
AGTGCTGAGCAATCGGACTTTAGG-1_2_1	-7.72420652191746	-8.46445806329697	1
AGTGCTGAGGCAAGTTACTTTAGG-1_2_1	9.16251222808254	1.57792989904434	2
AGTGGATTCCTCAATGACTTTAGG-1_2_1	-4.52766306679356	-1.42234555637091	12
AGTGGATTCGGTAACGACTTTAGG-1_2_1	-9.06163318436253	-7.77357251947373	1
AGTTACTTCATTTGCGACTTTAGG-1_2_1	-7.25362642090427	-8.29232127969712	7
AGTTAGGGTACAAAGTACTTTAGG-1_2_1	1.5330006333102	-0.78165949886292	3
AGTTAGGGTCACGATTACTTTAGG-1_2_1	5.17462103087795	-7.95811183755845	9
AGTTAGGGTTAATCCAACTTTAGG-1_2_1	8.9837583752383	11.1495522707179	0
AGTTATCTCATGAATGACTTTAGG-1_2_1	3.83860532958401	-0.57308252160996	3
AGTTCCTCATGAGCTAACTTTAGG-1_2_1	8.42688982207668	10.5368746965602	0
AGTTCCTCATGGCCGAACTTTAGG-1_2_1	-10.6786361483823	-9.52311475580185	4
AGTTGCCTCAATGTGAACTTTAGG-1_2_1	-9.92708976547825	-8.8671985418126	4
AGTTGCCTCCCAGTACACTTTAGG-1_2_1	2.51244203765285	-2.04702998702973	3
ATAAACCCAATCCACTACTTTAGG-1_2_1	-10.9065719393979	-9.55584247415513	4
ATAAACCCACCTAACTACTTTAGG-1_2_1	3.62425272185696	-1.41333201532811	3
ATAAACCCACCTTCAGACTTTAGG-1_2_1	6.87074224669826	1.9116796701625	2
ATAAAGGCAATTAGACACTTTAGG-1_2_1	-10.2877984790097	-10.1056977063939	4
ATAACCCGTGTTTGCGACTTTAGG-1_2_1	-8.7723131922971	-6.80308683221787	1
ATAACCCGTTGCGGGAACTTTAGG-1_2_1	3.092427179407	-2.35992147033661	3
ATAAGCATCACAGGATACTTTAGG-1_2_1	3.79149715621365	-1.31187334661931	3
ATAAGCATCCCAGACTACTTTAGG-1_2_1	-9.85970313828098	-6.56382997339219	1
ATAAGGTGTCAGGATAACTTTAGG-1_2_1	-10.0269776133786	-6.41329248254746	1
ATAAGGTGTGCTCCTTACTTTAGG-1_2_1	-10.6459461001645	-10.0843430311009	4
ATAAGGTGTGTTTCGGACTTTAGG-1_2_1	-11.0348411349546	-9.29244954889267	4
ATACCCGGTGACCTGCACTTTAGG-1_2_1	8.87488023955715	1.14683000738174	2
ATACCTGTCTTTGGTGACTTTAGG-1_2_1	-10.2306142596494	-9.64517505472153	4
ATACCTTAGCGAAGAAACTTTAGG-1_2_1	8.7028049679507	1.4006683080867	2
ATACGTAAGATAACGCACTTTAGG-1_2_1	6.82655756194485	10.6447219103053	6
ATACGTAAGATATTGGACTTTAGG-1_2_1	-10.6788211611997	-10.2866249830052	4
ATACTGGCATCATCACACTTTAGG-1_2_1	9.44824640471828	8.97586338216812	0
ATACTGTTCTATTGACACTTTAGG-1_2_1	10.246733114313	10.3030432909206	0
ATAGAAGCAACAAAGAACTTTAGG-1_2_1	3.05661480147732	-0.619771078281102	3
ATAGAAGCATTTCGCGACTTTAGG-1_2_1	-5.04605682175266	-5.33291943376511	1
ATAGCAGGTGCTCATGACTTTAGG-1_2_1	8.23083250243557	1.56492106611282	2
ATAGCAGGTTGAGTCTACTTTAGG-1_2_1	2.30659572799099	-1.24909843509644	3
ATAGCGAGTATTGCGTACTTTAGG-1_2_1	-9.44317634384739	-9.6913042814061	4
ATAGCGAGTCAAACTCACTTTAGG-1_2_1	8.36163847167385	11.0999268739894	0
ATAGCGAGTCTATCTTACTTTAGG-1_2_1	2.82734911162746	-2.19099433725327	3
ATAGCGAGTTAGCGCCACTTTAGG-1_2_1	-8.7226682452451	-8.33734281366318	1
ATAGCTTTCGTTAGGGACTTTAGG-1_2_1	8.15921060759914	11.5803126543239	0
ATAGCTTTCTGCAACCACTTTAGG-1_2_1	-7.65742881577122	-8.3341174871251	7
ATAGGATGTTGACCCAACTTTAGG-1_2_1	2.30808918197048	-0.28189702337235	3
ATAGGCGTCCAACATTACTTTAGG-1_2_1	2.97855560500515	-2.10474516456574	3
ATAGGCGTCCTCACTTACTTTAGG-1_2_1	7.22960226256741	1.79046694929153	2
ATAGGCTAGAGGCGAGACTTTAGG-1_2_1	-4.88825996201145	1.4094619005397	10
ATAGGCTAGCTTAAAGACTTTAGG-1_2_1	2.45690052230251	-2.51768465345353	3
ATAGGCTAGTTTGCTGACTTTAGG-1_2_1	-8.2423306254636	-7.41188438241929	1
ATATAGGTCCTTTGGAACTTTAGG-1_2_1	1.43660108764065	-1.82624773686379	3
ATATCGAAGCTAACTTACTTTAGG-1_2_1	5.36865942199123	-8.00251586740464	9
ATATCGAAGCTTATCGACTTTAGG-1_2_1	8.15196840484035	1.83026115591079	2
ATATCGAAGTTATCCGACTTTAGG-1_2_1	7.50957720000637	0.831398174114528	2
ATATGCAAGAGGCGTCACTTTAGG-1_2_1	6.95740167815578	8.08215706045181	11
ATATGCAAGATGAACCACTTTAGG-1_2_1	8.89446012694729	10.8731192796901	0
ATATGCAAGGAAGCCCACTTTAGG-1_2_1	3.3887523861636	-0.980434492282567	3
ATATGCAAGTTAACAGACTTTAGG-1_2_1	5.3699044438113	-7.85038764780015	9
ATATTCGGTTAAGCTCACTTTAGG-1_2_1	8.7617992611636	11.750677987881	0
ATATTCGGTTTCCAAAACTTTAGG-1_2_1	-9.83510024826634	-8.31849773233384	4
ATCAGCACACCTAACTACTTTAGG-1_2_1	8.77836744506252	10.504207536526	0
ATCAGCACATCAGGACACTTTAGG-1_2_1	-6.64285714905369	-7.83509261911362	7
ATCAGGTAGATGCAACACTTTAGG-1_2_1	6.46568720061672	-8.22384889429062	9
ATCATCAGTAATCCGTACTTTAGG-1_2_1	3.18702976424587	-1.89388404791802	3
ATCATCAGTGCTGAAAACTTTAGG-1_2_1	-9.93146236221897	-9.78132446115464	4
ATCCCAATCACGTTATACTTTAGG-1_2_1	3.74336950499905	-1.42936133598536	3
ATCCCAATCCACTAATACTTTAGG-1_2_1	9.80395261962307	10.9375666826442	0
ATCCCAATCCGTGACTACTTTAGG-1_2_1	6.25870172698391	-8.33976180856675	9
ATCCCAATCGCGTTACACTTTAGG-1_2_1	7.74566404540432	1.84448973829299	2
ATCCTTTGTTTGTCAAACTTTAGG-1_2_1	7.65825788695705	10.599687501736	0
ATCGAACAGCACTACCACTTTAGG-1_2_1	8.54934828002346	1.2132560461238	2
ATCGAACAGGGTCTAGACTTTAGG-1_2_1	6.93078653533352	1.68459860975296	2
ATCGATGCAGCACTAAACTTTAGG-1_2_1	8.9833225460757	11.1275004594997	0
ATCGCGCGTTAATCCAACTTTAGG-1_2_1	-8.98870570938694	-8.64981706445664	1
ATCGCTCAGGATGAAGACTTTAGG-1_2_1	-10.0903764514219	-9.23483760660142	4
ATCGCTTCATCAGGTAACTTTAGG-1_2_1	9.17564527709377	1.29262606794387	2
ATCGTGACAGGGATGAACTTTAGG-1_2_1	-7.23972327988255	-7.70162685220688	7
ATCGTTAGTCAACTACACTTTAGG-1_2_1	9.03036348540676	1.16616050893814	2
ATCGTTAGTGGTTCTGACTTTAGG-1_2_1	7.6128620358218	10.2786759584621	0
ATCTAGCGTAGCCTTGACTTTAGG-1_2_1	2.3952540608157	-0.413931563548741	3
ATCTAGCGTTGCGGGAACTTTAGG-1_2_1	8.89975969512356	1.67812554533035	2
ATCTTAGGTATAGTGGACTTTAGG-1_2_1	2.82542888839138	-0.30152376001328	3
ATCTTAGGTGATGCAAACTTTAGG-1_2_1	-8.59458692352879	-8.57696397607773	1
ATGAAAGCACTATGGAACTTTAGG-1_2_1	-7.55692870895969	-8.73152597253769	7
ATGAGGAAGAGGCGGAACTTTAGG-1_2_1	8.08919851500881	10.9935092180446	0
ATGAGGAAGGCGCGATACTTTAGG-1_2_1	-6.90004165451634	-8.61906917398423	7
ATGAGGCGTATGTTGCACTTTAGG-1_2_1	5.13233749587429	-7.35253722970933	9
ATGAGGCGTGTCCTTCACTTTAGG-1_2_1	8.63819162566555	1.50377742940933	2
ATGAGGTTCCAATACTACTTTAGG-1_2_1	6.8326639385928	7.59661380941421	11
ATGAGGTTCGCCTCGAACTTTAGG-1_2_1	-7.72456367294895	-8.96762998407334	7
ATGATCAAGAAGTAGGACTTTAGG-1_2_1	-8.05589683334934	-8.87054832284897	1
ATGATCAAGTTTGGTTACTTTAGG-1_2_1	-8.69648845474827	-6.13169582193345	1
ATGCACCTCACCTAATACTTTAGG-1_2_1	3.35758630950344	-2.18389321868866	3
ATGCATTTCTATCTGGACTTTAGG-1_2_1	3.70725338179958	-1.60964334761351	3
ATGCCTATCCAAAGGTACTTTAGG-1_2_1	2.11916343886745	-1.59186714892834	3
ATGCGATAGGCTCCATACTTTAGG-1_2_1	5.74760763366116	-8.5054665357396	9
ATGCGTCTCAGCACGAACTTTAGG-1_2_1	3.56293623168362	-2.01995186512917	3
ATGGACCCAAGCCACGACTTTAGG-1_2_1	-9.46861274521458	-7.10618551080674	1
ATGGATCAGCTCATTGACTTTAGG-1_2_1	-4.67374356072056	-1.44982262706011	12
ATGGATCAGGATGGTTACTTTAGG-1_2_1	7.66384832579983	1.22625534231216	2
ATGGATTCACTCAATCACTTTAGG-1_2_1	3.08485214431179	-0.830887630634008	3
ATGGCCCGTACGAACAACTTTAGG-1_2_1	8.38880006987942	1.79087750608474	2
ATGGCCCGTTTCTAAGACTTTAGG-1_2_1	-8.928174093176	-9.8711720258519	4
ATGGCCTTCACATTCGACTTTAGG-1_2_1	-6.84387548248875	-8.69492824380845	7
ATGGCCTTCAGGTTAAACTTTAGG-1_2_1	8.26876012999904	2.11046545202285	2
ATGGCCTTCCAATGAAACTTTAGG-1_2_1	3.44686214644802	-1.13778565829247	3
ATGGCCTTCCTCACTTACTTTAGG-1_2_1	9.68105737883938	9.95654956991226	0
ATGGCCTTCCTGACTAACTTTAGG-1_2_1	2.70522682387722	-1.01612515752762	3
ATGGCTTGTCAGGGCAACTTTAGG-1_2_1	7.34616987426174	8.08411304647476	11
ATGGCTTGTGCGTACCACTTTAGG-1_2_1	9.50683347899807	11.1479100435451	0
ATGGGACGTCCATCCTACTTTAGG-1_2_1	1.79154054839504	-0.940269663982091	3
ATGGGACGTTAACCACACTTTAGG-1_2_1	8.02224962432278	1.19143335516006	2
ATGGGCGGTAGCCTTGACTTTAGG-1_2_1	8.51874487120998	1.14991323644668	2
ATGGGTTAGTATCGCCACTTTAGG-1_2_1	-9.64091785233128	-8.5256491452977	4
ATGTAAGTCACCTAATACTTTAGG-1_2_1	-4.69234521668064	-1.3108951747939	12
ATGTAAGTCAGTAAGCACTTTAGG-1_2_1	6.07234232146633	1.77099888021499	2
ATGTAAGTCCGGACAAACTTTAGG-1_2_1	-10.4829450396787	-10.1365900785252	4
ATGTGGGTCCGAATTTACTTTAGG-1_2_1	2.94493858535183	-0.386876180820165	3
ATGTTCCCACAACAATACTTTAGG-1_2_1	9.58834116179836	11.1474980562404	0
ATGTTCCCAGGATTGCACTTTAGG-1_2_1	1.24428741652859	-1.85612137620896	0
ATGTTTGGTAAGGCTAACTTTAGG-1_2_1	-4.70442159454929	-1.44014763837307	12
ATTATGGAGGGCGGTTACTTTAGG-1_2_1	7.13303987700832	1.9991254060939	2
ATTCACCCACCTTACGACTTTAGG-1_2_1	7.32604734618557	1.47766940290481	2
ATTCACCCACTTAACCACTTTAGG-1_2_1	5.96276704985989	-8.62815673654526	9
ATTCACCCAGCTTTCGACTTTAGG-1_2_1	8.14041654784572	1.31299106771499	2
ATTCAGTTCTAACCATACTTTAGG-1_2_1	-9.25297172348606	-7.76706178491562	1
ATTCGATTCGCCTAGTACTTTAGG-1_2_1	7.82005541045559	1.4226922243312	2
ATTCGATTCGCGCATTACTTTAGG-1_2_1	1.46926204879177	-0.754122629813848	3
ATTCGATTCTAAATCCACTTTAGG-1_2_1	8.68214647490871	1.36220447713882	2
ATTCGTAGTAAAGCGCACTTTAGG-1_2_1	-7.85565240662205	-8.56353051965683	1
ATTCGTAGTTTATCGAACTTTAGG-1_2_1	-4.65207059662449	-1.34982962911576	12
ATTCGTCCAAACCCAAACTTTAGG-1_2_1	-8.25691945831883	-6.81885583703965	1
ATTCGTTAGCCATCACACTTTAGG-1_2_1	8.81738512236965	1.39579193288833	2
ATTCGTTAGTGTCCACACTTTAGG-1_2_1	3.78586618621242	-1.46303074067086	3
ATTCGTTAGTTTCGGCACTTTAGG-1_2_1	8.79914228637112	11.6405533998683	0
ATTGACCGTAGCGGATACTTTAGG-1_2_1	-5.75097830574619	1.06498305494338	10
ATTGACCGTCAACTACACTTTAGG-1_2_1	-4.62636049072849	1.55569355184585	10
ATTGACTTCAAGGTCGACTTTAGG-1_2_1	8.98402921874416	10.7013158052638	0
ATTGACTTCATAGGTAACTTTAGG-1_2_1	5.27653114516628	-7.82120950525254	9
ATTGACTTCTTTGGATACTTTAGG-1_2_1	-7.36977107803928	-9.84138877695054	7
ATTGAGCAGATGCTAAACTTTAGG-1_2_1	-8.03144367020237	-8.260157659702	7
ATTGAGCAGCACGCAAACTTTAGG-1_2_1	1.1484369488467	-1.91509123151749	3
ATTGAGGGTATGGGACACTTTAGG-1_2_1	-7.42997749130833	-9.22783954446763	7
ATTGAGGGTATGGTGAACTTTAGG-1_2_1	3.21343033034695	-1.59904590999335	3
ATTGAGTCACTGACTTACTTTAGG-1_2_1	-7.46289832871067	-9.26550395791977	1
ATTGAGTCATTACTTGACTTTAGG-1_2_1	3.17159645278347	-2.49271465843171	3
ATTGATGAGCTAAGTAACTTTAGG-1_2_1	8.77828733641994	9.70928280050308	0
ATTGCCTCAGGCTTAAACTTTAGG-1_2_1	8.30800096709621	0.751572534389796	2
ATTGCGACAACTAAACACTTTAGG-1_2_1	2.6476144047488	-0.459778145007787	3
ATTGCGACAAGCCTCCACTTTAGG-1_2_1	-9.36684043686497	-7.80280502145737	1
ATTGCGACACCAGCCTACTTTAGG-1_2_1	8.18857710082424	1.42962710554153	2
ATTGCGACAGCACTAAACTTTAGG-1_2_1	-8.3287506846677	-8.59382064645737	7
ATTGCTCCAAGCTCAAACTTTAGG-1_2_1	3.64656154830349	-1.95372019713372	3
ATTGCTCCAGCTCGAGACTTTAGG-1_2_1	2.4146403523196	-0.377291634730992	3
ATTGGCGAGAGGCGGAACTTTAGG-1_2_1	3.46822111327541	-1.36085131769627	3
ATTGGGAGTCGCAATTACTTTAGG-1_2_1	3.33827535827053	-2.10865964000672	3
ATTGGGAGTTTGACTAACTTTAGG-1_2_1	9.31960336882961	0.745699807949366	2
ATTGTTGGTCAGGAACACTTTAGG-1_2_1	3.52651445586574	-0.675441816501317	3
ATTTAGGAGCAGGCTAACTTTAGG-1_2_1	1.79241411406887	-1.49551447113603	3
ATTTAGGAGCGTGCTTACTTTAGG-1_2_1	8.56128923613918	0.618040010280909	2
ATTTCCTGTAATCCTAACTTTAGG-1_2_1	9.85196916777981	10.8671616762355	0
ATTTCCTGTGTGTCGCACTTTAGG-1_2_1	-8.34664781372654	-8.04197748010605	1
ATTTGCAGTCGTAACTACTTTAGG-1_2_1	-9.08495385925877	-7.26044662301987	1
ATTTGCAGTTATGAGGACTTTAGG-1_2_1	9.20921175200832	10.753046914883	0
ATTTGCCCATGGTCAAACTTTAGG-1_2_1	-5.78121717255222	1.03873006994277	10
ATTTGGTTCAGCGATGACTTTAGG-1_2_1	7.20684377868069	1.48607270414382	2
ATTTGGTTCTATCGGCACTTTAGG-1_2_1	2.90636722762478	-2.30644525592774	3
ATTTGTCAGACGCATGACTTTAGG-1_2_1	9.85890810210598	10.5690802782252	0
ATTTGTCAGCCACTCGACTTTAGG-1_2_1	8.22257845122707	2.04187719518692	2
ATTTGTCAGGGTTGCAACTTTAGG-1_2_1	-7.63241250794041	-7.9182501584813	7
ATTTGTCAGTAAAGGGACTTTAGG-1_2_1	7.06958429534328	1.88218180830032	2
ATTTGTGGTTCGGTATACTTTAGG-1_2_1	7.94016878325832	1.69328586751968	2
CAAACAATCAACCGCTACTTTAGG-1_2_1	2.23557512481106	-0.730723515205083	3
CAAACAATCATGAATGACTTTAGG-1_2_1	-6.98197849075901	-9.10128362482041	7
CAAACAATCCAATAGAACTTTAGG-1_2_1	2.07910148818386	-0.585231497935949	3
CAAACTTTCTATTGACACTTTAGG-1_2_1	7.08118860442532	1.64962260419876	2
CAAAGCTAGTTAGGGTACTTTAGG-1_2_1	-7.76092441361057	-9.17837674921006	7
CAAAGTCAGGTCAATAACTTTAGG-1_2_1	2.20906631667507	-0.958010628871617	3
CAAATCAAGGTGAGAAACTTTAGG-1_2_1	6.93865339476955	1.03115980321914	2
CAAATCAAGGTTGCTCACTTTAGG-1_2_1	-4.67562802116978	-1.51462386739999	12
CAAATCCGTATAGTGGACTTTAGG-1_2_1	8.49600927550686	1.4372128694728	2
CAAATCCGTGCAGCTCACTTTAGG-1_2_1	-10.7397905139219	-9.42589576547593	4
CAAATCCGTTAACCACACTTTAGG-1_2_1	8.04683057982815	11.0601805895045	0
CAAATTGAGTTGGCCTACTTTAGG-1_2_1	-5.08428437988865	1.37837664777786	10
CAACCAACATTCCTGGACTTTAGG-1_2_1	-9.873561933447	-8.97507579629868	4
CAACCGGCAAGCCTCCACTTTAGG-1_2_1	-7.34368999283421	-9.26354654138535	7
CAACCGTTCTTCAAGTACTTTAGG-1_2_1	5.84001390654934	-8.37748534982651	9
CAACCTTCAGTAAGTTACTTTAGG-1_2_1	5.49407713134182	10.9245280473903	6
CAACTAAAGCTATCCAACTTTAGG-1_2_1	-9.39736755173313	-8.14997251337021	1
CAAGACTAGTAGCCTCACTTTAGG-1_2_1	9.88520471770656	10.5084170549586	0
CAAGACTAGTCGTTCAACTTTAGG-1_2_1	2.99869816024197	-1.88538263743371	3
CAAGATTCAAACACGCACTTTAGG-1_2_1	-9.39932782929051	-6.59769208734482	1
CAAGATTCATAAGCCAACTTTAGG-1_2_1	-8.74658019821751	-6.74998958414048	1
CAAGGCCAGGAACCATACTTTAGG-1_2_1	-8.90699918549168	-8.04628761117905	1
CAAGGCCAGTGTGCAGACTTTAGG-1_2_1	3.20978157241238	-1.37386752670258	3
CAAGTCCTCCAATTACACTTTAGG-1_2_1	3.69943992812527	-1.34548096363991	3
CAAGTCGAGGAGCCGTACTTTAGG-1_2_1	1.80748836715115	-1.28144197171181	3
CAATAAGTCAGGGATTACTTTAGG-1_2_1	-9.97538430969822	-8.87412221734971	4
CAATAGTCAACAAGCCACTTTAGG-1_2_1	5.91649191100491	-7.92482383554429	9
CAATAGTCAAGGTGTCACTTTAGG-1_2_1	-9.17549569885838	-6.21790273492783	1
CAATAGTCAATTCGGAACTTTAGG-1_2_1	-11.0805993823301	-9.97649486368149	4
CAATCCATCCGCAATCACTTTAGG-1_2_1	9.4124054165591	11.3583125322536	0
CAATCCATCGCGAAATACTTTAGG-1_2_1	8.30021326262844	10.3353356569484	0
CAATCCATCGGGCAACACTTTAGG-1_2_1	7.58281461913479	11.180947229214	6
CAATCGCTCTGTCAGCACTTTAGG-1_2_1	8.23780100066555	9.74828521902114	0
CAATGCCTCCAAACGGACTTTAGG-1_2_1	9.21128408629787	0.631939575023951	2
CAATGCCTCTAATGGAACTTTAGG-1_2_1	3.0128339977969	-0.749606326274572	3
CAATGCCTCTGGCCCAACTTTAGG-1_2_1	9.86532346923244	10.3735856264308	0
CAATGGGTCTAGTTACACTTTAGG-1_2_1	9.12803022582424	10.8808278291896	0
CAATTGCGTTTGAGCTACTTTAGG-1_2_1	6.31303636748684	-8.4370580465123	9
CACAAGCCACCACATTACTTTAGG-1_2_1	-6.91136558334934	-8.83871372049302	7
CACAAGCCATTCATGCACTTTAGG-1_2_1	2.754696294855	-2.6127458364293	3
CACAGCAAGATTCATCACTTTAGG-1_2_1	-7.60358293335545	-8.0785022527501	7
CACAGCAAGGTAAGCTACTTTAGG-1_2_1	2.92807905394924	-0.870365932635961	3
CACCAACTCATGCGGAACTTTAGG-1_2_1	2.40330784041775	-1.29114510124177	3
CACCCATAGCGAGTTGACTTTAGG-1_2_1	3.27864114959133	-0.500166967563329	3
CACCCATAGCTTGAGGACTTTAGG-1_2_1	4.98558799941433	10.3853396623805	6
CACCTGGTCACAGGATACTTTAGG-1_2_1	-10.0515862254392	-10.2868786603734	4
CACCTGGTCCAAACGGACTTTAGG-1_2_1	5.77481357772243	11.0865296571925	6
CACGCATTCGGGACTAACTTTAGG-1_2_1	7.88692514617336	1.25421898061782	2
CACGTTATCACCACACACTTTAGG-1_2_1	8.43688623626125	1.76251475507766	2
CACGTTATCCTCACGGACTTTAGG-1_2_1	5.44487230498684	-7.95103175943345	9
CACGTTATCTATTGCGACTTTAGG-1_2_1	7.91869013030422	9.17654697591812	0
CACGTTATCTGGCCCAACTTTAGG-1_2_1	-8.46798475067722	-9.1280136853978	7
CACTAACGTGACACAAACTTTAGG-1_2_1	1.96394865233791	-1.90145434444397	3
CACTAACGTTACCGTGACTTTAGG-1_2_1	3.04490368087185	-1.55796093871444	3
CACTATGTCCGCCCAAACTTTAGG-1_2_1	-10.7708717135678	-10.1187477857396	4
CACTCCCTCGACCGTTACTTTAGG-1_2_1	9.14324800689113	0.688929721660914	2
CACTGTCAGACTCAAAACTTTAGG-1_2_1	8.57912866790188	0.900869771786036	2
CACTGTCAGGTATGGTACTTTAGG-1_2_1	7.96380369384182	1.2995175569728	2
CACTGTCAGTTACATCACTTTAGG-1_2_1	-7.04917295258152	-9.65610034769028	7
CACTTGATCATCCAGCACTTTAGG-1_2_1	2.33071891982449	-0.281225398235021	3
CACTTTACAAGCGAAGACTTTAGG-1_2_1	-9.15263088028538	-8.13865573709458	1
CAGAATGGTGCTTCTCACTTTAGG-1_2_1	9.45779936034572	11.5223550050929	0
CAGAGAGCAAGTTAACACTTTAGG-1_2_1	-7.19237430374729	-9.7055922300145	7
CAGAGAGCATTTCGCGACTTTAGG-1_2_1	1.8434323521365	-2.25990404193848	3
CAGATAATCCAGAAACACTTTAGG-1_2_1	2.34993450362575	-6.23335845773667	13
CAGATTCGTCACAGAAACTTTAGG-1_2_1	5.47635357100857	-8.69614227121323	9
CAGATTCGTGTTAGTCACTTTAGG-1_2_1	6.82875387389553	1.368664190121	2
CAGCAATAGTGTCCACACTTTAGG-1_2_1	3.26384775359524	-1.55915840720385	0
CAGCGAATCTTGAATCACTTTAGG-1_2_1	-7.54308040421116	-9.69725425546616	7
CAGCTAGAGGATGGTTACTTTAGG-1_2_1	3.43788759429348	-2.07570470874756	3
CAGGAAGCATTAGCGAACTTTAGG-1_2_1	1.50208012778652	-0.684872046165166	3
CAGGATAGTCTAACCGACTTTAGG-1_2_1	9.0772003384341	10.742340967007	0
CAGGATCCATTCAGGAACTTTAGG-1_2_1	7.73585359771145	2.52207414800674	2
CAGGATTAGTCACCTAACTTTAGG-1_2_1	3.09204189498318	-2.30655439203232	3
CAGGCGAGTGGAAGCTACTTTAGG-1_2_1	2.88637916762722	-0.263042762927709	3
CAGGCGAGTTAGCATCACTTTAGG-1_2_1	-9.72848375122654	-9.22031123941392	4
CAGGCTAAGCAAAGCTACTTTAGG-1_2_1	-10.9201560763608	-10.0952425748631	4
CAGGCTAAGGAAACCTACTTTAGG-1_2_1	6.35142938811672	-8.21377237146348	9
CAGGCTAAGTCACTATACTTTAGG-1_2_1	-10.8132911471616	-8.79485662286728	4
CAGGCTAAGTCGTTCAACTTTAGG-1_2_1	-5.34326918404209	1.25495450193435	10
CAGGTATAGAACCTAAACTTTAGG-1_2_1	8.04978124816311	1.49772517377883	2
CAGGTCAAGTTAGGCGACTTTAGG-1_2_1	2.75111429412258	-2.62131686513871	3
CAGGTTACAAACTGGCACTTTAGG-1_2_1	-7.4866400508176	-9.17900903528183	7
CAGGTTACACATGAATACTTTAGG-1_2_1	8.70582430083645	10.8809022157863	0
CAGGTTCTCTTGAATCACTTTAGG-1_2_1	2.66502325255764	-1.41949706529826	3
CAGGTTGAGGCCTTCGACTTTAGG-1_2_1	-7.46391399185764	-9.56673057382554	1
CAGGTTTGTTCATTAGACTTTAGG-1_2_1	-7.92645557205784	-7.10797651117295	1
CAGTGAAGTCCAGCACACTTTAGG-1_2_1	-8.334255292822	-9.44928319757432	7
CAGTGAGTCTATTGCGACTTTAGG-1_2_1	-4.77483279984104	0.468332692928614	10
CAGTGAGTCTGGGAATACTTTAGG-1_2_1	8.31944982726467	1.05379526311904	2
CAGTGTGAGACCATTTACTTTAGG-1_2_1	3.60431234557522	-2.06056167190522	3
CAGTGTGAGCGAGGGAACTTTAGG-1_2_1	8.96152155120266	1.35865871603042	2
CATAAACCAAGCCAGTACTTTAGG-1_2_1	-12.481140687872	1.8882467001155	5
CATAATGAGTGATTTCACTTTAGG-1_2_1	-10.4318185595762	-8.93031032388657	4
CATAATGAGTGTCCACACTTTAGG-1_2_1	2.73264543731106	-0.680875316314397	3
CATAATGAGTTATTGCACTTTAGG-1_2_1	5.42052643020046	-8.21884258096665	9
CATACTTAGGCTTTATACTTTAGG-1_2_1	-10.3928342608701	-9.55798156564683	4
CATAGAGGTCACTATAACTTTAGG-1_2_1	-9.41516216080296	-6.31957013910264	1
CATAGCCTCACCAGGAACTTTAGG-1_2_1	2.61135141570461	-2.66415186231583	3
CATAGCTGTTTGCAACACTTTAGG-1_2_1	9.0503038616885	9.65429012472183	0
CATAGGCCACGGTAACACTTTAGG-1_2_1	5.65964739043606	10.6407632082179	6
CATAGGCCATGCCTCAACTTTAGG-1_2_1	8.63248674590481	0.631092473812404	2
CATAGGTAGATTGCAAACTTTAGG-1_2_1	-10.9285188464414	-10.2322474271581	4
CATATTCAGCTAGATAACTTTAGG-1_2_1	8.25012914855373	11.1052121370509	0
CATATTGGTTGTTTGAACTTTAGG-1_2_1	5.91116897780788	-7.54511077707261	9
CATCAAGCAATACTGGACTTTAGG-1_2_1	7.65137998778713	2.11238710577041	2
CATCAAGCACCTGGTCACTTTAGG-1_2_1	-9.3292823580991	-6.58460147684067	1
CATCAATTCAGCCCTGACTTTAGG-1_2_1	9.18105165679348	10.6029385774806	0
CATCAATTCTAATCGTACTTTAGG-1_2_1	3.8147081585635	-0.737759545497594	3
CATCAATTCTGCCATAACTTTAGG-1_2_1	2.71142570693386	-1.39080575113743	3
CATCATGTCGCAAATAACTTTAGG-1_2_1	-5.76258261482822	1.16714136297256	10
CATCCTTTCAATCCTGACTTTAGG-1_2_1	-13.2918134478818	2.16660825902969	5
CATCCTTTCCGAATTTACTTTAGG-1_2_1	7.88402979094875	1.70130698377639	2
CATCGGTTCCAACAGGACTTTAGG-1_2_1	-7.89733846466648	-8.17449910943955	7
CATCTTGAGGTTGGGCACTTTAGG-1_2_1	7.68581144530666	8.79328243429214	0
CATGAAGGTTTGACTAACTTTAGG-1_2_1	-5.31427271645176	1.48583881551773	10
CATGCCAGTAACGTTCACTTTAGG-1_2_1	-7.82694776337254	-9.32132680719346	7
CATGCTCAGGTTGTGGACTTTAGG-1_2_1	2.1394881458987	-6.19231469934433	13
CATGCTCAGTGGCTTCACTTTAGG-1_2_1	9.75415651519192	9.55626861745864	0
CATGCTGGTGCATTACACTTTAGG-1_2_1	-9.33098418991673	-6.8902264386937	1
CATGCTGGTTGCACGCACTTTAGG-1_2_1	-5.20538862030613	1.09147231275588	3
CATGCTTCACCACACCACTTTAGG-1_2_1	9.15312139708889	11.3972596376613	12
CATGCTTCACTAGTAGACTTTAGG-1_2_1	-9.23199661057102	-6.99721153085679	1
CATGGTTGTGCTTCGAACTTTAGG-1_2_1	1.53858654219997	-1.90568427746743	3
CATGGTTGTTAGACTCACTTTAGG-1_2_1	-9.87602861206638	-7.63600547616929	1
CATGGTTGTTCCTTCAACTTTAGG-1_2_1	-8.18395097534763	-7.0795632154271	1
CATGTTGTCCTTTCTAACTTTAGG-1_2_1	3.19066374022854	-2.50573553150147	3
CATGTTGTCGATATAGACTTTAGG-1_2_1	7.96374647338283	9.50878994161636	0
CATGTTGTCTGGAAACACTTTAGG-1_2_1	8.42445604522121	2.07962147886306	2
CATGTTGTCTTAAGGAACTTTAGG-1_2_1	2.81420366485012	-2.5408087522313	3
CATTACGTCGCTTCAAACTTTAGG-1_2_1	-10.8299604205381	-10.2849360257909	4
CATTACGTCTATTGACACTTTAGG-1_2_1	3.68184416015041	-1.65342682605237	3
CATTAGCGTGCGGAATACTTTAGG-1_2_1	-8.63045270722019	-8.36338193719834	7
CATTAGGCAAACGGGAACTTTAGG-1_2_1	3.85935060698879	-1.38964322214573	3
CATTAGGCATGACCAAACTTTAGG-1_2_1	3.16195814330471	-1.22592346375435	3
CATTCCTTCCCTCTCAACTTTAGG-1_2_1	1.74068729598415	-1.64095178251713	3
CATTCCTTCCTGCAACACTTTAGG-1_2_1	8.85860197265041	11.4119118898585	0
CATTCGCAGTGAGTTAACTTTAGG-1_2_1	6.44405882079494	-8.35041005914658	9
CATTGAAAGTGTGAGTACTTTAGG-1_2_1	-11.0481067446958	-9.84063442056626	4
CATTGACGTCAGGATAACTTTAGG-1_2_1	-7.44979627411472	-9.44414575403183	7
CATTGCGGTAAGCGTAACTTTAGG-1_2_1	-12.5298953799497	2.23405544454605	0
CATTGTCCAACTAAGTACTTTAGG-1_2_1	-4.45583780090916	0.960725471325221	10
CATTTAGGTGTTAGTCACTTTAGG-1_2_1	-10.2994123248349	-10.268892362766	4
CATTTCGAGATAATCGACTTTAGG-1_2_1	-8.83325727264988	-8.72428710763901	7
CATTTCGAGTGAGTTAACTTTAGG-1_2_1	-7.47037561218845	-7.63645990198105	7
CATTTCTGTATGTTTGACTTTAGG-1_2_1	8.12001745421779	10.2098025530055	0
CATTTCTGTGAACGACACTTTAGG-1_2_1	8.02861444671047	9.82717411214858	0
CCAAACCTCATAGGCGACTTTAGG-1_2_1	-7.55032594483006	-8.14503677194565	1
CCAAACTGTAATGTCCACTTTAGG-1_2_1	8.78209726531399	2.14614956075698	2
CCAAACTGTATTTGTGACTTTAGG-1_2_1	-7.17513234894383	-9.7894430906102	7
CCAAACTGTCACGATTACTTTAGG-1_2_1	2.20280115325344	-1.18597979848832	3
CCAAACTGTTGTTTGAACTTTAGG-1_2_1	-9.97864682953465	-9.83116061990708	4
CCAAAGCCACAATGGCACTTTAGG-1_2_1	-4.61649902145969	-1.31474108999222	12
CCAACCGTCACAAACAACTTTAGG-1_2_1	-4.96395237724888	1.65171067411453	10
CCAACCGTCTTGAGGGACTTTAGG-1_2_1	8.4790786953677	1.88219277555496	2
CCAACTGGTTAAGGATACTTTAGG-1_2_1	4.98363916594875	-8.34831912820786	9
CCAACTGGTTAAGTCCACTTTAGG-1_2_1	2.3018416615237	-1.03704597061127	3
CCAACTGGTTGCGAAAACTTTAGG-1_2_1	-9.76401336472141	-8.73368461435288	4
CCAAGGATCAGTCTATACTTTAGG-1_2_1	-7.12933309357273	-8.85628421609849	7
CCAAGTGAGACTGAGTACTTTAGG-1_2_1	-9.76763875763523	-10.1750307828709	4
CCAAGTGAGTCGCATCACTTTAGG-1_2_1	-9.80356176178562	-6.89457900827378	1
CCAATTAGTACGTTCGACTTTAGG-1_2_1	6.73819486815823	1.94872109586746	2
CCAATTAGTTGCTCCTACTTTAGG-1_2_1	2.28941576201809	-0.67317493265122	3
CCACATTCAGCCTTCAACTTTAGG-1_2_1	5.46671526152981	-8.66346175973862	9
CCACATTCATGAAGCCACTTTAGG-1_2_1	-9.19279010574925	-8.8686838895604	4
CCAGAAAGTCAATGTCACTTTAGG-1_2_1	2.55594198424709	-2.35126866405457	3
CCAGGTTTCTGGTCTAACTTTAGG-1_2_1	9.21136800963772	0.993964359112086	2
CCATCACAGGACTTGGACTTTAGG-1_2_1	-10.1673589495908	-10.2494822294041	4
CCATCATCACAATAGTACTTTAGG-1_2_1	-5.38700492661106	1.23997132474929	10
CCATCATCACCATACTACTTTAGG-1_2_1	7.09855215270412	1.11317174131423	2
CCATCCCTCCGCCACAACTTTAGG-1_2_1	-9.65737493317234	-9.97713859384507	4
CCATCCCTCCGCCCAAACTTTAGG-1_2_1	-7.10319955628025	-7.87502820795029	7
CCATGGTTCGCACACTACTTTAGG-1_2_1	8.08746378142727	1.86867801839859	2
CCATGGTTCGGTAATAACTTTAGG-1_2_1	-10.5658527163755	-10.2359972745702	4
CCATGGTTCTTTGGTGACTTTAGG-1_2_1	8.23823873717678	1.30337755376846	2
CCATTAAGTCATTATGACTTTAGG-1_2_1	8.47608797271145	10.9597815721706	0
CCATTAGTCAGTAGCGACTTTAGG-1_2_1	-8.11397369186985	-8.34864909952134	7
CCATTCGCACATTCGTACTTTAGG-1_2_1	-7.31363160889256	-9.85344608133286	7
CCCACCTTCAAGGTACACTTTAGG-1_2_1	-10.6691594867002	-9.77958495920151	4
CCCACTTGTAATTTCGACTTTAGG-1_2_1	-7.58178289215672	-7.55506379907578	7
CCCACTTGTGCTGATTACTTTAGG-1_2_1	8.7593988629092	10.8437689989284	0
CCCATAATCAAACTTCACTTTAGG-1_2_1	3.7142237873782	-0.695366874389348	3
CCCATAATCACCCTGGACTTTAGG-1_2_1	-5.15869171898472	1.21699587995559	10
CCCATAATCGATATTCACTTTAGG-1_2_1	7.92183534819973	1.14730708295852	2
CCCATAGGTAGGTGACACTTTAGG-1_2_1	3.78570501525295	-1.53716833941266	3
CCCATAGGTCGCAATTACTTTAGG-1_2_1	-10.7854591159116	-9.17904002969712	4
CCCATCACAAGTTAACACTTTAGG-1_2_1	3.55152837951076	-2.05566807096451	3
CCCATTAAGGTATGGTACTTTAGG-1_2_1	-9.48466213028538	-7.96331270044297	1
CCCATTCGTCACGATTACTTTAGG-1_2_1	2.90707819182766	-0.907279744796453	3
CCCGAACGTAGCTATCACTTTAGG-1_2_1	6.19023554046047	-8.44720180337876	9
CCCGAACGTCACGATTACTTTAGG-1_2_1	-8.22087199967014	-8.43059690301865	1
CCCGAACGTGTTGCTGACTTTAGG-1_2_1	8.5750202389468	11.0004166811183	0
CCCTAAGGTAATGGATACTTTAGG-1_2_1	-4.82804138939488	-1.52487488561868	12
CCCTAAGGTCATCATAACTTTAGG-1_2_1	-9.06422622482884	-9.14452941720933	4
CCCTAAGGTTGTTGGTACTTTAGG-1_2_1	-4.83391793053257	-1.53562341123447	12
CCCTGAGTCAGCCCTGACTTTAGG-1_2_1	-10.8113036898862	-9.62479408090561	4
CCCTGAGTCAGGGCACACTTTAGG-1_2_1	9.03373853881252	11.0972336977199	0
CCCTGAGTCGAAACTAACTTTAGG-1_2_1	-9.89322145264256	-10.0110159665868	4
CCCTGTGAGTACCAGGACTTTAGG-1_2_1	-7.700390890051	-8.34235389535874	7
CCCTGTTGTATTGCGTACTTTAGG-1_2_1	4.9224848004092	-7.92356975381821	9
CCCTTGCTCTCCATCTACTTTAGG-1_2_1	7.67837755401028	2.45589296514541	2
CCGAAAGTCATTTAGCACTTTAGG-1_2_1	-7.28951223175633	-8.2187176496312	1
CCGATACTCAAAGGGAACTTTAGG-1_2_1	-9.14980323593723	-9.3756566793248	1
CCGATACTCGATATAGACTTTAGG-1_2_1	-10.1309390811216	-9.39519746606797	4
CCGATACTCGCGCATTACTTTAGG-1_2_1	2.29173891265285	-0.288816645793615	3
CCGATTGGTTCGATGTACTTTAGG-1_2_1	9.02788297850979	10.6527489870265	0
CCGCATTAGCGCAAGCACTTTAGG-1_2_1	2.26426498610866	-1.87876819079369	3
CCGCATTAGGGTTGGCACTTTAGG-1_2_1	7.2745355816592	1.41290180379898	2
CCGCCATCAATCAAGTACTTTAGG-1_2_1	7.93199102599514	2.22707979375869	2
CCGCCATCAGGATTATACTTTAGG-1_2_1	2.33067505080593	-0.137308672122655	1
CCGCCATCATGGCTAAACTTTAGG-1_2_1	2.79579965789211	-2.7284695655629	3
CCGCTAAGTGTGAGACACTTTAGG-1_2_1	-10.0984950808774	-10.0975704938695	4
CCGCTTACAAGCTATGACTTTAGG-1_2_1	2.4273905010928	-2.1739446074292	3
CCGGCTATCAGGCATGACTTTAGG-1_2_1	3.64778797347439	-1.19420097773522	3
CCGTAATGTCGAATCTACTTTAGG-1_2_1	8.67140142638576	1.59992282087356	2
CCGTAATGTGAGTAATACTTTAGG-1_2_1	6.45879499633205	1.51645533735305	2
CCGTTGTAGCGCTACTACTTTAGG-1_2_1	3.70589821059597	-2.13171054428071	3
CCTAACCAGACCATTTACTTTAGG-1_2_1	2.61338464934719	-2.06428201501816	3
CCTAACCAGGCACTAGACTTTAGG-1_2_1	4.89261095244778	10.8077363222316	6
CCTAACCAGGGTGGGAACTTTAGG-1_2_1	2.30255834777248	-1.64660242205113	3
CCTAACGGTGCGGAATACTTTAGG-1_2_1	7.37009660918606	1.52860562498123	2
CCTAACTCACGAACGTACTTTAGG-1_2_1	-4.20188911240208	1.1518866270259	10
CCTAAGCTCCTTTCGTACTTTAGG-1_2_1	-5.67341525833714	1.15324966604263	10
CCTAAGCTCGCAGGACACTTTAGG-1_2_1	8.82193605620754	11.3608159273341	0
CCTACCTGTCTTTATCACTTTAGG-1_2_1	6.81154195983303	7.7914199083522	11
CCTACCTGTGGACACGACTTTAGG-1_2_1	9.07356779296291	1.06456296140701	2
CCTACTTTCAACTGGGACTTTAGG-1_2_1	9.68507616240871	11.0344351976588	0
CCTACTTTCACCCTCCACTTTAGG-1_2_1	6.48182909209621	-8.22399814432114	9
CCTACTTTCTGGTCTAACTTTAGG-1_2_1	7.71023981292141	2.16238562757522	2
CCTAGGTTCTTAAGGAACTTTAGG-1_2_1	7.45632879454983	1.87497083837539	2
CCTATCGCAAATCACGACTTTAGG-1_2_1	2.31883041579616	-6.05447681253403	13
CCTATGATCCGCACCAACTTTAGG-1_2_1	2.20026104171169	-0.388569310359655	3
CCTATGATCTAACCTGACTTTAGG-1_2_1	9.375301763605	9.87564365560562	0
CCTATGGGTAGCCCGTACTTTAGG-1_2_1	3.71914093215359	-0.891172781638799	3
CCTATGGGTCCTCCTGACTTTAGG-1_2_1	-10.3883586673032	-10.2260123044774	4
CCTATTGAGTGAGTTAACTTTAGG-1_2_1	-9.76041610519993	-8.17446191614121	1
CCTATTTGTAAGGCCGACTTTAGG-1_2_1	-5.35926683228123	1.23609106237442	10
CCTATTTGTTTCGCCTACTTTAGG-1_2_1	7.96509687621487	1.16874615842849	2
CCTCAAATCACAAAGCACTTTAGG-1_2_1	3.48054401595486	-1.98866336052865	3
CCTCAAGGTCGTAAAGACTTTAGG-1_2_1	-8.5941487101804	-5.85322864358872	1
CCTCACACAAGACATTACTTTAGG-1_2_1	-10.6268239764463	-9.86870582406968	4
CCTCACACACCTAAGAACTTTAGG-1_2_1	-10.9345269946347	-9.87354762857407	4
CCTCACACACTTAACCACTTTAGG-1_2_1	5.17721073348415	-8.61725576227158	9
CCTCAGCCACAATACGACTTTAGG-1_2_1	-7.44517000000584	-7.87618978326767	7
CCTCATCGTTTGTGACACTTTAGG-1_2_1	2.98424617965115	-2.33297128980607	3
CCTGATTCAAGCGATCACTTTAGG-1_2_1	3.31754390914333	-0.788402274303136	3
CCTGATTCATTGTACCACTTTAGG-1_2_1	2.69095699508083	-2.0496462733075	3
CCTGGTAGTAACTAGGACTTTAGG-1_2_1	7.02336637694729	2.16179935628921	2
CCTGGTAGTCAATACCACTTTAGG-1_2_1	6.36858122069729	1.53207962209732	2
CCTGGTAGTCGGTTTGACTTTAGG-1_2_1	2.18761532027615	-2.43708480899781	3
CCTGGTAGTGGAAGCTACTTTAGG-1_2_1	8.72424356658352	1.45264546567947	2
CCTGGTAGTGTAATGGACTTTAGG-1_2_1	1.28743354995144	-1.8030744940564	3
CCTGGTCCAACCTTGTACTTTAGG-1_2_1	-7.15822322647678	-9.03584773843735	7
CCTGGTCCAGAGAGCAACTTTAGG-1_2_1	3.71311227996242	-1.66199022536725	3
CCTGGTCCATTGTGTCACTTTAGG-1_2_1	-4.88951714317905	1.45424048597366	10
CCTGTTGCAACAAAGAACTTTAGG-1_2_1	7.30652277190578	0.70262138540298	2
CCTGTTGCACAATCGAACTTTAGG-1_2_1	9.34677068908108	10.0792197435573	0
CCTTAATAGGGCGGAAACTTTAGG-1_2_1	1.41546551902187	-0.925788179092107	3
CCTTAATAGGTGAGAAACTTTAGG-1_2_1	-8.71370895187962	-7.25355155771225	1
CCTTAATAGTAGCCTCACTTTAGG-1_2_1	-8.82486446182835	-7.05376680200547	1
CCTTAATAGTATCGCCACTTTAGG-1_2_1	6.24959604461086	1.65847103292495	2
CCTTATGAGCAGCTAGACTTTAGG-1_2_1	6.92531912047756	7.79755394155532	11
CCTTATGAGCTTTACGACTTTAGG-1_2_1	7.10256616790188	2.48677580053359	2
CCTTATGAGTTACACTACTTTAGG-1_2_1	-9.66977317612278	-8.54892833536118	4
CCTTATTGTGACCTGCACTTTAGG-1_2_1	-8.11078508179295	-8.4684792310521	7
CCTTATTGTGGACACGACTTTAGG-1_2_1	9.0601858349551	0.978875324077906	2
CCTTATTGTTGACCCAACTTTAGG-1_2_1	-7.3654471186887	-9.40739925210923	7
CCTTATTGTTTGTCCCACTTTAGG-1_2_1	-9.21530874054539	-7.12867267435044	1
CCTTCCATCAATGTTCACTTTAGG-1_2_1	-9.32605798523533	-7.14187772577256	1
CCTTCCATCACGAACGACTTTAGG-1_2_1	7.68063013274563	1.55689398939163	2
CCTTCCATCGAAACTAACTTTAGG-1_2_1	2.75599662978542	-2.66826541727036	3
CCTTCCTCATGCAATGACTTTAGG-1_2_1	-9.72153051178562	-7.38077934091538	4
CCTTGAATCAACCGCTACTTTAGG-1_2_1	2.02985708434475	-1.22221089904755	3
CGAAATGGTGCGCATCACTTTAGG-1_2_1	2.22822897155178	-1.1415432543084	3
CGAACTTGTAGCGGATACTTTAGG-1_2_1	8.40094511229885	1.43928639585525	2
CGAACTTGTGATGCAAACTTTAGG-1_2_1	9.40903131682766	9.42651645833999	0
CGAATATCAAGACATTACTTTAGG-1_2_1	5.36342374999416	-8.75490482156724	9
CGAATATCACCTTCTCACTTTAGG-1_2_1	6.97420541961086	1.61835281545669	2
CGACACAAGGAAGGTAACTTTAGG-1_2_1	7.29347746093166	0.708449289150538	2
CGACACAAGGCAATCGACTTTAGG-1_2_1	-9.40356071274388	-9.74573524301499	4
CGACATTGTTTGTAGCACTTTAGG-1_2_1	5.59351150710476	-7.95246703927964	9
CGACCGTGTGCATTACACTTTAGG-1_2_1	-9.30846698563206	-5.45484168832749	1
CGACCGTGTGTTTGGTACTTTAGG-1_2_1	2.33384554107082	-0.34994311635941	3
CGACCGTGTTGGTTTAACTTTAGG-1_2_1	-10.4005647448789	-9.24840267007798	4
CGACTCCCATGCGCCTACTTTAGG-1_2_1	1.28572027404201	-1.81500129406899	3
CGACTTTCAAGTGCACACTTTAGG-1_2_1	2.17013113219631	-2.1898211986348	3
CGACTTTCAGCTCGCTACTTTAGG-1_2_1	8.3237938137759	9.08598510915786	0
CGAGCTTTCTTCAAGTACTTTAGG-1_2_1	9.07288877684963	0.72041432554275	2
CGAGGAGAGGACTTGGACTTTAGG-1_2_1	3.37143556792629	-2.42874450986832	3
CGATAGCCAATCGTTCACTTTAGG-1_2_1	6.10334818084133	-7.86062629526108	9
CGATAGCCAGGGATGAACTTTAGG-1_2_1	2.45385925490749	-1.71179701393097	3
CGATAGCCATTTCATGACTTTAGG-1_2_1	8.32701246459377	1.25915496046096	2
CGATAGGTCGGTACGAACTTTAGG-1_2_1	9.39284364898098	10.0922946184352	0
CGATAGGTCTATCACGACTTTAGG-1_2_1	-8.64777667801487	-9.23541124170273	7
CGATATGCAACCGGATACTTTAGG-1_2_1	8.72067968566311	1.39077179128677	2
CGATATGCACAATACGACTTTAGG-1_2_1	8.36780206878078	11.0231980531886	0
CGATGACCATCTATGCACTTTAGG-1_2_1	2.81814043242824	-0.247344091586766	3
CGATGTTGTAAAGGCCACTTTAGG-1_2_1	2.43709652144802	-2.77232964342087	3
CGATGTTGTAAGGCTAACTTTAGG-1_2_1	2.05281917769802	-1.56728884955495	3
CGATGTTGTACGTCCAACTTTAGG-1_2_1	2.4306315632571	-2.44334228342026	3
CGATTGACAAACCGGTACTTTAGG-1_2_1	2.87784855086697	-0.548190608672795	3
CGATTGACACACTAAGACTTTAGG-1_2_1	8.10742609221828	0.930328771419825	2
CGATTGTGTCCATTAAACTTTAGG-1_2_1	9.02254335601223	1.78225629026443	2
CGATTGTGTGCGTACCACTTTAGG-1_2_1	2.84148781020534	-2.64621563261002	3
CGATTGTGTGTGTCGCACTTTAGG-1_2_1	2.83358947951687	-1.3866883963868	3
CGATTTAGTTGCGGGAACTTTAGG-1_2_1	-10.2585483340512	-10.3627129346654	4
CGCAAGGGTTAGTGGAACTTTAGG-1_2_1	-8.58161456863987	-8.23662193124741	1
CGCAATCTCAAGGGCCACTTTAGG-1_2_1	8.597469732355	1.85724131757766	2
CGCAATCTCACATTACACTTTAGG-1_2_1	9.34318678100002	10.9610738008693	0
CGCAATCTCCAAATTCACTTTAGG-1_2_1	-8.07232530396092	-7.41722162073105	1
CGCAATTGTCCTCCTGACTTTAGG-1_2_1	2.93486349303616	-1.82249031966179	3
CGCACATTCGGGCAGTACTTTAGG-1_2_1	8.6488727780093	11.4078616350368	0
CGCAGGTAGCAACTTTACTTTAGG-1_2_1	2.7901400776614	-0.670140638999639	3
CGCAGGTAGGACAAAGACTTTAGG-1_2_1	-7.65834243576634	-9.03476054971665	7
CGCATAACAAATCACGACTTTAGG-1_2_1	8.09465830047024	2.19330947095901	2
CGCATTATCCCTCATTACTTTAGG-1_2_1	2.53388588149441	-1.16684649889916	3
CGCCATCCATGTGGGTACTTTAGG-1_2_1	5.2887973042239	-8.2846241742894	9
CGCGTGACACTCCCAAACTTTAGG-1_2_1	1.8408574314822	-1.75758787994832	3
CGCGTTCCAAGGCTTAACTTTAGG-1_2_1	7.01314966399563	10.9930848329738	6
CGCTAAACAAGGCTTAACTTTAGG-1_2_1	5.83950273711574	-8.49490602319687	9
CGCTACGTCGCCTCTCACTTTAGG-1_2_1	8.6547207089175	1.1543018072322	2
CGCTATATCAACTTGTACTTTAGG-1_2_1	5.61794082839382	10.6880854814723	6
CGCTATATCAGGGCACACTTTAGG-1_2_1	2.66190330703152	-1.11822696035355	3
CGCTATATCGAAATGCACTTTAGG-1_2_1	-7.52671201508152	-7.78058727090806	7
CGCTATATCTGGAACGACTTTAGG-1_2_1	3.77220480162991	-1.03790839021653	3
CGCTGGACAGGCTAACACTTTAGG-1_2_1	9.37986986358059	9.96415798360855	0
CGCTTTAAGAGCCGGTACTTTAGG-1_2_1	-7.28654678146946	-7.5226727277562	7
CGGAACCAGCTCGACTACTTTAGG-1_2_1	8.49915258605373	1.78137485677749	2
CGGAACGGTAATCCGTACTTTAGG-1_2_1	-8.27203758041966	-8.43029792612046	7
CGGAACGGTTTGCATAACTTTAGG-1_2_1	-7.0771055964719	-8.59565122430771	7
CGGCAATCAATGAAGAACTTTAGG-1_2_1	8.03721182067287	1.96049682790786	2
CGGCTAAAGGCACTAGACTTTAGG-1_2_1	9.26964037139309	10.6388749330714	0
CGGGATGGTAATGTCCACTTTAGG-1_2_1	7.72842828948391	1.1678196638301	2
CGGGATGGTCAAACTCACTTTAGG-1_2_1	-9.21759517471897	-9.92608459299058	4
CGGGATGGTCAACAAGACTTTAGG-1_2_1	9.3639721127261	10.5187176912501	0
CGGGATGGTCGAAGTAACTTTAGG-1_2_1	7.57721273620022	8.88907806570083	0
CGGGCTACAACTAGTGACTTTAGG-1_2_1	6.87222044188869	8.36858360464126	11
CGGGCTACAAGACATTACTTTAGG-1_2_1	7.57600633818996	1.20701853925735	2
CGGGCTACAATGTTCCACTTTAGG-1_2_1	-7.51388414185154	-7.80954511468857	1
CGGGTTAAGATGCTAAACTTTAGG-1_2_1	7.15006010253323	10.9759701936916	6
CGGGTTAAGCCGCTATACTTTAGG-1_2_1	2.57453958709133	-6.01976735895127	0
CGGGTTAAGCTTGATTACTTTAGG-1_2_1	8.45156423766506	11.4945153444484	0
CGGGTTGCACTAAGCAACTTTAGG-1_2_1	8.62990133483303	11.2814645021632	0
CGGTGAGGTGGATGGTACTTTAGG-1_2_1	3.31655924041164	-0.88425560300797	3
CGGTGTGCAAAGCTCAACTTTAGG-1_2_1	4.41847269256008	10.8711108415797	6
CGGTGTGCACTAAGGCACTTTAGG-1_2_1	2.85853187758816	-0.227716520480809	3
CGGTGTGCAGGTTTCTACTTTAGG-1_2_1	5.73586933333767	-7.63320119684189	9
CGTAAACAGGTCAATAACTTTAGG-1_2_1	3.64019672591579	-1.4068552256152	3
CGTAAACAGTTAGGGTACTTTAGG-1_2_1	-10.7113595752012	-10.3043709546849	4
CGTAACGAGCAAGTTAACTTTAGG-1_2_1	3.477268144678	-1.0400608927533	3
CGTAACGAGGAAACCTACTTTAGG-1_2_1	-7.48715598862278	-9.65282638376206	7
CGTAACGAGTGTAATGACTTTAGG-1_2_1	-8.91411502640354	-8.09548576181382	1
CGTAACGAGTTTGACTACTTTAGG-1_2_1	-4.45460851471531	-1.43430614476651	12
CGTAAGTAGCGCTAGAACTTTAGG-1_2_1	-10.9701200274717	-10.1736317426488	4
CGTAAGTAGCGGCTTTACTTTAGG-1_2_1	2.1844534130801	-1.80008612578362	3
CGTAATTTCCGGACAAACTTTAGG-1_2_1	2.30752842147243	-2.33431531494111	3
CGTACGTTCACCTAATACTTTAGG-1_2_1	2.0216321202029	-1.634948000364	3
CGTACGTTCGTTCGTAACTTTAGG-1_2_1	-10.2574630526792	-9.58344753091782	4
CGTACTTCAGTTATGGACTTTAGG-1_2_1	2.13667862136257	-1.81855283682793	3
CGTAGCGCAAGTTGGCACTTTAGG-1_2_1	-9.23378045837986	-7.37448413675278	1
CGTAGCGCAGGCTGTGACTTTAGG-1_2_1	3.1309432240237	-1.69393104320019	3
CGTAGCGCATTGACTCACTTTAGG-1_2_1	1.79257194716824	-1.1594391316697	3
CGTATATTCGCGAGTAACTTTAGG-1_2_1	9.64125292022121	9.91213695699722	0
CGTATATTCGGCTAAGACTTTAGG-1_2_1	3.01825372893703	-1.13627602165192	3
CGTCATTCACATAAGTACTTTAGG-1_2_1	3.22168819625271	-1.90606151526421	3
CGTCCATAGGAACCGCACTTTAGG-1_2_1	-7.75931127350437	-8.00987680261582	7
CGTGAACCATAGCCGGACTTTAGG-1_2_1	2.2076729984988	-6.17796285455674	13
CGTGAGGGTAATGTCCACTTTAGG-1_2_1	6.05488626677883	-8.07860620325058	9
CGTGAGGGTCCTCCATACTTTAGG-1_2_1	7.27716200072658	11.3875273912624	0
CGTGCGTGTAGCCATTACTTTAGG-1_2_1	3.51867429931057	-1.56563387071341	3
CGTGTCCCAATTAGACACTTTAGG-1_2_1	1.41524975020779	-0.814829483680425	3
CGTGTTTCACAGCCAGACTTTAGG-1_2_1	1.60920183379543	-1.65804108982533	3
CGTGTTTCATAGCGCGACTTTAGG-1_2_1	2.4387521000613	-1.69248771672696	3
CGTTACATCCATAGGGACTTTAGG-1_2_1	2.64814417083157	-2.03689755504578	3
CGTTACATCGAGGCGTACTTTAGG-1_2_1	2.208384916376	-0.928966596774755	3
CGTTACTCATGCAATGACTTTAGG-1_2_1	-9.38176067154514	-6.54582984750718	1
CGTTATGTCGCACACTACTTTAGG-1_2_1	8.18486158568752	1.46091859037429	2
CGTTATGTCTCAAACTACTTTAGG-1_2_1	-10.2396798877012	-8.67303378885239	4
CGTTCAATCACAAACAACTTTAGG-1_2_1	-3.85907144825565	1.07288996870071	10
CGTTGCGTCACCTTTCACTTTAGG-1_2_1	2.58471862990749	-0.639426186732946	3
CGTTGCGTCGCTTGCGACTTTAGG-1_2_1	1.53849403579128	-1.68918396537751	3
CGTTTGGGTCCATAGTACTTTAGG-1_2_1	9.21816770751369	10.4396762102321	0
CGTTTGGGTTTGTCCCACTTTAGG-1_2_1	7.41046087462795	2.4899529665187	2
CTAAATGAGAAGTACCACTTTAGG-1_2_1	2.37490694243801	-6.06978328531235	13
CTAAATGAGACAACTAACTTTAGG-1_2_1	10.0210279675235	9.58971588308364	0
CTAACAGCAGGAATAAACTTTAGG-1_2_1	-9.42331607620823	-6.89416129892319	1
CTAACCATCTATTCGGACTTTAGG-1_2_1	5.5296568127383	10.998254701443	6
CTAACCGGTACGTCCAACTTTAGG-1_2_1	6.41985647399319	1.49395076925308	2
CTAACCTCAAGGCTTAACTTTAGG-1_2_1	-9.93524081986057	-6.92564685647934	1
CTAACCTCATTACACCACTTTAGG-1_2_1	-10.1080690173398	-9.99219329660386	4
CTAAGATCAATGTTCCACTTTAGG-1_2_1	2.3481759281863	-0.791627243213353	3
CTAAGGCCACTAACAGACTTTAGG-1_2_1	1.9766577931155	-2.02892370527237	3
CTAAGGCCATTTAGCCACTTTAGG-1_2_1	-13.4445539263974	0.612473890133204	5
CTAAGGCCATTTATCGACTTTAGG-1_2_1	8.59896032531154	1.78035275632888	2
CTAAGGGTCACAAACAACTTTAGG-1_2_1	-7.82213313858616	-9.31335361307114	7
CTAAGTAAGCCATAAAACTTTAGG-1_2_1	9.16351453978908	10.8803853243068	0
CTAAGTAAGGTATAGCACTTTAGG-1_2_1	8.76382295806301	1.17185609037429	2
CTAAGTAAGGTGAGGGACTTTAGG-1_2_1	1.68639914710415	-1.47952941810339	3
CTAAGTCGTAGTTGTCACTTTAGG-1_2_1	9.18673364837063	10.9869031160548	0
CTAATGCGTCACACCAACTTTAGG-1_2_1	-7.31119973938572	-7.00304467981308	1
CTACATCCATGCAATGACTTTAGG-1_2_1	-7.84295661728489	-6.33699186151475	1
CTACCAGGTAACCGCCACTTTAGG-1_2_1	2.70201627929104	-1.35904656355828	3
CTACCAGGTAGTTGTCACTTTAGG-1_2_1	8.47470609862697	10.8575581758693	0
CTACCAGGTCAGGAACACTTTAGG-1_2_1	9.71727029998195	11.0311259477809	0
CTACCAGGTGTGAGTAACTTTAGG-1_2_1	1.45793668944729	-1.87970794742554	3
CTACCAGGTGTGATGAACTTTAGG-1_2_1	1.45208947379482	-0.681417360953984	3
CTACCATCATGTGGGTACTTTAGG-1_2_1	6.38830606658352	-8.08108909433335	9
CTACGAACATCCACCAACTTTAGG-1_2_1	-6.42627198975193	-7.91978318994492	7
CTACTGATCAGGCCAAACTTTAGG-1_2_1	-8.77090032379734	-7.52873809640854	1
CTACTGGGTATTGGGAACTTTAGG-1_2_1	2.45166198928249	-0.866254642657933	3
CTACTGGGTCATCCTCACTTTAGG-1_2_1	-8.74922950546848	-7.92230089014023	1
CTACTGGGTGGACCCTACTTTAGG-1_2_1	6.85203020293606	7.75188915426284	11
CTAGATGCACATACCTACTTTAGG-1_2_1	9.77716200072658	11.1545657365993	0
CTAGGCGCAGCTCATTACTTTAGG-1_2_1	6.74320547301662	7.54564659292251	11
CTAGGCTTCACGGACAACTTTAGG-1_2_1	-4.53141982834446	1.36555044347793	10
CTAGGTTGTTCTTACTACTTTAGG-1_2_1	9.15062658507717	1.41994802648574	2
CTATAGGCATCCCAATACTTTAGG-1_2_1	7.45869772155178	11.1927327364162	6
CTATATCAGGGATTTAACTTTAGG-1_2_1	2.34414903838528	-2.04696257417649	3
CTATGAGCATTTGGCTACTTTAGG-1_2_1	1.78884665686977	-2.24716664855927	3
CTATGGCTCCAGCTACACTTTAGG-1_2_1	-10.3707080630552	-7.96629245584458	4
CTATGGCTCGTCCCGAACTTTAGG-1_2_1	-9.66990335266697	-5.37526209657639	1
CTATGGGAGGCGCAGTACTTTAGG-1_2_1	9.68866674620998	11.0742339342311	0
CTATGTCCATCATGCTACTTTAGG-1_2_1	-13.122217729498	1.49919645483047	5
CTATGTTAGCTTACCAACTTTAGG-1_2_1	-8.48231847565281	-8.77025659387558	1
CTATGTTAGGTTAGCGACTTTAGG-1_2_1	8.23376791198147	1.90978233511001	2
CTATTACAGCCCTTGGACTTTAGG-1_2_1	3.19831268508327	-1.42756592487544	3
CTATTGAGTTGTCATAACTTTAGG-1_2_1	-8.94473321716892	-7.19124801462143	1
CTATTGAGTTTCTAAGACTTTAGG-1_2_1	4.99259941298855	10.8896283357814	2
CTATTGGTCCGCCACAACTTTAGG-1_2_1	5.79852382857693	-7.95222766702622	9
CTCAAATTCCGCCCAAACTTTAGG-1_2_1	-7.0571761874448	-9.26396329706162	7
CTCAAATTCTATCTGGACTTTAGG-1_2_1	3.51132862288845	-1.06130297487229	3
CTCAACATCTTACTCCACTTTAGG-1_2_1	3.34630577285183	-2.61003334825486	3
CTCAAGCTCAGGCCTTACTTTAGG-1_2_1	-7.88961656372654	-7.86826236551255	1
CTCAGCTAGTGTCCACACTTTAGG-1_2_1	8.17685548980129	1.78472845251113	2
CTCAGGGCAATAGAGAACTTTAGG-1_2_1	2.15320436675442	-1.67398612206429	3
CTCAGGGCAGCAATTGACTTTAGG-1_2_1	7.00919763762844	1.87841932470352	2
CTCATAAGTCCCTCTGACTTTAGG-1_2_1	-8.52903993408787	-7.942765787296	1
CTCATAAGTCCTTCTAACTTTAGG-1_2_1	-7.2598882464658	-9.504861906223	1
CTCATTACAAGTTGCAACTTTAGG-1_2_1	-9.32731731217014	-9.74652870004624	4
CTCATTACAATGGATTACTTTAGG-1_2_1	-8.3452301768552	-7.39278228586167	1
CTCCTAAAGCACTACCACTTTAGG-1_2_1	-8.66545684616673	-7.76149566476792	1
CTCCTAAAGGAACCTGACTTTAGG-1_2_1	-7.24281127731907	-9.46400316064805	7
CTCCTCTCAAGCCAGTACTTTAGG-1_2_1	8.99674169738186	1.25870792562515	2
CTCCTCTCAATTAGCGACTTTAGG-1_2_1	-10.5524888781797	-9.51896817987412	4
CTCGACCCAGCTAAGCACTTTAGG-1_2_1	7.49335901458157	1.35219542676956	2
CTCGCTTGTTAGTGGAACTTTAGG-1_2_1	-8.01568610947239	-6.72119338815659	1
CTCGTTAAGTCAACTTACTTTAGG-1_2_1	7.94747583587063	1.23349301511795	2
CTCGTTAAGTTGACGGACTTTAGG-1_2_1	2.15630905349148	-0.350767090968785	3
CTCTAACCAAACTTCCACTTTAGG-1_2_1	-9.52484233658421	-7.01651008432358	1
CTCTAACCAAGAACAAACTTTAGG-1_2_1	1.83854238707912	-1.90778394048661	3
CTCTAAGTCCATCCAAACTTTAGG-1_2_1	7.97943060119045	1.24407307798416	2
CTCTAAGTCCTTTGTCACTTTAGG-1_2_1	-7.85231645386326	-9.06091220682114	7
CTCTAAGTCGAAACTAACTTTAGG-1_2_1	-8.49410207550633	-8.43098743265122	1
CTCTCGACATACCTTAACTTTAGG-1_2_1	1.84277503211391	-1.41296620672196	3
CTGAATCGTGCTTCGAACTTTAGG-1_2_1	2.04421083648098	-1.40093645458668	3
CTGAATGCAAGGGTCTACTTTAGG-1_2_1	7.48450510222805	0.598338290996852	2
CTGAATGCACATAAGTACTTTAGG-1_2_1	8.55130712706936	1.11370508367568	2
CTGAGTCTCACAACAAACTTTAGG-1_2_1	2.28474514205349	-0.54527021949738	3
CTGATCCAGGCAGGCTACTTTAGG-1_2_1	-8.69775016586888	-7.83702571695298	1
CTGCAAACAATTAGCGACTTTAGG-1_2_1	-5.81710703652012	0.931637927837672	10
CTGCAAACATCACTCGACTTTAGG-1_2_1	-10.5039974002134	-9.06759078805893	4
CTGCAACTCAACTTGTACTTTAGG-1_2_1	6.92573587615383	10.8383197038844	6
CTGCAACTCCTAAGTTACTTTAGG-1_2_1	-9.79825790207493	-6.86868293588608	1
CTGGTGAAGTGCTGAGACTTTAGG-1_2_1	-8.34458930771458	-8.60736615961045	7
CTGTGGCGTAAACCCTACTTTAGG-1_2_1	2.81247799117458	-2.58702464406937	3
CTGTGGCGTTGACCCAACTTTAGG-1_2_1	5.30808012206448	-7.81207759683579	9
CTGTTAAGTATGTTGCACTTTAGG-1_2_1	8.34874098021877	1.58272401983291	2
CTGTTAAGTTGCATCGACTTTAGG-1_2_1	8.4928554745425	1.52771179372818	2
CTGTTTACATCGATAGACTTTAGG-1_2_1	8.36698476989162	1.66174785787612	2
CTGTTTACATTTGCTAACTTTAGG-1_2_1	3.51508991439236	-2.05559356515854	3
CTTAACGTCGGTAACGACTTTAGG-1_2_1	-9.26466853897679	-6.07963378732651	1
CTTAAGCGTAGCCTTGACTTTAGG-1_2_1	6.27207128722561	1.34950010473281	2
CTTAAGCGTCAGGGCAACTTTAGG-1_2_1	6.48536531646145	-8.20768840616196	9
CTTAAGGCATGTTTCAACTTTAGG-1_2_1	9.0891746731509	11.2809094637111	0
CTTAAGGCATTGCGCCACTTTAGG-1_2_1	6.43341581542385	1.98435775930435	2
CTTAAGTTCCATCCAAACTTTAGG-1_2_1	7.26728384215725	1.05225031072647	2
CTTAATGGTGGTTAAGACTTTAGG-1_2_1	-4.6636739520322	1.17680756742507	10
CTTAATGGTGTTTGCGACTTTAGG-1_2_1	-10.5322404650937	-9.3262091428563	4
CTTACCGCAATTAGCGACTTTAGG-1_2_1	7.09137384612453	1.99210540945083	2
CTTACCGCATCATGCTACTTTAGG-1_2_1	9.08190958220852	11.5224942415431	0
CTTACCTTCAACATTCACTTTAGG-1_2_1	2.85589639861477	-1.1067269892022	3
CTTACCTTCATCCCAAACTTTAGG-1_2_1	1.530406400751	-0.983010962657628	3
CTTACTGAGCGATGGCACTTTAGG-1_2_1	-6.66548259537327	-8.2148810178563	7
CTTACTGAGGCAAGTTACTTTAGG-1_2_1	7.75916521270168	1.39446847135574	2
CTTAGAAAGCTTACCAACTTTAGG-1_2_1	-8.37363059799778	-7.26441963022202	1
CTTAGAAAGTGATGGTACTTTAGG-1_2_1	7.71708624083889	8.6138190477565	0
CTTAGAGCAAGGTGTCACTTTAGG-1_2_1	5.44305746276272	10.9112481325343	6
CTTAGCGGTACGATTCACTTTAGG-1_2_1	-4.97196419518101	1.44749276334793	10
CTTAGCGGTTAGTGCTACTTTAGG-1_2_1	5.10952989776028	-7.93503005807847	9
CTTAGTAGTACGTCCAACTTTAGG-1_2_1	9.90164320189846	10.0218848436549	0
CTTAGTAGTCCTCATCACTTTAGG-1_2_1	6.0107645245303	1.09387795621902	2
CTTAGTGTCGACCGTTACTTTAGG-1_2_1	-9.11391074936497	-7.78505761926621	1
CTTAGTGTCGATGAACACTTTAGG-1_2_1	2.8644956799258	-5.90709884469956	5
CTTATGTAGATTCATCACTTTAGG-1_2_1	3.1177915783633	-0.581619396857915	3
CTTCAACCAAACGGGAACTTTAGG-1_2_1	8.91894762236965	9.58839790517837	0
CTTCAATAGAAGTAGGACTTTAGG-1_2_1	5.02002374846828	-8.17849691217392	9
CTTCCTCCAAACAAGAACTTTAGG-1_2_1	1.81433551032436	-1.68973243241757	3
CTTCCTCCAAAGCCTAACTTTAGG-1_2_1	2.79001753051174	-1.59458526229113	3
CTTCCTCCACTTAACCACTTTAGG-1_2_1	1.53847686965359	-1.73516303306073	3
CTTCGAATCCGCACCAACTTTAGG-1_2_1	8.86666815001858	1.3642148225978	2
CTTCGAATCGGCTAGAACTTTAGG-1_2_1	2.14466516692532	-0.471518591098485	3
CTTGAACGTATTCAGCACTTTAGG-1_2_1	3.20668976027859	-2.55525274579972	3
CTTGAACGTCAATGTCACTTTAGG-1_2_1	4.21690408904446	-1.05917741363495	3
CTTGACTCAGCACGTGACTTTAGG-1_2_1	2.87411396224392	-1.20171265309304	3
CTTGACTCATTACACCACTTTAGG-1_2_1	2.22026579100979	-0.645745828799901	3
CTTGAGGAGGACAAAGACTTTAGG-1_2_1	5.8576974125613	-8.64789445703476	9
CTTGATGTCCCTCATTACTTTAGG-1_2_1	8.17612306792629	1.06773321325332	2
CTTGATTAGGAAGCCCACTTTAGG-1_2_1	-4.70830853264439	-1.58746485789865	12
CTTGATTAGGTGAGAAACTTTAGG-1_2_1	2.02511017043484	-0.670322671584783	3
CTTGCTGCACTAGTAGACTTTAGG-1_2_1	-7.2097116259824	-7.77551896875351	1
CTTGCTGCATCAAGTGACTTTAGG-1_2_1	6.57165758330715	1.88767330343276	2
CTTGGTTCAATATGGTACTTTAGG-1_2_1	-4.52822525780308	1.45581762487442	10
CTTGTGATCGGTAAGTACTTTAGG-1_2_1	-7.8018952159177	-9.08285672967881	7
CTTTAACAGGAAACTCACTTTAGG-1_2_1	-6.94042213242161	-8.78813894098252	7
CTTTAACAGTGATGGTACTTTAGG-1_2_1	-10.5706048754941	-8.69974859064072	4
CTTTAACAGTGATTTCACTTTAGG-1_2_1	7.50576822478664	10.7470292299464	0
CTTTAACAGTGTCCACACTTTAGG-1_2_1	-5.48145230095493	1.29140727216751	10
CTTTAGTAGCTAGCCTACTTTAGG-1_2_1	-11.0138488559018	-9.77300079172104	4
CTTTCATGTCAATTGCACTTTAGG-1_2_1	6.91242639739407	2.22897784406692	2
CTTTCGTTCCTGAGGAACTTTAGG-1_2_1	7.84430925567043	11.7475690096095	0
CTTTGGATCCATCCAAACTTTAGG-1_2_1	3.64332382399929	-1.45871067797392	3
CTTTGGATCCCATTGAACTTTAGG-1_2_1	2.50584594924343	-0.545347467117009	3
CTTTGGATCGTTATGTACTTTAGG-1_2_1	8.10147230346096	1.78217880422622	2
CTTTGGATCTAATTGCACTTTAGG-1_2_1	2.38559381682766	-2.3631485254094	3
CTTTGGATCTGTGATTACTTTAGG-1_2_1	2.05123512465847	-2.40597058837861	3
GAAATACGTTTGTCAAACTTTAGG-1_2_1	8.82666341979397	9.82585613424331	0
GAACGAAAGGCGAGAGACTTTAGG-1_2_1	2.33059255797756	-1.40281376247853	3
GAACGGCTCAGTAGCGACTTTAGG-1_2_1	-8.11372764389622	-6.97603233163804	1
GAACTTGCATACTTCAACTTTAGG-1_2_1	6.7219404431094	7.45002929861099	11
GAAGAATAGATGATTGACTTTAGG-1_2_1	-7.16026695053684	-9.01952798669785	7
GAAGCACGTACGATTCACTTTAGG-1_2_1	2.63214246947658	-1.38089883332699	3
GAAGCACGTGCACAAAACTTTAGG-1_2_1	-7.48539073746311	-9.20568187540024	7
GAAGCACGTTTCCAAAACTTTAGG-1_2_1	7.08109800536526	8.16986648733169	11
GAAGGCTGTCCGGGTTACTTTAGG-1_2_1	7.06854955870998	10.6984118669704	6
GAAGTATGTCGTTGCAACTTTAGG-1_2_1	8.40709058959377	2.07665674383193	2
GAAGTATGTTGAATCCACTTTAGG-1_2_1	2.75131742675198	-0.422958329372106	3
GAATAACGTTGTGACTACTTTAGG-1_2_1	-9.04537542145359	-6.28274162118882	1
GAATCACAGCGAAGAAACTTTAGG-1_2_1	-9.48649366181004	-9.67836292093247	4
GAATCACAGTTTGCTGACTTTAGG-1_2_1	1.50045268256557	-0.880474343948064	3
GAATCAGGTGAACCAAACTTTAGG-1_2_1	8.97652380187404	9.38855640584976	0
GAATCGAGTAGGAGGAACTTTAGG-1_2_1	1.52522175032986	-2.17971570795029	3
GAATCGGTCGATTAAGACTTTAGG-1_2_1	2.98626606185329	-0.730161026172338	3
GAATCTAAGTTTGAGAACTTTAGG-1_2_1	5.37824051101101	-7.71189363306016	9
GAATGGTTCAACCTATACTTTAGG-1_2_1	2.26374237258327	-1.51020074640959	3
GAATGTCAGATGGATCACTTTAGG-1_2_1	-7.97796066086399	-7.85356338327378	1
GAATGTCAGCTTACTGACTTTAGG-1_2_1	5.34799282271755	-7.8066573888585	9
GAATGTCAGTAAACCAACTTTAGG-1_2_1	-10.657452180792	-9.91631801431626	4
GAATGTCAGTGAGTTAACTTTAGG-1_2_1	3.31925050933254	-1.51890133047104	3
GAATTGATCCCTGGATACTTTAGG-1_2_1	3.47281400878323	-1.65126604592055	3
GAATTGATCTCACAATACTTTAGG-1_2_1	-7.43483932297337	-7.58842094247788	7
GACAAACTCATCGATTACTTTAGG-1_2_1	-9.72822387497532	-5.93890531366318	1
GACAAACTCATTGCATACTTTAGG-1_2_1	-9.17107541840183	-7.14161737268418	1
GACAACTAGCGAGGGAACTTTAGG-1_2_1	-8.37697847168553	-8.49965722864121	1
GACAGGCTCGAGGTTGACTTTAGG-1_2_1	3.02430479247463	-1.90330068772286	3
GACAGGGAGACAAGCTACTTTAGG-1_2_1	2.03904287536037	-1.39943298702687	3
GACAGGGAGCAATCCCACTTTAGG-1_2_1	3.0861663075198	-0.954628661327062	3
GACAGTTAGCAGGCTAACTTTAGG-1_2_1	1.74453274924648	-1.50682415073365	3
GACAGTTAGGACTTGGACTTTAGG-1_2_1	2.94529096801174	-1.69042098527401	3
GACAGTTAGTCAAACAACTTTAGG-1_2_1	-7.30896909515965	-9.28424413507432	7
GACATCCTCCCAGTACACTTTAGG-1_2_1	-7.40549142639744	-7.81915195291489	1
GACATGCCACTTTACAACTTTAGG-1_2_1	4.94780676085842	-8.10419948404282	3
GACATTAAGGCGCATAACTTTAGG-1_2_1	9.11684171874416	10.2085770815089	0
GACATTAAGGCTTATTACTTTAGG-1_2_1	2.02921859938991	-1.37694531684369	3
GACATTAAGGGCAGTCACTTTAGG-1_2_1	2.72955505568874	-0.0914755613133289	3
GACATTCGTAGCCAAAACTTTAGG-1_2_1	-10.8155732898008	-9.19036825006455	4
GACATTGCAAGTTGGCACTTTAGG-1_2_1	8.18419592101467	0.958059236355128	2
GACCAAGTCAATCGCCACTTTAGG-1_2_1	-9.21544559280979	-7.60612495248765	1
GACCAAGTCAGGCATGACTTTAGG-1_2_1	2.04137937743557	-1.62905862187594	3
GACCAAGTCATTGAGAACTTTAGG-1_2_1	2.06032364089382	-6.27286536996811	13
GACCAAGTCCAGAACGACTTTAGG-1_2_1	9.32949392516506	10.891962930508	0
GACCAGGGTACGTTACACTTTAGG-1_2_1	2.61789457518948	-0.534551039390264	3
GACCCAAAGGAAGCCCACTTTAGG-1_2_1	9.10872213561428	11.5152444093898	0
GACCGTGCATGGCTAAACTTTAGG-1_2_1	-3.47138006966221	-5.798572138004	8
GACCTTCAGACCATGGACTTTAGG-1_2_1	9.85281889159572	10.690827295132	0
GACGAGGAGAACCTAAACTTTAGG-1_2_1	7.56940595824612	1.2218341081813	2
GACGAGGAGGTCTTGCACTTTAGG-1_2_1	2.72290937621487	-1.66446532314271	3
GACGAGGAGTGCTGAGACTTTAGG-1_2_1	-8.95084436218846	-7.62343461816758	1
GACGTAAGTCTGTGATACTTTAGG-1_2_1	-4.89339931290257	-1.55715350439399	1
GACTAAATCTGGCCATACTTTAGG-1_2_1	3.35977689940823	-2.23229165380448	3
GACTAACAGCAACATAACTTTAGG-1_2_1	-13.2693744448911	1.22603742773086	5
GACTAACAGCTTTACGACTTTAGG-1_2_1	1.99021951873196	-1.42760730540007	3
GACTAAGGTCAAAGATACTTTAGG-1_2_1	-7.57379443924534	-9.36878784006089	7
GACTAAGGTGCACTATACTTTAGG-1_2_1	6.82868902404201	8.28949443990737	11
GACTAGTAGCGAGGGAACTTTAGG-1_2_1	-4.78532512467014	1.1955422609523	10
GACTAGTAGTCAATAGACTTTAGG-1_2_1	-5.56294424812901	1.10596720869094	10
GACTCAACATCACAGAACTTTAGG-1_2_1	2.73680870253933	-1.64121207600087	3
GACTTAAAGCCCGTTGACTTTAGG-1_2_1	1.30813924987209	-1.85355709498375	3
GACTTGCTCAGTAGCGACTTTAGG-1_2_1	9.16696588714016	10.3641938417628	0
GACTTGCTCCATAGAAACTTTAGG-1_2_1	-9.96114213745701	-7.45585639780015	1
GACTTGCTCCTGATCAACTTTAGG-1_2_1	9.2036070080508	1.35977189237625	2
GACTTTGTCGGGATGCACTTTAGG-1_2_1	2.76620619017971	-2.35581554477662	3
GAGACCCAGGCGCGATACTTTAGG-1_2_1	2.68757908065212	-1.05953009431809	3
GAGATACTCATTGAGAACTTTAGG-1_2_1	-6.46516902725803	-8.29193647211045	7
GAGATACTCCTTTCTAACTTTAGG-1_2_1	-9.29681260864842	-8.25259073083848	1
GAGCATGTCTATTGACACTTTAGG-1_2_1	8.02102415282619	0.673163101024928	2
GAGCCTTTCCACAACCACTTTAGG-1_2_1	6.67575781066311	1.91988031560928	2
GAGCCTTTCGGTTCCGACTTTAGG-1_2_1	5.96256677825344	-7.73271282022446	9
GAGCCTTTCTGGCCCAACTTTAGG-1_2_1	2.16167633254421	-2.12874312704056	3
GAGCTAGTCTCACCGGACTTTAGG-1_2_1	2.59308712203396	-2.61455900972336	3
GAGCTATAGCTATATCACTTTAGG-1_2_1	-10.7260862139951	-10.2433758527562	4
GAGCTTGAGTATCGCCACTTTAGG-1_2_1	9.05226747710598	10.3133610933498	0
GAGCTTTGTCACAGAAACTTTAGG-1_2_1	1.68117563445461	-1.37812462454289	3
GAGCTTTGTCATCATAACTTTAGG-1_2_1	3.82585231978786	-1.36077144747227	3
GAGCTTTGTCCATCCTACTTTAGG-1_2_1	2.21564094741238	-0.393219426326451	3
GAGGAGTAGAAACCCGACTTTAGG-1_2_1	3.32945530135525	-2.4813268334195	3
GAGGATGCACTAACGAACTTTAGG-1_2_1	3.93784563262356	-0.606105223350225	3
GAGGCAACATTTGGAGACTTTAGG-1_2_1	7.23074857909573	1.27861945325881	2
GAGGTCCAGCGCTAGAACTTTAGG-1_2_1	3.52923576552761	-0.656836107425389	3
GAGGTCCAGGCACTAGACTTTAGG-1_2_1	2.93224994857204	-0.278354600124059	3
GAGGTCCAGTTAGTTCACTTTAGG-1_2_1	1.80052964408291	-1.11493332689255	3
GAGGTTTAGACGCATGACTTTAGG-1_2_1	3.57042686660183	-1.45793444668501	3
GAGGTTTAGAGGAAATACTTTAGG-1_2_1	7.21060316283596	1.52603165800125	2
GAGGTTTAGGGTTGGCACTTTAGG-1_2_1	8.13653700072658	1.24956433469802	2
GAGTAACTCAGGCATGACTTTAGG-1_2_1	-4.84171159546482	1.0921851843074	10
GAGTAACTCTGCCATAACTTTAGG-1_2_1	-9.52313192169773	-7.41617400949448	1
GAGTATGGTACTAACCACTTTAGG-1_2_1	7.56542436797512	2.1781169622615	2
GAGTATGGTCGTAATCACTTTAGG-1_2_1	-9.67292411606419	-6.60215385263413	1
GAGTGCGGTAAGCGTAACTTTAGG-1_2_1	6.80231992919338	10.859884187527	0
GAGTTACAGAACCTAAACTTTAGG-1_2_1	-8.09957416336643	-9.01742894952744	7
GATAAAGCACAATCGAACTTTAGG-1_2_1	2.22888557631863	-6.10345943277329	13
GATAGGTTCATCAGCCACTTTAGG-1_2_1	5.99076311309231	1.26333515340835	2
GATAGGTTCATCGATTACTTTAGG-1_2_1	-9.99546392243015	-8.48223121469468	4
GATAGGTTCCGAATTTACTTTAGG-1_2_1	2.99040929992092	-2.54508288209885	1
GATAGGTTCCTGACTAACTTTAGG-1_2_1	3.36577646453274	-0.846402838878331	3
GATATGATCAGCACCTACTTTAGG-1_2_1	2.4900650234927	-2.02075107400864	3
GATCAAATCAAGGTACACTTTAGG-1_2_1	-3.8285886792432	1.16263429815322	0
GATCAAATCCTTGAGCACTTTAGG-1_2_1	9.53815881926906	10.9238461702541	0
GATCATGCAACAGAGGACTTTAGG-1_2_1	3.78308431823147	-1.88519148533791	3
GATCGATAGGTATTTCACTTTAGG-1_2_1	7.46211759765041	1.62303392583877	2
GATGACAGTTAGCGGGACTTTAGG-1_2_1	2.86064235885036	-0.883376792125402	3
GATGCACCAAACGGGAACTTTAGG-1_2_1	3.10082714278591	-2.6361274272725	3
GATGCCCGTGTGAGTAACTTTAGG-1_2_1	9.01552335936916	9.90482513601333	0
GATGGAGCACATACCTACTTTAGG-1_2_1	3.53826515395534	-1.19344915454834	3
GATGGCCAGCATGTGGACTTTAGG-1_2_1	10.0518430920352	10.3009442537501	0
GATGGCCAGCCATTTGACTTTAGG-1_2_1	9.06266538817776	9.91619007284194	0
GATGGCCAGGCTTTATACTTTAGG-1_2_1	6.83639375884426	2.24499742681533	2
GATGGCTCATAGTCAGACTTTAGG-1_2_1	-7.69025810043919	-8.79332740610093	1
GATGGTAGTCCTCACTACTTTAGG-1_2_1	-7.592067792822	-9.0476275235936	7
GATGGTAGTGCTTCTCACTTTAGG-1_2_1	-8.32752569000828	-9.47165735071152	4
GATTACCGTACAAACGACTTTAGG-1_2_1	-10.322244241644	-10.3197041303441	4
GATTACCGTTGTCAGTACTTTAGG-1_2_1	9.61307756621731	10.8224677293971	0
GATTAGTCAGCTCATTACTTTAGG-1_2_1	2.3502887936343	-0.406295970134435	3
GATTAGTCATGGGTTAACTTTAGG-1_2_1	6.62659494597805	1.99629895383865	2
GATTATCTCGTTATGTACTTTAGG-1_2_1	7.63117162902248	1.6654650419429	2
GATTCAGCAGAGGCTTACTTTAGG-1_2_1	2.16435472686184	-1.79844696824997	3
GATTCCCAGAGGCGAGACTTTAGG-1_2_1	-9.97908647339451	-8.34427936380356	1
GATTCCCAGCGAGGGAACTTTAGG-1_2_1	-4.99016936104405	1.33344642812759	10
GATTCCCAGCTCGATCACTTTAGG-1_2_1	-10.4373966006528	-8.76848132913559	4
GATTCCCAGCTGATTTACTTTAGG-1_2_1	5.23672764022243	-7.91508157556504	9
GATTCGCTCGGTAAGTACTTTAGG-1_2_1	2.21580879409206	-6.30834729974717	13
GATTGACAGCGAGCTAACTTTAGG-1_2_1	6.42752592284573	-7.8262468129918	9
GATTGACAGTTGCAGGACTTTAGG-1_2_1	-4.54412253182041	-1.30463750665635	12
GATTGCACAACAGCTAACTTTAGG-1_2_1	7.97433225829494	1.69912092382461	2
GATTGTGCAATTCGGAACTTTAGG-1_2_1	5.47443906981838	-7.82554014032334	9
GCAAACCCAAGCCACGACTTTAGG-1_2_1	-6.55167539398777	-8.24395759408921	7
GCAAACTAGGGCAGTCACTTTAGG-1_2_1	7.60895769317043	2.28724949056655	2
GCAAATATCAGTAAGCACTTTAGG-1_2_1	6.43562833983791	1.31929652387649	2
GCAAATATCATGACCCACTTTAGG-1_2_1	8.35874788482082	1.79525487119705	2
GCAAATATCCATCCGGACTTTAGG-1_2_1	1.88669602591885	-1.30341471736878	3
GCAAATGGTCTACCAGACTTTAGG-1_2_1	-8.61122186462986	-6.75797374551743	1
GCAACGGGTACAAACGACTTTAGG-1_2_1	8.63824503142727	1.8431023805812	2
GCAACGGGTATATTCGACTTTAGG-1_2_1	7.60065309722317	11.1400288789943	0
GCAACGGGTGAACGACACTTTAGG-1_2_1	-4.83847744743931	1.44875685865432	10
GCAACGGGTGGGTGTGACTTTAGG-1_2_1	2.7598404141177	-2.07298387592286	3
GCAACTTGTCGGTTATACTTTAGG-1_2_1	8.01941911895168	1.63919894392044	2
GCAAGCCAGATTCATCACTTTAGG-1_2_1	-9.90454108994114	-9.22525747125596	4
GCAAGCCAGGTTGCTCACTTTAGG-1_2_1	-9.61469180863011	-8.05921657388657	1
GCAAGGCTCCATAACTACTTTAGG-1_2_1	-6.58743579666721	-7.12541730707139	1
GCAAGGCTCTCACCGGACTTTAGG-1_2_1	5.21765606124294	-8.69647796457261	9
GCAAGTTAGGCACAATACTTTAGG-1_2_1	2.4670953007449	-2.02900220458954	3
GCAAGTTAGGTTGTAAACTTTAGG-1_2_1	2.46223394591701	-1.48889037599414	3
GCAATTAAGGGCGGTTACTTTAGG-1_2_1	6.67143957335842	1.53412954504043	2
GCAATTAAGGGTTACGACTTTAGG-1_2_1	5.91950981337917	11.1073941438869	6
GCACAACCAACTATCCACTTTAGG-1_2_1	-7.81354625504124	-8.13351638620347	7
GCACAACCATTGACTCACTTTAGG-1_2_1	-9.57636935989964	-10.0371485502049	4
GCACACCGTCATGAAGACTTTAGG-1_2_1	2.53639070708645	-2.43023611610383	3
GCACACCGTGCGGCTTACTTTAGG-1_2_1	6.85882036406887	10.9083317964748	6
GCACAGCAGATGAAGGACTTTAGG-1_2_1	2.16759340484035	-2.38194371765107	3
GCACTAACAATTAGGTACTTTAGG-1_2_1	-4.55583126824009	-1.30794900660962	12
GCACTAACATCATGTCACTTTAGG-1_2_1	2.66502659041775	-1.5604504962042	3
GCACTCAGTGAATCTCACTTTAGG-1_2_1	2.73402015883816	-0.378779009036718	3
GCACTCAGTTCCTTCAACTTTAGG-1_2_1	8.15520517547024	2.29605214292556	2
GCAGCAATCTATCACGACTTTAGG-1_2_1	6.02151243407619	10.6682795732692	6
GCAGCTAAGTGTGCAGACTTTAGG-1_2_1	-7.17653329651463	-9.17675121133774	7
GCAGTTTGTGCTCATGACTTTAGG-1_2_1	2.70976631362331	-0.499039366893468	3
GCATAAATCAGCACAGACTTTAGG-1_2_1	8.02785532195461	10.8960274904445	0
GCATAAATCCTGAGGAACTTTAGG-1_2_1	8.74384824950588	2.01226799184829	2
GCATAAATCTATCACGACTTTAGG-1_2_1	8.41470186431301	10.8268803804591	0
GCATAATCATGGCGCAACTTTAGG-1_2_1	7.32979147155178	2.02321164304763	2
GCATCACTCCCTTTGTACTTTAGG-1_2_1	2.38531677443874	-0.664743438415227	3
GCATCACTCGCACACTACTTTAGG-1_2_1	1.72306887824428	-1.47675910969823	3
GCATCTATCCTCACGGACTTTAGG-1_2_1	3.070116922449	-1.0836981684491	3
GCATCTATCCTGTTCTACTTTAGG-1_2_1	5.42881624419582	-7.64645583932847	9
GCATCTATCGCTTGCGACTTTAGG-1_2_1	2.5549835415591	-2.46525622909516	3
GCATCTATCTATTGGTACTTTAGG-1_2_1	6.717173978876	1.38918559248001	2
GCATTACGTAATGCCTACTTTAGG-1_2_1	-4.56750781815159	1.4085709303096	10
GCATTACGTCAGTGCCACTTTAGG-1_2_1	7.66873686034573	11.3716763704494	6
GCATTACGTCGTAAAGACTTTAGG-1_2_1	3.27688257415188	-2.32183142011612	3
GCATTGTGTACTAACCACTTTAGG-1_2_1	7.96569483001125	1.99941436941177	2
GCATTTAGTCAAAGATACTTTAGG-1_2_1	1.97229902465237	-2.15326006715745	3
GCATTTAGTCGTAATCACTTTAGG-1_2_1	3.62434141356838	-1.15884913509339	3
GCATTTGTCCGGACAAACTTTAGG-1_2_1	-9.30448777954685	-7.92103250329941	1
GCCAACAAGCCTATATACTTTAGG-1_2_1	2.68498747069729	-1.11580993240326	3
GCCAACAAGGCGCAACACTTTAGG-1_2_1	7.69622175414455	1.22438399488479	2
GCCAATACAACCGTAAACTTTAGG-1_2_1	3.33633796889675	-2.29020418231934	3
GCCAATACATTACTCAACTTTAGG-1_2_1	2.57516472060574	-0.0647683889195301	3
GCCACAAAGGGTTTGGACTTTAGG-1_2_1	-8.06603534500706	-5.98617751901597	1
GCCACAAAGGTTCGAGACTTTAGG-1_2_1	8.80063478667629	9.80325023824722	0
GCCATAACATAGACGCACTTTAGG-1_2_1	7.81156103331936	1.79152719671279	2
GCCATAGAGTCGTTCAACTTTAGG-1_2_1	5.90814201552761	-8.75291307275742	9
GCCATAGAGTTATCCGACTTTAGG-1_2_1	1.26172892768276	-1.7274703085944	3
GCCATTTCACTTTATGACTTTAGG-1_2_1	8.48708669860256	1.12677471334487	2
GCCATTTCATCCTTGGACTTTAGG-1_2_1	-8.33559329788792	-9.03442867105454	1
GCCCAATTCACATTACACTTTAGG-1_2_1	-8.88759477417576	-7.90354307001084	1
GCCCAGTGTGTCCTTCACTTTAGG-1_2_1	-6.51776035111057	-8.36284358804673	7
GCCCATAGTACTTCCCACTTTAGG-1_2_1	4.64167492110622	-7.74493701761216	9
GCCCATTAGCGAATACACTTTAGG-1_2_1	-9.69484432022679	-6.19977481668442	1
GCCCATTAGGCGATATACTTTAGG-1_2_1	2.59030954558742	-2.49363364284485	3
GCCCTCAAGCTCGACTACTTTAGG-1_2_1	9.0013479443301	10.5019473283961	0
GCCCTCAAGGATTAGCACTTTAGG-1_2_1	3.47202579696072	-0.814404740981755	3
GCCCTGATCATCAGCCACTTTAGG-1_2_1	9.54356329162014	9.45671074087173	0
GCCCTTTGTACCTCAGACTTTAGG-1_2_1	1.56001465041531	-2.1151808649823	3
GCCCTTTGTTGTTGGTACTTTAGG-1_2_1	2.52142469603908	-1.77863535290211	3
GCCGCTTCAGGTTTCTACTTTAGG-1_2_1	2.98738662917507	-2.15277071302384	1
GCCGTGACAGGAGCAAACTTTAGG-1_2_1	-8.31167991440403	-7.62734849756211	1
GCCGTGACAGGATGCTACTTTAGG-1_2_1	7.18567316253078	10.8556231706813	0
GCCGTGACATGCGGATACTTTAGG-1_2_1	-8.33285100739109	-6.59171111886948	1
GCCTAATGTGAATCTCACTTTAGG-1_2_1	-7.69249160568821	-8.3767782003209	7
GCCTCATAGCTAAACAACTTTAGG-1_2_1	6.33173315245998	-7.60816343133896	9
GCCTCATAGCTCGACTACTTTAGG-1_2_1	-10.6486898211728	-10.2200156003758	4
GCCTCATAGGCTGGTAACTTTAGG-1_2_1	3.34098760802639	-0.756071403674779	3
GCCTCGATCCCATAGCACTTTAGG-1_2_1	2.44394342620266	-0.648109033755956	3
GCCTGCATCCTTTGAGACTTTAGG-1_2_1	7.78487436492336	1.95414774114639	2
GCCTGCATCGCCACATACTTTAGG-1_2_1	1.51851336676968	-1.0204240829274	3
GCGAACGGTAAACTGGACTTTAGG-1_2_1	-10.3371787814389	-9.08140428369492	4
GCGAACGGTAAGTCGAACTTTAGG-1_2_1	7.10409490783108	1.24755255872756	2
GCGAATGTCAAACTTCACTTTAGG-1_2_1	2.40500919539822	-1.68633484845608	3
GCGAGCTAGCCCTTGGACTTTAGG-1_2_1	-9.00129182617771	-8.67443998163193	1
GCGAGCTAGTCAAACAACTTTAGG-1_2_1	-10.4546504763852	-9.43579109018296	4
GCGAGGTTCAACTGGGACTTTAGG-1_2_1	-10.5906196383725	-9.0028506070897	4
GCGAGGTTCTGCCATAACTTTAGG-1_2_1	1.66752927024258	-1.15492697065323	3
GCGATAAGTTACCGTGACTTTAGG-1_2_1	-4.67614729683506	-1.40804777299613	12
GCGCAACAGTGATTAGACTTTAGG-1_2_1	5.41524259765041	11.0312117784694	6
GCGCAATCATTTGCTAACTTTAGG-1_2_1	-8.72179515640843	-6.74249942605942	1
GCGCACACAAAGAACAACTTTAGG-1_2_1	9.2370189877261	0.642582580395045	2
GCGCCTATCACCTGTAACTTTAGG-1_2_1	-10.7196384219419	-8.82568080728501	4
GCGCTACGTGCCCTTTACTTTAGG-1_2_1	2.11773817260158	-6.04849298303574	13
GCGCTACGTTAATCCAACTTTAGG-1_2_1	-13.1765256671201	0.495983049221339	1
GCGGGTTAGAAACCCGACTTTAGG-1_2_1	3.020396635126	-0.47759957616776	3
GCGGGTTAGACTAATGACTTTAGG-1_2_1	-4.83762891571629	1.23897497350723	10
GCGGGTTAGGTTGTAAACTTTAGG-1_2_1	-10.4288736132871	-10.1936503202245	4
GCGGGTTAGTCTAATCACTTTAGG-1_2_1	1.35025613028896	-0.885593548469243	3
GCGGGTTAGTTTCGGCACTTTAGG-1_2_1	1.67185466010464	-1.26059578364342	3
GCGGTAATCCCATTGAACTTTAGG-1_2_1	8.28973524291408	11.3105162828639	0
GCGGTAATCGGCTAGAACTTTAGG-1_2_1	8.18606703002346	11.5079640596584	0
GCGGTTCGTACGGGCAACTTTAGG-1_2_1	9.16847555358303	9.36750881368667	0
GCGGTTCGTGTAATGGACTTTAGG-1_2_1	8.49386350829494	11.6306895464137	0
GCGTGTTTCGTCCATAACTTTAGG-1_2_1	9.5107530804385	10.8736838548854	0
GCGTGTTTCGTGATTTACTTTAGG-1_2_1	-8.09187801163304	-8.60155828302353	1
GCGTTACTCGAGGCACACTTTAGG-1_2_1	3.17894737441433	-1.20931883161515	3
GCGTTATGTGGCTTTGACTTTAGG-1_2_1	8.90172235686672	0.649670764751735	2
GCGTTATGTGTGACCCACTTTAGG-1_2_1	-9.19064481537449	-9.27406986062974	7
GCGTTTGGTAACCTTAACTTTAGG-1_2_1	-7.25712020676243	-8.26046188180893	7
GCTAAATCAATATGGTACTTTAGG-1_2_1	1.64125601966274	-2.05841584508866	3
GCTAACCTCCCTCATTACTTTAGG-1_2_1	8.19145528991115	1.52147500211746	2
GCTAACGAGGTATGGTACTTTAGG-1_2_1	9.36448232848537	10.1910800188258	0
GCTAATAAGTGAGGAAACTTTAGG-1_2_1	-11.0058637408506	-9.91770465677231	4
GCTACAACATCAGGACACTTTAGG-1_2_1	7.51976244170559	1.02518169576675	2
GCTACTATCATTGTACACTTTAGG-1_2_1	2.18615715224636	-2.01418559258431	3
GCTAGACCAACCTTGTACTTTAGG-1_2_1	-7.60766895096409	-9.11837299173325	7
GCTAGACCAGAAACTTACTTTAGG-1_2_1	8.11460916716945	1.72415773565322	2
GCTAGACCAGGAGCAAACTTTAGG-1_2_1	3.22613994796169	-1.94166518753022	3
GCTAGTCTCACCATATACTTTAGG-1_2_1	7.60832731444729	2.1167098730281	2
GCTAGTCTCTTTGGTGACTTTAGG-1_2_1	1.38856546599758	-1.05644731228798	3
GCTATCCAGGAAACTCACTTTAGG-1_2_1	2.58576910216701	-0.184841111354528	3
GCTATGCTCAAACTTCACTTTAGG-1_2_1	-9.94507749359715	-7.04302413766831	1
GCTATTAGTTCCGTGAACTTTAGG-1_2_1	2.74011318404568	-2.47277088468522	3
GCTATTGTCGGTAACGACTTTAGG-1_2_1	-8.2018728999387	-8.68287475412339	7
GCTCAATGTGGTGCAGACTTTAGG-1_2_1	-7.99691016953098	-8.68591888254136	7
GCTCACCCAAATAAGGACTTTAGG-1_2_1	-4.43545182030308	1.27122204000503	10
GCTCACCCAACCGTAAACTTTAGG-1_2_1	6.39788572509182	11.0674981325343	6
GCTCACTAGTCACACCACTTTAGG-1_2_1	-7.70635516922581	-9.06015689676255	7
GCTCAGGCACAAGCGTACTTTAGG-1_2_1	-7.73688228409397	-7.84549911325425	7
GCTCAGGCAGCACCTCACTTTAGG-1_2_1	-8.79273517410862	-7.3421831876561	1
GCTCCTGAGTACGGGCACTTTAGG-1_2_1	10.0687946530093	10.5775651186183	0
GCTCGCTCAAACTTCCACTTTAGG-1_2_1	2.34269849975002	-0.477173760585485	3
GCTCGCTCAACCGTAAACTTTAGG-1_2_1	8.85221044738186	0.727188274212184	2
GCTCGCTCAATGAGCCACTTTAGG-1_2_1	-7.3164273051511	-9.18487699335068	7
GCTCGCTCAGGATTGCACTTTAGG-1_2_1	-5.04751951973545	1.11751405889541	10
GCTCGTTAGAAGCAAGACTTTAGG-1_2_1	-7.24742753784763	-9.66704948251694	7
GCTCGTTAGTATGGTAACTTTAGG-1_2_1	-9.2526393679868	-8.57691009347886	4
GCTGAAAGTCTGTCAGACTTTAGG-1_2_1	-4.72180636208164	-1.6121822149083	12
GCTGAAAGTTGCCTGAACTTTAGG-1_2_1	3.17610733230007	-0.809867456607518	3
GCTGAATAGATTCGTTACTTTAGG-1_2_1	2.99181406218899	-1.77643498783558	3
GCTGAATAGCCTAGTCACTTTAGG-1_2_1	-7.10199792664158	-8.94352395837754	7
GCTGACTTCCTCACGGACTTTAGG-1_2_1	-7.76273448746311	-6.75664813821763	1
GCTGATGAGCAGCCAAACTTTAGG-1_2_1	-10.7269969729673	-8.69021518533677	4
GCTGATGAGTCCTCAAACTTTAGG-1_2_1	-8.13221032898533	-8.37273938959092	7
GCTGATGAGTTATGGAACTTTAGG-1_2_1	5.351611063074	-7.56460149591416	9
GCTGCTCCATCGAACAACTTTAGG-1_2_1	2.59352104384792	-2.01025982206315	3
GCTGCTCCATGGCTTTACTTTAGG-1_2_1	6.64599649627102	10.7328881471828	6
GCTGGATCAACCTGTTACTTTAGG-1_2_1	2.30562774855984	-1.1831167787835	3
GCTGGATCACTAGCGGACTTTAGG-1_2_1	8.82201235015285	0.581020042248072	2
GCTGGGTAGAGGTTTAACTTTAGG-1_2_1	2.993945047449	-0.856154575996099	3
GCTGGGTAGCTCAAGGACTTTAGG-1_2_1	-9.08012016098606	-9.75480754678696	4
GCTGGGTAGGCGCAGTACTTTAGG-1_2_1	7.10751478392971	7.91175167257339	11
GCTGTCAGTTAAGCTCACTTTAGG-1_2_1	2.71497385222805	-0.142361000232396	3
GCTGTTGGTTAGCGGGACTTTAGG-1_2_1	-8.63642175476658	-6.64581067865342	1
GCTTACATCCCAGTACACTTTAGG-1_2_1	-9.07001693527805	-8.21186883752793	1
GCTTACATCTGTGCACACTTTAGG-1_2_1	-10.9747510699521	-9.2477589399144	4
GCTTAGCTCAATGTTCACTTTAGG-1_2_1	3.45343773085964	-0.997318580798803	3
GCTTAGCTCAATTTGCACTTTAGG-1_2_1	8.9882282467593	11.1886224001125	0
GCTTAGGAGACTAACAACTTTAGG-1_2_1	1.91507832724941	-2.13716079299897	3
GCTTAGGAGGTGAGCCACTTTAGG-1_2_1	3.04918281752956	-0.897577300719915	3
GCTTCATCACCTATCGACTTTAGG-1_2_1	3.17581932265652	-2.57930751150101	3
GCTTCATCAGGTCAACACTTTAGG-1_2_1	-4.14289195816624	-5.34148414438218	1
GCTTCTAAGGAGGATAACTTTAGG-1_2_1	4.61019603927029	10.8977860658839	6
GCTTGAACAAACGGTCACTTTAGG-1_2_1	-4.98603565971958	1.41858689481765	10
GCTTGAACATGTGGCGACTTTAGG-1_2_1	3.30182497222317	-0.763604179076848	3
GCTTGATGTAGCGGATACTTTAGG-1_2_1	-8.96148021500218	-7.49223716562241	1
GCTTGATGTCTACCAGACTTTAGG-1_2_1	2.36092703063381	-1.63904149835557	3
GCTTGGTTCACAAACAACTTTAGG-1_2_1	-8.41286094467747	-7.56013210123032	1
GCTTGTTCAAGGTGTCACTTTAGG-1_2_1	8.71165888030422	1.62059776479751	2
GCTTTGTCAAGTTGCAACTTTAGG-1_2_1	-9.73300130646336	-7.90818364923447	1
GCTTTGTCATCAAGTGACTTTAGG-1_2_1	-8.16442878525364	-8.90983350580185	7
GGAAATTGTTGCCTGAACTTTAGG-1_2_1	-8.40913732330906	-8.06191022699326	1
GGAACAAAGAGAGCAAACTTTAGG-1_2_1	6.89608709533108	1.31475107366592	2
GGAACCATCCAATGAAACTTTAGG-1_2_1	6.54122202117336	-8.15907819574326	9
GGAACCGGTTAAGGATACTTTAGG-1_2_1	8.44811861235988	1.32367174322158	2
GGAACCTCATTAGCGAACTTTAGG-1_2_1	2.11736862380398	-0.721768811397252	3
GGAAGCCTCCATAAAGACTTTAGG-1_2_1	2.42641584594143	-2.50891108816117	3
GGAAGCCTCCTAAAGAACTTTAGG-1_2_1	6.38737623412502	-8.12634857004136	9
GGAAGTTTCAACTGGGACTTTAGG-1_2_1	5.04096166808498	-7.37803371255845	3
GGAATAACACATAAACACTTTAGG-1_2_1	1.45189516265285	-1.85909961169213	3
GGAATAACAGCTCGCTACTTTAGG-1_2_1	2.80780927855862	-1.54188758978247	3
GGAATAACATGCAATGACTTTAGG-1_2_1	3.51534788329494	-1.41236306732148	3
GGACATAGTACGAACAACTTTAGG-1_2_1	-8.05312307160008	-7.60227067773789	1
GGACATAGTCAGGATAACTTTAGG-1_2_1	-9.66966779511082	-9.13216741388291	4
GGACATCCACTCCCTTACTTTAGG-1_2_1	1.93486897666347	-1.5447457992062	3
GGACCCACAACCGTGGACTTTAGG-1_2_1	-4.70028121750462	-1.57341970508545	12
GGACCCACATAAGCCAACTTTAGG-1_2_1	-4.50328810494053	-1.40269829338044	12
GGACCTGCAAACTTCCACTTTAGG-1_2_1	-6.87573011200535	-8.29569919412583	7
[truncated: 7,037 more rows]

## Sheet: ED Figure 7d
Table 1
Patient	Days	Protein	Positivity
A	245	Y+/Iba1+	47.02
A	245	Y+/Tmem119+	49.96
A	245	Y+/Glut5+	49.31
A	245	Y+/P2ry12+	28.87
B	453	Y+/Iba1+	67.76
B	453	Y+/Tmem119+	62.82
B	453	Y+/Glut5+	58.77
B	453	Y+/P2ry12+	61.29
C	1018	Y+/Iba1+	83.56
C	1018	Y+/Tmem119+	73.2
C	1018	Y+/Glut5+	72.71
C	1018	Y+/P2ry12+	46.09
