# Supplementary material for: Multiomic spatial landscape of innate immune cells at human central nervous system borders
Source: Nat Med. 2023 Dec 20;30(1):186–98. doi: 10.1038/s41591-023-02673-1 (PMC10803260; doi:10.1038/s41591-023-02673-1)
Supplement: Supplementary file 14 — Numeric tables and statistical source data. [file 41591_2023_2673_MOESM14_ESM.xlsx]

## Sheet: ED Figure 8a-b - ED Figure 8 pa
ED Figure 8 panel a-b
	UMAP_1	UMAP_2	macrophages_UCell	microglia_UCell	monocytes_UCell	cDC2_UCell	s.features_UCell	g2m.features_UCell
AAACGCTAGCCATATC-1_1_1	-4.91105669763319	9.06456041386107	0.158933333333333	0	0.5866	0	0	0.0334506172839506
AAACGCTGTGTGAATA-1_1_1	7.51896744940051	-1.42763495395204	0	0	0	0.160466666666667	0.0155348837209303	0.0471975308641975
AAAGAACAGAGCACTG-1_1_1	0.0416640860176902	0.376788251602444	0	0	0	0	0	0.0394197530864198
AAAGGATGTAGTTACC-1_1_1	-5.73141402032606	8.14078807880858	0.152933333333333	0.253333333333333	0.492933333333333	0	0.0154651162790698	0.0282592592592592
AACGGGACACGACAAG-1_1_1	-6.76775616433851	7.6903324132202	0.1456	0	0.289866666666667	0	0	0
AAGAACACACGGATCC-1_1_1	9.25053626272448	0.22533001800755	0	0	0	0	0	0.0311975308641975
AAGATAGTCGTAGGAG-1_1_1	-3.92346590783826	0.900757909321579	536	0	0	0	0.0285968992248062	0.0247037037037037
AATTTCCGTCCTGTCT-1_1_1	9.82992106649645	-0.673301279044357	0	0	0	0	0.0252558139534884	0.0421728395061728
ACAACCAAGGTTCACT-1_1_1	-2.14241331842176	3.24642252972105	0.768066666666667	0	0	0	0.0326124031007752	0.0222283950617284
ACATGCAGTCGTCGGT-1_1_1	8.59328967306384	-0.293091177439895	0	0	0	0	0.0664418604651162	0
ACATGCATCGCCATAA-1_1_1	7.65073376867541	-2.27724790523073	0	0	0	0	0	0.0279506172839507
ACCATTTCAATCGCAT-1_1_1	-5.52717131402723	9.07399320652464	0	0	0.586933333333333	0	0	0.0205185185185185
ACCATTTTCGGCATTA-1_1_1	-5.58071774270765	8.62679052402953	0.148933333333333	0	0.336533333333333	0	0.0193720930232558	0.0219444444444444
ACTGATGCATGGCTGC-1_1_1	-6.47948759820692	8.0717325215576	0	0	0.2884	0	0	0.0359876543209876
AGATGCTCACGACGCT-1_1_1	7.46714717123278	1.69269347240904	0	0	0	0	0.0342480620155039	0.0337901234567901
AGCGCCAGTCGGTGTC-1_1_1	10.0340531465746	-0.852811216807571	0	0	0	0	0.0480077519379845	0.0241604938271605
AGCGTCGCAACACGAG-1_1_1	-3.56787985589735	-0.102169721818176	0.576933333333333	0	0	0	0.0227286821705427	0.0246172839506172
AGGACGATCGCTAGCG-1_1_1	-4.01656073358289	0.848139524960312	0.5478	0	0	0	0.0409147286821705	0.0303333333333333
AGGACTTCAGGCGTTC-1_1_1	-4.35277384546033	2.76070857098082	753	0	0	0	0.029984496124031	0.0208518518518519
AGGATCTTCCTACAAG-1_1_1	-6.79757994439832	7.6474971776245	0	0	0	0	0.0236589147286822	0.0253580246913581
AGGTCTATCTCCTGCA-1_1_1	-4.11229151513807	3.30246329357603	0.749066666666667	0	0	0	0	0.0348703703703703
AGGTTACAGTGATAAC-1_1_1	-4.10899132516614	0.890303850674423	0.3338	0.246888888888889	0	0	0.0173023255813953	0.0277345679012345
AGGTTACCAACCAGAG-1_1_1	-4.83552664544813	8.97693681766966	0.157466666666667	0	0.391266666666667	0	0	0.0556234567901235
AGTGCCGTCAACTGGT-1_1_1	-4.07273453500501	1.81653153946379	0.895933333333333	0	0	0	0.0320775193798449	0
ATCCACCAGGGTTAAT-1_1_1	-2.35479801919691	6.81050014545897	0.1928	0	0.323733333333333	0.3488	0.0148992248062015	0.0321851851851852
ATCCACCTCGAGCACC-1_1_1	-3.49231141832105	2.99897646954039	0.586466666666667	0	0.164866666666667	0	0.0193023255813953	0.0318271604938272
ATCGATGTCCGCAGTG-1_1_1	-5.18097847726575	9.20455503513792	0.192066666666667	0	0.547266666666667	0	0	0.0401728395061728
ATCGGCGGTGTTCGAT-1_1_1	-4.12433832910291	3.23566627552489	0.741333333333333	0	0	0	0.0316434108527132	0
ATCTCTAAGGGAGGAC-1_1_1	9.39937812063464	0.000469357275757087	0	0	0.164066666666667	0	0.0185426356589147	0.034320987654321
ATGACCACAAGAATGT-1_1_1	7.36565095159777	-2.15175795505067	0	0	0	0.1654	0.0223255813953488	0.0656913580246914
ATTCCTAGTCTAGATC-1_1_1	-3.47508853700391	2.80855035831908	0.727333333333333	0	0.145466666666667	0.145466666666667	0.0214031007751938	0
ATTCTACAGAGGACTC-1_1_1	-3.89469212320081	1.72295105507353	0.569933333333333	0	0	0	0	0
ATTGTTCGTCACAATC-1_1_1	-4.011432588365	3.28326535274962	0.743266666666667	0	0	0	0.0284496124031007	0
CAACCTCAGCTGTCCG-1_1_1	7.7791050073839	-0.482771634555069	0	0	0	0.187733333333333	0.0150387596899225	0.0577222222222222
CACACAATCACATTGG-1_1_1	-3.89860981729261	0.963027298950943	0.531733333333333	0	0	0	0.0169922480620155	0.0252098765432098
CACAGGCGTCACCCTT-1_1_1	-5.40566271569959	9.09083223392943	0	0.258444444444444	0.392133333333333	0	0.0285736434108527	0.0350308641975309
CAGGCCACAAGAGAGA-1_1_1	5.7074406740404	-11.7757019991638	0	0	0.165866666666667	0	0.0207364341085271	0.0391234567901234
CAGGTATCATGGGCAA-1_1_1	10.7151835558153	-2.6220831866028	0	0	0.314933333333333	0.188933333333333	0.0272093023255814	0.0308148148148149
CATAAGCCACTGCGTG-1_1_1	8.57470065328845	-4.95269584605714	0	0	0	0	0	0
CATGCTCTCACTTCTA-1_1_1	0.165103479955278	6.13245534946898	0.543466666666667	0	0	0	0.0261472868217054	0.0422777777777777
CATTGCCTCTCGAACA-1_1_1	6.02760678503283	-11.5170578951599	0	0	0.168733333333333	0	0.0324496124031007	0.0324197530864198
CCAAGCGAGGAACGTC-1_1_1	8.16681414816149	-4.29296302745363	0	0	0	0	0.0266434108527132	0
CCACTTGCATTAGGAA-1_1_1	-6.67260426309339	7.67252206852416	0	0	0.1422	0	0	0.0265802469135803
CCATCACGTGCGCTCA-1_1_1	-3.21389192369214	2.28826868584135	0.338133333333333	0	0	0	0.0185271317829457	0.0284814814814814
CCCTGATAGAGATGCC-1_1_1	8.26261264059313	-1.06006669948122	0	0	0	0	0.033093023255814	0.0575987654320987
CCGATGGAGGTGATAT-1_1_1	5.81223851415881	-11.7834057802918	0	0	0.165533333333333	0	0.0581705426356589	0.059716049382716
CCTCAACGTCTCTCTG-1_1_1	10.8742974397875	-3.22948169658205	0	0	0.1536	0.191333333333333	0	0.0494444444444444
CCTCTCCAGAGCAAGA-1_1_1	7.506385147307	-0.374581992125717	0	0	0.1684	0	0.0243953488372093	0.0259444444444444
CCTGCATCACACCTGG-1_1_1	-4.26627796914808	3.17039132168272	0.980133333333333	0	0	0	0	0
CCTGCATCATTGCCGG-1_1_1	-3.42139929559461	-0.0694858426811368	0.375133333333333	0	0	0	0	0.0279259259259259
CCTTGTGGTACCGCGT-1_1_1	7.55680686208972	1.18139457752684	0	0	0.175866666666667	0	0.0276666666666666	0
CGAAGGACAGGAGACT-1_1_1	-3.80945485856763	1.1448013787506	0.721933333333333	0	0	0	0.016031007751938	0.0252592592592593
CGCAGGTTCAACGTGT-1_1_1	7.96640902731188	2.09223878433684	0	0	0	0	0.0189767441860466	0.0637469135802469
CGCATGGTCGACGAGA-1_1_1	8.13983184072741	1.34813714077452	0	0	0	0	0.0196744186046511	0.0327901234567901
CGGAGAAGTAAGCAAT-1_1_1	0.214527010653101	6.27022266437987	0.446533333333333	0	0.149733333333333	0.149733333333333	0.0456434108527132	0.0302654320987654
CGGGTGTAGGAACTCG-1_1_1	6.88603049490222	-1.03031325290224	0	0	0	0.188933333333333	0.0395116279069767	0.0605185185185185
CGGTCAGAGGATGTTA-1_1_1	-3.8694545629286	1.88153171589354	0.6314	0	0	0	0.0242945736434108	0.0293641975308642
CGTAGTACAAGACGAC-1_1_1	5.95220166418322	-11.5926890368225	0	0	0	0	0.0192403100775194	0.0341172839506173
CTCAAGACACCCTGAG-1_1_1	5.53893548223742	-11.7423796648743	0	0	0	0.173266666666667	0.0331395348837209	0.0834197530864198
CTCAATTGTCGTCATA-1_1_1	-6.75207728173963	7.44794607212523	0	0	0.291333333333333	0	0	0.0328024691358024
CTCCATGCACGACGCT-1_1_1	10.5234320757128	-2.65226006457826	0	0	0	0.156333333333333	0.0186201550387597	0.0340555555555555
CTCTCAGGTGAGTAGC-1_1_1	10.6655724642015	-3.03135013530275	0	0	0.1538	0.1538	0.0263178294573644	0.0514074074074075
CTTCTAAGTCGCGTTG-1_1_1	-3.82409042146436	2.54648160984496	0.585333333333333	0	0	0	0	0.0256666666666666
CTTCTCTAGGTCCCTG-1_1_1	-6.01883810785047	8.38725042393187	0.147533333333333	0	0.377066666666667	0	0	0
CTTGATTGTCACTCTC-1_1_1	-4.03973311212293	1.8607128863571	0.6804	0	0	0	0	0
CTTGATTGTTGGCCGT-1_1_1	-3.83415144708387	1.6997580533264	0.737333333333333	0	0	0.148533333333333	0	0
GAAATGACACTCCGAG-1_1_1	8.15646487447985	-0.953005194163528	0	0	0	0	0.0331627906976745	0.0243703703703704
GAACACTAGCGTTCCG-1_1_1	-4.69884556558362	6.0131764416931	0.297733333333333	0	0.297733333333333	0	0	0
GAAGGGTAGTTGCATC-1_1_1	-5.91929262902967	8.37702703525999	153	0	153	0	0.0205658914728682	0.0335061728395062
GAGCCTGGTATGCTAC-1_1_1	6.87872964117297	-1.37248420665285	0	0	0	167	0.0302093023255814	0
GAGGGATAGTCATCGT-1_1_1	0.263120621178232	6.19488287022093	0	0	0.149733333333333	0	0.0442790697674419	0
GAGTGAGCAACCGTGC-1_1_1	-5.13297385003797	9.00139761021117	0	0	0.391333333333333	0	0.0185891472868217	0.0459938271604938
GATAGAAGTTGTTGAC-1_1_1	-3.98336523797742	1.87818479588011	0.731466666666667	0	0	0	0	0.0285679012345679
GCAACCGAGAGCTGAC-1_1_1	-3.50493448999158	1.58398783256987	0.734133333333333	0	0	0	0	0
GCAACCGTCGGAATGG-1_1_1	5.48464661810168	-11.7105431551697	0	0	0.169866666666667	0.169866666666667	0.0206976744186047	0.0212222222222223
GCAGCCAGTTCCATTT-1_1_1	-6.57861870553724	7.95524644901732	0	0.235777777777778	0.283466666666667	0	0.016031007751938	0.0357037037037037
GCAGCTGAGCCGATTT-1_1_1	-3.88831537988416	1.44672179272154	0.895066666666667	0	0	0	0.0251705426356589	0
GCCAGCAGTCACGTGC-1_1_1	8.10697203848132	-2.03373837420961	0	0	0	0	0.0237054263565891	0.025395061728395
GCCAGGTGTAATTAGG-1_1_1	-3.90998834398023	1.77352476170042	0.5884	0	0	0	0.0320697674418605	0.0232962962962963
GCCGATGGTTTCAGAC-1_1_1	7.79292994711169	-1.82706904361269	0	0	0	0.158466666666667	0	0
GCCTGTTCACTAACCA-1_1_1	-3.95493072297803	2.0578906541107	0.681533333333333	0	0	0	0.0166356589147287	35
GCGGATCCAGCCCAGT-1_1_1	8.04876738760241	-1.94738292644044	0	0	0	0	0.0275581395348837	0.0392592592592592
GCGGATCTCAGCTAGT-1_1_1	7.22315055105456	-1.18122923324129	0	0	0.1626	0	0.0252093023255814	0.0489074074074074
GGACGTCTCAGACAAA-1_1_1	2.8785627481676	2.82306337406615	0.4866	0	0	0	0.0465891472868217	0.224845679012346
GGGAGATTCTCAGAAC-1_1_1	-3.70155638482801	2.62277102520445	589	0	0	0	0	0.0316975308641976
GGTAATCCAGTCCCGA-1_1_1	-4.10389632013074	0.501815632486138	0.538666666666667	0	0	0	0.0313875968992248	0.0266234567901235
GGTGGCTTCAGAGCGA-1_1_1	8.9856970903612	-1.60570073077699	0	0	0	0.191533333333333	0.0329147286821705	0.0327283950617284
GGTTAACCACAGACGA-1_1_1	-4.24181288507215	3.22886395504454	0.9272	0	0	0.153133333333333	0.0148139534883721	0.0183148148148148
GTAAGTCTCACAAGGG-1_1_1	10.5835316774584	-4.26265478084108	0	0	0	0	0	0.0310185185185186
GTACAGTAGCGATCGA-1_1_1	-3.96630781915418	1.15084016373137	0.5666	0	0	0	0	0.0249074074074074
GTCAAGTAGCATACTC-1_1_1	-2.15306657579175	6.46862983753661	0.1686	0	0	0.335866666666667	0	0.0209814814814815
GTCATTTCATCGCTGG-1_1_1	-4.0565015676283	1.71819269707182	0.3926	0	0	0	0.0217674418604651	0.0300370370370371
GTCTTTATCAAACCTG-1_1_1	-6.59315317895643	8.10262632420042	0.145333333333333	0.240666666666667	0.433333333333333	0	0.0236124031007752	0.0210308641975309
GTGACGCCACTTGACA-1_1_1	-4.16563528802625	2.84368109753111	0.929666666666667	0	0.155866666666667	0	0.0233720930232558	0.0400555555555555
GTGAGGATCACCATCC-1_1_1	9.55289107534655	-0.574804126715866	0	0	0	0	0	0.0422222222222223
GTGAGGATCACCCTGT-1_1_1	-3.61698073175184	1.35593986561278	0.736466666666667	0	0	0	0	0
GTGCACGCATACCATG-1_1_1	9.01418334219225	2.16407084515074	0	0	0	0	0.0537829457364342	0.0355246913580247
GTGCGTGTCTATCGTT-1_1_1	-3.63693612840406	0.653090775513443	0.541466666666667	0	0	0	0.017860465116279	0.0186913580246914
GTGGGAACATACATCG-1_1_1	-5.87375420358411	8.93877840092162	0	0	0.493333333333333	0	0.0191860465116279	0.0259259259259259
GTGTTCCGTCAGCTTA-1_1_1	-3.81711334016553	1.90995264103392	0.875533333333333	0	0	0	0	0.0242345679012346
GTTATGGGTACAAGTA-1_1_1	-4.39729040887586	0.526463419699463	653	0	0	0	0.0194263565891473	0.0317839506172839
GTTTGGAAGTTACGGG-1_1_1	9.30530577871569	-4.70510816524049	0	0	0	0	0.0733023255813954	0.044962962962963
TAACACGCAACAAAGT-1_1_1	-4.24521845605604	3.38689327290038	0.887666666666667	0	0	0	0	0.031283950617284
TAATCTCCAGCTCATA-1_1_1	-3.58016818788282	2.40227770855406	0.722466666666667	0	0	0	0.0205116279069767	0.0266851851851851
TACCCGTAGACCAAGC-1_1_1	-3.74369901445142	0.830434263253006	0.395866666666667	0	0	0	0	0.0262469135802469
TAGGGTTAGCAGCCTC-1_1_1	-3.95096391465894	2.16172897865752	0.7386	0	0	0	0	0.0247407407407407
TAGGGTTTCTGGAGAG-1_1_1	-3.89963048722974	2.08807539989928	0.5392	0	0	0	0.0266976744186046	0
TATACCTCAGACCAAG-1_1_1	-3.80172437455884	2.48262023975829	0.7316	0	0	0	0	0.0467530864197531
TATATCCGTTTGTTGG-1_1_1	-6.77470320489637	7.7314004903076	0	0	0.141866666666667	0	0	0.043395061728395
TATATCCTCGTGTGAT-1_1_1	-3.08486670282117	2.58530163815001	0.722666666666667	272	0.164133333333333	0	0	0.0245555555555556
TATCTTGAGAGTCTTC-1_1_1	-3.84893387582532	3.26377892544249	0.905933333333333	0	0	0.163266666666667	0.0196046511627906	0.0265925925925926
TCAAGCAAGTGGCCTC-1_1_1	-5.47665709283582	8.67789316227415	0	0	0.3952	0	0	0.0485925925925926
TCACTATCAGGAGGAG-1_1_1	-4.11945694711439	2.83468079617003	0.854533333333333	0	0	0	0.0223100775193799	0.0465061728395062
TCAGGTAGTTCGTACA-1_1_1	-2.05366820123426	6.42819690754393	0.165066666666667	0	0	0.539133333333333	0.0159302325581395	0.0207407407407407
TCAGTTTGTGTGATGG-1_1_1	-5.9195353391432	8.27248144199828	0	0	0.520933333333333	0	0	0
TCCCATGTCACTCACC-1_1_1	-1.580777585771	6.57217741062621	0.169266666666667	0	0.169266666666667	561	0.029031007751938	0.0253148148148148
TCCGAAATCCTCTAGC-1_1_1	0.608281135294519	6.30750322391966	0.739333333333333	0.225666666666667	0.1976	0	0.0284418604651163	0.0291666666666667
TCCTCGAGTCGTTGGC-1_1_1	7.60569602224597	0.0643232469795077	0	0	0	0.1672	0	0.0338148148148149
TCGGGACGTAGGGAGG-1_1_1	8.91370326254138	-0.625422179198471	0	0	0	0.1654	0.0247906976744185	0.0348518518518518
TCGGGTGGTACCCACG-1_1_1	-4.48770970132581	-5.85508251140138	0	0.332444444444444	0	0	0.0143798449612403	0.0307222222222222
TCTGCCAAGTGAGGTC-1_1_1	-3.45185703065626	2.30048966457823	687	0	0	0	0.0206046511627906	0.0229259259259259
TGAATGCAGTAAACTG-1_1_1	-3.6748585107588	2.80595135738829	0.7446	0	0	0	0.0217364341085271	0.0269074074074074
TGAGACTGTTATCTGG-1_1_1	8.44720393392809	0.90061438133696	0	0	0	0	0.0244341085271318	0.0218209876543209
TGAGGTTCAAGCACAG-1_1_1	-3.90691822793714	0.7890433674095	0.58	0	0	0	0.0159302325581395	0.0192037037037037
TGATCTTGTGATATAG-1_1_1	-3.74559086587659	2.55545187046507	0.934333333333333	0	0	0	0.0224573643410853	0.0246851851851851
TGCAGATTCGAGCACC-1_1_1	-1.80365282323591	0.898609281086716	0.5392	0	0	0	0.0251705426356589	0.0208395061728395
TGCTGAAAGGCGATAC-1_1_1	-3.84989112642042	0.715328395867142	284	0	0	0	0.0266589147286822	0.0354382716049383
TGCTTCGGTAGACGTG-1_1_1	-6.42170876291028	7.97079229404906	0	0	0.334266666666667	0	0	0.0293271604938271
TGGAGGACAGGTCAAG-1_1_1	-4.35200136926404	2.57470941593626	0.588666666666667	0	0.1468	0	0	0.0284135802469135
TGGGATTCATCCGTGG-1_1_1	-3.57726615693799	2.40864133884886	0.728066666666667	0	0	0	0.0174883720930232	0.0204444444444445
TGTTCTACAGAAGCTG-1_1_1	-4.25493258264295	2.46977591564635	0.744466666666667	0.260888888888889	0	0	0.0338759689922481	0.0225925925925926
TGTTTGTTCAAGAGGC-1_1_1	-5.96982401635877	8.91506528904417	0	0	0.388133333333333	0	0	0.0234320987654321
TTACTGTCAGTCTTCC-1_1_1	-3.60232728746168	0.984383464360031	0.661133333333333	0	0	0	0.0183410852713178	0.0274814814814814
TTCCGGTCACCTGCAG-1_1_1	-5.01317948129407	-4.05321931788942	0	0.548444444444445	0	0	0	0.0184444444444445
TTGCGTCAGTCGGCCT-1_1_1	-4.34084194925062	1.18661660006026	0.535066666666667	0	0	0	0.0217984496124031	0.027425925925926
TTGCTGCGTGGGTCAA-1_1_1	-3.76119583871595	1.87485468437651	0.861666666666667	0	0	0	0	0
TTGGGATAGGTAAGGA-1_1_1	-3.44273632791273	2.06347012569884	0.196133333333333	0	0	0	0.025984496124031	0.0321913580246913
TTGTTTGAGCTAGTTC-1_1_1	-3.92408055093519	2.58370447208861	0.887066666666667	0	0	0	0	0
TTTCATGTCCACGGGT-1_1_1	-3.68243926789991	2.38643264820555	0.740333333333333	0	0	0	0.0265038759689923	0.0315
TTTCCTCCAGGAGGAG-1_1_1	-3.49048799302808	2.0652000909088	0.339866666666667	0	0	0	0	0
TTTGATCTCCCAAGTA-1_1_1	10.2578948137499	-1.90317296931764	0	0	0	0	0.0757286821705426	0.0341666666666667
AAAGTGATCGCCAACG-1_1_1	-2.78253716256849	0.0740764295099108	0.3312	0	0	0	0.0418449612403101	0.0426666666666666
AACAAAGAGTTCCATG-1_1_1	-0.24442829218141	3.87030315449217	0.340533333333333	0.251555555555556	0.151866666666667	0	0	0.0289876543209876
AACGGGAGTGGTTCTA-1_1_1	-4.4436561467909	8.42178964664915	0.156933333333333	0	0.392666666666667	0	0	0.0282098765432098
AAGCATCGTACAAGCG-1_1_1	0.0715724376178603	6.17177391102293	0.3464	0	0	0	0.0527674418604651	0.0432098765432098
AAGCATCGTAGGCTGA-1_1_1	-4.38408106591932	8.18170833637694	0.160466666666667	0	0.548133333333333	0	0	0
AAGCGTTTCTAAGCCA-1_1_1	8.05123454305895	-2.78996324489137	0	0	0.157533333333333	0	0.0278992248062016	0
AAGGTAAAGTTGTAGA-1_1_1	-4.94945925500623	9.06983518650511	0.153933333333333	0	0.541533333333333	0	0	0
AAGTACCGTCACGTGC-1_1_1	10.882005989287	-3.08537101695558	0	0	0.1918	0.1918	0.0271317829457365	0.0281234567901234
AAGTACCTCTCGAGTA-1_1_1	-4.42244261529676	1.5123630767105	0.535933333333333	0.232555555555556	0	0	0.0370852713178295	0.0259012345679013
ACACCAAAGTTTCGGT-1_1_1	-5.25754660394422	6.1138582234619	0	0	0.1566	0	0	0.0364074074074074
ACACGCGGTGTTTACG-1_1_1	7.9167798158861	-5.31081199595949	0	0	0	0	0.0294186046511627	0.034283950617284
ACCAAACCACGGTGAA-1_1_1	-5.31166189935438	8.39720773746947	0.150266666666667	0	0.2992	0	0	0
ACCAAACGTTCCTTGC-1_1_1	9.58736354086169	1.88284909775237	0	0	0	0	0.0389767441860465	0.0328395061728395
ACCATTTCAACCAACT-1_1_1	-4.53670710351697	8.4742770200012	0.159666666666667	0	0.6756	0	0.0177286821705427	0.0265740740740741
ACCATTTTCCAAGCCG-1_1_1	9.8630860445238	1.78421056320647	0	0	0	0	0	0.0334444444444445
ACCCAAAAGATTCGCT-1_1_1	4.25032263967761	-11.4548964495423	0	0	0	0	0.023860465116279	0.0304691358024691
ACCGTTCCAGCGGTCT-1_1_1	7.84361344549426	-5.23080110499879	0	0	0	0	0.0304186046511628	0.0387962962962963
ACCGTTCTCGTTTACT-1_1_1	-4.56084030893079	8.1572079663513	0.16	0	0.544333333333333	0	0.0257209302325582	0.0307407407407407
ACCTACCCATGGCCAC-1_1_1	-4.67140358712903	8.32858610203245	0.1578	0	0.578666666666667	0	0.0321085271317829	0.0202469135802469
ACCTGAAAGATGAATC-1_1_1	-4.59502524163953	8.30373907139281	0.1536	0	0.5466	0	0	0.0327901234567901
ACGGAAGAGGCTCCCA-1_1_1	9.34237796041735	-0.910396694636551	0	0	0	0	0.038015503875969	0.0231172839506173
ACGGAAGGTCGTTATG-1_1_1	10.4748280641771	-4.3001666064026	0	0	0.1342	0	0.0275348837209303	0.0309876543209876
ACGGAAGTCGCAGTGC-1_1_1	7.48882132742175	-1.43011581847688	0	0	0	166	0.0382790697674419	0
ACGGGTCCACTCATAG-1_1_1	5.73714572164782	-11.5086512560608	0	0	0	0	0.0301782945736434	0
ACGGTCGAGACGATAT-1_1_1	9.25119048330554	2.34626054813841	0	0	0.1638	0	0.0389689922480621	0.0411172839506173
ACGTACACACATACGT-1_1_1	4.6618331072069	-11.8548579210999	0	0	0	0	0.0308139534883721	0.0270802469135802
ACTACGAAGACCCTTA-1_1_1	-4.54353398111097	8.48467493107298	0.3152	0	0.386933333333333	0	0	0.0346049382716049
ACTCCCACAGAGAATT-1_1_1	-5.21060150888196	6.22940540363768	0	0	0.296933333333333	0	0.0215813953488372	0.0237037037037037
ACTCTCGGTTAGTCGT-1_1_1	-4.21167629983655	8.27269077351073	0.164266666666667	0	0.548266666666667	0	0.0275658914728683	0.0307654320987655
ACTGATGTCCATTGGA-1_1_1	8.86690837118395	2.25881207039336	0	0	0	0	0.033062015503876	0.0313703703703704
ACTGTCCGTGCCCTTT-1_1_1	-4.7369853856825	8.19976568272093	0.1878	0	0.3918	0	0.0233643410852713	0.0457592592592593
AGAACAAGTAGTGATA-1_1_1	4.9128358957506	-11.9636044497254	0	0	0	0	0.0302093023255814	0.0348827160493828
AGAAGTAGTGTGCCTG-1_1_1	5.16131573889025	-11.9992108340027	0	0	0.161066666666667	0	0.0253643410852713	0.0221913580246914
AGAGAGCGTATTGGCT-1_1_1	7.37485200140246	-1.59508383224031	0	0	0	0.1614	0.0394883720930232	0.0520925925925926
AGATCCAGTACGAGCA-1_1_1	6.16479140493639	-11.3810486788513	0	0	0	0	0	0.031962962962963
AGCATCAGTGACTCGC-1_1_1	9.91924220297106	-4.06373548457643	0	0	0	0.1348	0	0.0511111111111111
AGGACTTTCACGGTCG-1_1_1	-1.99098545339338	6.15548610737303	0.320266666666667	0	0	0.356666666666667	0.0202015503875969	0.0300123456790123
AGGAGGTTCTCAACGA-1_1_1	-4.67513674524061	8.17138767292479	0.150133333333333	0	0.497466666666667	0	0	0.0387962962962963
AGGCATTTCTCCGTGT-1_1_1	-4.67984360482923	7.01810312321166	0.152933333333333	0	0.533333333333333	0	0.0187131782945736	0.0289259259259259
AGGCCACCAAGGAGTC-1_1_1	-4.7534009816908	7.61533689548949	0	0	0.3868	0	0.0266356589147286	0
AGGGCCTTCTGCGGCA-1_1_1	-2.16889733102552	6.1279168133972	345	0	0	0.697266666666667	0.0176279069767442	0
AGGGCTCCATAGTCGT-1_1_1	-2.19272083070508	1.47941374828795	0.1838	0	0	0	0.0229147286821706	0.0284506172839506
AGGGCTCGTGTCATTG-1_1_1	8.85123854849108	-4.58850431392213	0	0	0	0	0	0
AGGTGTTGTCTGCATA-1_1_1	-4.14027279641859	8.07460594227293	0	0	0.548066666666667	0	0.0246899224806202	0.0386481481481481
AGGTTGTGTAACATGA-1_1_1	7.68515664312609	-2.56013035724184	0	0	0	0.1632	0.0503023255813954	0.0201358024691358
AGTACCAAGCTGTCCG-1_1_1	8.25639182302722	-1.99733209559938	0	0	0	0	0.0367751937984496	0.0483333333333333
AGTACCACAGGTTACT-1_1_1	-5.37550228860609	6.14327430775145	0	0	0.3012	0	0.023031007751938	0
AGTAGCTAGCGACCCT-1_1_1	9.42556029531725	-3.95664977977296	0	0	0	0	0	0
AGTGATCCAGGTATGG-1_1_1	-4.64292877938978	8.33125639011839	0.157933333333333	0	0.549333333333333	0	0.0142093023255814	0.0366728395061728
ATCACAGTCTCTCGAC-1_1_1	10.7953303453661	-3.0000071520569	0	0	0.1922	0.155066666666667	0.0270232558139535	0.025962962962963
ATCACAGTCTTCACAT-1_1_1	-5.70875805642835	7.37657737781981	0.147533333333333	0	0	0	0.0166046511627908	0.0425185185185185
ATCCGTCTCACTGTCC-1_1_1	10.114352524016	-2.69265747020265	0	0	0	0.162333333333333	0.033953488372093	0.0635555555555556
ATCGATGCATAACGGG-1_1_1	-3.81404894616834	-4.98682641932985	0.339533333333333	0.248777777777778	0	0	0.0153643410852713	0.0214691358024691
ATCGCCTTCCGTTGAA-1_1_1	7.69189721319445	-2.41773581454774	0	0	0	0.191133333333333	0.034015503875969	0.0541543209876543
ATGGATCAGGGTACGT-1_1_1	5.12220507833727	-11.9856276507141	0	0	0	0	0.0256976744186046	0.0428456790123457
ATGGGTTAGAAATTCG-1_1_1	-5.49007529046766	6.98463058521727	0	0	0.304266666666667	0	0	0
ATGGGTTTCTCGTCAC-1_1_1	7.60766488287219	-2.31672334620973	0	0	0	0	0.0302093023255814	0.0440432098765432
ATGGGTTTCTCTGGTC-1_1_1	-5.55419892099134	6.53034782459715	0	0	0.152133333333333	0	0.0194883720930232	0.0220370370370371
ATTCACTGTTGCTTGA-1_1_1	-6.1395527723097	7.88136386921385	0	0	0.571333333333333	0	0.0297984496124031	0.0344814814814814
ATTCCCGTCCGTGGGT-1_1_1	-5.44243353631727	6.55384969761351	0	0	0.374533333333333	0	0.0198372093023256	0.0223148148148148
CAACCTCAGGTGCTGA-1_1_1	8.7613957521654	-3.82475900599977	0	0	0	0	0.0456279069767442	0.0302592592592592
CAAGAGGCAACCCTAA-1_1_1	9.11871367666491	1.93032586624602	0	0	0	0	0.0328837209302325	0.0290493827160494
CAAGAGGGTCTGTTAG-1_1_1	6.83911734792956	-0.988644122576919	0	0	0	0.1888	0.0351782945736434	0.0732098765432099
CAAGGGATCGCATAGT-1_1_1	-3.88893479135267	-4.88202190349123	0.301866666666667	0.566222222222222	0	0	0	0
CAATACGCATAGGTTC-1_1_1	8.76407843801745	-1.43945145556947	0	0	0	0	0.0440775193798449	0.029641975308642
CACCAAAGTCATCACA-1_1_1	9.54893904897936	1.2131675486801	0	0	0	0	0.0272248062015504	0.0184074074074074
CACGAATAGTTCCGGC-1_1_1	-4.23645561959974	-0.51548749158403	0.4604	0	0	0	0	0.0359876543209876
CACGAATTCCCAGCGA-1_1_1	10.8464758989549	-3.32444930026552	0	0	192	0.153133333333333	0.0256356589147286	0.0269320987654321
CACGGGTAGCTGACCC-1_1_1	4.82270175192126	-11.8825802798035	0	0	0	0	0.0234031007751938	0.0597962962962963
CACTAAGCAGGCGAAT-1_1_1	10.380354225371	-3.32920527408144	0	0	0	0	0.0291627906976745	0.0418148148148149
CACTGGGCATAGGTTC-1_1_1	-5.45814722802869	6.19980526020506	0	0	0.186466666666667	0	0	0
CACTGGGTCTGCAGCG-1_1_1	-4.63130396630994	8.55598688175658	0.1584	0	0.5456	0	0.0172325581395348	0.0411296296296296
CACTGTCAGCCATGCC-1_1_1	4.73488503668078	-12.0671868319275	0	0	0	0.158266666666667	0.0219069767441861	0.0338518518518518
CACTGTCCAGGAACCA-1_1_1	7.61275464269885	-2.31744432399293	0	0	0	0.155933333333333	0.0181705426356589	0.0524135802469136
CACTGTCCAGGAGGAG-1_1_1	8.86891585561999	1.7727572922943	0	0	0	0	0.020015503875969	0.0406604938271605
CACTTCGAGAGAGCCT-1_1_1	5.77015477392443	-11.7896752352478	0	0	0	0	0.0411937984496124	0.0230802469135802
CAGATCATCACCTCGT-1_1_1	4.29988795492419	-11.3495583529236	0	0	0	0	0.0217984496124031	0.0362962962962963
CAGCAATGTCTGGTTA-1_1_1	-4.53541153695814	8.55794477512816	0.1586	0	0.547066666666667	0	0.0223488372093024	0.0324567901234568
CAGGTATAGCGCTGAA-1_1_1	-6.52414101388685	7.56255626728514	0.151666666666667	0	0.539133333333333	0	0	0.0313703703703704
CAGTTCCTCCGTAGGC-1_1_1	-8.38293904092542	9.51367712070921	0.158466666666667	0	0.196066666666667	0	0	0.0337901234567901
CATACAGGTTAATCGC-1_1_1	9.45881968710192	1.85880565693358	0	0	0	0	0.0458682170542636	0.0188765432098765
CATACCCCAAATTGGA-1_1_1	8.78387480947741	2.13440084507445	0	0	0	0	0.0637054263565892	0
CATACCCGTCAGCTTA-1_1_1	9.98984271261462	-0.606495081877914	0	0	0	0.160933333333333	0.0330775193798449	0.0305925925925926
CATCCCATCAGGACGA-1_1_1	8.78540641042956	1.23276019146422	0	0	0	0	0.0301085271317829	0.0533641975308642
CATGAGTGTCTTGTCC-1_1_1	7.2914398309923	-1.78135395000002	0	0	0	0	0.0339767441860465	0.0335740740740741
CATGAGTTCTCAGTCC-1_1_1	-0.536452234055914	1.87894749691466	0.517466666666667	0	0	0	0.0389069767441861	0.0241358024691358
CATGCGGTCGCCAACG-1_1_1	8.07819491598376	1.04192602684477	0	0	0	0	0.0546356589147287	0
CATGGTACATGCCGCA-1_1_1	8.2932036516405	2.20873463203886	0	0	0	0	0.0293953488372093	0.0256296296296297
CATTCATCACCCAACG-1_1_1	-4.82345265176527	8.19647216846922	0.151933333333333	0	0.3866	0	0	0.0272777777777777
CATTGAGCAGTGGTGA-1_1_1	5.1396425363756	-11.9420409197571	0	0	0	0	0.0370387596899224	0.0224197530864197
CATTGCCTCCATAGGT-1_1_1	-1.22213798787824	2.12264049103239	0.3474	0	0	0.150733333333333	0.0151627906976745	0.0309938271604938
CATTGTTGTAAGATCA-1_1_1	5.66074448797472	-11.7975344652893	0	0	0	0	0.0314263565891473	0.0246049382716049
CATTTCATCCATGCAA-1_1_1	-4.83281487252943	7.02293777515868	0	0	0.389466666666667	0	0.0361705426356589	0
CCAATGACAGGTACGA-1_1_1	7.51459914419421	-1.96298432300111	0	0	0.161466666666667	0.161466666666667	0.0194573643410852	0.0377222222222222
CCACACTCAATACCTG-1_1_1	-4.62403315332166	8.25024557163695	0.3028	0	0.539066666666667	0	0.023860465116279	0.040641975308642
CCCAACTAGTATGACA-1_1_1	9.92338687155016	1.72651529362181	0	0	0	0	0.0291395348837209	0.0194074074074074
CCCAACTTCTTCCACG-1_1_1	4.99322730276354	-12.0694947237732	0	0	0	0	0.0313410852713178	0.0314753086419753
CCCATTGTCTGTTCAT-1_1_1	8.32336264822253	0.462995723390373	0	0	0	0	0.0259069767441861	0.0271481481481481
CCCGAAGAGTACAGCG-1_1_1	-4.60986536767713	7.92218685200194	0	0	0.350066666666667	0	0.0248682170542636	0.0411358024691358
CCCTAACAGTTATGGA-1_1_1	-5.33411377694837	6.21325922062376	0	0	296	0	0	0
CCCTGATCACGTACTA-1_1_1	-4.66883677270643	8.14390516331175	0.188466666666667	0	0.5382	0	0.0242868217054264	0.0438024691358024
CCGAACGAGCCAAGCA-1_1_1	8.90309745046862	1.32061624577025	0	0	0	0	0.0247286821705426	0.0504382716049383
CCGAACGCAATTGCAC-1_1_1	7.9832385179735	2.05761492302397	0	0	0	0	0	0.0441851851851852
CCGAACGGTCTTGAAC-1_1_1	9.31469374868639	1.86904943039397	0	0	0	0	0.0200775193798449	0
CCGATCTGTCTACAAC-1_1_1	8.71334487173327	1.3608132605789	0	0	0	0	0.0475736434108527	0.0308827160493828
CCGATGGCAACCGCTG-1_1_1	-5.1652080419325	7.1656479840515	0.156866666666667	0	0.5076	0	0	0
CCGGACAAGCCTCACG-1_1_1	7.45187360021838	1.37536871483305	0	0	0	0	0.0404651162790698	0.0282037037037037
CCGGGTACAATTTCTC-1_1_1	-2.11981719758741	1.49827528049925	0	0	0	0	0	0.0221728395061729
CCGTGAGGTTGTGTTG-1_1_1	-5.01107949044935	6.99325037052611	0	0	484	0	0	0.0271358024691358
CCTAAGATCGACCTAA-1_1_1	10.008546173308	1.71879446556548	0	0.255444444444444	0	0.1542	0.0165271317829457	0.0237037037037037
CCTCTCCTCATTGTGG-1_1_1	10.8999684450365	-3.26798582026979	0	0	0.192666666666667	0.1544	0.0331007751937985	0.0193333333333333
CGAGGAAAGCACTCTA-1_1_1	7.01389199468859	-0.396527647471634	0	0	0	0.152666666666667	0	0.0533333333333333
CGAGGAATCGGTTAGT-1_1_1	-5.3682634237074	6.28130006840208	0.148666666666667	0	0.148666666666667	0	0	0
CGCAGGTCACAGAGAC-1_1_1	8.37043982717761	-2.75811982104799	0	0	0	0	0.0443488372093023	0.0320864197530865
CGCATAACACGAAGAC-1_1_1	-4.00124329354993	-4.93090915629884	0.1566	0.518222222222222	0	0	0.0181085271317829	0.040425925925926
CGCATGGTCAGAATAG-1_1_1	7.34344798300036	-1.88948321292421	0	0	0	0.165266666666667	0.0214418604651163	0.0255679012345679
CGCCAGAAGAGATCGC-1_1_1	4.91762620184191	-12.0434136385681	0	0	0	0	0.0287286821705426	0.025395061728395
CGCCATTCAAGAGCTG-1_1_1	4.69371682379015	-11.9060702318909	0	0	0	0	0.017860465116279	0.0238148148148148
CGGAGAACAACTACGT-1_1_1	-3.75934928682081	7.84245061924437	0	0	0.355933333333333	0.355933333333333	0.0278062015503876	0.0328950617283951
CGGGTGTTCCCTTGGT-1_1_1	9.17209082815417	-1.44015228698274	0	0	0	0	0.035031007751938	0
CGTAATGAGCCACAAG-1_1_1	5.82883387777575	-11.6269536013367	0	0	0	0	0.0213488372093024	0.0327839506172839
CGTAGTAAGTGCGACA-1_1_1	6.86522132131823	-1.28974795291444	0	0	0	0.1922	0	0.0453703703703704
CGTCCATTCCCAACTC-1_1_1	4.53045874807604	-11.7787394518616	0	0	0	0	0.0261550387596899	0.0370246913580247
CGTTCTGGTGACCGTC-1_1_1	10.0269072649217	-4.17085170695802	0	0	0	0	0.0265503875968992	0.0276604938271605
CTACATTAGGAACTAT-1_1_1	7.9707348940111	-3.30603933284303	0	0	0	0	0.0217984496124031	0.0624876543209877
CTCAAGAAGGATTACA-1_1_1	-0.981510937478461	1.53450977852324	0.4954	0	0	0	0	0.0279814814814815
CTCATTAAGGCGTTAG-1_1_1	-4.51085633065931	-0.0300996596576841	0.5372	0	0	0	0.0185581395348837	0.0225061728395062
CTCCAACCAGCCGGTT-1_1_1	4.76198130819567	-11.8433041567566	0	0	0	0	0	0.0401172839506173
CTCCATGCAGACAAAT-1_1_1	4.28295069906481	-11.4710850710632	0	0	0.155666666666667	0	0.0312403100775194	0.0245308641975308
CTCCTTTGTCCGGCAT-1_1_1	-6.4778472783827	8.9840712552307	0	0	0.5062	0.160333333333333	0	0
CTGAATGAGGTGGTTG-1_1_1	9.80302935812243	1.37975955059508	0	0	0	0	0.0421395348837209	0.0492345679012346
CTGCGAGAGGTTCCAT-1_1_1	-5.45344513681165	6.49454736759642	0	0	0.441133333333333	0	0	0.0206666666666667
CTGCGAGAGTATCTGC-1_1_1	10.8497908708788	-2.84416198680421	0	0	0.190933333333333	0.162266666666667	0.0278294573643411	0.0425493827160494
CTGCGAGGTGAATATG-1_1_1	5.37222892019518	-12.0647912020447	0	0	0	0	0.0222015503875969	0.038179012345679
CTGCGAGTCAAATGCC-1_1_1	5.93067342016467	-11.6257996554138	0	0	0	0	0	0.0313518518518519
CTGGCAGGTCTTCGAA-1_1_1	-6.94849032190076	7.43542194416502	0.1392	0	0	0	0.0437054263565891	0
CTGGCAGGTTGGCCTG-1_1_1	8.63315135214098	1.36926138451079	0	0	0.1706	0	0.0246046511627906	43
CTGTAGAAGGCAGCTA-1_1_1	5.02493506643542	-11.6677708620789	0	0	0	0	0.0215038759689923	0.0333765432098766
CTTGATTGTAGTGATA-1_1_1	-4.64750117089979	5.60752582600096	152	0	0	0	0.0381007751937984	0
CTTTCGGGTCCGTACG-1_1_1	9.49192362997302	-0.931136488414017	0	0	0	0	0.0179302325581395	0.0333148148148148
GAAATGAAGTAATACG-1_1_1	-4.8216816785597	8.91889429142454	0.305066666666667	0	0.5396	0	0	0.026104938271605
GAACACTCAATGTTGC-1_1_1	7.94011861059435	1.03381717255095	0	0	0	0	0.0394418604651163	0.0277962962962963
GAAGAATGTGGTAATA-1_1_1	-4.50097912576429	7.78658628513792	0.155533333333333	0	0.546066666666667	0	0	0.0292345679012346
GAAGTAAAGACTGTTC-1_1_1	4.5456770059801	-11.7578854555847	0	0	0.159866666666667	0.159866666666667	0.0337829457364341	0
GACACGCGTAGGAAAG-1_1_1	8.94094878408679	-1.9749622339966	0	0	0	0	0.0410077519379844	0.0301851851851852
GACAGCCAGATGCCGA-1_1_1	8.49996501180895	1.89496934463957	0	0	0	0	0.0222480620155039	0.0308024691358024
GACCCTTCATGTGGCC-1_1_1	-3.18991297509901	0.753714025521073	529	0	0	0	0.0191472868217054	0.0217654320987655
GACGCTGCAATTGCTG-1_1_1	7.32631951544055	-1.87610244700929	0	0	0.190666666666667	0.163866666666667	0.0148372093023256	0.0290308641975309
GAGAGGTTCAGAGCAG-1_1_1	-6.41804999139539	7.64092874577025	0	0	0	0	0	0.0279074074074074
GAGATGGGTTGGACTT-1_1_1	-2.3010038736128	5.95821809818724	0.1626	0	0	0.1626	0	0.0540493827160494
GAGGCCTAGAGCAACC-1_1_1	-2.12953299310438	1.46081900646666	148	0	0	0	0.0255116279069767	0
GAGTGAGAGCGCCTAC-1_1_1	6.92170792791613	-0.816239952540603	0	0	0	0.194266666666667	0.048046511627907	0.0447777777777778
GAGTGAGTCAAGTGTC-1_1_1	-1.23940950658552	2.27717709591368	0.385066666666667	0	0	0	0.0204496124031007	0.0287654320987655
GAGTGAGTCTTCGTAT-1_1_1	6.80905514929064	-0.965459942317215	0	0	0	0	0.0244186046511627	0.0342592592592592
GATCAGTAGCTGAAGC-1_1_1	9.06170493337878	-0.587134599185196	0	0	0	0	0.0215038759689923	0.0191604938271605
GATGACTTCGAACTCA-1_1_1	5.2715046999193	-11.877536296344	0	0	0	0	0.0259612403100775	0.0557654320987654
GATTCGACATGACGGA-1_1_1	-4.09981220987073	7.90893077900389	0.3244	0	0.391733333333333	0	0	0.0222469135802469
GATTGGTAGAGGTATT-1_1_1	-2.11176556375257	5.9633135800598	0.190066666666667	0	0	0	0.0219069767441861	0
GCACTAAAGCAGCGAT-1_1_1	8.28724032614001	-2.27126574466249	0	0	0	0.157866666666667	0.0257674418604651	0.0448518518518518
GCAGCTGCATGAAAGT-1_1_1	-5.30629652765028	9.02370977451781	292	0.242888888888889	0.633066666666667	0	0.0141395348837209	0.0286543209876543
GCATTAGTCGATACGT-1_1_1	-3.32550662782422	0.594417900347504	0.341666666666667	0	0	0	0.0375193798449612	0.0403641975308642
GCCAACGCAGCTTTGA-1_1_1	7.52304774496325	-1.85650157878419	0	0	0	0	0.0154108527131783	0.0187901234567901
GCCAGTGTCTGTGCAA-1_1_1	9.92529517385729	-0.694420635199753	0	0	0	0	0.0258372093023256	0.0239506172839506
GCCATGGTCGTTTACT-1_1_1	-5.53851288583509	6.52823638966063	0.189933333333333	0	0.308533333333333	0	0.0347519379844962	0.0429444444444445
GCCCAGAGTCCTTTGC-1_1_1	-5.26057308938734	6.22616148045042	0	0	0	0	0	0
GCCCGAATCACCTCTG-1_1_1	4.52411919805773	-11.7212805742981	0	0	0.161266666666667	0.161266666666667	0.0248527131782946	0
GCCGATGGTAGTCTGT-1_1_1	8.09708720419177	-4.53242921779176	0	0	0	0	0.0326046511627907	0.045395061728395
GCGAGAAGTATCCTTT-1_1_1	10.3307402727342	-4.25678014705202	0	0	0	0	0.0498682170542636	0
GCGTGCAGTCCGGTCA-1_1_1	-5.01829165246717	7.02165317585448	0	0	0.342866666666667	0	0	0.0404629629629629
GCTGAATCAAGGACAC-1_1_1	-4.73244398858778	8.63496732761839	0.1554	0	0.542733333333333	0	0	0
GCTGAATGTGAATGAT-1_1_1	-4.85014122750989	-3.13328480670473	0.282533333333333	0.551333333333333	0	0	0	0
GCTGCAGCAAATGCGG-1_1_1	-5.25007790353528	6.22989034702757	0	0	0.158933333333333	0	0	0
GCTGGGTAGCGTGCCT-1_1_1	8.38195925924548	0.121544197702202	0	0	0	168	0.0306511627906977	0.0539382716049382
GGAATCTCAGTTGGTT-1_1_1	4.56756621572741	-11.771015643573	0	0	0.189933333333333	0.315466666666667	0	0.0253518518518518
GGCGTCATCGGACTGC-1_1_1	6.87342530462512	-1.09183764407655	0	0	0	0	0.0442713178294574	0
GGCTGTGCAACCCGCA-1_1_1	4.63164025518664	-11.8343949312927	0	0	0.1612	0	0.0590852713178295	0.0590555555555555
GGCTGTGCACACTGGC-1_1_1	-4.65686148431531	5.93801021625975	0.145933333333333	0	0	0	0	0
GGGAAGTAGGTATTGA-1_1_1	9.84372264120348	-4.03670072505495	0	0	0	0.144666666666667	0	0
GGGAGATCAGTTGAAA-1_1_1	9.89666396353014	1.47918379356841	0	0	0	0	0.0274961240310078	0
GGGAGTATCTCGCGTT-1_1_1	-4.40879362848035	0.0872612451551287	0.390133333333333	0	0	0	0	0.0389259259259259
GGGCGTTTCCCATGGG-1_1_1	-3.77110213067762	0.82121837189177	0.581466666666667	0	0	0	0	0.0412345679012346
GGTAGAGTCCGTGTGG-1_1_1	-5.93864506509534	6.96315813114623	0	0	145	0	0.0193178294573644	0.0420308641975309
GTAGGAGCACCAATTG-1_1_1	5.35919886801013	-12.1146044726135	0	0	0.161666666666667	0	0.0395503875968992	0.022753086419753
GTCAAACTCGAGTTGT-1_1_1	8.65943080160388	-4.12000942180177	0	0	0	0	0.0557674418604651	0.028753086419753
GTCAAGTTCGTAGTGT-1_1_1	4.92625504705676	-12.1761794085266	0	0	0	0	0	0.0381358024691358
GTCAGCGAGTGGATAT-1_1_1	8.66049414846667	2.24853014996031	0	0	0	0	0.0165348837209303	0.0237222222222222
GTCAGCGTCTGGGCCA-1_1_1	5.82131367895373	-11.7045140261414	0	0	0.166066666666667	0	0.0569612403100775	0.0242962962962963
GTCGCGACACCGTGCA-1_1_1	10.7704203722216	-3.33221268603822	0	0	0.1552	0.1552	0.0189922480620155	0.0307283950617284
GTCGTAAAGAGGGTAA-1_1_1	-5.6168796422743	7.31328392078856	149	0	0.4846	0	0	0
GTCTACCTCTCTTCAA-1_1_1	-5.06529587533704	-6.37516069362184	296	0.575777777777778	0	0	0.0395581395348837	0.035537037037037
GTCTAGACACGAGAAC-1_1_1	-5.50170677926771	6.60815620472411	0.1518	0	0.1518	0	0.0226434108527132	0.0245493827160493
GTGAGTTGTGCACAAG-1_1_1	4.24180680486926	-11.2692666048767	0	0	0	0	0	0.0426358024691358
GTGATGTTCCGATCTC-1_1_1	4.60330754492053	-11.7731261248352	0	0	0	0	0	0.0343827160493827
GTGCAGCCAAAGGATT-1_1_1	-2.21801418092481	1.45501029541472	0.2928	0	0	0	0.0238372093023256	0
GTGCTGGAGGTATTGA-1_1_1	3.93212586614855	-11.0262236590149	0	0	0	0	0.0319767441860465	0.0375246913580247
GTGGAGATCCGCACGA-1_1_1	8.84601527426013	-0.72965848395845	0	0	0	0	0.0443488372093023	0.0676111111111111
GTTATGGTCACCATGA-1_1_1	-4.72355955865613	7.45300674488524	0.1546	0	0.3924	0	0	0.0206234567901235
GTTGAACTCTCAGTCC-1_1_1	10.8393214342333	-2.95016622493288	0	0	0	0.190266666666667	0.0368992248062016	0.0335802469135802
TACAACGAGTGCTCAT-1_1_1	7.87008982870348	1.93989002754668	0	0	0	0	0	0.0521481481481482
TACACCCCAGAGCTAG-1_1_1	4.98837071630724	-12.0883545870545	0	0	0	0	0.0193720930232558	0.0306913580246914
TACATTCAGGTAGACC-1_1_1	-4.84368151452772	-0.447589754557815	0.5112	0.229333333333333	0.138533333333333	0	0	0
TACCCGTTCAAGTAAG-1_1_1	4.48933917257555	-11.6827702517273	0	0	0.1644	0	0.0243720930232558	0.0341851851851852
TACGCTCTCCCTCTCC-1_1_1	-3.88285678651563	1.13591170361021	0.5362	0	0	0	0.0265503875968992	0.0349135802469136
TACGGTAGTCATACCA-1_1_1	3.99457007620104	-11.109228610492	0	0	0.137933333333333	0	0.0480697674418604	0.031104938271605
TACGGTAGTGGAAGTC-1_1_1	-2.3276516797804	6.45125818302611	326	0	0.1848	0.535466666666667	0.0175193798449612	0.0261975308641975
TACGTCCGTACCGCGT-1_1_1	-2.02604860093824	1.48957097580412	0	0	0	0	0.0173643410852713	0.0230246913580247
TACTTGTGTCAAAGCG-1_1_1	-4.75196617868177	6.75982904484251	0	0	0.532466666666667	0	0	0.0218271604938272
TAGATCGCAACCGCCA-1_1_1	-5.69779080178968	7.01371526768187	0	0	0.5128	0	0.0321472868217054	0.0233703703703704
TAGGAGGTCCCGAATA-1_1_1	8.14248400900134	-2.17947292277834	0	0	0	0	0.0521705426356589	0.0328641975308642
TATCAGGCAAGACGGT-1_1_1	-5.36258381631605	7.12520313312987	0.150066666666667	0	0.493666666666667	0	0.0266046511627906	0
TCACACCTCTACGCAA-1_1_1	5.20810300085314	-11.8784451479675	0	0	0.163266666666667	0.163266666666667	0.0537829457364342	0.0401851851851852
TCACGCTCAGCACAAG-1_1_1	10.5070870516039	-2.88231277415773	0	0	0.154866666666667	0	0.0174728682170543	0.0308518518518518
TCACGGGTCCCAGTGG-1_1_1	7.54497462484606	-2.01830339381715	0	0	0	0	0.0289457364341086	0.0236172839506172
TCAGGTACATGTCTAG-1_1_1	-5.28406828668348	6.19840526630858	0.144066666666667	0	0.2868	0	0	0
TCAGTTTCACAACGAG-1_1_1	-2.651249826219	0.104063570999893	0.5464	0.254333333333333	0	0	0	0.0303703703703704
TCATGCCAGAGTTGAT-1_1_1	6.99026948187121	-0.829271077609268	0	0	0	0.187466666666667	0.0626201550387597	0.0628518518518518
TCATGGAAGAAAGTCT-1_1_1	5.85482579443224	-11.715369700885	0	0	0	0	0.0221395348837209	0.0448024691358024
TCATTCAGTTCTCCTG-1_1_1	8.51200133535632	-1.18400740573427	0	0	0	0	0	0.0394074074074074
TCATTGTTCGCCGAGT-1_1_1	9.37305289480456	0.562850207590851	0	0	0	191	0.0363565891472868	0.0317037037037037
TCCGATCGTAGACAAT-1_1_1	-6.48058670785657	7.76922845890501	0	0	0.138266666666667	0	0	0.0275987654320987
TCCGGGAGTCGAGATG-1_1_1	10.7515252229906	-2.93462300250551	0	0	0.157133333333333	0.157133333333333	0.0264186046511627	0.0275555555555556
TCGAAGTAGCCTAGGA-1_1_1	-4.65076130655042	8.40234899570921	0	0	0.4996	0	0	0.0322037037037037
TCGCAGGCAGCGTGAA-1_1_1	8.02677756521472	-5.32066392848512	0	0	0	0	0.0214883720930232	0.0484814814814815
TCGTAGAGTACGACAG-1_1_1	5.17480212423571	-12.1125235552551	0	0	0.162133333333333	0	0.0376899224806202	0.0499506172839507
TCGTGGGTCCATTCAT-1_1_1	6.86323624822863	-0.9926429981949	0	0	0	0.188333333333333	0.036031007751938	0.0527530864197531
TCTATCAGTCAAAGTA-1_1_1	-5.33984440591566	-6.62656688640138	0.2896	0.331777777777778	0	0	0	0.0273086419753087
TCTCACGAGTTGGACG-1_1_1	-4.45653599527112	7.65528917362669	0.156133333333333	0	0.389066666666667	0	0	0
TCTGTCGCATAGATGA-1_1_1	-4.64268177774183	8.46528673222044	0.158666666666667	0	0.5118	0	0	0.0396111111111112
TGAGCATAGGACCCAA-1_1_1	5.18260461065539	-11.8180060381653	0	0	0.1586	0	0.0259069767441861	0
TGAGCGCGTTCAGTAC-1_1_1	7.58545857641467	1.64560627987364	0	0	0	0	0.0330077519379844	0.0420864197530865
TGAGTCAAGAGCTGCA-1_1_1	-4.31447857644788	7.97986650516966	0.1608	0	0.701866666666667	0	0.0147906976744187	0.0282283950617284
TGATCAGAGTGAGTGC-1_1_1	9.13692980978259	-1.36638545939943	0	0	0	0	0	0.0288271604938272
TGATCAGGTTGACTAC-1_1_1	-3.92420524385206	7.87915134479979	0.163266666666667	0	0.520066666666667	0	0.0186899224806202	0.0371481481481482
TGATGCATCCTTCGAC-1_1_1	-4.71511381891004	7.24101352741698	0.156666666666667	0	0.538733333333333	0	0.0186666666666667	0.038716049382716
TGCAGATCAACCGATT-1_1_1	-5.46706980493299	6.54191780140379	0	0	0.142533333333333	0	0	0.0227469135802469
TGCCGAGCACTACCGG-1_1_1	9.87917548391589	1.74919664909819	0	0	0	0	0.0444108527131782	0.0290493827160494
TGCGGCATCACTTTGT-1_1_1	8.78020793173083	-1.69538104484102	0	0	0	0	0.0171240310077519	0.0325925925925926
TGCTGAAAGGGAACAA-1_1_1	10.0529091951586	1.64986312439421	0	0	0	0	0	0
TGCTTCGAGACATACA-1_1_1	8.35427600118884	2.1590117221115	0	0	0	0	0.0213255813953488	41
TGGAGAGCACAACGAG-1_1_1	7.39141637060412	-1.94496750781557	0	0	0	0.1896	0.0266976744186046	0.0378888888888889
TGGGATTAGTCTAACC-1_1_1	10.5949071047045	-3.22534632632753	0	0	0	0.154266666666667	0	0.0280185185185186
TGGTACACAAGCGATG-1_1_1	5.23452836248644	-12.0455956454041	0	0	0.1648	0	0.0463798449612403	0.0222037037037037
TGGTTAGAGGCCCACT-1_1_1	-0.962700546052374	2.3619427685974	0.372133333333333	0	0	0	0	0.0289135802469136
TGTAACGTCGGCATAT-1_1_1	-4.24986761834852	8.0987100606201	0	0	0.548933333333333	0	0.0265348837209303	0.0376296296296297
TGTAGACTCATACGAC-1_1_1	5.55991679403552	-11.8072533602478	0	0	0	0	0.0295503875968992	0.0424320987654321
TGTGTGATCATTGAGC-1_1_1	8.60009986135729	0.0828558062551348	0	0	0	0	0.026860465116279	0.0483888888888889
TGTTCCGTCGTGCATA-1_1_1	-2.88308280732862	0.347964682185444	384	0	0	0	0.0213488372093024	0.0264444444444445
TGTTGAGAGGCCATAG-1_1_1	7.61821156713732	-2.34365534732362	0	0	0	0.156466666666667	0	0.0470555555555555
TGTTGAGGTACTCCCT-1_1_1	9.33481723043688	-3.82097768733522	0	0	0	0	0	0
TTACGCCCATTCTGTT-1_1_1	-5.86297291543714	7.18924188663939	0.1482	0	0	0	0.0251782945736434	0
TTCCAATCAGCTCGGT-1_1_1	3.7364922163225	13.6192059521911	0	0	0	0	0	0.0490123456790124
TTCGCTGCAATGAAAC-1_1_1	9.33102637502917	-2.90093350360414	0	0	0	0	0.0475658914728683	0.0457962962962963
TTGACCCAGAAACTCA-1_1_1	-6.60960119989149	7.73700428059081	0	0	278	0	0.0244496124031007	0.0484444444444444
TTGACCCGTGGATTTC-1_1_1	4.65672188970812	-11.8843388552429	0	0	0.161066666666667	0	0	0.0304382716049383
TTGCTGCGTCATACCA-1_1_1	-4.10566490915052	-3.12461852977296	0.147066666666667	0	0	0	0.0293798449612404	0.0269382716049382
TTGGGTAGTTGGGATG-1_1_1	-4.85324734475843	-5.43186664531251	0.189266666666667	0.313888888888889	0	0	0.0153720930232558	0.0187592592592593
TTGTTGTAGAGAGTTT-1_1_1	-4.7259580495619	6.24770164539793	0	0	0.152533333333333	0	0	0.0304074074074074
TTTCGATCATAGGTTC-1_1_1	-3.25305432107679	0.535194173955712	0.540866666666667	0	0	0	0.0374806201550387	0.0230864197530865
TTTGGTTCATTACGGT-1_1_1	9.28787165853747	2.29048180630187	0	0	0.162733333333333	0	0.0311317829457365	0.0459197530864197
AAACGCTTCGTTTACT-1_1_1	8.56045848104723	-3.97063827464601	0	0	0	0	0.0288294573643411	0.041283950617284
AAAGGGCTCCATCTCG-1_1_1	8.87243109915026	-1.02436411330721	0	0	0	0	0.0303953488372093	0.0198148148148148
AAAGTGACACCAGACC-1_1_1	7.80194169256457	-2.90953683803102	0	0	0	0	0	0.0509074074074074
AAATGGACACAATGCT-1_1_1	8.86497622701891	-4.55299425075075	0	0	0	0	0.0371395348837209	0.0554938271604938
AACCACACATGTGGTT-1_1_1	-5.88810795572034	9.22212076237181	0	0	0.391533333333333	0	0.0198372093023256	0.033746913580247
AACCCAAGTAATCAAG-1_1_1	-6.03142851617567	9.28649950077513	0.1506	0	685	0	0.021953488372093	24
AACGGGATCAAATAGG-1_1_1	-0.41437849428884	0.449706167483124	0.194533333333333	0	0	0	0.017937984496124	0.0239382716049382
AACGTCAGTACTGCCG-1_1_1	7.91890650961169	-3.46288394877931	0	0	0	0	0	0.0278395061728395
AAGGTAATCGTGACTA-1_1_1	10.0541804430223	1.84749388744811	0	0	0.156733333333333	0	0.027891472868217	0.025962962962963
AAGTTCGAGGGTTAGC-1_1_1	4.51458913061389	-11.3481688494446	0	0	0.1916	0	0	0
AATCACGTCTAGTGAC-1_1_1	-8.46981018808118	8.28644180347899	0	0	0.148733333333333	0	0	0.0291851851851852
ACAAGCTAGGGCAATC-1_1_1	-1.17731446054212	1.53996527245024	0.684466666666667	0	0	0	0.0423178294573643	0.028395061728395
ACATCGACAGAACTTC-1_1_1	5.1132228967882	-11.7165417666199	0	0	0	0	0.0351472868217054	0.0345061728395062
ACGTACATCACTGTCC-1_1_1	7.90741521093615	-3.67952227542421	0	0	0	0	0.0274496124031007	0.0345740740740741
ACGTAGTGTCTCTCCA-1_1_1	-8.29736012246839	8.07837677052	0	0	0.464533333333333	0	0.025922480620155	0.0303518518518519
ACTGCAAAGTTCCATG-1_1_1	-9.30352944162122	4.83908796360472	0	0	0	0	0	0.033962962962963
ACTGCAATCTCCGAGG-1_1_1	10.71608382437	-4.16661214778444	0	0	0.149466666666667	0	0.0181627906976745	0.0301728395061729
AGAGAGCCATGATGCT-1_1_1	8.04808741781481	2.22334551861266	0	0	0	0	0.0433875968992248	0.0577098765432099
AGCATCACAACTGCCG-1_1_1	-6.75209778573743	7.81189632465819	0	0	0.330666666666667	0	0	0.0407222222222222
AGCGCCAAGAAACTAC-1_1_1	7.98507052633532	-4.82855892131349	0	0	0	0	0	0
AGCGCTGGTGTTACTG-1_1_1	-6.3828970792555	9.28753042271117	0	0	0.541866666666667	318	0.0161162790697674	0.0480308641975309
AGCTCAAAGAGCAGAA-1_1_1	7.79823142263659	1.44331419517973	0	0	0	0	0.0514031007751938	0.0323580246913581
AGGATCTTCAACTGGT-1_1_1	7.80664330694445	-3.62370800921938	0	0	0	0	0.056953488372093	0.0419691358024691
AGGCCACCATAATGAG-1_1_1	9.15268737051257	-0.961815237498489	0	0	0.1516	0.1516	0.0333178294573644	0.0330493827160494
AGGGCTCCACTAACCA-1_1_1	4.71970206472643	-11.8288092608215	0	0	0	0	0.017953488372093	0.0197654320987655
AGGTCTATCGGTGTAT-1_1_1	-5.82054203775159	7.11750364353636	0	0	0.142466666666667	0	0	0.0408395061728395
AGTAACCAGCCTCGTG-1_1_1	-9.87506073739759	4.37912416508177	0	0	0.1916	0.1856	0.0232170542635659	0.0250061728395061
AGTACCACAGCTGGTC-1_1_1	3.34860235426196	2.84834075024107	0	0	0	0	0.272891472868217	0.082604938271605
AGTAGTCAGGTTTGAA-1_1_1	-8.40747422006361	8.22748899509886	0.141333333333333	0	0.141333333333333	0	0	0.0412037037037037
AGTGATCCACCTCGTT-1_1_1	7.83698445532092	-2.64477729747316	0	0	0	0	0	0.0366728395061728
AGTTAGCTCAGCGCAC-1_1_1	-2.42661327150098	-4.71469831416627	0	0	0	0	0.0325968992248062	0
ATCAGGTTCCAACCGG-1_1_1	8.53930121633776	-2.33654308269044	0	0	0	0	0.0446744186046512	0.0388024691358024
ATCCTATGTTCAAGTC-1_1_1	9.76705104086169	-1.13438892314455	0	0	0	0	0.0231937984496124	0.0323086419753087
ATCGGATCATTGTACG-1_1_1	-6.65142458703748	6.38957929661253	0	0	0	0	0.0227364341085271	0.0246234567901235
ATCGTGAAGTGTACAA-1_1_1	6.03911954138049	-11.4856238360169	0	0	0	0	0	0.0337283950617284
ATCGTGACAGGTCAAG-1_1_1	0.176244288418375	0.689581424498352	0.158533333333333	0	0	0	0	0.0395555555555556
ATGGTTGCAGGTTCAT-1_1_1	-8.27360314157239	8.79977941563109	0	0	0.498133333333333	0	0	0.0253827160493827
ATGTCCCGTGAGACGT-1_1_1	8.77900820944079	1.87946867992857	0	0	0	0	0.0235348837209303	0.0227283950617284
ATTACCTTCATTGCTT-1_1_1	-8.2489163282179	8.85175848057249	0.151666666666667	0	302	0	0	0.0235617283950618
CAACCAACACTATCGA-1_1_1	10.787858307097	-3.04846715877077	0	0	0.195533333333333	0.1902	0.0268837209302326	0.0381851851851852
CAATGACCAATCGAAA-1_1_1	-8.56302803781263	8.80393552830199	0.156933333333333	0	0	0	0.023953488372093	0.0236111111111111
CACACAAAGAGTATAC-1_1_1	5.4281700250841	-11.884821414447	0	0	0.186933333333333	0	0.0525891472868217	0.0546296296296296
CACTGGGTCAAGTCTG-1_1_1	-8.22004097726575	9.09559106876829	0.157466666666667	0	0.3474	0	0.0160465116279069	0.0369012345679013
CAGAGCCAGGCACTAG-1_1_1	10.019399940703	1.79381191780547	0	0	154	0	0	0.0273518518518518
CAGATACCAGCTTCGG-1_1_1	5.37485200140246	-11.6808171267273	0	0	0	0.165466666666667	0.0287519379844962	0.0476666666666666
CAGATACGTATTCCGA-1_1_1	8.18455725881823	-2.44710564563295	0	0	0	0.151333333333333	0.0173798449612403	0.0203580246913581
CAGATACGTTCGGTCG-1_1_1	-7.99925583627454	8.08466529896239	0	0	0.151066666666667	0	0.0234883720930232	0.0392469135802469
CAGGTATGTCATCGGC-1_1_1	9.77577239248522	1.9691318278549	0	0	0.161666666666667	0	0.0223565891472868	0
CAGGTATTCATCCCGT-1_1_1	4.81786423895129	-11.7494177813294	0	0	0	0	0.0268372093023256	0.021074074074074
CAGTTAGAGCGAACTG-1_1_1	10.6926453706957	-4.11195945689699	0	0	0	0	0	0.042537037037037
CATCCACAGGGACACT-1_1_1	9.00007086965807	-5.04895019481203	0	0	0.150866666666667	0	0.0170387596899225	0.0451975308641975
CATCCCACATCTTAGG-1_1_1	-3.08395785119764	-0.0232368702652128	0.528733333333333	0	0	0	0.0243720930232558	0
CATCGCTCAAATACGA-1_1_1	9.74555045339831	-0.675334810710159	0	0	0	0	0.0474806201550387	0.0474629629629629
CATCGGGCAATTGCTG-1_1_1	8.93628627035388	0.230683725827727	0	0	0	0	0.0394263565891473	0.0681481481481482
CATGCGGAGGCACCAA-1_1_1	8.51026755544909	-3.9327201838257	0	0	0.1364	0	0.0487674418604651	0.0453518518518519
CATGGTAAGGTTGGAC-1_1_1	8.6106503603197	-0.323082148528305	0	0	0	0	0.0351782945736434	0.0334012345679012
CCACAAATCTGAGTCA-1_1_1	-6.73848408487073	7.00864124348143	0	0	0.145866666666667	0	0	0.0220925925925926
CCATCACTCTTACACT-1_1_1	9.91360503408679	-1.97378587672731	0	0	0	0	0.0197209302325582	0.0611851851851852
CCCAACTGTCACGACC-1_1_1	8.85472518179186	-1.18107652614137	0	0	0	0.159733333333333	0.0266744186046511	0.0257407407407407
CCCGGAAGTAAGTTAG-1_1_1	-8.5839411618971	9.55043363621214	0.196666666666667	0	0.501066666666667	0	0	0
CCGATGGAGCCAAGTG-1_1_1	3.42383009168871	2.83962297489623	0	0	0	0	0.134511627906977	0.127259259259259
CCGGTGAGTGAATGAT-1_1_1	0.205244838926874	1.58652770569304	0	0	0	0.156133333333333	0.0265271317829457	0.0372098765432098
CCTACGTAGCATCGAG-1_1_1	-8.4458271863722	9.29898119022826	0.1544	0	0.6136	0	0	0.0208765432098765
CCTCACAAGCCATTGT-1_1_1	8.36378127310046	-5.01579427669069	0	0	0	0	0	0.0245864197530864
CGAGGCTTCGGAGATG-1_1_1	8.80414897176989	-3.71802377650758	0	0	0	0	0	0.0613333333333334
CGAGTGCAGGTAAACT-1_1_1	3.21786886427172	2.84698009541014	0	0	0	0	0.156387596899225	0.0592222222222222
CGCATAACAGCTGCCA-1_1_1	7.82544213506945	-2.6575622553589	0	0	0	0.153733333333333	0.0403488372093024	0.0296358024691358
CGCGTGATCCGATAAC-1_1_1	9.0226033327318	-1.97839832255861	0	0	0	0	0.0308062015503876	0.0310493827160494
CGGAACCAGCCGTCGT-1_1_1	9.22615367147692	2.06436991741637	0	0	0	0	0.0208449612403101	0.0231172839506173
CGGGACTTCTGCATGA-1_1_1	7.94508153173693	-4.69421911189577	0	0	0	0.127066666666667	0.0423100775193799	0.0332469135802469
CGGGCATCATGACAAA-1_1_1	7.91593486044177	1.40251374294737	0	0	0	0.1296	0	0.0278456790123457
CGTCCATCACGTCGGT-1_1_1	8.05331164572009	-2.66878223369142	0	0	0	0	0.0367209302325582	0.0357592592592593
CGTGATACACACCGCA-1_1_1	7.5223615762926	-2.39616322467348	0	0	0	0	0	0.0319135802469136
CGTGTCTCACATTCTT-1_1_1	5.35350304815539	-11.8777585024597	0	0	0	0	0.0286821705426357	0.0293580246913581
CGTTGGGAGCCATTCA-1_1_1	8.20197993490466	-0.968450426554886	0	0	0	0.149933333333333	0.0422015503875969	0
CTAGGTACACGCTTAA-1_1_1	9.15618926260241	2.49943351795653	0	0	0	0	0	0
CTCAACCAGGTACAGC-1_1_1	10.4466698763109	-2.60681962916872	0	0	0	0.158733333333333	0.0556124031007752	0.0208888888888888
CTCAGAAGTGCATTTG-1_1_1	9.80028659078845	1.51714623024443	0	0	0	0	0.0296124031007752	0.0200432098765432
CTCCAACGTATGAGGC-1_1_1	5.41121464941271	-11.8742222780945	0	0	0.164733333333333	0	0.0243100775193799	0.0217716049382716
CTCCTCCAGAGTACCG-1_1_1	-6.94539564874403	8.35586500217894	0.1482	0	0.1482	0	0	0.0274876543209877
CTCTGGTTCCACCCTA-1_1_1	7.64664727422961	-1.89960384318849	0	0	0	0	0.0178372093023256	0.0201111111111111
CTGAGCGAGAGGCCAT-1_1_1	9.82428199026354	1.95353031208495	0	0	0.161533333333333	0	0.033124031007752	0.0299506172839507
CTGTATTCAGGTACGA-1_1_1	5.26568394872912	-11.880839824176	0	0	0.192466666666667	0	0.0423875968992248	0.0313888888888889
CTGTGAATCGCGAAGA-1_1_1	7.96481925222643	-3.7018430227997	0	0	0	0	0.014093023255814	0.0270185185185186
CTTCGGTAGCCTTGAT-1_1_1	10.253343879912	-4.23172998378297	0	0	0	0	0.0183643410852713	0.0398148148148149
GAACGTTCAGATGCGA-1_1_1	7.91085559103259	-3.49637627551576	0	0	0	0	0.0328759689922481	0.0289567901234568
GACGTTAAGACGGAAA-1_1_1	8.75331336233386	1.32427501728514	0	0	0	0.1586	0.0353410852713179	0.0214074074074074
GAGATGGAGTCAATCC-1_1_1	5.54972439977892	-11.8780779833557	0	0	0	0	0.0161395348837209	0.0193703703703704
GAGTCTATCGCTTAAG-1_1_1	8.97705584738024	-4.82857894847414	0	0	0	0	0.0344728682170543	0
GATCATGAGGTTGGTG-1_1_1	8.81602698538073	-2.88557338664552	0	0	0	0	0.0269612403100775	0.0414074074074074
GATGATCAGAGGATCC-1_1_1	-4.74581259515516	-1.35933601806184	0	0.221777777777778	0	0	0	0
GATGTTGCATAGATGA-1_1_1	-6.35190504815809	9.1264691357849	0.1598	0	0.318266666666667	0.318266666666667	0.0140542635658915	0.017753086419753
GATGTTGTCCGGCAGT-1_1_1	8.70580607626208	-3.90930032680055	0	0	0	0	0	0.0315740740740741
GCAGCTGCAGACGATG-1_1_1	-0.876116872098364	-0.673587977385727	0	0	0	0	0.0302868217054264	0.0334382716049383
GCATCGGAGGAGCTGT-1_1_1	5.21101981374987	-11.7955937380554	0	0	0	0	0.0233643410852713	0.0213950617283951
GCCATTCTCGTCACCT-1_1_1	-8.38195771005384	8.20126199772337	0	0	0.146466666666667	0	0.0203720930232558	0.0193580246913581
GCCATTCTCTGATGGT-1_1_1	7.86949902746447	-2.70773506114503	0	0	0	0.157733333333333	0.0175968992248062	0.0276913580246914
GCCCAGAAGCAGATAT-1_1_1	8.35827475759753	-4.05707549998781	0	0	0	0	0.0477364341085271	0.0445308641975308
GCCGTGACATGGAAGC-1_1_1	3.20017272207507	2.71318221142271	0	0	0	0	0.165596899224806	0.0308148148148149
GCGATCGTCATCGCTC-1_1_1	8.25736457082995	2.1237629657028	0	0	0	0	0.0536744186046512	0.0281975308641975
GCTGCAGAGGATTTGA-1_1_1	7.91686278555163	-3.78104639003297	0	0	0	0	0.115178294573643	0
GGAGGTATCCGCAACG-1_1_1	8.70987826559313	-1.96637201259157	0	0	0.152266666666667	0	0.0252635658914728	0.0356049382716049
GGCACGTTCTGGGCCA-1_1_1	-6.95657938745252	7.36860895206908	0	0	0.1448	0	0	0.0327654320987655
GGCTGTGTCCGCATAA-1_1_1	5.32975941869982	-11.8566203112366	0	0	0	0	0.0712093023255814	0
GGGACCTCAAGAGGTC-1_1_1	8.03802901479968	2.18661022236327	0	0	173	0	0.0185658914728682	0.0285740740740741
GGGACCTGTAACATGA-1_1_1	7.85780078146227	-1.36149430224916	0	0	0	0	0.0181007751937985	0.0436604938271605
GGGACTCCAGTAGTGG-1_1_1	-2.43734210756055	-0.210726320243088	0.182066666666667	0.301888888888889	0	0	0.0371705426356589	0.0222283950617284
GGGAGATAGTCGAATA-1_1_1	-6.90229910638563	7.5693492894409	0	0	0.289733333333333	0	0.0140697674418605	0.0315679012345679
GGGCCATCAGCCCACA-1_1_1	7.54190140936144	1.86624085953215	0	0	0	0	0.0350077519379844	0.034395061728395
GGGTTATAGCAATTAG-1_1_1	9.90289336416491	-3.22841000506898	0	0	0.154666666666667	0.154666666666667	0.015891472868217	0.0295185185185185
GGTCACGAGCTGACTT-1_1_1	8.06320410940417	-4.79466247508546	0	0	0	0	0.0291937984496125	0.059858024691358
GGTCTGGCATTGCTTT-1_1_1	7.95515280935534	-0.716971754527298	0	0	0	0	0.0234728682170543	0.0252098765432098
GGTGGCTAGGTACCTT-1_1_1	8.76221209738024	-2.13518309543153	0	0	0	0	0.0345581395348837	0.0258518518518519
GTAACACAGACAAGCC-1_1_1	8.2826998827196	-4.22248649547121	0	0	0	0	0.0534341085271318	0.0589135802469136
GTAACCACAACAGCCC-1_1_1	8.34518462393054	-2.18904638240358	0	0	0	0.157266666666667	0.0235348837209303	0.0373024691358025
GTAGGAGAGGGACTGT-1_1_1	0.0361619216538291	4.02691364338377	347	0	0	0	0.0267441860465116	0
GTCAAGTTCGAAATCC-1_1_1	9.11366015646227	-2.28978204677126	0	0	0	0	0.0246666666666666	0.0197901234567901
GTCACGGCACGAAGAC-1_1_1	-6.78429764535657	7.89646720936278	0.148866666666667	0	0.148866666666667	0	0.0279922480620155	0.0288086419753086
GTCACGGTCCCAGGCA-1_1_1	3.21040374014147	2.89298677494505	0	0	0	0	0.192038759689922	0.127432098765432
GTCACTCCAACCAATC-1_1_1	9.15358096334704	-0.603224932646957	0	0	0	0.166866666666667	0.0416976744186046	0.0462222222222223
GTCGCGATCCGTGGTG-1_1_1	8.34680396291979	-2.34732532451173	0	0	0.159666666666667	0	0	0.0458148148148149
GTGAGGAAGCTAGATA-1_1_1	9.37158900472888	-0.951432823634353	0	0	0.1596	0	0.0178217054263566	0.0397839506172839
GTGGAGATCCGAAATC-1_1_1	7.45366889211901	-2.37396120975038	0	0	0	0	0.031968992248062	0.0229691358024692
GTGGTTAAGAGAGGTA-1_1_1	7.85212308141955	-3.63977956721803	0	0	0	0	0.0286046511627907	0.0482777777777778
GTGTGGCAGCCGCACT-1_1_1	4.56339675161608	-11.6154465670349	0	0	0	0	0.0321395348837209	0
GTTCTATGTAGATTGA-1_1_1	-2.65299600389234	-0.870720862841812	0.5178	0	0	0	0.0327519379844962	0
TACGGGCCAAGCACCC-1_1_1	-6.76269882943861	7.20506238987425	0	0	0.275333333333333	0	0	0
TACGTCCAGACTCGAG-1_1_1	3.58079892370471	2.75927186062315	0	0	0	0	0.166875968992248	0.0680061728395062
TACGTCCCAGCCGGTT-1_1_1	-8.47151535775892	8.19225215961912	0.1452	0	0.332466666666667	0	0	0
TATATCCTCATTCACT-1_1_1	-0.638860464360632	6.15277576496581	0	0.248888888888889	0	0.2992	0.0522790697674419	0.0379876543209876
TATCAGGTCGTAACAC-1_1_1	5.37264233801135	-11.7905030245545	0	0	0	0	0.0285813953488372	0.0292777777777777
TATTCCATCTTTCAGT-1_1_1	-7.09148472573987	7.89673042347411	0	0	0	0	0.0207906976744187	0.023074074074074
TATTGGGGTCGAACGA-1_1_1	8.05344802114733	-4.69325780818483	0.1444	0	0	0	0.0293178294573644	0.0298641975308642
TCAGGTAGTGCATCTA-1_1_1	9.75097686025866	1.18552464296797	0	0	0	0	0.0328682170542636	0.0266049382716049
TCAGTGAGTCTGCGCA-1_1_1	-2.1928176286482	5.79271793415526	0.159666666666667	0	0.159666666666667	0.159666666666667	0	0.0256049382716049
TCCGTGTGTTCGAAGG-1_1_1	9.69757968160876	1.92833459427336	0	0	0.161266666666667	0	0.0192093023255814	0.0393888888888889
TCCTCCCAGATCGCTT-1_1_1	9.65428572866686	0.890589893364701	0	0	0.128666666666667	0	0.0258372093023256	0.0365185185185185
TCGTGGGTCATTACTC-1_1_1	-7.22516983773939	7.94070577671507	0	0	0.147733333333333	0	0.0193023255813953	0.0322901234567902
TGAATCGTCAAACTGC-1_1_1	-7.25452107217542	8.48849725773314	0	0	0.197266666666667	0	0.0251782945736434	0.0354691358024691
TGACCCTAGGATACGC-1_1_1	9.17412406179675	2.43754458477477	0	0	0	0	0.020860465116279	0.0481419753086419
TGAGCATTCAACCCGG-1_1_1	8.04571372244128	2.17390561153868	0	0	0.169533333333333	0	0.0220465116279069	0.051320987654321
TGCAGGCAGAAGCGCT-1_1_1	8.25919753286608	2.31584739735106	0	0	0.172066666666667	0	0.0213255813953488	0.0495679012345679
TGCAGTATCGGTAGGA-1_1_1	7.77125531408556	-2.31515264461061	0	0	0	0	0.0194108527131783	0.107833333333333
TGCCGAGAGATAGGGA-1_1_1	7.7974475023485	-2.49428343722841	0	0	0	0.155266666666667	0.0285271317829457	0.034746913580247
TGCGATAGTCACTTCC-1_1_1	8.94128829214343	-2.20704770038148	0	0	0	0	0.0173798449612403	0.0334938271604939
TGCTGAAGTTCAGCGC-1_1_1	-4.11869066980115	-0.473491250968185	0.320866666666667	0	0	0	0	0.0390432098765432
TGGGCGTGTCGGTAAG-1_1_1	5.29413157675036	-11.8391032213928	0	0	0	161	0.0230465116279069	0.0272716049382716
TGGGCGTGTCTGATAC-1_1_1	5.67553740713366	-11.8097882265808	0	0	0	0	0.0483798449612403	0.0197098765432099
TGGGTTACAGTCTCTC-1_1_1	10.5428403017259	-4.06884431788942	0	0	0	0	0	0
TGTAAGCCAACCGTAT-1_1_1	5.99125367376574	-11.684104442096	0	0	0.167733333333333	0	0	0.0322345679012346
TGTCAGAAGACAACAT-1_1_1	10.0990698930956	-4.16924381206056	0	0	0	0	0	0.0238641975308642
TGTGCGGCATACACCA-1_1_1	-3.78004926469556	-0.511743366217819	0.406133333333333	0	0	0	0.0193100775193799	0.0517407407407408
TGTTCTATCAGCCCAG-1_1_1	8.283897697661	-4.48497581431886	0	0	0.142466666666667	0	0	0.029962962962963
TTAGTCTTCACCTTGC-1_1_1	10.2795565721727	-4.26294469783327	0	0	0	0	0.0495813953488372	0.0358703703703703
TTATTGCAGCAGCACA-1_1_1	8.34705764028796	-4.18652343699953	0	0	0	0	0.0284883720930232	0.0292037037037037
TTATTGCCATTACGGT-1_1_1	10.15993148062	-0.417801320052353	0	0	0	0.161666666666667	0.0148837209302326	0.0450802469135803
TTCCGGTCACGCCACA-1_1_1	7.80920582983264	-2.12755298564455	0	0	0	0.189466666666667	0	0.0494320987654321
TTCTGTACAGGATCTT-1_1_1	10.4359744188524	-4.29389858195802	0	0	0.148133333333333	0	0.0582558139534883	0.0409259259259259
TTGACCCCACGTGAGA-1_1_1	4.0334380266405	-11.1725306505921	0	0	0.14	0	0.0303100775193799	0.0241604938271605
TTGCCTGCAAGTTCGT-1_1_1	-7.13255375650159	7.82112693836668	0	0	0.1408	0	0.0244961240310078	0.0218456790123457
TTGTTTGTCGTGCACG-1_1_1	-5.98358935144178	8.67619752933958	0	0	0.5686	0	0	0
AAACGAAGTGGCAACA-1_1_1	8.99134570333727	-3.85646295497438	0	0	0	0	0	0
AAAGGGCTCAGCAGAG-1_1_1	7.74435025427111	1.97242367317656	0	0	0	0	0.0564186046511628	0.0495493827160494
AACGTCAGTTCGGCCA-1_1_1	7.38304597112902	-0.123646378016678	0	0	0	0.17	0.0220232558139535	0.044716049382716
AAGTGAAAGACCAAGC-1_1_1	9.20652419302233	-1.28550481746217	0	0	0	0.1602	0.020860465116279	0.0479135802469136
AATGCCAGTAGTGCGA-1_1_1	8.86684447500475	2.49876260807494	0	0	0	0	0.0296124031007752	0.0193888888888889
ACACTGACACAACCGC-1_1_1	4.46773177358874	-11.7277646059754	0	0	0	0.1558	0	0.0279567901234568
ACACTGATCCCTCTTT-1_1_1	7.74515753957995	-3.65467953631898	0	0	0	0	0	0
ACAGGGAAGCCATTGT-1_1_1	7.9974740144945	2.07907807877043	0	0	0	0	0.0205658914728682	0.0735617283950617
ACCATTTCACTATCCC-1_1_1	9.40001708242663	-1.07998192260286	0	0	0	0.156133333333333	0.0196124031007752	0.0384506172839506
ACCCTCAAGAACCGCA-1_1_1	9.70613318655261	1.59888541748503	0	0	0	0	0.0355193798449612	0.0605864197530864
ACCCTTGCATTCGATG-1_1_1	8.20456725332507	2.25635218670348	0	0	0	0	0.0333023255813953	0.0381604938271605
ACCCTTGTCATGAAAG-1_1_1	9.34612971517809	-1.11936736056825	0	0	0	0.1624	0.0412713178294574	0.0217345679012345
ACGTTCCGTTCTGAGT-1_1_1	5.09473592016467	-12.0971312517883	0	0	0.164133333333333	0	0.0196744186046511	0.0251975308641975
ACTATTCGTGGGTCAA-1_1_1	9.30486899587878	2.33426618626097	0	0	0	0	0.0297519379844962	0.0333456790123456
ACTGATGAGACGACTG-1_1_1	-4.25791376855604	-4.96565341899416	0	324	0	0	0	0.0547530864197531
ACTTAGGAGAGCTGCA-1_1_1	9.18754130575427	-4.68579339931032	0	0	0	0	0	0.0388024691358024
ACTTCCGAGATTCGAA-1_1_1	8.17347842428454	2.27215218594054	0	0	0.170666666666667	0	0.0492945736434108	0.0301296296296296
AGAAGTACACCAACAT-1_1_1	8.81204730245837	-0.534185289836136	0	0	0	0	0.0579767441860465	0.0370123456790123
AGACAGGCACGACGAA-1_1_1	8.96281462881335	-2.14710044810792	0	0	0	0.1608	0	0
AGAGAATGTGGAGGTT-1_1_1	4.78994494650134	-12.0020823473694	0	0	0	0	0.0247674418604651	0.0262407407407408
AGCGTCGTCATCACAG-1_1_1	7.32721644613513	-2.06310391376039	0	0	0	0.137066666666667	0.0443720930232558	0.0297592592592593
AGCTCAAAGTAGCTCT-1_1_1	-4.62035101678602	-3.24979233691713	0.141733333333333	0.306888888888889	0	0	0	0
AGGACTTGTACGATTC-1_1_1	8.50859004232653	2.21940636684874	0	0	0	0	0.019953488372093	0.0271481481481481
AGGCATTAGTGTTGTC-1_1_1	8.33670073721179	1.39168405582884	0	0	0	0	0.0230697674418605	0.0212777777777777
AGGTCATAGTAATACG-1_1_1	-4.70480173852674	8.39138364841917	0.158533333333333	0	0.553266666666667	0	0.0192945736434108	0.0366358024691358
AGGTTGTGTCCTGGTG-1_1_1	-3.86403507020704	7.8649101262329	0	0	0.541666666666667	0.163866666666667	0	0
AGTAGCTCATACTGTG-1_1_1	8.27889090749987	-5.15669250438234	0	0	0	0	0.0386201550387597	0.0274691358024691
AGTTAGCGTATGGAGC-1_1_1	7.8660510179735	2.00246262600401	0	0	0	0	0	0.0283827160493827
ATAGACCGTTACGCCG-1_1_1	8.95388728353747	2.30005025913695	0	0	0	0	0	0.0280493827160494
ATCGTCCAGAGAGGTA-1_1_1	9.18946868154772	-1.68152201125642	0	0	0	0.160533333333333	0	0.0343580246913581
ATCGTCCTCTGTCGCT-1_1_1	5.24310475561389	-12.0137267107727	0	0	0	0.161066666666667	0.0195503875968992	0
ATGAAAGTCACTCACC-1_1_1	8.84670954916247	-0.2135241026642	0	0	0.164133333333333	0	0.0480697674418604	0.0285185185185185
ATGTCTTAGAAGCCTG-1_1_1	8.34562808248766	2.11214828541258	0	0	0.169666666666667	0	0.0347984496124031	0.0470555555555555
ATTGTTCTCGATCCCT-1_1_1	10.526929199431	-3.59871458957216	0	0	0.141066666666667	0	0.027891472868217	0.114734567901235
CAAAGAACAGACTCTA-1_1_1	4.33580905172595	-11.3249182696106	0	0	0	0.139866666666667	0.032891472868217	0.0510246913580247
CAACAGTAGTAACGAT-1_1_1	4.48822432729968	-11.662674426532	0	0	0	0	0.0297441860465116	0.0263024691358025
CAACCAACACGTATAC-1_1_1	4.54348021719225	-11.9278101916077	0	0	0	0	0	0
CAACCAAGTAAGGTCG-1_1_1	9.02125865194567	-4.29246091792604	0	0	0.1498	0	0	0
CACATGAAGAATTGCA-1_1_1	9.59556132528552	1.46543300201872	0	0	0	0	0.0244573643410853	0.0259938271604938
CACATGACAGCTCATA-1_1_1	9.29441672537097	-1.2780239577057	0	0	0	0	0	0.0312037037037037
CACTGTCCATTCATCT-1_1_1	9.36492091390856	-3.67000913569948	0	0	0.139866666666667	0	0.042031007751938	0.0288271604938272
CAGCGTGAGGGTTTCT-1_1_1	10.8042071459032	-2.64144992778322	0	0	0.161133333333333	0.187733333333333	0.0434418604651163	0.0411111111111111
CATACCCAGCTACGTT-1_1_1	9.65679484579333	-0.384787797427383	0	0	0	0	0	0.0279814814814815
CATCAAGCATCCTAAG-1_1_1	10.6766684648729	-2.9641344542267	0	0	0.1586	191	0	0.0434506172839506
CATGCGGCATAGGTTC-1_1_1	8.69341593954333	-1.70488071391603	0	0	0	0.1616	0	0.0384320987654321
CATGCGGTCTTTCCAA-1_1_1	-6.02233046319715	7.66995000889281	0.145733333333333	0	0.290133333333333	0	0	0.0233950617283951
CATTTCACATGAATCC-1_1_1	10.8632376787401	-3.0532081122162	0	0	0.1896	0.1518	0	0.0439876543209876
CCACACTCACGGGCTT-1_1_1	9.08973818990954	-5.14188098857423	0	0	0	0	0	0.0326604938271605
CCCGGAAGTGTTTCTT-1_1_1	-5.69930809762708	7.87329387714842	0.154266666666667	0	0.530666666666667	0	0.0306899224806202	0.0340123456790123
CCTCATGCAGGCTTGC-1_1_1	5.32682019445666	-12.1642174715759	0	0	0	0	0.0398294573643411	0.0362160493827161
CCTCCTCCACACCGCA-1_1_1	8.0651534197069	-5.27030944774171	0	0	0.1388	0	0.0224806201550387	0.0517901234567901
CCTTTGGCAGCATTGT-1_1_1	8.50485163900622	-0.653209804988113	0	0	0	0	0.0368372093023256	0.0257592592592593
CGAATTGCAAGAGTGC-1_1_1	7.03068906042346	-0.562656700110641	0	0	0	0.167933333333333	0.0228217054263566	0.0464691358024691
CGTAGTACACTTGAAC-1_1_1	8.80454570028552	-0.232909917330948	0	0	0	0	0.0172248062015504	0.0253703703703704
CGTTAGAGTAGACACG-1_1_1	7.54226905081042	1.87675702621916	0	0	0	0	0.0287596899224806	0.0294197530864198
CTCAATTCACTAAACC-1_1_1	-5.9803034665846	7.51925325443724	0.146133333333333	0	0.332333333333333	0	0	0.0204938271604939
CTCCCAATCGGAAGGT-1_1_1	8.99927264425524	1.56359314968565	0	0	0	0	0.0416434108527132	0.0286728395061728
CTCCTCCCAAGGTCGA-1_1_1	9.73376780721911	0.223773375654015	0	0	165	165	0	0.0321111111111111
CTCTCAGAGGTACTGG-1_1_1	8.66760951254138	-1.13618600318452	0	0	0.164266666666667	0	0.031031007751938	0.0242345679012346
CTGAGGCGTCCACAGC-1_1_1	0.628258883688531	6.48544168522337	0.579133333333333	0	0	0	0	0.0482222222222223
CTGCCATAGAAGAGCA-1_1_1	5.85127478811511	-11.7512373919251	0	0	0	0	0.0277209302325582	0.0449814814814815
CTGTACCCACAAATAG-1_1_1	4.6496227380968	-11.8866343493225	0	0	0.161533333333333	0.1874	0	0.0434444444444444
CTTCAATCATTCTGTT-1_1_1	5.34403878423937	-12.1021189684632	0	0	0.1618	0	0.0467829457364342	0
CTTTCAACAGTTCACA-1_1_1	8.39099913809069	-1.85097026774904	0	0	0	0.1596	0.053922480620155	0.0360123456790123
GAAGCGAAGGCTCAAG-1_1_1	7.80027180883654	1.30181145718077	0	0	0	0	0.0162558139534884	0.0295864197530864
GACAGCCTCGCAATTG-1_1_1	7.94809323522814	2.12036836197356	0	0	0	0	0.0230852713178294	0.0379135802469136
GACCGTGCAGCTCTGG-1_1_1	4.59880334112414	-11.874287127948	0	0	0	0	0	0
GACTCTCAGCGGGTTA-1_1_1	9.0805571672655	-0.198110401129928	0	0	0.160933333333333	0	0.026093023255814	0.0462592592592592
GAGACCCTCCACAAGT-1_1_1	8.16396552297839	-1.95460176417848	0	0	0	0.1542	0.0192868217054264	0.0360123456790123
GAGCTGCTCAGTGATC-1_1_1	8.87270480367907	2.50322198917845	0	0	0	0	0.0316124031007752	0.037641975308642
GAGGCCTCAGACCTAT-1_1_1	9.07227069113024	-3.90567636439821	0	0	0	0.194933333333333	0.0272713178294574	0.0282345679012346
GAGGGATGTCTCACGG-1_1_1	8.97198706838854	-1.50111675212404	0	0	0	0	0.0286899224806202	0.0413086419753086
GATAGCTGTGGATACG-1_1_1	4.6923301813341	-11.9536185259583	0	0	155	0	0	0.0432777777777777
GATCAGTTCACTGTCC-1_1_1	-8.43332451608411	8.10315084507445	0.142733333333333	0	0	0	0.0207209302325582	0.0283703703703704
GATGCTACACAACCGC-1_1_1	9.03894835684069	-4.73185396144411	0	0	0	0	0.0390852713178295	0.0276543209876543
GCACGGTAGTATAGGT-1_1_1	8.52207881185778	2.33933281948546	0	0	0	0	0.0360697674418604	0.0452407407407407
GCAGGCTAGATTCGAA-1_1_1	-4.83692616250745	8.47173547794798	0.158733333333333	0	0.352466666666667	0	0.0257984496124031	0.0399691358024692
GCCAGCAGTTAAACAG-1_1_1	8.22792750570544	-1.85582709262392	0	0	0	0	0	0
GCGGATCTCTCTATAC-1_1_1	4.68587094518908	-11.9182410235169	0	0	0	0	0	0.0261296296296296
GCGTGCAGTCTGTAAC-1_1_1	5.95077973577746	-11.6347336764099	0	0	0	0	0.0244496124031007	0.0343086419753087
GCTGCAGAGCCGGAAT-1_1_1	4.94702655050524	-12.1310992235901	0	0	0	0	0	0.0283703703703704
GGAATGGGTCTGTCCT-1_1_1	7.96361476156481	-0.704730629420486	0	0	0	0	0.0315813953488372	0.0316666666666666
GGAGGATCACAAATAG-1_1_1	8.53419333669909	-1.24937593886873	0	0	0	0.157866666666667	0.0185736434108527	0.0213086419753087
GGATGTTTCACCTCTG-1_1_1	-5.89323633935682	7.28169012119749	0.144266666666667	0	0.144266666666667	0	0	0.0241172839506173
GGCACGTGTTACCTTT-1_1_1	8.11127787801989	1.05308896353224	0	0	0	0	0.0214263565891473	0
GGCACGTTCGACCTAA-1_1_1	7.36802560064562	-1.92631936023256	0	0	0	0.187866666666667	0.0480542635658915	0.0330617283950617
GGCTTGGAGGTGTGAC-1_1_1	7.46127063009509	1.74658978035429	0	0	0	0	0	0.0427777777777778
GGGACAATCTGCTCTG-1_1_1	8.85394030782946	2.10020387222746	0	0	0	0	0.0213333333333333	0.0439074074074074
GGGACCTAGTGGTGAC-1_1_1	9.54157763693102	2.23761177113036	0	0	0	0	0	0.0261172839506173
GGGCCATAGGCCTTGC-1_1_1	9.06214171621569	1.5876770024536	0	0	0	0	41	0.0574012345679012
GGGTCACAGTCTGCAT-1_1_1	8.77556925985583	2.25883710434416	0	0	0	0	0.0283023255813953	0.0184074074074074
GGTGATTCAATGAACA-1_1_1	9.37741786215075	-1.17798471400758	0	0	0	0	0	0
GTAACCAAGGAGAATG-1_1_1	8.026968300078	-1.34863555381319	0	0	0	0.158333333333333	0.0234961240310078	0
GTAACCACAGATCATC-1_1_1	8.90149241659411	2.44846153309325	0	0	0	0	0.0251395348837209	0.0235802469135803
GTAGAGGTCAATCCAG-1_1_1	-6.10884398248426	7.1678190236328	0.1508	0	0.337933333333333	0	0.0196666666666667	0.035716049382716
GTGCTTCAGATTGATG-1_1_1	-5.87711590554945	7.26531314899901	0	0	298	0	0	0.0290061728395061
GTTACAGGTGGGACAT-1_1_1	9.44129973623522	1.57839858581999	0	0	0	0	0	0.0284012345679012
GTTACGATCTTAGTTC-1_1_1	5.60419255468615	-11.8375887865784	0	0	0	0	0.0289302325581395	0.0355
GTTATGGAGATAACGT-1_1_1	7.52777653906115	-1.89458727786562	0	0	0	0	0.0258372093023256	0.068858024691358
GTTATGGAGTCCCTAA-1_1_1	4.96556264135607	-11.9848093981507	0	0	0.1624	0.1624	0.0245736434108527	0.0602222222222222
GTTGCGGTCATCGGGC-1_1_1	8.91523200247057	-0.347068666911331	0	0	0	0	0.0277674418604651	0
GTTTGGATCTTTCTAG-1_1_1	-4.44262903955213	8.26035928776244	0	0	0.391733333333333	0	0.0162635658914728	0.0345740740740741
TAACACGCAACGGTAG-1_1_1	7.36698037359484	-1.01368749091646	0	0	0	0.1656	0.0386046511627907	0.0241975308641975
TATCAGGTCTACCAGA-1_1_1	9.4244006273485	2.18422699024657	0	0	0.164866666666667	0	0.0328992248062016	0.0187777777777778
TATCGCCAGTTGTCGT-1_1_1	5.34123259756335	-12.0456423754456	0	0	0	0	0.041984496124031	0.0488518518518518
TATGTTCAGATACAGT-1_1_1	10.6243126985765	-4.17958831737062	0	0	0	0	0.0319457364341085	0.029858024691358
TATTGGGCAGCTCTGG-1_1_1	8.14711409780749	-0.747743725276199	0	0	0	0	0.0381472868217054	0.0337098765432099
TATTTCGGTGTGATGG-1_1_1	4.58900243017443	-11.9604659075501	0	0	0	0	0.031891472868217	0.0461604938271605
TCAAGCATCCAAACCA-1_1_1	8.58369189474352	-0.249087154364792	0	0	0	0.161533333333333	0.0310232558139535	0.0357407407407407
TCAAGTGTCCTACCGT-1_1_1	-8.28326672342054	10.1039719586609	0.192533333333333	0	0.187333333333333	0	0.0252248062015504	0.0266049382716049
TCAGTGATCTGTCGTC-1_1_1	7.57105141851672	0.37546751698235	0	0	0	0	0.0513255813953488	0
TCATATCGTCGGTACC-1_1_1	-2.65740102555982	7.43609237720946	0	0	0.167066666666667	0.5182	0.0224806201550387	0.0244197530864197
TCATGCCGTTCTTCAT-1_1_1	8.7421668169237	2.12300026466826	0	0	0	0.17	0.0411860465116279	0.0236666666666666
TCATGGACACAGCTTA-1_1_1	10.6792557832933	-2.71029972980043	0	0	0.161133333333333	0.161133333333333	0.0364961240310078	0.0355802469135802
TCATTTGTCGACCCAG-1_1_1	9.64412814352282	2.10365557720641	0	0	0	0	0.0270775193798449	0
TCCATGCCAGCACACC-1_1_1	9.08586341116198	1.0702459817169	0	0	0	0.338666666666667	0.0383255813953488	0.0273518518518518
TCCTAATAGGATTTAG-1_1_1	8.34004813406237	1.37843179752806	0	0	0	0	0.0378372093023256	0.0245
TCGGATAGTCAGTCGC-1_1_1	4.59405118200549	-11.7885146136048	0	0	0.163133333333333	0	0	0.0422469135802469
TCGTGCTCACACACGC-1_1_1	8.60696440908679	2.30812692692259	0	0	0	0	0.0464031007751938	0.0655432098765432
TCGTGGGTCCCGTGAG-1_1_1	9.56691294882067	0.912232935929093	0	0	0	0	0	0
TGCGGCAAGTGATTCC-1_1_1	5.13232690069445	-12.0558190340759	0	0	0	0	0.0364651162790698	0.0361172839506173
TGGGCTGGTGTAGCAG-1_1_1	10.1267159578539	-4.07092237422487	0	0	0	0	0.026891472868217	0.0600185185185185
TGTCCTGTCGGTATGT-1_1_1	9.48619204733141	-0.705591618514267	0	0	0	0	0.0342480620155039	0.0428888888888889
TTACGCCCATCCTCAC-1_1_1	10.6754897234178	-2.54092311809084	0	0	0.161466666666667	0.161466666666667	0.042984496124031	0.0276851851851851
TTCAGGACAGTCGGAA-1_1_1	7.90826922628649	-0.971720814204422	0	0	0	0	0	0.0394444444444444
TTCTAGTTCTATTTCG-1_1_1	4.72875624868639	-12.0301251406433	0.1574	0	0	0	0.0280465116279069	0.0509382716049382
TTCTCTCCAACCACGC-1_1_1	9.10305625173815	1.34762203743437	0	0	0	0.188066666666667	0.0467596899224806	0.0196851851851851
TTGACCCGTTTGTTCT-1_1_1	-6.23848074701063	7.65176534702757	0	0	0.2964	0	0	0.0234012345679012
TTGCTGCTCAAGTAAG-1_1_1	8.80733424398669	-2.20931696841737	0	0	143	0	0.0386899224806202	0
TTGGGTACAAAGGGCT-1_1_1	4.84935790273913	-11.9871268267395	0	0	0.159533333333333	0	0.0256976744186046	0.0238765432098765
TTGGTTTGTGCTTATG-1_1_1	-0.0800266156756062	0.604088634753021	0.3076	0	0	0	0.0284961240310078	0.039641975308642
TTTACTGAGGTGATAT-1_1_1	7.83895570013293	-1.03925347278139	0	0	0	0.150866666666667	0.0649767441860465	0.041395061728395
TTTACTGCATCGGAAG-1_1_1	-6.35045069482557	7.82062530567625	0.153466666666667	0	0.381333333333333	0	0	0.0364691358024691
AAAGAACAGCAATAGT-1_1_1	9.17936068746813	-4.74375486323854	0	0	0	0	0.0365581395348837	0.029641975308642
AAAGTCCAGGTCCCTG-1_1_1	8.01461249563464	-4.28761005351564	0	0	0	0	0.018860465116279	0.0416604938271605
AAAGTGACAGGTCAAG-1_1_1	10.319768249724	-4.1502904886963	0	0	143	0	0	0.026425925925926
AAATGGAGTATGCAAA-1_1_1	-5.98142117288343	9.36080312778929	0	0	524	0	0.0183410852713178	0.0245802469135803
AACAAAGTCGATACTG-1_1_1	9.51174956533679	-0.298605024314132	0	0	0	0.162933333333333	0.0432945736434108	0.0375
AACAGGGTCCCTCTCC-1_1_1	8.60881644460925	-4.64849901149293	0	0	0	0	0.0273720930232558	0.0548950617283951
AACCAACGTGCACGCT-1_1_1	9.1110690233446	-4.87259244868776	0	0	0	0	0.0217674418604651	0.0300370370370371
AACCATGTCCTCCACA-1_1_1	-2.374713838365	6.35223484089354	0.166133333333333	0	0	0.542866666666667	0	0.0321296296296296
AACCTGAGTCTCTCTG-1_1_1	9.80940371725329	0.186519660556111	0	0	0	0.1882	0.0301007751937985	0.0263703703703704
AACCTTTAGTATCTGC-1_1_1	9.06340724203356	-0.170094847178665	0	0	0	0	0.0328062015503876	0.0259876543209877
AACGAAAGTCGAGTGA-1_1_1	5.66439849111804	-11.8816571230652	0	0	0	166	0.0257441860465116	0.0339197530864197
AACGAAATCCTTACCG-1_1_1	-2.10524290826551	0.7200716440914	0.141533333333333	0	0	0	0.0288294573643411	0
AACGTCACACTTTATC-1_1_1	8.57767516348132	-4.63950633952638	0	0	0	0	0.0237751937984496	0
AACTTCTGTATATGGA-1_1_1	8.51491004202136	1.20466011812666	0	0	0	0	0.0401395348837209	0.0807901234567902
AAGAACACAATTCTTC-1_1_1	8.08644896719225	-2.2008173460724	0	0	0	0	0.0241705426356589	0.0257654320987655
AAGACAACATTCTCCG-1_1_1	-3.5468203428053	0.250427425408158	0.245333333333333	0	0	0	0	0.0615061728395062
AAGACAAGTGAATTGA-1_1_1	9.11741858694323	0.259933498257193	0	0	0	0	0.0232713178294573	0.0250493827160494
AAGATAGAGGAGAATG-1_1_1	9.20555049154528	-5.00598049113771	0	0	0	0	0	0.0538827160493827
AAGCATCGTGGATTTC-1_1_1	9.48559504720934	-0.60651886413118	0	0	0	0.160266666666667	0.0162945736434108	0.0318641975308642
AAGCCATCAACGGGTA-1_1_1	7.83059102270373	2.0276138787506	0	0	0	0	0	0.0524320987654321
AAGCGTTGTCCTTGTC-1_1_1	6.12771207067736	-11.384260653949	0	0	0	0	0.0443953488372093	0.0338024691358024
AAGGAATTCTAACGGT-1_1_1	4.367065250609	-11.5496563906433	0	0	0	0	0.0257364341085271	0.0270123456790123
AAGGTAAGTGGCTCTG-1_1_1	8.62973338339098	-1.21858763644716	0	0	0	0	0	0.0497407407407408
AAGTACCTCACCTGTC-1_1_1	9.3563492891527	-5.17027664134523	0	0	0	0	0.0281550387596899	0.0233024691358025
AAGTCGTAGGGTACGT-1_1_1	8.21859389517077	2.31845903446654	0	0	0	0	0.0401860465116279	0.0323024691358025
AAGTCGTGTTAATGAG-1_1_1	8.50103408071764	-0.671064257121292	0	0	128	0	0.040124031007752	0.0280679012345679
AAGTCGTTCATCACTT-1_1_1	0.308282077047906	1.56480503132323	0	0	0	0	0.0181162790697674	0.0242222222222223
AAGTGAAAGTCATCGT-1_1_1	-9.68229645517103	4.56019830753783	0	0	0.188133333333333	0	0	0
AAGTGAAGTACCCACG-1_1_1	8.19760733816393	0.077668369316849	0	0	0	0	0.0244031007751938	0.0259506172839506
AAGTGAAGTCTTCATT-1_1_1	10.1812394258715	-0.632659911608902	0	0	0	0	0.0447674418604651	0.023104938271605
AAGTTCGCACGATTCA-1_1_1	6.26585799429186	-11.2410578722717	0	0	0	0	0.0181162790697674	0.0434506172839506
AATAGAGCATATGCGT-1_1_1	9.0687106249071	-2.36031269977113	0	0	0	0	0.0411627906976744	0.0636358024691358
AATAGAGGTTGGGTTT-1_1_1	9.42825919363268	1.09773129274825	0	0	0	0	0.0211472868217054	0.0508456790123457
AATCACGAGGTCATTC-1_1_1	8.08699160787829	1.12841939976195	0	0	0	0	0.0501085271317829	0.0660123456790124
AATCACGTCGATACTG-1_1_1	5.68217307302722	-11.769195079303	0	0	0	0	0.0377209302325582	0.0365555555555556
AATCGACCACTTGGGC-1_1_1	7.41156560156115	1.74976158192137	0	0	0	0	0.0431472868217054	0.0408765432098765
AATCGACTCCGTGACG-1_1_1	9.36527377340563	0.373778425657543	0	0	0	0.1892	0.019984496124031	0.0372654320987654
AATCGACTCGGAAACG-1_1_1	7.36030513021716	-0.112251072621551	0	0	0	0.1636	0.0410542635658915	0.0546790123456791
AATCGTGAGCATCGAG-1_1_1	8.81460505697497	1.65534150650481	0	0	0	0	0.052124031007752	0.0304444444444445
AATCGTGTCGTGTGAT-1_1_1	8.0149186250902	0.0429374282596438	0	0	0	0.138533333333333	0	0
AATGAAGCACGCACCA-1_1_1	9.20710307333239	-4.86074876735231	0	0	0	0	0	0.0325617283950618
AATGACCTCGTTAGTG-1_1_1	7.50861626837023	-0.790277480578628	0	0	0	0.1644	0.0343488372093024	0.0653827160493827
AATGGAACAATCGAAA-1_1_1	8.06832629415759	-1.93246865222475	0	0	0	0	0.0221860465116279	0.0391419753086419
AATTTCCTCTCTCTTC-1_1_1	9.36695033285388	2.08750569870451	0	0	0.192466666666667	0	0.0475038759689922	0.0443456790123457
ACAAGCTAGTCAATCC-1_1_1	8.91098052236804	2.14755678226927	0	0	0	0.171666666666667	0.0438527131782945	0.0183148148148148
ACACTGAAGACTACGG-1_1_1	8.64936858389147	-1.46832740256807	0	0	0	0	0.0335348837209303	0.0481543209876544
ACACTGAGTACGACTT-1_1_1	0.416258275244318	6.11758709003905	0.148066666666667	0	0.192733333333333	0	0	0.0305802469135803
ACAGCCGCACTAACGT-1_1_1	8.31747657034167	-0.929992556071487	0	0	0.1582	0	0.0314806201550387	0
ACATCGAAGTTGGCGA-1_1_1	8.60553485128649	2.34864258816222	0	0	172	0	0.0452325581395349	0.0360864197530865
ACATGCAAGGTAAGAG-1_1_1	9.51469546530016	0.149714068078789	0	0	0	0	0.0254418604651163	0.0237407407407407
ACATTTCAGCGTCGAA-1_1_1	8.84779196951159	-4.02666807124635	0	0	0	0	0.0295426356589147	0.0300432098765432
ACATTTCGTGTCCGTG-1_1_1	9.63237220022448	0.157238230609688	0	0	0	0	0.0204651162790698	0.027962962962963
ACATTTCTCTGTGCGG-1_1_1	9.03175193044909	0.0399308060644	0	0	0	0	0.034031007751938	0
ACCATTTAGTATAGAC-1_1_1	9.57274562093981	-0.303666233515945	0	0	0	0	0.0470697674418604	0.0352222222222223
ACCCTCAGTACTGTTG-1_1_1	8.33747988912829	-4.75220823237917	0	0	0	0	0.0222635658914728	0.0353148148148148
ACCCTTGCACGAGGAT-1_1_1	8.38848525259264	-4.94031238505861	0	0	0	0	0	0.0277345679012345
ACCCTTGGTATACGGG-1_1_1	8.49694758627184	0.953112125897202	0	0	0	0	0.0482635658914728	0.052395061728395
ACCCTTGTCGACACCG-1_1_1	9.48224478933581	-4.42507219264528	0	0	0	0	0.0388527131782945	0.062858024691358
ACCTGAACACGGCCAT-1_1_1	9.77598506185778	-2.1760964388611	0	0	0	164	0	0.0342098765432098
ACCTGTCAGGGCGAAG-1_1_1	8.75867682668932	1.26776605894545	0	0	0	0	0.0169457364341086	0.019425925925926
ACGATGTAGTCTTGGT-1_1_1	10.0572369692064	-3.99714183757326	0	0	0.1368	0	0.0274961240310078	0.0391604938271605
ACGATGTTCGTTTACT-1_1_1	8.2645695802904	-0.0771944219829709	0	0	0	0	0	0.0265246913580247
ACGGAAGCAAGCCTGC-1_1_1	7.66084939214953	-1.00004637191316	0	0	0	0	0.056031007751938	0.0535
ACGGAAGCACGCGTGT-1_1_1	8.76359397146472	0.41654954900721	0	0	0.1676	0.1676	0	0.0332469135802469
ACGTAGTTCCGCAGTG-1_1_1	5.77390986654528	-11.6543240542175	0	0	0	0	0.0315348837209303	0.0269753086419753
ACGTTCCCAGCTTCGG-1_1_1	9.86181861135729	0.13016486217955	0	0	0	0.188666666666667	0	0
ACGTTCCTCTAAGCGT-1_1_1	9.49719744894274	0.859394729637894	0	0	0	0	0	0.0420925925925926
ACTACGACATACATCG-1_1_1	9.30226737234362	1.63138794949034	0	0	0	165	0.0155658914728682	0.0337592592592593
ACTACGACATGGCCCA-1_1_1	9.1116736528612	-4.64115858027956	0	0	0.296933333333333	0.149133333333333	0.0481007751937984	0.0285740740740741
ACTACGAGTGCTATTG-1_1_1	8.75396758291491	-3.88072776744386	0	0	0	0	0	0.0472716049382716
ACTATTCAGGATTCCT-1_1_1	8.20977717611559	2.2469478850601	0	0	0	0	0.0383100775193799	0.0433641975308642
ACTATTCGTCACTACA-1_1_1	-8.50326126840345	8.18466711094359	0.1486	0	0.1486	0	0.0263643410852713	0.0412962962962963
ACTGATGAGATCACTC-1_1_1	7.64168149206408	1.74553418209532	0	0	0	0	0.0199767441860466	0.0271851851851852
ACTGCAATCTGGACCG-1_1_1	9.22491008016833	-4.81641817042848	0	0	0	0	28	0.0288148148148148
ACTGTGAGTGCAACAG-1_1_1	8.78888159963854	-0.274457752204147	0	0	0	0	0.0322868217054264	0.0703148148148148
ACTTAGGCAGAACATA-1_1_1	9.26287299368151	1.14858394911269	0	0	0	0.1638	0	0.0402283950617284
ACTTAGGGTTAAGTCC-1_1_1	8.33448153707751	0.645334840321335	0	0	0	0	0.0443333333333333	0.0353333333333333
ACTTAGGTCTTAGCCC-1_1_1	7.72063046667346	-2.49173498103639	0	0	0	0.1588	0.0460077519379845	0
ACTTATCAGCTGGTGA-1_1_1	8.74656993124255	2.46147203495482	0	0	0	0	0	0.0206296296296297
ACTTCCGAGCTGGTGA-1_1_1	10.43567782614	-4.24673461864015	0	0	0.111266666666667	0	0.043922480620155	0.0260864197530865
ACTTCCGCAATTGGTC-1_1_1	7.8385589716173	-1.27724516341707	0	0	0	0	0.0218139534883721	0.0218148148148148
ACTTCCGCAGAGTCAG-1_1_1	10.7300494310594	-2.88440370509645	0	0	0.159266666666667	0.159266666666667	0.0416899224806202	0.0306296296296297
ACTTTCAAGCATGCGA-1_1_1	8.81764918539294	-4.95278215358278	0	0	0	0	0.0247364341085271	0.0177777777777778
ACTTTCAAGGCCTAGA-1_1_1	10.6158822176195	-4.27453851649782	0	0	0	0	0.0545813953488372	0
ACTTTCAAGTACTGTC-1_1_1	7.92395144674548	-2.21883892962953	0	0	0	0.152533333333333	0.0342170542635659	0.0217901234567901
AGAAATGAGAGGATGA-1_1_1	8.93956309530505	2.35725021412352	0	0	0.169466666666667	0	0.052015503875969	0.0253580246913581
AGAAATGGTCATGCAT-1_1_1	10.7975314256883	-2.5997385973694	0	0	0	0.1898	0	0.0402592592592592
AGAAATGGTCGGTAAG-1_1_1	8.89642363760241	-2.3505337233307	0	0	0	0.1326	0.0284573643410853	0.0522037037037038
AGAAATGTCACCTCTG-1_1_1	9.03774768087634	1.98502540638426	0	0	0	0	0.0482015503875969	0.0196666666666667
AGAACAACACAACCGC-1_1_1	9.00599700186022	0.134886011981758	0	0	0	0	0	0.0511296296296296
AGAACAATCAAGCCGC-1_1_1	9.75463515493639	0.607302070164475	0	0	0	0.156333333333333	0.0393798449612404	0.0230185185185185
AGAACAATCCTGTACC-1_1_1	9.1545899507738	-4.08025741527101	0	0	0.151666666666667	0	0.0288062015503876	0.0294567901234568
AGAACCTGTTGGATCT-1_1_1	8.69704562399157	0.631599903607163	0	0	0	0	0.0481085271317829	0.0610740740740741
AGACAAATCGCATGAT-1_1_1	10.1536305544115	-2.17885088870546	0	0	0.3512	0	0.0398682170542636	0.0299074074074074
AGACAGGGTGTTTACG-1_1_1	7.92174464437731	1.29657638123015	0	0	0	0	0.0418604651162791	0.032716049382716
AGACAGGTCAAGGACG-1_1_1	8.93553382131823	-1.66725385139009	0	0	0	0.157133333333333	0.030062015503876	0.0197160493827161
AGACAGGTCGGACGTC-1_1_1	8.04423361990222	1.95182514240721	0	0	0	0	0.0334108527131783	0.0404876543209877
AGACTCAAGCAGCGAT-1_1_1	8.81661921713122	-0.937799214816299	0	0	0	0.1608	0.025984496124031	0.0319814814814815
AGAGAATCATCGATAC-1_1_1	-6.27213829782239	6.86529731800536	0	0	0.4858	0	0.0164728682170543	0
AGATAGAAGCCTTCTC-1_1_1	9.54796725485095	0.416328788304123	0	0	0	0	0.0301550387596899	0
AGATCCAGTTTGGAAA-1_1_1	-5.30044478204481	7.6556177144287	0	0	0.3524	0	0	0.0252345679012346
AGATCGTCACGCAAAG-1_1_1	8.528038322661	-5.14672851512453	0.131466666666667	0	0	0	0	0
AGATGAATCATGAGGG-1_1_1	6.01611119482287	-11.5684609408142	0	0	0.169733333333333	0	0.0462790697674419	0.0348024691358024
AGATGAATCTGTCCCA-1_1_1	10.6562808153368	-4.14164161632082	0	0	0	0.144666666666667	0.015891472868217	0.0199259259259259
AGCCAATCAGGTGTTT-1_1_1	8.91608363363513	1.92667710831145	0	0	0	0	0.0316279069767442	0.0532469135802469
AGCGTATAGGTTCAGG-1_1_1	8.03329211447009	-4.54263067195436	0	0	0	0	0.0185813953488372	0.0286111111111111
AGCTACAAGGCTTTCA-1_1_1	-8.54206436898939	9.40838956882933	0.193333333333333	0	0	0	0.0388372093023256	0.0374444444444444
AGCTCAAGTGATTCTG-1_1_1	8.08852416250475	-0.64686685750505	0	0	0	0	0.0202015503875969	0.0649382716049383
AGCTTCCTCCTGTTGC-1_1_1	10.7378972170091	-3.24968957850954	0	0	0.152066666666667	0	0.0256356589147286	0.0269320987654321
AGCTTCCTCGAAACAA-1_1_1	-6.50351065423719	7.10645341923216	0	0	0.442733333333333	0	0	0.0465432098765433
AGGAATAGTCCGAAGA-1_1_1	9.36790591451891	-1.32568871924898	0	0	0.190066666666667	0.1666	0.0322325581395349	0.061320987654321
AGGACGAGTATAGGAT-1_1_1	9.83322173330554	0.898056507611069	0	0	0	0	0	0.0273456790123456
AGGAGGTGTTGCATCA-1_1_1	9.42492037985095	1.8459697966812	0	0	0	0	0	0.0282901234567902
AGGAGGTTCGTTAGAC-1_1_1	8.98740512106188	2.002155900502	0	0	0.167466666666667	0	0	0
AGGATCTAGATGAATC-1_1_1	8.29486209127673	-5.2757902140381	0	0	0	0	0.0240465116279069	0.0254197530864197
AGGCATTGTCATCCGG-1_1_1	9.46674567434557	2.2021549945114	0	0	0	0	0.0153255813953488	0.0289012345679013
AGGCCACTCCTCACGT-1_1_1	8.89065772268542	-1.46308684299013	0	0	0	0	0.043093023255814	0.0272407407407408
AGGGTCCGTCTAACGT-1_1_1	8.11840373251208	-5.29181146571657	0	0	0	0	0.0318139534883721	0.0209074074074074
AGGGTTTGTGGATTTC-1_1_1	7.54449588033923	-0.0977151984932096	0	0	0	0	0.0390077519379844	0.0350370370370371
AGGTAGGCACCCTATC-1_1_1	-2.2374143007063	6.70967054417113	0.170533333333333	0	0	0.554466666666667	0.0269767441860466	28
AGGTCATAGTAGCATA-1_1_1	-5.67845219400159	6.29091596653441	0	0	0	0	0	0
AGGTCATGTATTAAGG-1_1_1	5.47542411062487	-11.9155259127381	0	0	0	0	0.0450077519379845	0.0459753086419753
AGGTCTAAGCGCTGCT-1_1_1	8.42945700857409	1.1851113443611	0	0	0.1682	0.1682	0.0568604651162791	0.023858024691358
AGGTCTAGTTCGAACT-1_1_1	8.70789080831774	0.708173484110626	0	0	0	0	0.028093023255814	0.0540185185185185
AGGTGTTCACCGAATT-1_1_1	7.72784262869128	1.42741775562743	0	0	0	0	0.0390387596899224	0.0475740740740741
AGGTGTTTCAGTGTTG-1_1_1	9.47585326406725	-0.785160541033951	0	0	0	0.163866666666667	0	0.0317962962962963
AGGTTGTAGAGTCGAC-1_1_1	9.17276602957018	-0.378204524016586	0	0	0	0	0.0185348837209303	0.0365987654320987
AGGTTGTCAGAGTGAC-1_1_1	8.10631018850573	2.10022580673674	0	0	0	0	0	0.0429135802469136
AGGTTGTTCACTGCTC-1_1_1	8.21943312856921	-1.01101028869173	0	0	0	0	0.0706899224806201	0.0360370370370371
AGTAACCAGGACAAGA-1_1_1	6.85581809255847	-0.952977656817642	0	0	0	0	0.0409767441860465	0.0248271604938272
AGTACCAGTATGGAGC-1_1_1	9.29713660452136	-4.78729009578249	0	0	0	0	0	0.0390987654320988
AGTACCATCAGCTGTA-1_1_1	9.76303321096667	1.00726699879149	0	0	0	0	0.0484573643410853	0.0451049382716049
AGTACTGAGGAGTCTG-1_1_1	8.71983653280505	0.788233161473068	0	0	0	0	0.0295038759689923	0.0378703703703703
AGTAGCTGTATCCCTC-1_1_1	9.00499373647936	1.09528493931273	0	0	0	0	0	0.0416913580246914
AGTCAACCAAGCAATA-1_1_1	10.1454690096117	-0.411237120127884	0	0	0	0.165066666666667	0.0213565891472868	0
AGTCAACCAGATCCTA-1_1_1	4.54830247137316	-11.7112545962097	0	0	0	0	0.0382015503875969	0.0247962962962963
AGTCAACTCGAACTCA-1_1_1	-2.03648918893568	6.73869133045653	0	0	0	0.540266666666667	0.0277674418604651	0.019753086419753
AGTCACAGTAGGAGGG-1_1_1	8.1963437196947	1.74660635044554	0	0	0	0	0.048046511627907	0.0485740740740741
AGTCTCCCATGGCTAT-1_1_1	8.36070948812731	-0.483094274497238	0	0	0	0	0.0274573643410853	0.0552469135802469
AGTCTCCTCACCATGA-1_1_1	9.84491378042468	1.51442694714049	0	0	0	0	0	0.0299567901234568
AGTGCCGGTTCGAACT-1_1_1	7.52730303976305	-1.56812679717561	0	0	0	0	0.0329922480620155	0.0479135802469136
AGTTCCCAGCCGGATA-1_1_1	9.24687987539538	0.818781376385483	0	0	0	0	0.0300077519379846	0.0308271604938272
ATACCTTGTCAACATC-1_1_1	8.98676711294421	2.12205553104857	0	0	0	0	0	0.0703024691358025
ATACCTTGTCCCGCAA-1_1_1	9.20844584676989	-4.52134370753786	0	0	0	0	0.0164263565891473	0.0450802469135803
ATACTTCCAGTTTGGT-1_1_1	-6.59537428643934	6.99719905903319	0	0	0	0	0	0
ATAGAGAAGGTAAAGG-1_1_1	9.28476458761462	-4.78955364177248	0	0	0	0	0	0
ATATCCTAGTGTTCCA-1_1_1	8.9742692110277	-1.16140139052888	0	0	0	0	0.0532170542635659	0.0661851851851852
ATCACGAGTTCTTCAT-1_1_1	7.80444842550524	0.714596421026978	0	0	0	0	0.0253410852713178	0.033074074074074
ATCAGGTCAACCACGC-1_1_1	8.4400485155321	-0.258373617625442	0	0	0	0	0.0145736434108528	0.0351851851851852
ATCATTCAGTCGTCTA-1_1_1	9.88532954427966	1.67952585270384	0	0	0	0	0	0.0277901234567901
ATCATTCCACTAGGCC-1_1_1	8.93546134207018	2.24649560501555	0	0	0	0	0.0542558139534883	0.0292407407407408
ATCCCTGGTTGCTGAT-1_1_1	-9.77365368631116	4.47757768681029	0	0	0.187533333333333	0	0.0517441860465117	0.0316172839506172
ATCCCTGTCTTCTGGC-1_1_1	9.16896277639636	-1.11707019755861	0	0	0	0.153866666666667	0.0328139534883721	0.0257592592592593
ATCGCCTCAAGTCGTT-1_1_1	7.89523297521838	2.06640815784911	0	0	0	0	0	0.041179012345679
ATCGCCTCACCATATG-1_1_1	7.99899512502917	-0.340587853884903	0	0	0	0.167333333333333	0.040031007751938	0.0623024691358025
ATCGGATCATATCTGG-1_1_1	4.62847310278185	-11.9355854983093	0	0	0	0	0.0261317829457365	0.0273271604938271
ATCGGCGGTCTCCTGT-1_1_1	8.84452277395495	-5.01543998668214	0	0	0	0	0.0192093023255814	0.0336851851851852
ATCGTGAAGCTGAGTG-1_1_1	9.72952491018542	0.836155474686417	0	0	0	0	0.0287441860465116	0.0254938271604939
ATCGTGAAGGGAGGGT-1_1_1	8.16386061880358	-4.93324232051393	0	0	0	0	0.0362015503875969	0.0353456790123456
ATCGTGAGTCCTTTGC-1_1_1	8.01098853323229	-2.20862603137514	0	0	0	0	0.0413488372093024	0.0179444444444444
ATCTCTATCCGTCCTA-1_1_1	-5.08481568124525	9.05607366611937	0	0	0.393666666666667	0	0.0168139534883721	0.0356543209876543
ATCTTCAAGTAACCGG-1_1_1	8.71412402364977	1.1028296952484	0	0	0	0	0.0368449612403101	0.0491358024691358
ATCTTCAGTAACCCTA-1_1_1	8.01324874136218	-4.66704559276125	0	0	0	0	0.0334573643410853	0.0447777777777778
ATGAGGGTCCATGAGT-1_1_1	9.09976989004382	-2.08947563121339	0	0	0	0	0.0171627906976745	0.0554444444444444
ATGAGTCTCGATTGGT-1_1_1	-5.98537319925062	8.18557357838133	0	0	0.576066666666667	0	0.0196899224806202	0.0199320987654321
ATGCATGAGCTCATAC-1_1_1	8.91495352957018	-3.8267254824402	0.1532	0	0	0	0	0
ATGGAGGTCGATAACC-1_1_1	8.48637610647448	-0.800888061022964	0	0	0	0.163666666666667	0.0212093023255814	0.0348888888888889
ATGGGAGAGGATTTCC-1_1_1	7.18164473745593	-0.569706320262161	0	0	0.1624	0.1624	0.0414186046511628	0.0522592592592592
ATGGGAGGTTGCTCGG-1_1_1	7.59354239675768	1.29132854988554	0	0	0	0	0.0274108527131783	0.0230061728395061
ATGGTTGTCGCCACTT-1_1_1	-5.4375903013014	-6.18170309016725	0.142266666666667	0.567222222222222	0	0	0.0229147286821706	0.0247654320987655
ATTACTCGTCTCACAA-1_1_1	4.62554722997912	-11.7465014452698	0	0	0	0	0.0404418604651163	0.0387222222222222
ATTACTCTCCGAGCTG-1_1_1	-3.49049490716688	7.78503465702513	0	0	0.371733333333333	0.1642	0.0191317829457365	0.0495432098765433
ATTATCCCAAATGGAT-1_1_1	9.61152392599352	1.7810341124771	0	0	0	0	0.0343875968992248	0.0596913580246914
ATTATCCTCCATCAGA-1_1_1	9.79859572622546	0.09011131575087	0	0	0	0	0.04315503875969	0.0376913580246914
ATTCACTTCATTTCCA-1_1_1	4.30962735388049	-11.3873000139954	0	0	0	0	0.0231085271317829	0.0249197530864198
ATTCACTTCTTTCAGT-1_1_1	5.50956279012927	-11.8250708575012	0	0	0	0	0.0341860465116279	0.0324567901234568
ATTCATCGTCGCATGC-1_1_1	7.49541217062243	0.144591197871956	0	0	0	0	0.0324883720930232	0.0482592592592592
ATTCCTAAGTTTGCTG-1_1_1	0.0810805332995277	0.824792922043595	0.299866666666667	0	0	0	0.0187441860465116	0.0195555555555555
ATTCCTATCGGCTGAC-1_1_1	-5.92845219400159	7.97062778522948	0	0	0.5288	0	0.0193643410852713	0.0381728395061728
ATTCTACAGCTCCACG-1_1_1	9.8784440157152	1.9205707316635	0	0	0	0	0	0.0687901234567901
ATTCTACCATAGATGA-1_1_1	8.39658099386462	-4.23626422832033	0	0	0	0	0.0225813953488372	0.0313333333333333
ATTCTTGAGTACTGGG-1_1_1	5.27510482046374	-11.9052376742127	0	0	0	0	0.0178759689922481	0.0547530864197531
ATTCTTGCACCGTCGA-1_1_1	-9.81748265054456	4.43362760593871	0	0	0.187066666666667	0	0	0.0371419753086419
ATTCTTGGTGGACTAG-1_1_1	5.05912810537585	-11.7391219134094	0	0	0	0	0.0346976744186046	0.0341481481481481
ATTGGGTGTTCTCCTG-1_1_1	8.75268298361071	-4.99981403300783	0.142533333333333	0	0	0	0	0.033716049382716
ATTGTTCCAACCGCCA-1_1_1	10.0081980821825	-0.232919573283401	0	0	0.158533333333333	0.158533333333333	0.0271937984496124	0.0177407407407407
ATTGTTCCAGTGAGCA-1_1_1	8.18318873617419	2.18964552929381	0	0	0	0	0.0289767441860466	0.0355555555555556
ATTTACCGTTAATCGC-1_1_1	-6.12208241250745	7.15170526554564	0	0	0.449933333333333	0	0.0199379844961241	0.0223950617283951
ATTTCACAGGCACTCC-1_1_1	-6.21585911538831	7.73673820545653	0	0	0.5316	0	0	0
ATTTCACCAACCTATG-1_1_1	8.63832408163317	-2.09589576671144	0	0	0	0.151666666666667	0.0273178294573644	0.0461234567901234
ATTTCACCAGCGAACA-1_1_1	-2.4294332864546	6.37910747578124	0	0	0	0.161333333333333	0.019860465116279	27
ATTTCACGTACCCGCA-1_1_1	4.85054904196032	-11.9282393450501	0	0	0	0	0.031093023255814	0.0358148148148149
ATTTCACTCATTCATC-1_1_1	9.08577090475329	2.17416656067351	0	0	0	0	0.028031007751938	0.0537345679012345
ATTTCTGGTCATGACT-1_1_1	8.82208281728991	-4.51983213374635	0	0	0	0	0.0349922480620155	0.0260246913580247
CAACAACAGGTTCCGC-1_1_1	8.83304911825427	-4.71741914699098	0	0	0	0	0.0396899224806202	0
CAACAACTCAACTGAC-1_1_1	9.09191542837389	1.50642049362639	0	0	0	0	0.027015503875969	0.038395061728395
CAACAGTTCTGCGGGT-1_1_1	8.70686942312487	-1.07308876464387	0	0	0	0	0.022860465116279	0.0608086419753087
CAACGGCAGACTGGGT-1_1_1	-5.91746825006238	9.09376382877806	0	0	0.1616	0.355666666666667	0	0.0178888888888888
CAAGACTCACAACGTT-1_1_1	8.33177882406481	0.815583825611862	0	0	0	0	0.0320465116279069	0.0537716049382716
CAAGAGGGTACCGGCT-1_1_1	10.0256112215258	-0.196260570979324	0	0	0	0	0.0171007751937985	0.0275432098765432
CAAGGGAAGACAACTA-1_1_1	-9.83732289102308	4.41423320820311	0	0	187	0	0.0256279069767442	0
CAAGGGAGTCGTGGTC-1_1_1	-9.77742928292982	4.4753460889099	0	0	192	0	0.0227829457364341	0.0246604938271605
CAATCGATCTGTCAGA-1_1_1	9.63940364095934	-1.49887478301546	0	0	0	161	0.0213023255813953	0.0205740740740741
CAATTTCTCACCTTAT-1_1_1	9.6741154787279	0.112699881696495	0	0	0	0	0.0498449612403101	0.0486666666666666
CACACAACACGGAAGT-1_1_1	8.95184832784899	-0.303227543330398	0	0	0.1622	0	0.0375658914728683	0.0458148148148149
CACTAAGCAGTAACCT-1_1_1	10.1996558305956	-0.753453134989944	0	0	0	0	0.0421705426356589	0.0449259259259259
CACTGTCAGTCCCAAT-1_1_1	9.11711531851061	-5.00351095149538	0	0	0	0	0	0.0426728395061728
CAGATACGTTAGTTCG-1_1_1	9.12920314047106	0.0766337816951602	0	0	0	0.1702	0.0352558139534884	0.0345925925925926
CAGATCAGTTGTCAGT-1_1_1	7.68180876943835	-1.79211139628908	0	0	0	0.192333333333333	0.0441705426356589	0.0561728395061728
CAGATTGAGATCCAAA-1_1_1	8.40538912985095	-4.60025215098878	0	0	0.133066666666667	0	0.0523023255813954	0
CAGATTGCAATAGAGT-1_1_1	8.31563502523669	-0.174246876931396	0	0	0	0	0.0364418604651163	0
CAGCAATCAACCGATT-1_1_1	8.71318846914538	-1.04553878257295	0	0	0	0.1574	0.0293255813953488	0.0475617283950617
CAGCACGGTTGCGGCT-1_1_1	-9.28714054849378	4.8505034451721	0	0	0	0	0.0254961240310078	0.0268209876543209
CATAAGCGTGATAGAT-1_1_1	-2.34444683816663	6.57106542637328	0	0.274333333333333	0.165533333333333	0.539133333333333	0.0393643410852713	0.0378641975308642
CATACAGCAGGAGGTT-1_1_1	7.57624798986681	-0.456790804362503	0	0	0	0.165133333333333	0.0397054263565891	0.0330185185185186
CATCAAGAGTGCACTT-1_1_1	7.66300946447619	0.590098888182434	0	0	0	0	0.0333798449612404	0.0408148148148149
CATCAAGCAAATACGA-1_1_1	8.85771208975085	-2.15641593883058	0	0	0	0.159466666666667	0.0356201550387597	0.0561111111111111
CATCCACAGCTGAGTG-1_1_1	8.89400893423327	-5.02346467921754	0	0	0	0	0	0.0379444444444444
CATCCCAAGTCTGTAC-1_1_1	9.73964816305407	-0.616645097232071	0	0	0	0	0.033093023255814	0.0188641975308642
CATCCGTGTGTCCATA-1_1_1	7.58288031790026	-0.0475453431369932	0	0	0	0	0.0351472868217054	0
CATGAGTAGCATCAAA-1_1_1	9.90644103262194	0.434483200812134	0	0	0	0	0	0.0364197530864198
CATGCAAAGCTACTAC-1_1_1	-2.12101811197034	1.70193636467436	0.293866666666667	0	0	0	0.0193643410852713	0.0381728395061728
CATGCAACAGGTGTTT-1_1_1	9.59425288412341	-1.11612069556734	0	0	0	0.158066666666667	0.0415038759689923	0.0286172839506172
CATGGTACACGGTCTG-1_1_1	8.7425273058153	1.47662293961028	0	0	0	0	0.0255038759689923	0
CATTCATAGAGAAGGT-1_1_1	8.87718039724597	-4.26010417888185	0	0	0	0	0.044046511627907	0.0919506172839506
CATTCTACACGACTAT-1_1_1	-2.53375595834485	0.586459726595673	0	0	0	0	0.0242325581395348	0.0217407407407407
CATTCTAGTGAGTAGC-1_1_1	9.49660521719225	1.30860102226714	0	0	0	0	0.0448449612403101	0.0422283950617284
CCACGTTAGAAGTCAT-1_1_1	9.99134570333727	0.453641683363709	0	0	0	0	0.043922480620155	0.0275802469135803
CCACGTTGTCACAATC-1_1_1	9.27546149465807	1.60534846832732	0	0	0	0	0.0424806201550387	0.0621604938271605
CCATAAGGTTGTCTAG-1_1_1	8.85521441671618	-4.79585838267824	0	0	0.145666666666667	0	0	0.0256111111111111
CCATAAGTCATTATCC-1_1_1	9.56477385732897	0.712600678705963	0	0	0	0.162933333333333	0	0
CCATCACGTACCGTCG-1_1_1	9.80901271078356	-1.03944694945833	0	0	0	0	0.0455736434108527	0.0532901234567901
CCATCACGTGATATAG-1_1_1	9.04650527212389	-4.89460134456178	0	0	0	0	0	0.0594444444444444
CCCAACTGTTCTCTAT-1_1_1	10.1378205415941	-0.659398495650497	0	0	0.190333333333333	0	0.0313798449612404	0.0245864197530864
CCCATTGCAAAGTATG-1_1_1	9.68036490652331	-4.38499832103273	0	0	0	0	0	0.027320987654321
CCCATTGGTCATGACT-1_1_1	5.0821269151903	-11.7633814806702	0	0	0	0	0.0146279069767442	0.0296481481481482
CCCTCAAAGGCCACCT-1_1_1	-2.94696706559888	7.57045507481078	0	0	0.497533333333333	0.1958	0	0.0277777777777778
CCCTCAACACCCTAAA-1_1_1	9.14229899618395	-1.48173737475893	0	0	0	0.153933333333333	0.0421007751937984	0.0277283950617284
CCCTCAATCGGTATGT-1_1_1	10.0842946169115	-0.681657731032577	0	0	0	0	0.0317054263565891	0.0587345679012345
CCCTCTCAGTGCTCAT-1_1_1	9.04371291372546	-1.08881127784273	0	0	0	0	0.0223720930232558	0.0453518518518519
CCCTGATCATTACGGT-1_1_1	8.73367530081042	-3.66493606517335	0	0	0	0	0.0570077519379845	0.0347901234567901
CCGCAAGAGATTAGTG-1_1_1	8.23351222250231	-0.592264949774948	0	0	0	0.1632	0.0313953488372093	0.0547901234567901
CCGTTCAAGGGCATGT-1_1_1	7.82096511099108	0.866683185601029	0	0	0	0	0.0224263565891473	0.0310864197530865
CCTACGTCAACTAGAA-1_1_1	4.56890183660754	-11.7431311602356	0	0	0	0	0.0166046511627908	0.0458024691358024
CCTATCGCAAATGCTC-1_1_1	9.53593093130358	-0.678019165492264	0	0	0	0	0.0512480620155039	0.037074074074074
CCTCAGTTCGATGGAG-1_1_1	9.29049426290759	-4.75997114131471	0	0	0.131133333333333	0	0.026968992248062	0
CCTCCAATCACTCCGT-1_1_1	8.80623751852282	-3.89495038936159	0	0	0	0	0	0
CCTCCTCCAGGGATAC-1_1_1	7.96700793478259	-5.08058404872438	0	0	0	0	0.0216124031007752	0.0237283950617284
CCTCTAGTCTGACAGT-1_1_1	-2.53295487191907	6.11660862019041	0.162266666666667	0	0	0.5416	0.0283875968992248	0.0260617283950617
CGAATTGCACGTATAC-1_1_1	7.37079030248889	-0.537547885871139	0	0	0	0.191333333333333	0.0354573643410853	0.0518395061728395
CGAATTGCATGACGAG-1_1_1	9.24993163320788	2.37889123012999	0	0	0	0	0	0.028425925925926
CGACAGCGTGCCCACA-1_1_1	-9.76990574624769	4.48068189671019	0	0	0.348133333333333	0	0	0.0400679012345679
CGAGTTAGTTGACTGT-1_1_1	9.70953494283923	-1.289103865123	0	0	0	156	0.0250387596899225	0.0631851851851852
CGCAGGTAGAGAGCCT-1_1_1	7.87512379858264	-0.0866373772384794	0	0	0	0.1394	0.0293023255813953	0.0298518518518519
CGCATGGTCATGAGGG-1_1_1	9.34209471914538	-0.090186923241821	0	0	0	0	0.0379457364341085	0.067932098765432
CGCCAGATCTAGTGAC-1_1_1	9.41924697134264	0.279621287749502	0	0	0	0.1648	0.0534108527131782	0.0388827160493828
CGGAATTCATGACTAC-1_1_1	9.61237555715807	-4.42765474269411	0	0	0	0.140533333333333	0.0215038759689923	0
CGGAATTTCACTGAAC-1_1_1	4.57190877172717	-11.7713322634461	0	0	0	0	0.0590000000000001	0.0342407407407408
CGGAATTTCTATGCCC-1_1_1	10.2112353441454	-0.588432013488022	0	0	0	0	0.0335193798449612	0.0558765432098766
CGGGACTGTTATAGCC-1_1_1	9.13726359579333	0.468778893852028	0	0	0	0	0.0278682170542636	0.0287098765432099
CGGGACTGTTTCGATG-1_1_1	8.97194319936999	0.343063604587111	0	0	0	0.1608	0.0651085271317829	0.0367098765432099
CGGGCATAGTCTCTGA-1_1_1	9.62857943746813	-0.547782480216232	0	0	0.158533333333333	0	0.0276046511627906	0.0285
CGTCAAATCGAGTCTA-1_1_1	7.67889767858752	1.404375315213	0	0	0	0.1658	0.0416046511627907	0.0539691358024691
CGTGCTTAGAAATTCG-1_1_1	8.75599700186022	-1.03377067992708	0	0	0	0	0.0294961240310078	0.0378333333333334
CGTGTCTGTGTCCTAA-1_1_1	8.59328108999499	-4.11372375438234	0	0	0	0	0	0.0421604938271605
CGTTGGGCAGACAAGC-1_1_1	8.67638903829821	0.221531190478596	0	0	0.1628	0	0.0218449612403101	0.0207901234567901
CTAACTTTCCAGCCTT-1_1_1	8.74413996908434	-1.46185040423891	0	0	0	0	0.0316279069767442	0.0418456790123457
CTACAGACAAGAAACT-1_1_1	9.52456694814929	1.57047152569273	0	0	0	0	0.0247209302325582	0.0262037037037037
CTACAGACACCGTGAC-1_1_1	7.64581423971423	1.25422239353636	0	0	0	0	0.0788372093023256	0
CTACAGACATTCCTAT-1_1_1	8.7955697176195	-1.55164980838319	0	0	0	0	0.026891472868217	0.0279320987654321
CTACATTAGACATACA-1_1_1	8.57716304037341	0.153811619186196	0	0	0	0	0.0235736434108527	0.0322777777777777
CTACATTTCAGCACCG-1_1_1	8.85741072866686	2.22931897690276	0	0	0	0	0	0.027537037037037
CTACCCAAGTCTAACC-1_1_1	9.24952441427477	-4.15535116145631	0	0	0	0	0	0.0288703703703703
CTAGACACACCCTGTT-1_1_1	9.10010939810046	-1.54971277663728	0	0	0	0.157466666666667	0.056046511627907	0.041858024691358
CTAGACATCTTTCCAA-1_1_1	9.15665656301745	-1.75925755450746	0	0	0.154266666666667	0	0.0247596899224806	0.0476975308641975
CTATAGGTCGCACGGT-1_1_1	3.95320206854113	-11.0396437639954	0	0	0	0	0.0630387596899225	0.035283950617284
CTATCCGGTCTGTGTA-1_1_1	8.97507506582507	-0.384334980941025	0	0	0	0	0.0211162790697674	29
CTATCTAGTAAGTTAG-1_1_1	8.83610087606677	2.29528355648497	0	0	0	0	0.018124031007752	0.0364691358024691
CTCAAGAGTTCTCTCG-1_1_1	8.83061248037585	-0.797434329486099	0	0	0	0.1606	0.0334031007751938	0.0257777777777778
CTCAAGAGTTTGATCG-1_1_1	8.29759627554186	-5.10192298839113	0	0	0	0	0	0.0229691358024692
CTCAAGATCCGCACTT-1_1_1	9.13881903860339	-2.11937069842836	0	0	0.1572	0.1572	0.0291317829457365	0.038425925925926
CTCAATTAGTAGATCA-1_1_1	8.34833747122057	-1.35110449740907	0	0	0	0.152266666666667	0.0157984496124031	0.0337962962962963
CTCACTGAGACATATG-1_1_1	8.73361426565417	0.104683638119492	0	0	0	0.162466666666667	0.0326511627906977	0.0433456790123457
CTCAGGGTCGTAGCTA-1_1_1	10.6190312502123	-2.69412326762697	0	0	147	147	0.0327596899224806	0.0251358024691358
CTCATCGAGGAAGAAC-1_1_1	9.84607821676501	-1.58816158721468	0	0	0	0	0.0503875968992248	0.0430987654320988
CTCCATGTCCAACACA-1_1_1	9.07783633444079	-4.38115262935182	0	0	0	0	0.0389612403100775	0.0276049382716049
CTCCATGTCGGTGTTA-1_1_1	5.18796664449938	-11.8926491732361	0	0	0	0	0.0405038759689923	0.0415987654320987
CTCCCAACAGACAAAT-1_1_1	8.8395093080736	-4.4967226977112	0	0	0	0	0.0365503875968992	0
CTCCCTCGTGTTCAGT-1_1_1	7.18680697653063	-0.67395472476503	0	0	0	0	0.0316899224806202	0.0650246913580247
CTCCGATCAGATCACT-1_1_1	8.38124018881091	-1.00250947425386	0	0	0	0	0.0199069767441861	0.0360802469135802
CTCCGATCATGAGGGT-1_1_1	8.49676638815173	-3.93806648204347	0	0	0	0	0	0.0400987654320988
CTCCGATCATTCACAG-1_1_1	8.86388140890368	-1.29562246749422	0	0	0	0	0.0468837209302325	0.0351234567901234
CTCCGATGTTTCGTTT-1_1_1	9.30499201986559	-0.191306530928817	0	0	0	0	0.0156666666666667	0.0618456790123457
CTGAATGGTGACTCGC-1_1_1	8.59391623708972	-0.000364720320907341	0	0	0	0	0	0.0225432098765432
CTGATCCCAGAGTGAC-1_1_1	8.55457240316638	-2.29850840518495	0	0	0	0.153333333333333	0.0182635658914728	0.0561481481481482
CTGCCATAGATTAGTG-1_1_1	5.33279448721179	-11.8808312411072	0	0	0	0	0.06284496124031	0.0341728395061729
CTGCCTATCAACTTTC-1_1_1	4.87924414846667	-11.4244647021057	0	0	0.148733333333333	0.148733333333333	0	0.0305740740740741
CTGCTCATCGCGGTAC-1_1_1	8.99329978201159	-0.633500337100235	0	0	0	0	21	0.0288148148148148
CTGTATTAGGCAGTCA-1_1_1	8.69708090994128	0.970265269779953	0	0	0	0	0.0502558139534883	0.0371172839506173
CTGTATTTCTTCGTGC-1_1_1	6.90592175695666	-1.55229222724458	0	0	0	0	0.0403255813953488	0.052604938271605
CTGTGGGCACATCCCT-1_1_1	8.86039572927722	-4.70694971034547	0	0	0	0	0.0613178294573643	0.0514938271604938
CTTCAATGTGATAGAT-1_1_1	8.79718619558581	1.28690677931288	0	0	0	0	0.0256046511627906	0.0269074074074074
CTTCAATTCTCAGGCG-1_1_1	10.7962430116869	-2.90183544108888	0	0	0.159866666666667	0.1906	0.0379767441860465	0.0350123456790123
CTTCCGAAGTGCGACA-1_1_1	9.25777941915759	-0.908368825412002	0	0	0	0	0.0309457364341085	0.0414567901234568
CTTCCGATCATACGGT-1_1_1	8.86553603384264	-3.75241994807741	0	0	0	0	0	0
CTTCCTTAGATTACCC-1_1_1	10.5807040331102	-4.25396394679567	0	0	0.1872	0	0.0336356589147286	0.0275802469135803
CTTCCTTAGCCTTTGA-1_1_1	5.88364535543688	-11.6357111925842	0	0	0	0	0.0357674418604651	0.058820987654321
CTTCCTTCATACAGAA-1_1_1	10.6810315248705	-2.80294108340761	0	0	0	0.164333333333333	0.043984496124031	0.0500061728395061
CTTCGGTCACTCTCGT-1_1_1	10.7679951784349	-3.5231411452057	0	0	0.1514	0	0.0258759689922481	0.0417283950617284
CTTCGGTGTGTCATGT-1_1_1	7.43680554601916	-0.192393868661133	0	0	0	0.151866666666667	0	0.0286728395061728
CTTCTAAGTACGTAGG-1_1_1	9.21720153066882	-4.05649661967775	0	0	0	0	0.0585813953488372	0.046074074074074
CTTCTAAGTATTCCGA-1_1_1	9.10889655325182	-2.04968118617555	0	0	0	0	0.0202945736434108	0.0351543209876544
CTTCTAAGTTGCACGC-1_1_1	8.77884227010973	-1.19903826663515	0	0	0	0	0	0.0318703703703703
CTTCTCTAGACATGCG-1_1_1	8.50194102499255	2.11308407833556	0	0	0	0	0.0227519379844962	0.0531728395061728
CTTCTCTCATACATCG-1_1_1	-5.75586575296155	-6.02101087520143	0.281333333333333	0.567111111111111	0	0	0	0.0219320987654321
CTTCTCTGTTACTCAG-1_1_1	-6.79370802667371	8.51212358524779	0	0	0.145933333333333	0	0	0.0299691358024692
CTTTCAAGTTGCCAAT-1_1_1	9.07310420248278	-4.70158433864137	0	0	0	0	0.0331550387596899	0.0332592592592592
CTTTCGGGTCTAATCG-1_1_1	4.85127764913805	-11.9094290728333	0	0	0	0.1544	0.0384186046511628	0.0232222222222223
GAAACCTGTAGACAGC-1_1_1	9.70070105764636	-0.734247564768997	0	0	0	0	0.0500775193798449	0.0346543209876543
GAAGAATAGACAACAT-1_1_1	-2.29294461038343	6.48718166401366	0	0	0	0.3796	0.0356124031007752	0.0420123456790124
GAAGCCCAGTCGTTAC-1_1_1	9.52807360861071	-0.891983746981827	0	0	0	152	0.0293023255813953	0.0952962962962963
GAAGTAAAGACCATAA-1_1_1	9.21932631704577	-1.50205576369783	0	0	0.154466666666667	0	0.0291627906976745	0.046074074074074
GAAGTAATCCCTCGTA-1_1_1	7.83489590856799	-1.09283959815523	0	0	0	161	0.025891472868217	0
GAATCACTCTTACCAT-1_1_1	9.70248728964098	2.0319672827957	0	0	0	0	0.0344651162790698	0.056820987654321
GAATCGTAGGTAAGAG-1_1_1	7.39770728323229	-0.742317079997268	0	0	0	0.164866666666667	0.0264961240310078	0.0375679012345679
GAATCGTGTCACCCTT-1_1_1	8.18115550253161	-0.454937695956436	0	0	0	0	0.0284418604651163	33
GAATCGTGTCTTGAGT-1_1_1	7.86930352422961	2.00330531647185	0	0	0	0	0.0398139534883721	0.0279444444444444
GACATCAAGTTGGGAC-1_1_1	7.73348218176135	0.877708733582291	0	0	0	0.147066666666667	0.0426046511627907	0.0338148148148149
GACCTTCAGGATACAT-1_1_1	4.66745454046496	-11.8485932345154	0	0	0	0	0.0357441860465116	0.0401296296296296
GACGCTGCATTGCCGG-1_1_1	7.80039864752062	-0.83989071795961	0	0	0	0.162466666666667	0.0174186046511627	0.0203888888888889
GACTCTCAGTGGAAAG-1_1_1	8.42121630880602	1.99478411724547	0	0	0	0	0.0308992248062016	0
GACTCTCCAACGTTAC-1_1_1	9.32307273123034	1.46866262009123	0	0	0	0	0.0320077519379844	0.0320061728395061
GACTGATCAATGCAAA-1_1_1	9.51722747061022	1.64101314594725	0	0	0	0	0	0.0321913580246913
GACTGATCACGCGCTA-1_1_1	8.01934844228991	-4.40559959361574	0	0	0	0	0.0329922480620155	0.0190987654320988
GAGAAATAGGATTTCC-1_1_1	8.05944281790026	-0.0984382624389799	0	0	0	0	0.0291007751937985	0.0500061728395061
GAGACTTGTCTAGGCC-1_1_1	8.66190463278063	1.40035212089995	0	0	0	0	0.06684496124031	0.0470679012345679
GAGAGGTGTCTACGAT-1_1_1	8.01423865530261	-5.20822000453493	0	0	0	0	0.036984496124031	0.0257160493827161
GAGCTGCAGACACACG-1_1_1	8.84418708059557	-4.86516380260011	0	0	0	0	0.0335193798449612	0.0241851851851852
GAGCTGCGTGCTGCAC-1_1_1	7.46193820211657	0.0304877166984408	0	0	0	0.171866666666667	0.0245968992248062	0
GAGGGATGTTGCATTG-1_1_1	9.94246607992419	-1.65997362086793	0	0	0	0	0.0268372093023256	0.0381111111111111
GAGTCATAGTCCCGGT-1_1_1	5.82000523779162	-11.7149815554382	0	0	0.1646	0	0.0274418604651163	0.0497777777777778
GAGTCTAGTAGAGGAA-1_1_1	8.46641188833483	-0.963578581309524	0	0	0	0	0.058953488372093	0.0252098765432098
GAGTGAGCAGCCCAGT-1_1_1	6.93120557043322	-0.798902868724075	0	0	0	0.164533333333333	0.0229922480620155	0.0320432098765432
GAGTGAGTCATGTCAG-1_1_1	8.91745215627917	0.671348572277817	0	0	0	0	0.0191007751937985	0.0196975308641976
GAGTGTTAGTTATGGA-1_1_1	0.663356184694849	6.46659421970824	0.522933333333333	0	0	0	0	0.0308888888888889
GAGTGTTCAGGACTTT-1_1_1	7.33625537130602	-1.32904577205202	0	0	0.163133333333333	0	0.0397364341085271	0.0330370370370371
GAGTTACAGGCAGTCA-1_1_1	7.55148392889269	0.869158208870682	0	0	0	0	0.0374651162790698	0.0442901234567902
GAGTTACAGGCTTAGG-1_1_1	6.02619534704455	-11.4961152071716	0	0	0	0	0.0229302325581395	0.0538827160493827
GAGTTACTCAGCTGTA-1_1_1	9.07580786916979	1.3281555180786	0	0	0.332266666666667	0	0.0172558139534884	0.0329135802469136
GAGTTACTCAGTGTGT-1_1_1	9.02280455801257	2.10678911259154	0	0	0	0	0.0219612403100775	0.0303456790123456
GAGTTGTTCTCGCTTG-1_1_1	9.19198352072009	-4.05282688090822	0	0	0	0	0	0.0578641975308642
GATAGAAGTGCATGAG-1_1_1	9.38308364126452	-5.09926795909425	0	0	0	0	0.0397984496124031	0
GATAGCTCAGTAGAGC-1_1_1	-1.57477062967054	2.19717097332457	0.902266666666667	0	0	0	0	0.030395061728395
GATCACACAAGGCTTT-1_1_1	5.09805613729723	-11.8993020052673	0	0	0	0	0.0165968992248062	0.0359320987654321
GATCACAGTGCACGCT-1_1_1	9.00839549276598	-1.28526329944154	0	0	0	0	0.0302558139534884	0.0193703703703704
GATCACATCTTGTTAC-1_1_1	9.20222884390124	-1.48632585952303	0	0	0.158266666666667	0	0.0442713178294574	0.0287777777777778
GATCATGAGTTACGAA-1_1_1	10.7613871690966	-4.0430488581421	0	0	0	0	0	0.0257037037037037
GATCATGCACACCGAC-1_1_1	7.93732720587023	-5.2159552569153	0	0	0	0	0.0206976744186047	0.0203333333333333
GATCCCTAGGACAAGA-1_1_1	8.76983767721423	2.07430362751463	0	0	0	0	0.0487209302325582	0.0439691358024691
GATCCCTGTAGTCGTT-1_1_1	5.90385133001574	-11.6451992983582	0	0	0	0	0.0450697674418604	0.0259135802469136
GATCCCTGTGCAACGA-1_1_1	8.15790110800036	-3.86118459651491	0	0	0	0	0.043891472868217	0.0355185185185185
GATCGTAGTGCAGGAT-1_1_1	8.52178984853991	-1.00119876811525	0	0	0	0.164333333333333	0.0197596899224807	0.0360123456790123
GATTCGACAGACAATA-1_1_1	10.2392256853319	-2.52915644595644	0	0	0	0.1542	0	0
GATTCGACAGTAGAAT-1_1_1	4.62616282675036	-11.7537398333313	0	0	0	0	0.0317906976744186	0.0384753086419753
GATTCGACATTGCAAC-1_1_1	8.30816680166491	1.59317648460844	0	0	0	0	0	0.045425925925926
GATTGGTAGGTAAGAG-1_1_1	8.35926753256091	0.0303664510486453	0	0	0.164066666666667	0	0.0158139534883721	0.0183888888888889
GCAACATTCGGTATGT-1_1_1	9.07729560110339	0.96054291775206	0	0	0	0	0.0412325581395349	0.0321234567901234
GCACGGTAGACCTCAT-1_1_1	8.88556414816149	-3.91278839061281	0	0	0	0	0.0483720930232558	0
GCACTAAGTTGGCCTG-1_1_1	9.62158995840319	0.0431659375665515	0	0	0	0.188466666666667	0.0714651162790698	0.0515493827160494
GCAGTTAAGGTAAACT-1_1_1	8.66804248068102	-1.13519990394136	0	0	0	0	0	0.0403580246913581
GCATCTCAGTTCATCG-1_1_1	-6.66877335336439	7.58664321949461	0.155733333333333	0	0	0	0	0.0271851851851852
GCATGATAGGTCATCT-1_1_1	7.6482103464342	1.61621844818571	0	0	0	0	0.0205581395348837	0.0281111111111111
GCATGATCAATTGGTC-1_1_1	8.55244952413805	-4.58094787547609	0	0	0.131466666666667	0.131466666666667	0.0270775193798449	0
GCATGATTCAGAGTGG-1_1_1	8.58133250448473	0.574371189379486	0	0	0	0	0	0.0425864197530864
GCATTAGTCTCGACCT-1_1_1	10.1642907259203	-0.59233736941835	0	0	0	0.152866666666667	0.0285426356589147	0.0413765432098765
GCCCAGAAGGTAACTA-1_1_1	5.30176240179308	-11.6789422030213	0	0	0	0	0.0417441860465116	0.0267777777777778
GCCCGAAAGGCTTCCG-1_1_1	-9.3222166898512	4.82642841389159	0	0	0.187733333333333	0	0.025891472868217	0.0248641975308642
GCCGTGAAGTCGAGGT-1_1_1	7.03895646307238	-1.71375417659303	0	0	0	0.1656	0.0315348837209303	0.0632716049382716
GCGATCGGTGGCTGAA-1_1_1	-2.1037382486128	6.178634167218	0.1642	0	0	0.5484	0.0257054263565891	0.0269876543209877
GCGTTTCAGGGAGGTG-1_1_1	5.98795396063097	-11.6966443056824	0	0	0.166533333333333	0	0.0402790697674419	0
GCTACAAAGGACATCG-1_1_1	-3.06563299920789	0.597199917340073	0.184466666666667	0	0	0	0	0.0346913580246914
GCTACAATCTGCATGA-1_1_1	8.0482667085863	2.09361970474699	0	0	0	0	0.0333178294573644	0.0434938271604939
GCTGGGTCAATACGAA-1_1_1	9.7193396684862	1.94245350410918	0	0	0.158866666666667	0	0.0483100775193799	0.0255555555555556
GCTTCACGTGACACAG-1_1_1	9.47975760671862	1.71000981380919	0	0	0	0	0.0260775193798449	0
GGAATCTTCTAAGCCA-1_1_1	8.03188735220202	0.321352795266899	0	0	0	0	0.0457286821705426	0.0658456790123457
GGAATGGAGAGCGACT-1_1_1	9.54238730642565	-2.51098465869447	0	0	0.158333333333333	0	0.041891472868217	0.0282962962962963
GGACGTCAGCCTATCA-1_1_1	7.21241694662341	-0.226472198462692	0	0	0.166466666666667	0	0.0485116279069767	0.024537037037037
GGACGTCAGGAACGTC-1_1_1	9.14385253164538	-3.65131354281923	0	0	0.140266666666667	0	0.0278217054263565	0.0396790123456791
GGAGAACGTAGCTCGC-1_1_1	9.07435160848864	1.14151299049834	0	0	0	0	0.0337209302325582	0.0391604938271605
GGAGGATTCACCGCTT-1_1_1	9.03862506124743	1.46131324818114	0	0	0	0	0.029124031007752	0.0308395061728395
GGATCTAAGAGGATGA-1_1_1	4.0452206728197	-11.0256218905213	0	0	0	0	0.0688837209302325	0.0249506172839506
GGATCTAAGTCAGAGC-1_1_1	10.4687789079882	-4.26329183528444	0	0	0	0	0.0277519379844962	0.0339074074074074
GGATGTTGTTAGAAAC-1_1_1	9.70360022756823	1.5770523553131	0	0	0.164533333333333	0	0.0237054263565891	0.0408518518518518
GGATGTTTCGCTGATA-1_1_1	9.88714438650378	0.564708799624237	0	0	0	0	0.0282480620155039	0.0180864197530864
GGCGTCAAGCCTAACT-1_1_1	8.11402636739977	0.775840312742981	0	0	0	0	0.0386046511627907	0.0241975308641975
GGCTTGGGTTACGATC-1_1_1	9.75131732198962	-0.576820313430038	0	0	0	0	0	0.0390246913580247
GGCTTGGTCGAAGTGG-1_1_1	8.79300242635973	-4.85013866374513	0	0	0	0.138666666666667	0.0405116279069767	0.0387777777777778
GGGAAGTAGAAGTCCG-1_1_1	8.89009600851305	0.996384799980911	0	0	0	0	0.0295348837209303	0.0341604938271605
GGGAAGTGTTGTGTTG-1_1_1	7.3969519731737	-2.35080575892946	0	0	0	0.146533333333333	0.0351007751937984	0.0512716049382717
GGGACAAGTGGATCGA-1_1_1	6.07033187124499	-11.4863400454285	0	0	0.1564	0	0	0.0274382716049383
GGGACCTGTTAACAGA-1_1_1	9.56769210073718	1.52414643814543	0	0	0	0	0.0168449612403101	0.0335246913580247
GGGACTCAGGGATCGT-1_1_1	9.51066142294177	0.0079381470916598	0	0	0	0	0.0195813953488372	0.0221111111111111
GGGACTCGTATGGAGC-1_1_1	7.73140317175158	-2.59711909244081	0	0	0	0	0.0614263565891473	0.027679012345679
GGGAGTATCTTACGTT-1_1_1	10.7964728471971	-2.84551835010072	0	0	0.3224	0.191133333333333	0.0324651162790698	0.0323703703703704
GGGCTCACAGTACTAC-1_1_1	9.33926993582018	-1.38833320090791	0	0	0	0	0.0284573643410853	0.0568888888888889
GGGTATTAGCAAGCCA-1_1_1	9.03557902548083	-4.84885168025514	0	0	0	0	0.0265813953488372	0.0377037037037037
GGGTATTCAATAACGA-1_1_1	9.75835162374743	0.409906462335381	0	0	0	0	0.0391162790697674	0.0465432098765433
GGGTATTCAGTTTGGT-1_1_1	9.20660811636218	-1.37761986205598	0	0	0	0	0	0.0430925925925926
GGGTCTGCACAAACGG-1_1_1	8.87483817312487	0.628369808697495	0	0	0	0	0.0223798449612403	0
GGGTTATAGTCTCGTA-1_1_1	7.9213512537218	-3.101643800235	0	0	0	0	0.0145813953488372	0.0190555555555556
GGGTTATCATAACGGG-1_1_1	8.40003615591296	-4.2484636301758	0.1372	0	0	0	0.0284186046511627	0.0406296296296297
GGGTTTAGTCTCGGAC-1_1_1	5.93344241354235	-11.6174817080261	0	0	0	0	0.039953488372093	0.0674691358024692
GGTAATCGTGAGACCA-1_1_1	9.03235942098864	-4.79120397517702	0	0	0	0	0.0456666666666666	0.027179012345679
GGTAGAGAGGATACCG-1_1_1	9.27909499380358	2.18052923729399	0	0	0	0	0.0278372093023256	0.0617407407407408
GGTAGAGCAGGAATCG-1_1_1	8.04766303274401	-0.933928012347427	0	0	0	0	0.0362558139534884	0.0235740740740741
GGTGGCTAGCTAGATA-1_1_1	7.87589722845324	-0.0403303200962217	0	0	0	0.166933333333333	0.0384496124031007	0.0231543209876544
GGTGGCTTCCTCACCA-1_1_1	8.03728228780993	-0.572324752307144	0	0	0	0	0.0486899224806202	0.0752037037037037
GTAACCACAGAGGCAT-1_1_1	8.31712847921618	1.98303616096953	0	0	0	0	0.057062015503876	0.0423333333333333
GTAAGTCCAGCCGGTT-1_1_1	5.42863637182482	-11.7817854876282	0.165466666666667	0	0	0	0.0166279069767442	0.0388518518518518
GTAATCGAGACGCATG-1_1_1	7.46726113531359	-1.30572020957491	0	0	0	0	0	0
GTAATCGAGTTCCGGC-1_1_1	7.83154231283434	2.08772552063445	0	0	0	0	0.0234263565891473	0.032679012345679
GTAATCGCACTGGATT-1_1_1	10.3905394670702	-4.22997236201784	0	0	0	0	0.0197054263565891	0.0400246913580247
GTAATGCCATCACGGC-1_1_1	8.1306584474779	-0.876129865145889	0	0	0	0	0.0245426356589147	0
GTAATGCGTCATCCCT-1_1_1	8.83539229604968	-4.13664817760011	0.1358	0	0	0	0.0258527131782946	0
GTAGAGGTCAACTCTT-1_1_1	8.85415965292223	-0.410113274550644	0	0	0	0	0.0472325581395349	0.0319197530864197
GTAGCTAAGGCTGAAC-1_1_1	9.05862265798815	-5.00503730723878	0	0	0	0	0.0369379844961241	0.0236728395061728
GTAGTACGTTGCAACT-1_1_1	8.72958403799304	-4.35671520183107	0	0	0	0	0	0
GTATTTCCACCTATCC-1_1_1	7.89524394247302	-3.70556640574953	0	0	0	0	0.035922480620155	0
GTCAAACAGTTTCGGT-1_1_1	-2.2870022657179	6.50888252308348	0.167266666666667	0	0	0.721533333333333	0	0
GTCATTTAGTAAGACT-1_1_1	8.70774203512438	2.47828555157164	0	0	0	0	0.0389379844961241	0.0433518518518519
GTCCCATCAAAGAGTT-1_1_1	9.41352492544421	2.155067801976	0	0	0	0	0.0248682170542636	0.0393086419753086
GTCGAATTCAAACCTG-1_1_1	8.95353728506335	0.531272992992195	0	0	0	0	0.0221007751937985	0.0370185185185186
GTCTAGAGTCTTAGTG-1_1_1	7.87262946340807	-2.79312968204042	0	0	0	0	0.0175968992248062	0.0233950617283951
GTCTTTAGTGGACTGA-1_1_1	8.87623339864977	-4.38704204509279	0	0	0.151133333333333	0.151133333333333	0.0279457364341086	0.0337283950617284
GTGAGGATCAGATTGC-1_1_1	9.19146472189196	-4.09124708125612	0	0	0	0	0.0524883720930233	0.0305617283950618
GTGATGTTCCTACGAA-1_1_1	5.33561211797961	-11.9612078661682	0	0	0	0	0.0155348837209303	0.0301481481481481
GTGCTGGCAAGTGCAG-1_1_1	8.91963702413805	0.388143569731507	0	0	0	0	0.0551472868217054	0.0582098765432099
GTGCTTCAGCAACAAT-1_1_1	9.7806771394945	-4.15398502299806	0	0	0	0	0.0497131782945737	0.0294691358024691
GTGGCGTCACTTTAGG-1_1_1	10.8298075792528	-2.71047210643312	0	0	0	0.1564	0.0465891472868217	0.0436172839506173
GTGGTTATCAAGGCTT-1_1_1	7.64492207739123	-0.717054366564956	0	0	0	0	0.0367441860465116	0.0297407407407407
GTGTAACTCCATTCAT-1_1_1	7.2759016153551	-0.239417790866104	0	0	0	0.1544	0.0261472868217054	0.0429197530864197
GTGTCCTCATACCGTA-1_1_1	7.87177020284899	-1.77634048411867	0	0	0	0	0.0367751937984496	0.0455432098765433
GTGTGATAGCGTATAA-1_1_1	7.70758992407092	-0.395120739436355	0	0	0	0	0.027860465116279	0.0482530864197531
GTGTGATCAATGTTGC-1_1_1	9.91914397451647	-0.507366597151962	0	0	0	0	0.0300775193798449	0.0304691358024691
GTGTGGCGTTCAGGTT-1_1_1	8.67758208486804	-0.652629851794449	0	0	0	0	0.0477674418604651	0.0266296296296297
GTGTTAGAGGTACTGG-1_1_1	9.72433119985827	1.29279625465849	0	0	0	0	0.044015503875969	0.0499938271604938
GTGTTAGTCGTTGCCT-1_1_1	8.86241942617663	0.472873807453903	0	0	0	0.1654	0.0256124031007752	0.0853888888888888
GTGTTCCAGAAATGGG-1_1_1	9.20933085653552	-4.15406990001222	0	0	0	0	0.0488682170542636	0.0349444444444444
GTTACGATCTGCGGCA-1_1_1	-2.17079800393812	5.67340278675536	0	0	0	0.164733333333333	0	0.0254444444444445
GTTAGACCAATGCTCA-1_1_1	8.8024170992113	-1.44091725299379	0	0	0	0	0.0209922480620155	0.0486851851851852
GTTAGTGTCTACGGTA-1_1_1	9.34085589620837	-0.387302755809036	0	0	0.162666666666667	0	0.0452248062015503	0.033179012345679
GTTCATTTCTTAAGGC-1_1_1	7.77691394064196	1.9857767825363	0	0	0	0	0.0251550387596899	0.0354320987654321
GTTCATTTCTTTGGAG-1_1_1	7.58579903814562	1.31535673191527	0	0	0	0	0.0673798449612403	0.0501728395061728
GTTCCGTTCTACCACC-1_1_1	7.0245793459154	-1.18958127448579	0	0	0	0.166466666666667	0.0657209302325581	0.0588518518518518
GTTCTATCAAAGACTA-1_1_1	9.49705249044665	-0.412142514682022	0	0	0	0	0.0205736434108527	0.0255185185185185
GTTCTATCATGTTCAG-1_1_1	9.82808047506579	1.88839483311156	0	0	0	0	0.0293488372093024	0.0298888888888889
GTTCTATTCATTTGGG-1_1_1	9.22391539785632	1.15726631929854	0	0	0	0	0	0.0282716049382716
GTTGAACAGGCGTCCT-1_1_1	8.19745761129626	1.06636101057509	0	0	0	0	0.0323720930232558	0
GTTGTAGTCGTGTGAT-1_1_1	8.37073546621569	-0.43936067769548	0	0	0	0	0.0245271317829457	0.021858024691358
GTTGTAGTCTAAGCGT-1_1_1	7.46671420309313	0.209678166115078	0	0	0	0.189466666666667	0.0444418604651163	0.026753086419753
GTTGTCCTCATGACAC-1_1_1	9.54637366506823	0.884659648442063	0	0	0.1576	0	0.0176124031007752	0.0262962962962963
GTTTACTTCGCTGCGA-1_1_1	3.93780857298144	-11.0277123446228	0	0	0	0	0.0454651162790698	0.0355
GTTTACTTCTAAGAAG-1_1_1	-7.15121239450208	7.64807272007445	0	0	0	0	0.0261627906976745	0.0370370370370371
GTTTGGAGTTTCGTGA-1_1_1	7.96191626760729	0.598353982472214	0	0	0	0	0.0807751937984497	0.0578765432098766
GTTTGGATCTTCACAT-1_1_1	10.7577479479051	-2.97706842372438	0	0	0.157866666666667	0.157866666666667	0.0325736434108527	0.0627037037037037
TAACACGAGGCCCAAA-1_1_1	8.26724177572497	-4.55221080729982	0	0	0	0	0.0489147286821705	0.0454691358024691
TAACACGCAGCTTCGG-1_1_1	9.05546122762927	-3.83509111354372	0	0	0	0	0	0.0445925925925926
TAACACGGTAACAAGT-1_1_1	7.76484948370226	-0.139502793050018	0	0	0	0	0.0337131782945737	0.0218024691358024
TAACACGGTTGCCTAA-1_1_1	8.36815291616686	2.23564803650359	0	0	0	0	24	0.0256296296296297
TAAGCGTAGGTCTACT-1_1_1	5.80049258444079	-11.6136832232239	0	0	0	0	0.0233100775193799	0.0487098765432099
TAAGCGTGTGGTCTCG-1_1_1	4.62211018774279	-11.8582110399964	0	0	0.162933333333333	0	0.0375658914728683	0.0364320987654321
TAAGCGTGTTCCGCAG-1_1_1	8.63873511526354	1.21077489902953	0	0	0	0	0.0454263565891473	0.0237901234567901
TAAGTCGCAATATCCG-1_1_1	9.08414012167223	-5.23298263499757	0	0	0	0	0	0.0600123456790124
TAAGTCGCATCCGTGG-1_1_1	9.09618502828845	-2.56966900775453	0	0	0	0	0.0419612403100775	0.0470246913580247
TAAGTCGGTCTCAGGC-1_1_1	8.45850402090319	2.41248750736693	0	0	0	0	0.0264341085271318	0.043074074074074
TAATTCCAGGCTCCCA-1_1_1	-6.58015507486097	8.72445726444701	0	0	488	0	0	0.0313827160493827
TACACCCAGGGTACAC-1_1_1	7.72132998678454	0.872612894081864	0	0	0	0	0.060093023255814	0.0471481481481482
TACAGGTAGAGCGACT-1_1_1	7.97316676351794	-4.9662575716736	0	0	0	0	29	0.0358950617283951
TACCCACAGCGACTGA-1_1_1	4.90470200750597	-11.6774516100647	0	0	0	0	0.0147209302325582	0.0293456790123456
TACGCTCGTAACATCC-1_1_1	7.97962313864001	-5.25143623302003	0	0	0	0	0.0328372093023256	0.0476666666666666
TACTTCAAGCCATTCA-1_1_1	9.5906661150194	-0.392789244151321	0	0	0	0	0.0311705426356589	0
TAGAGTCAGAAACTCA-1_1_1	8.40895110342272	-4.50453948924562	0	0	0	0	0.0577751937984496	0.0240493827160494
TAGAGTCGTGCCCGTA-1_1_1	7.34802991125353	-1.25532400558015	0	0	0	0.194533333333333	0.0236356589147286	0.0494197530864198
TAGATCGCACAACGCC-1_1_1	9.7580416795946	-0.637625693774429	0	0	0	0	0.0557596899224806	0.0219876543209877
TAGGTACAGATGGGCT-1_1_1	6.21922475073107	-11.2976651186707	0	0	0.168266666666667	0	0.0223178294573644	0.0507839506172839
TATACCTTCACGGTCG-1_1_1	9.08793288442858	-3.91245508143922	0	0	0	0	0	0.0582160493827161
TATATCCAGTGCTAGG-1_1_1	10.7506163713671	-2.81378173778078	0	0	0	0.190666666666667	0.0291937984496125	0.0418641975308642
TATATCCGTCTATGAC-1_1_1	8.70713645193347	-4.80761623332521	0.120466666666667	0	0.120466666666667	0	0.0253953488372093	0.0502777777777778
TATCCTAAGGATGTTA-1_1_1	0.158689379427515	0.859943151974472	0.301066666666667	0	0	0	0	0.0265123456790124
TATCCTACAGGTCTCG-1_1_1	7.53909045431384	1.78302979519347	0	0	0	0	0.0448372093023256	0.0490802469135803
TATCCTATCGAAGAAT-1_1_1	7.65509349081286	-0.674952685332504	0	0	0	0	0.0307751937984496	0.0243456790123456
TATCTGTAGTCGCCCA-1_1_1	-7.79883021142713	8.95338392307738	0.188666666666667	0	0.648866666666667	0	0	0.0334382716049383
TATCTTGCAACGACTT-1_1_1	7.96461278173693	-5.02470731685182	0	0	0	0	0.047124031007752	0.0204382716049383
TATCTTGGTGCGTGCT-1_1_1	8.01756411764391	1.11792486956099	0	0	0	0	0.040891472868217	0.0425123456790123
TATGTTCAGCACGATG-1_1_1	8.21904689047106	2.18266212990263	0	0	0	0	0.027922480620155	0.0398395061728395
TATGTTCCAGGTGTGA-1_1_1	7.98251277181872	1.26622146418074	0	0	0	0	0.0224496124031007	0.0341728395061729
TATTCCATCGCAATTG-1_1_1	7.61697941992053	-0.277475118136612	0	0	0.149866666666667	0	0.0402170542635659	0.0385432098765432
TATTGCTAGCCGGAAT-1_1_1	8.66887122366198	-3.27481174418947	0	0	0.266266666666667	0	0	0.0374567901234568
TATTGCTCACCCTTGT-1_1_1	9.12065726492175	-1.11030220935365	0	0	0	0	0.0173410852713178	0.0389506172839507
TATTGCTCATCGTTCC-1_1_1	9.43298560354479	-1.46248400161287	0	0	0	0.156333333333333	0.0269922480620155	0.050283950617284
TATTGCTTCGCTACAA-1_1_1	7.05619651052722	-0.284027993178573	0	0	0	0.139133333333333	0	0.0286234567901235
TCAAGTGAGGTACAGC-1_1_1	7.66180926534899	1.39511001160124	0	0	0	0	0	0.0328888888888889
TCAAGTGGTTGTGTAC-1_1_1	7.55986863348254	-0.0863148565055997	0	0	0	0.1388	0.0346589147286822	0.0410493827160494
TCAATCTAGCCTAACT-1_1_1	5.14919406149157	-11.6545367235901	0	0	0	0	0.0234263565891473	0.0443765432098765
TCAATTCCACGCGTGT-1_1_1	8.84009772512682	-4.65164041469118	0	0	0	0	0.0201472868217054	0.0225617283950618
TCAATTCCAGGGATAC-1_1_1	9.23617678854235	-1.47598457286378	0	0	0	0	0.0144651162790698	0.0683271604938271
TCACACCCAGATTAAG-1_1_1	-2.22125238206617	5.83779096653441	0.158533333333333	0	0	0.186733333333333	0.0181317829457365	0.0209567901234567
TCACATTCAGTCGTTA-1_1_1	9.74263220999011	-0.568688392138687	0	0	0	0	0.0337984496124031	0.039425925925926
TCACGGGTCGATAACC-1_1_1	9.01577693197497	-1.72028756091615	0	0	0	0	0.0543023255813954	0.0245308641975308
TCAGCCTGTGCTAGCC-1_1_1	8.450401603911	-1.04605698535463	0	0	0	0	0	0.0322592592592592
TCAGTTTTCTGTCTCG-1_1_1	8.77626448843249	-5.02835178325197	0	0	0	0	0.022015503875969	0.0368148148148149
TCATACTAGGTTACCT-1_1_1	9.02389842245348	0.0202053492305606	0	0	0	0	0.0196899224806202	0.0531234567901234
TCATATCAGTTCCTGA-1_1_1	10.1425412294603	-4.25395441005251	0	0	0.130933333333333	0	0.0274728682170543	0
TCATATCTCATGGCCG-1_1_1	9.3933947679735	-1.92408204028627	0	0	0	0	0.0408527131782945	0.0283580246913581
TCATGAGTCAATCTTC-1_1_1	5.01278668615588	-11.7655377382996	0	0	0	0	0.0228372093023256	0
TCATTCAAGGGATCAC-1_1_1	7.42901545736559	-1.04388523051759	0	0	0	0.166466666666667	0	0.0499814814814815
TCATTCAGTACTCGCG-1_1_1	9.66037303182848	-0.581286966300216	0	0	0	0	0.0257441860465116	0.0363703703703704
TCATTGTAGGCAGCTA-1_1_1	9.33703261587389	-5.02404069850465	0	0	0	0	0.0448372093023256	0.0258518518518519
TCATTGTGTAGACAGC-1_1_1	9.37462836477526	-4.22848701427003	0	0	0	0	0	0
TCATTGTGTAGATTAG-1_1_1	8.54947692129382	-4.08349561641237	0	0	0	0	0.0476744186046512	0
TCATTTGAGTAGTCCT-1_1_1	8.38359576437243	2.36519146015624	0	0	0	0	0.0290697674418605	0.0428641975308642
TCCAGAAAGTATGTAG-1_1_1	-3.46914166238538	7.7506818776367	0	0	0.527333333333333	0.1664	0.0158139534883721	0.0387283950617284
TCCCATGCACGTTGGC-1_1_1	9.25959330770739	0.340919890010151	0	0	0	0	0	0.0243024691358025
TCCTCGAGTCTAGGCC-1_1_1	8.78663760397204	-0.993531584239212	0	0	0	0	0.0344496124031007	0
TCCTCTTTCAGCTAGT-1_1_1	4.67319995138415	-11.8840422625305	0	0	0	0	0.014891472868217	0.0190864197530864
TCGATTTTCCCATTTA-1_1_1	-5.23818510797254	5.86485767414549	0.140466666666667	0	0	0	0	0.0260802469135802
TCGCTCAAGTCTAGAA-1_1_1	9.29724341604479	-5.03915452907106	0	0	0	0	0	0.0329876543209876
TCGGGTGGTCGTCTCT-1_1_1	9.41670161459216	-0.453910767531601	0	0	0	0	0.0250387596899225	0.0220617283950617
TCGGGTGTCTGCCCTA-1_1_1	7.36709099981555	-1.26175343940279	0	0	0	0	0.0537441860465117	0.031537037037037
TCGGTCTCATCATCTT-1_1_1	8.81832057211169	-3.80301094005128	0	0	0	0	0.0479689922480621	0
TCGGTCTTCATTGCGA-1_1_1	7.93261796209582	-5.32774257609865	0	0	0	0	0.0365271317829458	0.0285185185185185
TCGGTCTTCGGCCTTT-1_1_1	5.44221717092761	-11.7917056078674	0	0	0	0	0.0526899224806202	0.0373271604938271
TCGTCCAAGGCTTCCG-1_1_1	8.68394118520983	-3.81212854335329	0	0	0	0	0.0318992248062016	0.0319197530864197
TCGTCCATCAGGTGTT-1_1_1	8.68391352865466	-3.92785835216066	0	0	0	0	0.0307519379844962	0.0310061728395061
TCTAACTGTACTCGCG-1_1_1	9.17377406332263	-4.05637645671388	0	0	0	0	0.047953488372093	0.0311851851851852
TCTAACTGTCTATGAC-1_1_1	7.66556817266711	-1.24737572619936	0	0	0.1632	0.1632	0.0205426356589147	0.0228765432098765
TCTACATAGGAACGTC-1_1_1	10.6041672823168	-4.22861528346559	0	0	0.1426	0	0.0201860465116279	0.0225925925925926
TCTACATTCGAAGAAT-1_1_1	9.706336319182	-0.526592671370712	0	0	0	0	0.0389457364341085	0.0519876543209876
TCTATACAGAGTAACT-1_1_1	-6.82162636544935	7.09789466907958	0	0	0.330733333333333	0	0	0
TCTATACCATATTCGG-1_1_1	-2.24629873063795	6.21787023594359	0	0	0	0.389266666666667	0.0399069767441861	0.0373395061728395
TCTATCAAGTTCATGC-1_1_1	9.76559001180895	1.94447279026488	0	0	0	0	0.0457054263565891	0
TCTCACGAGTCATGAA-1_1_1	9.43705016348132	0.716730654740128	0	0	0	0	0.0297674418604651	0.0385925925925926
TCTCACGGTATGGAGC-1_1_1	8.34806376669177	-1.91751074740907	0	0	0	0	0.0269767441860466	0.0415061728395062
TCTCAGCGTTATTCCT-1_1_1	9.20196372244128	0.153891757631096	0	0	0	0	0.0492558139534883	0.0270246913580247
TCTCTGGCAACAAAGT-1_1_1	9.21202021810778	-3.91534948298952	0	0	0	0	0	0
TCTGGCTTCACAGAGG-1_1_1	8.58900195333727	0.911999226116928	0	0	0	0	0.0424108527131783	0.0221913580246914
TCTTAGTAGCCTGTCG-1_1_1	7.92037135336169	-1.57295024344942	0	0	0	0	0.0203565891472868	0.0354938271604939
TCTTAGTGTATCTCTT-1_1_1	7.12169676992663	-0.505030869937149	0	0	0	0.162466666666667	0	0.0537654320987654
TCTTAGTGTGATTAGA-1_1_1	9.24537497732409	-4.41165685603639	0	0	0.155866666666667	0	0.026093023255814	0
TCTTAGTTCAGCGCGT-1_1_1	8.82648593160876	-3.74961662242433	0	0	0.145533333333333	0	0.0296744186046511	0.0347962962962963
TCTTAGTTCCAGTGTA-1_1_1	9.00176268789538	-0.353314578032699	0	0	0	0.164733333333333	0.0550232558139535	0.0370555555555555
TCTTTGACACATTGTG-1_1_1	7.42961722585925	-1.35097491691133	0	0	0	0	0.0308372093023256	0.0377777777777778
TCTTTGACACTAACCA-1_1_1	5.39816504690417	-12.0682044024231	0	0	0	0	0.0506666666666666	0.0449320987654321
TGAATGCCACATGTTG-1_1_1	8.33298522207507	-1.60898911902925	0	0	0	0	0.0320465116279069	0.039074074074074
TGACAGTGTCTAGATC-1_1_1	7.65191870901354	-0.0798277253868253	0	0	0	0	0.0460077519379845	0.0753333333333334
TGAGGTTGTAACATAG-1_1_1	8.23180133077868	-4.47955703685304	0.1462	0	0	0	0	0
TGAGTCACAAGACCGA-1_1_1	8.87794333669909	-0.871545433497635	0	0	0	0	0.0467364341085271	0.0455246913580247
TGAGTCAGTCAATCTG-1_1_1	9.15634280416735	0.963666618370804	0	0	0	0	0	0.0438827160493828
TGAGTCATCATAGACC-1_1_1	9.70043879720934	-0.36356425235292	0	0	0	0.162466666666667	0	0.0554074074074075
TGATCAGTCTCAACGA-1_1_1	9.28259402487048	2.0132757430313	0	0	0	0	0	0.043716049382716
TGATCTTGTGAGCTCC-1_1_1	-2.23704594400159	5.65505838444212	0.348266666666667	0	0	0.163933333333333	0	0.0357037037037037
TGATGCAAGGCCCGTT-1_1_1	9.84384375784167	-1.16554748961946	0	0	0	0	0.0859922480620156	0.0393765432098765
TGATGCATCATTACCT-1_1_1	8.70624858114489	1.04749083569029	0	0	0	0	0	0.0315864197530864
TGATGGTTCTTTCGAT-1_1_1	9.2273266908861	-3.79415178248903	0	0	0	0	0	0.043037037037037
TGATTTCAGACCACGA-1_1_1	7.09928542349108	-0.451583981013504	0	0	0	0	0	0.0537407407407408
TGATTTCAGATGGTAT-1_1_1	9.6971057054735	-0.0304939741851957	0	0	0	0	0.0252558139534884	0.0353765432098766
TGATTTCGTGGATTTC-1_1_1	5.72106295797595	-11.8150677675965	0	0	0	0	0.0312480620155039	0.0644135802469136
TGCAGATAGTGTAGAT-1_1_1	-8.45468872812025	9.36436986973265	0.190133333333333	0	0.470533333333333	0	0	0.0300925925925926
TGCAGATGTGGTCTGC-1_1_1	8.45744258138903	0.660802305245194	0	0	0	0	0	0.0451481481481482
TGCAGGCGTTGGTAGG-1_1_1	8.41984969351061	-0.306250392890182	0	0	0	0	0.0339147286821705	37
TGCGGGTCAACCAATC-1_1_1	9.85432559225329	-0.339525699115005	0	0	0	0	0.0206744186046511	0.0212098765432098
TGCTCGTTCCACTAGA-1_1_1	8.93595153066882	-0.243767976260391	0	0	0	0	0.0313178294573644	0.0383518518518519
TGGAACTGTATTGACC-1_1_1	9.04194480154284	-0.833950876689163	0	0	0	0	0.0314651162790698	0.0374814814814814
TGGATCATCCTGTTAT-1_1_1	8.01377040121325	-4.86918592402956	0	0	0	0	0.0254108527131783	0.0338024691358024
TGGGCGTAGAGCTTTC-1_1_1	8.12611418936022	-4.17001008937379	0	0	0	0	0.060937984496124	0
TGGGCGTCAAGCCATT-1_1_1	7.8166149255968	-0.557159244513717	0	0	0	0	0.018062015503876	0.0241358024691358
TGGGTTACACTTTATC-1_1_1	9.04387694570788	-2.33500075290224	0	0	0	0.150133333333333	0.018062015503876	0.0192839506172839
TGGTACAAGTTCCATG-1_1_1	-6.57220047738782	7.31767654468993	0	0	0.300533333333333	0	0	0.0289320987654321
TGGTTAGCATCCCGTT-1_1_1	7.919546425078	-3.65056610057375	0	0	0	0	0	0.0476851851851852
TGTAAGCCATGTGCTA-1_1_1	9.03996211263903	1.15624082138518	0	0	0	0.1664	0.033968992248062	0.0418024691358024
TGTACAGGTGACGTCC-1_1_1	9.49315959188708	-0.09438535521051	0	0	0	0	0.0290775193798449	0.0189506172839506
TGTCAGAAGAGATTCA-1_1_1	8.72060900900134	-4.91636466929933	0	0	0	0	0.0390232558139535	0.0497222222222222
TGTTCATAGACTGGGT-1_1_1	8.14518862936266	-4.57973527858278	0	0	0	0	0.0503720930232558	0.0466296296296296
TGTTCTAAGTCACTGT-1_1_1	4.96991950247057	-11.7569460863831	0	0	0	0	0	0.0209320987654321
TGTTCTACACAGAGAC-1_1_1	8.13627654287585	-0.211129277444092	0	0	0	0	0.0584651162790698	0.0834074074074074
TGTTCTAGTTGCCGAC-1_1_1	5.16969901296862	-11.9636893267395	0	0	0	0	0.0567829457364341	0.0430617283950617
TGTTGAGAGTGTAGTA-1_1_1	9.11830550405749	-4.12248611400148	0	0	0	0	0	0.0484259259259259
TGTTGAGTCTCAAAGC-1_1_1	9.04301577780016	-1.65293061683199	0	0	0	0.155133333333333	0.0214418604651163	0.036104938271605
TGTTTGTGTCTCAGGC-1_1_1	9.06783419821032	-4.20591449687501	0	0	0	0	0	0
TTAATCCTCACGGTCG-1_1_1	7.79028063986071	-1.55883443305513	0	0	0	0.1586	0.0801395348837209	0.0478024691358024
TTACAGGAGAAACTGT-1_1_1	8.33773833486804	-0.559329926467148	0	0	0	0	0.0310465116279069	0.044641975308642
TTACAGGGTTTAGACC-1_1_1	8.32029372427233	0.508844182395729	0	0	0	0	0.025062015503876	0.0342469135802469
TTACAGGTCTGGTCAA-1_1_1	5.19855958196887	-12.1383213991882	0	0	0	0	0	0.0622345679012346
TTAGGGTCACGGCGTT-1_1_1	8.27202063772448	-1.37588846633455	0	0	0	0.156133333333333	0.0312945736434108	0.0187901234567901
TTAGGGTTCACTACTT-1_1_1	8.12878543112048	0.547941834234986	0	0	0	0.167133333333333	0.0431007751937984	0.0211234567901235
TTAGTCTCACAACGCC-1_1_1	8.22443515035876	-1.22263884494325	0	0	0	0	0.0500697674418604	0.0359444444444444
TTATTGCCACCTTCCA-1_1_1	8.79789191457995	-5.03054284999391	0	0	0	0	0.0306511627906977	0.0235432098765432
TTATTGCGTCTAGGTT-1_1_1	10.4257357713915	-2.60575532863161	0	0	0.167666666666667	0.167666666666667	0.0142558139534884	0.0294691358024691
TTCACCGAGGCTTAAA-1_1_1	-6.28026646402112	7.58272171070555	0.143933333333333	0	0.5186	0	0	0.0246111111111111
TTCATGTGTATTTCTC-1_1_1	8.11679965231188	-4.76645088145753	0	0	0	0	0.0335658914728683	0.0293518518518519
TTCATTGCACAGCTTA-1_1_1	9.72200518820055	0.2757537062628	0	0	0	0.190333333333333	0.024062015503876	0.0470123456790124
TTCATTGGTTAGCTAC-1_1_1	9.0237248537279	2.20246040871123	0	0	0	0	0.0155658914728682	0.0182901234567902
TTCCAATAGAACAGGA-1_1_1	8.4081071016527	-1.54218804786226	0	0	0	0	0	0
TTCCAATAGACGTCGA-1_1_1	6.16875964376696	-11.3189826006653	0	0	0	0	0	0.0340617283950617
TTCCAATGTCTATGAC-1_1_1	7.90719014379748	-1.66323244521638	0	0	0	0.160533333333333	0.0187286821705427	0.0580925925925926
TTCCAATTCGAGAAGC-1_1_1	9.81440287801989	-4.41305160472414	0	0	0	0	0.0233565891472868	0
TTCCACGCACGACAAG-1_1_1	9.7116435167528	-1.3695002789261	0	0	0	0	0	0
TTCCGTGGTAGTCGTT-1_1_1	8.26445990774401	-0.51143407771608	0	0	0	0.162266666666667	0.0326046511627907	0.0550617283950617
TTCCTAAAGTTGCTCA-1_1_1	0.676415443155847	5.39689731647948	0.563133333333333	0.271222222222222	0	0	0	0.0439814814814815
TTCCTAACAGGGAATC-1_1_1	7.59934693548449	-1.66046333262941	0	0	0	0.158733333333333	0.0166589147286822	0.0505925925925926
TTCCTTCAGAGGCGGA-1_1_1	9.27224761221179	2.3274641041992	0	0	0.165466666666667	0	0.0197441860465116	0.0313888888888889
TTCCTTCCATATAGCC-1_1_1	9.25765162679919	-1.59242856452486	0	0	0	0	0.0776976744186046	0.0316172839506172
TTCCTTCCATGGACAG-1_1_1	8.78557807180651	-4.98165607402345	0	0	0	0	0.0469302325581396	0.0700617283950618
TTCGGTCTCTGAGAAA-1_1_1	9.19844561788805	-1.0266332621338	0	0	0	0	0.0175038759689923	0.0338271604938272
TTCTAACAGTGCCTCG-1_1_1	4.65014010641345	-11.7752118105652	0	0	0	0	0	0
TTCTAACCAGTAGATA-1_1_1	9.62608462545641	1.72196590950468	0	0	0	0	0.0312868217054264	0.0277098765432099
TTCTAACGTCGTACAT-1_1_1	5.82762366506823	-11.6824164385559	0	0	0	0	0.0223410852713178	0.0309506172839507
TTCTCTCAGGTATAGT-1_1_1	8.46011382314929	-4.60271549174806	0.1396	0.231111111111111	0	0	0.0571162790697675	0.0405555555555556
TTCTCTCAGTTCACTG-1_1_1	8.97801333639391	0.0256288354633181	0	0	0	0	0.0218837209302326	0.0400679012345679
TTCTCTCCATACTTTC-1_1_1	8.42332202169665	1.29437434723357	0	0	0	0	0.0692170542635659	0.0974320987654321
TTCTCTCGTCCATAGT-1_1_1	4.40451556417712	-11.6198668474915	0	0	0	0	0.0281395348837209	0.035641975308642
TTCTTGAAGCCTCGTG-1_1_1	8.68090945455798	0.301964897231552	0	0	0	0.1702	0.0245426356589147	0.0260617283950617
TTCTTGAAGTTCATCG-1_1_1	7.99586230489977	-4.923904895282	0	0	0	0	0.0334806201550387	0.0463518518518519
TTGAACGTCAAGGCTT-1_1_1	9.51740771505602	-0.807242750621048	0	0	0	0	0.0218217054263566	0.0301234567901234
TTGCATTCATACCACA-1_1_1	8.2292159197069	-2.76172804782411	0	0	0	0	0.0333488372093024	0.0209382716049382
TTGGGATTCTGCGGGT-1_1_1	3.97438603613146	-10.9822144503357	0	0	0	0	0.0363100775193799	0.0443148148148148
TTGTGGAAGTAGGTTA-1_1_1	7.9604137537218	-3.30870556781313	0	0	0	0.1476	0.0316899224806202	0
TTGTGTTCAAGATGGC-1_1_1	9.66682463857897	-0.841882109141556	0	0	0	0	0	0.0395802469135802
TTGTGTTCAGAGGGTT-1_1_1	7.48400384161242	0.0325852041480868	0	0	0	0	0.0468139534883721	0.0438827160493828
TTGTTCAAGCATTGAA-1_1_1	9.85070067617663	0.535592735314163	0	0	0	0	0.0279147286821706	0.0201111111111111
TTGTTCAGTCTAGGCC-1_1_1	3.0793204900957	2.82738137295226	0	0	0	0	0.19953488372093	0.0855061728395061
TTGTTGTAGCGTCTGC-1_1_1	9.63425856802233	0.0115104024646609	0	0	0	0	0.0226356589147286	0.037074074074074
TTGTTGTCACGCGCAT-1_1_1	9.47888404104479	0.433618218207154	0	0	0	0.190933333333333	0.0256356589147286	0.0269320987654321
TTGTTGTGTAGAGCTG-1_1_1	8.7074235079027	2.07568633606413	0	0	0	0	0.0414651162790698	0.0468271604938272
TTGTTTGTCGATTGGT-1_1_1	8.17610484335192	-4.40761423060915	0	0	148	0	0	0
TTTACCAAGACCAACG-1_1_1	5.0673940775133	-11.647555827594	0	0	0	0	0.0186046511627908	25
TTTACGTAGGGTTGCA-1_1_1	7.58449345800646	1.85512006332854	0	0	0	0	0.0316124031007752	0.024679012345679
TTTACTGCAGCTACCG-1_1_1	7.92839890692004	-0.459060847258774	0	0	0	0	0.0245736434108527	0.0302962962962963
TTTACTGGTACGTAGG-1_1_1	7.82995492193469	1.4764127736328	0	0	0	0	0.0452093023255814	0.0371481481481482
TTTACTGTCCGGGACT-1_1_1	7.89533024999865	-0.549633621669021	0	0	0.164733333333333	0.164733333333333	0.0297829457364341	0.0239506172839506
TTTACTGTCGGAATGG-1_1_1	8.6875203249193	1.56770181705931	0	0	0	0	0.0483410852713179	0.0403641975308642
TTTAGTCTCTTCTTCC-1_1_1	10.749699890349	-3.13553690860292	0	0	0	0.1562	0.0333953488372093	0.0364691358024691
TTTATGCAGACATGCG-1_1_1	0.0968012062049728	1.85401558926085	0.376066666666667	0	0	0	0	0.0518024691358024
TTTATGCGTCACTCTC-1_1_1	8.56374293539294	2.06765675594786	0	0	0	0	0	0.0222469135802469
TTTCACACATCCCACT-1_1_1	9.69961386892565	-1.76635575244447	0	0	0	0.188266666666667	0.0500775193798449	0.0380617283950617
TTTCAGTTCCCGAACG-1_1_1	9.16517001364001	-1.12342679450533	0	0	0	0	0.0409069767441861	0.0319506172839507
TTTCATGAGGAAAGGT-1_1_1	-2.26557797219984	6.14228200962523	0.163066666666667	0	0	0.361733333333333	0	0.0250617283950617
TTTCATGCACAAATCC-1_1_1	4.4075515863634	-11.6131997103455	0	0	0	0	0	0.0384074074074074
TTTCATGTCGGACTTA-1_1_1	-5.5841385724806	7.90731430103758	0	0	0.3912	0	0.0214108527131783	0.0473148148148148
TTTCCTCAGCCAGTAG-1_1_1	8.23084288809069	-0.360949813819137	0	0	0	0.163733333333333	0.0579922480620155	37
TTTCCTCGTGGGCTCT-1_1_1	-8.59243172433607	8.87400388767699	0.194266666666667	0	0	0	0	0
TTTGACTGTCACCACG-1_1_1	8.77140647146472	-0.888353943324295	0	0	0	0	0.0164031007751938	0.0338086419753086
TTTGATCTCCATCTAT-1_1_1	6.1819542047716	-11.3086667055847	0	0	0	0	0	0.0390679012345679
TTTGGTTCAGGGACTA-1_1_1	8.60785132620104	-3.88688373515626	0	0	0	0	0.0320697674418605	0
TTTGTTGTCTCTTCAA-1_1_1	-6.41789978769056	7.17814636280516	0.140933333333333	0	0.194866666666667	0	0	0.0305679012345679
AACAGGGAGAGGGTGG-1_1_1	-5.69597691323987	6.26191568424681	0	0	0.311066666666667	0	0.0378062015503876	0.0424382716049383
AACCAACAGTAACCGG-1_1_1	-8.53913277414075	8.17940664341429	0.1458	0	0.1458	0	0	0.0283765432098766
AACCACACAAATGCTC-1_1_1	-7.03397864129774	7.72517633488158	0	0	0.146733333333333	0	0	0.0264444444444445
AACCCAAGTGTTAAAG-1_1_1	7.58956509802111	1.84919297745207	0	0	0	0	0.0461162790697675	0.0414691358024691
AAGACTCCATGGAACG-1_1_1	-8.14022415902845	9.69327497532347	0	0	0.510666666666667	0	0	0.0259259259259259
AAGCGTTTCTACAGGT-1_1_1	-8.4966837766432	9.72222185184935	0.195333333333333	0	0.383466666666667	0	0	0.0347839506172839
AATCACGAGCGTTAGG-1_1_1	0.65774708959826	6.07760715534666	0.542933333333333	0	0	0	0.0417364341085271	0.0287098765432099
ACAAAGAAGTATGCAA-1_1_1	-7.06847494867078	9.40092039158324	0	0	0.730866666666667	0	0	0.0245740740740741
ACCAAACGTGCCTGCA-1_1_1	-8.50479096200696	8.22436904957274	0	0	0.149666666666667	0	0	0.0384938271604939
ACCTACCAGTCGAAGC-1_1_1	8.66361838552722	1.67520809223631	0	0	0	0	0.0388527131782945	0.0776604938271604
AGAGCCCTCTCGCCTA-1_1_1	-5.3033334615492	-5.95962190578004	0	0.576666666666667	0	0	0	0.0229814814814815
AGTCACAGTTGGGTAG-1_1_1	-1.97410684850446	6.99557018330077	0	0	0	0.583333333333333	0	0.0453703703703704
AGTTCGAGTTGTCAGT-1_1_1	-4.44497078683607	-5.74886226604005	0.308133333333333	331	0	0	0	0.0242839506172839
ATACCTTGTCATGCAT-1_1_1	-0.136253714826025	2.12740588238219	0.383066666666667	0	0	0	15	0.0415493827160494
ATTCACTAGCACCAGA-1_1_1	-4.57988995340101	-0.234393357730118	0.403933333333333	0.309777777777778	0	0	0	0.0357098765432099
ATTCGTTCATAGATGA-1_1_1	9.24127894613513	2.40936446239928	0	0	0	0	0.0328062015503876	0.0351419753086419
CAACCAAAGTCACGAG-1_1_1	9.39094573232897	2.35194683124999	0	0	0.1684	0	0.0587751937984496	0.0311851851851852
CAAGCTACAGAGTCAG-1_1_1	-5.82128018167249	8.92189168980101	0.147866666666667	0	0.5424	0	0	0.0227222222222222
CAGCCAGAGTCTGTAC-1_1_1	-5.5767766835951	-5.95107459971925	0	329	0	0	0	0
CATCCCATCTTCGGAA-1_1_1	-4.62442272927991	-5.83506631801149	0	0.328222222222222	0	0	0.0265891472868217	0.0326481481481481
CATTGCCGTCTGTAAC-1_1_1	10.7598813173509	-2.99745678851625	0	0	0.196733333333333	0.196733333333333	0.0317674418604651	0.0200246913580246
CCCAACTGTCCTCCTA-1_1_1	10.5056231615282	-4.29178810069582	0	0	0.131133333333333	0	0.0257984496124031	0.0223641975308642
CCGATCTCATTGCTTT-1_1_1	-7.15378111627332	7.79237365772704	0	0	192	0	0.0194031007751938	0.0262716049382716
CCGTTCATCCGTGGGT-1_1_1	-8.27181977060071	9.03652906467894	0	0	0.340533333333333	0	0	0.0467592592592593
CCTAACCCAGATTCGT-1_1_1	-5.69320935037366	-6.28725480983278	0.144266666666667	0.333333333333333	0	0	0.0228527131782946	0
CCTGCATTCTGCCCTA-1_1_1	-0.400150805976309	5.35595798542479	0	0.311777777777778	0	0.349066666666667	0.0447984496124031	0.0390555555555555
CGAAGTTGTTGTGTAC-1_1_1	-4.69666641977064	-3.25392723033449	0	0.324222222222222	0	0	0.0146046511627907	0.0186296296296297
CGCATGGCAGCGTAGA-1_1_1	8.5221207735277	2.45286679317931	0	0	0	0	0.0387751937984496	0.0325679012345679
CGGAGAAGTGAGATCG-1_1_1	-1.6404517295622	1.54072332432249	0.2002	0	0	0.151066666666667	0.0166356589147287	0.0292839506172839
CGTAATGTCCGACGGT-1_1_1	-4.36700791146986	1.5838905577896	335	0.241444444444444	0	0	0.0363100775193799	0
CTACCTGCAGTATGAA-1_1_1	-4.18510836389295	1.84185862591246	0.6738	0	0	0	0.0203565891472868	0
CTATAGGAGGTTCTTG-1_1_1	4.20785838339098	-11.2996296877625	0	0	0.150533333333333	0	0.0337674418604651	0
CTCCTCCAGTGGATTA-1_1_1	-2.2530872228407	5.97139692356566	0	0	0	0.7126	0.0489457364341085	0.040716049382716
CTGAGGCTCCCATGGG-1_1_1	-2.60379403856031	1.35168898155669	649	0	0	0	0.0356899224806202	0
CTGGACGTCCATGAGT-1_1_1	-8.57587689187757	9.65613699009398	0.1886	0	0.666333333333333	0	0	0.0293580246913581
CTTCCTTCATGGTACT-1_1_1	0.453472077581964	1.05103927900771	0.1516	0.325888888888889	0	0	0.0144651162790698	0.0398641975308642
GAACACTTCTTTCCAA-1_1_1	-5.61119669702283	-5.87335872600099	0	0.566555555555555	0	0	0	0.0218703703703703
GAGAGGTGTTGTGGAG-1_1_1	-5.66406029489271	-6.14793682048341	0	0.327666666666667	0	0	0.0320697674418605	0
GAGTGTTAGAGTTGCG-1_1_1	8.00278407308825	-0.460331081843582	0	0	0	0	0.0311782945736434	0.0528456790123457
GAGTTGTGTTCTCCCA-1_1_1	-6.94422215249769	7.32829618504027	0	0	0.503666666666667	0	0	0.0247160493827161
GATGATCGTATTCTCT-1_1_1	-8.31083267953626	9.76451826145628	0.1938	0	0.543733333333333	0	0	0.0282654320987654
GATGATCGTTCTCAGA-1_1_1	-4.02376240518323	1.18703681280592	0.196666666666667	0	0	0	0.0223875968992248	0.0316728395061728
GCAACATAGCATGAAT-1_1_1	-5.65034407403699	-5.76817083308717	0.148333333333333	0.575777777777778	0	0	0.0279457364341086	0.0360246913580247
GCCTGTTAGCTTAAGA-1_1_1	-5.78874129083387	-6.21558284709474	0.144666666666667	571	0	0	0.0183410852713178	0.0322283950617284
GGAGATGTCCGCTGTT-1_1_1	-4.72967308786146	0.0636774753568499	0.652733333333333	0	0	0	0	0.0241234567901235
GGCTGTGCAGACCCGT-1_1_1	9.85540991995104	-1.80448865840456	0	0	0	0.189933333333333	0.0367131782945737	0.0628827160493827
GGGAGTAGTATACAGA-1_1_1	-4.30489462640516	1.65881633808592	0.669933333333333	0	0	0	0.0216124031007752	0.0297901234567901
GTAGAGGAGGCATGGT-1_1_1	-4.28827971246473	2.3572402005432	673	0	0	0	0.0335038759689923	0.0254320987654321
GTAGATCAGATTGCGG-1_1_1	5.36456137869128	-11.9063925738098	0	0	0.1658	0.1658	0.0180697674418605	0.0187469135802469
GTGGCGTCAAGGTCGA-1_1_1	-7.10876244333021	7.84730625202635	0	0	0.381333333333333	0	0.0211550387596899	0.0290617283950617
GTGGTTAGTCCGCAGT-1_1_1	7.92407351705798	-4.85737037608644	0	0	0	0	0	0
TAACACGTCGTCGGGT-1_1_1	8.02021247122057	-5.03600978801271	0	0	0	0	0	0.0292469135802469
TACAGGTTCATTCTTG-1_1_1	-5.33167713906995	-5.56734800288698	0.291866666666667	0.815888888888889	0	0	0.0399922480620155	0.0254135802469135
TCAGCCTTCCTATTGT-1_1_1	-5.7067324521803	-5.78302907893678	0	0.567333333333333	0	0	0.0195348837209303	0.0339074074074074
TCATACTCAGCATCTA-1_1_1	-6.2230922582411	9.31567049076537	0.159666666666667	0	0.5552	0	0.0344496124031007	0
TCCACCATCTGAGAAA-1_1_1	7.87828141424426	-5.14524030635377	0	0	0.130866666666667	0	0	0.0385432098765432
TCCCAGTTCTGCTTTA-1_1_1	9.60591155264147	2.16348862698058	0	0	0.166466666666667	0	0.0290077519379845	0.0573765432098765
TCCGAAAAGACGCTCC-1_1_1	-5.08950203683607	-5.65438127467653	0	0.573333333333333	0	0	0.034062015503876	0.0256543209876543
TCGAACATCCGTCACT-1_1_1	10.5631240007616	-2.78424835155031	0	0	0.1618	0.1618	0.019891472868217	0.0350617283950617
TCGTAGATCTGGGAGA-1_1_1	-3.23119610574476	-6.73659467647096	0.2444	0.736666666666667	0	0	0.0247364341085271	0.0420185185185186
TCGTGCTCAACTCCAA-1_1_1	-1.56009060170881	6.81188917210082	0	0	0	0.553266666666667	0	0
TCTACCGCATCTTCGC-1_1_1	-5.61392611291639	-6.06267023036501	0.2852	0.565333333333333	0	0	0	0
TGCCGAGCACCAGGTC-1_1_1	-8.48114174630872	8.34227705051878	0.146133333333333	0	0.146133333333333	0	0	0.0268209876543209
TGGATGTAGACGTCGA-1_1_1	-1.90286785390607	6.28238296558836	0	0	0	0.363666666666667	0.0255193798449612	0.0435185185185185
TGTCAGACACCTTCGT-1_1_1	7.95831471655139	-5.18406581828615	0	0	0	0	0.0211007751937985	0.0572407407407407
TTAGGCATCCTTCTTC-1_1_1	-7.16603153970472	8.5220704083679	0	0	0.1962	0	0.0276976744186046	0.0397530864197531
TTCTTCCCACTCCTTG-1_1_1	4.38110190603503	-11.4899611468079	0	0	0	0	0	0
TTGGGCGGTACCGTCG-1_1_1	-3.16654270913831	7.65463590671996	0	0	0.523466666666667	0.357333333333333	0.0223798449612403	0
TTGGGCGGTGTAACGG-1_1_1	-4.24268692758314	1.70075964977721	0.725266666666667	0	0	0	0.0634573643410853	0.0180061728395061
TTGGGTAAGAGTTGTA-1_1_1	-4.24007910516492	-6.2468013758423	0.1418	0.561777777777778	0	0	0.0318992248062016	0.0341666666666667
TTGTGTTGTGACTCGC-1_1_1	-4.20455759790174	2.08326315929869	0.496733333333333	0	0	0	0.0140775193798449	0.0251851851851852
AAACCCAAGTGTTCCA-1_1_1	7.90005856725939	-3.70013880679628	0	0	0	0	0	0.0341728395061729
AAACCCAGTCGGTACC-1_1_1	-6.63415068414442	7.00229501774291	0	0	0.188266666666667	0	0.0159767441860466	0.0278271604938272
AAAGTGACACATCCCT-1_1_1	7.43016177389391	-1.00680732677003	0.1668	0	0	0	23	0.0467037037037037
AACAAAGCACTTACAG-1_1_1	-8.40695828225843	8.29298448612669	0	0	0.290533333333333	0	0	0
AACCAACTCATGACAC-1_1_1	-6.6967455747389	7.00810289432982	0	0	144	0	0.0240387596899225	0
AACCTTTGTTGCGAAG-1_1_1	-5.9470273854994	8.52534246494749	0	0	0.538533333333333	0	0.018922480620155	0.0348148148148149
AAGAACAAGAATAACC-1_1_1	-2.00804907109968	3.67657136967162	0.6402	0	0	0.15	0	0.0378024691358024
AAGTACCTCGTTCATT-1_1_1	-0.232548386123099	2.35750246098021	0.5052	0	161	0	0	0.0426666666666666
AAGTCGTGTGTAGGAC-1_1_1	-6.03040093209974	6.92956256916502	0.150666666666667	0	0.1906	0	0.017922480620155	0.0207901234567901
AATGACCCATTGAGGG-1_1_1	-6.30625504281751	7.14490842869261	0	0	0.186066666666667	0	0	0.0317777777777778
AATGCCATCTGCGTCT-1_1_1	-3.65887516763441	2.8444273476837	0.551733333333333	0	0	0	0.0303720930232558	0.0431728395061728
AATTTCCCATGGACAG-1_1_1	8.46953803274401	2.0426296000717	0	0	0	0	0.0274883720930232	0.0391481481481482
ACACCAACAGTTCCAA-1_1_1	8.86810904714831	1.71489942123869	0	0	0	0	0.0248372093023256	0.0262962962962963
ACACGCGGTCGACGCT-1_1_1	-5.15755385186903	6.94299793293456	0	0	0.1478	0	0	0
ACACTGATCTATACGG-1_1_1	-6.86162394311658	9.04120683720091	0	0	0.193933333333333	0	0.0154806201550387	0.0278148148148148
ACAGCCGAGGCGACAT-1_1_1	-0.292378843095221	0.52438406696299	0.372466666666667	0	0	0	0.0495193798449612	0.0429444444444445
ACCAACAGTCAACATC-1_1_1	-1.80041188028089	0.677379221224579	0	0	0	0	0.0352713178294574	0.0279259259259259
ACCCAAAGTGCATGAG-1_1_1	-1.23958045270673	6.54023027470091	0	0	0	0	0.0245271317829457	0.0411049382716049
ACCGTTCGTGCTCGTG-1_1_1	8.17821723196276	0.323545244091543	0	0	0	168	0.0423565891472868	0.0409814814814815
ACGGAAGGTACTCGAT-1_1_1	-2.10390943315259	4.23306870510558	0.160466666666667	0	0	0	0	0.0474753086419754
ACGGTCGGTGCATGAG-1_1_1	-8.01936787393323	9.07401323368529	0.1572	0	0.347466666666667	0	0.0232558139534884	0
ACTCTCGAGCTAGATA-1_1_1	-0.447206616666235	1.28329134037474	0.640933333333333	0.253222222222222	0	0	0	0
ACTGTCCTCGGTATGT-1_1_1	-2.41830080774061	5.69484138538817	0.156733333333333	0	0	0.351933333333333	0	0.0408888888888889
ACTGTGAGTTCGCGTG-1_1_1	-3.651249826219	7.89815139820555	0	0	0.5492	0.160333333333333	0	0
ACTTCCGCAGTCAGAG-1_1_1	-4.6283370855116	-0.285518347716537	0.5876	0	0	0	0	0
AGAAGCGGTACTGACT-1_1_1	-2.326303184297	5.72433614780882	0.161866666666667	0	0	0.161866666666667	0	0.0246049382716049
AGAAGTACACTAACCA-1_1_1	-3.42565101411573	0.99270045807341	0.281866666666667	0.234444444444444	0	0	0	0.030537037037037
AGACAAAAGCGAAACC-1_1_1	-7.35534542825452	8.65746641209105	0	0	0.659133333333333	0	0	0.0183333333333333
AGACAGGCAATACCCA-1_1_1	8.60356551382311	-0.385577737784591	0	0	0	0	0	0.055820987654321
AGACTCATCCAAATGC-1_1_1	8.96575385305651	-3.79941558787843	0	0	0	0	0	0.0307098765432099
AGAGAATCATACATCG-1_1_1	0.149291217062555	2.17696797897795	0.541866666666667	0.266222222222222	0	0	0	0.0291234567901234
AGAGAGCAGCTCGTGC-1_1_1	-6.9744350316786	8.62334966709593	0	0	0.454933333333333	0	0.0202093023255814	0.0286913580246914
AGAGAGCCAATGTCTG-1_1_1	-0.508945524957098	2.0308309798477	0.504733333333333	0	0	0	0	0
AGAGCAGCATGACTCA-1_1_1	8.89205867025622	-2.04544067332765	0.348266666666667	0	0	0	0	0.0292777777777777
AGATAGAAGAGAGAAC-1_1_1	-2.53204697396985	0.262331186362895	0.423933333333333	0	0	0	0.0482713178294574	0.0213703703703704
AGATCGTCAAAGCTAA-1_1_1	-6.14406603601209	8.41552877476195	0	0	0.5786	0	0	0.0266604938271605
AGATGCTCAAGATTGA-1_1_1	9.3357890245653	-4.67303276011964	0	0	0	0.146333333333333	0.0392713178294574	0
AGCCAATGTAGCCAGA-1_1_1	0.0612667796350341	1.39447712948302	0.343666666666667	0	0	0	0	0.0690802469135803
AGCCAGCGTCATGCAT-1_1_1	-1.95950406816236	6.37501716663817	0	0	0	0.3624	0	0.038820987654321
AGCCAGCTCGCCTAGG-1_1_1	-1.91646701123945	0.804903626942429	0	0	0	0	0.0433410852713179	0.0470246913580247
AGCGTCGTCATAGGCT-1_1_1	0.146044105026804	5.75617408802489	0	0	0	0	0.0265503875968992	0.0376543209876543
AGGAAATGTGTCATTG-1_1_1	0.0863594261146407	2.67934131672362	185	0	0	0	0	0.0247777777777778
AGGATCTAGGCTTAAA-1_1_1	9.12023192617663	-4.36243057200929	0	0	0	0	0.0325116279069767	0.0444876543209877
AGGCTGCTCCTCATAT-1_1_1	-0.535994172360815	0.978806794190201	0.465533333333333	0	0	0	0.0326511627906977	0.0272716049382716
AGGGAGTCAATACGAA-1_1_1	-2.16075843599073	0.913095474743637	0	0	0	0	0.0291860465116279	0.0216975308641976
AGGGTCCGTTCTCCTG-1_1_1	5.40857058737048	-11.8179364199402	0	0	0	0.1874	0.0316666666666666	0.0257469135802469
AGGTAGGCAGCTGTGC-1_1_1	-8.2050520780348	8.7895436291931	0.162533333333333	0	0.484933333333333	0	0.0187751937984496	0.0233703703703704
AGGTTGTGTGATAGTA-1_1_1	-8.20631283548109	9.97712183048704	0.187866666666667	0	0.5052	0	0	0
AGTCAACGTCCTGAAT-1_1_1	-7.21340245034925	7.60567617466429	0	0	0.502466666666667	0	0.0358139534883721	0.0350370370370371
AGTGCCGTCCGTAATG-1_1_1	-5.89217728402845	6.43542051365355	0	0	0.143466666666667	0	0	0.0240679012345679
ATAGACCAGAAGCCAC-1_1_1	-7.0076324346327	7.51451396992186	0	0.317222222222222	0	0.191266666666667	0	0.0270617283950617
ATAGGCTAGCATGTTC-1_1_1	-5.33712977197401	6.06825256397704	0	0	0	0	0	0
ATCATTCTCGGTATGT-1_1_1	-2.10324686792127	1.14695644428709	0.334933333333333	0	0	0.1498	0.0343643410852713	0
ATCCACCGTATTGAGA-1_1_1	-1.90419942167036	5.67993640949706	0.3482	0	0	0	0	0.0370802469135803
ATCCACCTCGGATACT-1_1_1	-5.94446533944837	6.80342817356566	0	0	0.293333333333333	0	0.0142713178294573	0
ATCCCTGTCATCCTGC-1_1_1	-0.120918602015891	0.538459316396507	0	0	0	0	0.0383255813953488	0
ATCGTAGGTGTATTCG-1_1_1	-2.90224450853101	-0.142516552901474	0.1492	0	0	0	0.0239767441860466	0.0256111111111111
ATCGTCCGTCTGTGAT-1_1_1	-1.87173336770765	0.2971284618018	0.147933333333333	0	0	0	0.0367441860465116	0.0190432098765432
ATCTTCATCATAGGCT-1_1_1	-0.66152381923429	1.02636253883818	335	0	0	0	0.0305658914728683	0.0180802469135802
ATGAGGGAGATGACCG-1_1_1	-6.04700535562269	7.87068653156737	0	0	0.456933333333333	0	0.0141472868217054	0.0182530864197531
ATGAGGGCATCCTGTC-1_1_1	0.651616573069177	5.96022844364623	0.641066666666667	0.251444444444444	0	0	0.0295736434108527	0.0424691358024691
ATGCGATTCCCAAGTA-1_1_1	-7.05053967263929	7.09573984196166	0	0	131	0	0	0.0286543209876543
ATGGAGGAGATTAGAC-1_1_1	8.37279540273913	-4.50541257808229	0	0	0.144466666666667	0	0.0296356589147286	0.0301172839506173
ATGGAGGGTCATGGCC-1_1_1	5.23531085226305	-11.7186703676941	0	0	0	0	0.0405813953488372	0.0256543209876543
ATGGTTGAGTGGACTG-1_1_1	-2.25025552537672	5.00793170979002	0.160266666666667	0	0	0	0	0.0258271604938272
ATGTCTTGTCACTCTC-1_1_1	4.91082268926867	-11.7021040911438	0	0	0	0	0.0484806201550387	0.0458148148148149
ATTCACTCACCTTCGT-1_1_1	-0.961761534478583	0.382404894137177	0.1506	0	0	0	0.0335658914728683	0.0256296296296297
ATTCAGGAGAAATTGC-1_1_1	-1.11868387487165	0.404962875449452	0	0	0	0	0.0247751937984496	0.0262469135802469
ATTGGGTTCGCCGAAC-1_1_1	-3.49601906564466	1.26092767765501	0.464666666666667	0	0	0	0	0
CAAAGAAGTAGCTTGT-1_1_1	-1.97011834409467	6.37162780811766	0.166866666666667	0	0	0.546866666666667	0	0.0338395061728395
CAAAGAATCACTGAAC-1_1_1	-2.56477683809034	3.04708385517577	0.1516	0	0	0	0	0.0259506172839506
CAACAACGTTTACTGG-1_1_1	-2.437950790193	1.04347366144637	0	0	0	0	0.0244341085271318	0.0202777777777777
CAACGATTCTCAGTCC-1_1_1	9.0721924898363	-0.802199601626602	0	0	0	0	0.0311782945736434	34
CAACGGCAGCAGTACG-1_1_1	-0.655341506268897	1.21087592890242	0	263	0	0	0	0.0338024691358024
CAACGGCTCGCTGATA-1_1_1	-2.23447984483472	6.21660995533446	0.3506	0	0	0.579466666666667	0.0302945736434108	0.0395
CAAGACTCAATGCAGG-1_1_1	-5.59846943643323	7.27131557514647	0	0	0.458133333333333	0	0	0.0199567901234567
CAAGAGGGTACGTAGG-1_1_1	-2.04721421029798	5.97956228306273	0.474733333333333	0	0	0.1936	0	0.0475185185185185
CACAACATCATGACAC-1_1_1	-2.71882385041944	5.06422376682738	0.305866666666667	0	0	0.1536	0.0226976744186046	0.0359259259259259
CACAGATGTCGTGTTA-1_1_1	8.34882193777331	-0.444393813109604	0	0	0	0.158466666666667	0	0.0392098765432098
CACCAAACACTCTAGA-1_1_1	-5.50980013635389	7.5178904538391	0.156533333333333	0	0.536133333333333	0	0.0176666666666667	0
CACGTGGCAATACGAA-1_1_1	-1.25657898214094	1.9400768285034	0.5356	0	0	0	0	0.0277716049382716
CACGTTCAGTGCAGGT-1_1_1	-7.06832474496595	7.83409977009276	0	0	0.344066666666667	0	0	0.0216049382716049
CACGTTCGTAACATAG-1_1_1	-0.0307277741693635	1.86885500004271	0.3482	0	0	0	0.0271085271317829	0.0387716049382716
CACGTTCTCTTGGGCG-1_1_1	9.55544787618884	0.780225307249817	0	0	0	0	0.0301395348837209	0
CACTGAATCCTGTTAT-1_1_1	-7.6277872922682	8.85046720554808	0	0	0.630133333333333	0	0.0190387596899225	0.0277345679012345
CACTGTCAGTCGCTAT-1_1_1	-2.4958645704054	0.523575217032227	0	0	0	0	0.0306356589147286	0.0177283950617284
CAGATACTCGCGTAGC-1_1_1	-5.71052855279676	6.42237424900511	0	0.241777777777778	0.329933333333333	0	0.0193333333333333	0.0308518518518518
CAGCAATGTCTACGAT-1_1_1	8.65134364340075	-5.23689413020631	0	0	0	0	0.0341627906976745	0.0230185185185185
CAGCAATTCGCCTATC-1_1_1	-5.32483166482679	6.38302469303587	0	0	0.1916	0	0	0
CAGCCAGAGATCACTC-1_1_1	-8.18197125222913	8.09568357517699	0	0	0.287733333333333	0	0.0207674418604651	0.0284444444444445
CAGCGTGGTGAGGAAA-1_1_1	6.13075095388659	-11.4088559145691	0	0	0	0	0.0203798449612403	0.0583086419753086
CAGGCCAAGCACTAGG-1_1_1	-5.77182406213514	7.71859598209837	0	0	0.3546	0	0	0
CAGTTAGGTGACCTGC-1_1_1	-2.46811217096082	5.6681098942993	0.151133333333333	0	0	0.197066666666667	0	0
CAGTTAGTCAGCCTCT-1_1_1	-5.39133805063001	7.41895341923216	0	0	0.348733333333333	0	0	0
CAGTTAGTCCTACCGT-1_1_1	8.09822398397692	-0.774186372256485	0	0	0	0	0.0170232558139535	0.0911851851851851
CATAAGCGTGCCGAAA-1_1_1	-7.74600428369276	8.92718839695433	0.1556	0	0.4998	0	0	0.0281604938271605
CATCCACGTTGTGTTG-1_1_1	-0.597773671414771	0.74822545101622	194	0	0	0	0.0389767441860465	0.0413456790123456
CATCCACTCGACGACC-1_1_1	-2.34013861444227	2.32289171268919	0.4754	243	0	0	0	0.0323827160493827
CATCCCAAGTGTTCAC-1_1_1	-5.4762374761366	7.45043373157958	0.156733333333333	0	0.540866666666667	0	0.032968992248062	0.0225061728395062
CATGAGTCAGCGAGTA-1_1_1	-0.457786768939414	0.413005121552738	0.602133333333333	0	0	0	0.018984496124031	0.0335432098765432
CATGGTACAGACAAAT-1_1_1	-1.83893448140851	0.821222842240128	0.6318	0	0	0	0	0.0350617283950617
CCAAGCGAGGACTTCT-1_1_1	6.21019202444323	-11.3402743334534	0	0	0	0	0.0472248062015503	0.0581358024691359
CCCATTGTCGAGATGG-1_1_1	-5.393921077516	7.55704975178221	0	0	0.544866666666667	0	0.0293488372093024	0.0298888888888889
CCCGGAACACAACGCC-1_1_1	10.1004489061571	-0.730203031993118	0	0	0	0	0.0455813953488372	0.0233395061728395
CCCTAACGTTAATCGC-1_1_1	0.562917828295312	6.51437282612303	0.5132	0	0	0	0.0638604651162791	0.0441358024691358
CCGAACGCAGAGCCCT-1_1_1	7.66767340872057	-2.38363552043459	0	0	0	0.1638	0	0.0231975308641975
CCGAACGTCCCGTGAG-1_1_1	8.2858737108446	0.0949847256181567	0	0	0	0.164866666666667	0.0333798449612404	0.0540987654320988
CCGCAAGGTCCACATA-1_1_1	8.18628150198229	1.13653898289183	0	0	0	0	0.0235038759689923	0.0592592592592592
CCGGGTAGTCGTATTG-1_1_1	5.84335499975451	-11.6824374193909	0	0	0	0	0	0.0630679012345678
CCGGTAGCATGACTGT-1_1_1	0.047652743492208	6.46949100544432	0	0	0.162466666666667	0	0	0
CCGGTGACAAGTATCC-1_1_1	-2.38494986322156	6.15955400516966	0	0	0	0.5736	0.020031007751938	0.0273086419753087
CCGTAGGCACTTCCTG-1_1_1	-5.27903908517591	7.30968713810423	0	0	0.568333333333333	0	0.0191782945736434	0.0217901234567901
CCTATCGGTCTGCCTT-1_1_1	9.03979617330798	1.59789681484679	0	0	0	0	0.0230232558139535	0
CCTCCAACATACGCAT-1_1_1	-6.15809792306653	7.99470090916136	0	0	0.353266666666667	0	0	0
CCTCTCCCATGGATCT-1_1_1	-2.07642954614393	6.31240177204588	0	0	0	0.553666666666667	0.024062015503876	0.034104938271605
CCTTGTGGTCAAGTTC-1_1_1	0.131067394945703	1.69490790417174	0.3772	0	0	0	0.0212325581395348	0.0339691358024692
CGATGCGAGTTGAAAC-1_1_1	-5.40645760324232	7.26723527958373	0.1542	0	496	0	0	0
CGATGGCCATCGGAAG-1_1_1	-0.0893690216206689	1.4697525506256	0.1546	0	0	0	0	0.0295740740740741
CGGAACCTCACCGCTT-1_1_1	-5.73911923196546	7.79988861134032	0	0	0.530266666666667	0	0	0.0216666666666666
CGGGTCAGTAATTGGA-1_1_1	-2.2889623048567	5.33732843449095	0	0	0	0.313466666666667	0.0167209302325582	0.0308333333333334
CGGTCAGAGTAGTCTC-1_1_1	-0.767664969232001	1.40548276951292	0.4886	0	0	0	0.0176046511627908	0.0291481481481481
CGTCCATCAGTACTAC-1_1_1	-0.609478891160407	4.02516269733885	0.165066666666667	0	0	0	0.0162558139534884	0
CGTGATAGTATGGTAA-1_1_1	-7.6739184263014	9.0321440701721	0.159266666666667	0	0.348733333333333	0	0	0.0274753086419753
CGTTCTGGTCAGTCTA-1_1_1	10.0833171007372	-0.584506809210983	0	0	0	0.195266666666667	0	0.0443518518518519
CGTTCTGTCGATACAC-1_1_1	9.79318267080554	-0.54976004312059	0	0	0	0	0	0.0567037037037037
CTAACTTCAGAGATGC-1_1_1	-0.954611718919196	1.71891295959929	0.314266666666667	0	0	0	0.0247131782945736	0
CTACTATCACGCTGTG-1_1_1	-8.35704106118909	8.51456213047484	0	0	0.145866666666667	0	0.0194263565891473	0.039074074074074
CTCAGTCGTGCATGTT-1_1_1	-8.0026013257765	8.92358064701537	0	0	0.386533333333333	0	0	0.0588518518518518
CTCCGATCAGCAGTGA-1_1_1	-2.53379100587598	5.77602911045531	0.1622	0	0	0.532466666666667	0	0.0381666666666667
CTCGAGGAGTGGAAGA-1_1_1	8.89492160055407	1.38665759613493	0	0	0.1694	0.1694	0.0269612403100775	0
CTCTCAGAGGTTGGTG-1_1_1	-0.126231372620978	2.45486068775633	0.318666666666667	0	0	0.16	0	0.0463888888888889
CTCTGGTAGGAGGCAG-1_1_1	7.88250666830309	-1.43642425487062	0	0	0	0.156466666666667	0.026031007751938	0.0655679012345679
CTGAATGAGAGCATTA-1_1_1	-2.61911267068616	5.35914707233885	0.502533333333333	0	0	0.350733333333333	0	0
CTGAGCGGTACAACGG-1_1_1	8.53326636526354	2.38693451931456	0	0	0	0	0.0372558139534884	0.0423580246913581
CTGAGCGGTCAAGCGA-1_1_1	-6.27116268899671	9.19962549259642	0	0	0.5098	0.1618	0	0.0221913580246914
CTGCTCAAGATTCGAA-1_1_1	-1.89814287450544	0.79889673044661	0	0	0	0	0.0244806201550387	0.0377407407407407
CTGGCAGCATAATGAG-1_1_1	-5.65223950174085	8.01648759891966	0	0	0.5172	0	0	0
CTGTATTGTTCCTAAG-1_1_1	7.80918103430041	-5.03719901988527	0	0	0	0	0.0222558139534884	0
CTGTGAAAGTCGAAAT-1_1_1	-0.210646376278319	1.50250458767394	0.310133333333333	0	0	0	0.0307364341085271	0
CTTCAATGTATGTCTG-1_1_1	0.281212448809228	1.36055862953642	0.342666666666667	0.260666666666667	0	0	0.0336744186046511	0.0255
CTTCCGACATGGACAG-1_1_1	-0.0926824140214104	3.57324385693053	0	0	0	0	0	0.0324567901234568
CTTCCGAGTGGTTTAC-1_1_1	-8.11559361245862	9.82648515751341	0.162733333333333	0	193	0	0	0.0372222222222223
GAAACCTAGTAATTGG-1_1_1	7.95200377676257	-5.02820348689577	0	0	0	0	0	0.0329691358024692
GAAGCGAGTCTACACA-1_1_1	8.20364695760973	0.590441436075958	0	0	0	0	0.0370387596899224	0.0605308641975308
GAATAGATCGTCGCTT-1_1_1	-5.84732121255628	7.29211950352171	0	0	0.189333333333333	0	0	0.0222962962962963
GACACGCCAGTAGTTC-1_1_1	4.71389275762805	-11.6570820803406	0	0	0	0	0.0166821705426357	0.0336296296296297
GACCAATGTAGTCACT-1_1_1	-6.74243277337781	7.0822305684326	0	0	0.344266666666667	0	0	0
GACCGTGCACCTAAAC-1_1_1	-6.65602988031141	7.82888984730223	0	0	0.4732	0	0	0
GACCTTCGTAATGCGG-1_1_1	0.759921610090814	5.64507865955809	0.3296	0.227888888888889	0	0	0	0
GACCTTCTCCTACACC-1_1_1	-1.25270694520704	2.89548993160704	0.489533333333333	0	0	0	0	0.0242469135802469
GACGCTGTCCACCCTA-1_1_1	3.93544679853686	-11.0281691546204	0	0	0	0	0.0286666666666666	0.0293456790123456
GACGTTACATATGCGT-1_1_1	-2.11988395478956	1.78167593529204	0	0	0	0	0	0
GAGACTTAGAAATTGC-1_1_1	9.8655684587694	-1.73853897998354	0	0	0	0.158133333333333	0.0432480620155039	0.0464691358024691
GAGCTGCCAGGTCCGT-1_1_1	-8.2360636594557	9.7001414304016	0.195266666666667	0	0.578333333333333	0	0	0.0372592592592592
GATGATCTCACCGGGT-1_1_1	10.3000090715624	-3.06434369037172	0	0	0.1546	0.1546	0.0379457364341085	0.0227407407407407
GCACATATCTCGTCGT-1_1_1	5.17197829458483	-11.81034040401	0	0	0.165466666666667	0.165466666666667	0.0314418604651163	0.0416111111111112
GCACGGTCAGAAGCGT-1_1_1	-6.92015808847181	8.54047155430296	0	0	0.497133333333333	0	0.0231705426356589	0
GCAGCCAGTATGTGTC-1_1_1	-5.31137150552503	7.27489042332152	0	0	0.549666666666667	0	0.021860465116279	0
GCAGCCATCAAACGAA-1_1_1	4.74653559896716	-11.7275776858093	0	0	0	0	0.0221627906976745	0.0337901234567901
GCAGCCATCGTGGCGT-1_1_1	-5.15772885110609	6.04079008152464	0	0	0.295466666666667	0	0	0.0189074074074074
GCCAGCATCGTCGGGT-1_1_1	-4.78050583627454	-6.60208797404787	0.308533333333333	0.329333333333333	0	0	0	0.0215185185185185
GCCAGGTTCGTCGCTT-1_1_1	-7.84984082010023	9.15248918583372	0	0	0.35	0	0	0.0334567901234568
GCCCAGAGTCGGTACC-1_1_1	-4.47921437051527	-5.58189773509523	0.1566	0.315888888888889	0	0	0.0358139534883721	0.0388271604938272
GCCCAGAGTTGGAGAC-1_1_1	-6.10014694955579	8.09841299107054	0	0	0.533133333333333	0	0	0.0403333333333333
GCCGATGAGCAGGGAG-1_1_1	0.655909776423059	6.55119466831664	0.713133333333333	0	0	0	0	0
GCCGATGGTGTCATTG-1_1_1	5.00343781683215	-11.826869487262	0	0	0	0	0.0198217054263566	0.0352345679012346
GCCGTGATCCGAGATT-1_1_1	8.56520968649157	-1.27349615046999	0	0	0	0.1634	0.0681395348837209	0.0467345679012345
GCGTGCATCGGCCCAA-1_1_1	9.48123580190905	-0.167334407067505	0	0	0	0	0	0.0365864197530864
GCTACCTAGATTGACA-1_1_1	-5.57701176431409	6.92851924946288	0	0	0.1916	0	0.022062015503876	0.0224814814814814
GCTGGGTTCCGACATA-1_1_1	8.13402110311755	-4.116296767688	0	0	0	0	0.0466124031007752	0.0301358024691358
GCTTGGGAGAAGGCTC-1_1_1	-8.00396508004896	9.827071667218	0.162733333333333	0	349	0	0	0.0293086419753087
GGACGTCAGATACAGT-1_1_1	-0.531739801433005	6.2218642239807	0	0	0	0.149666666666667	0.0269379844961241	0.0382716049382716
GGAGAACCATACTTTC-1_1_1	-2.09655064370862	2.95700383236388	0.471333333333333	0	0	0	0.0223720930232558	0.0332654320987654
GGAGCAAGTTCCACGG-1_1_1	-7.63007515695325	9.74489355137328	0.163533333333333	0	0.487933333333333	0.185666666666667	0.0275968992248062	0.0448148148148149
GGCACGTGTGTTAGCT-1_1_1	-7.75517720010511	8.91338014652708	0.1542	0	0.345066666666667	0	0	0.0325987654320987
GGCGTCAAGGCACTCC-1_1_1	7.73419839117297	1.9681986575363	0	0	0	0	0.0237209302325582	0.0408888888888889
GGGACAAGTTCGAGCC-1_1_1	8.15783244344958	-1.8512661452057	0	0	0	0	0.0545891472868217	0.0755802469135802
GGGATGAGTCCTTAAG-1_1_1	-0.457570970323004	1.66664421608427	0.155933333333333	0	0	0	0	0
GGGCCATAGAGCCTGA-1_1_1	-1.30042761590711	3.18625855495909	0.317866666666667	0	0	0	0.0177596899224807	0.0325493827160493
GGGCCATCATTGGCAT-1_1_1	-0.0410784182921727	1.54630351116637	0.471733333333333	0	0	0	0.0259922480620155	0.0380987654320988
GGGCTCACATCCAATG-1_1_1	-1.78005439069501	1.71322298099974	0	0	0	0	0.0265658914728683	0.0181296296296296
GGGTCTGGTGCTGCAC-1_1_1	-7.06179875161878	7.56344032337645	0	0	0.148733333333333	0	0.0265116279069767	0.0243086419753087
GGGTGTCAGGTGATCG-1_1_1	-6.67738360193006	9.04880762150267	0	0	0.3472	0	0	0
GGTCACGTCCGTGGGT-1_1_1	-5.53777855661146	6.33583927204588	0	0	0.149266666666667	0	0	0
GGTCTGGTCTCTGCTG-1_1_1	-6.85093945291273	8.67869043400267	0	0	0.5382	0	0	0
GTAATGCGTTCTCCTG-1_1_1	-6.02068632867567	8.03035879185179	0	0	0.4918	0	0.0194961240310078	0.0264197530864198
GTAATGCTCCAAGCTA-1_1_1	4.30643874380358	-11.2308230395081	0	0	0.126333333333333	0	0.0397209302325582	0.0279074074074074
GTATTTCAGTCTTCGA-1_1_1	-2.57667201783887	5.2027368550537	0	0	0	0	0.0143798449612403	0.0355061728395062
GTCAAACAGACGCTCC-1_1_1	-2.37643927362195	2.94208884289244	0.342066666666667	0	0	0.154533333333333	0	0.0343333333333333
GTCAAACGTTATTCCT-1_1_1	8.37064677450427	0.27745017459372	0	0	0	0	0.0372170542635659	0.0213641975308642
GTCATGACATGGCGCT-1_1_1	-0.499010175731101	0.764832795166764	0.4848	0	0	0	0	0
GTCATGATCTCCTACG-1_1_1	0.541344642374597	6.09899807026366	0.496333333333333	0	0	0	0	0.0295802469135803
GTCCACTAGCCAAGTG-1_1_1	-2.15323871400587	1.77056694080809	0	0	0	0	0.0175581395348837	0.031641975308642
GTCCACTCACGGTGCT-1_1_1	7.51205474111804	-0.0539838964702756	0	0	0	0.165666666666667	0	0.0347654320987655
GTCCACTCATCGCTCT-1_1_1	-8.27458828714124	9.91821527531126	0.1612	0	0.187666666666667	0	0.0172093023255814	0.037858024691358
GTCGAATGTTAAACCC-1_1_1	6.11726409170397	-11.421990870929	0	0	0	0	0.0405271317829458	0.0387901234567901
GTCGAATTCGTGGACC-1_1_1	8.63701945516833	2.03796970894316	0	0	0	0	0.0349612403100775	0.0260123456790123
GTCGTAACAAATGAAC-1_1_1	-1.81062704351179	1.40255188992003	0	0	0	0	0.0155038759689923	0.0320617283950617
GTCTACCAGTCATCGT-1_1_1	7.58773785803088	1.51300859501341	0	0	0	0	0.0503720930232558	0.0537283950617284
GTCTCACGTAGAGCTG-1_1_1	-7.58454865243665	8.80170869877318	0	0	0.303733333333333	0	0.0229457364341086	0.0364012345679012
GTCTGTCCAACGAGGT-1_1_1	-1.42414361264936	5.92930460026244	0.1638	0	0	0.1638	0.0161007751937985	0.0226851851851851
GTGACGCAGCTCCGAC-1_1_1	-6.34389561441175	6.97780466129759	0	0	0.500666666666667	0	0	0.0422654320987654
GTGCACGTCGCGTGCA-1_1_1	0.624666988585077	6.1015815739868	0.3536	0	0	0	0	0
GTGCAGCGTACAGTTC-1_1_1	4.65358906957873	-11.8692460055115	0	0	0	0	0.0306666666666666	0.0182592592592593
GTGCGTGAGGTGCCAA-1_1_1	-1.91105955865613	1.69638156940916	0.150733333333333	0	0	0.150733333333333	0	0.0236666666666666
GTGGTTATCCTAGCTC-1_1_1	-1.34297186162702	1.34833574345091	0.159533333333333	0	0	0	0	0.0307716049382716
GTGTAACGTCAACATC-1_1_1	-6.05477684762708	8.64851522495726	0.1542	0	0.5418	0	0	0
GTGTGGCTCAAATGAG-1_1_1	-5.35514897134534	6.07160091450194	0.146333333333333	0	0.291333333333333	0	0	0.0237037037037037
GTGTGGCTCCAGTTCC-1_1_1	8.05132609579333	1.84310841610411	0	0	0	0	0.0385891472868217	0.0310617283950617
GTTACCCGTCGTGTTA-1_1_1	-6.38547390725843	8.26514339497069	0	0	0.679666666666667	0	0	0.0313888888888889
GTTATGGGTACCTAGT-1_1_1	7.90167027685412	-3.43128395030519	0	0	0	0	0	0.0225185185185185
GTTGCTCAGCGAAACC-1_1_1	-2.49035948541395	0.29038417994732	0.568266666666667	0.236888888888889	0	0	0	0
GTTGTAGAGCCTGGAA-1_1_1	-6.28107184198133	6.84308958103636	0	0	0.474266666666667	0	0	0
GTTGTAGCAAATACGA-1_1_1	-0.718142748143591	2.08665287544707	0.313333333333333	0	0	0.157333333333333	0	0.0296049382716049
TAACACGAGCTTCTAG-1_1_1	0.415227710936151	1.47620618393401	0	0	0	0	0	0.0248395061728395
TAACACGCATATGCGT-1_1_1	-3.69097584512464	-6.4392914767029	0	0.197444444444444	0	0	0	0.0267962962962963
TAAGCACCAAGCTGCC-1_1_1	8.72913581106432	-4.48107433269044	0	0	0	0	0.0268062015503876	0.0380617283950617
TAAGCCACAGTCAGAG-1_1_1	-6.22991627481214	7.08196067860106	0	0	0.1504	0	0.0149069767441861	0.0379814814814815
TAATTCCAGGCATGGT-1_1_1	-1.7122964265608	0.960799932980332	0.147133333333333	0	0	0	0.025891472868217	0.0381234567901234
TACACCCCACTGCGAC-1_1_1	-5.57378834512464	6.81646823933104	0	0	0.1542	0	0.0236279069767442	0.0253333333333333
TACCCACAGATGGCGT-1_1_1	-1.85077196386091	0.317523152136597	0	0	0	0	0.0529302325581396	0.0240246913580247
TACCGGGAGTAGCTCT-1_1_1	-1.61377435949079	-0.108718335128036	0	0	0	0	0.0292558139534884	0.0324567901234568
TACCTCGCAACCAACT-1_1_1	0.786530196402154	6.22076988270262	0.1834	0	0	0	0	0.0309938271604938
TACCTCGTCCGTGTGG-1_1_1	-2.18942350175611	-0.223900198435989	0.340133333333333	241	0	0	0.0206899224806202	0.0229938271604938
TACGGGCAGCTGCCTG-1_1_1	5.44304162237414	-11.9221062655213	0	0	0.1876	0.1644	0.0179457364341086	0
TAGACCACATCAGCGC-1_1_1	-8.16076153543226	9.34658956577757	0.197266666666667	0	0.5442	0	0	0.0253086419753087
TATATCCGTGGATACG-1_1_1	0.502450346682153	1.51034426739195	0.3862	0	0	0	0.0347751937984496	0.0424814814814815
TATTGCTAGCTTCATG-1_1_1	-7.24743479516736	9.5354628567932	0	0	0.166733333333333	0.166733333333333	0.0277131782945736	0.0327037037037037
TCACACCGTAACGCGA-1_1_1	9.4481690523363	-0.0376152987243802	0	0	0.162866666666667	0.350866666666667	0.0472868217054263	0.0307654320987655
TCACACCTCATGACAC-1_1_1	7.54997473928698	0.0457910900352328	0	0	0	0	0.0426744186046512	0.0415
TCACATTCACCCATAA-1_1_1	-2.98047560479871	5.34469080021361	0	0	0	0	0	0.0204197530864197
TCAGCAAAGGCGAAGG-1_1_1	-7.50497835901014	8.79493570377806	0	0	0.5046	0	0	0.0244691358024691
TCAGTGACAACGGGTA-1_1_1	-1.74308103349439	-0.305783211684433	0.150666666666667	0.249555555555556	0	0	0.0232945736434108	0.0250679012345679
TCAGTTTAGATCGACG-1_1_1	-0.0369469866008241	6.09321594288329	0	0	0.161266666666667	0.161266666666667	0	0.0413580246913581
TCATGTTTCCGTGTAA-1_1_1	-5.56056851175062	6.23099136402586	0	0	0.3772	0	0.0242325581395348	0
TCATTCAGTCCTGGGT-1_1_1	-7.70198649194471	8.92499303867796	156	0	0.310666666666667	0	0	0.0233271604938272
TCATTGTCACCGTGGT-1_1_1	-0.362581968572058	1.27564662744978	0.3862	0	0	0	0	0.0271111111111111
TCCACGTTCTCCGTGT-1_1_1	9.34658080312975	0.187377498054299	0	0	0	0	0.0263100775193799	0.0591913580246913
TCCGAAACATCCTAAG-1_1_1	-6.08880060937635	6.74665212681273	0	0	0	0	0.0205193798449612	0
TCCGGGAAGAATACAC-1_1_1	-5.7895829084181	8.24833917667845	0	0	0.510533333333333	0	0.0167441860465116	0.0306049382716049
TCCGTGTCAGCCTTCT-1_1_1	10.8370698091722	-3.19754838893434	0	0	0.157866666666667	0.192266666666667	0	0
TCCGTGTTCATAGGCT-1_1_1	-1.7696192863249	2.03681600143889	0.665333333333333	0	0.157866666666667	0	0.0451472868217054	0.0207283950617284
TCCTCGAGTCGTACAT-1_1_1	-4.6246077420973	5.60870122959593	0	0	0.155133333333333	0	0	0.023320987654321
TCGAACATCCTCGATC-1_1_1	-2.21856492784254	6.56241655399779	187	0	0	0.549066666666667	0.0250465116279069	0.0568518518518518
TCGAAGTCACCGTGCA-1_1_1	-0.00868804965547512	1.56565082123259	0.507266666666667	0.260666666666667	0	0	0	0
TCGAAGTGTGGACTGA-1_1_1	-1.8522631528639	6.16424942066649	0.331466666666667	0	0	0.198066666666667	0.0261317829457365	0.0438888888888889
TCGATTTTCATGAGAA-1_1_1	-1.96295815732709	1.07215178062895	0	0	0	0	0.0165968992248062	0.0363271604938271
TCGCAGGGTCGCTGCA-1_1_1	-0.134876355793395	2.64717435886839	0.6696	0	0	0	0.0301395348837209	0.0584506172839506
TCGGGACAGGTCGTCC-1_1_1	-1.81564480092756	0.223994888865742	0.142733333333333	0	0	0	0.0311627906976745	0.0300123456790123
TCGGGTGAGTCGAGGT-1_1_1	-0.616228640344061	0.97731435348967	0.495333333333333	0.497777777777778	0	0	0.0147441860465116	0
TCGTGCTTCGCCAGTG-1_1_1	-6.40935868051282	6.9579858784912	0	0	0.2876	0	0	0.0196666666666667
TCGTGGGGTGCTATTG-1_1_1	7.01301079962023	-1.09877693603059	0	0	0	0.161333333333333	0.0564496124031008	0.034320987654321
TCTCACGTCTGCGAGC-1_1_1	-0.341811716821112	0.892704189324173	0.3076	0	0	0	0.0394961240310078	0.0266604938271605
TCTCTGGCAGGTAGTG-1_1_1	-4.92353028085462	7.73444843342284	0	0	0.553933333333333	0	0	0.0204135802469135
TCTGGCTAGATGGTAT-1_1_1	-5.74438828256361	8.06830215504149	0	0	0.534733333333333	0	0	0
TCTGGCTAGGGTCACA-1_1_1	-1.68447107103101	0.60777705957869	154	0	0	0	0.0342868217054264	0.0306049382716049
TGACGCGTCTGTCTCG-1_1_1	0.348066746924005	6.14905071308592	0.185666666666667	0	0	0	0	0.0311234567901234
TGAGCATGTTCGTGCG-1_1_1	-0.0944962317906995	3.27800321629027	0.8434	0	0	0	0	0
TGAGCGCTCGTCAAAC-1_1_1	8.58197718832263	2.44192647984007	0	0	0	0	0.0229457364341086	0.053283950617284
TGAGGAGGTCCAGCCA-1_1_1	-7.19287270333997	8.67108583500365	0.1604	0	0.507066666666667	0	0.0258527131782946	0.0216111111111111
TGAGGTTAGTCATACC-1_1_1	-8.36952847268812	8.7490801816223	0	0	0.1918	0	0	0
TGAGGTTGTGGAAGTC-1_1_1	-2.47039812829725	0.890540779137406	0.144266666666667	0	0	0	0.0243875968992248	0.0431049382716049
TGATCAGTCGTCAACA-1_1_1	0.202615827057443	6.12333107044676	0	0	0	163	0	0.0301543209876544
TGATCTTCATAGCACT-1_1_1	-0.398916840817847	6.38641595890501	0	0	0.141466666666667	0.141466666666667	0.0685116279069767	0.0393703703703704
TGATTCTCAAGAGTAT-1_1_1	-2.06236881044141	0.733859390520844	0.1524	0	0	0	0.0270077519379845	0.0228456790123457
TGATTCTCACGAAAGC-1_1_1	-0.0224434670843859	1.72693371822813	0.329733333333333	0	0	0	0.0258992248062015	0.0271419753086419
TGCAGTATCGCCCAGA-1_1_1	-2.20862120416395	6.25930595447997	0	0.27	0	0.359933333333333	0	0.0294814814814814
TGCGACGAGGAATGTT-1_1_1	-5.56312245156995	7.91662359287718	0.158466666666667	0	0.540866666666667	0	0	0.0219012345679013
TGCGATAGTGGCTACC-1_1_1	-5.23908919122449	7.14083051731566	0	0	0.498933333333333	0	0	0.0324938271604939
TGCGATATCAGACCGC-1_1_1	-5.6774150731825	7.81493139317015	0	0	0.5152	0	0.016968992248062	0.0200308641975309
TGCTCCAAGATCCAAA-1_1_1	-6.61755865838758	7.20222663929442	0.1618	0	0.390266666666667	0	0.0346356589147286	0.0233333333333333
TGGGAGACAACCGTGC-1_1_1	-2.91400140550367	5.75378227283934	0.1936	0	0	516	0	0.0249814814814815
TGGGATTAGCACCGAA-1_1_1	-0.862380802895941	-1.07126724669954	385	0	0	0	0	0
TGTAAGCGTGAGAACC-1_1_1	-2.38948863771192	5.87525367786864	0	0	0	199	0.0153643410852713	0.0192962962962963
TGTGAGTTCTGATTCT-1_1_1	-5.81384104516736	9.22900629093626	0	0	0.576666666666667	0	0.0152558139534884	0.0196666666666667
TGTGATGCAGAAACCG-1_1_1	-0.362404167916693	1.71355736305693	0.1638	0	0	0	0.0146821705426357	0.0310493827160494
TGTGGCGCAAGTGATA-1_1_1	-5.29621523645154	7.25846338322142	0.1532	0	0.347866666666667	0	0.0145658914728682	0.0181172839506173
TGTGTGAAGAGCCGAT-1_1_1	-5.11242026117078	6.35146617939452	0	0	0.449333333333333	0	0	0.0249691358024692
TGTTCCGCACAAATCC-1_1_1	-6.41152209069959	8.55136156132201	0.158133333333333	0	0.502533333333333	0	0.0221162790697674	0.0286666666666666
TGTTGGACATAAGATG-1_1_1	-1.99235981729261	3.87270116856078	0.191066666666667	0	0	0	0	0
TTAGTCTCAGCGTGAA-1_1_1	-7.07942217614881	7.41474008610228	0	0	0.344733333333333	0	0.0180852713178294	0.030679012345679
TTCAATCCACACCTGG-1_1_1	8.73623973104723	-4.96440839717409	0	0	0	0	0.0201782945736434	0
TTCCAATGTGTAAACA-1_1_1	-5.0809533002638	7.56810522129515	0	0	547	0	0	0
TTCCACGTCGTCTACC-1_1_1	-7.34915083673231	9.07566690494994	0.1568	0	0.350133333333333	0	0.0173643410852713	0.0190061728395061
TTCCGTGAGACGCAGT-1_1_1	-6.16140145089857	8.4517111783264	0	0	0.3908	0	0	0.0249197530864198
TTCTGTAGTGCATTTG-1_1_1	9.61004191610583	-1.20139479587099	0	0	0	0	0.0433798449612403	0.0508086419753087
TTCTGTATCTGAGGTT-1_1_1	-0.220495045449652	0.988243699574265	0.187466666666667	0	0	0	0.0323875968992248	0.0248703703703703
TTCTTCCCAGCGTTGC-1_1_1	-7.64371842172376	8.0397820477722	0	0	0	0	0.0364108527131783	0.0206728395061728
TTGAACGGTAGCTGAG-1_1_1	-2.02867728498212	6.24536848118285	0.184933333333333	0	0	0.548333333333333	0.0247984496124031	0.0488518518518518
TTGAACGTCGTAGTCA-1_1_1	-5.20962494638196	6.35253477146605	0	0	0.3072	0	0.0192248062015504	0.0259876543209877
TTGATGGAGATTCGCT-1_1_1	9.81663829061755	1.64865195801238	0	0	0	0	0.0421162790697674	0.0454753086419754
TTGCATTCAACCACAT-1_1_1	-2.49404782083265	-0.339913129306045	0.1296	0	0	0	0.0263565891472868	0.0275061728395062
TTGGGCGTCTCGCTTG-1_1_1	8.21307021353014	-4.04998779246828	0	0	0	0	0.0403178294573644	0
TTGTGGACATGACTCA-1_1_1	-6.27058762338392	8.58024835636595	0	0	0.333133333333333	0	0.0179922480620155	0.0392407407407407
TTGTTGTCAAGCGCTC-1_1_1	4.07414084646472	-11.0789456362488	0.333466666666667	0	0	0.142333333333333	0.0260542635658915	0.043037037037037
TTTACGTGTACCCAGC-1_1_1	-2.24094694879285	3.38003706982115	0.3386	0	0	0	0.0181627906976745	0
TTTACTGAGCCACTCG-1_1_1	-8.04470318582288	9.20186281254271	0	0	0.535733333333333	0	0	0.0479691358024691
TTTGACTCAGACGGAT-1_1_1	-5.25240010049573	7.75407409718016	0	0	0.534466666666667	0	0	0.0233086419753087
TTTGATCTCAGACCTA-1_1_1	-0.566553354527869	0.280418115237149	0.190666666666667	0	0.1548	0	0.0181007751937985	0.0241975308641975
TTTGATCTCGAGTGGA-1_1_1	-2.03950327661268	0.592808962368759	0	0	0	0	0.0143023255813953	0.0285617283950618
TTTGGAGAGTTACGAA-1_1_1	8.75382834646472	2.32186222126463	0	0	0	0	0.0248062015503876	0.0348765432098765
AAACCCACAGACCAGA-1_1_1	9.29699164602526	-4.2809171671631	0	0	0	0	0	0
AAAGAACAGGGTGAAA-1_1_1	8.88704138967761	-0.393132447695938	0	0	0	0	0.0578837209302325	0.0229876543209877
AAAGAACGTAAGATTG-1_1_1	9.71000510427722	1.8774514203308	0	0	0.161666666666667	0	0.0531085271317829	0.0487222222222222
AAAGAACTCATTTGTC-1_1_1	-0.19263377812139	2.03187406113127	0.1882	0	0.164466666666667	0.1882	0	0.0507407407407408
AAAGTCCGTGTGTACT-1_1_1	4.97075349066027	-11.9239268297913	0	0	0	0	0	0.0332098765432098
AAAGTGACAAGCGAGT-1_1_1	9.39786845419177	-0.798583626246658	0	0	0	0	0.0441705426356589	0.0337407407407407
AACAAAGGTATCGTGT-1_1_1	-9.79218262460462	4.4572887425659	0	0	0.188466666666667	0	0.0309302325581395	0.0378888888888889
AACAAGAAGGCGAACT-1_1_1	6.99283724996813	-1.13588070819398	0	0	0	0.1898	0	0.0274382716049383
AACCACAAGCGTCGAA-1_1_1	9.15754061910876	-0.0471288258793027	0	0	0	0	0.0327441860465116	0.0251296296296296
AACCCAAAGACTCCGC-1_1_1	9.80555278036364	0.327157449477705	0	0	0	0.161533333333333	0	0
AACCTGACAGGGATAC-1_1_1	8.52217990133532	1.29784309914092	0	0	0	0	0.0382015503875969	0.0539320987654321
AACCTTTCAAGCACAG-1_1_1	10.7316935655809	-3.0095491404297	0	0	155	0.1916	0.0169767441860466	0.0375
AACGAAAGTATTAAGG-1_1_1	9.54421931478747	-0.673557400202957	0	0	0	0	0.0328139534883721	0.0486790123456791
AACTTCTAGTCTACCA-1_1_1	9.48017340872057	1.41341590931395	0	0	0	0	0.0412248062015503	0.0537098765432099
AACTTCTCAATGCAGG-1_1_1	7.98373442861804	-0.0840882355930478	0	0	0	0	0.0448139534883721	0.0340246913580247
AAGAACAGTGCGGCTT-1_1_1	9.37612277242907	-2.26426815936586	0	0	0	0.1632	0.0490232558139535	0.0229567901234567
AAGACAAGTAGGGTAC-1_1_1	-4.27802485254041	-6.61419820735475	0	592	0	0	0.0180542635658915	0.0273518518518518
AAGACTCAGATGGTAT-1_1_1	4.96543961736926	-11.8611884112122	0	0	0	0	0.0362790697674419	0.0330493827160494
AAGCATCAGGTTGACG-1_1_1	9.36504107687243	0.270371182390842	0	0	0	0	0.0166666666666667	0.0364691358024691
AAGCATCCAAATAAGC-1_1_1	7.44563990804919	-2.15829253146669	0	0	0	0	0.0248372093023256	0.044179012345679
AAGCATCTCGGACCAC-1_1_1	8.46033126089343	1.16115927746275	0	0	0	0	0.0642635658914729	0.0376790123456791
AAGGTAATCCTTTAGT-1_1_1	8.30016547415026	2.14584684421996	0	0	0	0	0.0653488372093023	0
AAGTACCAGGTTAAAC-1_1_1	-9.69082993295423	4.54695463230589	0	0	0.1888	0	0	0.0377777777777778
AAGTACCAGTCGGCCT-1_1_1	8.83647853109606	-1.84647369334718	0	0	0	0	0.0612248062015504	0.0435432098765433
AAGTTCGGTGAATAAC-1_1_1	9.02429801199206	-1.70589470813295	0	0	0	0	0	0
AATCACGCAGCAGGAT-1_1_1	-4.65292519357435	-3.11415910670778	0	0.310777777777778	0	0	0.0334806201550387	0.033179012345679
AATCGTGCAGAAGTTA-1_1_1	-7.05323427942029	7.69753027012328	0	0	0.191533333333333	0	0	0
AATGAAGTCTACTGCC-1_1_1	4.8862302896715	-11.9866356844666	0	0	0	0.160466666666667	0	0.0283333333333333
AATGCCAGTTAGTCGT-1_1_1	9.39392501089343	-1.067060231662	0	0	0	0.160733333333333	0.0251162790697674	0.0235679012345679
AATGGAACATCGGTTA-1_1_1	-5.65723532464735	6.6749367718933	0	0	0.189666666666667	0	0	0.0341481481481481
AATGGAAGTTGCGTAT-1_1_1	9.76230937216052	0.238514967763218	0	0	0	0	0.0236744186046511	0.033074074074074
AATTTCCGTAACAGGC-1_1_1	8.66581279012927	-4.87439012477418	0	0	0	0	0.0243798449612403	0.0513827160493827
ACAACCAGTCTCTCAC-1_1_1	9.17075473043688	-1.44198405692598	0	0	0	0	0.0336821705426357	0.0279691358024692
ACAAGCTGTGAGCCAA-1_1_1	8.89332705709704	-3.15451812694093	0.144466666666667	0	0	0	0.0447131782945737	0
ACACAGTGTCAGATTC-1_1_1	7.27879124853381	-1.72228217074892	0	0	0	0	0.0182558139534884	0.0458024691358024
ACACCAACAATAGGGC-1_1_1	8.30613833639391	-1.67733681151887	0	0	0	0	0.0266821705426357	0
ACATCGACAAGTCCAT-1_1_1	7.6225584146715	-0.15203300068399	0	0	0	0	0.0467441860465116	0.0263580246913581
ACATTTCTCGAGCACC-1_1_1	8.08855754110583	-2.00456619212648	0	0	0	0.158333333333333	0.0201627906976745	0.0702716049382716
ACCAAACTCTTAGCTT-1_1_1	8.5951941606737	-3.99633884379884	0	0	0	0	0.0507286821705426	0.0299382716049382
ACCCTCAAGACGGATC-1_1_1	8.37024527761706	0.613320231938156	0	0	0	0	0.0250232558139535	0.0352222222222223
ACCCTCATCCGTGACG-1_1_1	8.29154330465563	-2.07526946017763	0	0	0	0	0.0325348837209303	0.0550617283950617
ACCTACCGTATGCAAA-1_1_1	7.71601515981921	-0.146261840558258	0	0	168	0	0.0496356589147287	0.0451481481481482
ACCTGAAAGCCATTGT-1_1_1	9.6092379686571	-1.66160798022768	0	0	0	0	0	0.0217160493827161
ACGCACGGTAGCCAGA-1_1_1	8.98876410696276	-0.00694870898744177	0	0	0	165	0.0352558139534884	0.0384629629629629
ACGGGTCGTCAGGAGT-1_1_1	8.61262351248034	-4.84382820079347	0	0	0	0	0.0217286821705427	0.0375
ACGGTCGCACGTACAT-1_1_1	9.14254695150622	-4.09430551478883	0	0	0	0	0.0432713178294574	0.0693024691358025
ACGGTTATCGAGTGGA-1_1_1	8.07645541403063	2.08592307617644	0	0	0	0	0.0401627906976744	0.0214135802469135
ACGTAACGTAGATTAG-1_1_1	8.26829177114733	1.06648385574797	0	0	0	0	0.0217131782945736	0.0238086419753086
ACGTCCTGTCCGACGT-1_1_1	7.37127619955309	-0.345999061560837	0	0	0	0	0.024891472868217	0.051962962962963
ACGTCCTTCCCTCTTT-1_1_1	9.26319342825182	-5.16805887172243	0	0	0	0	0.0327286821705426	0.0537962962962963
ACTACGACATCATTGG-1_1_1	7.95932608816393	-4.40210628459474	0	0	0	0	0.034093023255814	0.0352901234567902
ACTATGGGTATAATGG-1_1_1	7.67118483755358	-1.91962599704286	0	0	0	0	0.0555891472868217	0.0502098765432099
ACTCCCACAATAGGAT-1_1_1	8.61276465627917	-2.27305149981996	0	0	0	0	0.033922480620155	0.0314382716049383
ACTCCCATCTACGGGC-1_1_1	-4.46478956964246	-6.44440031001588	0.344866666666667	0.512666666666667	0	0	0.0314573643410853	0.0246172839506172
ACTCTCGCACACTTAG-1_1_1	8.71558314535388	0.37195219894627	0	0	0	0	0.0688217054263566	0.054358024691358
ACTGATGAGGTTTACC-1_1_1	9.6477892992235	-0.253487228846756	0	0	0	0	41	0.0548518518518518
ACTGATGCAGCGACAA-1_1_1	9.62268382284411	-1.14166378924867	0	0	0	0.1662	0.0319922480620155	0.0244506172839506
ACTGATGCATCGTGGC-1_1_1	7.931358635161	-0.334027051425186	0	0	0	0	0.0283953488372093	0.0446234567901235
ACTGCAACAATCTCGA-1_1_1	7.59394341680773	0.694125146174225	0	0	0	0	0.0241705426356589	0.0298148148148148
ACTTCGCGTCTCAAGT-1_1_1	7.86552554342516	1.98192119648436	0	0	0	0	0.0475348837209303	0.0531975308641975
AGAAGTAGTGAGATCG-1_1_1	8.55130034658679	-4.28397893855592	0	0	0	0.149466666666667	0.0352403100775194	0.0432222222222223
AGAAGTAGTGCATTAC-1_1_1	9.04571276876696	0.650601804756912	0	0	0	0	0	0.0631481481481482
AGACAAACATAGAAAC-1_1_1	8.93076640341052	-1.04999089190981	0	0	0	0	0.0214573643410852	0.0337283950617284
AGACACTCATTCTCCG-1_1_1	8.02613097402819	1.50765895893553	0	0	0	0	0.0381395348837209	0.0368888888888889
AGACAGGCAATACGCT-1_1_1	9.30409175131091	-4.95356750438234	0	0	0	0	0.0230697674418605	0.0321111111111111
AGACAGGCATGGAACG-1_1_1	9.95183020803698	-1.07326066443941	0	0	0	0	0.062124031007752	0.0368271604938272
AGACCATTCTCTGACC-1_1_1	9.1571305391527	-1.22046923587343	0	0	0	0	0.0273953488372093	0.0439814814814815
AGACCCGTCACTGAAC-1_1_1	8.48689395162829	-3.61458063075563	0	0	0	0	0	0.0420617283950617
AGAGAATCATGGAACG-1_1_1	7.74004727575549	0.30104141825566	0	0	0	0	0.0269612403100775	0.0383086419753086
AGAGAGCGTACATTGC-1_1_1	9.13085395071276	-3.96509647319337	0	0	0	0.1328	0.0280387596899225	0.0512037037037038
AGAGAGCTCCACAGGC-1_1_1	9.37624770376452	-0.792075037455765	0	0	0	0.1588	0.0258837209302326	0.0271296296296296
AGAGCAGCATGAAGCG-1_1_1	9.08764487478503	-5.14548397014162	0	0	0	0	22	0.0432592592592592
AGAGCAGCATGGCCCA-1_1_1	8.96059256765612	-4.42615699718019	0	0	0	0	0.0382635658914728	0.0273271604938271
AGAGCCCCAGCGCTTG-1_1_1	8.44928199026354	-0.307229279971328	0	0	0	0	0.04815503875969	0.0507654320987654
AGATCCAAGCCACCGT-1_1_1	7.7470028993822	-1.68980419585725	0	0	0	0	0.0297674418604651	0.0404320987654321
AGATCGTTCTGGCCTT-1_1_1	9.90010672781237	-0.958858131861893	0	0	0	159	0	0.0285555555555556
AGCCAATTCGACCAAT-1_1_1	9.74662429067858	-0.807026147341934	0	0	0.152733333333333	0.152733333333333	0.0271317829457365	0
AGCCACGGTCTCTCAC-1_1_1	8.83969718191393	1.72497916271666	0	0	0	0	0.044891472868217	0.0374012345679012
AGCGCCAAGGTGAGAA-1_1_1	9.20367747518786	-2.48030185649416	0	0	0	0	0.0253565891472868	0.0267098765432099
AGCGTATTCTCTCAAT-1_1_1	8.30826884481677	-1.77893257091066	0	0	0	0	0	0.0392345679012346
AGCTCAAGTACCGGAA-1_1_1	8.39698439810046	0.675911218428406	0	0	0	0	0.0295426356589147	0.0329506172839507
AGCTTCCAGAGGTGCT-1_1_1	9.95196562978991	1.51465594818571	0	0	0	0	0.0201705426356589	0.034641975308642
AGGAAATGTATTGCCA-1_1_1	7.7605183717943	1.21011000921706	0	0	0	0	0.0191317829457365	0.0421851851851852
AGGACGAAGCTGGCCT-1_1_1	8.12643080923327	-1.69701135108491	0	0	0	0	0.0274651162790698	0.034716049382716
AGGACTTTCGCTAAAC-1_1_1	8.04467898580798	-0.986624001956192	0	0	0	0.189333333333333	0.019968992248062	0.0406296296296297
AGGCTGCCACGTACTA-1_1_1	4.95104867193469	-11.8852839464905	0	0	0.157933333333333	0	0.0336201550387597	0.045820987654321
AGGCTGCGTCGATTCA-1_1_1	7.8817513582445	1.80216991951445	0	0	0	0	0	0.0235432098765432
AGGCTGCGTCTGTGTA-1_1_1	8.45835238668688	2.34240388920287	0	0	0	0	0	0.0536913580246914
AGGGAGTGTTCCTAGA-1_1_1	8.4270280000902	1.35199785282591	0	0	0	0	0.0169767441860466	0.0326543209876543
AGGGCTCGTCCTGGGT-1_1_1	9.24949771139391	-2.2733647818329	0	0	0	0	0	0.0275555555555556
AGGGCTCTCTTCCCGA-1_1_1	8.17678862783679	-1.80854248950502	0	0	0	0	0.0232403100775194	0.0560987654320988
AGGTAGGAGAATCGAT-1_1_1	8.10424834463366	-4.37220239589235	0	0	0	0	0.0377906976744186	0.0525864197530864
AGGTGTTCAGATTCGT-1_1_1	10.3181832430101	-2.26446819255373	0	0	0	0.1436	0.0612790697674419	0.0427654320987654
AGGTGTTCATCACCAA-1_1_1	-2.263638913896	6.39997863819579	0	0	0	0.55	0.0181162790697674	0.0262345679012346
AGGTTACGTGTCCACG-1_1_1	-5.71682137277357	6.29320955326537	0	0	0	0	0.0304341085271318	0
AGGTTGTTCCAGTTCC-1_1_1	7.98097163412341	-2.7201683516266	0	0	0.1552	0	0.0711627906976744	0.021962962962963
AGTAGTCAGAGTGTGC-1_1_1	7.56445485327014	-0.268824517226425	0	0	0	0.164733333333333	0.0227364341085271	0.0246234567901235
AGTAGTCAGGAGTCTG-1_1_1	8.37034827444323	-1.19167411277315	0	0	0	0.1948	0.0451395348837209	0.0369382716049382
AGTCAACTCGCTGATA-1_1_1	5.06756764623889	-11.591837405658	0	0	0	0	0.0171627906976745	0.0208148148148148
AGTTAGCAGGTTTGAA-1_1_1	7.62106877538928	1.07774198105315	0	0	0	0	0.0255503875968992	0
AGTTCGAGTGGTAACG-1_1_1	9.30900126669177	-0.702423512435165	0	0	0	0.165266666666667	0.0159147286821706	0.0325802469135803
ATACCTTTCATGGAGG-1_1_1	5.14189368459948	-11.9219889635803	0	0	0	0	0.0318139534883721	0.0223950617283951
ATACTTCAGACTCCGC-1_1_1	9.68854266378649	-3.97160673091432	0	0	0.145533333333333	0	0.0301395348837209	0.0305185185185185
ATAGACCTCGCAGTTA-1_1_1	9.15274935934313	-3.39917683551332	0	0	0	0	0	0.0276975308641976
ATAGGCTGTATTAAGG-1_1_1	8.0583699342943	0.0309025948283999	0	0	0	0	0.0272403100775194	0.0601975308641975
ATCACAGTCACCTGTC-1_1_1	9.98003226492175	1.76542472889403	0	0	0	0.150733333333333	0.0392635658914728	0.0299814814814815
ATCACGACAGGTCCGT-1_1_1	8.85502272817858	-1.7768511767151	0	0	0	0	0.0248449612403101	0.0419259259259259
ATCACGAGTGCACATT-1_1_1	8.68062144491442	-0.852600216365066	0	0	0	0	0.0322868217054264	0.0218271604938272
ATCATTCAGACATACA-1_1_1	9.38166648123034	-0.786713599658218	0	0	0	0	0.0275193798449612	0.044962962962963
ATCCACCTCATTGGTG-1_1_1	9.76797991964587	-0.226030110812393	0	0	0	0.160266666666667	0	0.041962962962963
ATCCGTCGTTAGTTCG-1_1_1	7.95393735143908	0.354055822396073	0	0	0	0	0.0535503875968992	0.0491604938271605
ATCCTATTCCTACACC-1_1_1	-9.34025830056898	4.81620931675414	0	0	0.341066666666667	0	0.0251472868217054	0.0265432098765432
ATCGATGAGTGCAAAT-1_1_1	8.55943042013415	2.4267129903076	0	0	0	0	0.0252248062015504	0.035537037037037
ATCGTAGTCCTATTGT-1_1_1	-2.51559799936048	6.11175251057127	0.164466666666667	0	0	0.5442	0	0.0352469135802469
ATCGTCCGTATAGCTC-1_1_1	6.0000956651903	-11.5213580126526	0	0	0	0	0.0217674418604651	0.0380370370370371
ATCGTGAGTCGTCATA-1_1_1	8.64341670248278	-3.56231403300783	0	0	0	0.136533333333333	0.0401395348837209	0.0384814814814814
ATCTCTACACGCTGCA-1_1_1	-4.71155470636121	5.92869663288573	0	0	0	0	0.0236976744186046	0.0253888888888889
ATCTTCAAGATTGTGA-1_1_1	8.65960150930651	-1.58720815131685	0	0	0.149733333333333	0.149733333333333	0.0415736434108527	0.0534876543209877
ATGAAAGCATCGTTCC-1_1_1	9.21292620870837	2.46304512073973	0	0	0	0	0.0384961240310078	0.0222839506172839
ATGACCACACGTCATA-1_1_1	8.23530322286852	-4.49075841853639	0	0	0	0	0.0346976744186046	0.0231604938271605
ATGAGGGTCGAGTGGA-1_1_1	8.85713130209216	0.701802939677033	0	0	0	0	0	0.0321543209876544
ATGCCTCCACAGCGCT-1_1_1	8.66029578420886	-0.680558919406143	0	0	0	0	0.040046511627907	0.0573456790123457
ATGCCTCTCTGATTCT-1_1_1	4.36364680502184	-11.3537936205628	0	0	0	0	0.0247209302325582	0.0412160493827161
ATGCGATAGCAGGCAT-1_1_1	-8.28555554177991	10.128588200116	0.194466666666667	0	314	0	0.026124031007752	0.0405493827160494
ATGCGATAGGATCACG-1_1_1	-5.58304041650526	-6.07903623530885	0.190333333333333	0.333333333333333	0	0	0	0
ATGGAGGGTGGACCTC-1_1_1	8.33934527609118	-0.684621810412613	0	0	0	0	0.041046511627907	0.0525185185185185
ATGGGAGCATTACGGT-1_1_1	7.3997014162279	-0.252276718116012	0	0	0	0.164533333333333	0.0457751937984496	0.0514197530864198
ATGGGTTGTGCTGCAC-1_1_1	8.92373877737292	-3.78594160029909	0	0	0	0	0	0.0318703703703703
ATGGGTTTCTCACTCG-1_1_1	7.91180163595446	0.949360073113236	0	0	0	0	0.0495813953488372	29
ATGGGTTTCTGTCCCA-1_1_1	9.60165053579577	-1.07218182036897	0	0	0	0	0.0388992248062016	0.0564753086419754
ATGTCCCCAGGTCAAG-1_1_1	8.74678355428942	-3.78342342326662	0	0	0	0	0.0660232558139535	0.0314753086419753
ATGTCCCGTCCGATCG-1_1_1	7.91578322622546	1.2179664974449	0	0	0	0.173266666666667	0.0307906976744186	0.0310370370370371
ATGTCTTGTTCCGGTG-1_1_1	-5.85490340020887	6.93996572544554	0	0	0.447733333333333	0	0	0.0179753086419753
ATTACTCGTATGGAAT-1_1_1	10.7678197023607	-3.39233064601442	0	0	0.149266666666667	0.149266666666667	0.0284031007751938	0.0525493827160494
ATTCCATCAGCATACT-1_1_1	-6.31926840570203	6.69168758442381	0	0	0.15	0	0	0.0255061728395062
ATTCCATTCACGGACC-1_1_1	9.65243083212145	0.167064741754326	0	0	0	0	0.0154728682170543	0.0384074074074074
ATTCCCGGTTGTGTTG-1_1_1	8.98144751760729	-2.51537752101442	0	0	0	0.193333333333333	0.0216976744186047	0.0442592592592592
ATTCCTATCCATTTAC-1_1_1	9.8564189073778	1.7855460648773	0	0	0	0	0.0221550387596899	0.0330246913580247
ATTCCTATCCGGCAGT-1_1_1	8.56849700186022	-1.06135868976137	0	0	0	0.190733333333333	0.0447596899224806	0.0299135802469136
ATTGGGTGTCGCGTCA-1_1_1	9.12290126058825	-3.83999681422731	0	0	0	0	0	0
ATTGTTCTCGGAAGGT-1_1_1	8.82547789785632	2.40952563335875	0	0	0	0	0.0339767441860465	0.0687037037037037
ATTTCACCAAAGCTAA-1_1_1	8.6872761842943	-3.69329547832033	0.1346	0	0	0	0.0419689922480621	0.0399382716049382
ATTTCTGAGTATCTGC-1_1_1	-5.6206409337782	-5.90151500651857	0.146666666666667	0.575111111111111	0	0	0.0250077519379845	0
CAACAGTTCACCTCTG-1_1_1	8.95816451284655	2.03261697342375	0	0	0	0	0.0348682170542636	0.0420061728395061
CAAGAGGCACTGATTG-1_1_1	8.80085879537829	-4.82598972270509	0	0	0	0	0	0
CAAGAGGGTACAACGG-1_1_1	5.31309777471789	-11.9084982867005	0	0	0	0	0.0279302325581395	0.0398518518518518
CAAGAGGGTGCAGTGA-1_1_1	9.06081038686999	1.47733593037108	0	0	0	0	0.0229922480620155	0.041716049382716
CAAGCTATCAGGAGAC-1_1_1	9.8229077455736	0.511933476233277	0	0	0	0	0.0569147286821705	0.0359753086419753
CAAGGGAAGTTGGGAC-1_1_1	7.30460911962756	0.12547700157145	0	0	0.168066666666667	0	0.0273023255813953	0.0401296296296296
CAATCGAAGGTGCCTC-1_1_1	10.7843258974291	-2.74656200358888	0	0	0	0.1636	0	0.0267777777777778
CAATTTCCATGAGTAA-1_1_1	8.95684081289538	-0.229997634387222	0	0	0	0	0.0354341085271318	0.0386543209876543
CACAACAAGTGCCTCG-1_1_1	-1.58736890580884	1.06395036032179	0	0.241777777777778	0	0	0.0246666666666666	0.0261604938271605
CACAACACATAGGCGA-1_1_1	8.65086299154528	-0.608239173388687	0	0	0	0	0.0193488372093024	0.0304444444444445
CACACAACAACCACAT-1_1_1	8.85644179556139	-1.40453243205568	0	0	0	0	0	0.0649938271604938
CACACAATCGAGTCCG-1_1_1	7.92567568990954	-2.75119042346498	0	0	0	0.157933333333333	0.0277751937984496	0.0320555555555555
CACAGATGTTAGTTCG-1_1_1	8.59361487600573	-5.02952480266115	0	0	0	0	0.0460232558139535	0.0346666666666666
CACATGACAACGATTC-1_1_1	9.08098059866198	-1.91719722697755	0	0	0	0	0.0335038759689923	0
CACATGATCCTCACTG-1_1_1	8.25752669546374	-2.00176358172914	0	0	0	0	0.0384341085271318	0.0405308641975308
CACGAATGTCCTGGGT-1_1_1	9.0987809297777	-1.65254974315187	0	0	0	0.1598	0.030093023255814	0.0262098765432098
CACGAATTCATTCGTT-1_1_1	8.08097201559313	-3.0635054106476	0	0	0.1532	0	0	0.027641975308642
CACGTTCAGTTCCGGC-1_1_1	9.37696963522204	2.04346418430785	0	0	0	0	0.0248759689922481	0.0349876543209876
CACTGAAGTCTACAAC-1_1_1	8.03912669393786	-1.62252366492769	0	0	0	0.160133333333333	0.0172790697674419	0.0412407407407407
CACTTCGCATGACACT-1_1_1	9.76462489340075	-0.813806414103714	0	0	0	0.159466666666667	0.0437674418604651	0.0513888888888889
CAGATACGTACTAAGA-1_1_1	9.39202815267809	0.201487146818432	0.164866666666667	0	0	0	0.0256279069767442	0.0315555555555556
CAGATACGTATGAGGC-1_1_1	9.27271300527819	-0.781786083674637	0	0	0	0.165066666666667	0.0300542635658915	0.0313888888888889
CAGATCAAGTCAACAA-1_1_1	7.89742356512316	-3.26632523486635	0	0	0	0	0.0438604651162791	0.0432777777777777
CAGATTGGTAAGTTAG-1_1_1	5.7276404497362	-11.8057961458923	0	0	0	0	0.0334418604651163	0.0368086419753086
CAGCAATAGGCCTGCT-1_1_1	9.18932753774889	1.20786529829482	0	0	0	0	0.0438604651162791	0.0653395061728395
CAGCAATGTTGTTGCA-1_1_1	8.41357451650866	1.22422015717009	0	0	0.164866666666667	0	0.0397364341085271	0.0312777777777777
CAGCAGCTCATCTGTT-1_1_1	9.91302043173083	-1.11514472911378	0	0	0	0	0.0256046511627906	0
CAGCGTGAGTTGCTCA-1_1_1	9.40621501180895	-0.0517229730846555	0	0	0	0.1606	0	0.0686913580246914
CAGGGCTAGACCAGAC-1_1_1	9.63537245962389	-1.06257438609621	0	0	0	0.163133333333333	0.0176511627906977	0.0385493827160494
CAGGGCTAGCGTGTTT-1_1_1	-8.44698017862073	8.14392900516966	0	0.246666666666667	0.296533333333333	0	0.0192868217054264	0
CAGGGCTCAGAAGTTA-1_1_1	9.40042430135973	-4.5500707621338	0	0	0	0	0.0322403100775194	0.049320987654321
CAGGTATAGTCCCAGC-1_1_1	7.05926734182604	-0.57138907859346	0	0	0	0.192733333333333	0.0613178294573643	0
CAGTGCGGTACACTCA-1_1_1	8.33961802694567	-1.55733394572755	0	0	0	0.1606	0.0190077519379845	0.0318888888888889
CAGTTAGCAGACGGAT-1_1_1	7.56922847006091	-0.935143589472976	0	0	0	0.167466666666667	0.0409302325581395	0.0394567901234568
CAGTTCCTCGGAATGG-1_1_1	8.05183535787829	-2.86691999385377	0	0	0	0	0.0466279069767442	0.0225061728395062
CATACAGAGCACTCCG-1_1_1	7.37192136022814	-1.15147781322023	0	0	0	0	0.0477596899224806	0.0445493827160494
CATACAGAGCTAGATA-1_1_1	4.84286624166735	-11.9146409029724	0	0	0.151933333333333	0	0.0329379844961241	0.0226111111111111
CATACTTAGGGCATGT-1_1_1	9.02155429098376	-0.803328394389358	0	0	0	0	0.0555503875968992	0.025962962962963
CATCCCAAGGAACGTC-1_1_1	8.72933131429919	-3.69197058627626	0	0	0	0	0.0303255813953488	0
CATCCCATCGGTTAGT-1_1_1	10.7536910173632	-3.29427742908022	0	0	0.1918	0.153866666666667	0	0.0344444444444445
CATCCGTTCGGTCATA-1_1_1	9.49958258840807	1.74950981190184	0	0	0.162466666666667	0	0.0278837209302325	0.0324074074074074
CATCGCTAGTCCGCCA-1_1_1	8.4670842287279	-1.63086759994051	0	0	0	0	0.0376279069767442	0.0335308641975308
CATGAGTTCCTGGTCT-1_1_1	9.92070800039538	1.81495118191222	0	0	0	0	0.0321627906976745	0.0321296296296296
CATGAGTTCGCTCCTA-1_1_1	7.1997240183092	-0.31785166213533	0	0	0	0	0.0396046511627907	0.0312592592592592
CATGCGGAGTCACTGT-1_1_1	8.9927304384447	1.65304350903014	0	0	0	0	0.0387906976744186	0.0456543209876543
CATGCGGGTCATAACC-1_1_1	7.63302928182848	-1.39709246108553	0	0	0	0	0.0393565891472868	0.0353703703703704
CATGCTCAGCCGCTTG-1_1_1	7.65802079412707	-1.7421672339203	0	0	0	0	0.0602790697674419	0.0421481481481482
CATGCTCCACACTGGC-1_1_1	8.5800459978319	0.97015738537291	0	0	0	0	0.0746744186046512	0.0230061728395061
CATGGATCAGGCGAAT-1_1_1	7.76148968908556	1.21761113455275	0	0	0.168533333333333	0	0.0241705426356589	0.0257654320987655
CATTCCGTCGCATTGA-1_1_1	9.17369586202868	-3.81027507731935	0	0	0	0	0.0445891472868217	0.0298456790123457
CATTGTTCAGCTATAC-1_1_1	9.92887335989245	1.84858620216826	0	0	0	0	0.015860465116279	0.0428518518518518
CATTTCACATATAGCC-1_1_1	9.06543761465319	2.45205855419615	0	0	0	0	0.0212480620155039	0.0349814814814815
CATTTCAGTTAACCTG-1_1_1	4.52479821417101	-11.6694655413391	0	0	0	0	0.036124031007752	0
CCAATGACATCATTTC-1_1_1	9.44148284170397	2.20288145592192	0	0	0	0	0.0384341085271318	0.0314876543209877
CCACACTTCATGTCAG-1_1_1	10.0180247423387	-0.5764431352379	0	0	0	0	0.0253488372093024	0.0352469135802469
CCACCATGTCGCTGCA-1_1_1	8.8956673738695	-1.67827832648775	0	0	0	0	0.0311627906976745	0.0381604938271605
CCATAAGAGCTGGCCT-1_1_1	9.32307749960192	-1.74496364543459	0	0	0.1532	0	0.0407131782945737	0.0479259259259259
CCGAACGGTCTGTTAG-1_1_1	8.93706351492175	-1.5405789608719	0	0	0	0	0.0173488372093024	0.0359135802469136
CCGATGGGTGGCTGAA-1_1_1	9.16142111990222	-5.00735282847902	0	0	0	0	0.0602403100775194	0.061641975308642
CCGGGTAAGGCCCAAA-1_1_1	9.71250563833483	-1.21865630099794	0	0	0	0	0.0348527131782945	0.0307407407407407
CCGTTCAAGGTGATAT-1_1_1	7.99328833791979	-5.31800746867677	0	0	0	0	0	0.0244135802469135
CCTAAGACATTCATCT-1_1_1	9.13326579305895	-1.2330930227997	0	0	0	0	0.0479379844961241	0.0267777777777778
CCTATCGGTGAATATG-1_1_1	8.96821624014147	1.41837585022429	0	0	0	0.164533333333333	0.0181627906976745	0.0433333333333333
CCTCACAAGTAGAGTT-1_1_1	8.73930007192858	2.02678775837401	0	0	0	0	0.0214263565891473	0.041320987654321
CCTCACAAGTTAACGA-1_1_1	9.41936522695788	-1.54779338786623	0	0	0	0	0.0267131782945736	0.0277901234567901
CCTCAGTAGTAAGACT-1_1_1	4.47380620214709	-11.6294856066467	0	0	0	0	0	0.0503271604938271
CCTCATGCACTAACCA-1_1_1	8.20160323354968	2.08993327667693	0	0	0	0	0.0289767441860466	0.0348024691358024
CCTCATGCAGTTGCGC-1_1_1	8.78796607229479	-0.190389215445724	0	0	0	0.161533333333333	36	0.0351851851851852
CCTCCTCCATCGCTGG-1_1_1	8.35096865865954	-1.53002071330568	0	0	0	0	0.0265813953488372	0.0276851851851851
CCTCCTCTCCTGGGAC-1_1_1	8.62412196371325	0.731091082596573	0	0	0.163266666666667	0	0.0808139534883721	0.0460925925925926
CCTCTAGCAGTCGCAC-1_1_1	8.24766093466052	-1.68736481616518	0	0	0	0	0.0231395348837209	0.0249444444444444
CCTCTCCAGGTAACTA-1_1_1	9.61907702657946	-1.40899312446138	0	0	0	0	0.0382170542635659	0.0282469135802469
CGACAGCCAGGCACAA-1_1_1	9.43661147329577	0.184582613909039	0	0	0	0	0.0440387596899224	0.0331851851851852
CGACAGCGTGCTCCGA-1_1_1	9.73534327718981	0.247610014432463	0	0	0	0	0.0252403100775194	0.0266172839506172
CGAGAAGTCACAATGC-1_1_1	8.73370391103991	-2.19802904078981	0	0	0	0.158066666666667	0.0355736434108527	0.0534814814814815
CGAGGAAGTCCCTCAT-1_1_1	9.37326079580554	0.0202212636707156	0	0	0	0	0.0302325581395348	0.0522037037037038
CGAGTTAGTTGTGTAC-1_1_1	9.82571345541247	-0.532730459666458	0	0	0	0	0.0558604651162791	0
CGCAGGTAGACCAGCA-1_1_1	9.10663729879626	-0.357400953269211	0	0	0	166	0.0240697674418605	0.0633518518518519
CGCCAGACAACCGGAA-1_1_1	7.55545645925768	-0.163101374602524	0	0	0	0	0	0.0461604938271605
CGCCAGAGTTTATGCG-1_1_1	-9.29149597909681	4.84768581440428	0	0	0.1504	0	0.0280775193798449	0.0180370370370371
CGCGTGAGTTACGTAC-1_1_1	9.03051501486071	-0.147653758025375	0	0	0	0.167066666666667	0.0182093023255814	0.0372654320987654
CGGAACCAGCCTATCA-1_1_1	8.86917048666247	-0.628607689833847	0	0	0	0	0.05915503875969	0.0707037037037037
CGGAATTCAATGAGCG-1_1_1	8.65655070516833	-4.53842210719606	0	0	0.121533333333333	0	0.03615503875969	0.0830185185185185
CGGACACCAAAGGGTC-1_1_1	8.93766909811266	1.48307299664	0	0	0	0	0.0325348837209303	0.0411728395061728
CGGACACTCCCGTGTT-1_1_1	8.70616275045641	0.150385424995217	0	0	0	0	0.0382170542635659	0.0273086419753087
CGGAGAATCTAGTGAC-1_1_1	8.65892916891345	-0.902055382228103	0	0	0.166266666666667	0.1944	0.0227674418604651	0.0455925925925926
CGGCAGTGTCTAGATC-1_1_1	9.87662726614245	-4.13932037303468	0	0	0.145266666666667	0	0	0.044283950617284
CGGGTCATCCGTGTCT-1_1_1	9.05362158987292	-0.273799836135116	0	0	0	0	0	0.063179012345679
CGGGTGTTCTACGGGC-1_1_1	7.97694998953112	-0.126038461423126	0	0	0	0	0.0403953488372093	0.0386851851851852
CGGTCAGTCCCGAGAC-1_1_1	9.85754138204821	-0.686086356139389	0	0	0	0	0.0327596899224806	0.0610061728395062
CGTCAAAGTCCTTAAG-1_1_1	8.50598937246569	-0.947183966136184	0	0	0	0	0.0308527131782945	0.0578271604938272
CGTGAATAGCTACGTT-1_1_1	8.4728911516405	-1.41909813830873	0	0	0	0	0.0382170542635659	0.0303580246913581
CGTGATAGTATCGATC-1_1_1	9.70299273702868	0.781279325985703	0	0	0	0	0.0388062015503876	0.0423580246913581
CGTGATATCAAGCCGC-1_1_1	9.04971057150134	-0.58334273049852	0	0	0	0.166533333333333	0.0255426356589147	0.051320987654321
CGTGTCTGTACGTACT-1_1_1	7.84856778356799	0.941076994442734	0	0	0	0	0.0295348837209303	0.0300370370370371
CGTGTCTTCTCGGGAC-1_1_1	7.15618687841662	-2.02925324389955	0	0	159	159	0.0194573643410852	0.0483271604938271
CGTTCTGGTCGATTCA-1_1_1	-9.03352707650892	5.0321464543579	0	0	0	0.1454	0.0355271317829458	0.0348086419753086
CGTTCTGGTGTATTGC-1_1_1	8.94905596945055	-1.27895891616365	0	0	0	0.190866666666667	0.0157906976744187	0.0431543209876544
CTAACCCCACACCAGC-1_1_1	9.08128291342028	-5.02062988231203	0	0	0	0	0.0455271317829458	0.027425925925926
CTACCTGGTGGGTCAA-1_1_1	4.72193604681262	-11.7824120516541	0	0	0	0	0	0.0255432098765432
CTACCTGTCCGCATAA-1_1_1	9.13699084493884	1.64992129852751	0	0	0	0	0.0582713178294574	0.0207962962962963
CTAGACACAACTTGCA-1_1_1	9.69044524404772	0.440632388496193	0	0	0	0.156666666666667	0.0261705426356589	0
CTAGGTAGTAGTGTGG-1_1_1	8.25392276022204	-0.259680926299301	0	0	0	0	0.0193100775193799	0.0303518518518519
CTATAGGCAGCACAGA-1_1_1	8.35952120992907	-4.45952558467409	0	0	0	0	0.0418759689922481	0.0252654320987654
CTATCCGAGTTGTAAG-1_1_1	10.004395782683	1.79387784054259	0	0	0	0	0.0266046511627906	0.0210123456790123
CTATCCGGTTTCGGCG-1_1_1	9.36618643972643	0.70078715732077	0	0	0	0.163933333333333	0.0398527131782945	0.0427839506172839
CTCAACCCATGGAAGC-1_1_1	9.01065665457018	-4.83340263316652	0	0	0	0	0.0264108527131783	0.0275493827160493
CTCAAGACAACGATTC-1_1_1	9.29917079183825	-4.61412763545534	0	0	0	0	0.0357829457364341	0.032820987654321
CTCAAGACAATGCTCA-1_1_1	8.7715333101488	-1.7516055102112	0	0	0	0	0.0293023255813953	0.0517716049382716
CTCAAGAGTGAAAGTT-1_1_1	9.30121546957263	-5.11376380870363	0	0	0	0	0	0.0270061728395061
CTCAGAACACTACAGT-1_1_1	9.81265860769518	0.517979026341232	0	0	0	0	0.0276899224806202	0.0185925925925926
CTCAGAACAGTCTACA-1_1_1	9.20389014456042	-1.87733530948183	0	0	0	0	0.0294031007751938	0.0253518518518518
CTCAGAATCTGTTCAT-1_1_1	8.57487422201403	-1.27815830657503	0	0	0	0.157066666666667	0.0193798449612403	0.035537037037037
CTCAGGGTCGCCTCTA-1_1_1	7.68846207830676	0.995620608830246	0	0	0	0	0.0329147286821705	0.0491419753086419
CTCATCGGTAGCTCGC-1_1_1	5.61056739065417	-11.8285956377747	0	0	0.168533333333333	0	0.0233953488372093	0.0326296296296297
CTCCAACAGAGGCCAT-1_1_1	9.05664950582751	-1.44970524261018	0	0	0	0	0.015953488372093	0.0207777777777778
CTCCCAAGTCCTCATC-1_1_1	9.13392478201159	-1.44897985408327	0.143933333333333	0	0.143933333333333	0	0.0280697674418605	0.034074074074074
CTCCTCCAGCTGTTAC-1_1_1	4.92547780248889	-11.8814225191834	0	0	0	0	0.0322945736434108	0.035320987654321
CTCCTCCTCCATTTGT-1_1_1	9.09732943746813	-2.0114018912079	0	0	0	0	0	0.0318641975308642
CTCGAGGAGGTTGCCC-1_1_1	8.71848231527575	-0.0733846122982175	0	0	0	0.168133333333333	0	0.0403580246913581
CTCTCAGAGAAGCCTG-1_1_1	-2.96789687898389	-0.720300077891556	0.157066666666667	0	0	0	0	0
CTCTCAGGTATGAGCG-1_1_1	7.83044701788195	0.686861485743317	0	0	0	0	0.0232480620155039	0.0397592592592593
CTGAATGAGCATGATA-1_1_1	7.54952174398669	-0.135608404374328	0	0	0	0	0.0318449612403101	0.0482469135802469
CTGAGGCTCTCATGCC-1_1_1	8.07198458883532	-1.05066001365205	0	0	0	0	0.0171007751937985	0.0350555555555555
CTGCATCAGCACGTCC-1_1_1	10.7849009630419	-3.11147403666994	0	0	0.1554	0.1916	0	0
CTGCCATAGAAGCCAC-1_1_1	9.25471049520739	1.072532833123	0	0	0	0	0	0
CTGCTCAGTTGCACGC-1_1_1	6.13046485159167	-11.3422398562195	0	0	0.168866666666667	0	0.0212790697674419	0.0350555555555555
CTGCTCATCGTGGCTG-1_1_1	9.41986590597399	-2.19639277408144	0	0	0	0	0.0326899224806202	0.0243827160493827
CTGTCGTAGTATTGCC-1_1_1	-6.53646343972913	7.76825523426512	0	0	0.443133333333333	0	0	0
CTGTGAAGTCTTACAG-1_1_1	8.63656169149645	-0.317405640578476	0	0	0.162666666666667	0.162666666666667	0.0214108527131783	0.0494320987654321
CTGTGGGGTTCATCGA-1_1_1	8.71115046713122	0.909887969994339	0	0	0	0	0	0.0280370370370371
CTTCAATAGTGCAGGT-1_1_1	7.38843423101672	-1.13722181270143	0	0	0	167	0	0.0395925925925926
CTTCCGAAGAACTCCT-1_1_1	7.36535197469958	-1.23697686145326	0	0	0	0.162533333333333	0	0.0499382716049382
CTTCCTTAGAGAGTTT-1_1_1	8.28111010763415	-1.74466609904787	0	0	0	0	0.0612093023255814	0.0328271604938272
[truncated: 9,683 more rows]

## Sheet: ED Figure 8 c - ED Figure 8 pan
ED Figure 8 panel c
	predicted.cluster_this_study	cluster_original_study
AAACCCACACAACCGC-1	4	IFN Mo-TAM
AAACCCACATCCGGTG-1	15	Classical monocytes
AAACCCACATGTGGTT-1	4	Hypoxic Mo-TAM
AAACCCAGTGAGACGT-1	2	Hypoxic Mo-TAM
AAACCCATCAATCAGC-1	15	Classical monocytes
AAACCCATCGTAACAC-1	15	Transitory Mo-TAM
AAACGCTAGATGCCGA-1	4	SEPP1 lo TAM
AAAGGATTCGGACAAG-1	4	Lipid Mo-TAM
AAAGGGCCAGCACGAA-1	4	Hypoxic Mo-TAM
AAAGGTAAGTGCGCTC-1	4	Hypoxic Mo-TAM
AAAGTCCCATTGGGAG-1	2	Hypoxic Mo-TAM
AAAGTCCGTCATGGCC-1	4	Hypoxic Mo-TAM
AAAGTCCGTGAAGCGT-1	4	Hypoxic Mo-TAM
AAAGTCCTCCACACAA-1	15	Hypoxic Mo-TAM
AAATGGATCGGTTGTA-1	21	cDC2
AACAACCAGTGCAGCA-1	2	Hypoxic Mo-TAM
AACAACCGTAACATAG-1	4	Hypoxic Mo-TAM
AACAAGAGTATCCTCC-1	21	Classical monocytes
AACACACCAGGCAATG-1	15	Classical monocytes
AACACACTCCTGTTGC-1	15	Classical monocytes
AACAGGGAGCTGACCC-1	15	Classical monocytes
AACAGGGCAGAGAATT-1	4	Hypoxic Mo-TAM
AACCAACTCGCTGATA-1	15	IFN Mo-TAM
AACCACAAGAGGTTAT-1	4	SEPP1 lo TAM
AACCATGCAGCCTACG-1	4	Hypoxic Mo-TAM
AACCATGTCAAGTTGC-1	4	Hypoxic Mo-TAM
AACCATGTCTCTCAAT-1	15	Classical monocytes
AACCTGAAGAGCATAT-1	15	Classical monocytes
AACCTGAGTCGAGTTT-1	4	migDC
AACCTTTAGGATACCG-1	4	Hypoxic Mo-TAM
AACCTTTGTCTAATCG-1	4	Transitory Mo-TAM
AACCTTTTCGATTGAC-1	4	Hypoxic Mo-TAM
AACGAAAAGAAGTCTA-1	4	Hypoxic Mo-TAM
AACGAAATCTCCAATT-1	4	IFN Mo-TAM
AACGTCAAGGCCTGAA-1	2	Hypoxic Mo-TAM
AACGTCACATCTTTCA-1	4	Prolif TAM
AACGTCAGTGGTCTTA-1	15	IFN Mo-TAM
AACTTCTGTTTGGAAA-1	15	IFN Mo-TAM
AACTTCTTCATCAGTG-1	2	IFN Mo-TAM
AAGAACACAGCATGCC-1	4	Hypoxic Mo-TAM
AAGAACATCACGAACT-1	4	Hypoxic Mo-TAM
AAGACAAAGCGCATCC-1	4	Transitory Mo-TAM
AAGACAAAGGCCCAAA-1	4	Hypoxic Mo-TAM
AAGACAAAGTTGTACC-1	15	IFN Mo-TAM
AAGACAACACTACACA-1	4	Hypoxic Mo-TAM
AAGACAACAGTTGTTG-1	15	IFN Mo-TAM
AAGACAATCACCGACG-1	4	Hypoxic Mo-TAM
AAGACAATCATGCTAG-1	15	Classical monocytes
AAGATAGTCCTTCTGG-1	4	Hypoxic Mo-TAM
AAGCATCTCAATCGGT-1	4	Transitory Mo-TAM
AAGCATCTCGTCCTCA-1	15	IFN Mo-TAM
AAGCATCTCTACACTT-1	15	Classical monocytes
AAGCGTTGTTTAGAGA-1	15	Classical monocytes
AAGGAATAGTTAGAAC-1	2	Transitory Mo-TAM
AAGGAATCAAAGGAGA-1	4	Hypoxic Mo-TAM
AAGGAATTCGCTAAAC-1	21	IFN Mo-TAM
AAGGAATTCGGTATGT-1	4	Hypoxic Mo-TAM
AAGGTAAAGCCTCAAT-1	4	Lipid Mo-TAM
AAGGTAAGTCTGTGGC-1	4	Hypoxic Mo-TAM
AAGGTAATCATTCGGA-1	4	Hypoxic Mo-TAM
AAGTACCAGAACGTGC-1	4	Hypoxic Mo-TAM
AAGTACCCAGCTCATA-1	4	IFN Mo-TAM
AAGTCGTTCGGCGATC-1	4	Hypoxic Mo-TAM
AAGTGAAGTCTGCAAT-1	15	cDC2
AAGTTCGAGAGAGTGA-1	4	Hypoxic Mo-TAM
AAGTTCGCAGGTGTGA-1	2	IFN Mo-TAM
AATAGAGAGAAACTCA-1	15	Classical monocytes
AATCACGGTCGGAACA-1	4	Hypoxic Mo-TAM
AATCACGTCACATCAG-1	4	Hypoxic Mo-TAM
AATCACGTCTCGTGAA-1	15	Hypoxic Mo-TAM
AATCGACAGCCTGCCA-1	2	SEPP1 lo TAM
AATGAAGCAGTCTCTC-1	15	Classical monocytes
AATGAAGTCTCAAAGC-1	2	Hypoxic Mo-TAM
AATGACCAGACGTCCC-1	4	Hypoxic Mo-TAM
AATGACCAGAGGCGTT-1	2	mg-TAM
AATGACCAGTGGACGT-1	15	IFN Mo-TAM
AATGCCACAAGAAACT-1	15	Classical monocytes
AATGCCACATCCGATA-1	2	mg-TAM
AATGGAACAACCCGCA-1	4	Hypoxic Mo-TAM
AATGGAATCAGCTTCC-1	4	SEPP1 hi Mo-TAM
AATGGCTAGGGAGGTG-1	15	Transitory Mo-TAM
AATGGCTAGTAAACTG-1	15	Transitory Mo-TAM
AATGGCTAGTCAAGCG-1	2	Hypoxic Mo-TAM
AATGGCTCATACTTTC-1	4	Hypoxic Mo-TAM
AATTCCTGTAAGCTCT-1	4	IFN Mo-TAM
AATTTCCAGGGTACGT-1	21	Transitory Mo-TAM
AATTTCCCAGATACCT-1	4	IFN Mo-TAM
AATTTCCGTGGCGTAA-1	2	Hypoxic Mo-TAM
ACAACCAAGAGGACTC-1	4	Hypoxic Mo-TAM
ACAACCAAGTCAGGGT-1	15	Classical monocytes
ACAACCAGTGACGTCC-1	2	mg-TAM
ACAACCAGTTCTCACC-1	21	cDC1
ACACAGTAGTCGGGAT-1	4	Hypoxic Mo-TAM
ACACAGTCACATACTG-1	15	Transitory Mo-TAM
ACACAGTTCTGCTCTG-1	4	Transitory Mo-TAM
ACACGCGGTGACAACG-1	2	SEPP1 hi Mo-TAM
ACACTGAGTGAGCTCC-1	4	Hypoxic Mo-TAM
ACACTGATCATTCGTT-1	4	cDC2
ACATCCCAGGGTGAGG-1	2	Transitory Mo-TAM
ACATCCCCAAATACGA-1	2	Hypoxic Mo-TAM
ACATCCCCACGTATAC-1	15	Classical monocytes
ACATGCAAGAGCGACT-1	15	Classical monocytes
ACATGCAAGCCTGAAG-1	4	Hypoxic Mo-TAM
ACATGCACAGGTCCCA-1	4	Hypoxic Mo-TAM
ACATTTCAGGATTCCT-1	4	Hypoxic Mo-TAM
ACATTTCAGTATGTAG-1	15	IFN Mo-TAM
ACCAAACCAAAGGTTA-1	4	Hypoxic Mo-TAM
ACCAAACCAATGCAAA-1	4	Hypoxic Mo-TAM
ACCAAACTCCACGAAT-1	15	Transitory Mo-TAM
ACCAACAAGAGAGCAA-1	15	IFN Mo-TAM
ACCACAACAAACGAGC-1	15	Classical monocytes
ACCATTTAGCTCGACC-1	15	Classical monocytes
ACCATTTTCGGCATAT-1	4	Hypoxic Mo-TAM
ACCCAAAAGTTTGCTG-1	4	Hypoxic Mo-TAM
ACCCAAATCCGATGTA-1	2	SEPP1 lo TAM
ACCCTCAAGGAAGTAG-1	4	Prolif TAM
ACCCTCAGTTGCATTG-1	4	Hypoxic Mo-TAM
ACCCTTGAGTAGCCAG-1	4	Hypoxic Mo-TAM
ACCCTTGCATGGACAG-1	2	Prolif TAM
ACCCTTGTCCAAACCA-1	2	Hypoxic Mo-TAM
ACCGTTCTCGGCTTCT-1	2	Prolif TAM
ACCTACCAGACATACA-1	15	Transitory Mo-TAM
ACCTACCTCGGTATGT-1	4	Transitory Mo-TAM
ACCTGAACAGCTACTA-1	2	mg-TAM
ACCTGAAGTTCTTGTT-1	21	cDC2
ACCTGAATCCACATAG-1	4	Hypoxic Mo-TAM
ACCTGTCGTCAAGCGA-1	2	SEPP1 lo TAM
ACCTGTCTCATACAGC-1	2	Hypoxic Mo-TAM
ACGATCAAGGGCAATC-1	4	Hypoxic Mo-TAM
ACGATCAGTAATCAGA-1	2	SEPP1 hi Mo-TAM
ACGATGTAGATCGCCC-1	4	Hypoxic Mo-TAM
ACGATGTAGTCGAAAT-1	15	IFN Mo-TAM
ACGCACGAGTTGCTCA-1	15	Classical monocytes
ACGGAAGGTGCAACGA-1	4	Transitory Mo-TAM
ACGGGTCGTGGAACCA-1	4	Hypoxic Mo-TAM
ACGGTCGAGGGTTAGC-1	2	Hypoxic Mo-TAM
ACGGTTAAGAGGATGA-1	4	Lipid Mo-TAM
ACGGTTAGTGCGTTTA-1	4	IFN Mo-TAM
ACGTAACAGGATTTCC-1	4	Hypoxic Mo-TAM
ACGTACACAACTTCTT-1	4	Hypoxic Mo-TAM
ACGTACACAGAGGACT-1	4	Transitory Mo-TAM
ACGTACAGTAATGCTC-1	4	Hypoxic Mo-TAM
ACGTACAGTCCGGTCA-1	15	Transitory Mo-TAM
ACGTAGTTCTTCACAT-1	4	IFN Mo-TAM
ACGTCCTCAGTAACAA-1	15	Hypoxic Mo-TAM
ACGTTCCAGACTAAGT-1	4	Lipid Mo-TAM
ACGTTCCGTTGCACGC-1	2	mg-TAM
ACTATCTAGGTTGGAC-1	4	Transitory Mo-TAM
ACTATCTGTCACAGTT-1	4	Hypoxic Mo-TAM
ACTATCTTCCAACCGG-1	15	IFN Mo-TAM
ACTATTCAGCCGTTGC-1	4	Hypoxic Mo-TAM
ACTATTCAGCGTCTGC-1	4	IFN Mo-TAM
ACTCCCAAGTTGTAGA-1	4	Hypoxic Mo-TAM
ACTCCCATCATTCACT-1	4	cDC2
ACTCCCATCTGGTTGA-1	4	IFN Mo-TAM
ACTCTCGAGACTGGGT-1	15	Transitory Mo-TAM
ACTGATGAGTTCTCTT-1	4	Hypoxic Mo-TAM
ACTGATGGTGGTTCTA-1	4	Hypoxic Mo-TAM
ACTGATGTCTCCTGAC-1	4	Lipid Mo-TAM
ACTGCAACACGTACTA-1	2	IFN Mo-TAM
ACTGCAATCCGCACTT-1	4	Hypoxic Mo-TAM
ACTGCAATCGACACTA-1	2	SEPP1 lo TAM
ACTGTCCAGGTGATAT-1	15	Classical monocytes
ACTGTCCGTGAATATG-1	4	Hypoxic Mo-TAM
ACTGTGACATCTGCGG-1	15	Classical monocytes
ACTGTGACATGGAGAC-1	2	SEPP1 hi Mo-TAM
ACTTAGGCAACGATCT-1	4	Hypoxic Mo-TAM
ACTTAGGTCGACCACG-1	2	SEPP1 hi Mo-TAM
ACTTCGCTCATCTGTT-1	4	Transitory Mo-TAM
ACTTTGTCATGCGTGC-1	4	Lipid Mo-TAM
ACTTTGTGTTGCGAAG-1	2	Hypoxic Mo-TAM
ACTTTGTGTTTGTGGT-1	4	Hypoxic Mo-TAM
AGAAGTACAAGTACCT-1	15	Classical monocytes
AGAAGTACACAAGCAG-1	15	Transitory Mo-TAM
AGAAGTACACAATTCG-1	4	Hypoxic Mo-TAM
AGAAGTACATAACAGA-1	15	Classical monocytes
AGACAAAAGGATTACA-1	2	Hypoxic Mo-TAM
AGACAAACAAAGACGC-1	4	Transitory Mo-TAM
AGACAAAGTACTTCCC-1	4	Hypoxic Mo-TAM
AGACAAAGTTTAGTCG-1	4	Lipid Mo-TAM
AGACAAATCTTGGCTC-1	4	IFN Mo-TAM
AGACACTAGAATCGCG-1	26	Prolif TAM
AGACACTCAACCGATT-1	4	Lipid Mo-TAM
AGACACTCAGCTGTAT-1	15	Hypoxic Mo-TAM
AGACACTCAGTAGATA-1	4	Hypoxic Mo-TAM
AGACAGGCAAGCGAAC-1	2	SEPP1 lo TAM
AGACCATAGAGCATCG-1	4	IFN Mo-TAM
AGACCCGAGATACCAA-1	4	Hypoxic Mo-TAM
AGACTCAAGAATAGTC-1	4	IFN Mo-TAM
AGACTCACAGGACGAT-1	2	Hypoxic Mo-TAM
AGACTCATCCAGTACA-1	4	Lipid Mo-TAM
AGAGAGCAGCAGATAT-1	15	Classical monocytes
AGAGAGCAGGCGAACT-1	4	Hypoxic Mo-TAM
AGAGCAGGTGGCGTAA-1	2	Hypoxic Mo-TAM
AGAGCCCCACGAAAGC-1	2	Hypoxic Mo-TAM
AGATAGACAGACCATT-1	4	Hypoxic Mo-TAM
AGATAGAGTCTGTGTA-1	2	SEPP1 hi Mo-TAM
AGATCCAAGACGGTCA-1	4	Hypoxic Mo-TAM
AGATCCAAGAGAGCGG-1	4	IFN Mo-TAM
AGATCCACAAGGGTCA-1	4	Hypoxic Mo-TAM
AGATCCACATGGAAGC-1	17	SEPP1 hi Mo-TAM
AGATCCAGTTTAGACC-1	4	IFN Mo-TAM
AGATCCATCGGAATTC-1	15	Classical monocytes
AGATCGTGTACGATTC-1	4	Transitory Mo-TAM
AGATGAAAGCAAATCA-1	26	Prolif TAM
AGATGAAAGGATGCGT-1	15	Classical monocytes
AGATGAACATCCGAAT-1	4	Hypoxic Mo-TAM
AGATGAAGTAAGATAC-1	21	cDC2
AGATGAAGTTGGTGTT-1	15	Transitory Mo-TAM
AGATGCTGTCTCAGAT-1	2	SEPP1 hi Mo-TAM
AGATGCTGTGCATTTG-1	15	IFN Mo-TAM
AGATGCTGTGTGATGG-1	4	Hypoxic Mo-TAM
AGCATCAAGCGTGAAC-1	4	Hypoxic Mo-TAM
AGCATCATCCTGTTAT-1	18	pDC
AGCCAATCACGCTATA-1	2	SEPP1 hi Mo-TAM
AGCCAATTCACAGAGG-1	4	Hypoxic Mo-TAM
AGCGATTAGGTATTGA-1	17	Lipid Mo-TAM
AGCGATTCATGACTGT-1	4	Lipid Mo-TAM
AGCGATTCATGATAGA-1	21	cDC2
AGCGCCAAGATCGCTT-1	4	Transitory Mo-TAM
AGCGCCATCATGAAAG-1	4	Hypoxic Mo-TAM
AGCGCTGGTGCTCTTC-1	15	Transitory Mo-TAM
AGCGTATAGCGTGAAC-1	4	IFN Mo-TAM
AGCGTATAGGCCCACT-1	4	Hypoxic Mo-TAM
AGCGTATCAGAGCGTA-1	2	IFN Mo-TAM
AGCGTATTCTCCTGTG-1	4	SEPP1 lo TAM
AGCGTCGCAGGAATAT-1	2	cDC2
AGCTCAAGTCACCACG-1	4	Hypoxic Mo-TAM
AGCTTCCAGTGCAGCA-1	2	mg-TAM
AGCTTCCAGTTGGACG-1	15	Classical monocytes
AGGAAATGTCACCGAC-1	4	Hypoxic Mo-TAM
AGGAATAAGGGTACGT-1	2	SEPP1 lo TAM
AGGAGGTAGAGAGCGG-1	4	Hypoxic Mo-TAM
AGGAGGTAGTCTGGTT-1	15	Nonclassical monocytes
AGGAGGTCAGTACTAC-1	4	Hypoxic Mo-TAM
AGGAGGTTCAAACGTC-1	4	Hypoxic Mo-TAM
AGGATCTCAAAGCGTG-1	4	Hypoxic Mo-TAM
AGGCATTAGAGGACTC-1	4	Hypoxic Mo-TAM
AGGCATTAGGATGGCT-1	2	mg-TAM
AGGCATTCAAAGTATG-1	2	SEPP1 hi Mo-TAM
AGGCATTCAGATAAAC-1	15	Classical monocytes
AGGCCACTCTAGTGAC-1	26	Prolif TAM
AGGCTGCAGCGAAACC-1	2	SEPP1 lo TAM
AGGCTGCGTTAAACAG-1	4	Hypoxic Mo-TAM
AGGGCCTTCGAGTTGT-1	4	Hypoxic Mo-TAM
AGGGCTCCATGACGAG-1	15	Transitory Mo-TAM
AGGGTCCAGAGTGGCT-1	4	Hypoxic Mo-TAM
AGGGTCCGTGTCATCA-1	4	SEPP1 lo TAM
AGGGTGATCTGTAACG-1	2	Hypoxic Mo-TAM
AGGGTTTAGATACGAT-1	15	Classical monocytes
AGGTAGGCAAGACCGA-1	4	Hypoxic Mo-TAM
AGGTCATGTTAAGGGC-1	4	Hypoxic Mo-TAM
AGGTCATGTTAGAAAC-1	4	Transitory Mo-TAM
AGGTCTAAGGTCCAGA-1	4	Hypoxic Mo-TAM
AGGTCTACAAATCAAG-1	15	Classical monocytes
AGGTCTACAAGACCGA-1	4	Hypoxic Mo-TAM
AGGTCTATCTCCGATC-1	15	Classical monocytes
AGGTGTTCAAAGGCTG-1	4	Hypoxic Mo-TAM
AGGTGTTCAACTAGAA-1	4	Transitory Mo-TAM
AGGTGTTTCTTGAGCA-1	4	Hypoxic Mo-TAM
AGGTTACCAGATTTCG-1	2	Hypoxic Mo-TAM
AGGTTACGTACGAGTG-1	4	SEPP1 lo TAM
AGGTTGTAGCTCGGCT-1	4	Hypoxic Mo-TAM
AGGTTGTAGTCAGCCC-1	15	Transitory Mo-TAM
AGGTTGTAGTTGGGAC-1	2	mg-TAM
AGTACCACACCCTTGT-1	4	Hypoxic Mo-TAM
AGTACCAGTCACTTAG-1	15	Classical monocytes
AGTACTGCACGCAGTC-1	4	Prolif TAM
AGTAGCTCATTAAGCC-1	4	SEPP1 hi Mo-TAM
AGTCAACAGGGATGTC-1	15	Classical monocytes
AGTCACAAGATTTGCC-1	4	SEPP1 hi Mo-TAM
AGTCATGAGCAAACAT-1	4	IFN Mo-TAM
AGTGACTCAGTCGCTG-1	4	Hypoxic Mo-TAM
AGTGATCGTTGCCATA-1	4	Hypoxic Mo-TAM
AGTGTTGCAAGCTCTA-1	4	Hypoxic Mo-TAM
AGTTCCCAGACGCAGT-1	4	Hypoxic Mo-TAM
AGTTCCCCAGAAGCGT-1	4	Hypoxic Mo-TAM
AGTTCGAGTTAAGCAA-1	4	SEPP1 lo TAM
ATACCGAGTCCCTGAG-1	4	Hypoxic Mo-TAM
ATACCGATCGGACGTC-1	4	Hypoxic Mo-TAM
ATACCTTTCTTCTAAC-1	4	Hypoxic Mo-TAM
ATAGACCCACTTGACA-1	15	Hypoxic Mo-TAM
ATAGACCTCATTACGG-1	4	Hypoxic Mo-TAM
ATAGAGAAGGCCTTCG-1	4	SEPP1 hi Mo-TAM
ATAGAGACACGGTGAA-1	15	Classical monocytes
ATAGAGACACGTACTA-1	2	Hypoxic Mo-TAM
ATAGGCTCAGCCTTCT-1	2	Hypoxic Mo-TAM
ATATCCTCATAAGATG-1	15	Transitory Mo-TAM
ATATCCTGTTTGCAGT-1	4	SEPP1 hi Mo-TAM
ATATCCTTCACCCATC-1	15	Classical monocytes
ATCACAGGTACTGACT-1	4	Hypoxic Mo-TAM
ATCACAGGTGTCATGT-1	4	IFN Mo-TAM
ATCACGAAGTTCATGC-1	15	Classical monocytes
ATCACGACACCATAAC-1	4	Hypoxic Mo-TAM
ATCACGACACTGGCGT-1	4	Hypoxic Mo-TAM
ATCACGACAGTGTGCC-1	4	Hypoxic Mo-TAM
ATCACGAGTTCGTACA-1	4	Hypoxic Mo-TAM
ATCACTTGTGTTAAAG-1	4	Hypoxic Mo-TAM
ATCACTTTCACGGGAA-1	15	Classical monocytes
ATCAGGTAGTGAGGTC-1	4	Hypoxic Mo-TAM
ATCAGGTGTTCCCAAA-1	2	mg-TAM
ATCAGGTTCACCGACG-1	4	Hypoxic Mo-TAM
ATCATTCAGGAAAGGT-1	4	Hypoxic Mo-TAM
ATCATTCGTTGGCCTG-1	4	Hypoxic Mo-TAM
ATCCACCGTTCCACGG-1	4	SEPP1 lo TAM
ATCCACCTCCTAACAG-1	4	Hypoxic Mo-TAM
ATCCATTAGCCACCGT-1	4	Transitory Mo-TAM
ATCCATTAGCTTACGT-1	15	Nonclassical monocytes
ATCCGTCCAGTGGTGA-1	4	Hypoxic Mo-TAM
ATCCGTCTCCGTATGA-1	2	pDC
ATCCTATAGTCGAAAT-1	26	Prolif TAM
ATCCTATCAGGTCCGT-1	4	Lipid Mo-TAM
ATCCTATGTCGAGTGA-1	15	Transitory Mo-TAM
ATCGCCTCAATTCGTG-1	4	IFN Mo-TAM
ATCGCCTGTCAAGTTC-1	2	Hypoxic Mo-TAM
ATCGCCTTCTTAGGAC-1	15	Transitory Mo-TAM
ATCGGATAGACGCAGT-1	4	Hypoxic Mo-TAM
ATCGGATAGCTGCGAA-1	4	Hypoxic Mo-TAM
ATCGGATGTGCAGGAT-1	15	Classical monocytes
ATCGTAGAGCTAGAAT-1	2	Transitory Mo-TAM
ATCGTAGTCTTGAGCA-1	15	Hypoxic Mo-TAM
ATCGTCCAGAGGACTC-1	4	Hypoxic Mo-TAM
ATCGTCCAGCGACATG-1	2	Lipid Mo-TAM
ATCGTGACACGAAAGC-1	15	IFN Mo-TAM
ATCTCTAAGAAGTCTA-1	4	Hypoxic Mo-TAM
ATCTCTACAACAGATA-1	26	Prolif TAM
ATCTTCAAGAGATCGC-1	26	Prolif TAM
ATCTTCATCACTGATG-1	4	IFN Mo-TAM
ATCTTCATCCGCAAAT-1	4	Hypoxic Mo-TAM
ATGAAAGGTAACCCGC-1	2	mg-TAM
ATGAGGGGTAAGTAGT-1	21	Hypoxic Mo-TAM
ATGAGGGTCACTTGGA-1	4	SEPP1 hi Mo-TAM
ATGAGGGTCGTCTAAG-1	4	Hypoxic Mo-TAM
ATGAGTCAGAACAAGG-1	15	Transitory Mo-TAM
ATGAGTCAGTAGGTTA-1	4	Transitory Mo-TAM
ATGAGTCGTGTTTCTT-1	4	Transitory Mo-TAM
ATGATCGGTCAGATTC-1	2	cDC2
ATGATCGGTGACTATC-1	4	IFN Mo-TAM
ATGCGATCACGACGTC-1	4	Hypoxic Mo-TAM
ATGCGATGTGACGCCT-1	4	Prolif TAM
ATGGATCCAACTGCTA-1	4	Hypoxic Mo-TAM
ATGGATCGTGTATTCG-1	15	Lipid Mo-TAM
ATGGGAGAGACCCGCT-1	4	Hypoxic Mo-TAM
ATGGGTTCATTAAAGG-1	4	IFN Mo-TAM
ATGGGTTGTACTCGCG-1	4	Hypoxic Mo-TAM
ATGGTTGAGGTCATCT-1	4	SEPP1 lo TAM
ATGGTTGCAACACGAG-1	2	IFN Mo-TAM
ATGTCCCAGAAGTCCG-1	4	Hypoxic Mo-TAM
ATGTCCCAGAGGATCC-1	4	Hypoxic Mo-TAM
ATGTCCCGTATGGAGC-1	4	Hypoxic Mo-TAM
ATGTCTTAGTCCCAAT-1	4	IFN Mo-TAM
ATGTCTTCAATAGTCC-1	15	Transitory Mo-TAM
ATGTCTTTCTCTCGCA-1	2	mg-TAM
ATTACCTAGCGTCAAG-1	4	Hypoxic Mo-TAM
ATTACCTTCCGTGCGA-1	4	Hypoxic Mo-TAM
ATTACTCCATCGTTCC-1	4	IFN Mo-TAM
ATTACTCGTTTCGTAG-1	2	SEPP1 lo TAM
ATTATCCAGGTGCCTC-1	17	Hypoxic Mo-TAM
ATTATCCCAACACACT-1	2	IFN Mo-TAM
ATTATCCTCCGTGTAA-1	15	IFN Mo-TAM
ATTCACTAGAATTTGG-1	4	IFN Mo-TAM
ATTCACTGTATTTCGG-1	15	Classical monocytes
ATTCAGGAGGAATCGC-1	2	mg-TAM
ATTCAGGGTGTTGCCG-1	2	mg-TAM
ATTCATCAGCCGTTGC-1	4	Lipid Mo-TAM
ATTCATCGTCGGAAAC-1	4	Hypoxic Mo-TAM
ATTCATCTCGGTAGAG-1	26	Prolif TAM
ATTCCATAGCGGTAAC-1	15	Hypoxic Mo-TAM
ATTCCATAGGAAGTCC-1	4	Hypoxic Mo-TAM
ATTCCCGAGACAACAT-1	15	Transitory Mo-TAM
ATTCCCGAGCCTGAAG-1	4	SEPP1 lo TAM
ATTCCCGCAACTCGTA-1	4	Hypoxic Mo-TAM
ATTCCTAAGTTCTCTT-1	4	Hypoxic Mo-TAM
ATTCCTAGTGCAGTGA-1	4	Hypoxic Mo-TAM
ATTCTACGTAACATGA-1	15	Classical monocytes
ATTCTACGTTGTGCAT-1	4	Transitory Mo-TAM
ATTCTTGCATATCTCT-1	4	IFN Mo-TAM
ATTCTTGCATGTGCCG-1	4	IFN Mo-TAM
ATTCTTGGTGTCCCTT-1	4	Hypoxic Mo-TAM
ATTGGGTGTTCGGGTC-1	15	Classical monocytes
ATTGTTCTCCCGTGTT-1	4	Hypoxic Mo-TAM
ATTTCACAGGCCTAAG-1	4	Hypoxic Mo-TAM
ATTTCACTCTCATTGT-1	4	Hypoxic Mo-TAM
ATTTCTGTCATTCGTT-1	15	cDC2
CAAAGAAAGCTTCATG-1	2	Hypoxic Mo-TAM
CAACAGTCACCTTCCA-1	4	Hypoxic Mo-TAM
CAACAGTCACGCACCA-1	4	Transitory Mo-TAM
CAACAGTCAGCTGTCG-1	26	Prolif TAM
CAACAGTCATGACGGA-1	4	SEPP1 lo TAM
CAACCTCCAGTTGGTT-1	15	Transitory Mo-TAM
CAACCTCTCAACTGAC-1	4	IFN Mo-TAM
CAACGATGTCTAACTG-1	15	Classical monocytes
CAACGATTCGGACCAC-1	4	Hypoxic Mo-TAM
CAACGATTCTACTATC-1	4	Hypoxic Mo-TAM
CAACGGCCAGCTACAT-1	4	Transitory Mo-TAM
CAACGGCGTCTCGGAC-1	4	Hypoxic Mo-TAM
CAAGCTAAGACCACGA-1	21	cDC2
CAAGCTAAGGATTTGA-1	15	Classical monocytes
CAAGCTACAGTGTACT-1	4	Hypoxic Mo-TAM
CAAGGGAGTCTTCCGT-1	4	Hypoxic Mo-TAM
CAAGGGATCTAACGCA-1	4	cDC2
CAATACGAGCGCACAA-1	2	SEPP1 hi Mo-TAM
CAATACGCAGGTAGTG-1	15	IFN Mo-TAM
CAATACGCATAGATCC-1	4	Hypoxic Mo-TAM
CAATACGTCCGCGATG-1	4	IFN Mo-TAM
CAATACGTCTCGTTTA-1	15	cDC2
CAATCGACATCCGGTG-1	15	Hypoxic Mo-TAM
CAATCGACATGAATCC-1	4	Transitory Mo-TAM
CAATCGAGTCATGGCC-1	2	Hypoxic Mo-TAM
CAATCGATCAATGTCG-1	4	Hypoxic Mo-TAM
CAATGACAGCGCTGAA-1	4	Hypoxic Mo-TAM
CAATGACAGGACAGTC-1	4	Hypoxic Mo-TAM
CAATGACTCGTCGACG-1	15	Classical monocytes
CAATTTCCAATGTGGG-1	15	IFN Mo-TAM
CAATTTCCATGGCACC-1	15	Classical monocytes
CAATTTCGTACCCAGC-1	2	Hypoxic Mo-TAM
CAATTTCGTAGACGTG-1	15	Hypoxic Mo-TAM
CACAACAAGCACTCCG-1	15	IFN Mo-TAM
CACACAACAGCATACT-1	2	SEPP1 hi Mo-TAM
CACACAATCGCTGCGA-1	4	Hypoxic Mo-TAM
CACAGATTCCACGTGG-1	4	Hypoxic Mo-TAM
CACAGGCCATGACTGT-1	4	Hypoxic Mo-TAM
CACATGACAACGTATC-1	4	Hypoxic Mo-TAM
CACCAAAAGTCGAATA-1	15	Hypoxic Mo-TAM
CACCAAATCGCCGATG-1	15	Transitory Mo-TAM
CACCGTTAGTGTTGAA-1	4	Prolif TAM
CACCGTTGTCTGCCTT-1	4	IFN Mo-TAM
CACGAATGTGCTGCAC-1	4	IFN Mo-TAM
CACGGGTTCAGCTGTA-1	15	Classical monocytes
CACGTTCCAAACTAGA-1	15	Nonclassical monocytes
CACGTTCTCGTACCTC-1	4	Hypoxic Mo-TAM
CACTAAGAGCTCCGAC-1	2	cDC2
CACTGAAGTCTGGTTA-1	15	Classical monocytes
CACTGTCAGGATATAC-1	4	Hypoxic Mo-TAM
CACTTCGAGATAGCTA-1	15	cDC2
CACTTCGGTCTTCATT-1	4	Hypoxic Mo-TAM
CAGAGCCGTATGCGTT-1	2	cDC2
CAGATACAGGTTCTTG-1	4	Hypoxic Mo-TAM
CAGATACCAATCTCGA-1	4	Hypoxic Mo-TAM
CAGATACTCTTAGGAC-1	15	Classical monocytes
CAGATCACAAAGCACG-1	4	IFN Mo-TAM
CAGATCACAGTCTGGC-1	4	Hypoxic Mo-TAM
CAGATTGCATCGAACT-1	15	Classical monocytes
CAGATTGTCACCTGGG-1	4	Lipid Mo-TAM
CAGCAATAGTAGACCG-1	15	Classical monocytes
CAGCAATGTTCTCTAT-1	15	Classical monocytes
CAGCAGCAGATCCCGC-1	4	Hypoxic Mo-TAM
CAGCAGCAGGTAAGAG-1	15	Transitory Mo-TAM
CAGCAGCGTGTTTCTT-1	4	Hypoxic Mo-TAM
CAGCGTGAGACGCCAA-1	26	Prolif TAM
CAGCGTGAGGTTCAGG-1	4	Hypoxic Mo-TAM
CAGCGTGAGTCACTAC-1	15	Transitory Mo-TAM
CAGCGTGGTTGTTGTG-1	2	pDC
CAGGCCAGTTATGTGC-1	15	Nonclassical monocytes
CAGGGCTCATACCGTA-1	4	Hypoxic Mo-TAM
CAGTGCGCAGCGCTTG-1	18	pDC
CAGTGCGCAGGAATAT-1	2	Transitory Mo-TAM
CAGTGCGGTATGGTAA-1	4	Lipid Mo-TAM
CAGTGCGGTCTCGGAC-1	2	mg-TAM
CAGTGCGGTGGAATGC-1	4	Hypoxic Mo-TAM
CAGTTAGGTGCACATT-1	2	SEPP1 lo TAM
CAGTTCCAGACAACAT-1	15	Classical monocytes
CAGTTCCCAGTATACC-1	15	Classical monocytes
CATAAGCGTGAAGCGT-1	2	SEPP1 lo TAM
CATACCCAGCTGTTCA-1	2	Hypoxic Mo-TAM
CATACCCGTGTTTACG-1	4	IFN Mo-TAM
CATACTTAGGGCTAAC-1	15	Transitory Mo-TAM
CATACTTTCACGGACC-1	4	Hypoxic Mo-TAM
CATAGACCAGGACATG-1	4	Hypoxic Mo-TAM
CATCAAGAGTGCAGGT-1	4	Hypoxic Mo-TAM
CATCAAGCAAGACTGG-1	2	Prolif TAM
CATCCACCAGACCGCT-1	2	IFN Mo-TAM
CATCCACTCGAACTCA-1	4	Hypoxic Mo-TAM
CATCCCATCGCAGATT-1	4	IFN Mo-TAM
CATCCGTAGCAGTCTT-1	4	Hypoxic Mo-TAM
CATCCGTAGTAAACTG-1	4	Prolif TAM
CATCCGTAGTTGGAGC-1	4	Transitory Mo-TAM
CATCCGTCAGGCCCTA-1	15	Classical monocytes
CATCGCTGTTAAGGAT-1	4	Hypoxic Mo-TAM
CATCGCTTCAATCAGC-1	4	SEPP1 hi Mo-TAM
CATCGCTTCATCAGTG-1	4	Hypoxic Mo-TAM
CATCGTCTCTGCATGA-1	15	IFN Mo-TAM
CATGAGTAGTTGTCAC-1	4	Hypoxic Mo-TAM
CATGAGTTCTCCGAGG-1	26	Prolif TAM
CATGCAAAGAGCGACT-1	15	Classical monocytes
CATGCCTAGGTCCCGT-1	15	Transitory Mo-TAM
CATGCCTCACGCCACA-1	15	Hypoxic Mo-TAM
CATGCCTTCATGAGGG-1	4	Hypoxic Mo-TAM
CATGCGGAGATTGGGC-1	15	Hypoxic Mo-TAM
CATGCGGGTAATGCGG-1	26	Prolif TAM
CATGCTCGTACTGCGC-1	2	mg-TAM
CATGCTCTCATGCATG-1	4	IFN Mo-TAM
CATGGATAGGTCGTGA-1	4	Hypoxic Mo-TAM
CATGGTAGTGTCGATT-1	4	Hypoxic Mo-TAM
CATGGTATCAAACGTC-1	15	Classical monocytes
CATTCATGTGTTGATC-1	4	Hypoxic Mo-TAM
CATTCATTCATGAGGG-1	2	Hypoxic Mo-TAM
CATTCATTCCATTTGT-1	2	mg-TAM
CATTCCGAGTCGAAGC-1	4	Hypoxic Mo-TAM
CATTCCGCAAGCACAG-1	4	Hypoxic Mo-TAM
CATTCCGGTGTTCCAA-1	4	Transitory Mo-TAM
CATTCTAAGTGCGCTC-1	2	SEPP1 hi Mo-TAM
CATTCTACAGTCAACT-1	4	IFN Mo-TAM
CATTGAGAGTACTCGT-1	15	Classical monocytes
CATTGAGAGTCTCGTA-1	15	IFN Mo-TAM
CATTGAGCAAGCGATG-1	15	cDC2
CATTGAGCACGATAGG-1	4	Hypoxic Mo-TAM
CATTTCAAGGAGAGGC-1	2	mg-TAM
CATTTCAAGTATGGAT-1	2	mg-TAM
CATTTCAGTGATGTAA-1	4	Hypoxic Mo-TAM
CCAAGCGAGAAAGCGA-1	4	Hypoxic Mo-TAM
CCAATTTCAGGTACGA-1	4	Transitory Mo-TAM
CCAATTTGTATCAAGA-1	4	Hypoxic Mo-TAM
CCACAAATCCTGTAAG-1	26	Prolif TAM
CCACACTGTGCATACT-1	15	Classical monocytes
CCACACTTCCAACTAG-1	15	Transitory Mo-TAM
CCACCATAGGAACTCG-1	4	Transitory Mo-TAM
CCACCATGTACGTAGG-1	4	IFN Mo-TAM
CCACCATTCCGGTAGC-1	4	Hypoxic Mo-TAM
CCACGAGAGAAACTCA-1	4	Hypoxic Mo-TAM
CCACGAGAGCATTGAA-1	15	IFN Mo-TAM
CCACGAGCAACGTATC-1	4	Hypoxic Mo-TAM
CCACGTTCATCATTGG-1	4	Hypoxic Mo-TAM
CCACTTGAGCATCGAG-1	4	Lipid Mo-TAM
CCATAAGGTTAGAGAT-1	4	IFN Mo-TAM
CCATAAGTCCCATGGG-1	4	Hypoxic Mo-TAM
CCATAAGTCTATGTGG-1	4	Hypoxic Mo-TAM
CCATCACAGCATAGGC-1	2	mg-TAM
CCATCACAGTAGTCAA-1	4	Hypoxic Mo-TAM
CCATCACTCTTCGCTG-1	2	Transitory Mo-TAM
CCCATTGGTAAGATTG-1	4	Hypoxic Mo-TAM
CCCGAAGGTAAGTTGA-1	4	Transitory Mo-TAM
CCCGAAGGTTTACCTT-1	4	Hypoxic Mo-TAM
CCCGGAAAGCCTCCAG-1	4	SEPP1 lo TAM
CCCTAACCACGCAGTC-1	21	Classical monocytes
CCCTAACGTTGCCATA-1	4	Lipid Mo-TAM
CCCTCAAAGATGCTTC-1	15	IFN Mo-TAM
CCCTCTCAGCTAAACA-1	4	IFN Mo-TAM
CCCTGATGTTCTCCAC-1	15	IFN Mo-TAM
CCCTTAGCAATTGCTG-1	21	Transitory Mo-TAM
CCGATCTAGCACCCAC-1	4	IFN Mo-TAM
CCGATCTCAGTTGTCA-1	4	Hypoxic Mo-TAM
CCGATCTGTCGGTAAG-1	4	Hypoxic Mo-TAM
CCGATGGAGCAGGCTA-1	2	Hypoxic Mo-TAM
CCGATGGCATTGAAAG-1	21	Transitory Mo-TAM
CCGATGGGTAAGATCA-1	2	SEPP1 lo TAM
CCGATGGTCCGTGTGG-1	15	Transitory Mo-TAM
CCGGGTAGTCAACCTA-1	15	Hypoxic Mo-TAM
CCGGTAGGTCACCCTT-1	15	Classical monocytes
CCGGTAGTCGTCGACG-1	4	Hypoxic Mo-TAM
CCGGTGAAGGCATCAG-1	4	Hypoxic Mo-TAM
CCGGTGATCCCGAGGT-1	4	Hypoxic Mo-TAM
CCGTAGGTCATGAGTC-1	2	Hypoxic Mo-TAM
CCTAAGATCTCTTCAA-1	4	Hypoxic Mo-TAM
CCTACGTCAATAGTAG-1	4	Prolif TAM
CCTACGTCAGCTGCCA-1	4	Hypoxic Mo-TAM
CCTACGTGTAAGATAC-1	4	Hypoxic Mo-TAM
CCTACGTGTGTTGACT-1	2	Lipid Mo-TAM
CCTACGTGTTGAGGAC-1	4	Hypoxic Mo-TAM
CCTCACATCGCACGAC-1	15	Transitory Mo-TAM
CCTCAGTCAGATTAAG-1	15	IFN Mo-TAM
CCTCATGAGGTGCTTT-1	2	Transitory Mo-TAM
CCTCATGAGTGATCGG-1	4	IFN Mo-TAM
CCTCATGGTGCAATGG-1	15	Transitory Mo-TAM
CCTCCTCAGCAACAGC-1	17	SEPP1 hi Mo-TAM
CCTCTAGAGCATATGA-1	15	Classical monocytes
CCTCTAGAGGATGCGT-1	2	Hypoxic Mo-TAM
CCTGTTGCAGTTAAAG-1	4	Hypoxic Mo-TAM
CCTGTTGTCCATGAGT-1	4	Hypoxic Mo-TAM
CCTGTTGTCTTCTGTA-1	15	Transitory Mo-TAM
CCTTCAGAGGCGCTCT-1	15	Hypoxic Mo-TAM
CCTTCAGCACTGTGTA-1	2	Hypoxic Mo-TAM
CCTTCAGTCAGCATTG-1	4	Hypoxic Mo-TAM
CGAAGTTAGGGATCAC-1	2	IFN Mo-TAM
CGAAGTTTCGTGACTA-1	15	Classical monocytes
CGAAGTTTCTCGTCAC-1	2	Lipid Mo-TAM
CGAATTGTCAGACCGC-1	2	mg-TAM
CGAATTGTCGCTTACC-1	4	Lipid Mo-TAM
CGAGAAGAGAGGCGGA-1	15	Classical monocytes
CGAGAAGCACACCGAC-1	4	Hypoxic Mo-TAM
CGAGGAAAGCGAGTAC-1	4	Hypoxic Mo-TAM
CGAGGCTGTACCGCGT-1	4	Hypoxic Mo-TAM
CGAGTGCAGACTAGAT-1	4	Hypoxic Mo-TAM
CGAGTGCCAGCATACT-1	4	Hypoxic Mo-TAM
CGAGTTAGTATTAAGG-1	4	Hypoxic Mo-TAM
CGAGTTATCGCCTATC-1	15	cDC2
CGAGTTATCGCTTGAA-1	2	SEPP1 hi Mo-TAM
CGATCGGCAAATGATG-1	2	Hypoxic Mo-TAM
CGATCGGCAAGCGAGT-1	15	Classical monocytes
CGATCGGTCAAGTAAG-1	15	Classical monocytes
CGCAGGTGTAACGCGA-1	4	Hypoxic Mo-TAM
CGCATAAGTCGGCTAC-1	4	SEPP1 hi Mo-TAM
CGCCATTTCCTAGCCT-1	2	Hypoxic Mo-TAM
CGCGTGACATCCTTGC-1	21	IFN Mo-TAM
CGCGTGATCACAGTGT-1	17	SEPP1 hi Mo-TAM
CGCGTGATCCACCTCA-1	4	Hypoxic Mo-TAM
CGCGTGATCCATTCGC-1	4	Hypoxic Mo-TAM
CGCGTGATCGTCGATA-1	4	Transitory Mo-TAM
CGGAACCGTCAAAGAT-1	15	Classical monocytes
CGGACACCATTATGCG-1	2	cDC2
CGGACACGTCCGGTGT-1	15	IFN Mo-TAM
CGGAGAACATCCGAAT-1	4	Transitory Mo-TAM
CGGAGAAGTCTCCTGT-1	4	Hypoxic Mo-TAM
CGGAGAAGTTCTGAGT-1	15	Transitory Mo-TAM
CGGCAGTAGATTGACA-1	15	Classical monocytes
CGGCAGTAGGACATCG-1	21	Classical monocytes
CGGCAGTCAGAGGGTT-1	2	SEPP1 hi Mo-TAM
CGGCAGTGTCAGGAGT-1	15	Transitory Mo-TAM
CGGCAGTTCGACCACG-1	4	Hypoxic Mo-TAM
CGGGACTCATGGGATG-1	4	Hypoxic Mo-TAM
CGGGACTGTGCTCCGA-1	4	Hypoxic Mo-TAM
CGGGCATCACGGATCC-1	2	Hypoxic Mo-TAM
CGGGTCAAGCAAATCA-1	4	Hypoxic Mo-TAM
CGGGTGTAGCACGATG-1	4	IFN Mo-TAM
CGGGTGTCAGCTGGTC-1	4	Hypoxic Mo-TAM
CGGGTGTTCTGTCGTC-1	4	IFN Mo-TAM
CGGTCAGGTTGGTACT-1	2	Hypoxic Mo-TAM
CGGTCAGGTTGTGCAT-1	15	Classical monocytes
CGTAAGTTCACGATCA-1	15	IFN Mo-TAM
CGTAATGTCTCAGGCG-1	4	Hypoxic Mo-TAM
CGTAGTAAGTTTGAGA-1	2	Hypoxic Mo-TAM
CGTAGTACAGTGACCC-1	4	Hypoxic Mo-TAM
CGTAGTATCGAGTACT-1	15	Classical monocytes
CGTCCATAGGCATCAG-1	4	Hypoxic Mo-TAM
CGTCCATAGTACCGGA-1	26	Prolif TAM
CGTCCATAGTGTTGAA-1	15	cDC2
CGTCCATGTACATACC-1	4	SEPP1 hi Mo-TAM
CGTGAATAGTGGTGGT-1	15	Classical monocytes
CGTGAATTCACCGACG-1	2	mg-TAM
CGTGATATCGCTGATA-1	15	IFN Mo-TAM
CGTGCTTCACTGCATA-1	4	Hypoxic Mo-TAM
CGTGCTTCATAATCGC-1	2	cDC2
CGTGCTTGTCCTGTCT-1	15	Transitory Mo-TAM
CGTGTCTAGCTAATGA-1	4	Hypoxic Mo-TAM
CGTGTCTAGCTCGAAG-1	26	Prolif TAM
CGTGTCTTCAAAGACA-1	4	Hypoxic Mo-TAM
CGTTAGACACGGTGAA-1	15	cDC2
CGTTCTGCATTGTAGC-1	2	Hypoxic Mo-TAM
CGTTGGGAGATAACAC-1	2	mg-TAM
CGTTGGGCAACGGGTA-1	15	Classical monocytes
CTAACCCTCGTTAGAC-1	4	Hypoxic Mo-TAM
CTAACTTTCCAATCCC-1	15	IFN Mo-TAM
CTAACTTTCTAGTGAC-1	26	Prolif TAM
CTAAGTGAGGCTAAAT-1	4	Hypoxic Mo-TAM
CTAAGTGCACCTGATA-1	4	Hypoxic Mo-TAM
CTACAGAAGCCTATTG-1	15	Classical monocytes
CTACAGAAGGTAAGAG-1	15	Classical monocytes
CTACATTAGAATCTAG-1	15	Classical monocytes
CTACATTCAACAGTGG-1	4	SEPP1 hi Mo-TAM
CTACATTTCAGGAGAC-1	2	Transitory Mo-TAM
CTACCCAGTCGAGATG-1	4	Hypoxic Mo-TAM
CTACCCATCGCACGGT-1	2	Hypoxic Mo-TAM
CTACCTGAGCTCAGAG-1	4	Transitory Mo-TAM
CTACCTGCAGCGTGCT-1	15	Transitory Mo-TAM
CTACGGGAGCTGTGCC-1	4	Hypoxic Mo-TAM
CTACGGGAGTTACTCG-1	15	Classical monocytes
CTACGGGCAACCGACC-1	4	SEPP1 hi Mo-TAM
CTACTATGTCCAGCAC-1	15	Classical monocytes
CTACTATTCCATTCAT-1	4	Transitory Mo-TAM
CTAGACACAAGCCTGC-1	4	Hypoxic Mo-TAM
CTAGACACATTGGGAG-1	15	IFN Mo-TAM
CTAGGTATCCGGGACT-1	4	Hypoxic Mo-TAM
CTATCCGGTGTAAACA-1	4	Hypoxic Mo-TAM
CTATCCGTCATCACTT-1	15	Classical monocytes
CTATCTACACTGGCCA-1	15	Transitory Mo-TAM
CTCAACCGTTCCTAGA-1	4	IFN Mo-TAM
CTCAAGACATACCGTA-1	4	Hypoxic Mo-TAM
CTCAAGAGTAACATAG-1	4	Hypoxic Mo-TAM
CTCAAGATCATGTCAG-1	4	Hypoxic Mo-TAM
CTCAATTCAGAAATTG-1	2	Hypoxic Mo-TAM
CTCAGAACATCCGAAT-1	4	IFN Mo-TAM
CTCAGTCCATCCGATA-1	17	IFN Mo-TAM
CTCATGCCAGGGAGAG-1	4	Hypoxic Mo-TAM
CTCATGCGTACCCAGC-1	4	Hypoxic Mo-TAM
CTCATTAAGGAACTCG-1	21	Transitory Mo-TAM
CTCATTAAGGGAGATA-1	2	SEPP1 lo TAM
CTCATTAGTCAAGCCC-1	2	SEPP1 lo TAM
CTCATTAGTTAGCTAC-1	4	Hypoxic Mo-TAM
CTCATTATCACCATGA-1	4	Lipid Mo-TAM
CTCCAACCAGATAAAC-1	15	Classical monocytes
CTCCAACGTCATCAGT-1	4	Hypoxic Mo-TAM
CTCCATGTCAGTAGGG-1	4	Hypoxic Mo-TAM
CTCCCAAGTCGTTCAA-1	4	Hypoxic Mo-TAM
CTCCCTCCACCGTACG-1	4	Prolif TAM
CTCCCTCCACGACAGA-1	4	Hypoxic Mo-TAM
CTCCGATCAGAGTTCT-1	15	Transitory Mo-TAM
CTCCGATGTCACCGCA-1	4	Hypoxic Mo-TAM
CTCCTCCGTCTGTGAT-1	2	SEPP1 lo TAM
CTCCTCCTCGCATTAG-1	4	Hypoxic Mo-TAM
CTCCTTTTCGCATTAG-1	2	Hypoxic Mo-TAM
CTCGAGGGTCAAAGCG-1	17	Prolif TAM
CTCGAGGTCGATCCCT-1	4	Hypoxic Mo-TAM
CTCTCAGCAACTGATC-1	2	Hypoxic Mo-TAM
CTCTCAGCACTGGCGT-1	15	IFN Mo-TAM
CTCTCAGTCACAGAGG-1	2	Hypoxic Mo-TAM
CTCTCAGTCACTACGA-1	4	Transitory Mo-TAM
CTCTGGTTCTTGCGCT-1	4	Prolif TAM
CTGAATGCAAGGTACG-1	2	SEPP1 hi Mo-TAM
CTGAATGCATGAATCC-1	4	Hypoxic Mo-TAM
CTGAGCGCATAGATCC-1	4	Hypoxic Mo-TAM
CTGAGCGGTTTAGACC-1	4	Hypoxic Mo-TAM
CTGAGGCAGCAACCAG-1	2	mg-TAM
CTGAGGCGTCTACGAT-1	4	Hypoxic Mo-TAM
CTGATCCGTGTCATCA-1	15	Transitory Mo-TAM
CTGCAGGAGGACAACC-1	4	Hypoxic Mo-TAM
CTGCAGGTCCTCGCAT-1	2	SEPP1 lo TAM
CTGCAGGTCTTAATCC-1	4	Hypoxic Mo-TAM
CTGCATCCAATAGGGC-1	15	Transitory Mo-TAM
CTGCATCCATGGTACT-1	15	IFN Mo-TAM
CTGCATCTCATCGCCT-1	17	Prolif TAM
CTGCCTAAGCCTGAGA-1	4	IFN Mo-TAM
CTGCCTATCCTGCCAT-1	15	Classical monocytes
CTGCCTATCGTGCTCT-1	4	Lipid Mo-TAM
CTGCGAGGTACGTAGG-1	4	Transitory Mo-TAM
CTGCTCAAGCAACAAT-1	4	Transitory Mo-TAM
CTGCTCATCCTGGGAC-1	4	Hypoxic Mo-TAM
CTGCTCATCTCGCTCA-1	15	cDC2
CTGGACGCAAAGCTCT-1	2	cDC1
CTGGACGTCAGACAAA-1	4	Hypoxic Mo-TAM
CTGGCAGGTGGGTCAA-1	4	IFN Mo-TAM
CTGGTCTCAAGAGGCT-1	4	Hypoxic Mo-TAM
CTGGTCTCACCCTTGT-1	2	SEPP1 lo TAM
CTGGTCTCATCCTATT-1	21	pDC
CTGGTCTCATGAGGGT-1	2	Hypoxic Mo-TAM
CTGGTCTGTTATGTGC-1	4	Hypoxic Mo-TAM
CTGGTCTGTTGCCAAT-1	4	Hypoxic Mo-TAM
CTGTACCCAAGTGGGT-1	15	Transitory Mo-TAM
CTGTACCCAATCACGT-1	4	Hypoxic Mo-TAM
CTGTAGACAATTTCCT-1	2	SEPP1 lo TAM
CTGTAGAGTAGTCACT-1	15	Classical monocytes
CTGTAGATCAAGCTTG-1	4	Transitory Mo-TAM
CTGTCGTTCACTCCGT-1	4	Hypoxic Mo-TAM
CTGTCGTTCTTAGTTC-1	4	Hypoxic Mo-TAM
CTGTGAAAGCGTGTCC-1	4	Lipid Mo-TAM
CTGTGGGCATGTGCTA-1	15	Classical monocytes
CTGTGGGGTAGCTGCC-1	4	Hypoxic Mo-TAM
CTGTGGGGTGTTCGAT-1	26	Prolif TAM
CTGTGGGTCTTAGCCC-1	2	SEPP1 lo TAM
CTTACCGCACTGAGGA-1	15	Classical monocytes
CTTACCGTCCTCGCAT-1	4	IFN Mo-TAM
CTTACCGTCTGACGCG-1	4	Lipid Mo-TAM
CTTAGGAAGCGGATCA-1	4	Hypoxic Mo-TAM
CTTAGGAAGTCTAACC-1	2	Hypoxic Mo-TAM
CTTAGGACAGGGCTTC-1	17	Lipid Mo-TAM
CTTAGGAGTACCACGC-1	15	Classical monocytes
CTTCAATGTTGCATGT-1	4	Hypoxic Mo-TAM
CTTCCGACAGATGCGA-1	21	cDC2
CTTCCTTTCCGGACGT-1	4	Hypoxic Mo-TAM
CTTCGGTAGGATATGT-1	4	IFN Mo-TAM
CTTCTAAAGTGCTCGC-1	4	Hypoxic Mo-TAM
CTTGATTAGAGTCAGC-1	4	Hypoxic Mo-TAM
CTTGATTGTCCTGTCT-1	15	Classical monocytes
CTTTCAAAGGCGTCCT-1	4	cDC2
CTTTCAAAGTTACTCG-1	4	IFN Mo-TAM
GAAACCTGTCAACGCC-1	26	Prolif TAM
GAAATGATCCGGCAAC-1	21	cDC2
GAACACTCAATGGGTG-1	4	Hypoxic Mo-TAM
GAACACTTCGAAGCCC-1	15	Classical monocytes
GAACGTTTCACTTTGT-1	15	IFN Mo-TAM
GAAGCGACAGCGTATT-1	15	Transitory Mo-TAM
GAAGCGATCAGACATC-1	2	Hypoxic Mo-TAM
GAAGGACAGGACAGCT-1	15	IFN Mo-TAM
GAAGGACAGTATCTGC-1	15	IFN Mo-TAM
GAAGGACTCGAGCCAC-1	2	cDC2
GAAGGGTAGGTGCTAG-1	4	Hypoxic Mo-TAM
GAAGGGTTCTCCGTGT-1	4	Hypoxic Mo-TAM
GAAGTAAAGTATTCCG-1	2	Hypoxic Mo-TAM
GAAGTAAGTACCGTCG-1	4	Hypoxic Mo-TAM
GAAGTAATCAGGACGA-1	2	Hypoxic Mo-TAM
GAATAGACACACCTAA-1	4	SEPP1 lo TAM
GAATAGACAGAGGGTT-1	15	Nonclassical monocytes
GAATCGTCAAACCGGA-1	2	SEPP1 hi Mo-TAM
GAATCGTCACAGCCTG-1	4	Hypoxic Mo-TAM
GACACGCAGACAACTA-1	4	cDC2
GACAGCCGTCAGATTC-1	4	Hypoxic Mo-TAM
GACAGCCTCAGTCAGT-1	26	Prolif TAM
GACAGCCTCGCTAGCG-1	21	cDC2
GACATCAAGTATGGAT-1	4	Hypoxic Mo-TAM
GACATCACAAGAAACT-1	4	Transitory Mo-TAM
GACATCAGTGTATTCG-1	4	Hypoxic Mo-TAM
GACCAATGTATCAGGG-1	15	IFN Mo-TAM
GACCCAGGTTGCCAAT-1	4	Hypoxic Mo-TAM
GACCCTTAGAACTCCT-1	15	IFN Mo-TAM
GACCCTTGTCCTGAAT-1	2	Hypoxic Mo-TAM
GACCCTTTCGAATGCT-1	4	Hypoxic Mo-TAM
GACCGTGAGTGGTTGG-1	2	SEPP1 lo TAM
GACCGTGCAGCTTCGG-1	4	Hypoxic Mo-TAM
GACCGTGCAGGCTCTG-1	4	Hypoxic Mo-TAM
GACCGTGGTCACGACC-1	4	Hypoxic Mo-TAM
GACCTTCAGATGTTCC-1	4	SEPP1 lo TAM
GACCTTCTCACCTCAC-1	4	SEPP1 lo TAM
GACCTTCTCGCAGTGC-1	17	Prolif TAM
GACGCTGAGTCTTCGA-1	21	cDC2
GACGCTGCACCTCGTT-1	15	IFN Mo-TAM
GACGCTGGTCTTTCAT-1	2	Hypoxic Mo-TAM
GACGCTGTCTGCGGCA-1	4	Hypoxic Mo-TAM
GACGTTACAAGTTCGT-1	4	Lipid Mo-TAM
GACGTTATCACTTGTT-1	2	SEPP1 lo TAM
GACTGATAGATAGTCA-1	4	Transitory Mo-TAM
GACTGATCACTGCGTG-1	4	Hypoxic Mo-TAM
GACTGATTCTAGATCG-1	4	Hypoxic Mo-TAM
GACTTCCCATCAACCA-1	4	Hypoxic Mo-TAM
GACTTCCCATCATCTT-1	4	Hypoxic Mo-TAM
GAGAAATCAACCAATC-1	4	Hypoxic Mo-TAM
GAGAAATGTCTTCGAA-1	4	Hypoxic Mo-TAM
GAGAAATGTGCCTACG-1	2	Hypoxic Mo-TAM
GAGAAATTCTTCGGAA-1	4	Hypoxic Mo-TAM
GAGACCCAGGGAGATA-1	15	cDC2
GAGACCCGTATCTTCT-1	2	SEPP1 hi Mo-TAM
GAGACCCTCTGCGGAC-1	2	IFN Mo-TAM
GAGACTTAGGTGCATG-1	4	IFN Mo-TAM
GAGACTTTCTGAGAGG-1	15	Hypoxic Mo-TAM
GAGATGGAGTCGCGAA-1	4	Hypoxic Mo-TAM
GAGATGGCAACCGACC-1	4	Hypoxic Mo-TAM
GAGCCTGCATTGAGCT-1	2	mg-TAM
GAGCTGCGTTAACCTG-1	15	IFN Mo-TAM
GAGGGTAAGTCTTGGT-1	4	Hypoxic Mo-TAM
GAGGGTATCCGGCAAC-1	4	Hypoxic Mo-TAM
GAGTCATAGCTTAGTC-1	2	mg-TAM
GAGTCATCACGTGAGA-1	4	Hypoxic Mo-TAM
GAGTCATGTTAGCTAC-1	2	cDC2
GAGTCTATCTGACCCT-1	4	IFN Mo-TAM
GAGTGAGAGATGGCGT-1	4	Hypoxic Mo-TAM
GAGTGAGAGCTGCGAA-1	4	IFN Mo-TAM
GAGTGTTAGCCACAAG-1	17	SEPP1 hi Mo-TAM
GAGTGTTAGGTTACAA-1	4	Hypoxic Mo-TAM
GAGTGTTTCAGTCTTT-1	4	Hypoxic Mo-TAM
GAGTGTTTCGAAGAAT-1	4	Hypoxic Mo-TAM
GAGTTACCAGATAAAC-1	4	Hypoxic Mo-TAM
GAGTTGTAGACTTCAC-1	4	Hypoxic Mo-TAM
GAGTTGTCATAGGTAA-1	4	Transitory Mo-TAM
GAGTTGTGTTCTATCT-1	4	Hypoxic Mo-TAM
GAGTTTGCAAGTCATC-1	4	Transitory Mo-TAM
GAGTTTGCAGTTCTAG-1	15	Transitory Mo-TAM
GAGTTTGGTGGACTGA-1	4	Hypoxic Mo-TAM
GAGTTTGTCGAACGGA-1	2	mg-TAM
GAGTTTGTCGCTGACG-1	21	cDC2
GATAGAACATGAATCC-1	4	Hypoxic Mo-TAM
GATAGCTAGGCTGGAT-1	2	IFN Mo-TAM
GATAGCTGTCGTCGGT-1	4	Hypoxic Mo-TAM
GATAGCTTCTCCGAAA-1	2	Transitory Mo-TAM
GATCACAGTGTCCGTG-1	15	IFN Mo-TAM
GATCAGTTCGAAATCC-1	4	cDC2
GATCATGCACACTGGC-1	4	cDC2
GATCATGTCACGGGCT-1	4	Hypoxic Mo-TAM
GATCCCTTCGCGCTGA-1	26	Prolif TAM
GATCCCTTCGTAACAC-1	4	cDC2
GATCGTATCGTTCTGC-1	4	Transitory Mo-TAM
GATGACTAGTTCCAGT-1	15	Classical monocytes
GATGACTGTACAACGG-1	15	IFN Mo-TAM
GATGACTGTCCGACGT-1	15	Transitory Mo-TAM
GATGATCGTCCTACAA-1	2	Hypoxic Mo-TAM
GATGATCGTGATGGCA-1	15	Classical monocytes
GATGCTATCGTGTGAT-1	4	Transitory Mo-TAM
GATGGAGAGAGAGCCT-1	2	Hypoxic Mo-TAM
GATGGAGGTCTTGTCC-1	4	Hypoxic Mo-TAM
GATGTTGCAGACGATG-1	4	Hypoxic Mo-TAM
GATTCGAAGAGCCCAA-1	4	Hypoxic Mo-TAM
GATTCGAAGGGTTGCA-1	2	Hypoxic Mo-TAM
GATTCGACACCCTATC-1	15	Transitory Mo-TAM
GATTGGTCATGTTCGA-1	4	Hypoxic Mo-TAM
GATTGGTGTATCTCGA-1	4	Hypoxic Mo-TAM
GATTGGTGTGTAGTGG-1	4	Hypoxic Mo-TAM
GATTGGTTCCATTGTT-1	4	Hypoxic Mo-TAM
GATTTCTGTGTCGCTG-1	4	Hypoxic Mo-TAM
GATTTCTTCATGGTAC-1	2	SEPP1 hi Mo-TAM
GCAACCGGTGTACAGG-1	15	Classical monocytes
GCACATAAGCCTCGTG-1	2	Hypoxic Mo-TAM
GCACATAGTCCGGTCA-1	15	Classical monocytes
GCACGGTAGAGGGTCT-1	4	Hypoxic Mo-TAM
GCACGGTTCTAGTGTG-1	2	Transitory Mo-TAM
GCACGTGAGCGCTTCG-1	4	IFN Mo-TAM
GCACGTGCACGTAGAG-1	4	IFN Mo-TAM
GCACGTGTCATTGTGG-1	4	Hypoxic Mo-TAM
GCAGCCAAGAATTCAG-1	15	Transitory Mo-TAM
GCAGCCAAGATAACGT-1	4	Hypoxic Mo-TAM
GCAGCCAAGATTACCC-1	4	Hypoxic Mo-TAM
GCAGCCACAAATGGTA-1	2	Hypoxic Mo-TAM
GCAGCTGGTGTGGTCC-1	4	Hypoxic Mo-TAM
GCAGCTGTCCTACCGT-1	4	IFN Mo-TAM
GCAGGCTAGCAGCACA-1	15	Classical monocytes
GCAGGCTCATTCTTCA-1	17	mg-TAM
GCAGGCTGTCTGTCAA-1	15	Transitory Mo-TAM
GCAGTTAGTATCGAGG-1	4	Hypoxic Mo-TAM
GCAGTTAGTATGAGAT-1	4	Hypoxic Mo-TAM
GCAGTTAGTCTCTCAC-1	4	Hypoxic Mo-TAM
GCATCGGCACGTCTCT-1	4	Transitory Mo-TAM
GCATCTCCACTTTATC-1	15	Classical monocytes
GCATGATCAGCGAACA-1	4	IFN Mo-TAM
GCATGATTCCATCAGA-1	4	Hypoxic Mo-TAM
GCATGATTCGAGATGG-1	4	Hypoxic Mo-TAM
GCATTAGAGAGTCTTC-1	4	Hypoxic Mo-TAM
GCATTAGAGATGCCGA-1	4	Hypoxic Mo-TAM
GCATTAGTCCATTTCA-1	15	Hypoxic Mo-TAM
GCCAACGCACCCTTGT-1	4	Hypoxic Mo-TAM
GCCAGCAAGCTGTTAC-1	2	mg-TAM
GCCAGCATCTAGTTCT-1	15	Classical monocytes
GCCAGCATCTGTGCTC-1	4	Hypoxic Mo-TAM
GCCAGGTCAGCGTTTA-1	2	SEPP1 lo TAM
GCCAGGTTCGGCATAT-1	4	Transitory Mo-TAM
GCCAGTGAGGTATAGT-1	4	Hypoxic Mo-TAM
GCCATGGCAGCTTCGG-1	21	cDC2
GCCATTCAGAGAGCGG-1	4	Hypoxic Mo-TAM
GCCCAGACACTCTAGA-1	4	Transitory Mo-TAM
GCCCGAAAGGCCTAAG-1	4	Hypoxic Mo-TAM
GCCCGAACAGACCAAG-1	4	Hypoxic Mo-TAM
GCCCGAACATGGCTAT-1	15	Transitory Mo-TAM
GCCCGAAGTTCAATCG-1	2	Hypoxic Mo-TAM
GCCGATGAGTGCGCTC-1	4	Hypoxic Mo-TAM
GCCGATGGTTAGAGAT-1	4	Hypoxic Mo-TAM
GCCGTGAAGAGCCATG-1	4	Hypoxic Mo-TAM
GCCTGTTAGCATTTCG-1	4	Hypoxic Mo-TAM
GCCTGTTGTCATCACA-1	15	IFN Mo-TAM
GCCTGTTGTCTGTGGC-1	15	IFN Mo-TAM
GCGATCGGTCTAGGCC-1	21	IFN Mo-TAM
GCGGAAAAGCTCGTGC-1	2	IFN Mo-TAM
GCGGAAATCGACGAGA-1	2	Transitory Mo-TAM
GCGGATCAGCGGTAAC-1	15	Transitory Mo-TAM
GCGGATCAGGAAGTCC-1	4	Hypoxic Mo-TAM
GCGGATCTCGGCAGTC-1	15	IFN Mo-TAM
GCGTGCAAGAACGTGC-1	4	Hypoxic Mo-TAM
GCGTGCAAGAGTGACC-1	2	SEPP1 lo TAM
GCGTGCATCTGTTGGA-1	4	Hypoxic Mo-TAM
GCTACAAGTTTGCAGT-1	15	Nonclassical monocytes
GCTACCTGTTTGAAAG-1	15	Classical monocytes
GCTCAAAAGGCTTTCA-1	4	Hypoxic Mo-TAM
GCTCAAACAATCTAGC-1	2	SEPP1 lo TAM
GCTCAAACAGCTAACT-1	4	Hypoxic Mo-TAM
GCTCAAATCTCGTCGT-1	4	Hypoxic Mo-TAM
GCTGCAGGTAGGATAT-1	4	Hypoxic Mo-TAM
GCTGCAGTCACAAGAA-1	4	Hypoxic Mo-TAM
GCTGCAGTCCACTGAA-1	2	SEPP1 lo TAM
GCTGGGTCAGGAGGAG-1	15	Classical monocytes
GCTTCACTCACGACTA-1	4	Hypoxic Mo-TAM
GCTTCACTCTGTTGGA-1	4	Hypoxic Mo-TAM
GCTTGGGAGTTGTCAC-1	2	Hypoxic Mo-TAM
GCTTGGGCACTCTCGT-1	4	Hypoxic Mo-TAM
GGAACCCAGGCCTAAG-1	4	IFN Mo-TAM
GGAAGTGAGGATGGCT-1	15	Transitory Mo-TAM
GGAATCTTCATTCGTT-1	26	Prolif TAM
GGACGTCAGTCAGCCC-1	4	SEPP1 hi Mo-TAM
GGAGAACAGGCATCTT-1	21	cDC1
GGAGAACCAAGTGGGT-1	15	Lipid Mo-TAM
GGAGAACGTGGGATTG-1	2	Hypoxic Mo-TAM
GGAGAACGTTGCTGAT-1	26	Prolif TAM
GGAGAACTCACTGTTT-1	15	Classical monocytes
GGAGAACTCGAGCCTG-1	4	IFN Mo-TAM
GGAGATGGTACAGAGC-1	4	Hypoxic Mo-TAM
GGAGGTATCACACCCT-1	4	Hypoxic Mo-TAM
GGATCTAAGCTGTACT-1	15	Lipid Mo-TAM
GGATCTAGTCACTGAT-1	4	Transitory Mo-TAM
GGATGTTGTCGCAACC-1	17	Lipid Mo-TAM
GGCACGTTCCGTGTAA-1	4	SEPP1 lo TAM
GGCAGTCGTAATCAAG-1	21	cDC2
GGCGTCAGTGGCTTGC-1	15	Transitory Mo-TAM
GGCGTCATCTGCGGCA-1	15	cDC2
GGCTTGGGTGTAGTGG-1	4	Prolif TAM
GGGAAGTAGGAGAATG-1	4	Hypoxic Mo-TAM
GGGAAGTAGGTACCTT-1	15	Transitory Mo-TAM
GGGAAGTCAAACCATC-1	15	Transitory Mo-TAM
GGGAAGTCACGTAGTT-1	2	mg-TAM
GGGACAAAGTCTTCGA-1	4	Transitory Mo-TAM
GGGACAACAGACCGCT-1	15	IFN Mo-TAM
GGGACAAGTTAGAAAC-1	2	cDC1
GGGACAATCTAGTGTG-1	15	Classical monocytes
GGGACTCCAGGGAGAG-1	4	IFN Mo-TAM
GGGAGATAGGCCGCTT-1	4	Transitory Mo-TAM
GGGAGATGTCTCAAGT-1	4	Lipid Mo-TAM
GGGAGTAAGTCAACAA-1	4	IFN Mo-TAM
GGGATGAGTACTGCGC-1	4	Hypoxic Mo-TAM
GGGATGATCGAGAGCA-1	15	IFN Mo-TAM
GGGCCATCAGAAACCG-1	4	Hypoxic Mo-TAM
GGGCTCAAGCCTCAAT-1	4	Hypoxic Mo-TAM
GGGCTCAGTTAACCTG-1	4	Hypoxic Mo-TAM
GGGTAGACACATGAAA-1	15	Transitory Mo-TAM
GGGTATTGTGCAGTGA-1	15	Transitory Mo-TAM
GGGTATTGTTGGTAGG-1	4	Hypoxic Mo-TAM
GGGTCACCATACAGGG-1	2	mg-TAM
GGGTCTGCAATGCAGG-1	2	mg-TAM
GGGTGAAAGTACAGAT-1	4	SEPP1 lo TAM
GGGTGAACACGGCTAC-1	4	Hypoxic Mo-TAM
GGGTGTCTCAAAGACA-1	17	IFN Mo-TAM
GGGTTATCAACCAATC-1	4	Hypoxic Mo-TAM
GGGTTATTCGCCGAGT-1	15	Classical monocytes
GGGTTATTCTTACTGT-1	2	Hypoxic Mo-TAM
GGGTTTACACGGCACT-1	4	IFN Mo-TAM
GGGTTTATCGGACAAG-1	2	Hypoxic Mo-TAM
GGTAATCTCATTGCTT-1	4	Hypoxic Mo-TAM
GGTAGAGCACGACAAG-1	4	Hypoxic Mo-TAM
GGTCACGTCAGACCCG-1	15	Lipid Mo-TAM
GGTCTGGAGATGGTCG-1	15	Transitory Mo-TAM
GGTCTGGTCCGATGTA-1	4	Hypoxic Mo-TAM
GGTGATTTCGTCGCTT-1	4	cDC2
GGTGTTAGTTATAGCC-1	4	Hypoxic Mo-TAM
GGTTAACAGACATCCT-1	2	Hypoxic Mo-TAM
GGTTCTCAGTGGAAAG-1	4	Hypoxic Mo-TAM
GGTTCTCCAAATGGCG-1	4	Hypoxic Mo-TAM
GGTTGTACATCGAACT-1	4	Hypoxic Mo-TAM
GTAACACCACCTGCTT-1	4	Hypoxic Mo-TAM
GTAACACGTGAATTGA-1	4	IFN Mo-TAM
GTAACCAAGGTCATCT-1	15	Transitory Mo-TAM
GTAACCATCGAACACT-1	15	IFN Mo-TAM
GTAAGTCAGGGTTGCA-1	15	Classical monocytes
GTAAGTCGTGGTATGG-1	15	IFN Mo-TAM
GTACAGTGTCTGTGAT-1	4	IFN Mo-TAM
GTACAGTTCCGGTAGC-1	21	cDC2
GTAGAAACAAGTGACG-1	15	Classical monocytes
GTAGAAATCAAGATAG-1	15	Classical monocytes
GTAGAGGCAGAAGTTA-1	4	Hypoxic Mo-TAM
GTAGATCCAACCAGAG-1	15	IFN Mo-TAM
GTAGATCCACCTCTAC-1	21	migDC
GTAGATCGTTACGGAG-1	17	Prolif TAM
GTAGCTAAGTTGCATC-1	2	SEPP1 hi Mo-TAM
GTAGCTACAGCGCTTG-1	2	Hypoxic Mo-TAM
GTAGCTAGTCCGGACT-1	15	Transitory Mo-TAM
GTAGCTATCTGCGATA-1	4	Hypoxic Mo-TAM
GTAGGTTGTAAGCTCT-1	4	Hypoxic Mo-TAM
GTAGGTTGTAGAGCTG-1	4	Hypoxic Mo-TAM
GTAGTACAGAGCCTGA-1	4	Transitory Mo-TAM
GTAGTACGTATGGTTC-1	4	Lipid Mo-TAM
GTAGTACTCCCGAACG-1	15	Classical monocytes
GTATTGGCACAATCTG-1	2	Hypoxic Mo-TAM
GTATTGGGTGGCATCC-1	4	Hypoxic Mo-TAM
GTATTGGGTTCAAACC-1	15	Hypoxic Mo-TAM
GTATTTCCACAACATC-1	15	Classical monocytes
GTATTTCTCATCGTAG-1	15	Transitory Mo-TAM
GTCAAACCAACTCGTA-1	15	Classical monocytes
GTCACGGGTATCCTCC-1	15	Classical monocytes
GTCACTCTCTGAGGCC-1	15	Hypoxic Mo-TAM
GTCATGACAGTAGATA-1	4	Hypoxic Mo-TAM
GTCATGAGTGCCCACA-1	4	migDC
GTCCTCACACGAAAGC-1	4	Hypoxic Mo-TAM
GTCCTCAGTACCGGAA-1	4	Hypoxic Mo-TAM
GTCCTCATCTAAACGC-1	2	Transitory Mo-TAM
GTCGTAAGTGTTTCTT-1	4	Hypoxic Mo-TAM
GTCGTTCAGAATGTTG-1	15	Lipid Mo-TAM
GTCGTTCCAATGGCCC-1	4	SEPP1 hi Mo-TAM
GTCGTTCCAGGACATG-1	4	IFN Mo-TAM
GTCGTTCGTATTCTCT-1	2	Transitory Mo-TAM
GTCGTTCGTCAGGCAA-1	15	Classical monocytes
GTCGTTCGTCCTCCTA-1	2	SEPP1 lo TAM
GTCGTTCGTTACGCCG-1	15	Classical monocytes
GTCGTTCTCCATTCAT-1	4	SEPP1 hi Mo-TAM
GTCTACCAGACTCCGC-1	15	Classical monocytes
GTCTACCAGCGGTAAC-1	4	SEPP1 hi Mo-TAM
GTCTAGAAGAGGCTGT-1	15	Classical monocytes
GTCTAGACATGTGGCC-1	4	Hypoxic Mo-TAM
GTCTCACAGATACCAA-1	4	Hypoxic Mo-TAM
GTCTCACCAAACCGGA-1	15	Nonclassical monocytes
GTCTCACGTTCTTAGG-1	15	Classical monocytes
GTCTCACTCGAACCAT-1	15	Transitory Mo-TAM
GTCTCACTCTCTGAGA-1	2	Hypoxic Mo-TAM
GTCTGTCGTTTGGAGG-1	4	Hypoxic Mo-TAM
GTGACGCAGGCTCAAG-1	4	Hypoxic Mo-TAM
GTGACGCCAAGTATCC-1	2	mg-TAM
GTGACGCTCACTACTT-1	15	Classical monocytes
GTGAGCCAGTGGGAAA-1	4	cDC2
GTGAGCCTCCATCTCG-1	17	SEPP1 hi Mo-TAM
GTGAGCCTCTAAGCCA-1	4	Hypoxic Mo-TAM
GTGAGGAAGTCTGGTT-1	4	Hypoxic Mo-TAM
GTGAGGAGTCAACGCC-1	4	Hypoxic Mo-TAM
GTGAGTTAGATGGCGT-1	15	Classical monocytes
GTGAGTTGTCCGAAAG-1	2	SEPP1 hi Mo-TAM
GTGATGTAGACTTCCA-1	4	Hypoxic Mo-TAM
GTGATGTGTATTTCGG-1	2	Hypoxic Mo-TAM
GTGCACGGTGCCCGTA-1	4	Hypoxic Mo-TAM
GTGCACGTCTTGGCTC-1	15	Transitory Mo-TAM
GTGCAGCGTACACGTT-1	4	IFN Mo-TAM
GTGCGTGAGTCACTGT-1	26	Prolif TAM
GTGCGTGCAACGTTAC-1	4	Hypoxic Mo-TAM
GTGCGTGCAAGAGCTG-1	4	Hypoxic Mo-TAM
GTGCGTGTCAATCAGC-1	4	Lipid Mo-TAM
GTGCTGGAGTGGCGAT-1	4	Hypoxic Mo-TAM
GTGCTGGCAATCGCGC-1	4	Transitory Mo-TAM
GTGGAAGGTAGCGTAG-1	4	Hypoxic Mo-TAM
GTGGCGTAGGACAACC-1	15	IFN Mo-TAM
GTGGCGTCAACCGCCA-1	4	IFN Mo-TAM
GTGGCGTCAGGTGGAT-1	15	Hypoxic Mo-TAM
GTGGCGTGTTAGAAAC-1	15	Nonclassical monocytes
GTGGCGTTCCATATGG-1	4	Hypoxic Mo-TAM
GTGGCGTTCTTAATCC-1	2	SEPP1 lo TAM
GTGGGAAAGATGTTAG-1	4	Hypoxic Mo-TAM
GTGGGAAAGCCAAGCA-1	4	Transitory Mo-TAM
GTGGTTAAGGTGATAT-1	4	IFN Mo-TAM
GTGGTTACACACGCCA-1	2	mg-TAM
GTGGTTAGTACGAGTG-1	4	Hypoxic Mo-TAM
GTGGTTAGTACGTTCA-1	15	Transitory Mo-TAM
GTGGTTAGTGCGACAA-1	2	IFN Mo-TAM
GTGGTTATCGCGGTAC-1	26	Prolif TAM
GTGTCCTAGAATTCAG-1	4	Prolif TAM
GTGTGATTCGGCTTGG-1	2	SEPP1 lo TAM
GTGTGATTCTAGTTCT-1	15	Transitory Mo-TAM
GTGTGATTCTATCACT-1	4	Hypoxic Mo-TAM
GTGTTCCCACCAATTG-1	4	Hypoxic Mo-TAM
GTGTTCCGTCTCAAGT-1	4	Hypoxic Mo-TAM
GTTACCCAGATTCGCT-1	4	Transitory Mo-TAM
GTTACCCAGTTTCAGC-1	15	Transitory Mo-TAM
GTTACCCCACGCTGCA-1	4	Hypoxic Mo-TAM
GTTACGAAGCGTCTCG-1	26	Prolif TAM
GTTACGACAGCAGTGA-1	2	cDC2
GTTACGACAGTTAAAG-1	15	Classical monocytes
GTTACGACATCTGCGG-1	4	Hypoxic Mo-TAM
GTTACGATCAATCCAG-1	4	Hypoxic Mo-TAM
GTTAGACGTATCAAGA-1	2	SEPP1 hi Mo-TAM
GTTAGACGTCATGGCC-1	2	Hypoxic Mo-TAM
GTTATGGGTCTAACTG-1	2	IFN Mo-TAM
GTTCATTCATTAAGCC-1	4	Hypoxic Mo-TAM
GTTCATTGTCTACGAT-1	4	Hypoxic Mo-TAM
GTTCATTTCTCTAGGA-1	15	IFN Mo-TAM
GTTCCGTAGATTAGAC-1	4	SEPP1 hi Mo-TAM
GTTCCGTAGGCATCGA-1	15	IFN Mo-TAM
GTTCGCTTCACTTGTT-1	4	IFN Mo-TAM
GTTCTATGTGCAACAG-1	4	Hypoxic Mo-TAM
GTTGAACCAAGATGGC-1	4	Hypoxic Mo-TAM
GTTGAACTCTTCTAAC-1	2	SEPP1 lo TAM
GTTGCTCCACCTTCGT-1	4	SEPP1 lo TAM
GTTGTAGAGTCTACCA-1	2	Hypoxic Mo-TAM
GTTGTAGTCGGCTTGG-1	21	Classical monocytes
GTTGTCCAGCAACCAG-1	4	Hypoxic Mo-TAM
GTTGTCCGTCGGCTAC-1	4	SEPP1 lo TAM
GTTGTGACAGAGTGTG-1	15	Classical monocytes
GTTGTGAGTACAGTAA-1	4	Hypoxic Mo-TAM
GTTTACTCAGAGATTA-1	2	mg-TAM
GTTTACTTCGAAGAAT-1	2	mg-TAM
TAACACGGTGAGAACC-1	15	Classical monocytes
TAACCAGAGACGAAGA-1	4	IFN Mo-TAM
TAACCAGAGGCTCACC-1	15	Hypoxic Mo-TAM
TAACCAGCAGAGGACT-1	4	Hypoxic Mo-TAM
TAACGACAGCCATCCG-1	15	Transitory Mo-TAM
TAACGACAGCGCTGAA-1	4	Hypoxic Mo-TAM
TAACGACGTAGCGATG-1	15	Classical monocytes
TAACTTCGTGATTAGA-1	4	Hypoxic Mo-TAM
TAACTTCGTTGAGTCT-1	4	Hypoxic Mo-TAM
TAAGCCAAGTGGTTAA-1	4	Hypoxic Mo-TAM
TAAGCCATCGAGAAAT-1	15	Transitory Mo-TAM
TAATCTCCACAAGTTC-1	15	Hypoxic Mo-TAM
TAATCTCCACGGATCC-1	4	Hypoxic Mo-TAM
TAATCTCGTCGCCACA-1	2	mg-TAM
TAATCTCTCGCGCCAA-1	2	Hypoxic Mo-TAM
TAATTCCCAGACTCTA-1	21	Nonclassical monocytes
TAATTCCCAGGATCTT-1	2	SEPP1 lo TAM
TAATTCCCAGTGGTGA-1	4	Hypoxic Mo-TAM
TAATTCCTCCTGTACC-1	4	Hypoxic Mo-TAM
TACAACGAGGCAGGGA-1	4	Hypoxic Mo-TAM
TACAACGTCCTACCGT-1	21	cDC1
TACACCCAGGTCATCT-1	15	Nonclassical monocytes
TACAGGTAGAGAGCAA-1	15	Nonclassical monocytes
TACAGGTGTTCGGTTA-1	4	cDC2
TACAGGTTCGTCCATC-1	4	Hypoxic Mo-TAM
TACATTCAGTCATGCT-1	4	Hypoxic Mo-TAM
TACCCACAGAAACTGT-1	4	IFN Mo-TAM
TACCCACAGAGTGTGC-1	4	SEPP1 lo TAM
TACCCGTCAGGTTTAC-1	2	SEPP1 lo TAM
TACCCGTGTGACCTGC-1	4	Hypoxic Mo-TAM
TACCCGTTCATCACTT-1	4	Hypoxic Mo-TAM
TACCGAAGTGAGTGAC-1	15	IFN Mo-TAM
TACCGGGAGCTCATAC-1	4	Transitory Mo-TAM
TACCTGCAGTTCACTG-1	15	IFN Mo-TAM
TACCTGCCAGTCCCGA-1	15	Classical monocytes
TACGCTCAGAGTCGAC-1	26	Prolif TAM
TACGCTCCAAACTAAG-1	15	Transitory Mo-TAM
TACGGGCAGTCACTGT-1	4	Hypoxic Mo-TAM
TACGGGCCAAGGCCTC-1	4	Hypoxic Mo-TAM
TACGGGCTCTGCTTAT-1	4	Hypoxic Mo-TAM
TACGGTAAGGTAGTAT-1	21	Transitory Mo-TAM
TACGGTAGTAGGTTTC-1	4	IFN Mo-TAM
TACGGTATCACAGAGG-1	4	Hypoxic Mo-TAM
TACGGTATCCACTTCG-1	15	cDC2
TACGTCCGTGCGTTTA-1	4	Hypoxic Mo-TAM
TACTTACGTCCCTCAT-1	15	Transitory Mo-TAM
TACTTACTCGCTTGAA-1	15	Classical monocytes
TACTTCAAGGAACTCG-1	2	SEPP1 hi Mo-TAM
TACTTCAGTGGCTACC-1	4	IFN Mo-TAM
TACTTGTCAATATCCG-1	4	IFN Mo-TAM
TACTTGTCAATGTTGC-1	4	Prolif TAM
TAGACCAAGAGAAGGT-1	2	SEPP1 lo TAM
TAGACCAAGGTAGACC-1	15	Transitory Mo-TAM
TAGACTGAGATTGGGC-1	2	Hypoxic Mo-TAM
TAGACTGTCGCATTAG-1	15	Classical monocytes
TAGAGTCCAATGCAGG-1	4	Lipid Mo-TAM
TAGATCGGTGGCTCTG-1	15	IFN Mo-TAM
TAGCACAAGAAGGATG-1	2	IFN Mo-TAM
TAGCACAAGGGCTAAC-1	4	Hypoxic Mo-TAM
TAGGAGGGTCTGTGGC-1	4	Hypoxic Mo-TAM
TAGGGTTAGACAGCTG-1	4	Hypoxic Mo-TAM
TAGGTACAGTCGAAGC-1	15	Transitory Mo-TAM
TAGGTTGCACAACGTT-1	4	SEPP1 lo TAM
TAGGTTGCATCGAAGG-1	4	Hypoxic Mo-TAM
TAGGTTGGTCCATCTC-1	4	Hypoxic Mo-TAM
TAGTGCAAGGTTACAA-1	4	Hypoxic Mo-TAM
TAGTGCAGTTAAGTCC-1	4	SEPP1 lo TAM
TATACCTCAAATGGCG-1	15	cDC2
TATACCTTCGACCCAG-1	15	Classical monocytes
TATATCCGTGTTACAC-1	4	Hypoxic Mo-TAM
TATATCCTCCCTATTA-1	15	IFN Mo-TAM
TATCCTAAGTCATGCT-1	2	Lipid Mo-TAM
TATCCTACACTCCTTG-1	15	IFN Mo-TAM
TATCCTAGTTCGTTCC-1	26	Prolif TAM
TATCCTATCTAGCAAC-1	4	Transitory Mo-TAM
TATCGCCCACTAACGT-1	4	IFN Mo-TAM
TATCGCCCAGACAAAT-1	4	cDC2
TATCGCCCATTGACCA-1	15	Classical monocytes
TATCGCCGTTTGGGAG-1	15	IFN Mo-TAM
TATCGCCTCAGGTAAA-1	2	Transitory Mo-TAM
TATCTGTGTAGTCTTG-1	4	Hypoxic Mo-TAM
TATCTGTGTTGCCGCA-1	4	Hypoxic Mo-TAM
TATCTGTTCCTTCTTC-1	4	Hypoxic Mo-TAM
TATCTTGTCGTTTACT-1	15	Transitory Mo-TAM
TATGTTCAGGTGCATG-1	15	Classical monocytes
TATGTTCGTTGAATCC-1	2	Hypoxic Mo-TAM
TATTCCATCAATCTCT-1	4	Hypoxic Mo-TAM
TATTGCTTCACGGAGA-1	4	Transitory Mo-TAM
TATTGGGCAACAGCTT-1	4	Hypoxic Mo-TAM
TATTGGGCATTCTCTA-1	2	Prolif TAM
TCAAGCAAGTCGGCCT-1	4	IFN Mo-TAM
TCAAGCAGTCTACACA-1	4	IFN Mo-TAM
TCAAGCAGTGGACAGT-1	4	Hypoxic Mo-TAM
TCAAGTGAGAGTAACT-1	4	Hypoxic Mo-TAM
TCAAGTGAGGCTAAAT-1	4	Hypoxic Mo-TAM
TCAAGTGAGGTGATCG-1	2	Transitory Mo-TAM
TCAAGTGTCGCTATTT-1	2	SEPP1 lo TAM
TCACAAGAGCGTCTGC-1	4	SEPP1 lo TAM
TCACAAGGTGCGTTTA-1	2	SEPP1 lo TAM
TCACACCGTGCTGATT-1	4	Hypoxic Mo-TAM
TCACGCTAGATAACAC-1	4	Hypoxic Mo-TAM
TCACGCTGTACGAGTG-1	4	IFN Mo-TAM
TCACGCTTCGGTAAGG-1	4	Hypoxic Mo-TAM
TCACGGGAGACCAAGC-1	4	Hypoxic Mo-TAM
TCACGGGCAACGGCCT-1	4	Hypoxic Mo-TAM
TCACGGGTCTAACGGT-1	4	Hypoxic Mo-TAM
TCACTATGTCGTCTCT-1	2	Hypoxic Mo-TAM
TCACTATTCACATCAG-1	15	Transitory Mo-TAM
TCACTATTCTAGCAAC-1	4	Hypoxic Mo-TAM
TCAGGGCGTCGCCACA-1	15	IFN Mo-TAM
TCAGGTACACAACCGC-1	4	SEPP1 lo TAM
TCAGGTATCATGCTAG-1	4	Hypoxic Mo-TAM
TCAGTCCAGACATAGT-1	2	mg-TAM
TCAGTCCGTGGCGCTT-1	4	Hypoxic Mo-TAM
TCAGTCCGTTGGATCT-1	2	Lipid Mo-TAM
TCAGTCCTCCTTATAC-1	4	Hypoxic Mo-TAM
TCAGTGACACCCTCTA-1	4	Hypoxic Mo-TAM
TCAGTGACAGCGACCT-1	4	Transitory Mo-TAM
TCAGTGAGTAACGTTC-1	4	IFN Mo-TAM
TCAGTGAGTATAATGG-1	4	Hypoxic Mo-TAM
TCAGTTTAGCTTCATG-1	15	Classical monocytes
TCAGTTTGTGCTAGCC-1	4	Hypoxic Mo-TAM
TCATCCGAGCGCACAA-1	4	Hypoxic Mo-TAM
TCATCCGCAGAACTTC-1	4	Hypoxic Mo-TAM
TCATCCGTCTAACACG-1	4	Prolif TAM
TCATGAGGTTTACTGG-1	15	Classical monocytes
TCATGCCCAAATACAG-1	4	IFN Mo-TAM
TCATGCCCAGGTAGTG-1	4	Hypoxic Mo-TAM
TCATGCCTCCGCGGAT-1	4	Hypoxic Mo-TAM
TCATGCCTCTCTATGT-1	2	SEPP1 hi Mo-TAM
TCATGGAGTGCACATT-1	4	IFN Mo-TAM
TCATGTTAGATACTGA-1	4	Hypoxic Mo-TAM
TCATGTTAGTAGAATC-1	4	Hypoxic Mo-TAM
TCATTCACAGTATGAA-1	15	Classical monocytes
TCATTGTGTTAGCTAC-1	4	Hypoxic Mo-TAM
TCATTGTTCCTACGGG-1	2	Hypoxic Mo-TAM
TCATTTGCACCTCTGT-1	4	cDC2
TCATTTGTCGATACGT-1	15	IFN Mo-TAM
TCCACCAAGCATCAAA-1	2	Transitory Mo-TAM
TCCACGTAGTAAACAC-1	2	IFN Mo-TAM
TCCACGTGTACTCAAC-1	4	Hypoxic Mo-TAM
TCCACGTGTCCTCATC-1	4	IFN Mo-TAM
TCCACGTTCCTGTAAG-1	4	Hypoxic Mo-TAM
TCCAGAACACAGCGCT-1	15	IFN Mo-TAM
TCCAGAAGTGCAGATG-1	15	Transitory Mo-TAM
TCCAGAAGTTTCTATC-1	2	SEPP1 lo TAM
TCCAGAATCATTGCGA-1	15	Nonclassical monocytes
TCCAGAATCCCAAGTA-1	15	Transitory Mo-TAM
TCCAGAATCTATGCCC-1	4	Hypoxic Mo-TAM
TCCCACAGTCGCTTAA-1	15	Classical monocytes
TCCCACATCCAGTACA-1	4	SEPP1 lo TAM
TCCCATGGTAACGATA-1	4	migDC
TCCCATGGTGGCGTAA-1	4	IFN Mo-TAM
TCCCATGTCACATACG-1	15	Classical monocytes
TCCGATCAGTGCGTCC-1	2	SEPP1 lo TAM
TCCGATCTCACTACGA-1	15	Classical monocytes
TCCGGGAAGTAGAATC-1	15	Transitory Mo-TAM
TCCGGGACAAGGGTCA-1	15	Hypoxic Mo-TAM
TCCGGGAGTACCAATC-1	4	Hypoxic Mo-TAM
TCCGGGATCGGACCAC-1	15	Transitory Mo-TAM
TCCGTGTCATAATCGC-1	15	Transitory Mo-TAM
TCCTAATGTGCCTAAT-1	15	Transitory Mo-TAM
TCCTCGATCTGCGATA-1	2	IFN Mo-TAM
TCCTCTTCAAATCAAG-1	15	IFN Mo-TAM
TCCTGCAAGTCCCAGC-1	15	Transitory Mo-TAM
TCCTGCACACGGTAGA-1	4	Hypoxic Mo-TAM
TCCTGCAGTAGGAAAG-1	15	Classical monocytes
TCCTGCAGTCAGATTC-1	4	Hypoxic Mo-TAM
TCCTTCTCAAGCGCAA-1	4	Lipid Mo-TAM
TCCTTTCCATTGCTTT-1	4	IFN Mo-TAM
TCGAACACAACACGAG-1	4	cDC2
TCGAACAGTGACCGTC-1	4	SEPP1 hi Mo-TAM
TCGAAGTAGAATTGTG-1	2	Lipid Mo-TAM
TCGAAGTGTGACAACG-1	21	Transitory Mo-TAM
TCGACCTGTTGGGACA-1	4	Hypoxic Mo-TAM
TCGACCTTCCACTTTA-1	4	IFN Mo-TAM
TCGACCTTCGGAAACG-1	15	Hypoxic Mo-TAM
TCGACGGGTCTACAGT-1	15	Classical monocytes
TCGATTTGTGAGAACC-1	15	Transitory Mo-TAM
TCGCTCAAGCCAAGGT-1	4	Prolif TAM
TCGCTCACAGGACAGT-1	4	Hypoxic Mo-TAM
TCGCTTGCAATGCAGG-1	15	Classical monocytes
TCGCTTGCAGAATCGG-1	15	IFN Mo-TAM
TCGGATAAGTTGTAGA-1	4	Hypoxic Mo-TAM
TCGGATACACAGTCCG-1	4	Hypoxic Mo-TAM
TCGGATACAGGAGGAG-1	4	Hypoxic Mo-TAM
TCGGGACTCAACACGT-1	4	Transitory Mo-TAM
TCGGGCAGTCATCAGT-1	4	Hypoxic Mo-TAM
TCGGGTGGTAGTTAGA-1	4	Hypoxic Mo-TAM
TCGGGTGTCGGCTGGT-1	4	Transitory Mo-TAM
TCGGTCTAGCCACAAG-1	15	Classical monocytes
TCGGTCTAGTCACTGT-1	4	Hypoxic Mo-TAM
TCGGTCTGTGTGTGGA-1	15	Transitory Mo-TAM
TCGTCCAGTGTACGCC-1	4	Hypoxic Mo-TAM
TCTACATAGCTCTTCC-1	15	IFN Mo-TAM
TCTACCGAGAGGTTTA-1	4	Hypoxic Mo-TAM
TCTACCGAGGATAATC-1	4	Hypoxic Mo-TAM
TCTACCGTCCGAGCTG-1	15	Hypoxic Mo-TAM
TCTACCGTCGAGCTGC-1	15	Transitory Mo-TAM
TCTATACAGAGCTTTC-1	15	Hypoxic Mo-TAM
TCTATACCAAATACAG-1	2	Hypoxic Mo-TAM
TCTATCACATATCGGT-1	15	Hypoxic Mo-TAM
TCTATCATCGAACGCC-1	4	IFN Mo-TAM
TCTCACGCAAGCAGGT-1	2	mg-TAM
TCTCACGCACGCGTGT-1	4	Hypoxic Mo-TAM
TCTCACGGTACCGCGT-1	15	Transitory Mo-TAM
TCTCAGCAGGACTTCT-1	4	Hypoxic Mo-TAM
TCTCAGCAGTCGCCCA-1	15	Hypoxic Mo-TAM
TCTCAGCGTCGATTAC-1	4	Hypoxic Mo-TAM
TCTGCCAAGACGGATC-1	2	mg-TAM
TCTGCCACACCAATTG-1	4	IFN Mo-TAM
TCTGCCACAGGCGAAT-1	4	SEPP1 lo TAM
TCTGCCATCGTGGCGT-1	4	SEPP1 lo TAM
TCTGGCTCATACATCG-1	4	Hypoxic Mo-TAM
TCTGGCTGTTATAGCC-1	2	SEPP1 lo TAM
TCTGGCTTCGCAATGT-1	15	Transitory Mo-TAM
TCTGTCGCAGGTAGTG-1	4	Hypoxic Mo-TAM
TCTGTCGTCTCCTACG-1	4	Hypoxic Mo-TAM
TCTTAGTAGGAAAGAC-1	4	Hypoxic Mo-TAM
TCTTAGTCAGGTGTGA-1	4	Hypoxic Mo-TAM
TCTTGCGCACCGTGGT-1	15	Transitory Mo-TAM
TCTTGCGCACGACGTC-1	4	IFN Mo-TAM
TCTTGCGGTAGTTCCA-1	4	Prolif TAM
TCTTTGAAGAGTATAC-1	4	Hypoxic Mo-TAM
TCTTTGAGTGACCGTC-1	4	Hypoxic Mo-TAM
TGAACGTAGCATGAAT-1	4	Transitory Mo-TAM
TGAACGTAGTCACTGT-1	21	cDC2
TGAATCGCAGACCCGT-1	2	Hypoxic Mo-TAM
TGAATGCAGAGAGCAA-1	4	Hypoxic Mo-TAM
TGACAGTCAGTCTCTC-1	15	Lipid Mo-TAM
TGACCCTTCGGCGATC-1	15	Transitory Mo-TAM
TGACGCGTCGATGCTA-1	4	Transitory Mo-TAM
TGAGACTAGAGTCAGC-1	2	Hypoxic Mo-TAM
TGAGACTCACGACTAT-1	2	IFN Mo-TAM
TGAGCATGTCACAATC-1	15	Classical monocytes
TGAGCATGTCGGCACT-1	4	Hypoxic Mo-TAM
TGAGCATTCGGAATTC-1	2	pDC
TGAGCGCTCGCAGTCG-1	15	Hypoxic Mo-TAM
TGAGTCAAGGAATTAC-1	4	Hypoxic Mo-TAM
TGAGTCACACTATGTG-1	2	SEPP1 hi Mo-TAM
TGATCAGAGACTAGAT-1	4	cDC2
TGATCAGTCTCGTCAC-1	15	Classical monocytes
TGATCTTCAGATCCTA-1	4	Lipid Mo-TAM
TGATGCAAGTATGCAA-1	15	IFN Mo-TAM
TGATGCACACCTTCGT-1	4	Hypoxic Mo-TAM
TGATGGTCATACAGCT-1	15	Classical monocytes
TGATTTCAGTAATTGG-1	4	Hypoxic Mo-TAM
TGCACGGGTGCTCTTC-1	2	Prolif TAM
TGCAGGCAGAGAGAAC-1	4	Hypoxic Mo-TAM
TGCAGTACAGTTAGGG-1	21	cDC2
TGCATCCCAGAAATTG-1	4	IFN Mo-TAM
TGCATCCGTTATCTTC-1	15	Nonclassical monocytes
TGCATCCTCGATACTG-1	15	Classical monocytes
TGCGACGCATCACCAA-1	4	Hypoxic Mo-TAM
TGCGACGGTATACCTG-1	15	Nonclassical monocytes
TGCGACGTCTAAGCCA-1	4	Hypoxic Mo-TAM
TGCGACGTCTGCATAG-1	15	IFN Mo-TAM
TGCGGCAAGCTGGCTC-1	4	IFN Mo-TAM
TGCGGCAGTGAGGCAT-1	4	Hypoxic Mo-TAM
TGCGGCATCAGCCTCT-1	15	IFN Mo-TAM
TGCGGGTCAATAACCC-1	4	Hypoxic Mo-TAM
TGCGGGTTCTCCATAT-1	15	IFN Mo-TAM
TGCTCCACAGTATTCG-1	15	Classical monocytes
TGCTGAACAGCTATAC-1	2	SEPP1 lo TAM
TGCTGAATCCGCAGTG-1	2	mg-TAM
TGCTTGCTCGGCCCAA-1	15	Classical monocytes
TGGAGAGCAAGACGAC-1	4	IFN Mo-TAM
TGGAGAGCACTGGCCA-1	17	SEPP1 hi Mo-TAM
TGGAGGAAGGTTGAGC-1	4	Prolif TAM
TGGAGGACACAACGTT-1	4	cDC2
TGGAGGACATTCACAG-1	4	Hypoxic Mo-TAM
TGGATCAAGTGAGGCT-1	4	Hypoxic Mo-TAM
TGGATCACATTCTTCA-1	15	IFN Mo-TAM
TGGATCATCGTGGCTG-1	15	IFN Mo-TAM
TGGATGTAGAGCATAT-1	4	Hypoxic Mo-TAM
TGGATGTGTATGTCCA-1	4	Hypoxic Mo-TAM
TGGATGTTCGTTACCC-1	4	Hypoxic Mo-TAM
TGGCGTGAGATGTTGA-1	4	Hypoxic Mo-TAM
TGGCGTGAGCGCATCC-1	15	Transitory Mo-TAM
TGGCGTGGTTGGGACA-1	2	Transitory Mo-TAM
TGGCGTGTCAAGTCTG-1	15	Classical monocytes
TGGGAAGAGTGAGCCA-1	4	cDC2
TGGGAAGCAACCCTCT-1	2	SEPP1 hi Mo-TAM
TGGGAGACACAAATGA-1	15	Classical monocytes
TGGGATTTCCCTAGGG-1	4	Hypoxic Mo-TAM
TGGGCGTAGAGCAGCT-1	2	Transitory Mo-TAM
TGGGCGTAGTGGCAGT-1	2	SEPP1 lo TAM
TGGGCGTAGTTCGCAT-1	15	Classical monocytes
TGGGCGTGTGTTGATC-1	4	Prolif TAM
TGGGCTGGTACTAAGA-1	4	Lipid Mo-TAM
TGGGTTATCACCTGGG-1	4	Hypoxic Mo-TAM
TGGTACACAATGTGGG-1	4	Lipid Mo-TAM
TGGTAGTTCCAGCTCT-1	2	IFN Mo-TAM
TGGTGATAGCGTGTCC-1	4	SEPP1 lo TAM
TGGTGATGTCCTCCTA-1	15	Classical monocytes
TGGTTAGCAACAAGAT-1	4	Hypoxic Mo-TAM
TGGTTAGGTCTTTATC-1	4	Transitory Mo-TAM
TGGTTAGTCGCCATAA-1	4	Prolif TAM
TGTAACGAGCCTGCCA-1	4	Hypoxic Mo-TAM
TGTAACGCAGTCACGC-1	4	Hypoxic Mo-TAM
TGTAAGCAGCACTCTA-1	4	Hypoxic Mo-TAM
TGTAAGCCATGTGACT-1	2	mg-TAM
TGTAAGCTCATAGACC-1	4	SEPP1 lo TAM
TGTAAGCTCCATACAG-1	15	Classical monocytes
TGTACAGAGAACTTCC-1	17	SEPP1 hi Mo-TAM
TGTACAGGTACAGTCT-1	26	Prolif TAM
TGTACAGGTTCTTAGG-1	15	IFN Mo-TAM
TGTACAGTCCTAGAGT-1	4	cDC2
TGTAGACAGACTTCAC-1	4	Hypoxic Mo-TAM
TGTAGACCAAGAAACT-1	4	IFN Mo-TAM
TGTCAGACAGGAGGAG-1	4	SEPP1 hi Mo-TAM
TGTCAGACATGTGGTT-1	4	cDC2
TGTCAGAGTAGATTGA-1	15	Classical monocytes
TGTCAGAGTGAAGCGT-1	4	cDC2
TGTCAGAGTTGTGCAT-1	15	Classical monocytes
TGTCCACAGTTAGTAG-1	4	Hypoxic Mo-TAM
TGTCCCAAGTCGAAAT-1	2	mg-TAM
TGTGAGTGTCGTTGGC-1	2	SEPP1 hi Mo-TAM
TGTGAGTGTGGCAGAT-1	4	cDC2
TGTGAGTTCCAACCGG-1	17	mg-TAM
TGTGATGTCATTTGGG-1	4	Hypoxic Mo-TAM
TGTGCGGTCCGGACGT-1	4	Hypoxic Mo-TAM
TGTGGCGCAGGGTCTC-1	15	Classical monocytes
TGTGGCGTCGGTTCAA-1	4	IFN Mo-TAM
TGTGTGAAGAGTCTTC-1	4	Hypoxic Mo-TAM
TGTGTGAAGTGAACAT-1	2	Hypoxic Mo-TAM
TGTGTGACAGGTTCGC-1	15	Transitory Mo-TAM
TGTTCATAGAAGCTCG-1	4	IFN Mo-TAM
TGTTCATGTGTAGGAC-1	2	IFN Mo-TAM
TGTTCATTCCTCATAT-1	4	IFN Mo-TAM
TGTTCCGAGGGAGGCA-1	17	SEPP1 hi Mo-TAM
TGTTCCGAGTCGTCTA-1	4	Hypoxic Mo-TAM
TGTTCCGCACTTGAGT-1	15	Classical monocytes
TGTTCCGGTAGCTGTT-1	4	Hypoxic Mo-TAM
TGTTCCGTCGTTCAGA-1	4	Transitory Mo-TAM
TGTTCTAAGCTACAAA-1	4	Hypoxic Mo-TAM
TGTTCTACAATCTAGC-1	2	mg-TAM
TGTTGAGAGTCGCGAA-1	2	SEPP1 hi Mo-TAM
TGTTTGTCATTGCCTC-1	2	SEPP1 hi Mo-TAM
TGTTTGTGTCACTCTC-1	4	Hypoxic Mo-TAM
TTAATCCCACCCATAA-1	4	Hypoxic Mo-TAM
TTAATCCGTATAGGGC-1	15	IFN Mo-TAM
TTAATCCGTTGGAGGT-1	15	Classical monocytes
TTACAGGCAAACCATC-1	4	Hypoxic Mo-TAM
TTACCATAGGTCCCTG-1	4	IFN Mo-TAM
TTACCATCAGTCGCAC-1	4	Hypoxic Mo-TAM
TTACCATGTGTCTAAC-1	15	Classical monocytes
TTACCATTCCGTATAG-1	15	Transitory Mo-TAM
TTACCATTCGGTAGAG-1	4	Hypoxic Mo-TAM
TTACCATTCTGCTTAT-1	2	SEPP1 lo TAM
TTACCGCAGAGTACCG-1	4	SEPP1 lo TAM
TTACCGCTCCGTTGAA-1	4	IFN Mo-TAM
TTACGCCCACGTCTCT-1	4	Hypoxic Mo-TAM
TTACGTTCAGAAGTGC-1	4	IFN Mo-TAM
TTACGTTTCCCTCTCC-1	15	Transitory Mo-TAM
TTACTGTAGTATGGAT-1	4	SEPP1 hi Mo-TAM
TTACTGTCATTGACCA-1	2	mg-TAM
TTACTGTGTGGTAATA-1	15	IFN Mo-TAM
TTAGGCAGTTACGGAG-1	2	cDC1
TTAGGCAGTTCCAGGC-1	4	Transitory Mo-TAM
TTAGGCATCACTTTGT-1	4	Hypoxic Mo-TAM
TTAGGGTAGCATACTC-1	4	Hypoxic Mo-TAM
TTAGGGTAGCGGCTCT-1	2	pDC
TTAGGGTAGGTCCTGC-1	15	Classical monocytes
TTAGGGTAGTGGATTA-1	4	Prolif TAM
TTAGTCTCAAGTAGTA-1	15	Classical monocytes
TTAGTCTGTCGCTGCA-1	4	Hypoxic Mo-TAM
TTAGTCTTCCACACCT-1	4	Hypoxic Mo-TAM
TTATTGCAGTCTGCGC-1	15	Classical monocytes
TTATTGCCATCCTCAC-1	4	IFN Mo-TAM
TTATTGCGTGACTCGC-1	15	Classical monocytes
TTCAATCGTATCGTTG-1	4	Hypoxic Mo-TAM
TTCACCGTCTAGGAAA-1	26	Prolif TAM
TTCAGGAAGCACTCGC-1	4	IFN Mo-TAM
TTCAGGAGTGACTAAA-1	15	Classical monocytes
TTCAGGAGTTTGATCG-1	4	Hypoxic Mo-TAM
TTCATGTAGTAGAGTT-1	4	Prolif TAM
TTCATGTAGTTATGGA-1	15	Nonclassical monocytes
TTCATGTCACTTTAGG-1	15	Transitory Mo-TAM
TTCCAATCATTCTCCG-1	4	cDC2
TTCCAATGTGACAACG-1	2	Hypoxic Mo-TAM
TTCCAATGTTCGGACC-1	4	Hypoxic Mo-TAM
TTCCACGAGGCTCACC-1	4	Hypoxic Mo-TAM
TTCCACGCACTGGCGT-1	4	Hypoxic Mo-TAM
TTCCACGGTCACTCAA-1	4	Hypoxic Mo-TAM
TTCCACGTCGCTACGG-1	4	Hypoxic Mo-TAM
TTCCACGTCTGAGGCC-1	4	Hypoxic Mo-TAM
TTCCGGTCATGACGGA-1	4	Hypoxic Mo-TAM
TTCCGGTGTTCAATCG-1	4	Hypoxic Mo-TAM
TTCCTAAAGGTACCTT-1	15	Transitory Mo-TAM
TTCCTCTCAGGAAGTC-1	26	Prolif TAM
TTCCTTCCATGAGATA-1	15	IFN Mo-TAM
TTCCTTCTCCCGTTCA-1	2	pDC
TTCGATTCATTGCAAC-1	4	Hypoxic Mo-TAM
TTCGCTGGTCTGTGTA-1	4	Hypoxic Mo-TAM
TTCGCTGGTTTACTGG-1	4	SEPP1 hi Mo-TAM
TTCTAACGTTAAGTCC-1	2	Hypoxic Mo-TAM
TTCTAACTCCATTCAT-1	2	Hypoxic Mo-TAM
TTCTAACTCGACCATA-1	2	mg-TAM
TTCTAGTAGTCATGCT-1	15	IFN Mo-TAM
TTCTAGTCAAGGAGTC-1	15	Transitory Mo-TAM
TTCTAGTGTTCGTAAC-1	4	Lipid Mo-TAM
TTCTGTAAGTCACACT-1	4	Hypoxic Mo-TAM
TTCTGTAGTGCAAGAC-1	4	Hypoxic Mo-TAM
TTCTTCCCAATGCTCA-1	4	Hypoxic Mo-TAM
TTCTTGAAGGCATCGA-1	4	cDC2
TTCTTGAAGTCATGGG-1	15	cDC2
TTCTTGAAGTGGTGGT-1	15	pDC
TTCTTGACAGGGAATC-1	2	SEPP1 lo TAM
TTCTTGACATACTGTG-1	4	Hypoxic Mo-TAM
TTCTTGATCCTAGCTC-1	4	SEPP1 lo TAM
TTGAACGGTCTACATG-1	4	Hypoxic Mo-TAM
TTGAACGTCTTCGATT-1	4	IFN Mo-TAM
TTGACCCTCCGTTGAA-1	15	Classical monocytes
TTGAGTGAGCTAATCC-1	2	IFN Mo-TAM
TTGAGTGAGGAGGTTC-1	15	Transitory Mo-TAM
TTGAGTGCAAGCCTGC-1	4	Hypoxic Mo-TAM
TTGCCTGGTGGCCTCA-1	21	cDC2
TTGCGTCAGCGAAACC-1	4	Hypoxic Mo-TAM
TTGCGTCAGCGACATG-1	4	Hypoxic Mo-TAM
TTGCGTCCACGGCGTT-1	15	Transitory Mo-TAM
TTGCGTCCAGAGATTA-1	4	Hypoxic Mo-TAM
TTGCGTCTCCTAACAG-1	4	IFN Mo-TAM
TTGCTGCAGAAGTATC-1	4	Hypoxic Mo-TAM
TTGCTGCAGCCTTTCC-1	4	Hypoxic Mo-TAM
TTGCTGCCATAGCTGT-1	15	Transitory Mo-TAM
TTGGATGAGCTAGCCC-1	2	Hypoxic Mo-TAM
TTGGGCGGTGTCCGGT-1	4	Lipid Mo-TAM
TTGGGCGTCTGAATGC-1	2	mg-TAM
TTGGGTAAGGAGACCT-1	2	Prolif TAM
TTGGGTAAGGCTCCCA-1	4	SEPP1 lo TAM
TTGGGTATCCTGGCTT-1	4	Hypoxic Mo-TAM
TTGGTTTAGAGACAAG-1	2	Hypoxic Mo-TAM
TTGGTTTCAATATCCG-1	2	Transitory Mo-TAM
TTGGTTTGTAGATGTA-1	4	Hypoxic Mo-TAM
TTGTGGAAGTGCAAAT-1	15	cDC2
TTGTTCACAACAGAGC-1	4	Hypoxic Mo-TAM
TTGTTGTAGGAACGTC-1	4	cDC2
TTGTTGTCACTGTGTA-1	4	Lipid Mo-TAM
TTTACCAGTGGGAGAG-1	15	Classical monocytes
TTTACCATCAGCTTGA-1	4	Hypoxic Mo-TAM
TTTACTGAGACGCCAA-1	4	Hypoxic Mo-TAM
TTTACTGAGCAAGGAA-1	4	Transitory Mo-TAM
TTTACTGAGTTGTACC-1	4	Hypoxic Mo-TAM
TTTACTGCACTACCGG-1	4	IFN Mo-TAM
TTTAGTCGTACCAGAG-1	2	Hypoxic Mo-TAM
TTTATGCCAGCTGAGA-1	4	SEPP1 hi Mo-TAM
TTTCACAAGTGGACGT-1	4	Transitory Mo-TAM
TTTCACAGTCACAGTT-1	4	Hypoxic Mo-TAM
TTTCAGTCAGGATGAC-1	4	Transitory Mo-TAM
TTTCAGTGTGCCAAGA-1	4	Hypoxic Mo-TAM
TTTCAGTTCGATCCCT-1	4	Hypoxic Mo-TAM
TTTCATGGTCATATGC-1	4	Transitory Mo-TAM
TTTCATGGTTGCGGCT-1	2	cDC2
TTTCATGGTTGTGTAC-1	4	Transitory Mo-TAM
TTTCCTCCAAGGTCTT-1	4	Lipid Mo-TAM
TTTCGATTCCAATGCA-1	4	Hypoxic Mo-TAM
TTTGACTAGTATGCAA-1	15	Classical monocytes
TTTGACTTCATTCACT-1	15	Nonclassical monocytes
TTTGGAGGTGTAGCAG-1	2	SEPP1 lo TAM
TTTGGAGGTTAGAAAC-1	15	Transitory Mo-TAM
TTTGGTTAGTAAATGC-1	4	IFN Mo-TAM
TTTGGTTTCCACGTGG-1	15	Hypoxic Mo-TAM
TTTGGTTTCCGGTAGC-1	15	IFN Mo-TAM
TTTGTTGAGGTTAAAC-1	4	Hypoxic Mo-TAM
TTTGTTGGTGAATAAC-1	2	Hypoxic Mo-TAM
TTTGTTGTCCCGAGAC-1	2	SEPP1 hi Mo-TAM
AAACCCACAAGATCCT-2	17	SEPP1 hi Mo-TAM
AAACCCACAGAACCGA-2	4	Lipid Mo-TAM
AAACCCATCACATTGG-2	4	Lipid Mo-TAM
AAACCCATCCCGTAAA-2	4	Lipid Mo-TAM
AAACCCATCCTGGGTG-2	4	IFN Mo-TAM
AAACGAACACAGCTTA-2	2	Transitory Mo-TAM
AAACGAACACCAGTAT-2	4	SEPP1 hi Mo-TAM
AAACGAAGTAGGTAGC-2	4	Transitory Mo-TAM
AAACGAAGTGAGCTCC-2	17	SEPP1 hi Mo-TAM
AAACGAAGTGTTTGCA-2	2	Lipid Mo-TAM
AAACGCTAGGCGATAC-2	15	IFN Mo-TAM
AAACGCTCAGACCAGA-2	2	SEPP1 lo TAM
AAACGCTCAGCTGTTA-2	15	Transitory Mo-TAM
AAACGCTGTCAAATCC-2	2	Nonclassical monocytes
AAACGCTGTCGTCGGT-2	4	Hypoxic Mo-TAM
AAACGCTTCTATCCAT-2	15	Transitory Mo-TAM
AAAGAACAGCTCGTGC-2	4	SEPP1 hi Mo-TAM
AAAGAACCATCCGCGA-2	4	SEPP1 hi Mo-TAM
AAAGAACTCGTAGAGG-2	21	cDC2
AAAGAACTCGTGGACC-2	4	Transitory Mo-TAM
AAAGGATAGCTGAAAT-2	2	migDC
AAAGGATAGGAGTATT-2	4	Hypoxic Mo-TAM
AAAGGATCACTGGATT-2	17	SEPP1 hi Mo-TAM
AAAGGATCAGTTAAAG-2	4	Lipid Mo-TAM
AAAGGATGTCAATCTG-2	4	cDC2
AAAGGATGTCAGCTTA-2	15	Transitory Mo-TAM
AAAGGATGTTCGGTAT-2	2	migDC
AAAGGATGTTGGGTTT-2	4	Transitory Mo-TAM
AAAGGATGTTTACCAG-2	2	SEPP1 lo TAM
AAAGGATTCGCCGAGT-2	4	Hypoxic Mo-TAM
AAAGGATTCTGGAGAG-2	2	cDC2
AAAGGGCCACCGGTCA-2	4	Transitory Mo-TAM
AAAGGGCCATGCAGCC-2	4	cDC2
AAAGGGCGTCAGACTT-2	4	cDC2
AAAGGGCGTTCTCGTC-2	4	Lipid Mo-TAM
AAAGGGCTCATTATCC-2	2	Transitory Mo-TAM
AAAGGGCTCGATACTG-2	21	cDC2
AAAGGTAAGTTGTAAG-2	4	SEPP1 hi Mo-TAM
AAAGGTACAATCGCCG-2	17	SEPP1 hi Mo-TAM
AAAGGTAGTATGAGGC-2	2	Lipid Mo-TAM
AAAGTCCGTACCTGTA-2	15	Lipid Mo-TAM
AAAGTCCGTACTAAGA-2	15	Transitory Mo-TAM
AAAGTGAAGACCATTC-2	2	mg-TAM
AAAGTGACAGTGCGCT-2	4	Hypoxic Mo-TAM
AAAGTGAGTACGCTTA-2	4	Lipid Mo-TAM
AAAGTGAGTATGTCTG-2	4	Lipid Mo-TAM
AAAGTGAGTGACGTCC-2	2	cDC2
AAAGTGATCATCACTT-2	4	SEPP1 hi Mo-TAM
AAAGTGATCGTAGCTA-2	17	Lipid Mo-TAM
AAATGGAAGACTCCGC-2	17	Lipid Mo-TAM
AAATGGAAGACTTCCA-2	2	SEPP1 lo TAM
AAATGGAAGCAAACAT-2	15	Transitory Mo-TAM
AAATGGAAGTTGAAAC-2	2	Transitory Mo-TAM
AAATGGACACAGCGCT-2	2	cDC1
AAATGGACACCCTAGG-2	17	SEPP1 hi Mo-TAM
AAATGGACAGCGTTTA-2	4	Lipid Mo-TAM
AAATGGACATCCTTCG-2	2	Transitory Mo-TAM
AAATGGAGTACAGTTC-2	17	Lipid Mo-TAM
AAATGGAGTAGATCGG-2	17	SEPP1 hi Mo-TAM
AACAAAGAGACTTCCA-2	2	mg-TAM
AACAAAGGTAGACGTG-2	4	Transitory Mo-TAM
AACAAAGGTGTTCGTA-2	17	SEPP1 hi Mo-TAM
AACAACCAGCTTAAGA-2	4	Lipid Mo-TAM
AACAACCAGTTGGAGC-2	4	Transitory Mo-TAM
AACAACCCAATAAGGT-2	2	cDC1
AACAACCCATCCTAAG-2	2	cDC2
AACAACCGTATCGCAT-2	2	Transitory Mo-TAM
AACAACCTCGTTTACT-2	4	IFN Mo-TAM
AACAAGAAGACGCAGT-2	4	SEPP1 hi Mo-TAM
AACAAGAAGCATGTTC-2	4	Lipid Mo-TAM
AACAAGAAGCGTCTCG-2	2	cDC2
AACAAGACAAGTGGAC-2	4	Lipid Mo-TAM
AACAAGACAATGAAAC-2	2	pDC
AACAAGACAATGTTGC-2	2	Transitory Mo-TAM
AACAAGACAGCACAGA-2	15	Classical monocytes
AACAAGACATGGATCT-2	4	SEPP1 hi Mo-TAM
AACAAGAGTACGATTC-2	15	Transitory Mo-TAM
AACAAGATCAAGTAAG-2	2	pDC
AACAAGATCCTTGGAA-2	4	Lipid Mo-TAM
AACACACAGCATCAGG-2	2	Transitory Mo-TAM
AACACACAGTTTGGCT-2	4	Transitory Mo-TAM
AACACACCACGTAGTT-2	21	Transitory Mo-TAM
AACACACGTCGTCGGT-2	4	Hypoxic Mo-TAM
AACACACGTTATGACC-2	4	Hypoxic Mo-TAM
AACACACTCTCTTAAC-2	4	cDC2
AACACACTCTGCGTCT-2	2	Transitory Mo-TAM
AACACACTCTGGGCCA-2	17	Lipid Mo-TAM
AACAGGGAGAGGTTAT-2	4	Hypoxic Mo-TAM
AACAGGGAGCAGTACG-2	17	SEPP1 hi Mo-TAM
AACAGGGAGCTCTTCC-2	15	Classical monocytes
AACAGGGAGTTAGAAC-2	4	Lipid Mo-TAM
AACAGGGCAGCCGGTT-2	15	Transitory Mo-TAM
AACAGGGCAGGGTCTC-2	4	Hypoxic Mo-TAM
AACAGGGCATCCTGTC-2	15	Transitory Mo-TAM
AACAGGGGTAGTCTTG-2	2	Transitory Mo-TAM
AACAGGGTCGTGAGAG-2	15	Transitory Mo-TAM
AACAGGGTCTTCGACC-2	2	Transitory Mo-TAM
AACCAACCAATGTGGG-2	2	Lipid Mo-TAM
AACCAACGTCAGGAGT-2	4	cDC2
AACCAACTCGACACCG-2	15	Transitory Mo-TAM
AACCACAAGATGCCGA-2	2	SEPP1 hi Mo-TAM
AACCACAAGCCAGAGT-2	15	Transitory Mo-TAM
AACCACAAGCTGGTGA-2	4	Transitory Mo-TAM
AACCACAAGTAATACG-2	4	Transitory Mo-TAM
AACCACACAGCTTCGG-2	17	SEPP1 hi Mo-TAM
AACCACATCACTAGCA-2	4	SEPP1 hi Mo-TAM
AACCACATCCCATAAG-2	4	Hypoxic Mo-TAM
AACCATGAGAGCAACC-2	17	SEPP1 hi Mo-TAM
AACCATGAGAGTCTTC-2	4	Hypoxic Mo-TAM
AACCATGAGGATATGT-2	17	SEPP1 hi Mo-TAM
AACCATGAGGCAGCTA-2	2	SEPP1 lo TAM
AACCATGAGTGGTTCT-2	2	mg-TAM
AACCATGCACAAATCC-2	4	Transitory Mo-TAM
AACCATGCAGTAGTGG-2	4	Transitory Mo-TAM
AACCATGGTAGACGTG-2	15	Classical monocytes
AACCATGGTATGCGTT-2	4	Hypoxic Mo-TAM
AACCATGGTTATTCTC-2	4	Hypoxic Mo-TAM
AACCATGGTTGTGTTG-2	15	Transitory Mo-TAM
AACCATGTCCATTTAC-2	4	Hypoxic Mo-TAM
AACCCAAAGGATGCGT-2	4	Lipid Mo-TAM
AACCCAAAGTGGTCAG-2	4	Transitory Mo-TAM
AACCCAACACGTCGGT-2	15	Lipid Mo-TAM
AACCCAAGTGACTATC-2	2	SEPP1 hi Mo-TAM
AACCCAAGTGCCGTTG-2	21	Transitory Mo-TAM
AACCCAAGTGTGACCC-2	4	Transitory Mo-TAM
AACCCAAGTTAAGGAT-2	15	Transitory Mo-TAM
AACCCAATCCCGAGAC-2	15	Transitory Mo-TAM
AACCCAATCTCGACGG-2	4	SEPP1 hi Mo-TAM
AACCCAATCTGGGCAC-2	2	SEPP1 lo TAM
AACCTGAAGGTGCCAA-2	15	Transitory Mo-TAM
AACCTGACAGCTCATA-2	17	Transitory Mo-TAM
AACCTGACATAAGATG-2	4	Transitory Mo-TAM
AACCTGATCATGAAAG-2	17	SEPP1 hi Mo-TAM
AACCTTTAGACCTTTG-2	21	Transitory Mo-TAM
AACCTTTCAAGCGAAC-2	15	Transitory Mo-TAM
AACCTTTCAAGCTCTA-2	15	Transitory Mo-TAM
AACCTTTCACGGGTAA-2	4	SEPP1 hi Mo-TAM
AACCTTTCATTCGGGC-2	2	Transitory Mo-TAM
AACCTTTCATTGCAAC-2	15	Transitory Mo-TAM
AACCTTTTCTTAAGGC-2	2	Hypoxic Mo-TAM
AACGAAAAGACTTAAG-2	2	Transitory Mo-TAM
AACGAAACATCTCCCA-2	4	Transitory Mo-TAM
AACGAAACATGACAGG-2	2	Lipid Mo-TAM
AACGAAACATGATGCT-2	2	pDC
AACGAAACATTGTGCA-2	2	IFN Mo-TAM
AACGAAAGTACCTGTA-2	4	Hypoxic Mo-TAM
AACGAAATCTAATTCC-2	4	cDC2
AACGGGAAGTAGGTTA-2	15	Transitory Mo-TAM
AACGGGAAGTTGTACC-2	2	Transitory Mo-TAM
AACGGGACACGCACCA-2	4	Hypoxic Mo-TAM
AACGGGACATGATGCT-2	4	Transitory Mo-TAM
AACGGGAGTCAGCTTA-2	15	Classical monocytes
AACGGGATCCGAAGGA-2	2	cDC1
AACGGGATCCTTATAC-2	17	SEPP1 hi Mo-TAM
AACGTCAAGAATCGAT-2	26	Prolif TAM
AACGTCAAGCGCCTCA-2	4	SEPP1 hi Mo-TAM
AACGTCAAGCTGACTT-2	4	Hypoxic Mo-TAM
AACGTCAAGGATACGC-2	2	Lipid Mo-TAM
AACGTCAAGTACAGCG-2	4	cDC2
AACGTCAAGTACCATC-2	15	Transitory Mo-TAM
AACGTCACAAACACCT-2	2	cDC2
AACGTCACAGCTCTGG-2	15	Transitory Mo-TAM
AACGTCACATTGCAAC-2	15	Classical monocytes
AACGTCATCATCGTAG-2	15	Transitory Mo-TAM
AACGTCATCGAAGCCC-2	2	SEPP1 lo TAM
AACTTCTCAGCATCTA-2	2	cDC1
AACTTCTCAGCATTGT-2	2	Transitory Mo-TAM
AACTTCTCATGGCGCT-2	2	Hypoxic Mo-TAM
AACTTCTGTGGCAGAT-2	17	SEPP1 hi Mo-TAM
AACTTCTGTTATCTTC-2	4	Lipid Mo-TAM
AACTTCTTCGGAGCAA-2	2	Lipid Mo-TAM
AAGAACAAGTGTACCT-2	15	Transitory Mo-TAM
AAGAACAAGTTGAATG-2	4	Hypoxic Mo-TAM
AAGAACACAATGGGTG-2	21	Classical monocytes
AAGAACACAGTGTGCC-2	4	Lipid Mo-TAM
AAGAACAGTAAGCTCT-2	15	Classical monocytes
AAGAACAGTATGAAAC-2	2	SEPP1 hi Mo-TAM
AAGAACAGTCCATACA-2	4	Transitory Mo-TAM
AAGAACATCATTGCCC-2	4	Transitory Mo-TAM
AAGAACATCGCTTGAA-2	2	cDC2
AAGACAAAGCTGTTCA-2	15	IFN Mo-TAM
AAGACAAAGGAGATAG-2	15	Transitory Mo-TAM
AAGACAAAGGCGATAC-2	2	SEPP1 lo TAM
AAGACAAAGGCTTAGG-2	2	SEPP1 lo TAM
AAGACAAAGTGCTACT-2	2	mg-TAM
AAGACAACACATCCCT-2	4	Hypoxic Mo-TAM
AAGACAACATCGGATT-2	4	Transitory Mo-TAM
AAGACAAGTAGATTAG-2	4	IFN Mo-TAM
AAGACAAGTAGGCTGA-2	2	SEPP1 hi Mo-TAM
AAGACAAGTCAATGGG-2	4	Lipid Mo-TAM
AAGACAAGTCTGATCA-2	2	cDC2
AAGACAAGTTCAGCTA-2	2	SEPP1 lo TAM
AAGACTCAGTGCACAG-2	4	SEPP1 hi Mo-TAM
AAGACTCCACTGAATC-2	4	Hypoxic Mo-TAM
AAGACTCCAGTCCCGA-2	15	Transitory Mo-TAM
AAGACTCGTATCAGGG-2	4	SEPP1 hi Mo-TAM
AAGACTCGTCTCTCAC-2	17	Lipid Mo-TAM
AAGACTCGTTGTTGTG-2	2	SEPP1 hi Mo-TAM
AAGACTCTCCCTTGGT-2	2	Lipid Mo-TAM
AAGACTCTCGGAGCAA-2	17	SEPP1 hi Mo-TAM
AAGATAGAGGTCATCT-2	2	SEPP1 hi Mo-TAM
AAGATAGCAATTCGTG-2	2	Transitory Mo-TAM
AAGATAGCACAAGCTT-2	15	Transitory Mo-TAM
AAGATAGCAGAAGCTG-2	4	Lipid Mo-TAM
AAGATAGCAGATCCTA-2	15	IFN Mo-TAM
AAGATAGCAGCACAAG-2	4	IFN Mo-TAM
AAGATAGTCCAGGACC-2	4	IFN Mo-TAM
AAGCATCCAATTGCAC-2	4	Hypoxic Mo-TAM
AAGCATCCAGCGGATA-2	4	Hypoxic Mo-TAM
AAGCATCCAGGAATAT-2	2	Transitory Mo-TAM
AAGCATCCATTACGGT-2	4	SEPP1 lo TAM
AAGCATCGTGTCCTAA-2	2	Transitory Mo-TAM
AAGCATCGTTGAAGTA-2	4	Lipid Mo-TAM
AAGCATCTCCCAGGAC-2	2	cDC1
AAGCATCTCGATAACC-2	2	SEPP1 hi Mo-TAM
AAGCATCTCGTCGACG-2	4	Transitory Mo-TAM
AAGCCATAGAGTTGAT-2	2	SEPP1 lo TAM
AAGCCATAGTTAGTAG-2	4	Hypoxic Mo-TAM
AAGCCATCAAGGCTTT-2	2	Transitory Mo-TAM
AAGCCATCATTAGGCT-2	15	Transitory Mo-TAM
AAGCCATGTCGTTATG-2	4	Hypoxic Mo-TAM
AAGCCATGTGATAGAT-2	4	SEPP1 hi Mo-TAM
AAGCCATTCACCGGTG-2	4	Hypoxic Mo-TAM
AAGCCATTCCGAGTGC-2	15	Hypoxic Mo-TAM
AAGCGAGCATCTCATT-2	21	pDC
AAGCGAGCATGCCGGT-2	4	Transitory Mo-TAM
AAGCGAGGTGCATGTT-2	4	Lipid Mo-TAM
AAGCGAGGTTGACTGT-2	17	SEPP1 hi Mo-TAM
AAGCGTTAGACCAAGC-2	4	Transitory Mo-TAM
AAGCGTTAGCGTTCCG-2	4	Lipid Mo-TAM
AAGCGTTAGGCACGAT-2	2	Transitory Mo-TAM
AAGCGTTAGTTCAACC-2	15	Classical monocytes
AAGCGTTCAAGTATCC-2	15	Lipid Mo-TAM
AAGCGTTTCGTCAACA-2	15	Transitory Mo-TAM
AAGGAATAGGCAGGGA-2	18	pDC
AAGGAATAGTAATCCC-2	15	Transitory Mo-TAM
AAGGAATAGTGCGTCC-2	2	cDC2
AAGGAATCAAATTGCC-2	2	SEPP1 hi Mo-TAM
AAGGAATCAACAACAA-2	2	Lipid Mo-TAM
AAGGAATCAGTTTGGT-2	4	Hypoxic Mo-TAM
AAGGAATGTAGAATAC-2	2	Transitory Mo-TAM
AAGGAATGTAGACAAT-2	4	Hypoxic Mo-TAM
AAGGAATGTCACTACA-2	15	Hypoxic Mo-TAM
AAGGAATTCAGCGTCG-2	2	mg-TAM
AAGGAATTCCATTTGT-2	15	Transitory Mo-TAM
AAGGAATTCCCGGTAG-2	4	Lipid Mo-TAM
AAGGTAAAGGAAACGA-2	4	SEPP1 hi Mo-TAM
AAGGTAACATACTTTC-2	21	Classical monocytes
AAGGTAAGTACTCAAC-2	2	migDC
AAGGTAAGTAGTGCGA-2	17	SEPP1 hi Mo-TAM
AAGGTAAGTTCAGCGC-2	4	Lipid Mo-TAM
AAGGTAATCCCAGTGG-2	2	SEPP1 lo TAM
AAGGTAATCGTTGTAG-2	15	Transitory Mo-TAM
AAGTACCAGGGTCACA-2	15	IFN Mo-TAM
AAGTACCCATCTTCGC-2	4	Lipid Mo-TAM
AAGTACCGTAAGCTCT-2	2	Transitory Mo-TAM
AAGTACCGTTAAGTCC-2	17	SEPP1 hi Mo-TAM
AAGTACCTCAAGTCGT-2	4	Hypoxic Mo-TAM
AAGTACCTCGGCAGTC-2	4	Hypoxic Mo-TAM
AAGTCGTAGTGTACAA-2	4	SEPP1 hi Mo-TAM
AAGTCGTCACGAGAAC-2	2	cDC1
AAGTCGTCATTCTCTA-2	17	SEPP1 hi Mo-TAM
AAGTCGTGTTGTCCCT-2	2	pDC
AAGTCGTGTTTAGACC-2	4	SEPP1 hi Mo-TAM
AAGTGAAAGGCGCTCT-2	15	Classical monocytes
AAGTGAAAGGCTCTCG-2	15	Lipid Mo-TAM
AAGTGAAAGTTCTACG-2	2	Classical monocytes
AAGTGAACACCTATCC-2	4	Transitory Mo-TAM
AAGTGAACACTAACGT-2	17	SEPP1 lo TAM
AAGTTCGAGTGCTAGG-2	17	SEPP1 hi Mo-TAM
AAGTTCGGTACAGTTC-2	17	SEPP1 hi Mo-TAM
AAGTTCGGTGTTCATG-2	21	pDC
AAGTTCGTCAACTGGT-2	4	SEPP1 hi Mo-TAM
AAGTTCGTCACCCTCA-2	4	SEPP1 hi Mo-TAM
AATAGAGCACCCTGAG-2	4	Hypoxic Mo-TAM
AATAGAGGTTGAGAGC-2	4	Lipid Mo-TAM
AATAGAGGTTTCTATC-2	2	SEPP1 lo TAM
AATAGAGTCAACCTTT-2	4	Transitory Mo-TAM
AATAGAGTCCTCTTTC-2	2	pDC
AATCACGAGGGACAGG-2	2	cDC2
AATCACGCAATGACCT-2	4	SEPP1 hi Mo-TAM
AATCACGCATTGTGCA-2	2	Transitory Mo-TAM
AATCACGGTACGTGTT-2	4	Transitory Mo-TAM
AATCACGGTTGCCATA-2	4	Transitory Mo-TAM
AATCACGTCAAGCCTA-2	2	SEPP1 lo TAM
AATCACGTCGGCATCG-2	2	SEPP1 lo TAM
AATCACGTCTTCTCAA-2	4	Transitory Mo-TAM
AATCGACAGAGGCCAT-2	2	cDC1
AATCGACAGTGTACCT-2	2	Transitory Mo-TAM
AATCGACCACCGTGGT-2	2	Transitory Mo-TAM
AATCGACCAGTATGAA-2	17	SEPP1 hi Mo-TAM
AATCGACGTACACGTT-2	2	SEPP1 lo TAM
AATCGACGTGTTCCTC-2	4	SEPP1 hi Mo-TAM
AATCGACTCGTAACCA-2	4	Lipid Mo-TAM
AATCGTGAGGGTGAGG-2	4	SEPP1 hi Mo-TAM
AATCGTGCAATTCACG-2	15	Transitory Mo-TAM
AATCGTGCACAACGCC-2	2	Transitory Mo-TAM
AATCGTGGTATGTGTC-2	4	Hypoxic Mo-TAM
AATCGTGGTGAACGGT-2	2	cDC2
AATCGTGGTGGCACTC-2	4	SEPP1 hi Mo-TAM
AATCGTGTCAGGTGTT-2	4	Hypoxic Mo-TAM
AATCGTGTCGCGATCG-2	4	SEPP1 hi Mo-TAM
AATCGTGTCTGAGATC-2	4	Transitory Mo-TAM
AATGAAGAGCTGGCCT-2	26	Prolif TAM
AATGAAGGTAGAGCTG-2	15	Transitory Mo-TAM
AATGAAGGTAGGACTG-2	15	Transitory Mo-TAM
AATGAAGGTATGCGGA-2	4	Transitory Mo-TAM
AATGAAGGTCAGCTTA-2	2	Transitory Mo-TAM
AATGAAGGTCTACGTA-2	17	SEPP1 hi Mo-TAM
AATGAAGGTGAGACGT-2	15	Transitory Mo-TAM
AATGAAGGTGAGTTGG-2	2	Lipid Mo-TAM
AATGACCAGAAGTGTT-2	2	pDC
AATGACCAGACCAGCA-2	2	Transitory Mo-TAM
AATGACCAGACGCATG-2	17	Lipid Mo-TAM
AATGACCAGAGCAGTC-2	4	Transitory Mo-TAM
AATGACCAGCCTTCTC-2	15	Transitory Mo-TAM
AATGACCAGTAACCTC-2	17	cDC1
AATGACCCATAACGGG-2	17	SEPP1 hi Mo-TAM
AATGACCGTAGTCTGT-2	4	Lipid Mo-TAM
AATGACCTCAGGAACG-2	18	pDC
AATGACCTCGTGCACG-2	4	Lipid Mo-TAM
AATGCCAAGGAAGTGA-2	15	Transitory Mo-TAM
AATGCCAAGGACAGCT-2	4	Transitory Mo-TAM
AATGCCAAGGTAGCCA-2	2	SEPP1 lo TAM
AATGCCAGTACCGCGT-2	15	Hypoxic Mo-TAM
AATGCCAGTCTGTCCT-2	4	Transitory Mo-TAM
AATGCCAGTTACGATC-2	2	Transitory Mo-TAM
AATGCCATCGTGGAAG-2	17	SEPP1 hi Mo-TAM
AATGCCATCTATCACT-2	15	Hypoxic Mo-TAM
AATGGAAAGGATATGT-2	4	Hypoxic Mo-TAM
AATGGAAAGTCGCTAT-2	4	cDC2
AATGGAAAGTGCACCC-2	15	Transitory Mo-TAM
AATGGAACAACGATCT-2	15	Lipid Mo-TAM
AATGGAACACGAGGTA-2	17	SEPP1 hi Mo-TAM
AATGGAACATTGAAGA-2	17	Lipid Mo-TAM
AATGGAAGTAGGCAGT-2	17	SEPP1 hi Mo-TAM
AATGGAAGTATCAGGG-2	17	SEPP1 hi Mo-TAM
AATGGAAGTCCCACGA-2	4	Transitory Mo-TAM
AATGGCTAGAATGTTG-2	17	SEPP1 hi Mo-TAM
AATGGCTCAGAATGTA-2	4	Lipid Mo-TAM
AATGGCTGTCGAAGCA-2	2	Transitory Mo-TAM
AATGGCTGTCTCGACG-2	4	Transitory Mo-TAM
AATGGCTTCGCTACGG-2	4	SEPP1 hi Mo-TAM
AATTCCTCAACAGCTT-2	2	Lipid Mo-TAM
AATTCCTCACGTACTA-2	4	Lipid Mo-TAM
AATTCCTGTATCTTCT-2	17	Lipid Mo-TAM
AATTCCTGTCCAGTTA-2	2	SEPP1 lo TAM
AATTCCTGTTCCGCGA-2	4	Transitory Mo-TAM
AATTCCTTCTTCTTCC-2	15	Transitory Mo-TAM
AATTTCCCAACACAAA-2	4	SEPP1 hi Mo-TAM
AATTTCCCAAGTGTCT-2	17	SEPP1 hi Mo-TAM
AATTTCCGTAAGTCAA-2	15	Classical monocytes
AATTTCCGTGAATGTA-2	15	cDC2
AATTTCCTCCGGCAAC-2	4	Transitory Mo-TAM
AATTTCCTCGGTGTTA-2	2	Lipid Mo-TAM
ACAAAGAAGGATACCG-2	4	IFN Mo-TAM
ACAAAGACATGACTGT-2	4	Transitory Mo-TAM
ACAAAGACATTACTCT-2	15	Transitory Mo-TAM
ACAAAGATCATGAGGG-2	2	IFN Mo-TAM
ACAAAGATCTCGCCTA-2	15	Classical monocytes
ACAAAGATCTTCACAT-2	2	Transitory Mo-TAM
ACAACCAAGACAGTCG-2	2	Transitory Mo-TAM
ACAACCAAGATCGACG-2	15	Transitory Mo-TAM
ACAACCAAGGAGCTGT-2	17	SEPP1 hi Mo-TAM
ACAACCAGTCTCGGAC-2	4	cDC2
ACAACCAGTTAGGCCC-2	15	Transitory Mo-TAM
ACAACCATCATTCGTT-2	2	cDC1
ACAACCATCGGTTGTA-2	2	Transitory Mo-TAM
ACAAGCTAGACCTCAT-2	17	SEPP1 hi Mo-TAM
ACAAGCTAGCAGGTCA-2	4	Hypoxic Mo-TAM
ACAAGCTCAGCTTCGG-2	2	SEPP1 hi Mo-TAM
ACAAGCTGTCTACGTA-2	15	Transitory Mo-TAM
ACAAGCTTCCACGGGT-2	15	Transitory Mo-TAM
ACAAGCTTCTCAAAGC-2	17	SEPP1 hi Mo-TAM
ACACAGTAGCCACTCG-2	15	Transitory Mo-TAM
ACACAGTAGCTCGTGC-2	4	SEPP1 hi Mo-TAM
ACACAGTCACAGACGA-2	21	cDC2
ACACAGTCAGATACTC-2	2	Transitory Mo-TAM
ACACAGTCATGAAGCG-2	4	Lipid Mo-TAM
ACACAGTTCTGAGCAT-2	4	Hypoxic Mo-TAM
ACACAGTTCTGGCTGG-2	15	Hypoxic Mo-TAM
ACACCAAAGGTACTGG-2	17	SEPP1 hi Mo-TAM
ACACCAACAGACAAGC-2	21	Transitory Mo-TAM
ACACCAACAGGGTCTC-2	4	Transitory Mo-TAM
ACACCAAGTAGTCGGA-2	4	IFN Mo-TAM
ACACCAAGTGACAACG-2	4	Hypoxic Mo-TAM
ACACCAAGTTTACCAG-2	2	SEPP1 hi Mo-TAM
ACACCAATCAGGAAAT-2	2	mg-TAM
ACACGCGCACTCATAG-2	2	mg-TAM
ACACGCGGTGCGTGCT-2	15	Transitory Mo-TAM
ACACTGAAGGTGCATG-2	4	Hypoxic Mo-TAM
ACACTGACACATACTG-2	15	Transitory Mo-TAM
ACACTGACACCGTACG-2	15	Transitory Mo-TAM
ACACTGACACTGGACC-2	4	Lipid Mo-TAM
ACACTGAGTGTGAGCA-2	15	Transitory Mo-TAM
ACACTGATCCACTTTA-2	15	Transitory Mo-TAM
ACACTGATCTACCAGA-2	4	Hypoxic Mo-TAM
ACAGAAAAGCAGTCTT-2	17	SEPP1 hi Mo-TAM
ACAGAAACAACTGGTT-2	2	SEPP1 hi Mo-TAM
ACAGAAACAAGCGATG-2	2	cDC2
ACAGAAACAAGGGCAT-2	17	Lipid Mo-TAM
ACAGAAACAAGTGACG-2	2	pDC
ACAGAAACAAGTTCCA-2	17	SEPP1 hi Mo-TAM
ACAGAAACACAGAGCA-2	17	SEPP1 hi Mo-TAM
ACAGAAATCGCTACAA-2	2	SEPP1 hi Mo-TAM
ACAGAAATCTCTCTTC-2	4	IFN Mo-TAM
ACAGCCGCAGACATCT-2	4	Hypoxic Mo-TAM
[truncated: 10,642 more rows]

## Sheet: ED_Figure_8e - ED Figure 8 pane
ED Figure 8 panel e
	x	y	cell	celltype	segmentation
1	-324796.047619048	-43581.7142857143	1_18	Tr. moTAMs	necrosis
2	-324285.047619048	-43585.7142857143	2_18	Tr. moTAMs	necrosis
3	-323625.047619048	-43589.7142857143	3_18	Tr. moTAMs	necrosis
4	-323213.047619048	-43588.7142857143	4_18	moTAMs	necrosis
5	-322902.047619048	-43582.7142857143	5_18	Tr. moTAMs	necrosis
6	-322739.047619048	-43581.7142857143	6_18	Tr. moTAMs	necrosis
7	-322604.047619048	-43592.7142857143	7_18	moTAMs	necrosis
8	-322501.047619048	-43576.7142857143	8_18	Tr. moTAMs	necrosis
9	-322261.047619048	-43601.7142857143	9_18	Tumor	necrosis
10	-322175.047619048	-43580.7142857143	10_18	Tr. moTAMs	necrosis
11	-321711.047619048	-43602.7142857143	13_18	moTAMs	tumor
12	-325721.047619048	-43604.7142857143	14_18	mgTAMs	necrosis
13	-322421.047619048	-43614.7142857143	16_18	moTAMs	necrosis
14	-321565.047619048	-43610.7142857143	17_18	moTAMs	tumor
15	-322681.047619048	-43624.7142857143	18_18	moTAMs	necrosis
16	-321789.047619048	-43597.7142857143	19_18	mgTAMs	tumor
17	-324662.047619048	-43607.7142857143	20_18	moTAMs	necrosis
18	-324560.047619048	-43603.7142857143	21_18	Tr. moTAMs	necrosis
19	-322783.047619048	-43594.7142857143	22_18	Tr. moTAMs	necrosis
20	-321927.047619048	-43647.7142857143	23_18	Tumor	tumor
21	-324053.047619048	-43637.7142857143	24_18	Fibroblast	necrosis
22	-323363.047619048	-43627.7142857143	25_18	moTAMs	necrosis
23	-323068.047619048	-43615.7142857143	26_18	moTAMs	necrosis
24	-322892.047619048	-43608.7142857143	28_18	Tr. moTAMs	necrosis
25	-321891.047619048	-43621.7142857143	29_18	moTAMs	tumor
26	-322131.047619048	-43648.7142857143	30_18	moTAMs	necrosis
27	-323170.047619048	-43649.7142857143	32_18	moTAMs	necrosis
28	-321968.047619048	-43688.7142857143	33_18	moTAMs	tumor
29	-323701.047619048	-43671.7142857143	34_18	moTAMs	necrosis
30	-321799.047619048	-43688.7142857143	35_18	moTAMs	tumor
31	-321689.047619048	-43675.7142857143	36_18	mgTAMs	tumor
32	-324808.047619048	-43661.7142857143	37_18	Tr. moTAMs	necrosis
33	-323950.047619048	-43687.7142857143	38_18	moTAMs	necrosis
34	-321619.047619048	-43682.7142857143	39_18	Lymphocytes	tumor
35	-323614.047619048	-43688.7142857143	40_18	moTAMs	necrosis
36	-322873.047619048	-43672.7142857143	42_18	Tr. moTAMs	necrosis
37	-322807.047619048	-43672.7142857143	43_18	Tr. moTAMs	necrosis
38	-321562.047619048	-43682.7142857143	44_18	moTAMs	tumor
39	-325224.047619048	-43702.7142857143	45_18	Tumor	necrosis
40	-323476.047619048	-43699.7142857143	46_18	moTAMs	necrosis
41	-325265.047619048	-43708.7142857143	47_18	Tumor	necrosis
42	-321563.047619048	-43731.7142857143	48_18	mgTAMs	tumor
43	-324435.047619048	-43744.7142857143	49_18	mgTAMs	necrosis
44	-323000.047619048	-43703.7142857143	50_18	Tr. moTAMs	necrosis
45	-324608.047619048	-43705.7142857143	51_18	Tr. moTAMs	necrosis
46	-325174.047619048	-43737.7142857143	52_18	moTAMs	necrosis
47	-325484.047619048	-43735.7142857143	53_18	Tumor	necrosis
48	-324509.047619048	-43732.7142857143	54_18	Tr. moTAMs	necrosis
49	-321722.047619048	-43766.7142857143	55_18	moTAMs	tumor
50	-322706.047619048	-43727.7142857143	56_18	Tr. moTAMs	necrosis
51	-323462.047619048	-43753.7142857143	57_18	Tumor	necrosis
52	-324632.047619048	-43759.7142857143	58_18	moTAMs	necrosis
53	-323174.047619048	-43734.7142857143	59_18	Tr. moTAMs	necrosis
54	-322158.047619048	-43789.7142857143	60_18	Oligo	necrosis
55	-321974.047619048	-43756.7142857143	61_18	Tumor	tumor
56	-321636.047619048	-43769.7142857143	62_18	moTAMs	tumor
57	-323654.047619048	-43766.7142857143	63_18	Tr. moTAMs	necrosis
58	-324484.047619048	-43774.7142857143	64_18	mgTAMs	necrosis
59	-322060.047619048	-43797.7142857143	65_18	Tumor	tumor
60	-322354.047619048	-43804.7142857143	68_18	mgTAMs	necrosis
61	-324992.047619048	-43820.7142857143	70_18	Tumor	necrosis
62	-323807.047619048	-43801.7142857143	71_18	Tumor	necrosis
63	-322916.047619048	-43778.7142857143	72_18	Tr. moTAMs	necrosis
64	-324291.047619048	-43794.7142857143	73_18	Tr. moTAMs	necrosis
65	-322717.047619048	-43793.7142857143	74_18	Tr. moTAMs	necrosis
66	-321906.047619048	-43833.7142857143	75_18	mgTAMs	tumor
67	-325561.047619048	-43806.7142857143	76_18	Tumor	necrosis
68	-321602.047619048	-43803.7142857143	77_18	Tumor	tumor
69	-324721.047619048	-43859.7142857143	78_18	Tumor	necrosis
70	-325468.047619048	-43834.7142857143	79_18	Tumor	necrosis
71	-325336.047619048	-43818.7142857143	80_18	Tumor	necrosis
72	-321566.047619048	-43828.7142857143	81_18	Tumor	tumor
73	-324480.047619048	-43842.7142857143	82_18	Tumor	necrosis
74	-324838.047619048	-43830.7142857143	83_18	Tr. moTAMs	necrosis
75	-323471.047619048	-43863.7142857143	85_18	Tumor	necrosis
76	-322434.047619048	-43838.7142857143	86_18	mgTAMs	necrosis
77	-324304.047619048	-43872.7142857143	89_18	moTAMs	necrosis
78	-325582.047619048	-43859.7142857143	90_18	Tumor	necrosis
79	-322117.047619048	-43862.7142857143	91_18	Tr. moTAMs	tumor
80	-321529.047619048	-43884.7142857143	92_18	Tr. moTAMs	tumor
81	-325699.047619048	-43906.7142857143	94_18	Tumor	necrosis
82	-325336.047619048	-43896.7142857143	95_18	Tumor	necrosis
83	-323588.047619048	-43900.7142857143	96_18	moTAMs	necrosis
84	-321558.047619048	-43892.7142857143	97_18	Tumor	tumor
85	-323325.047619048	-43897.7142857143	98_18	Tr. moTAMs	necrosis
86	-321583.047619048	-43930.7142857143	99_18	moTAMs	tumor
87	-324797.047619048	-43899.7142857143	100_18	Tr. moTAMs	necrosis
88	-324179.047619048	-43909.7142857143	102_18	Tr. moTAMs	necrosis
89	-324368.047619048	-43924.7142857143	103_18	Tumor	necrosis
90	-321818.047619048	-43942.7142857143	104_18	mgTAMs	tumor
91	-321695.047619048	-43933.7142857143	105_18	Tr. moTAMs	tumor
92	-323055.047619048	-43970.7142857143	108_18	Tr. moTAMs	necrosis
93	-322106.047619048	-43956.7142857143	109_18	Lymphocytes	tumor
94	-323690.047619048	-43953.7142857143	111_18	Tr. moTAMs	necrosis
95	-323105.047619048	-43983.7142857143	112_18	Tr. moTAMs	necrosis
96	-322596.047619048	-43980.7142857143	115_18	Tumor	necrosis
97	-324745.047619048	-43972.7142857143	116_18	mgTAMs	necrosis
98	-321538.047619048	-43994.7142857143	117_18	Tr. moTAMs	tumor
99	-322344.047619048	-44013.7142857143	118_18	mgTAMs	tumor
100	-322898.047619048	-43996.7142857143	119_18	Tr. moTAMs	necrosis
101	-324243.047619048	-43990.7142857143	120_18	Tr. moTAMs	necrosis
102	-322191.047619048	-44037.7142857143	121_18	moTAMs	tumor
103	-322162.047619048	-43985.7142857143	122_18	Lymphocytes	tumor
104	-325603.047619048	-43995.7142857143	123_18	Tr. moTAMs	necrosis
105	-321669.047619048	-44028.7142857143	124_18	mgTAMs	tumor
106	-321986.047619048	-44042.7142857143	125_18	Tumor	tumor
107	-322682.047619048	-44016.7142857143	127_18	moTAMs	necrosis
108	-323874.047619048	-44007.7142857143	128_18	Tumor	necrosis
109	-323410.047619048	-44012.7142857143	129_18	moTAMs	necrosis
110	-324643.047619048	-44015.7142857143	130_18	Tr. moTAMs	necrosis
111	-322467.047619048	-44060.7142857143	131_18	moTAMs	necrosis
112	-325724.047619048	-44046.7142857143	132_18	Tumor	necrosis
113	-323652.047619048	-44063.7142857143	133_18	Tr. moTAMs	necrosis
114	-321780.047619048	-44059.7142857143	134_18	moTAMs	tumor
115	-323488.047619048	-44094.7142857143	136_18	Tr. moTAMs	necrosis
116	-325670.047619048	-44114.7142857143	137_18	mgTAMs	necrosis
117	-322519.047619048	-44119.7142857143	138_18	mgTAMs	necrosis
118	-323684.047619048	-44110.7142857143	139_18	Tr. moTAMs	necrosis
119	-321896.047619048	-44151.7142857143	140_18	Tumor	tumor
120	-322238.047619048	-44155.7142857143	141_18	Tumor	tumor
121	-325562.047619048	-44135.7142857143	142_18	Tr. moTAMs	necrosis
122	-323164.047619048	-44128.7142857143	143_18	Tr. moTAMs	necrosis
123	-325300.047619048	-44135.7142857143	144_18	Tr. moTAMs	necrosis
124	-324817.047619048	-44144.7142857143	145_18	Tr. moTAMs	necrosis
125	-324372.047619048	-44171.7142857143	148_18	Tr. moTAMs	necrosis
126	-321713.047619048	-44174.7142857143	149_18	Tr. moTAMs	tumor
127	-325150.047619048	-44176.7142857143	150_18	moTAMs	necrosis
128	-322275.047619048	-44219.7142857143	152_18	moTAMs	tumor
129	-325778.047619048	-44182.7142857143	153_18	mgTAMs	necrosis
130	-324506.047619048	-44175.7142857143	154_18	Tr. moTAMs	necrosis
131	-324157.047619048	-44176.7142857143	155_18	Tr. moTAMs	necrosis
132	-325298.047619048	-44189.7142857143	156_18	Tumor	necrosis
133	-324677.047619048	-44200.7142857143	157_18	Tumor	necrosis
134	-325404.047619048	-44203.7142857143	158_18	Tr. moTAMs	necrosis
135	-325647.047619048	-44221.7142857143	160_18	Tumor	necrosis
136	-321560.047619048	-44238.7142857143	162_18	Tumor	tumor
137	-321625.047619048	-44225.7142857143	163_18	moTAMs	tumor
138	-324437.047619048	-44248.7142857143	164_18	Lymphocytes	necrosis
139	-322455.047619048	-44226.7142857143	166_18	mgTAMs	tumor
140	-324962.047619048	-44229.7142857143	167_18	Tr. moTAMs	necrosis
141	-325305.047619048	-44255.7142857143	169_18	moTAMs	necrosis
142	-323703.047619048	-44258.7142857143	170_18	Tumor	necrosis
143	-324516.047619048	-44262.7142857143	172_18	mgTAMs	necrosis
144	-323780.047619048	-44240.7142857143	173_18	Tumor	necrosis
145	-321814.047619048	-44265.7142857143	175_18	mgTAMs	tumor
146	-322535.047619048	-44301.7142857143	180_18	moTAMs	tumor
147	-322102.047619048	-44307.7142857143	181_18	Oligo	tumor
148	-323506.047619048	-44304.7142857143	182_18	Fibroblast	necrosis
149	-323785.047619048	-44296.7142857143	183_18	Tumor	necrosis
150	-321641.047619048	-44306.7142857143	184_18	Tumor	tumor
151	-324400.047619048	-44321.7142857143	185_18	Tumor	necrosis
152	-321566.047619048	-44332.7142857143	186_18	mgTAMs	tumor
153	-325136.047619048	-44344.7142857143	187_18	moTAMs	necrosis
154	-325506.047619048	-44338.7142857143	188_18	Tumor	necrosis
155	-322356.047619048	-44348.7142857143	189_18	Tumor	tumor
156	-323974.047619048	-44361.7142857143	190_18	Tr. moTAMs	necrosis
157	-321801.047619048	-44395.7142857143	193_18	mgTAMs	tumor
158	-324941.047619048	-44414.7142857143	196_18	Tumor	necrosis
159	-325681.047619048	-44374.7142857143	197_18	Tr. moTAMs	necrosis
160	-325633.047619048	-44372.7142857143	198_18	Tr. moTAMs	necrosis
161	-321663.047619048	-44375.7142857143	199_18	Tumor	tumor
162	-323146.047619048	-44405.7142857143	201_18	mgTAMs	necrosis
163	-322178.047619048	-44404.7142857143	202_18	moTAMs	tumor
164	-321563.047619048	-44400.7142857143	203_18	moTAMs	tumor
165	-322134.047619048	-44409.7142857143	204_18	Oligo	tumor
166	-323287.047619048	-44446.7142857143	205_18	Fibroblast	necrosis
167	-321598.047619048	-44423.7142857143	206_18	Oligo	tumor
168	-325529.047619048	-44418.7142857143	207_18	Tr. moTAMs	necrosis
169	-325586.047619048	-44423.7142857143	208_18	Tumor	necrosis
170	-321713.047619048	-44423.7142857143	209_18	moTAMs	tumor
171	-324145.047619048	-44417.7142857143	210_18	Tr. moTAMs	necrosis
172	-322361.047619048	-44443.7142857143	211_18	Tumor	tumor
173	-323874.047619048	-44436.7142857143	212_18	Tr. moTAMs	necrosis
174	-325777.047619048	-44440.7142857143	213_18	Tr. moTAMs	necrosis
175	-321533.047619048	-44444.7142857143	214_18	Tr. moTAMs	tumor
176	-324253.047619048	-44482.7142857143	215_18	moTAMs	necrosis
177	-323742.047619048	-44454.7142857143	216_18	moTAMs	necrosis
178	-324750.047619048	-44454.7142857143	217_18	Tr. moTAMs	necrosis
179	-322271.047619048	-44453.7142857143	218_18	Tr. moTAMs	tumor
180	-322168.047619048	-44482.7142857143	220_18	moTAMs	tumor
181	-324030.047619048	-44474.7142857143	222_18	Tr. moTAMs	necrosis
182	-323986.047619048	-44487.7142857143	224_18	Tumor	necrosis
183	-322597.047619048	-44510.7142857143	225_18	moTAMs	tumor
184	-325128.047619048	-44494.7142857143	226_18	Tr. moTAMs	necrosis
185	-324486.047619048	-44499.7142857143	227_18	Tumor	necrosis
186	-322483.047619048	-44501.7142857143	228_18	Tr. moTAMs	tumor
187	-325762.047619048	-44503.7142857143	229_18	Tr. moTAMs	necrosis
188	-322399.047619048	-44536.7142857143	231_18	Tumor	tumor
189	-323196.047619048	-44518.7142857143	232_18	moTAMs	necrosis
190	-321597.047619048	-44515.7142857143	233_18	moTAMs	tumor
191	-322063.047619048	-44526.7142857143	235_18	moTAMs	tumor
192	-324713.047619048	-44522.7142857143	236_18	Tr. moTAMs	necrosis
193	-323411.047619048	-44531.7142857143	237_18	Tr. moTAMs	necrosis
194	-323313.047619048	-44558.7142857143	238_18	Tumor	necrosis
195	-324867.047619048	-44535.7142857143	239_18	Tr. moTAMs	necrosis
196	-322132.047619048	-44555.7142857143	240_18	Oligo	tumor
197	-323943.047619048	-44531.7142857143	241_18	Tr. moTAMs	necrosis
198	-325056.047619048	-44553.7142857143	242_18	Tumor	necrosis
199	-322640.047619048	-44571.7142857143	243_18	moTAMs	tumor
200	-325139.047619048	-44557.7142857143	244_18	Tumor	necrosis
201	-324045.047619048	-44539.7142857143	245_18	Tr. moTAMs	necrosis
202	-324511.047619048	-44576.7142857143	246_18	Tumor	necrosis
203	-324639.047619048	-44572.7142857143	248_18	Tr. moTAMs	necrosis
204	-323916.047619048	-44562.7142857143	249_18	Tr. moTAMs	necrosis
205	-323861.047619048	-44592.7142857143	250_18	Tumor	necrosis
206	-324434.047619048	-44602.7142857143	251_18	Tumor	necrosis
207	-321633.047619048	-44579.7142857143	252_18	moTAMs	tumor
208	-323206.047619048	-44588.7142857143	253_18	Tr. moTAMs	necrosis
209	-322627.047619048	-44620.7142857143	254_18	mgTAMs	tumor
210	-321540.047619048	-44621.7142857143	255_18	moTAMs	tumor
211	-324892.047619048	-44630.7142857143	256_18	mgTAMs	necrosis
212	-321691.047619048	-44632.7142857143	257_18	Tumor	tumor
213	-325749.047619048	-44646.7142857143	258_18	Tumor	necrosis
214	-324747.047619048	-44627.7142857143	259_18	Tr. moTAMs	necrosis
215	-322559.047619048	-44636.7142857143	260_18	mgTAMs	tumor
216	-324051.047619048	-44633.7142857143	261_18	Tumor	necrosis
217	-322196.047619048	-44623.7142857143	262_18	Tr. moTAMs	tumor
218	-325391.047619048	-44651.7142857143	263_18	Tumor	necrosis
219	-322132.047619048	-44692.7142857143	264_18	mgTAMs	tumor
220	-323274.047619048	-44643.7142857143	265_18	Tr. moTAMs	necrosis
221	-325131.047619048	-44643.7142857143	266_18	Tr. moTAMs	necrosis
222	-324241.047619048	-44638.7142857143	267_18	Tr. moTAMs	necrosis
223	-325614.047619048	-44644.7142857143	268_18	Tr. moTAMs	necrosis
224	-323354.047619048	-44639.7142857143	269_18	Tr. moTAMs	necrosis
225	-322332.047619048	-44675.7142857143	270_18	Tr. moTAMs	tumor
226	-323596.047619048	-44684.7142857143	271_18	moTAMs	necrosis
227	-324845.047619048	-44677.7142857143	273_18	moTAMs	necrosis
228	-323311.047619048	-44678.7142857143	274_18	Tr. moTAMs	necrosis
229	-324204.047619048	-44676.7142857143	275_18	moTAMs	necrosis
230	-321757.047619048	-44691.7142857143	276_18	Tumor	tumor
231	-321860.047619048	-44712.7142857143	277_18	moTAMs	tumor
232	-325184.047619048	-44708.7142857143	278_18	moTAMs	necrosis
233	-321548.047619048	-44708.7142857143	279_18	moTAMs	tumor
234	-323383.047619048	-44713.7142857143	280_18	Tr. moTAMs	necrosis
235	-321689.047619048	-44709.7142857143	281_18	moTAMs	tumor
236	-321644.047619048	-44730.7142857143	282_18	moTAMs	tumor
237	-324983.047619048	-44705.7142857143	283_18	Tr. moTAMs	necrosis
238	-325635.047619048	-44713.7142857143	284_18	Tr. moTAMs	necrosis
239	-324824.047619048	-44714.7142857143	285_18	Tr. moTAMs	necrosis
240	-323727.047619048	-44734.7142857143	286_18	moTAMs	necrosis
241	-322638.047619048	-44755.7142857143	287_18	moTAMs	tumor
242	-321723.047619048	-44740.7142857143	288_18	Tumor	tumor
243	-325800.047619048	-44735.7142857143	289_18	Tumor	necrosis
244	-325465.047619048	-44748.7142857143	290_18	Tr. moTAMs	necrosis
245	-321770.047619048	-44771.7142857143	291_18	Tumor	tumor
246	-323296.047619048	-44765.7142857143	292_18	Tr. moTAMs	necrosis
247	-322098.047619048	-44775.7142857143	293_18	mgTAMs	tumor
248	-322476.047619048	-44764.7142857143	294_18	Oligo	tumor
249	-321552.047619048	-44784.7142857143	297_18	moTAMs	tumor
250	-325204.047619048	-44779.7142857143	298_18	Tr. moTAMs	necrosis
251	-325953.047619048	-44784.7142857143	300_18	Tr. moTAMs	necrosis
252	-323974.047619048	-44829.7142857143	301_18	moTAMs	necrosis
253	-325130.047619048	-44803.7142857143	302_18	Tumor	necrosis
254	-322268.047619048	-44815.7142857143	304_18	Tr. moTAMs	tumor
255	-325532.047619048	-44852.7142857143	305_18	moTAMs	necrosis
256	-321755.047619048	-44821.7142857143	306_18	moTAMs	tumor
257	-322706.047619048	-44812.7142857143	307_18	Tr. moTAMs	tumor
258	-322649.047619048	-44829.7142857143	308_18	Tr. moTAMs	tumor
259	-325289.047619048	-44860.7142857143	309_18	Tr. moTAMs	necrosis
260	-323656.047619048	-44818.7142857143	310_18	Tr. moTAMs	necrosis
261	-324843.047619048	-44850.7142857143	312_18	Tumor	necrosis
262	-323783.047619048	-44846.7142857143	313_18	Tumor	necrosis
263	-321701.047619048	-44871.7142857143	314_18	Tumor	tumor
264	-325890.047619048	-44878.7142857143	317_18	moTAMs	necrosis
265	-324516.047619048	-44879.7142857143	318_18	Tumor	necrosis
266	-321871.047619048	-44872.7142857143	319_18	Tumor	tumor
267	-322154.047619048	-44893.7142857143	320_18	Tr. moTAMs	tumor
268	-321781.047619048	-44891.7142857143	321_18	Tumor	tumor
269	-322533.047619048	-44908.7142857143	322_18	Oligo	tumor
270	-322270.047619048	-44912.7142857143	323_18	Tumor	tumor
271	-322071.047619048	-44907.7142857143	325_18	Oligo	tumor
272	-323465.047619048	-44883.7142857143	326_18	Tr. moTAMs	necrosis
273	-324177.047619048	-44893.7142857143	327_18	mgTAMs	necrosis
274	-325750.047619048	-44897.7142857143	328_18	Tumor	necrosis
275	-325185.047619048	-44891.7142857143	329_18	Tr. moTAMs	necrosis
276	-325055.047619048	-44899.7142857143	330_18	Tr. moTAMs	necrosis
277	-323524.047619048	-44916.7142857143	332_18	Tr. moTAMs	necrosis
278	-325842.047619048	-44921.7142857143	333_18	Tr. moTAMs	necrosis
279	-324420.047619048	-44937.7142857143	334_18	moTAMs	necrosis
280	-322599.047619048	-44945.7142857143	335_18	Tumor	tumor
281	-321648.047619048	-44918.7142857143	337_18	moTAMs	tumor
282	-321837.047619048	-44949.7142857143	338_18	mgTAMs	tumor
283	-325074.047619048	-44933.7142857143	341_18	Tr. moTAMs	necrosis
284	-324958.047619048	-44937.7142857143	342_18	Tumor	necrosis
285	-321615.047619048	-44940.7142857143	343_18	Tumor	tumor
286	-321726.047619048	-44945.7142857143	344_18	moTAMs	tumor
287	-325449.047619048	-44944.7142857143	345_18	Tumor	necrosis
288	-323097.047619048	-44953.7142857143	346_18	Tr. moTAMs	tumor
289	-324640.047619048	-44972.7142857143	348_18	Tumor	necrosis
290	-321569.047619048	-44965.7142857143	349_18	Tumor	tumor
291	-321927.047619048	-44971.7142857143	351_18	Tr. moTAMs	tumor
292	-324315.047619048	-44993.7142857143	353_18	Tumor	necrosis
293	-322091.047619048	-44972.7142857143	354_18	Tr. moTAMs	tumor
294	-323713.047619048	-44971.7142857143	355_18	Tr. moTAMs	necrosis
295	-322127.047619048	-45011.7142857143	356_18	mgTAMs	tumor
296	-324554.047619048	-45010.7142857143	357_18	Tumor	necrosis
297	-321617.047619048	-45026.7142857143	358_18	Tumor	tumor
298	-321721.047619048	-45004.7142857143	359_18	Tumor	tumor
299	-324946.047619048	-44996.7142857143	360_18	Tr. moTAMs	necrosis
300	-324886.047619048	-45040.7142857143	362_18	moTAMs	necrosis
301	-324219.047619048	-45020.7142857143	363_18	Tumor	necrosis
302	-324097.047619048	-45020.7142857143	364_18	Tumor	necrosis
303	-321832.047619048	-45037.7142857143	365_18	moTAMs	tumor
304	-322515.047619048	-45031.7142857143	366_18	moTAMs	tumor
305	-321963.047619048	-45015.7142857143	367_18	Tr. moTAMs	tumor
306	-325908.047619048	-45024.7142857143	368_18	Tr. moTAMs	necrosis
307	-322405.047619048	-45062.7142857143	369_18	moTAMs	tumor
308	-325648.047619048	-45033.7142857143	370_18	Tr. moTAMs	necrosis
309	-325323.047619048	-45041.7142857143	371_18	Tr. moTAMs	necrosis
310	-321999.047619048	-45051.7142857143	372_18	mgTAMs	tumor
311	-324800.047619048	-45071.7142857143	373_18	moTAMs	necrosis
312	-322837.047619048	-45070.7142857143	374_18	mgTAMs	tumor
313	-322581.047619048	-45096.7142857143	375_18	Tumor	tumor
314	-322046.047619048	-45074.7142857143	376_18	Tr. moTAMs	tumor
315	-325567.047619048	-45095.7142857143	377_18	Tr. moTAMs	necrosis
316	-323918.047619048	-45096.7142857143	378_18	mgTAMs	necrosis
317	-324391.047619048	-45104.7142857143	379_18	Tumor	necrosis
318	-322779.047619048	-45122.7142857143	380_18	Tumor	tumor
319	-321555.047619048	-45116.7142857143	382_18	moTAMs	tumor
320	-325058.047619048	-45100.7142857143	383_18	Tr. moTAMs	necrosis
321	-322656.047619048	-45126.7142857143	384_18	Tumor	tumor
322	-321661.047619048	-45118.7142857143	385_18	moTAMs	tumor
323	-321875.047619048	-45109.7142857143	386_18	mgTAMs	tumor
324	-325452.047619048	-45128.7142857143	387_18	Tr. moTAMs	necrosis
325	-323672.047619048	-45110.7142857143	388_18	Tr. moTAMs	necrosis
326	-322069.047619048	-45178.7142857143	389_18	Tumor	tumor
327	-322695.047619048	-45131.7142857143	390_18	mgTAMs	tumor
328	-322275.047619048	-45129.7142857143	391_18	Tumor	tumor
329	-324202.047619048	-45135.7142857143	392_18	moTAMs	necrosis
330	-324278.047619048	-45154.7142857143	393_18	moTAMs	necrosis
331	-325322.047619048	-45161.7142857143	394_18	Tumor	necrosis
332	-325230.047619048	-45150.7142857143	395_18	moTAMs	necrosis
333	-325068.047619048	-45152.7142857143	396_18	Tr. moTAMs	necrosis
334	-324624.047619048	-45187.7142857143	397_18	moTAMs	necrosis
335	-323745.047619048	-45188.7142857143	398_18	Tr. moTAMs	necrosis
336	-325827.047619048	-45184.7142857143	399_18	mgTAMs	necrosis
337	-324910.047619048	-45186.7142857143	400_18	mgTAMs	necrosis
338	-323852.047619048	-45232.7142857143	401_18	Tumor	necrosis
339	-321797.047619048	-45207.7142857143	402_18	moTAMs	tumor
340	-321899.047619048	-45214.7142857143	403_18	moTAMs	tumor
341	-321547.047619048	-45206.7142857143	404_18	mgTAMs	tumor
342	-324381.047619048	-45233.7142857143	405_18	Tumor	necrosis
343	-324796.047619048	-45241.7142857143	406_18	moTAMs	necrosis
344	-325775.047619048	-45235.7142857143	407_18	Tumor	necrosis
345	-324138.047619048	-45227.7142857143	408_18	Tr. moTAMs	necrosis
346	-323688.047619048	-45228.7142857143	409_18	Tr. moTAMs	necrosis
347	-321736.047619048	-45231.7142857143	410_18	Tr. moTAMs	tumor
348	-324053.047619048	-45240.7142857143	411_18	Tr. moTAMs	necrosis
349	-325594.047619048	-45255.7142857143	412_18	Tr. moTAMs	necrosis
350	-322906.047619048	-45244.7142857143	413_18	Tr. moTAMs	tumor
351	-325390.047619048	-45252.7142857143	414_18	Tumor	necrosis
352	-321540.047619048	-45256.7142857143	415_18	Tr. moTAMs	tumor
353	-321607.047619048	-45258.7142857143	418_18	Tumor	tumor
354	-324213.047619048	-45257.7142857143	419_18	Tr. moTAMs	necrosis
355	-321714.047619048	-45286.7142857143	420_18	Fibroblast	tumor
356	-324284.047619048	-45277.7142857143	421_18	Tumor	necrosis
357	-324504.047619048	-45286.7142857143	422_18	Tumor	necrosis
358	-325349.047619048	-45280.7142857143	423_18	Tr. moTAMs	necrosis
359	-325072.047619048	-45281.7142857143	424_18	Tr. moTAMs	necrosis
360	-324133.047619048	-45286.7142857143	425_18	Tr. moTAMs	necrosis
361	-321875.047619048	-45303.7142857143	427_18	mgTAMs	tumor
362	-325191.047619048	-45316.7142857143	428_18	Tumor	necrosis
363	-322936.047619048	-45312.7142857143	429_18	moTAMs	tumor
364	-324356.047619048	-45322.7142857143	430_18	mgTAMs	necrosis
365	-324908.047619048	-45344.7142857143	431_18	mgTAMs	necrosis
366	-322124.047619048	-45343.7142857143	433_18	moTAMs	tumor
367	-322855.047619048	-45355.7142857143	434_18	Tumor	tumor
368	-324655.047619048	-45369.7142857143	435_18	moTAMs	necrosis
369	-324792.047619048	-45345.7142857143	436_18	Tumor	necrosis
370	-325520.047619048	-45386.7142857143	437_18	Tumor	necrosis
371	-325325.047619048	-45377.7142857143	438_18	moTAMs	necrosis
372	-323039.047619048	-45368.7142857143	439_18	Tumor	tumor
373	-322188.047619048	-45367.7142857143	440_18	Tr. moTAMs	tumor
374	-321888.047619048	-45386.7142857143	441_18	Tumor	tumor
375	-325680.047619048	-45391.7142857143	442_18	moTAMs	necrosis
376	-321965.047619048	-45391.7142857143	443_18	moTAMs	tumor
377	-325731.047619048	-45403.7142857143	444_18	moTAMs	necrosis
378	-323332.047619048	-45394.7142857143	445_18	moTAMs	tumor
379	-325011.047619048	-45395.7142857143	446_18	Tumor	necrosis
380	-323162.047619048	-45410.7142857143	447_18	moTAMs	tumor
381	-323677.047619048	-45423.7142857143	448_18	Tumor	tumor
382	-325968.047619048	-45443.7142857143	449_18	mgTAMs	necrosis
383	-323049.047619048	-45433.7142857143	450_18	Fibroblast	tumor
384	-323586.047619048	-45429.7142857143	451_18	Tumor	tumor
385	-322070.047619048	-45478.7142857143	452_18	moTAMs	tumor
386	-322192.047619048	-45491.7142857143	453_18	moTAMs	tumor
387	-321786.047619048	-45474.7142857143	454_18	Tumor	tumor
388	-325278.047619048	-45481.7142857143	455_18	moTAMs	necrosis
389	-324100.047619048	-45471.7142857143	456_18	Tr. moTAMs	tumor
390	-321553.047619048	-45485.7142857143	457_18	moTAMs	tumor
391	-325179.047619048	-45476.7142857143	458_18	Tr. moTAMs	necrosis
392	-322918.047619048	-45542.7142857143	460_18	Tumor	tumor
393	-323853.047619048	-45484.7142857143	461_18	mgTAMs	tumor
394	-322960.047619048	-45477.7142857143	462_18	Tr. moTAMs	tumor
395	-323367.047619048	-45505.7142857143	463_18	Tumor	tumor
396	-323118.047619048	-45501.7142857143	464_18	Tumor	tumor
397	-323175.047619048	-45505.7142857143	465_18	Tr. moTAMs	tumor
398	-322718.047619048	-45541.7142857143	466_18	moTAMs	tumor
399	-322288.047619048	-45513.7142857143	467_18	moTAMs	tumor
400	-324530.047619048	-45520.7142857143	468_18	Tumor	necrosis
401	-323241.047619048	-45525.7142857143	469_18	Fibroblast	tumor
402	-325066.047619048	-45515.7142857143	470_18	Tr. moTAMs	necrosis
403	-321721.047619048	-45538.7142857143	471_18	Tumor	tumor
404	-325485.047619048	-45528.7142857143	472_18	Tr. moTAMs	necrosis
405	-322329.047619048	-45563.7142857143	474_18	moTAMs	tumor
406	-322645.047619048	-45568.7142857143	475_18	moTAMs	tumor
407	-323193.047619048	-45582.7142857143	476_18	Tumor	tumor
408	-325149.047619048	-45556.7142857143	477_18	Tr. moTAMs	necrosis
409	-325598.047619048	-45584.7142857143	478_18	Tumor	necrosis
410	-323771.047619048	-45606.7142857143	479_18	Tumor	tumor
411	-322275.047619048	-45583.7142857143	480_18	Tumor	tumor
412	-323872.047619048	-45583.7142857143	481_18	moTAMs	tumor
413	-322058.047619048	-45608.7142857143	482_18	moTAMs	tumor
414	-321544.047619048	-45605.7142857143	483_18	Tumor	tumor
415	-325731.047619048	-45621.7142857143	485_18	moTAMs	necrosis
416	-324601.047619048	-45627.7142857143	486_18	Tumor	necrosis
417	-321959.047619048	-45604.7142857143	487_18	Tumor	tumor
418	-322246.047619048	-45611.7142857143	488_18	Tumor	tumor
419	-324870.047619048	-45598.7142857143	490_18	Tr. moTAMs	necrosis
420	-321657.047619048	-45613.7142857143	491_18	Tumor	tumor
421	-321572.047619048	-45625.7142857143	492_18	moTAMs	tumor
422	-322719.047619048	-45663.7142857143	494_18	Tumor	tumor
423	-322603.047619048	-45625.7142857143	495_18	Tr. moTAMs	tumor
424	-322155.047619048	-45633.7142857143	496_18	Tr. moTAMs	tumor
425	-323877.047619048	-45649.7142857143	497_18	Tumor	tumor
426	-322993.047619048	-45643.7142857143	498_18	Tr. moTAMs	tumor
427	-324284.047619048	-45635.7142857143	499_18	Tr. moTAMs	tumor
428	-325482.047619048	-45643.7142857143	500_18	Tr. moTAMs	necrosis
429	-325356.047619048	-45649.7142857143	501_18	moTAMs	necrosis
430	-321840.047619048	-45651.7142857143	502_18	Tr. moTAMs	tumor
431	-323623.047619048	-45667.7142857143	503_18	Lymphocytes	tumor
432	-321919.047619048	-45671.7142857143	504_18	Tr. moTAMs	tumor
433	-323485.047619048	-45680.7142857143	505_18	Fibroblast	tumor
434	-322040.047619048	-45678.7142857143	506_18	moTAMs	tumor
435	-322098.047619048	-45683.7142857143	507_18	moTAMs	tumor
436	-324000.047619048	-45683.7142857143	508_18	Tr. moTAMs	tumor
437	-323955.047619048	-45682.7142857143	509_18	Tr. moTAMs	tumor
438	-322235.047619048	-45678.7142857143	510_18	Tr. moTAMs	tumor
439	-322305.047619048	-45688.7142857143	511_18	Tr. moTAMs	tumor
440	-325717.047619048	-45755.7142857143	512_18	moTAMs	necrosis
441	-323722.047619048	-45760.7142857143	514_18	Tumor	tumor
442	-324637.047619048	-45756.7142857143	515_18	moTAMs	tumor
443	-325943.047619048	-45756.7142857143	516_18	moTAMs	necrosis
444	-324111.047619048	-45730.7142857143	517_18	moTAMs	tumor
445	-325487.047619048	-45739.7142857143	518_18	Tr. moTAMs	necrosis
446	-324081.047619048	-45744.7142857143	519_18	moTAMs	tumor
447	-324261.047619048	-45763.7142857143	521_18	Tumor	tumor
448	-322122.047619048	-45783.7142857143	522_18	moTAMs	tumor
449	-323625.047619048	-45753.7142857143	523_18	Tumor	tumor
450	-325132.047619048	-45788.7142857143	525_18	moTAMs	necrosis
451	-322512.047619048	-45759.7142857143	527_18	Tr. moTAMs	tumor
452	-325865.047619048	-45762.7142857143	528_18	Tumor	necrosis
453	-324846.047619048	-45764.7142857143	529_18	Tr. moTAMs	necrosis
454	-322775.047619048	-45779.7142857143	530_18	moTAMs	tumor
455	-324049.047619048	-45789.7142857143	531_18	Tumor	tumor
456	-323918.047619048	-45795.7142857143	532_18	Tumor	tumor
457	-323441.047619048	-45780.7142857143	533_18	Tr. moTAMs	tumor
458	-321784.047619048	-45794.7142857143	534_18	moTAMs	tumor
459	-322706.047619048	-45808.7142857143	536_18	Tumor	tumor
460	-323359.047619048	-45787.7142857143	537_18	Tr. moTAMs	tumor
461	-323243.047619048	-45833.7142857143	538_18	mgTAMs	tumor
462	-321648.047619048	-45787.7142857143	539_18	Tr. moTAMs	tumor
463	-322021.047619048	-45814.7142857143	540_18	Tumor	tumor
464	-322523.047619048	-45810.7142857143	541_18	Oligo	tumor
465	-324476.047619048	-45836.7142857143	543_18	moTAMs	tumor
466	-322891.047619048	-45818.7142857143	544_18	Tr. moTAMs	tumor
467	-323048.047619048	-45829.7142857143	545_18	Tr. moTAMs	tumor
468	-322972.047619048	-45842.7142857143	546_18	mgTAMs	tumor
469	-323130.047619048	-45856.7142857143	547_18	Tumor	tumor
470	-324842.047619048	-45831.7142857143	548_18	Tr. moTAMs	tumor
471	-324803.047619048	-45835.7142857143	549_18	Tr. moTAMs	tumor
472	-322420.047619048	-45843.7142857143	550_18	mgTAMs	tumor
473	-322563.047619048	-45847.7142857143	552_18	moTAMs	tumor
474	-325004.047619048	-45849.7142857143	553_18	Fibroblast	necrosis
475	-323505.047619048	-45900.7142857143	554_18	mgTAMs	tumor
476	-321898.047619048	-45859.7142857143	555_18	mgTAMs	tumor
477	-325737.047619048	-45884.7142857143	556_18	moTAMs	necrosis
478	-322767.047619048	-45878.7142857143	557_18	mgTAMs	tumor
479	-324609.047619048	-45861.7142857143	558_18	mgTAMs	tumor
480	-324419.047619048	-45900.7142857143	559_18	Fibroblast	tumor
481	-322831.047619048	-45899.7142857143	560_18	mgTAMs	tumor
482	-323455.047619048	-45874.7142857143	561_18	Tr. moTAMs	tumor
483	-322669.047619048	-45915.7142857143	562_18	moTAMs	tumor
484	-325038.047619048	-45936.7142857143	563_18	Tumor	tumor
485	-321549.047619048	-45919.7142857143	564_18	moTAMs	tumor
486	-323058.047619048	-45917.7142857143	565_18	Fibroblast	tumor
487	-321835.047619048	-45899.7142857143	566_18	moTAMs	tumor
488	-325267.047619048	-45907.7142857143	567_18	Tr. moTAMs	necrosis
489	-324632.047619048	-45923.7142857143	568_18	mgTAMs	tumor
490	-325625.047619048	-45971.7142857143	569_18	Tumor	necrosis
491	-322909.047619048	-45917.7142857143	570_18	Tr. moTAMs	tumor
492	-321801.047619048	-45935.7142857143	571_18	Tumor	tumor
493	-324400.047619048	-45943.7142857143	572_18	Tumor	tumor
494	-323932.047619048	-45950.7142857143	573_18	Endothelial cells	tumor
495	-321896.047619048	-45938.7142857143	574_18	Tr. moTAMs	tumor
496	-322071.047619048	-45946.7142857143	575_18	moTAMs	tumor
497	-325699.047619048	-45964.7142857143	576_18	Tumor	necrosis
498	-323023.047619048	-45953.7142857143	577_18	Tumor	tumor
499	-322699.047619048	-45956.7142857143	578_18	mgTAMs	tumor
500	-323145.047619048	-45973.7142857143	579_18	Fibroblast	tumor
501	-324170.047619048	-45980.7142857143	580_18	moTAMs	tumor
502	-324809.047619048	-45957.7142857143	581_18	Tr. moTAMs	tumor
503	-324894.047619048	-45970.7142857143	582_18	Tr. moTAMs	tumor
504	-323252.047619048	-45969.7142857143	583_18	Tr. moTAMs	tumor
505	-322953.047619048	-45978.7142857143	584_18	moTAMs	tumor
506	-324661.047619048	-45997.7142857143	585_18	Tumor	tumor
507	-325790.047619048	-45998.7142857143	586_18	Tumor	necrosis
508	-322746.047619048	-45998.7142857143	587_18	mgTAMs	tumor
509	-322509.047619048	-45974.7142857143	588_18	Tr. moTAMs	tumor
510	-322837.047619048	-45979.7142857143	589_18	Tumor	tumor
511	-321819.047619048	-46010.7142857143	590_18	moTAMs	tumor
512	-323668.047619048	-46037.7142857143	591_18	Tumor	tumor
513	-323889.047619048	-46007.7142857143	592_18	moTAMs	tumor
514	-323413.047619048	-45986.7142857143	593_18	moTAMs	tumor
515	-324464.047619048	-45998.7142857143	594_18	Tr. moTAMs	tumor
516	-323550.047619048	-46004.7142857143	595_18	Tr. moTAMs	tumor
517	-322907.047619048	-46002.7142857143	596_18	Tr. moTAMs	tumor
518	-325007.047619048	-46003.7142857143	597_18	Tr. moTAMs	tumor
519	-324111.047619048	-46042.7142857143	598_18	mgTAMs	tumor
520	-322637.047619048	-46025.7142857143	599_18	Tr. moTAMs	tumor
521	-322012.047619048	-46022.7142857143	600_18	Tr. moTAMs	tumor
522	-323418.047619048	-46052.7142857143	601_18	mgTAMs	tumor
523	-322572.047619048	-46032.7142857143	602_18	Tr. moTAMs	tumor
524	-322521.047619048	-46038.7142857143	603_18	Tr. moTAMs	tumor
525	-322847.047619048	-46041.7142857143	604_18	Tr. moTAMs	tumor
526	-321944.047619048	-46061.7142857143	605_18	Tr. moTAMs	tumor
527	-324502.047619048	-46084.7142857143	606_18	Tumor	tumor
528	-323118.047619048	-46061.7142857143	607_18	moTAMs	tumor
529	-325086.047619048	-46074.7142857143	608_18	Tumor	tumor
530	-324650.047619048	-46066.7142857143	609_18	Tr. moTAMs	tumor
531	-324043.047619048	-46062.7142857143	610_18	Tr. moTAMs	tumor
532	-322366.047619048	-46064.7142857143	611_18	moTAMs	tumor
533	-322316.047619048	-46083.7142857143	612_18	moTAMs	tumor
534	-325760.047619048	-46080.7142857143	613_18	mgTAMs	necrosis
535	-323012.047619048	-46125.7142857143	615_18	Fibroblast	tumor
536	-322689.047619048	-46091.7142857143	616_18	moTAMs	tumor
537	-324836.047619048	-46110.7142857143	617_18	Tumor	tumor
538	-322177.047619048	-46088.7142857143	618_18	Tr. moTAMs	tumor
539	-325382.047619048	-46096.7142857143	619_18	Tr. moTAMs	tumor
540	-322020.047619048	-46095.7142857143	620_18	Tr. moTAMs	tumor
541	-323521.047619048	-46103.7142857143	621_18	Tr. moTAMs	tumor
542	-324319.047619048	-46145.7142857143	622_18	Tumor	tumor
543	-322523.047619048	-46099.7142857143	623_18	Tr. moTAMs	tumor
544	-325456.047619048	-46153.7142857143	624_18	moTAMs	tumor
545	-324474.047619048	-46139.7142857143	625_18	Tr. moTAMs	tumor
546	-321862.047619048	-46155.7142857143	626_18	Tr. moTAMs	tumor
547	-325124.047619048	-46146.7142857143	627_18	Tr. moTAMs	tumor
548	-324023.047619048	-46167.7142857143	628_18	Oligo	tumor
549	-325345.047619048	-46177.7142857143	629_18	moTAMs	tumor
550	-323795.047619048	-46187.7142857143	630_18	moTAMs	tumor
551	-321932.047619048	-46171.7142857143	631_18	moTAMs	tumor
552	-325615.047619048	-46191.7142857143	632_18	moTAMs	necrosis
553	-323268.047619048	-46219.7142857143	633_18	Tumor	tumor
554	-321813.047619048	-46157.7142857143	634_18	Tr. moTAMs	tumor
555	-323521.047619048	-46211.7142857143	636_18	moTAMs	tumor
556	-322250.047619048	-46176.7142857143	637_18	Tr. moTAMs	tumor
557	-323932.047619048	-46202.7142857143	639_18	mgTAMs	tumor
558	-322899.047619048	-46183.7142857143	640_18	Tr. moTAMs	tumor
559	-321612.047619048	-46218.7142857143	641_18	mgTAMs	tumor
560	-324094.047619048	-46180.7142857143	642_18	Tr. moTAMs	tumor
561	-322173.047619048	-46190.7142857143	643_18	Tr. moTAMs	tumor
562	-323717.047619048	-46224.7142857143	645_18	Tr. moTAMs	tumor
563	-324919.047619048	-46224.7142857143	646_18	Tr. moTAMs	tumor
564	-322949.047619048	-46231.7142857143	647_18	moTAMs	tumor
565	-324025.047619048	-46261.7142857143	649_18	mgTAMs	tumor
566	-323409.047619048	-46245.7142857143	650_18	moTAMs	tumor
567	-322575.047619048	-46272.7142857143	651_18	Tumor	tumor
568	-322413.047619048	-46248.7142857143	652_18	Tr. moTAMs	tumor
569	-321952.047619048	-46267.7142857143	653_18	moTAMs	tumor
570	-322350.047619048	-46271.7142857143	654_18	Tr. moTAMs	tumor
571	-322178.047619048	-46264.7142857143	655_18	Tumor	tumor
572	-324706.047619048	-46274.7142857143	656_18	Tr. moTAMs	tumor
573	-322199.047619048	-46317.7142857143	657_18	mgTAMs	tumor
574	-323182.047619048	-46299.7142857143	658_18	moTAMs	tumor
575	-325211.047619048	-46310.7142857143	659_18	moTAMs	tumor
576	-324335.047619048	-46320.7142857143	660_18	Tumor	tumor
577	-321862.047619048	-46316.7142857143	661_18	moTAMs	tumor
578	-324137.047619048	-46325.7142857143	662_18	moTAMs	tumor
579	-323008.047619048	-46319.7142857143	663_18	mgTAMs	tumor
580	-324954.047619048	-46312.7142857143	664_18	Tumor	tumor
581	-322025.047619048	-46301.7142857143	665_18	Tr. moTAMs	tumor
582	-322502.047619048	-46326.7142857143	666_18	Oligo	tumor
583	-323272.047619048	-46336.7142857143	667_18	moTAMs	tumor
584	-325346.047619048	-46309.7142857143	668_18	Tr. moTAMs	tumor
585	-321686.047619048	-46323.7142857143	669_18	Tumor	tumor
586	-324919.047619048	-46340.7142857143	670_18	moTAMs	tumor
587	-321929.047619048	-46353.7142857143	671_18	mgTAMs	tumor
588	-324418.047619048	-46349.7142857143	672_18	Fibroblast	tumor
589	-325089.047619048	-46340.7142857143	673_18	Tr. moTAMs	tumor
590	-325153.047619048	-46353.7142857143	674_18	moTAMs	tumor
591	-324040.047619048	-46363.7142857143	675_18	Tumor	tumor
592	-322585.047619048	-46351.7142857143	676_18	Tumor	tumor
593	-321716.047619048	-46363.7142857143	677_18	Tumor	tumor
594	-323817.047619048	-46403.7142857143	678_18	moTAMs	tumor
595	-322663.047619048	-46385.7142857143	679_18	mgTAMs	tumor
596	-321653.047619048	-46372.7142857143	680_18	Tr. moTAMs	tumor
597	-322765.047619048	-46375.7142857143	681_18	moTAMs	tumor
598	-323710.047619048	-46413.7142857143	682_18	Oligo	tumor
599	-321998.047619048	-46429.7142857143	683_18	Tumor	tumor
600	-323935.047619048	-46395.7142857143	684_18	Tr. moTAMs	tumor
601	-323311.047619048	-46400.7142857143	686_18	moTAMs	tumor
602	-325794.047619048	-46427.7142857143	687_18	mgTAMs	tumor
603	-322941.047619048	-46448.7142857143	689_18	moTAMs	tumor
604	-324607.047619048	-46431.7142857143	690_18	mgTAMs	tumor
605	-322871.047619048	-46424.7142857143	691_18	Tr. moTAMs	tumor
606	-322280.047619048	-46423.7142857143	692_18	Oligo	tumor
607	-323229.047619048	-46456.7142857143	693_18	Oligo	tumor
608	-322427.047619048	-46442.7142857143	694_18	Tr. moTAMs	tumor
609	-321752.047619048	-46427.7142857143	695_18	Tr. moTAMs	tumor
610	-322235.047619048	-46462.7142857143	696_18	mgTAMs	tumor
611	-322335.047619048	-46446.7142857143	697_18	Tr. moTAMs	tumor
612	-324430.047619048	-46450.7142857143	698_18	Tr. moTAMs	tumor
613	-323940.047619048	-46504.7142857143	699_18	Tumor	tumor
614	-325183.047619048	-46476.7142857143	700_18	mgTAMs	tumor
615	-324876.047619048	-46466.7142857143	701_18	Tr. moTAMs	tumor
616	-321809.047619048	-46480.7142857143	702_18	moTAMs	tumor
617	-321734.047619048	-46509.7142857143	703_18	mgTAMs	tumor
618	-323291.047619048	-46528.7142857143	704_18	moTAMs	tumor
619	-322406.047619048	-46503.7142857143	705_18	moTAMs	tumor
620	-323373.047619048	-46525.7142857143	706_18	Oligo	tumor
621	-324085.047619048	-46490.7142857143	707_18	moTAMs	tumor
622	-323043.047619048	-46522.7142857143	708_18	moTAMs	tumor
623	-325094.047619048	-46527.7142857143	709_18	Oligo	tumor
624	-322498.047619048	-46500.7142857143	712_18	Tr. moTAMs	tumor
625	-325426.047619048	-46536.7142857143	713_18	Oligo	tumor
626	-324407.047619048	-46524.7142857143	714_18	Tr. moTAMs	tumor
627	-324777.047619048	-46541.7142857143	715_18	moTAMs	tumor
628	-324044.047619048	-46550.7142857143	716_18	mgTAMs	tumor
629	-324998.047619048	-46528.7142857143	717_18	Tr. moTAMs	tumor
630	-324148.047619048	-46537.7142857143	718_18	moTAMs	tumor
631	-324518.047619048	-46547.7142857143	719_18	Tr. moTAMs	tumor
632	-325644.047619048	-46557.7142857143	720_18	moTAMs	tumor
633	-323409.047619048	-46565.7142857143	721_18	mgTAMs	tumor
634	-321881.047619048	-46545.7142857143	722_18	Tr. moTAMs	tumor
635	-325554.047619048	-46544.7142857143	723_18	moTAMs	tumor
636	-325922.047619048	-46570.7142857143	724_18	Oligo	tumor
637	-324599.047619048	-46553.7142857143	725_18	moTAMs	tumor
638	-324260.047619048	-46560.7142857143	726_18	moTAMs	tumor
639	-324195.047619048	-46567.7142857143	727_18	moTAMs	tumor
640	-325478.047619048	-46580.7142857143	729_18	moTAMs	tumor
641	-322695.047619048	-46558.7142857143	730_18	moTAMs	tumor
642	-321607.047619048	-46575.7142857143	731_18	moTAMs	tumor
643	-323570.047619048	-46574.7142857143	732_18	Tumor	tumor
644	-322130.047619048	-46582.7142857143	733_18	moTAMs	tumor
645	-324829.047619048	-46581.7142857143	734_18	Fibroblast	tumor
646	-324698.047619048	-46582.7142857143	735_18	Tr. moTAMs	tumor
647	-321769.047619048	-46601.7142857143	736_18	Oligo	tumor
648	-322352.047619048	-46620.7142857143	737_18	mgTAMs	tumor
649	-321864.047619048	-46618.7142857143	738_18	Tumor	tumor
650	-323550.047619048	-46593.7142857143	739_18	Tumor	tumor
651	-323246.047619048	-46621.7142857143	740_18	moTAMs	tumor
652	-324585.047619048	-46623.7142857143	741_18	moTAMs	tumor
653	-325266.047619048	-46639.7142857143	742_18	Tumor	tumor
654	-322689.047619048	-46626.7142857143	744_18	moTAMs	tumor
655	-321548.047619048	-46617.7142857143	745_18	moTAMs	tumor
656	-324512.047619048	-46635.7142857143	746_18	moTAMs	tumor
657	-324842.047619048	-46631.7142857143	748_18	mgTAMs	tumor
658	-324409.047619048	-46613.7142857143	749_18	Tr. moTAMs	tumor
659	-324769.047619048	-46623.7142857143	750_18	Tumor	tumor
660	-324179.047619048	-46626.7142857143	752_18	Tr. moTAMs	tumor
661	-325916.047619048	-46665.7142857143	753_18	Oligo	tumor
662	-323562.047619048	-46643.7142857143	754_18	Tumor	tumor
663	-324997.047619048	-46665.7142857143	755_18	moTAMs	tumor
664	-325374.047619048	-46676.7142857143	757_18	moTAMs	tumor
665	-324643.047619048	-46682.7142857143	758_18	Tumor	tumor
666	-323795.047619048	-46673.7142857143	759_18	moTAMs	tumor
667	-321902.047619048	-46671.7142857143	760_18	Tumor	tumor
668	-324134.047619048	-46671.7142857143	761_18	moTAMs	tumor
669	-323192.047619048	-46696.7142857143	762_18	Tumor	tumor
670	-325761.047619048	-46666.7142857143	763_18	Tr. moTAMs	tumor
671	-323870.047619048	-46711.7142857143	764_18	moTAMs	tumor
672	-323596.047619048	-46693.7142857143	765_18	Tumor	tumor
673	-324901.047619048	-46685.7142857143	766_18	Tumor	tumor
674	-324794.047619048	-46711.7142857143	767_18	Tumor	tumor
675	-324482.047619048	-46689.7142857143	768_18	moTAMs	tumor
676	-324306.047619048	-46689.7142857143	769_18	Tr. moTAMs	tumor
677	-322104.047619048	-46714.7142857143	770_18	Endothelial cells	tumor
678	-323373.047619048	-46721.7142857143	771_18	Tumor	tumor
679	-323990.047619048	-46739.7142857143	772_18	Tumor	tumor
680	-325111.047619048	-46713.7142857143	773_18	Tr. moTAMs	tumor
681	-323687.047619048	-46725.7142857143	774_18	Oligo	tumor
682	-324369.047619048	-46717.7142857143	775_18	Tumor	tumor
683	-324505.047619048	-46742.7142857143	777_18	Tr. moTAMs	tumor
684	-324439.047619048	-46726.7142857143	778_18	Tr. moTAMs	tumor
685	-325458.047619048	-46748.7142857143	779_18	Tumor	tumor
686	-322950.047619048	-46785.7142857143	781_18	mgTAMs	tumor
687	-323767.047619048	-46776.7142857143	782_18	Oligo	tumor
688	-324987.047619048	-46762.7142857143	783_18	Oligo	tumor
689	-322801.047619048	-46764.7142857143	784_18	Oligo	tumor
690	-324324.047619048	-46764.7142857143	785_18	moTAMs	tumor
691	-325195.047619048	-46786.7142857143	786_18	mgTAMs	tumor
692	-321762.047619048	-46770.7142857143	787_18	Tr. moTAMs	tumor
693	-324451.047619048	-46789.7142857143	788_18	Tumor	tumor
694	-321917.047619048	-46775.7142857143	789_18	Tumor	tumor
695	-325140.047619048	-46794.7142857143	790_18	moTAMs	tumor
696	-323886.047619048	-46825.7142857143	791_18	moTAMs	tumor
697	-324667.047619048	-46802.7142857143	792_18	Tr. moTAMs	tumor
698	-321586.047619048	-46833.7142857143	793_18	moTAMs	tumor
699	-325080.047619048	-46845.7142857143	794_18	Oligo	tumor
700	-325453.047619048	-46822.7142857143	795_18	Tumor	tumor
701	-325751.047619048	-46824.7142857143	796_18	Oligo	tumor
702	-323796.047619048	-46833.7142857143	797_18	moTAMs	tumor
703	-321762.047619048	-46863.7142857143	798_18	mgTAMs	tumor
704	-325357.047619048	-46849.7142857143	799_18	Oligo	tumor
705	-324524.047619048	-46844.7142857143	800_18	moTAMs	tumor
706	-322272.047619048	-46842.7142857143	801_18	moTAMs	tumor
707	-324363.047619048	-46854.7142857143	802_18	Tumor	tumor
708	-324992.047619048	-46876.7142857143	803_18	moTAMs	tumor
709	-322565.047619048	-46870.7142857143	804_18	Oligo	tumor
710	-325503.047619048	-46872.7142857143	805_18	Tumor	tumor
711	-322919.047619048	-46868.7142857143	806_18	moTAMs	tumor
712	-325805.047619048	-46891.7142857143	808_18	Tumor	tumor
713	-325263.047619048	-46866.7142857143	809_18	Tumor	tumor
714	-323676.047619048	-46879.7142857143	810_18	Oligo	tumor
715	-325562.047619048	-46920.7142857143	811_18	Tumor	tumor
716	-325738.047619048	-46893.7142857143	812_18	Tumor	tumor
717	-322382.047619048	-46894.7142857143	813_18	Tumor	tumor
718	-325199.047619048	-46892.7142857143	814_18	Tumor	tumor
719	-322018.047619048	-46898.7142857143	815_18	mgTAMs	tumor
720	-321853.047619048	-46895.7142857143	816_18	mgTAMs	tumor
721	-321618.047619048	-46910.7142857143	817_18	Tumor	tumor
722	-323880.047619048	-46929.7142857143	818_18	Oligo	tumor
723	-324416.047619048	-46913.7142857143	819_18	Tr. moTAMs	tumor
724	-324063.047619048	-46920.7142857143	820_18	mgTAMs	tumor
725	-323788.047619048	-46948.7142857143	821_18	mgTAMs	tumor
726	-321668.047619048	-46925.7142857143	822_18	Tumor	tumor
727	-325063.047619048	-46958.7142857143	823_18	moTAMs	tumor
728	-324344.047619048	-46928.7142857143	824_18	Tumor	tumor
729	-323666.047619048	-46957.7142857143	826_18	Oligo	tumor
730	-325740.047619048	-46966.7142857143	827_18	Tumor	tumor
731	-322632.047619048	-46986.7142857143	828_18	mgTAMs	tumor
732	-325795.047619048	-46984.7142857143	829_18	Tumor	tumor
733	-321572.047619048	-46982.7142857143	830_18	moTAMs	tumor
734	-325676.047619048	-46976.7142857143	831_18	moTAMs	tumor
735	-325544.047619048	-46972.7142857143	832_18	Tumor	tumor
736	-324780.047619048	-46957.7142857143	833_18	Tumor	tumor
737	-324198.047619048	-46960.7142857143	834_18	Tr. moTAMs	tumor
738	-324423.047619048	-46989.7142857143	835_18	moTAMs	tumor
739	-322975.047619048	-46981.7142857143	836_18	Oligo	tumor
740	-322152.047619048	-46991.7142857143	837_18	Tumor	tumor
741	-321795.047619048	-46990.7142857143	838_18	moTAMs	tumor
742	-324977.047619048	-47001.7142857143	839_18	Fibroblast	tumor
743	-323617.047619048	-47007.7142857143	840_18	Tumor	tumor
744	-323224.047619048	-46994.7142857143	841_18	Tumor	tumor
745	-323085.047619048	-47005.7142857143	842_18	mgTAMs	tumor
746	-323510.047619048	-47010.7142857143	843_18	moTAMs	tumor
747	-322363.047619048	-47010.7142857143	844_18	moTAMs	tumor
748	-324681.047619048	-47004.7142857143	845_18	moTAMs	tumor
749	-324116.047619048	-46993.7142857143	846_18	Tr. moTAMs	tumor
750	-322884.047619048	-47004.7142857143	847_18	moTAMs	tumor
751	-325873.047619048	-47046.7142857143	848_18	moTAMs	tumor
752	-325707.047619048	-47036.7142857143	849_18	moTAMs	tumor
753	-325740.047619048	-47041.7142857143	850_18	moTAMs	tumor
754	-324797.047619048	-47026.7142857143	851_18	moTAMs	tumor
755	-322222.047619048	-47024.7142857143	852_18	moTAMs	tumor
756	-322310.047619048	-47048.7142857143	854_18	Tumor	tumor
757	-325072.047619048	-47047.7142857143	855_18	moTAMs	tumor
758	-324978.047619048	-47082.7142857143	856_18	Tumor	tumor
759	-324483.047619048	-47053.7142857143	857_18	Tumor	tumor
760	-324342.047619048	-47041.7142857143	858_18	Tr. moTAMs	tumor
761	-323258.047619048	-47060.7142857143	859_18	Tumor	tumor
762	-321737.047619048	-47068.7142857143	860_18	Tumor	tumor
763	-323638.047619048	-47073.7142857143	861_18	Tumor	tumor
764	-324574.047619048	-47063.7142857143	862_18	Tr. moTAMs	tumor
765	-321541.047619048	-47076.7142857143	863_18	Tr. moTAMs	tumor
766	-324762.047619048	-47084.7142857143	864_18	moTAMs	tumor
767	-322985.047619048	-47092.7142857143	865_18	moTAMs	tumor
768	-322139.047619048	-47102.7142857143	866_18	moTAMs	tumor
769	-325390.047619048	-47120.7142857143	867_18	moTAMs	tumor
770	-323133.047619048	-47103.7142857143	868_18	Tumor	tumor
771	-322209.047619048	-47097.7142857143	870_18	Tumor	tumor
772	-322384.047619048	-47125.7142857143	871_18	moTAMs	tumor
773	-322799.047619048	-47111.7142857143	872_18	Tr. moTAMs	tumor
774	-322107.047619048	-47117.7142857143	873_18	moTAMs	tumor
775	-322186.047619048	-47134.7142857143	874_18	Tumor	tumor
776	-325726.047619048	-47127.7142857143	875_18	moTAMs	tumor
777	-321594.047619048	-47129.7142857143	876_18	moTAMs	tumor
778	-325872.047619048	-47144.7142857143	877_18	Oligo	tumor
779	-325505.047619048	-47128.7142857143	878_18	Tumor	tumor
780	-324413.047619048	-47177.7142857143	880_18	Oligo	tumor
781	-324933.047619048	-47221.7142857143	881_18	Tumor	tumor
782	-322627.047619048	-47165.7142857143	883_18	mgTAMs	tumor
783	-325471.047619048	-47152.7142857143	884_18	Tumor	tumor
784	-325783.047619048	-47169.7142857143	885_18	Tumor	tumor
785	-324739.047619048	-47180.7142857143	886_18	moTAMs	tumor
786	-323822.047619048	-47145.7142857143	887_18	Tr. moTAMs	tumor
787	-323007.047619048	-47182.7142857143	888_18	Oligo	tumor
788	-323491.047619048	-47182.7142857143	889_18	Lymphocytes	tumor
789	-325552.047619048	-47201.7142857143	890_18	mgTAMs	tumor
790	-324521.047619048	-47171.7142857143	891_18	moTAMs	tumor
791	-325117.047619048	-47233.7142857143	892_18	moTAMs	tumor
792	-324999.047619048	-47193.7142857143	893_18	mgTAMs	tumor
793	-325965.047619048	-47163.7142857143	894_18	Tr. moTAMs	tumor
794	-323098.047619048	-47196.7142857143	895_18	Tumor	tumor
795	-323740.047619048	-47201.7142857143	896_18	moTAMs	tumor
796	-325701.047619048	-47207.7142857143	897_18	Tumor	tumor
797	-321651.047619048	-47200.7142857143	898_18	moTAMs	tumor
798	-323850.047619048	-47201.7142857143	900_18	moTAMs	tumor
799	-325245.047619048	-47237.7142857143	901_18	moTAMs	tumor
800	-321710.047619048	-47220.7142857143	902_18	moTAMs	tumor
801	-323878.047619048	-47226.7142857143	903_18	moTAMs	tumor
802	-321558.047619048	-47209.7142857143	904_18	mgTAMs	tumor
803	-325953.047619048	-47230.7142857143	905_18	moTAMs	tumor
804	-324022.047619048	-47262.7142857143	906_18	Tumor	tumor
805	-325837.047619048	-47230.7142857143	907_18	Oligo	tumor
806	-322188.047619048	-47238.7142857143	908_18	mgTAMs	tumor
807	-323814.047619048	-47240.7142857143	909_18	moTAMs	tumor
808	-325687.047619048	-47259.7142857143	910_18	moTAMs	tumor
809	-325476.047619048	-47270.7142857143	911_18	Oligo	tumor
810	-324805.047619048	-47262.7142857143	912_18	moTAMs	tumor
811	-321624.047619048	-47275.7142857143	913_18	moTAMs	tumor
812	-324426.047619048	-47270.7142857143	914_18	moTAMs	tumor
813	-323292.047619048	-47270.7142857143	915_18	Tr. moTAMs	tumor
814	-324222.047619048	-47271.7142857143	916_18	Oligo	tumor
815	-322260.047619048	-47293.7142857143	917_18	mgTAMs	tumor
816	-325710.047619048	-47290.7142857143	918_18	moTAMs	tumor
817	-322464.047619048	-47285.7142857143	919_18	moTAMs	tumor
818	-325852.047619048	-47294.7142857143	920_18	moTAMs	tumor
819	-325028.047619048	-47288.7142857143	921_18	Tumor	tumor
820	-324625.047619048	-47304.7142857143	922_18	mgTAMs	tumor
821	-325311.047619048	-47277.7142857143	923_18	Tr. moTAMs	tumor
822	-323753.047619048	-47319.7142857143	924_18	moTAMs	tumor
823	-322733.047619048	-47336.7142857143	925_18	Oligo	tumor
824	-323368.047619048	-47308.7142857143	926_18	moTAMs	tumor
825	-322327.047619048	-47303.7142857143	927_18	Tr. moTAMs	tumor
826	-325171.047619048	-47324.7142857143	928_18	mgTAMs	tumor
827	-324546.047619048	-47319.7142857143	929_18	Tr. moTAMs	tumor
828	-323552.047619048	-47360.7142857143	930_18	Oligo	tumor
829	-324727.047619048	-47401.7142857143	931_18	Tumor	tumor
830	-325337.047619048	-47307.7142857143	932_18	Tr. moTAMs	tumor
831	-324445.047619048	-47356.7142857143	933_18	mgTAMs	tumor
832	-322658.047619048	-47354.7142857143	934_18	moTAMs	tumor
833	-323628.047619048	-47351.7142857143	935_18	Oligo	tumor
834	-323468.047619048	-47353.7142857143	936_18	mgTAMs	tumor
835	-323163.047619048	-47360.7142857143	937_18	Tumor	tumor
836	-322467.047619048	-47407.7142857143	938_18	Tumor	tumor
837	-324070.047619048	-47378.7142857143	939_18	moTAMs	tumor
838	-325967.047619048	-47373.7142857143	940_18	Tr. moTAMs	tumor
839	-322224.047619048	-47390.7142857143	941_18	Oligo	tumor
840	-325799.047619048	-47374.7142857143	942_18	Tr. moTAMs	tumor
841	-324800.047619048	-47412.7142857143	943_18	Tumor	tumor
842	-325288.047619048	-47432.7142857143	944_18	mgTAMs	tumor
843	-322831.047619048	-47403.7142857143	945_18	Oligo	tumor
844	-323979.047619048	-47439.7142857143	947_18	mgTAMs	tumor
845	-324163.047619048	-47396.7142857143	948_18	moTAMs	tumor
846	-324548.047619048	-47382.7142857143	949_18	Tr. moTAMs	tumor
847	-321610.047619048	-47415.7142857143	950_18	Tumor	tumor
848	-324289.047619048	-47436.7142857143	952_18	mgTAMs	tumor
849	-325700.047619048	-47431.7142857143	953_18	Tumor	tumor
850	-325819.047619048	-47433.7142857143	954_18	moTAMs	tumor
851	-322303.047619048	-47427.7142857143	955_18	Tr. moTAMs	tumor
852	-324063.047619048	-47447.7142857143	957_18	moTAMs	tumor
853	-323648.047619048	-47469.7142857143	958_18	moTAMs	tumor
854	-321736.047619048	-47463.7142857143	959_18	moTAMs	tumor
855	-325168.047619048	-47483.7142857143	960_18	Tumor	tumor
856	-323885.047619048	-47462.7142857143	961_18	Tr. moTAMs	tumor
857	-322981.047619048	-47480.7142857143	962_18	Endothelial cells	tumor
858	-325081.047619048	-47466.7142857143	963_18	Tumor	tumor
859	-324181.047619048	-47477.7142857143	964_18	moTAMs	tumor
860	-325515.047619048	-47500.7142857143	965_18	Tumor	tumor
861	-323823.047619048	-47493.7142857143	966_18	Tr. moTAMs	tumor
862	-324088.047619048	-47523.7142857143	967_18	Oligo	tumor
863	-321796.047619048	-47523.7142857143	968_18	moTAMs	tumor
864	-321752.047619048	-47510.7142857143	969_18	Tr. moTAMs	tumor
865	-324799.047619048	-47513.7142857143	970_18	Tumor	tumor
866	-323706.047619048	-47534.7142857143	972_18	moTAMs	tumor
867	-324169.047619048	-47524.7142857143	973_18	moTAMs	tumor
868	-321591.047619048	-47530.7142857143	974_18	Tumor	tumor
869	-325767.047619048	-47544.7142857143	975_18	mgTAMs	tumor
870	-322042.047619048	-47525.7142857143	976_18	Tr. moTAMs	tumor
871	-321672.047619048	-47539.7142857143	977_18	Tumor	tumor
872	-325087.047619048	-47555.7142857143	978_18	Tumor	tumor
873	-325945.047619048	-47548.7142857143	979_18	moTAMs	tumor
874	-323511.047619048	-47554.7142857143	980_18	Tumor	tumor
875	-324838.047619048	-47546.7142857143	981_18	Tumor	tumor
876	-322744.047619048	-47544.7142857143	982_18	Tumor	tumor
877	-324921.047619048	-47537.7142857143	983_18	moTAMs	tumor
878	-322406.047619048	-47572.7142857143	984_18	mgTAMs	tumor
879	-322118.047619048	-47559.7142857143	985_18	Tumor	tumor
880	-324313.047619048	-47553.7142857143	986_18	moTAMs	tumor
881	-324259.047619048	-47567.7142857143	987_18	mgTAMs	tumor
882	-323910.047619048	-47548.7142857143	988_18	mgTAMs	tumor
883	-323606.047619048	-47593.7142857143	989_18	moTAMs	tumor
884	-324602.047619048	-47578.7142857143	990_18	Tumor	tumor
885	-323275.047619048	-47581.7142857143	991_18	mgTAMs	tumor
886	-323052.047619048	-47569.7142857143	992_18	Endothelial cells	tumor
887	-321874.047619048	-47583.7142857143	993_18	Endothelial cells	tumor
888	-325451.047619048	-47596.7142857143	994_18	moTAMs	tumor
889	-325212.047619048	-47588.7142857143	995_18	moTAMs	tumor
890	-324928.047619048	-47610.7142857143	996_18	Tumor	tumor
891	-322690.047619048	-47605.7142857143	997_18	Oligo	tumor
892	-323406.047619048	-47607.7142857143	998_18	Tumor	tumor
893	-323649.047619048	-47641.7142857143	999_18	Oligo	tumor
894	-324370.047619048	-47606.7142857143	1000_18	Tumor	tumor
895	-324814.047619048	-47628.7142857143	1001_18	Tumor	tumor
896	-321674.047619048	-47645.7142857143	1002_18	mgTAMs	tumor
897	-321576.047619048	-47602.7142857143	1003_18	Lymphocytes	tumor
898	-325664.047619048	-47615.7142857143	1004_18	moTAMs	tumor
899	-325782.047619048	-47624.7142857143	1005_18	moTAMs	tumor
900	-323935.047619048	-47619.7142857143	1006_18	Tr. moTAMs	tumor
901	-322303.047619048	-47622.7142857143	1007_18	Tumor	tumor
902	-325920.047619048	-47614.7142857143	1008_18	mgTAMs	tumor
903	-321910.047619048	-47611.7142857143	1009_18	Tr. moTAMs	tumor
904	-322822.047619048	-47647.7142857143	1010_18	Tumor	tumor
905	-324516.047619048	-47653.7142857143	1011_18	moTAMs	tumor
906	-322539.047619048	-47645.7142857143	1012_18	Tumor	tumor
907	-325255.047619048	-47692.7142857143	1013_18	moTAMs	tumor
908	-324450.047619048	-47646.7142857143	1014_18	moTAMs	tumor
909	-323516.047619048	-47671.7142857143	1015_18	Oligo	tumor
910	-323337.047619048	-47634.7142857143	1016_18	Tr. moTAMs	tumor
911	-323266.047619048	-47644.7142857143	1017_18	Tumor	tumor
912	-322659.047619048	-47648.7142857143	1018_18	moTAMs	tumor
913	-321589.047619048	-47650.7142857143	1019_18	Tumor	tumor
914	-323163.047619048	-47662.7142857143	1021_18	moTAMs	tumor
915	-322774.047619048	-47664.7142857143	1022_18	Tumor	tumor
916	-325977.047619048	-47675.7142857143	1023_18	Tr. moTAMs	tumor
917	-324024.047619048	-47668.7142857143	1024_18	Tr. moTAMs	tumor
918	-323425.047619048	-47705.7142857143	1025_18	moTAMs	tumor
919	-322412.047619048	-47710.7142857143	1026_18	moTAMs	tumor
920	-322307.047619048	-47679.7142857143	1027_18	Tumor	tumor
921	-322597.047619048	-47685.7142857143	1028_18	Tumor	tumor
922	-324590.047619048	-47699.7142857143	1029_18	Tumor	tumor
923	-325901.047619048	-47707.7142857143	1030_18	moTAMs	tumor
924	-324282.047619048	-47748.7142857143	1031_18	mgTAMs	tumor
925	-324201.047619048	-47699.7142857143	1032_18	Tr. moTAMs	tumor
926	-322926.047619048	-47703.7142857143	1033_18	moTAMs	tumor
927	-321544.047619048	-47693.7142857143	1034_18	Tr. moTAMs	tumor
928	-324089.047619048	-47726.7142857143	1035_18	Tr. moTAMs	tumor
929	-325619.047619048	-47734.7142857143	1036_18	Tumor	tumor
930	-323753.047619048	-47717.7142857143	1037_18	mgTAMs	tumor
931	-325358.047619048	-47740.7142857143	1038_18	moTAMs	tumor
932	-321612.047619048	-47713.7142857143	1039_18	Endothelial cells	tumor
933	-324471.047619048	-47729.7142857143	1040_18	Oligo	tumor
934	-325830.047619048	-47754.7142857143	1041_18	moTAMs	tumor
935	-324991.047619048	-47743.7142857143	1042_18	moTAMs	tumor
936	-325093.047619048	-47749.7142857143	1044_18	Tumor	tumor
937	-324654.047619048	-47773.7142857143	1045_18	mgTAMs	tumor
938	-323984.047619048	-47737.7142857143	1046_18	moTAMs	tumor
939	-324741.047619048	-47747.7142857143	1048_18	mgTAMs	tumor
940	-324520.047619048	-47770.7142857143	1049_18	Tumor	tumor
941	-322327.047619048	-47749.7142857143	1050_18	Tumor	tumor
942	-322808.047619048	-47768.7142857143	1051_18	Oligo	tumor
943	-322885.047619048	-47755.7142857143	1052_18	moTAMs	tumor
944	-322698.047619048	-47765.7142857143	1053_18	Tumor	tumor
945	-324340.047619048	-47791.7142857143	1054_18	Oligo	tumor
946	-322756.047619048	-47807.7142857143	1055_18	Tumor	tumor
947	-322895.047619048	-47801.7142857143	1056_18	moTAMs	tumor
948	-323964.047619048	-47815.7142857143	1057_18	moTAMs	tumor
949	-323497.047619048	-47801.7142857143	1058_18	mgTAMs	tumor
950	-322452.047619048	-47862.7142857143	1059_18	moTAMs	tumor
951	-321536.047619048	-47806.7142857143	1061_18	Tr. moTAMs	tumor
952	-322277.047619048	-47889.7142857143	1063_18	moTAMs	tumor
953	-323480.047619048	-47896.7142857143	1065_18	mgTAMs	tumor
954	-325124.047619048	-47843.7142857143	1066_18	Tr. moTAMs	tumor
955	-324448.047619048	-47833.7142857143	1067_18	Tr. moTAMs	tumor
956	-324317.047619048	-47844.7142857143	1068_18	moTAMs	tumor
957	-325711.047619048	-47856.7142857143	1069_18	Tumor	tumor
958	-324120.047619048	-47864.7142857143	1070_18	Tumor	tumor
959	-324944.047619048	-47878.7142857143	1071_18	mgTAMs	tumor
960	-321694.047619048	-47853.7142857143	1072_18	Tr. moTAMs	tumor
961	-323315.047619048	-47936.7142857143	1073_18	mgTAMs	tumor
962	-325657.047619048	-47893.7142857143	1074_18	Fibroblast	tumor
963	-322358.047619048	-47913.7142857143	1075_18	moTAMs	tumor
964	-324233.047619048	-47899.7142857143	1076_18	moTAMs	tumor
965	-325069.047619048	-47888.7142857143	1077_18	Tumor	tumor
966	-323224.047619048	-47902.7142857143	1078_18	moTAMs	tumor
967	-324307.047619048	-47891.7142857143	1079_18	mgTAMs	tumor
968	-323811.047619048	-47907.7142857143	1080_18	moTAMs	tumor
969	-324701.047619048	-47895.7142857143	1081_18	Tr. moTAMs	tumor
970	-324545.047619048	-47924.7142857143	1082_18	moTAMs	tumor
971	-323020.047619048	-47917.7142857143	1083_18	moTAMs	tumor
972	-324361.047619048	-47918.7142857143	1084_18	moTAMs	tumor
973	-323916.047619048	-47908.7142857143	1085_18	Tr. moTAMs	tumor
974	-325805.047619048	-47906.7142857143	1086_18	Tr. moTAMs	tumor
975	-324798.047619048	-47906.7142857143	1087_18	Tr. moTAMs	tumor
976	-325906.047619048	-47914.7142857143	1088_18	Tr. moTAMs	tumor
977	-325240.047619048	-47942.7142857143	1089_18	Tumor	tumor
978	-323719.047619048	-47941.7142857143	1090_18	mgTAMs	tumor
979	-321976.047619048	-47930.7142857143	1091_18	moTAMs	tumor
980	-325129.047619048	-47951.7142857143	1092_18	Tumor	tumor
981	-325067.047619048	-47932.7142857143	1093_18	Tr. moTAMs	tumor
982	-324299.047619048	-47952.7142857143	1094_18	mgTAMs	tumor
983	-323886.047619048	-47952.7142857143	1095_18	moTAMs	tumor
984	-323641.047619048	-47944.7142857143	1096_18	Oligo	tumor
985	-322515.047619048	-47948.7142857143	1097_18	Tumor	tumor
986	-325372.047619048	-47927.7142857143	1098_18	Tr. moTAMs	tumor
987	-324066.047619048	-47969.7142857143	1099_18	moTAMs	tumor
988	-324923.047619048	-47942.7142857143	1100_18	Tr. moTAMs	tumor
989	-322443.047619048	-47970.7142857143	1101_18	Tumor	tumor
990	-324429.047619048	-47973.7142857143	1103_18	moTAMs	tumor
991	-325860.047619048	-47962.7142857143	1104_18	Tumor	tumor
992	-322064.047619048	-47984.7142857143	1105_18	moTAMs	tumor
993	-325382.047619048	-47977.7142857143	1106_18	Tumor	tumor
994	-322003.047619048	-47993.7142857143	1107_18	Oligo	tumor
995	-323249.047619048	-47991.7142857143	1108_18	moTAMs	tumor
996	-325116.047619048	-47995.7142857143	1109_18	Tumor	tumor
997	-323965.047619048	-47996.7142857143	1110_18	Tr. moTAMs	tumor
998	-322758.047619048	-47985.7142857143	1111_18	Tr. moTAMs	tumor
999	-325533.047619048	-47999.7142857143	1112_18	Tumor	tumor
1000	-325061.047619048	-47996.7142857143	1113_18	Tr. moTAMs	tumor
1001	-322687.047619048	-48005.7142857143	1114_18	Tumor	tumor
1002	-322494.047619048	-48010.7142857143	1115_18	Tumor	tumor
1003	-321702.047619048	-48000.7142857143	1117_18	Tr. moTAMs	tumor
1004	-324656.047619048	-48008.7142857143	1118_18	Tr. moTAMs	tumor
1005	-322285.047619048	-48008.7142857143	1119_18	mgTAMs	tumor
1006	-322393.047619048	-48009.7142857143	1120_18	Tr. moTAMs	tumor
1007	-325975.047619048	-48012.7142857143	1121_18	Tr. moTAMs	tumor
1008	-325336.047619048	-48013.7142857143	1122_18	Tr. moTAMs	tumor
1009	-325170.047619048	-48013.7142857143	1123_18	Tr. moTAMs	tumor
1010	-323160.047619048	-48013.7142857143	1124_18	Tr. moTAMs	tumor
1011	-321541.047619048	-48014.7142857143	1125_18	Tumor	tumor
1012	-321757.047619048	-48019.7142857143	1127_18	Tr. moTAMs	tumor
1013	-325064.047619048	-48024.7142857143	1128_18	Tr. moTAMs	tumor
1014	-325621.047619048	-43731.7142857143	1129_18	Tr. moTAMs	necrosis
1015	-321610.047619048	-43731.7142857143	1130_18	moTAMs	tumor
1016	-321524.047619048	-43821.7142857143	1131_18	Tr. moTAMs	tumor
1017	-321682.047619048	-43885.7142857143	1132_18	Tr. moTAMs	tumor
1018	-325944.047619048	-43952.7142857143	1133_18	Tr. moTAMs	necrosis
1019	-324601.047619048	-43931.7142857143	1134_18	Tr. moTAMs	necrosis
1020	-324601.047619048	-43969.7142857143	1135_18	Tr. moTAMs	necrosis
1021	-325370.047619048	-44062.7142857143	1137_18	Tr. moTAMs	necrosis
1022	-324565.047619048	-44057.7142857143	1138_18	Tr. moTAMs	necrosis
1023	-324551.047619048	-44102.7142857143	1139_18	Tr. moTAMs	necrosis
1024	-322624.047619048	-44146.7142857143	1140_18	Tr. moTAMs	necrosis
1025	-324160.047619048	-44268.7142857143	1142_18	mgTAMs	necrosis
1026	-323653.047619048	-44264.7142857143	1143_18	Tr. moTAMs	necrosis
1027	-323404.047619048	-44272.7142857143	1144_18	Tr. moTAMs	necrosis
1028	-321774.047619048	-44310.7142857143	1146_18	mgTAMs	tumor
1029	-324777.047619048	-44343.7142857143	1147_18	Tr. moTAMs	necrosis
1030	-324476.047619048	-44346.7142857143	1148_18	Tr. moTAMs	necrosis
1031	-322510.047619048	-44377.7142857143	1149_18	Tr. moTAMs	tumor
1032	-325946.047619048	-44405.7142857143	1150_18	Tumor	necrosis
1033	-323427.047619048	-44407.7142857143	1151_18	Tr. moTAMs	necrosis
1034	-322632.047619048	-44389.7142857143	1152_18	Tr. moTAMs	tumor
1035	-324090.047619048	-44408.7142857143	1153_18	moTAMs	necrosis
1036	-322619.047619048	-44431.7142857143	1155_18	Tr. moTAMs	tumor
1037	-324656.047619048	-44442.7142857143	1156_18	Tr. moTAMs	necrosis
1038	-321972.047619048	-44437.7142857143	1157_18	mgTAMs	tumor
1039	-323136.047619048	-44459.7142857143	1158_18	Tr. moTAMs	necrosis
1040	-324908.047619048	-44511.7142857143	1159_18	Tr. moTAMs	necrosis
1041	-321533.047619048	-44511.7142857143	1160_18	Tr. moTAMs	tumor
1042	-322351.047619048	-44555.7142857143	1161_18	Tr. moTAMs	tumor
1043	-323703.047619048	-44672.7142857143	1162_18	Tr. moTAMs	necrosis
1044	-324243.047619048	-44720.7142857143	1163_18	moTAMs	necrosis
1045	-324203.047619048	-44716.7142857143	1164_18	mgTAMs	necrosis
1046	-323650.047619048	-44712.7142857143	1165_18	Tr. moTAMs	necrosis
1047	-324425.047619048	-44736.7142857143	1166_18	Tumor	necrosis
1048	-324379.047619048	-44727.7142857143	1167_18	Tr. moTAMs	necrosis
1049	-324346.047619048	-44798.7142857143	1168_18	Tumor	necrosis
1050	-324971.047619048	-44807.7142857143	1169_18	moTAMs	necrosis
1051	-324901.047619048	-44809.7142857143	1170_18	Tr. moTAMs	necrosis
1052	-324149.047619048	-44843.7142857143	1171_18	Tr. moTAMs	necrosis
1053	-324526.047619048	-44846.7142857143	1173_18	Tr. moTAMs	necrosis
1054	-322894.047619048	-44864.7142857143	1174_18	Tr. moTAMs	tumor
1055	-324888.047619048	-44908.7142857143	1175_18	Lymphocytes	necrosis
1056	-322759.047619048	-45013.7142857143	1177_18	Tr. moTAMs	tumor
1057	-325764.047619048	-45042.7142857143	1178_18	mgTAMs	necrosis
1058	-325924.047619048	-45049.7142857143	1179_18	Tr. moTAMs	necrosis
1059	-323637.047619048	-45059.7142857143	1180_18	mgTAMs	necrosis
1060	-325834.047619048	-45077.7142857143	1182_18	Tr. moTAMs	necrosis
1061	-324542.047619048	-45103.7142857143	1183_18	Tr. moTAMs	necrosis
1062	-322901.047619048	-45122.7142857143	1184_18	Tumor	tumor
1063	-324486.047619048	-45135.7142857143	1185_18	Tr. moTAMs	necrosis
1064	-324359.047619048	-45147.7142857143	1186_18	moTAMs	necrosis
1065	-322894.047619048	-45186.7142857143	1187_18	Tumor	tumor
1066	-325760.047619048	-45184.7142857143	1188_18	mgTAMs	necrosis
1067	-323519.047619048	-45218.7142857143	1189_18	moTAMs	tumor
1068	-322384.047619048	-45221.7142857143	1190_18	Tr. moTAMs	tumor
1069	-325929.047619048	-45227.7142857143	1191_18	Tr. moTAMs	necrosis
1070	-325840.047619048	-45237.7142857143	1192_18	Tumor	necrosis
1071	-323271.047619048	-45317.7142857143	1193_18	Tumor	tumor
1072	-325156.047619048	-45392.7142857143	1194_18	Tumor	necrosis
1073	-323986.047619048	-45379.7142857143	1195_18	Tr. moTAMs	necrosis
1074	-323917.047619048	-45402.7142857143	1196_18	moTAMs	tumor
1075	-323253.047619048	-45392.7142857143	1197_18	Tumor	tumor
1076	-321650.047619048	-45406.7142857143	1198_18	moTAMs	tumor
1077	-321695.047619048	-45415.7142857143	1199_18	mgTAMs	tumor
1078	-325886.047619048	-45444.7142857143	1200_18	Endothelial cells	necrosis
1079	-324847.047619048	-45435.7142857143	1201_18	Tr. moTAMs	necrosis
1080	-321531.047619048	-45437.7142857143	1202_18	Tr. moTAMs	tumor
1081	-322778.047619048	-45446.7142857143	1203_18	Tr. moTAMs	tumor
1082	-322930.047619048	-45451.7142857143	1204_18	moTAMs	tumor
1083	-324917.047619048	-45467.7142857143	1205_18	Tr. moTAMs	necrosis
1084	-323525.047619048	-45506.7142857143	1206_18	moTAMs	tumor
1085	-325547.047619048	-45506.7142857143	1207_18	Tr. moTAMs	necrosis
1086	-323485.047619048	-45556.7142857143	1208_18	mgTAMs	tumor
1087	-324570.047619048	-45560.7142857143	1209_18	mgTAMs	necrosis
1088	-325468.047619048	-45561.7142857143	1210_18	Tr. moTAMs	necrosis
1089	-321736.047619048	-45567.7142857143	1211_18	Tr. moTAMs	tumor
1090	-325534.047619048	-45571.7142857143	1212_18	Tr. moTAMs	necrosis
1091	-321773.047619048	-45615.7142857143	1213_18	mgTAMs	tumor
1092	-323293.047619048	-45675.7142857143	1214_18	moTAMs	tumor
1093	-323560.047619048	-45702.7142857143	1216_18	Tumor	tumor
1094	-323315.047619048	-45708.7142857143	1217_18	mgTAMs	tumor
1095	-325294.047619048	-45753.7142857143	1218_18	moTAMs	necrosis
1096	-323415.047619048	-45745.7142857143	1219_18	mgTAMs	tumor
1097	-324211.047619048	-45783.7142857143	1220_18	mgTAMs	tumor
1098	-324577.047619048	-45787.7142857143	1221_18	Tumor	tumor
1099	-321847.047619048	-45801.7142857143	1222_18	Tr. moTAMs	tumor
1100	-322053.047619048	-45819.7142857143	1223_18	Tr. moTAMs	tumor
1101	-322484.047619048	-45849.7142857143	1224_18	Tr. moTAMs	tumor
1102	-322054.047619048	-45896.7142857143	1225_18	Tr. moTAMs	tumor
1103	-323767.047619048	-45933.7142857143	1226_18	Tr. moTAMs	tumor
1104	-323398.047619048	-45947.7142857143	1227_18	Tr. moTAMs	tumor
1105	-321888.047619048	-45985.7142857143	1228_18	moTAMs	tumor
1106	-321887.047619048	-46047.7142857143	1229_18	Tr. moTAMs	tumor
1107	-321789.047619048	-46107.7142857143	1230_18	Tr. moTAMs	tumor
1108	-322938.047619048	-46174.7142857143	1231_18	Tr. moTAMs	tumor
1109	-321792.047619048	-46226.7142857143	1232_18	mgTAMs	tumor
1110	-325304.047619048	-46253.7142857143	1233_18	Tr. moTAMs	tumor
1111	-321692.047619048	-46274.7142857143	1234_18	Tr. moTAMs	tumor
1112	-322043.047619048	-46271.7142857143	1235_18	mgTAMs	tumor
1113	-323077.047619048	-46311.7142857143	1236_18	Tumor	tumor
1114	-321529.047619048	-46309.7142857143	1237_18	Tr. moTAMs	tumor
1115	-321776.047619048	-46361.7142857143	1238_18	mgTAMs	tumor
1116	-323014.047619048	-46389.7142857143	1240_18	Tumor	tumor
1117	-321804.047619048	-46427.7142857143	1241_18	Tr. moTAMs	tumor
1118	-321940.047619048	-46443.7142857143	1242_18	mgTAMs	tumor
1119	-323590.047619048	-46456.7142857143	1243_18	Tr. moTAMs	tumor
1120	-322030.047619048	-46527.7142857143	1244_18	Oligo	tumor
1121	-322249.047619048	-46668.7142857143	1245_18	moTAMs	tumor
1122	-322187.047619048	-46659.7142857143	1246_18	Tumor	tumor
1123	-321734.047619048	-46725.7142857143	1247_18	moTAMs	tumor
1124	-322162.047619048	-46700.7142857143	1248_18	Tr. moTAMs	tumor
1125	-323020.047619048	-46714.7142857143	1249_18	Tumor	tumor
1126	-324627.047619048	-46710.7142857143	1250_18	Tr. moTAMs	tumor
1127	-322452.047619048	-46765.7142857143	1252_18	Tr. moTAMs	tumor
1128	-322110.047619048	-46814.7142857143	1253_18	Tumor	tumor
1129	-321925.047619048	-46819.7142857143	1254_18	moTAMs	tumor
1130	-325543.047619048	-46834.7142857143	1255_18	Tr. moTAMs	tumor
1131	-323385.047619048	-46879.7142857143	1257_18	moTAMs	tumor
1132	-322321.047619048	-46899.7142857143	1258_18	Tumor	tumor
1133	-325466.047619048	-46919.7142857143	1259_18	Tr. moTAMs	tumor
1134	-322184.047619048	-46943.7142857143	1260_18	Tumor	tumor
1135	-321892.047619048	-46984.7142857143	1261_18	Tr. moTAMs	tumor
1136	-322077.047619048	-46991.7142857143	1262_18	Tumor	tumor
1137	-322835.047619048	-47048.7142857143	1264_18	Tr. moTAMs	tumor
1138	-321816.047619048	-47088.7142857143	1265_18	moTAMs	tumor
1139	-322263.047619048	-47099.7142857143	1266_18	Tr. moTAMs	tumor
1140	-322031.047619048	-47105.7142857143	1267_18	moTAMs	tumor
1141	-324143.047619048	-47133.7142857143	1268_18	moTAMs	tumor
1142	-322069.047619048	-47136.7142857143	1269_18	Tr. moTAMs	tumor
1143	-322247.047619048	-47172.7142857143	1270_18	moTAMs	tumor
1144	-321527.047619048	-47167.7142857143	1271_18	Tr. moTAMs	tumor
1145	-324144.047619048	-47189.7142857143	1272_18	Tr. moTAMs	tumor
1146	-322059.047619048	-47213.7142857143	1273_18	moTAMs	tumor
1147	-322278.047619048	-47221.7142857143	1274_18	Tr. moTAMs	tumor
1148	-323200.047619048	-47263.7142857143	1275_18	Tumor	tumor
1149	-321554.047619048	-47262.7142857143	1276_18	Tumor	tumor
1150	-322853.047619048	-47312.7142857143	1277_18	Tumor	tumor
1151	-321548.047619048	-47323.7142857143	1278_18	Tumor	tumor
1152	-321723.047619048	-47354.7142857143	1279_18	moTAMs	tumor
1153	-323014.047619048	-47353.7142857143	1280_18	moTAMs	tumor
1154	-322934.047619048	-47342.7142857143	1281_18	moTAMs	tumor
1155	-322542.047619048	-47328.7142857143	1283_18	Tumor	tumor
1156	-322554.047619048	-47360.7142857143	1285_18	Tumor	tumor
1157	-322302.047619048	-47383.7142857143	1286_18	Tr. moTAMs	tumor
1158	-323226.047619048	-47441.7142857143	1287_18	Tumor	tumor
1159	-322617.047619048	-47476.7142857143	1288_18	moTAMs	tumor
1160	-321871.047619048	-47512.7142857143	1289_18	Tr. moTAMs	tumor
1161	-323277.047619048	-47517.7142857143	1290_18	Tumor	tumor
1162	-325686.047619048	-47562.7142857143	1291_18	moTAMs	tumor
1163	-323076.047619048	-47591.7142857143	1293_18	Endothelial cells	tumor
1164	-321724.047619048	-47620.7142857143	1294_18	Tumor	tumor
1165	-323204.047619048	-47629.7142857143	1295_18	moTAMs	tumor
1166	-323131.047619048	-47629.7142857143	1296_18	moTAMs	tumor
1167	-322988.047619048	-47647.7142857143	1297_18	Tumor	tumor
1168	-324183.047619048	-47631.7142857143	1298_18	Tr. moTAMs	tumor
1169	-325150.047619048	-47659.7142857143	1299_18	Tr. moTAMs	tumor
1170	-323980.047619048	-47666.7142857143	1300_18	Tr. moTAMs	tumor
1171	-323249.047619048	-47683.7142857143	1301_18	Tumor	tumor
1172	-322726.047619048	-47692.7142857143	1302_18	Tumor	tumor
1173	-322768.047619048	-47725.7142857143	1303_18	Tumor	tumor
1174	-322659.047619048	-47717.7142857143	1304_18	Tr. moTAMs	tumor
1175	-322050.047619048	-47729.7142857143	1305_18	Tr. moTAMs	tumor
1176	-323263.047619048	-47733.7142857143	1306_18	Tr. moTAMs	tumor
1177	-324844.047619048	-47814.7142857143	1307_18	Tumor	tumor
1178	-321822.047619048	-47898.7142857143	1309_18	Tr. moTAMs	tumor
1179	-323144.047619048	-47899.7142857143	1310_18	Tr. moTAMs	tumor
1180	-322958.047619048	-47918.7142857143	1311_18	Tr. moTAMs	tumor
1181	-322838.047619048	-47957.7142857143	1312_18	Tumor	tumor
1182	-322017.047619048	-47934.7142857143	1313_18	Tumor	tumor
1183	-322752.047619048	-48010.7142857143	1314_18	Tr. moTAMs	tumor
1184	-321934.047619048	-48011.7142857143	1315_18	moTAMs	tumor
1185	-324421.047619048	-48017.7142857143	1316_18	Tr. moTAMs	tumor
1186	-324597.047619048	-48015.7142857143	1317_18	Tr. moTAMs	tumor
1187	-324553.047619048	-48020.7142857143	1318_18	Tr. moTAMs	tumor

## Sheet: ED Figure 8g_j - ED Figure 8 pa
ED Figure 8 panel g-j
	ClusterID	EventID	File.Name	Index.in.File	Event.Name	Comment	X141Pr_CD45.Pr141Di	X142Nd_CD116.Nd142Di	X143Nd_HLA.DR.Nd143Di	X144Nd_CD44.Nd144Di	X145Nd_CD18.Nd145Di	X146Nd_CD64.Nd146Di	X147Sm_CD11c.Sm147Di	X148Nd_CD14.Nd148Di	X149Sm_CCL2.Sm149Di	X150Nd_CD86.Nd150Di	X151Eu_CD68.Eu151Di	X152Sm_TNF.Sm152Di	X153Eu_IL.6.Eu153Di	X154Sm_CD172a.Sm154Di	X155Gd_CD56.Gd155Di	X156Gd_CCR5.Gd156Di	X158Gd_CD169.Gd158Di	X159Tb_GM.CSF.Tb159Di	X160Gd_CD163.Gd160Di	X161Dy_EMR1.Dy161Di	X162Dy_CD91.Dy162Di	X163Dy_TGFb.Dy163Di	X164Dy_CD115.Dy164Di	X165Ho_MS4a7.Ho165Di	X166Er_IL.10.Er166Di	X167Er_IRF8.Er167Di	X168Er_CD206.Er168Di	X169Tm_CD33.Tm169Di	X170Er_GPR56.Er170Di	X171Yb_CCR2.Yb171Di	X172Yb_SPP1.Yb172Di	X173Yb_Clec12A.Yb173Di	X174Yb_CD32.Yb174Di	X175Lu_P2Y12.Lu175Di	X176Yb_MRP14.Yb176Di	X209Bi_CD61.Bi209Di	Index_In_File	X	Y
1	362	0	FR541_LM	0	NA	NA	-2.640913761534689E-4	-2.547881237037E-4	0.001086030505490273	1.0603520648842316E-5	-9.138821444326203E-5	-9.21814197736907E-5	-0.0018098264149467946	5.875954888733425E-4	2.645227573984692E-5	2.547681445063156E-4	-0.0013088984931198082	-2.384140201117802E-4	-0.001047583859491452	0.2731636464662483	-0.0015290486173805207	1.6979152129489356E-4	-8.367196714289786E-5	5.993309181969097E-4	0.0011292499236146367	-1.8297296280297002E-4	4.76925824077583E-4	-7.262224157874309E-4	8.89397987695516E-5	-7.322671408711226E-5	6.697910213498066E-4	6.47887285912879E-4	6.080014115791894E-4	8.643473802394647E-4	3.3570237661516907E-4	2.4650045999737345E-4	-8.666168451774836E-4	7.224173490346919E-4	0.0010159911887881424	-0.0010314683550695833	0.001693027070797951	-0.0015598442547644486	0	-3893.6704	-1849.7389
2	362	2	FR541_LM	2	NA	NA	5.3843258211299005	-5.559788575606651E-4	-3.902587130166125E-4	-5.919570691492132E-4	1.8164046074329074	-0.0017769619756463264	-1.4972336092526503E-4	4.52137099864775E-4	0.0017865032647181962	-4.984225694872151E-4	0.001165111167239432	0.0015733401700323767	2.0511929096655037	-7.490079731529087E-4	0.4196155551802361	-4.729382927255918E-4	-9.738365550764765E-4	6.780493623543711E-4	0.0012383604414880828	-7.437890912262697E-4	3.42391514866781E-4	-4.0262377596418864E-4	0.0019097264001112823	0.0011326145157654292	8.513895671618027E-4	-3.4916559958657757E-4	0.0013976219282966318	-0.0012672555688108282	0.0028406561937410015	-5.481732251424136E-6	-1.409638711462947E-4	0.0014680603962475864	3.278989239466544E-4	1.2833566998867696	0.9340210662281946	0.47426250221088434	2	-3868.4983	180.86676
3	362	6	FR541_LM	6	NA	NA	4.936407554382082	-4.343810193987122E-5	-7.971402841169198E-4	0.240918572240482	1.6573342680876082	-1.802347333568129E-4	-0.001074391618777607	0.002004339965935708	0.009393577710726086	-8.535000233078775E-4	2.0135544613261746E-4	5.180346874817255E-4	0.1149227314060775	0.5107472527314771	0.10924234708482766	-1.912116034672086E-4	3.5580290769281843E-4	0.0012897239735054568	0.24173515152747618	0.0017418472375804659	0.008700690164979614	0.930943448833377	-9.335445453505153E-4	-1.9037970585891487E-4	-0.001182107932737325	0.9039789455260748	-5.710534831012703E-4	-0.0014265583296772274	-5.888894187465606E-4	9.622017119783314E-4	0.14107917528367112	8.282615351320572E-4	-7.319534805265594E-4	0.3480054316404161	0.5573630731836827	0.818871252770921	6	-4555.2817	808.1932
4	362	8	FR541_LM	8	NA	NA	5.282557607377727	-0.001573708027591142	1.2624570640443498	1.1338419682179484	1.9035790516180149	6.747324842461315E-4	-3.1172935265201513E-4	0.0025354406131198404	0.02160469303667181	3.1950115450404744E-4	0.0018495851258099293	3.326004777029344E-4	1.546742091066844	-1.7614246868103236E-4	0.4427296642520025	0.06467434279917947	-7.414550908018333E-4	0.5141145673285838	0.0015044024504490296	0.3853144185527023	0.0013764051626414385	-1.1222160389138625E-4	-0.001990685383826691	3.091752260133503E-4	8.664169047119655E-4	6.945931801339322E-4	0.0018014455684472745	-4.018706450266657E-4	-0.0013719256907611316	-6.335943585093973E-4	-0.0010020318377582443	0.12831211518734692	-0.0016821941651685155	0.3620299355868316	-0.0012653084047276302	0.1919395813220793	8	-4274.574	97.87086
7	362	12	FR541_LM	12	NA	NA	-7.930965926984176E-5	-4.4789210646705216E-4	0.00138950671984967	-4.960333417836381E-4	-3.6562460587955697E-4	0.001099575331745844	3.944057733478864E-4	1.7189247994224265E-4	0.0017053507397947858	2.2258809646845127E-4	-0.002032373074601327	-0.0011982044255954396	8.024353890403912E-4	-7.880984328125383E-4	-3.940149073171113E-4	0.0017421671682321968	-4.811758045707972E-5	0.02681603895025423	9.255772804088391E-4	-4.3218886332653826E-4	8.810956472862912E-4	2.998056819443112E-4	8.976460738060495E-4	6.984230994385612E-4	5.257232458526151E-4	5.912456686528445E-5	0.10670009375105394	0.6932573453758677	-0.0010680077047941702	-3.3976512861863946E-4	-0.00180513890928304	-7.587079020624836E-4	0.2502325720117593	1.4243539157341301E-5	1.02389144103937	0.5094178852665482	12	-135.63676	-3356.9158
9	362	14	FR541_LM	14	NA	NA	1.8385661692546003E-4	0.0013541279528619425	-8.439871136330919E-4	-0.001141932600442246	-1.9538590373849378E-4	-0.0010890634035156744	-1.926279504156835E-4	-5.164174334943279E-4	6.83003843910888E-4	-8.220364879787519E-4	3.78361307260536E-4	0.002028977551670951	-7.121712119003522E-4	4.6581696896003924E-4	-0.001665127461780462	-4.253083969018956E-4	-6.040871208083618E-4	0.16446250845409274	4.690987232347289E-4	-2.635027865604008E-4	0.0023091972908618422	-1.2611936112877112E-4	9.739004724880949E-4	-0.0020175315028464727	-9.330387657564684E-4	1.4011575305004364E-4	3.50266412646307E-4	0.0014076787148481935	1.201893390746848	3.540693497115001E-4	2.841364037069344E-4	1.495911224187774E-4	8.9960776910625E-5	-2.9701609608494224E-5	1.2283899859885505	1.4293652565742843	14	-1713.8617	-2846.0537
11	362	22	FR541_LM	22	NA	NA	0.001523865930276496	-0.001167196350221856	0.0015103353163551463	-7.022815555081588E-4	5.515030265419828E-4	-3.816540951322745E-4	-5.884590416407452E-4	2.2703055318180185E-4	-0.0011393230993132825	-0.0010761940815744637	-1.1103598533451287E-4	-1.0240547737921096E-4	4.817027253998185E-4	-0.0010546562539285808	0.0011145346629282454	3.104072287186739E-4	0.0012675792244912594	9.296465420087528E-4	0.0026443255058213704	5.19355637194165E-4	0.0010785535106159884	-1.6840162289436504E-4	-2.4959236420230235E-4	-4.701171555730655E-4	-3.596944873677551E-4	2.627978262450544E-4	7.555755372113583E-4	0.31755037594092517	4.255455837532864E-4	0.0013279355849488068	-4.976022409653E-4	1.918725549905855E-5	0.26779198213275435	-4.41885124565159E-4	0.7712517481400244	0.008524076231856777	22	-304.68964	-2829.5737
12	362	24	FR541_LM	24	NA	NA	6.029004361976176	-3.787505008844613E-4	1.0110566330102864	-8.094088810992722E-4	3.455373432015714	-2.9563464470544606E-4	5.620268133858365E-4	0.7221901114824922	4.4338284235341226E-4	0.0017491383867109958	-1.979587756445839E-4	0.5364524266810722	0.8813578071514249	-6.146001156479916E-5	1.5906755575893594	0.3641753798095335	1.2332020662495193	3.5826669077774126E-4	-0.0011055515812969702	6.734806059260391E-4	5.587500002919627E-4	7.640468976474782E-4	6.607981469766429E-5	6.116182297521358E-4	5.775544005383982E-6	-6.988624719779893E-4	8.742036546150381E-4	-4.150393590393195E-5	0.5034187776038875	0.025928905865872903	8.265009353190327E-4	-8.923719640230105E-5	2.6084873409425825E-4	0.33442998985011596	2.2626545199459804	0.056596791349444626	24	-4145.038	9.832921
14	362	26	FR541_LM	26	NA	NA	5.067163694524086	-8.604335449663245E-4	9.709610178971127E-4	1.3768603092920964	1.858780679029472	0.21743563838241894	-8.215332161224741E-5	-8.574345818296947E-4	0.5179351076756641	9.203389601611377E-4	-0.001622865981479094	0.16858098251300857	0.5865613279212178	-3.9639775927615843E-4	0.005837097399868837	-0.0020823410690877517	9.465942090205881E-4	-0.0011575427832776826	0.005871905915880069	9.087419207692691E-4	-9.466824766572649E-4	-0.001931686604209926	-0.0013664316957791496	-1.9401954073305667E-4	9.773327692581928E-4	-0.0015091796084287232	-0.0016397793903539287	-0.0010386717982097677	0.32585240767050444	-0.0019374310487444786	7.181549228317844E-5	-3.0844191509738254E-4	-0.0014930338134217153	-7.219581431427257E-4	0.3523121349345359	0.25503382587056456	26	-4669.3745	897.9771
15	362	27	FR541_LM	27	NA	NA	4.7581883854188645	7.505951408476352E-4	6.401466866758833E-4	0.7439142121435947	2.716823756907178	0.4179640683498053	-7.528323531234769E-4	-4.556501808978907E-4	4.470827383870114E-4	2.3006587980335845E-4	0.25199988543629814	1.445097419614795E-4	0.35164461730273733	6.905785508571645E-4	0.10522947147553384	0.0021318736368730225	0.36261285799202636	0.0011657514306417285	2.0075049218926534E-4	0.001719894110116447	0.4887228296612918	3.86980989017073E-4	3.198558109607137E-4	8.119980076202381E-4	2.7613827613714786E-4	0.001370135220235742	0.0012877652212695142	0.0011893548295866068	-3.6195311551318545E-5	-5.887435757568324E-4	-9.91807496866456E-4	-8.37977236522974E-4	-4.5849104361837985E-4	0.4169440269391915	-0.0013651461341107115	-5.568403630532245E-4	27	-4911.936	643.7655
17	362	31	FR541_LM	31	NA	NA	4.536817453711486	-0.002178046625190464	9.325618957561848E-5	-4.489342708024143E-5	1.7819434384069361	-2.2920614408543927E-4	-7.816097701625837E-4	3.4524737858174654E-4	2.333220652994673E-4	1.1116522121358811E-4	-7.8213828433447E-4	-6.31168991327349E-4	1.9730550159517979	0.8623885666992056	6.545097315563645E-4	1.9306129972945292	2.578248077628821E-4	2.981271219417403E-4	0.001376766246728778	-6.404128395996981E-4	2.8701574280733043E-5	0.0012150282576178415	-5.642058561678065E-4	-5.92734784457628E-4	8.145876810920531E-5	0.12322871588791234	5.329230311572723E-4	-7.193743350132417E-4	0.0011812017116660737	0.7348162994789669	0.1285849487032204	-9.968730732856602E-4	-6.191729794075503E-4	0.599150712467798	1.1360104968830798	0.21604576846854348	31	-2725.3787	656.3605
19	362	35	FR541_LM	35	NA	NA	4.984670032596498	-2.8900622912311536E-4	-9.946863995507272E-4	5.027746005778423E-4	1.656945005562486	6.234520904700424E-5	-1.2948814409198891E-4	-5.194603544705163E-5	0.0012216123772496661	9.927178143782714E-4	3.788654239456815E-4	-0.0010565087434621795	0.1018195413747674	-0.0023685011955921426	-6.146502314089695E-4	-9.933093538229596E-4	-4.0804684219508804E-4	-9.733363096179901E-4	-3.1796157641331813E-4	-9.39572907232919E-5	2.325666961240525	-4.067543161969785E-4	9.525969535752528E-4	-4.047521324986186E-4	1.0532119817348315E-4	0.003095621886892704	6.563350847145302E-4	-6.400692645616321E-4	-8.139881066998743E-4	2.866066005940533E-4	-9.248789997758237E-4	5.815376571901616E-4	-3.996695165038701E-4	1.768132551977968E-5	0.10295202517200239	0.6758711519549556	35	-4667.8306	146.13405
20	362	36	FR541_LM	36	NA	NA	8.178441014409005	7.89584957362105E-5	2.4095990128979534	-7.618969279076815E-5	1.1613208748282282E-4	0.07692249509866497	0.0020255921357280483	-0.0012349468186207417	0.5919338948874467	-4.955611691954458E-4	0.5784941213780577	0.3154791396191247	2.9161955858910567	0.0017276241620700814	1.5311081603388026	0.0010120628536572332	-7.497839595791824E-5	0.4258354877291434	-0.0012585703587125264	1.666220826522026E-4	0.0012541244529057527	-0.0014004853645454753	1.960842514575169E-4	-8.992159696887756E-4	0.2801103825314869	2.046647711400849	6.001123107901077E-4	-0.0011660195023146013	-7.689938871376621E-5	-0.0015334958428063602	0.6695356896186778	3.692834855093794E-4	-6.825853868972836E-4	5.245024684503182	0.8891927560161516	1.3997414547496476	36	-2623.3877	-4229.9756
23	362	42	FR541_LM	42	NA	NA	5.263696858821122	-0.0011813104958132198	0.10305469146429008	-6.911861382370818E-4	1.9300006271774481	6.12073824081618E-4	-5.060347798539954E-4	-0.0012984291420442592	-2.2849050740073647E-4	0.002041524353617495	0.01813662756113051	-2.0522206840396407E-4	0.9458114234762367	8.782124591890961E-4	1.4773434669068597	2.5910435198242765	3.43153094090209E-4	0.0011089099237035493	4.129111871518591E-5	-0.0010614752192290183	3.0350482091685507E-4	-0.0019067008542129576	0.001787822132028656	0.16123677816721096	2.9428177422350873E-4	0.7531108668652308	-7.054145424051527E-4	-0.0013934628775512387	0.16507047768552416	1.3905621841509035	0.003223699708168587	-8.715610624968932E-4	3.0304833880478744E-4	1.4467501829637095	0.8871562159621491	-0.001667790804093332	42	-2689.436	831.7147
26	362	45	FR541_LM	45	NA	NA	5.419635531035704	-0.0013036719473832337	-3.142817521090214E-4	0.19557559031705313	1.4708618700594709	0.8266360080524983	3.988064702447497E-4	0.05315437330072886	-7.85495023355092E-4	7.573163001918819E-4	-5.168951679296764E-4	3.445779672880722E-4	0.32597329364005745	-5.632959340805693E-4	3.310340790908696	3.7106916964141994	0.05210778283687343	-0.0013377194778265626	0.0010318029769651787	0.02971178617444958	0.24396694119936396	0.0015324434151092901	0.001492913711038306	-1.968728932238753E-4	-4.649515146231765E-5	2.0262775851230734E-4	-0.0018216579986233999	1.2491455735263906E-4	0.20186387367404338	3.10248616027301	0.1409661462581606	-8.997889855135974E-5	-2.5216544153616906E-4	0.26382071700569465	2.0565629103534886	1.6988595859122264E-4	45	-2423.9297	777.2144
29	362	55	FR541_LM	55	NA	NA	5.231922417487513	-8.73628350101071E-4	7.50923065389776E-4	-2.1334184328072872E-4	0.17910743633217732	0.16961477956366047	0.13116776167780722	-8.259194996309152E-4	4.797531894706526	-0.0014243611227298069	0.08257402904125702	2.7391038193578104E-5	3.4574084243040053	-0.0014113975721155225	5.4463842295532655E-5	8.92708001871217E-4	4.565938438936365E-4	-0.0013329951327954246	6.7856781247750385E-6	-0.0011026674385611532	-0.0012375760087902552	0.3783666653238976	7.524335358956431E-4	0.007284100015106421	-0.0018778598382968954	1.7570869603796048E-4	-3.7120605673450073E-4	8.716383768938274E-4	0.0017129757717827523	0.4198553766583593	-8.733461473981916E-4	-6.681774568614714E-5	9.368277127226735E-4	0.1885287765767436	1.180000114183815	0.08404960365233971	55	-3231.6365	-481.1654
30	362	58	FR541_LM	58	NA	NA	4.965550782761696	-9.003773805418934E-4	-5.708377711499095E-4	0.22087147401147922	1.8741208432824588	2.436029238413131E-4	-0.001560731494958411	1.4249941022363252E-4	0.12318742564021841	0.7553344485631687	6.561338590867147E-4	2.2652373565791226E-4	1.9785092980569494	0.002308130351371259	0.00912586896613997	-0.0028051332059852887	0.0012474594631793747	-2.1399805680164994E-4	2.7900234368191044E-4	-0.002500933593599005	-5.204527543064846E-4	8.955386911363612E-4	0.0010184555995515238	0.0010315922776976693	0.0011792742057433689	-6.926161537604822E-4	-1.8595786158865266E-4	0.0013849014441920798	-7.889435838415023E-5	8.828272524377105E-4	-0.0011802177163994054	-4.5435110450986477E-4	0.5816296834531465	8.486254286326878E-4	3.9385088774925197	-5.077212908343769E-4	58	-2396.0386	-1053.592
31	362	61	FR541_LM	61	NA	NA	4.968286319705484	0.0043407780705111065	2.1455323426554352E-4	3.015760127184041E-4	2.245187783118592	-4.434982901424968E-5	-5.143867279253902E-4	2.1093204191567703E-4	0.6422738170329328	0.0994789787567194	-3.5056142112127126E-4	0.6215092955936466	1.7182772989462292	-2.0716786625038058E-4	1.961863051429805E-4	-0.002073193579394202	4.7846632884575036E-4	-3.611236692075731E-4	-0.0012107428900361725	0.0015318653608289259	-0.001042237911672144	-1.0457819402316418E-4	-3.9345544561236875E-4	0.1608295812564161	5.848677908969481E-4	-0.0011777491096100737	9.480788810569652E-4	0.001221916801674858	0.21044404410693174	2.9754654627289594E-4	-0.0012209676017800196	9.736936775428482E-4	0.0033438858658191126	-2.488852810492704E-5	5.292048802119234E-4	-7.9333238038789E-5	61	-4587.564	469.7568
32	362	62	FR541_LM	62	NA	NA	4.853713124066214	-4.3326737087672336E-4	-5.771352769374294E-4	0.9571883365108044	1.6813626816923293	8.973998931772468E-4	-0.0012088024205401777	6.847406348089832E-4	0.3420576390321306	9.251440861145702E-4	-2.4373098661290867E-4	0.0013125190090321666	1.2459245488685382	-7.33244373818614E-4	3.315485664312455E-4	3.3491136583047926E-4	0.428983539571039	0.0017011791397283803	1.0198689610115618E-4	-5.764232460412992E-5	0.3994903461967235	1.3969884519428422E-4	9.211471022152966E-4	-2.6704865324825544E-4	0.0012222393952852127	0.34781584424852235	6.697548623161825E-4	-1.9855145257638814E-4	-0.0016311352562811017	2.692570916432561E-4	-3.4474917627050567E-4	0.0016360241348423834	0.0010135494374142108	-2.2241647618211958E-4	1.3055281004528931	3.7109692832059543E-4	62	-3936.4927	380.02292
33	362	64	FR541_LM	64	NA	NA	5.788699806802221	-0.0010378169082437417	-9.878253425209442E-4	-1.9629641917997997E-4	2.9585310140569323	3.433502484856266E-4	3.8811324697627205E-4	6.150486429179613E-4	-5.82757149457561E-4	-1.8490420992496537E-5	4.848398167137899E-4	0.001939162114128238	2.2223670424307764	2.423440833296006E-4	2.1518265625553257	2.860321638671185	0.6003836403700178	0.0010664543728025808	-0.0012649694942091674	9.664647640169994E-4	-5.630245132291718E-4	0.001114084191174559	-1.3385281819342605E-4	-7.632951216591918E-4	5.30654301438635E-4	4.7682315849518445E-4	-2.0975984153416127E-4	5.251021683363512E-4	0.0017489100597487177	1.3057946684016994	0.20267758290652382	-3.746153698840588E-4	6.341204683594873E-4	0.5419515500186742	1.245821976500361	4.984731133008966E-4	64	-2696.6028	735.84686
35	362	67	FR541_LM	67	NA	NA	7.687622972464373	0.0013542074672532062	1.485434532296741E-4	-3.4845993864055035E-5	1.2738130551802969	3.376164524819032	0.0011516465745010393	0.001142640959980998	0.47107376503693776	-0.001940031669758605	3.8932717635987204E-4	0.3448059597761802	3.803814508112024	0.1637186656662079	0.349779662571504	0.14424320891337225	-0.0014210649567785918	0.2654042249557077	-0.001540634908320622	1.8634292700857213E-4	0.16341148083779103	3.969743670886338E-4	-5.789482756288813E-4	1.6074723092560886E-4	0.46246110944684077	0.20611714836282546	3.647489699966633E-4	5.096798989497732E-4	0.6806121191512109	0.42537347388764113	2.2166378359600897E-4	-0.00106902990040622	4.206033973808213E-4	-2.982772620479543E-4	0.7638236499549288	-0.0023793165178558396	67	-4215.6665	-410.88638
38	362	72	FR541_LM	72	NA	NA	4.829395052053987	0.12579792770111872	0.21769837918347326	0.22946342833740704	2.299173361239548	5.982718798461399E-4	-3.3212912849470036E-4	2.60774110905406E-4	7.784093536264393E-4	-8.598579950980066E-4	1.4404223332342616	-8.421970874650288E-4	2.4145201556114775	0.05787438592844939	3.0844350882515723	-1.9843947825100517E-4	0.0017336584054960206	8.902017519321875E-4	-8.437832574420804E-4	0.0021525051424699194	-2.960274959714824E-4	0.0012604612782845274	6.676024770698035E-4	-0.0018777123703325575	-8.385679835126947E-4	0.34688121269466926	-2.81461782491261E-4	1.3139407007061764E-4	-8.206924868146879E-4	-2.692502302993749E-4	0.0020020365471806623	-4.497171173856137E-4	3.2026768301617986E-4	0.37599911809666	1.8680673439741553	-0.0010844779320913398	72	-3954.5217	-728.5608
40	362	75	FR541_LM	75	NA	NA	5.189466520781696	-1.7311559755289234E-4	0.052182663651790716	-1.442073664736289E-4	1.5796635475443512	7.279609217409936E-4	5.599805605827763E-4	0.0012549539683204454	-2.325819778882038E-5	8.037456937253168E-4	0.7447630981420789	3.3482621118242727E-4	1.9143633667208997	2.826595078681839	-9.81662855159995E-5	-0.0027864260213148386	8.229078321366081E-4	-0.0014967482348217077	7.604857807843476E-4	-2.549736203964989E-4	3.3807271842104073E-4	2.1297181764121776E-4	-1.5912492692993097E-4	3.529537587435471E-4	-2.9652781277317254E-4	0.002028228127641917	0.001730159435358553	-3.592845631708521E-4	5.151169888215932E-4	5.936996632180541E-4	0.2805782042866278	6.505500623560579E-4	1.6032808428798878E-4	9.523302271803625E-4	3.7905410144090883	0.0010244651765968851	75	-2772.7703	-875.8901
41	362	76	FR541_LM	76	NA	NA	5.8708284827425326	-8.274708669215903E-4	2.9935487950615675E-4	0.018579486965815527	2.7050925519053353	-3.908920511502718E-4	-0.0010840666600780448	1.239447648441974E-4	4.0465244467680084E-4	9.547629605122305E-4	-4.6595906452085394E-4	-0.0025396615604996926	1.8125934359579823	1.3831664860427924	1.1257480438957408	2.412968908379465	0.06940182776573713	5.25442635729732E-4	9.86815592609306E-4	-6.562924497084225E-4	-0.0023663231109886636	3.089710893546191E-4	1.7643994102537166E-4	0.5139234614718017	8.983501439162721E-4	0.6420652209960215	1.2142085403049685E-4	-0.0012162583489729315	0.23248691321442144	2.324254231552374	-5.562204016526263E-4	6.848118727293302E-4	-0.0010956065894519203	0.7409187440626203	2.320736116894197	-0.0018070083299108056	76	-2538.8464	868662
42	362	77	FR541_LM	77	NA	NA	5.057883854048642	9.964322748147439E-4	-0.0010873188724648025	-1.6596950720368885E-4	2.7232441283274134	1.3862249859131453E-4	0.0012089152153223915	0.2693314829994286	5.255222099711195E-4	-2.49163586039872E-4	0.03160282011043683	-0.0014212102297321188	0.43855995439639855	0.6661645981187663	1.2656652918803648	2.9158805592909944	0.4266239009206388	0.0013878678418233626	-0.0011119969775628732	5.160404218733638E-4	0.4384874971933009	0.07373608867144124	8.86778025565302E-4	-8.891561948420103E-4	-5.680419088293519E-4	-3.9847749820246995E-4	2.423447877159684E-4	-6.856012532560394E-4	0.5597150731996315	0.6798044484912246	0.0015207037976895223	2.6673028067567705E-4	0.026569029936624914	0.5074283670549387	1.0999345069165378	-6.497034113185669E-4	77	-2830.8848	728.20953
43	362	79	FR541_LM	79	NA	NA	4.776770414244077	0.0018822841909012969	-0.0020351939666904896	0.18567346097244328	2.2927839507790186	-3.1116766419641645E-4	1.4775251290512098E-4	-6.486030904940701E-5	0.09684172049760094	5.936954915116202E-4	-4.655491503843097E-4	0.0012997731305959487	1.1288106734358656	6.932632115311056E-4	0.9010851558938066	0.5449989317325179	0.7387089541310273	-0.0016689824973114243	-5.612683597251969E-4	4.904150124743355E-4	0.006184514675513249	1.9183626956549418	0.45190536156394856	0.7821936703135784	0.0012719000374587794	0.05714138833371494	0.34540228632979003	-4.545820071200166E-4	0.003552020470812944	0.2196737931894006	6.50927908089284E-4	-4.601823359861557E-4	0.0014335524515200148	2.161405390599653	2.088336561759479	0.0010607410328102064	79	-3138.665	146.73485
45	362	81	FR541_LM	81	NA	NA	4.956883206706879	8.049937480323736E-4	8.908478997142746E-4	0.38703644590303654	1.5822611731514715	0.5042070891842609	-0.0010786692423169276	8.438153194714385E-5	0.31799744064720625	-2.2770081284601573E-4	0.20563511334121792	1.9928899695312234E-4	3.861982196002174	-5.3984413256265366E-5	0.8012378529710997	-7.693506753691095E-4	0.1698494050483022	-0.0011975435416330137	4.74761546973593E-4	-6.344118200055417E-4	3.55339937776242E-4	3.8765706599831854E-4	0.0011630413425589693	1.4820019875954175E-4	6.484433229564897E-4	-2.3128973162993906E-4	-8.767895329561644E-4	-5.468997658727243E-4	0.38380515294726564	-5.785382203952889E-4	9.654617465865374E-4	0.0013011687534184014	5.129120086690631E-4	-3.0943439956709423E-4	0.3753419859526828	-3.838743549105238E-5	81	-3598.7588	-767.1795
46	362	82	FR541_LM	82	NA	NA	4.852461491506577	-5.189854497745906E-4	0.07095613542558306	1.4585270874243477	0.911663067327602	0.6211614840174932	6.168059445540676E-4	-4.145448807894314E-4	2.7490193399498826	1.5517904703335272	0.3877701036442	7.199707693811247E-4	0.46582168746126784	-5.734554106883226E-4	0.6503250612529269	4.8571182527281524E-5	1.8506931953738273	-0.0014253628003734265	0.84861966508865	-4.574365165544531E-4	-8.474976160020859E-4	1.647795782931179	6.61705283536826E-4	8.887982910955642E-4	6.411467664626248E-4	0.9658929431407046	0.0020038588839135126	-0.001059838404613457	0.001280981310593412	0.37911500777786467	0.5638656107757501	0.0015550766535345796	0.0013953987201228534	6.264691923765541E-4	1.8855820353565313	0.1596573629677897	82	-3758.8352	-297.8345
48	362	88	FR541_LM	88	NA	NA	5.092221907392734	-0.0013482608501837665	0.008497231272063276	-2.2724737617195903E-4	1.1251451692529906	3.496727584212703E-4	-1.4876832136833565E-5	8.323198460529452E-4	0.0013928112835074307	-0.001340719747920298	1.8289990703497257E-5	6.100975602965597E-4	1.128522252891998	0.21935394325587293	6.763207523961762E-4	-5.560069552000941E-4	0.03764364912378793	-0.001113525053252802	3.289361259911432E-4	-1.4402197396520036E-4	0.0014599357185362905	-6.445392439808906E-4	-8.891805970075047E-4	-7.274144313376578E-5	5.388348587923478E-4	9.011028470021871E-5	-5.002377974218744E-4	-7.124304149215054E-4	-0.001154299660530558	-8.276291358984204E-4	0.22380786492189825	1.499169581945822E-4	-5.063606459266694E-4	0.0013218204660391442	0.49662400022254766	0.4417135620751609	88	-4303.696	873.9127
50	362	90	FR541_LM	90	NA	NA	-2.3235295840057498E-4	-7.043216057237042E-4	-9.244608630214932E-4	0.0012998853400312885	-4.392636313089735E-4	0.6051102426067699	-6.041582829699328E-4	7.526013031116605E-4	0.0020151495949349897	0.876472302573394	-3.913865732375075E-4	3.192553011795856E-4	0.8900882195512746	-0.0014282511836159553	2.308567597496643E-4	0.0020815384931938807	-0.0012966639603576916	0.018755909814908333	7.589575600735798E-4	2.6276411390751333E-5	0.5269937966515909	-6.06318325673519E-4	0.5630076949983835	-4.3428427489786454E-5	0.3786814001639337	-8.454965383412326E-4	0.0020101825913926017	-6.52848002993913E-4	1.0928674409123256	-0.001022393608967311	1.0561435212021069E-5	-1.6810685471260867E-4	-7.380573343576404E-4	-7.503948028699659E-4	2.9844626702289046E-4	0.04018676935887327	90	-2720.0415	-2454.5947
52	362	93	FR541_LM	93	NA	NA	2.935851032365667	-0.002242427326748342	-0.0015061810709335404	-3.804100341478299E-4	-5.784349278875217E-4	-8.920200490457576E-4	9.267153656743578E-4	0.9720933014327076	1.6292711402022118	0.0013467564309259507	-0.0014326911886867228	1.2798154724487012	3.3314562899088207	0.45053301711831356	0.8233266482726063	-1.8638276222634037E-5	0.14524700318189196	2.0430194789529288E-4	0.8166834401587131	4.966090354961967E-5	-9.024108550146707E-4	-7.532128789244793E-4	-4.5013939727062217E-4	4.33597283550593E-4	-0.0014719794969617198	-3.8118662081733677E-4	-8.05430512800688E-4	1.221197830127512	0.7439044513367414	9.899628700641518E-4	5.179219456828249E-4	-0.0010654839600763215	7.858301264543144E-4	0.10702337755028964	1.4160209493119729	0.5964517449665174	93	-2945.527	-1571.7462
54	362	95	FR541_LM	95	NA	NA	-9.598591509693393E-4	-7.904506337374344E-4	-0.0010618083162027816	-0.0012066984000024357	-5.071444596688978E-4	-8.650656447764528E-4	-7.340233821074411E-4	5.327375747120204E-4	-8.896895694526373E-4	7.289435887438005E-4	-7.64311426628504E-5	7.219871366111129E-4	0.33047374157511783	6.767645652023299E-4	5.307168672320011E-4	0.0013202868893206394	-0.0011468014317250438	0.0020479487684107868	3.5581527382561945E-4	0.0013692722158926418	-9.645465783411799E-4	-1.8957239996355764E-5	3.359214694890452E-4	-8.555974107923918E-4	-0.0017747706510929796	1.8333785264787748E-4	-0.0015597633603502033	1.876015013884981E-4	0.17333638332351306	0.0011329104626931917	-7.080072555665821E-4	5.66801701429143E-4	9.251214325042977E-5	7.849088529202696E-4	0.3430813560513701	0.5510413333312753	95	-1577.4963	-2720.7542
56	362	97	FR541_LM	97	NA	NA	1.9146533072167553	0.0012523919341251007	7.100564533500332E-4	6.715342931639005E-4	8.387469278696556E-4	0.32791462208439687	0.0010191181869278225	-0.0035706713336782084	6.03616177445222E-4	0.24731518857515428	-4.1269675585772975E-4	1.0972653185318768	2.856753654477103	3.4726699380070015E-4	0.2663110247109144	-6.015916712231419E-4	1.1441371933762843	1.5669113657789657	2.1835609642313717E-4	-0.0014336790227307715	0.43396516528444623	2.8213463191643717E-4	-3.988642473259068E-4	-0.0013937208174965947	-0.001984737323425773	-2.6118000053381433E-4	1.507335511339628E-4	1.3949583760310558	-0.0015491247818444987	-3.2481830838045403E-4	0.0981216402338015	-0.0017190330722997764	-2.1475341512439838E-4	-0.0014520975333241217	2.301332121192168	1.2571171348735788	97	-2411.6953	-1871.3298
57	362	100	FR541_LM	100	NA	NA	0.0011040858916168187	0.0012685796263836395	9.663612801918524E-4	3.444253097156378E-4	-1.9435292440516996E-4	-7.39315576788973E-4	6.934461552046486E-4	-0.001030391463090472	0.13850867069622202	-7.40228465090755E-4	3.2716256987499223E-4	0.04900475110629894	-0.0028433562077071826	-9.007388432711416E-4	8.481308843116528E-4	-9.704160522532742E-4	1.2709935449175744E-4	9.641005881405221E-4	-6.02385304944597E-4	-9.135182058713449E-4	-3.7932611262726985E-4	-5.233853827700305E-4	0.104393309228603	-8.5869163127293E-4	-3.874909769566161E-4	-0.001874354374820085	-3.210804635918319E-4	0.12943155156365033	-1.0859124579132179E-4	7.807971856950321E-4	1.8830937285614605E-4	0.0021480058791945684	-0.0011150399934769055	0.0013267378831156782	1.018078360379821	8.641380554271886E-4	100	-624.3957	-2667.8389
58	362	102	FR541_LM	102	NA	NA	1.3666167963043545	-7.324027287041285E-5	-0.0014276337954290713	-0.001233644507531787	-1.1839184213205167E-4	-2.518200464835823E-4	-0.0011544405018464544	-5.567840637806587E-4	0.09505302334840235	4.188886322469638E-4	-9.69709597892531E-5	-4.548763068619424E-4	1.9333849778941619	0.03499122831774785	0.2811511229822148	2.0636372350549788E-4	1.194710844816314	1.4867629415904076	2.842903870822094E-4	2.7574611235023925E-4	0.1863720878784172	-4.4768671078434174E-4	0.0016843220811677217	0.15722090103344233	-8.945723569173733E-4	-0.0018472872533639448	0.001241999060396004	0.5073377619950117	0.17032050823756267	3.495521582539892E-4	-7.085309951977612E-4	-0.0015685590002667337	6.871768744205743E-4	0.9601207088784695	0.6968862637524023	0.9172380302384011	102	-2382.0183	-1835.873
59	362	103	FR541_LM	103	NA	NA	1.3215152198652107	-6.705514542762707E-4	0.0013489671817677423	2.1445997868675242E-4	-0.0012284870425931945	2.981366432030073E-4	0.0011245062573961879	-0.00204063559924842	0.0929221825126956	-6.14355526113995E-5	-9.406661086512291E-5	-0.0012214842267080836	1.9989830170458422	5.309154041951523E-4	2.237061874021629E-4	2.1146823246735884E-4	-6.482955818215223E-4	1.2787573530709408	0.0010390525123015375	-9.522339348422724E-4	0.0010066259711983116	0.0012554595072944174	1.413773616303684E-4	4.924673068734994E-4	-4.809902338588731E-4	-5.377113365542785E-4	8.06892892217299E-4	0.12346698847503791	1.0729165987077612E-5	5.781102076397677E-4	6.124288972282816E-4	-3.994646355263078E-4	1.6173625353488335E-4	-0.002112040920966766	0.1061666286863998	0.38516983213470196	103	-2508.1428	-1723.3282
60	362	104	FR541_LM	104	NA	NA	0.0681001359056351	0.0015155018294543826	7.991438478659013E-4	5.504089161056149E-4	-0.0010108375084711626	-0.0013124679931866357	4.3331384375203455E-4	-2.4423813751003928E-5	-3.873402224357594E-4	0.3751569907736743	-0.0010501238217062597	-0.0020219252587229644	0.816251965665066	-1.6581084541250228E-4	0.4900950369982	-0.001797304128678887	-0.0012452391844058744	0.1409945689300864	-9.375924878160132E-4	0.0027648432247667117	0.09260392883306152	0.0012277480961130315	-1.6998566069272128E-4	2.331432325387252E-4	4.09054902995841E-6	4.646617519429508E-4	0.0020485984079144583	-9.07532175028017E-5	-0.001421527181284499	-0.00230757840159893	2.4947819010336683E-4	-7.679203983099196E-5	-1.2634264946516572E-4	0.0018043922294390957	-0.0011304322450029103	0.5334085416017471	104	-2420.2905	-1977.1266
61	362	105	FR541_LM	105	NA	NA	2.3928013441704072	-6.951067036967897E-4	2.2015098771859063E-4	-0.0015072295723910741	-0.0012096360265882503	-0.0011174796510873487	0.20688861423140908	-6.584762469185149E-4	1.4600691700100072	0.41824775633174355	-0.0013755781933412722	1.3445831075422343	2.8818956059057657	-0.0010979646506394903	0.10539361758314252	-5.105102094560902E-4	1.0681363255102037	0.8618377762089999	-1.5724944842589793E-4	0.2530880006122551	0.08806974832704477	-1.4749084235499176E-4	0.36379819242686207	-6.040626076461848E-4	0.3794409910839621	-9.249438329986382E-4	2.299617486046524E-4	0.0866270297624104	1.1142101189986853	0.20744852206953562	9.601198847233541E-5	-0.0012580032553686123	0.1845021091621104	-8.166895809348515E-4	1.2174379768338703	1.0373928485648605	105	-2756.1736	-1594.5835
62	362	106	FR541_LM	106	NA	NA	0.9682317599070431	-6.347621778458608E-4	0.001497206028877642	0.0011354114789756996	0.0014633274247078261	0.12789431011665978	-7.08183498754316E-4	0.35965244483062186	1.0548325430833285	4.243191904319083E-4	0.0034644057591766394	-6.307021030933894E-4	0.4497416561903584	1.8553713754470244E-5	0.05131864757093932	0.001414223086847939	0.0748746828004806	-8.32326995213461E-6	0.0011291062071855016	-3.6974152174301016E-4	0.5672020954362839	-7.294791002899957E-4	4.996343932603188E-4	0.3082684250451029	3.866537958636824E-4	-0.0011035067276691899	0.002164591544917665	-6.958281841575607E-4	0.3992575781630281	6.178425292362324E-4	8.713331438476895E-4	-0.0013674656084976355	0.0011640421669190202	-3.811822859941391E-4	0.7670182479107045	-4.108700780652731E-4	106	-3020.2307	-1203.6799
64	362	108	FR541_LM	108	NA	NA	1.8524845526268905	9.464417186888576E-4	-4.1624901529934376E-4	4.0848372580325676E-4	-0.001096647118366695	1.4361632414501294E-4	0.0026086387860807933	0.0019116557770147507	0.0012034694069891565	-0.0015506725871925774	-6.66935088439317E-4	0.39519248256306583	1.289249407272424	0.0016869294422341176	-8.429050831852701E-4	1.8145648338770107E-4	-0.0021217734634582115	3.81038010850685E-6	1.0264264365226919E-4	5.307816839621131E-4	7.404766060740649E-4	-2.2182326728709473E-4	-0.0012104290466239565	-1.9579193200586163E-4	-5.052779015455584E-4	0.0020705868255336294	-4.66104046446078E-5	-0.0016701435168096402	0.7108923555673903	0.15297406661818733	-0.0010640221890492933	9.237121158862863E-4	0.1342642581552636	5.470756087558896E-4	0.39919505906174013	0.0012793867705467215	108	-3460.2139	-831.0125
65	362	109	FR541_LM	109	NA	NA	0.704102395860306	0.035133167009548695	-7.82337725201374E-4	-3.5777005546888533E-4	-4.631066675373612E-4	-0.0019838015990398593	-6.242424390422856E-4	-5.562498730975313E-4	1.5804724380472118E-4	0.0010160578323670723	6.589733659086031E-5	0.6731716204220223	1.4992882339310893	8.999763926415134E-4	-2.7163291018767935E-4	-1.3829498369038865E-4	6.45710171748839E-4	0.9367269321624896	-0.0013692475272406744	7.991367526895672E-4	8.093750728824957E-4	0.24472302821735575	-0.0014431952780759494	-0.0011326267524017855	-0.0015581347475092417	0.0014077241610139513	0.0018411580478738625	1.139303701761652	-5.583372112548156E-4	-3.047158723530084E-4	1.7638943620004206E-4	-0.0010243141736771058	-3.2829073281741977E-4	8.300394709097802E-5	0.3636297381066655	1.3254484659577923	109	-1977.8668	-2317.5278
66	362	111	FR541_LM	111	NA	NA	2.345984878598816	1.1409846878144822E-4	5.109726540462968E-4	3.44345955101621E-4	0.14211424695654665	9.469203882879474E-4	9.114440400453647E-4	0.0014557880262674832	1.9948834635402921	-7.412109607514203E-4	-1.8671038827485618E-4	0.3041960436304412	2.2557239856316067	0.6199849982400426	4.550546778850075E-4	-2.321637983273294E-4	0.9652773060704274	0.37173094473427215	-0.00195965007064874	-3.472581659160794E-4	0.5848566121536376	9.683209239062412E-5	0.001038930347149739	1.3186243095148137E-4	0.0022679886121070455	-1.8100238792914848E-4	-5.340697637697673E-4	0.9634717051629258	0.9227871595242405	0.0018193737273321786	0.002282596696422829	0.0010703213750622308	0.8330412850187854	0.15907876486801376	2.108136354219786	9.089977230070349E-4	111	-2846.7231	-1566.8403
67	362	112	FR541_LM	112	NA	NA	2.0731238826532428	8.324138773630323E-4	9.471276005092187E-4	-1.170832406202167E-4	0.21687060945533998	0.0012224039565170198	0.001232937857358052	0.9510257984104925	1.247156646178429	0.022900224838454643	0.6228708747970574	0.30889464360577273	2.601297658949384	0.6164216997770806	0.37477943969097416	3.8898833556308627E-4	0.5068759536628025	1.2682800871164994	-5.17461321807303E-5	0.0011821846780160868	1.1748998670390483	1.824312208634244	8.801124081469732E-4	0.8400487486036247	-0.0019189045741374335	2.0952367727796316E-4	5.80330867006933E-5	0.41676326553338855	1.0142722543812341	-6.76319574979384E-4	0.024279497733020957	0.028982277244843913	-1.4063241910681343E-4	-9.127192862282706E-4	1.9653136718647346	0.8538303853343017	112	-2828.5984	-2021.8185
68	362	113	FR541_LM	113	NA	NA	2.6745809277453043	-0.0013226351347644326	0.0010997950334189874	-1.9873656248488997E-4	-0.0014175193163584543	0.0015250438500757494	-3.848070354442116E-4	0.8735017238530388	3.131078273695812	0.0010418421448932103	0.5437473375872375	1.6778723755179965	4.045670404992874	3.0037633278615474E-4	0.1867457956353744	0.43700164765650423	2.4838332521749082	0.8866044620573494	-4.918260633217675E-4	1.37246245469851E-4	1.773837355999931	-0.0011736631163031884	0.13139726170586571	-4.966601798058307E-4	0.30982877086542754	0.26292167381719095	0.47720028279020255	1.6784240333077147	2.004092153590494	1.1896798759818235	0.182161868766449	0.0012116457517594144	-7.674442376759815E-4	-0.0014445314205778549	2.9247867310090285	0.19385434929254033	113	-2794.807	-1689.5167
69	362	114	FR541_LM	114	NA	NA	1.4963877437537285	5.231260993908455E-5	9.659193228062583E-4	-0.0023121307835246	0.0013838683596178345	5.647066633905879E-4	-6.682845275527708E-4	-1.2316414669549528E-4	0.2794993124847091	1.8041508155672967E-4	-2.48325773715526E-4	0.14910422392899964	1.8194257717331677	0.0019375613497231538	0.0014833588279848237	0.0014926834694761945	1.2252202266737473	1.0749177861238088	0.0015338409136056272	7.705900031966366E-4	0.20360924936168104	0.0017979163457841538	-4.889457894860891E-4	-5.38785399059762E-4	3.6025162201584456E-4	-8.911902364754969E-4	9.178941463395432E-4	-1.3903962971475387E-4	0.0011374664437162041	-0.0013742672138785281	2.6885040430939396E-4	-3.4594534860747677E-4	0.4361181114010262	9.591467521515233E-4	1.220046797509912	-2.6334820408866323E-4	114	-2618.5913	-1639.8745
70	362	115	FR541_LM	115	NA	NA	5.424666095598027	-9.267389923062974E-4	-0.0014045926157151	1.8416937387592849	3.1548298424186045	0.8650353936697885	-4.106682179140994E-4	0.17528906836336197	1.1803989061962332	7.442850819011883E-4	-2.766426485859129E-4	0.260040178560402	0.9677967330532348	-7.053698001591647E-5	0.05526635158611689	0.4696267146106465	0.023910318369366582	6.028298744490946E-4	-7.602247764465569E-4	1.01726672848964E-4	-0.0023696971058366086	-0.0016624434815790253	-0.0011372482909929862	3.331243371400407E-4	3.848421740627775E-4	0.025909099935082176	0.0010978936344122198	-3.3758942868925153E-4	0.10257950987403394	1.2721867627914183	0.01085903760715172	0.0021373200488571543	5.590404533551312E-4	-0.001211823212847798	0.59000029530567	0.4827411004506954	115	-3932.3555	932.7113
71	362	116	FR541_LM	116	NA	NA	5.139216462881762	0.129016076237908	1.7372318413013177E-4	-0.0011978284282901785	0.12820366961995047	6.639708599785648E-4	-3.864019642948241E-4	1.893004595616374E-4	1.6266040219769251E-4	-5.13754564210747E-4	-7.107528477176849E-4	-5.987408068479753E-4	1.149968939481515	-1.0224031316336626E-4	-1.5477525165332194E-4	-0.0015811113684414564	6.695782420971137E-4	-1.3831693481188568E-4	7.810402266785701E-4	0.001188821841777384	0.001062239213763655	7.005313045175999E-4	-3.8563014407969667E-4	-8.253849178765384E-4	-4.106841569251647E-4	0.18699550559597908	-3.489606308624383E-4	-0.0016206985831027773	-9.238172308372395E-4	9.277600566759528E-4	0.08600436031771944	-0.0021029820500528228	-0.0017727907753741475	-1.7360207559839419E-4	0.2017827057700596	6.767151605593795E-4	116	-4048.466	1175.0454
73	362	120	FR541_LM	120	NA	NA	4.622873733990382	5.298855718625782E-4	-5.306957575448639E-4	0.015074635811727742	0.7544292492235767	0.0020812355821170107	0.0010763608049753925	-4.1148148198785024E-4	0.9032282429272266	-2.9642060941952085E-4	5.992924918898382E-4	-9.856177421964567E-4	0.23249796198323414	0.001734036331725445	0.5548765814053936	1.6438858698494257E-4	-0.001156472788236951	-0.0014329482942302995	-0.0014891300852215544	0.001363213376973829	7.153836995693732E-4	-0.0018317776507387083	0.03971512470127873	-5.540589678364391E-4	-0.002185996214529742	6.384102222881675E-4	-2.6800850159609243E-4	-0.0023160783054803104	0.22505468476978954	0.16802050154939815	0.001346451208085917	-1.3575288741212135E-4	6.689677679471219E-4	1.4664967259909183	1.303774041717444	-1.0814158553062196E-4	120	-3761.4133	918.8029
75	362	128	FR541_LM	128	NA	NA	5.131647693556295	-0.001964143841949434	-4.015483591431152E-4	2.45563714522974E-4	0.9601817200598173	0.02443757003703187	-5.834252452041184E-4	1.0683610653431847E-4	0.0010274940350577227	-7.529054328706777E-4	-2.007737179091179E-4	7.749388507996058E-4	1.816639059835411	5.876957582062121E-4	0.6221232497655607	5.764663821344018E-4	-0.0015590661118650222	0.001376010702092388	9.145547658019707E-4	6.750081726964144E-4	-0.0018585634574399084	2.2225274869089212E-4	-0.001424470001291223	0.0011852293221048585	-5.031327060233153E-4	0.001292284401688731	-1.5751625147234538E-5	-0.0012477598506841817	-1.5644470184898412E-4	1.9258739105420348E-4	-8.253446087469835E-4	-0.002266491868219281	1.7830726433361045E-4	5.470796011760008E-4	0.3850576614939529	4.8748011348726905E-4	128	-4082.3438	416.35907
[truncated: 2,390 more rows]
